# Supplementary material for: Cells of the adult human heart
Source: Nature. 2020 Sep 24;588(7838):466–72. doi: 10.1038/s41586-020-2797-4 (PMC7681775; doi:10.1038/s41586-020-2797-4)
Supplement: Supplementary file 3 — This zipped file contains Supplementary Tables 1-35 and their legends. [file 41586_2020_2797_MOESM4_ESM.zip]

Archive with 36 entries (36 files):
- Supplementary_tables/Supplementary_Table_30.xlsx
- Supplementary_tables/Supplementary_Table_23.xlsx
- Supplementary_tables/Supplementary_Table_35.csv
- Supplementary_tables/Supplementary_Table_24.docx
- Supplementary_tables/Supplementary_Table_27.docx
- Supplementary_tables/Supplementary_Table_25.xlsx
- Supplementary_tables/Supplementary_Table_12.xlsx
- Supplementary_tables/Supplementary_Table_14.xlsx
- Supplementary_tables/Supplementary_Table_26.xlsx
- Supplementary_tables/Supplementary_Table_22.csv
- Supplementary_tables/Supplementary_Table_21.csv
- Supplementary_tables/Supplementary_Table_34.xlsx
- Supplementary_tables/Supplementary_Table_19.xlsx
- Supplementary_tables/Supplementary_Table_18.xlsx
- Supplementary_tables/Supplementary_Table_32.xlsx
- Supplementary_tables/Supplementary_Table_13.xlsx
- Supplementary_tables/Supplementary_Table_15.xlsx
- Supplementary_tables/Supplementary_Table_31.xlsx
- Supplementary_tables/Supplementary_Table_29.xlsx
- Supplementary_tables/Supplementary_Table_33.tsv
- Supplementary_tables/Supplementary_Table_20.xlsx
- Supplementary_tables/Supplementary_Table_16.xlsx
- Supplementary_tables/Supplementary_Table_28.xlsx
- Supplementary_tables/Supplementary_Table_3.xlsx
- Supplementary_tables/Supplementary_Table_8.xlsx
- Supplementary_tables/Supplementary_Table_17.xlsx
- Supplementary_tables/Supplementary_Table_11.csv
- Supplementary_tables/HCA_Heart_Legends_for_supplementary_tables_200727.docx
- Supplementary_tables/Supplementary_Table_9.xlsx
- Supplementary_tables/Supplementary_Table_5.xlsx
- Supplementary_tables/Supplementary_Table_6.xlsx
- Supplementary_tables/Supplementary_Table_10.tsv
- Supplementary_tables/Supplementary_Table_2.xlsx
- Supplementary_tables/Supplementary_Table_7.xlsx
- Supplementary_tables/Supplementary_Table_4.xlsx
- Supplementary_tables/Supplementary_Table_1.xlsx
