# Supplementary material for: Cells of the adult human heart
Source: Nature. 2020 Sep 24;588(7838):466–72. doi: 10.1038/s41586-020-2797-4 (PMC7681775; doi:10.1038/s41586-020-2797-4)
Supplement: Supplementary file 3 — This zipped file contains Supplementary Tables 1-35 and their legends. [file 41586_2020_2797_MOESM4_ESM.zip › Supplementary_tables/Supplementary_Table_30.xlsx]

## Sheet: Comparison_dist_cell_nuc_noCM_c
Cell_type	dispersed cells_%	nuclei_%	dispersed cells_#	nuclei_#
Adi	0	2.1	0	3799
EC	59.02	15.71	72116	28463
FB	2.34	31.18	2857	56484
Lym	8.89	3.85	10856	6984
Meso	0.1	0.33	121	597
Myel	8.93	6.69	10909	12119
NC	0.43	1.9	524	3437
PC	14.76	33.02	18030	59826
SMC	5.54	5.23	6769	9473

## Sheet: key
Abbrevations:
Adi	adipocyte
EC	endothelial cell
FB	smooth muscle cell
Lym	lymphoid cell
Meso	mesothelial
Myel	myeloid cell
NC	neural cell
PC	pericyte
SMC	smooth muscle cell
