# Supplementary material for: Cells of the adult human heart
Source: Nature. 2020 Sep 24;588(7838):466–72. doi: 10.1038/s41586-020-2797-4 (PMC7681775; doi:10.1038/s41586-020-2797-4)
Supplement: Supplementary file 3 — This zipped file contains Supplementary Tables 1-35 and their legends. [file 41586_2020_2797_MOESM4_ESM.zip › Supplementary_tables/Supplementary_Table_23.xlsx]

## Sheet: Tabelle1
Probe	Channel	Cat Number	Cat Name
TTN	C2	550368-C2	RNAscope 2.5 LS Probe- Hs-TTN-C2
DCN	C1	589528	RNAscope 2.5 LS Probe- Hs-DCN
CDH5	C3	437458-C3	RNAscope 2.5 LS Probe- Hs-CDH5-C3
KCNJ8	C2	521898-C2	RNAscope 2.5 LS Probe- Hs-KCNJ8-C2
MYH11	C1	444158	RNAscope 2.5 LS Probe- Hs-MYH11
CD14	C2	418808-C2	RNAscope 2.5 LS Probe- Hs-CD14-C2
ACKR1	C4	525138-C4	RNAscope 2.5 LS Probe- Hs-ACKR1
BNC1	C1	575598	RNAscope 2.5 LS Probe- Hs-BNC1
PDPN	C4	Custom	Custom
NPPA	C4	Custom	Custom
CDH5	C4	Custom	Custom
MYH11	C2	Custom	Custom
SEMA3G	C3	578328-C3	RNAscope 2.5 LS Probe- Hs-SEMA3G-C3
TNNT2	C3	518991-C3	RNAscope Probe- Hs-TNNT2-C3
CNN1	C1	444131	RNAscope Probe- Hs-CNN1
HAMP	C1	411911	RNAscope Probe- Hs-HAMP
FHL1	C1	826471	RNAscope Probe- Hs-Hs-FHL1-O2
PRELID2	C2	559101-C2	RNAscope Probe- Hs-PRELID2-C2
PCDH7	C1	500841	RNAscope Probe- Hs-HAMP
ACE2	C2	848151-C2	RNAscope Probe-Hs-ACE2-C2
KCNJ8	C1	521891	RNAscope Probe-Hs-KCNJ8
PPP2R2B	C2	858971-C2	RNAscope Probe-Hs-PPP2R2B-C2
FAP	C1	411971	RNAscope Probe-Hs-FAP
LINC01133	C2	456551-C2	RNAscope Probe-Hs-LINC01133-C2
NRXN1	C1	527151	RNAscope Probe-Hs-NRXN1
DCN	C3	589521-C3	RNAscope Probe-Hs-DCN-C3
PTX3	C1	517611	RNAscope Probe-Hs-PTX3
C1QA	C2	485451-C2	RNAscope Probe-Hs-C1QA-C2
APOD	C1	445171	RNAscope Probe-Hs-APOD
CFH	C2	428731-C2	RNAscope Probe-Hs-CFH-C2
