# Supplementary material for: Cells of the adult human heart
Source: Nature. 2020 Sep 24;588(7838):466–72. doi: 10.1038/s41586-020-2797-4 (PMC7681775; doi:10.1038/s41586-020-2797-4)
Supplement: Supplementary file 3 — This zipped file contains Supplementary Tables 1-35 and their legends. [file 41586_2020_2797_MOESM4_ESM.zip › Supplementary_tables/Supplementary_Table_35.csv]

cell_states	AX	LA	LV	RA	RV	SP
FB1	22.837188344848304	9.972964854310604	25.461850405527187	2.0877140282367077	22.240162210874136	17.400120156203062
FB2	5.762392045866899	33.137382974091004	2.235285579505044	47.36192757094129	7.7581827418535445	3.7448290877422163
FB3	13.855888429752067	18.99535123966942	5.630165289256198	33.483987603305785	16.115702479338843	11.918904958677686
FB4	18.74389847054995	20.191994793361538	31.109664822648874	8.119101854864953	7.045232671656362	14.790107386918322
FB5	30.381254964257348	27.08498808578237	9.729944400317713	3.653693407466243	20.73073868149325	8.419380460683081
FB6	14.96894409937888	16.024844720496894	25.093167701863354	5.714285714285714	17.453416149068325	20.74534161490683
FB7	28.837719298245613	4.714912280701754	25.109649122807014	3.399122807017544	23.464912280701753	14.473684210526317
