# Supplementary material for: Cells of the adult human heart
Source: Nature. 2020 Sep 24;588(7838):466–72. doi: 10.1038/s41586-020-2797-4 (PMC7681775; doi:10.1038/s41586-020-2797-4)
Supplement: Supplementary file 3 — This zipped file contains Supplementary Tables 1-35 and their legends. [file 41586_2020_2797_MOESM4_ESM.zip › Supplementary_tables/Supplementary_Table_25.xlsx]

## Sheet: Extended_Figure_5C_-_source_dat
cell_states	Category	ID	Name	PValue	QValueBonferroni	GenesInTerm	GenesInQuery	GenesInTermInQuery	PercentageGenesInTerm	Source	Genes
Adip1	Pathway	83042	PPAR signaling pathway	8.98e-16	4.68e-13	72	45	11	0.1528	BioSystems: KEGG	PLIN4,ACSL1,ADIPOQ,SCD,CD36,LPL,PPARG,PLIN1,AQP7,PCK1,FABP4
Adip1	Pathway	M13088	PPAR signaling pathway	3.62e-14	1.88e-11	69	45	10	0.1449	MSigDB C2 BIOCARTA (v7.1)	ACSL1,ADIPOQ,SCD,CD36,LPL,PPARG,PLIN1,AQP7,PCK1,FABP4
Adip1	Pathway	1270001	Metabolism of lipids and lipoproteins	8.33e-14	4.34e-11	816	45	21	0.0257	BioSystems: REACTOME	GPD1,ACSL1,PNPLA2,LIPE,THRSP,ACACB,DGAT2,SCD,CIDEC,CD36,G0S2,LPL,AGPAT2,GPAM,PNPLA3,HACD2,PPARG,PLIN1,ANGPTL8,AKR1C2,FABP4
Adip1	Pathway	989139	AMPK signaling pathway	3.63e-10	1.89e-07	121	45	9	0.0744	BioSystems: KEGG	PPP2R5A,LIPE,ADIPOQ,ACACB,SCD,CD36,PPARG,PCK1,ADIPOR2
Adip1	Pathway	1222950	Regulation of lipolysis in adipocytes	7.46e-10	3.89e-07	54	45	7	0.1296	BioSystems: KEGG	PNPLA2,PDE3B,LIPE,PLIN1,PTGER3,AQP7,FABP4
Adip2	Pathway	M5884	Ensemble of genes encoding core extracellular matrix including ECM glycoproteins, collagens and proteoglycans	2.88e-16	5.62e-13	275	315	36	0.1309	MSigDB C2 BIOCARTA (v7.1)	VIT,MFGE8,FBLN1,FBLN2,FBN1,MGP,SPARCL1,LTBP4,COL1A2,COL3A1,COL4A3,COL4A4,COL6A1,COL6A2,COL6A3,COL8A1,FBLN5,COL19A1,FN1,ABI3BP,IGFBP4,IGFBP7,VCAN,SLIT3,SPOCK1,DCN,COL24A1,PXDNL,NID1,CRISPLD2,LAMA2,MFAP5,EYS,LTBP1,ELN,TNXB
Adip2	Pathway	M160	Integrins in angiogenesis	3.55e-10	6.92e-07	74	315	15	0.2027	MSigDB C2 BIOCARTA (v7.1)	MFGE8,PIK3R1,COL1A2,COL3A1,COL4A3,COL4A4,COL6A1,COL6A2,COL6A3,COL8A1,FN1,IGF1R,PTK2,TGFBR2,ROCK1
Adip2	Pathway	M3008	Genes encoding structural ECM glycoproteins	7.82e-10	1.53e-06	196	315	23	0.1173	MSigDB C2 BIOCARTA (v7.1)	VIT,MFGE8,FBLN1,FBLN2,FBN1,MGP,SPARCL1,LTBP4,FBLN5,FN1,ABI3BP,IGFBP4,IGFBP7,SLIT3,PXDNL,NID1,CRISPLD2,LAMA2,MFAP5,EYS,LTBP1,ELN,TNXB
Adip2	Pathway	1270244	Extracellular matrix organization	3.43e-08	6.69e-05	298	315	26	0.0872	BioSystems: REACTOME	FBLN1,FBLN2,FBN1,LTBP4,COL1A2,COL3A1,COL4A3,COL4A4,COL6A1,COL6A2,COL6A3,COL8A1,FBLN5,COL19A1,FN1,VCAN,MUSK,DCN,COL24A1,DST,NID1,LAMA2,MFAP5,LTBP1,ELN,TNXB
Adip2	Pathway	M3005	Genes encoding collagen proteins	1.03e-07	0.00020103	44	315	10	0.2273	MSigDB C2 BIOCARTA (v7.1)	COL1A2,COL3A1,COL4A3,COL4A4,COL6A1,COL6A2,COL6A3,COL8A1,COL19A1,COL24A1
Adip3	Pathway	M183	IL6-mediated signaling events	2.11e-09	3.46e-06	47	195	10	0.2128	MSigDB C2 BIOCARTA (v7.1)	MYC,CEBPD,MCL1,STAT3,JUN,JUNB,FOS,SOCS3,LBP,IL6ST
Adip3	Pathway	1470923	Interleukin-4 and 13 signaling	2.5e-09	4.11e-06	114	195	14	0.1228	BioSystems: REACTOME	MYC,CDKN1A,HIF1A,CEBPD,MCL1,STAT3,JUNB,SAA1,PIM1,VEGFA,FOXO3,FOS,SOCS3,LBP
Adip3	Pathway	M167	AP-1 transcription factor network	9.65e-09	1.59e-05	70	195	11	0.1571	MSigDB C2 BIOCARTA (v7.1)	MYC,HIF1A,JUN,JUNB,TCF7L2,FOS,FOSL2,DUSP1,MT2A,CCN1,EGR1
Adip3	Pathway	1269318	Signaling by Interleukins	1.4e-08	2.3e-05	531	195	28	0.0527	BioSystems: REACTOME	DAB2IP,MYC,CDKN1A,HIF1A,CEBPD,MCL1,STAT3,JUNB,SAA1,NOD1,PIM1,IL17RA,VEGFA,FOXO3,RAP1B,MAP3K8,CAMK2D,FOS,DUSP1,DUSP4,SOCS3,LBP,CSF1,SPRED1,OSMR,IL1R1,IL1RAP,IL6ST
Adip3	Pathway	1269310	Cytokine Signaling in Immune system	2.55e-07	0.000419616	763	195	32	0.0419	BioSystems: REACTOME	DAB2IP,MYC,CDKN1A,HIF1A,CEBPD,MCL1,STAT3,PTPN2,JUNB,SAA1,NOD1,PIM1,IL17RA,VEGFA,FOXO3,RAP1B,MAP3K8,CAMK2D,FOS,DUSP1,DUSP4,SOCS3,LBP,IFNGR2,MT2A,CSF1,EGR1,SPRED1,OSMR,IL1R1,IL1RAP,IL6ST
Adip4	Pathway	1269868	Muscle contraction	7.56e-25	3.64e-22	204	51	21	0.1029	BioSystems: REACTOME	TPM1,TPM2,MYL7,MYL12A,CACNA1C,DES,NPPA,MYH6,SLC8A1,MYL4,CALD1,FGF12,ACTN2,TNNC1,TNNI3,TNNT2,TRDN,TTN,TCAP,RYR2,MYBPC3
Adip4	Pathway	114229	Hypertrophic cardiomyopathy (HCM)	1.82e-23	8.76e-21	83	51	16	0.1928	BioSystems: KEGG	TPM1,TPM2,CACNA1C,DES,MYH6,MYH7,SLC8A1,ACTB,ACTC1,ACTG1,TNNC1,TNNI3,TNNT2,TTN,RYR2,MYBPC3
Adip4	Pathway	M8728	Hypertrophic cardiomyopathy (HCM)	1.82e-23	8.76e-21	83	51	16	0.1928	MSigDB C2 BIOCARTA (v7.1)	TPM1,TPM2,CACNA1C,DES,MYH6,MYH7,SLC8A1,ACTB,ACTC1,ACTG1,TNNC1,TNNI3,TNNT2,TTN,RYR2,MYBPC3
Adip4	Pathway	M835	Dilated cardiomyopathy	7.42e-23	3.57e-20	90	51	16	0.1778	MSigDB C2 BIOCARTA (v7.1)	TPM1,TPM2,CACNA1C,DES,MYH6,MYH7,SLC8A1,ACTB,ACTC1,ACTG1,TNNC1,TNNI3,TNNT2,TTN,RYR2,MYBPC3
Adip4	Pathway	121494	Dilated cardiomyopathy	7.42e-23	3.57e-20	90	51	16	0.1778	BioSystems: KEGG	TPM1,TPM2,CACNA1C,DES,MYH6,MYH7,SLC8A1,ACTB,ACTC1,ACTG1,TNNC1,TNNI3,TNNT2,TTN,RYR2,MYBPC3
