# Supplementary material for: Cells of the adult human heart
Source: Nature. 2020 Sep 24;588(7838):466–72. doi: 10.1038/s41586-020-2797-4 (PMC7681775; doi:10.1038/s41586-020-2797-4)
Supplement: Supplementary file 3 — This zipped file contains Supplementary Tables 1-35 and their legends. [file 41586_2020_2797_MOESM4_ESM.zip › Supplementary_tables/Supplementary_Table_12.xlsx]

## Sheet: Tabelle1
Genes involved in Oncostatin M signalling
LIFR
IL6ST
OSMR
PTPN11
TYK2
PTK2B
GRB2
EGR1
LDLR
VEGFA
HIF1A
FOS
JUNB
JUND
CCL2
MMP1
RELA
CYR61
