# Supplementary material for: Cells of the adult human heart
Source: Nature. 2020 Sep 24;588(7838):466–72. doi: 10.1038/s41586-020-2797-4 (PMC7681775; doi:10.1038/s41586-020-2797-4)
Supplement: Supplementary file 3 — This zipped file contains Supplementary Tables 1-35 and their legends. [file 41586_2020_2797_MOESM4_ESM.zip › Supplementary_tables/Supplementary_Table_14.xlsx]

## Sheet: A - cell proportions
Cell States	Harvard-Nuclei	Sanger-CD45	Sanger-Cells	Sanger-Nuclei	Total cell state	% of immune cells	% of all cells
NK	442	2879	237	70	3628	8.87736	0.746296
CD16+Mo	607	2320	253	98	3278	8.02095	0.6743
DOCK4+MΦ1	1178	31	0	2030	3239	7.92552	0.666277
CD4+T_cytox	816	1608	162	527	3113	7.61721	0.640358
LYVE1+MØ1	628	1161	275	954	3018	7.38475	0.620816
CD8+T_tem	1459	838	81	623	3001	7.34315	0.61732
CD8+T_cytox	1029	1565	288	74	2956	7.23304	0.608063
LYVE1+MØ2	241	553	40	1254	2088	5.10913	0.429511
LYVE1+MØ3	414	777	59	707	1957	4.78859	0.402564
Mo_classic	163	1524	163	33	1883	4.60752	0.387342
Mo_pi	207	1214	47	184	1652	4.04228	0.339824
DOCK4+MΦ2	757	4	0	865	1626	3.97866	0.334476
Mast	1222	97	13	211	1543	3.77557	0.317402
NKT	257	1034	70	102	1463	3.57982	0.300946
MØ_mod	56	1077	83	97	1313	3.21278	0.27009
MØ_AgP	81	996	103	98	1278	3.12714	0.26289
B_cells	380	642	71	102	1195	2.92405	0.245817
CD4+T_naive	109	762	114	62	1047	2.56191	0.215373
dpT	251	317	24	222	814	1.99178	0.167444
doublets	205	152	12	254	623	1.52442	0.128154
NØ	2	36	83	0	121	0.296075	0.0248903
IL17RA+Mo	32	0	0	0	32	0.0783009	0.00658255
Total cell source	10536	19587	2178	8567	40868	100	8.40674
