# Supplementary material for: Cells of the adult human heart
Source: Nature. 2020 Sep 24;588(7838):466–72. doi: 10.1038/s41586-020-2797-4 (PMC7681775; doi:10.1038/s41586-020-2797-4)
Supplement: Supplementary file 3 — This zipped file contains Supplementary Tables 1-35 and their legends. [file 41586_2020_2797_MOESM4_ESM.zip › Supplementary_tables/Supplementary_Table_26.xlsx]

## Sheet: Supplementary_Figure_C5_-_sourc
cell_states	Category	ID	Name	PValue	QValueBonferroni	GenesInTerm	GenesInQuery	GenesInTermInQuery	PercentageGeneInTerm	Genes
EC1_cap	GeneOntologyBiologicalProcess	GO:0001525	angiogenesis	1.48e-18	6.57e-15	645	266	43	0.0667	RAMP3,ADAM15,PECAM1,ADGRG1,SOX18,ACVRL1,RASIP1,JUP,PTPRB,PTPRM,CXCR4,ECSCR,PXN,KDR,NOTCH4,JCAD,NDNF,ROBO4,HSPG2,FLT1,WARS1,ANXA1,ANXA2,ANXA3,PIK3R3,RGCC,ID1,LAMA5,HIF3A,CAV1,TEK,AQP1,S1PR1,LGALS3,TIE1,CLEC14A,CD34,MMRN2,ELK3,EGFL7,ENG,CTSH,CDH5
EC1_cap	GeneOntologyBiologicalProcess	GO:0048514	blood vessel morphogenesis	2.8e-18	1.24e-14	755	266	46	0.0609	RAMP3,PDGFB,ADAM15,PECAM1,ADGRG1,SOX18,ACVRL1,GJA1,RASIP1,JUP,PTPRB,PTPRM,CXCR4,ECSCR,PXN,KDR,ADGRF5,NOTCH4,JCAD,NDNF,ROBO4,HSPG2,FLT1,WARS1,ANXA1,ANXA2,ANXA3,PIK3R3,RGCC,ID1,LAMA5,HIF3A,CAV1,TEK,AQP1,S1PR1,LGALS3,TIE1,CLEC14A,CD34,MMRN2,ELK3,EGFL7,ENG,CTSH,CDH5
EC1_cap	GeneOntologyBiologicalProcess	GO:0001568	blood vessel development	9.49e-18	4.21e-14	849	266	48	0.0565	PDE2A,RAMP3,PDGFB,ADAM15,PECAM1,ADGRG1,SOX18,ACVRL1,GJA1,RASIP1,JUP,PTPRB,PTPRM,CXCR4,ECSCR,PXN,KDR,ADGRF5,NOTCH4,JCAD,NDNF,ROBO4,HSPG2,FLT1,WARS1,ANXA1,ANXA2,ANXA3,PIK3R3,RGCC,ID1,LAMA5,RAPGEF1,HIF3A,CAV1,TEK,AQP1,S1PR1,LGALS3,TIE1,CLEC14A,CD34,MMRN2,ELK3,EGFL7,ENG,CTSH,CDH5
EC1_cap	GeneOntologyBiologicalProcess	GO:0001944	vasculature development	4.73e-17	2.1e-13	884	266	48	0.0543	PDE2A,RAMP3,PDGFB,ADAM15,PECAM1,ADGRG1,SOX18,ACVRL1,GJA1,RASIP1,JUP,PTPRB,PTPRM,CXCR4,ECSCR,PXN,KDR,ADGRF5,NOTCH4,JCAD,NDNF,ROBO4,HSPG2,FLT1,WARS1,ANXA1,ANXA2,ANXA3,PIK3R3,RGCC,ID1,LAMA5,RAPGEF1,HIF3A,CAV1,TEK,AQP1,S1PR1,LGALS3,TIE1,CLEC14A,CD34,MMRN2,ELK3,EGFL7,ENG,CTSH,CDH5
EC1_cap	GeneOntologyBiologicalProcess	GO:0072358	cardiovascular system development	8.41e-17	3.73e-13	897	266	48	0.0535	PDE2A,RAMP3,PDGFB,ADAM15,PECAM1,ADGRG1,SOX18,ACVRL1,GJA1,RASIP1,JUP,PTPRB,PTPRM,CXCR4,ECSCR,PXN,KDR,ADGRF5,NOTCH4,JCAD,NDNF,ROBO4,HSPG2,FLT1,WARS1,ANXA1,ANXA2,ANXA3,PIK3R3,RGCC,ID1,LAMA5,RAPGEF1,HIF3A,CAV1,TEK,AQP1,S1PR1,LGALS3,TIE1,CLEC14A,CD34,MMRN2,ELK3,EGFL7,ENG,CTSH,CDH5
EC1_cap	GeneOntologyBiologicalProcess	GO:2000145	regulation of cell motility	5.69e-15	2.52e-11	1120	266	51	0.0455	DOCK4,PDGFB,ADAM15,PECAM1,ITGA6,ADGRG1,ACVRL1,PRAG1,VSIR,NEDD9,JUP,PTPRM,CXCR4,BST2,PLCB1,AFDN,KDR,GNAI2,PLXNA2,SEMA6B,JCAD,ROBO4,FLT1,ANXA1,ANXA3,DUSP1,PIK3R3,RGCC,LAMA5,CAV1,APP,TEK,AQP1,S1PR1,LGALS3,LDB2,RHOC,FAM107A,TIE1,ATOH8,MMRN2,TMSB4X,CD74,TMSB10,CAVIN1,LIMCH1,EGFL7,ENG,CTSH,CDH5,HYAL2
EC1_cap	GeneOntologyBiologicalProcess	GO:0035239	tube morphogenesis	6.93e-15	3.08e-11	1045	266	49	0.0469	RAMP3,PDGFB,ADAM15,PECAM1,ADGRG1,SOX18,ACVRL1,GJA1,RASIP1,JUP,PTPRB,PTPRM,CTNNBIP1,CXCR4,ECSCR,PXN,KDR,ADGRF5,NOTCH4,JCAD,NDNF,ROBO4,HSPG2,FLT1,WARS1,ANXA1,ANXA2,ANXA3,PIK3R3,RGCC,ID1,LAMA5,HIF3A,CAV1,TEK,AQP1,S1PR1,SHANK3,LGALS3,TIE1,CLEC14A,ATOH8,CD34,MMRN2,ELK3,EGFL7,ENG,CTSH,CDH5
EC1_cap	GeneOntologyBiologicalProcess	GO:0030334	regulation of cell migration	8.97e-15	3.98e-11	1052	266	49	0.0466	DOCK4,PDGFB,ADAM15,PECAM1,ITGA6,ADGRG1,ACVRL1,VSIR,NEDD9,JUP,PTPRM,CXCR4,BST2,PLCB1,AFDN,KDR,GNAI2,PLXNA2,SEMA6B,JCAD,ROBO4,FLT1,ANXA1,ANXA3,DUSP1,PIK3R3,RGCC,LAMA5,CAV1,APP,TEK,AQP1,S1PR1,LGALS3,LDB2,RHOC,FAM107A,TIE1,ATOH8,MMRN2,TMSB4X,CD74,TMSB10,LIMCH1,EGFL7,ENG,CTSH,CDH5,HYAL2
EC2_cap	GeneOntologyBiologicalProcess	GO:0006614	SRP-dependent cotranslational protein targeting to membrane	1.71e-15	7.98e-12	105	305	19	0.181	RPL21,RPL32,RPL34,RPL41,RPLP1,RPS14,RPS15,RPS15A,SRP14,RPS18,RPS19,RPS27,RPS27A,RPS28,RPS29,RPL36,RPL8,RPL10,RPL15
EC2_cap	GeneOntologyBiologicalProcess	GO:0006613	cotranslational protein targeting to membrane	3.53e-15	1.65e-11	109	305	19	0.1743	RPL21,RPL32,RPL34,RPL41,RPLP1,RPS14,RPS15,RPS15A,SRP14,RPS18,RPS19,RPS27,RPS27A,RPS28,RPS29,RPL36,RPL8,RPL10,RPL15
EC2_cap	GeneOntologyBiologicalProcess	GO:0044419	interspecies interaction between organisms	3.81e-15	1.78e-11	960	305	51	0.0531	RPL21,RPL32,RPL34,RPL41,RPLP1,GAPDH,CFL1,HLA-DRA,B2M,PSMA7,PSMB8,RPS14,RPS15,PSMB9,RPS15A,RPS18,RPS19,ISG20,RPS27,RPS27A,RPS28,RPS29,PFN1,UBC,IFITM3,CXCR4,BST2,TAP1,RAC1,RPL36,CALM1,HYAL1,ANXA2,POLR2L,IFITM2,CAV1,CAV2,APOL1,FCN3,IFI27,AQP1,LGALS1,RHOA,PRF1,CD74,DYNLL1,RPL8,HYAL2,RPL10,STOM,RPL15
EC2_cap	GeneOntologyBiologicalProcess	GO:0044403	symbiotic process	8.88e-15	4.14e-11	911	305	49	0.0538	RPL21,RPL32,RPL34,RPL41,RPLP1,GAPDH,CFL1,HLA-DRA,B2M,PSMA7,PSMB8,RPS14,RPS15,PSMB9,RPS15A,RPS18,RPS19,ISG20,RPS27,RPS27A,RPS28,RPS29,PFN1,UBC,IFITM3,CXCR4,BST2,TAP1,RAC1,RPL36,CALM1,HYAL1,ANXA2,POLR2L,IFITM2,CAV1,CAV2,FCN3,IFI27,AQP1,LGALS1,RHOA,CD74,DYNLL1,RPL8,HYAL2,RPL10,STOM,RPL15
EC2_cap	GeneOntologyBiologicalProcess	GO:0002252	immune effector process	1.73e-14	8.09e-11	1332	305	60	0.045	A2M,MLEC,HLA-A,HLA-B,HLA-C,NT5C3A,PECAM1,B2M,TCIM,ACTB,HLA-E,HLA-F,SRP14,RPS19,ISG20,HRNR,VSIR,FGL2,FABP5,S100A11,S100A13,IFITM3,BST2,TSPAN14,TAP1,ITM2A,SDCBP,RAB5C,RAC1,SEC14L1,VAT1,DDIT4,ANXA1,ANXA2,ANXA3,RGCC,GMFG,RAPGEF1,IFITM2,TEK,FCN3,IFI27,ARPC1B,LGALS1,LGALS3,EEF1A1,RHOA,RNASE1,PRF1,FTH1,CD59,CD63,CD74,DYNLL1,FTL,CTSH,IFI6,HYAL2,STOM,GPRC5B
EC2_cap	GeneOntologyBiologicalProcess	GO:0045047	protein targeting to ER	2.22e-14	1.04e-10	120	305	19	0.1583	RPL21,RPL32,RPL34,RPL41,RPLP1,RPS14,RPS15,RPS15A,SRP14,RPS18,RPS19,RPS27,RPS27A,RPS28,RPS29,RPL36,RPL8,RPL10,RPL15
EC2_cap	GeneOntologyBiologicalProcess	GO:0072599	establishment of protein localization to endoplasmic reticulum	4.13e-14	1.92e-10	124	305	19	0.1532	RPL21,RPL32,RPL34,RPL41,RPLP1,RPS14,RPS15,RPS15A,SRP14,RPS18,RPS19,RPS27,RPS27A,RPS28,RPS29,RPL36,RPL8,RPL10,RPL15
EC2_cap	GeneOntologyBiologicalProcess	GO:0000184	nuclear-transcribed mRNA catabolic process, nonsense-mediated decay	2.86e-13	1.33e-09	120	305	18	0.15	RPL21,RPL32,RPL34,RPL41,RPLP1,RPS14,RPS15,RPS15A,RPS18,RPS19,RPS27,RPS27A,RPS28,RPS29,RPL36,RPL8,RPL10,RPL15
EC3_cap	GeneOntologyBiologicalProcess	GO:0006613	cotranslational protein targeting to membrane	2.35e-53	1.37e-49	109	420	49	0.4495	RPL21,RPL26,RPL30,RPL27A,RPL28,RPL32,RPL34,RPL35A,RPL39,RPL41,RPLP1,RPLP2,RPS2,RPS3,RPS3A,RPS6,RPS9,RPS11,RPS12,RPS13,RPS14,RPS15,RPS15A,RPS18,RPS19,RPS20,RPS23,RPS24,RPS25,RPS27,RPS27A,RPS28,RPS29,UBA52,RPL36,SRP14,ARL6IP1,RPL13A,RPL3,RPL7,RPL8,RPL9,RPL10,RPL11,RPL12,RPL13,RPL15,RPL18A,RPL19
EC3_cap	GeneOntologyBiologicalProcess	GO:0006614	SRP-dependent cotranslational protein targeting to membrane	1.01e-52	5.9e-49	105	420	48	0.4571	RPL21,RPL26,RPL30,RPL27A,RPL28,RPL32,RPL34,RPL35A,RPL39,RPL41,RPLP1,RPLP2,RPS2,RPS3,RPS3A,RPS6,RPS9,RPS11,RPS12,RPS13,RPS14,RPS15,RPS15A,RPS18,RPS19,RPS20,RPS23,RPS24,RPS25,RPS27,RPS27A,RPS28,RPS29,UBA52,RPL36,SRP14,RPL13A,RPL3,RPL7,RPL8,RPL9,RPL10,RPL11,RPL12,RPL13,RPL15,RPL18A,RPL19
EC3_cap	GeneOntologyBiologicalProcess	GO:0045047	protein targeting to ER	8.72e-51	5.1e-47	120	420	49	0.4083	RPL21,RPL26,RPL30,RPL27A,RPL28,RPL32,RPL34,RPL35A,RPL39,RPL41,RPLP1,RPLP2,RPS2,RPS3,RPS3A,RPS6,RPS9,RPS11,RPS12,RPS13,RPS14,RPS15,RPS15A,RPS18,RPS19,RPS20,RPS23,RPS24,RPS25,RPS27,RPS27A,RPS28,RPS29,UBA52,HSPA5,RPL36,SRP14,RPL13A,RPL3,RPL7,RPL8,RPL9,RPL10,RPL11,RPL12,RPL13,RPL15,RPL18A,RPL19
EC3_cap	GeneOntologyBiologicalProcess	GO:0072599	establishment of protein localization to endoplasmic reticulum	6.25e-50	3.66e-46	124	420	49	0.3952	RPL21,RPL26,RPL30,RPL27A,RPL28,RPL32,RPL34,RPL35A,RPL39,RPL41,RPLP1,RPLP2,RPS2,RPS3,RPS3A,RPS6,RPS9,RPS11,RPS12,RPS13,RPS14,RPS15,RPS15A,RPS18,RPS19,RPS20,RPS23,RPS24,RPS25,RPS27,RPS27A,RPS28,RPS29,UBA52,HSPA5,RPL36,SRP14,RPL13A,RPL3,RPL7,RPL8,RPL9,RPL10,RPL11,RPL12,RPL13,RPL15,RPL18A,RPL19
EC3_cap	GeneOntologyBiologicalProcess	GO:0000184	nuclear-transcribed mRNA catabolic process, nonsense-mediated decay	3.14e-49	1.83e-45	120	420	48	0.4	RPL21,RPL26,RPL30,RPL27A,RPL28,RPL32,RPL34,RPL35A,RPL39,RPL41,RPLP1,RPLP2,RPS2,RPS3,RPS3A,RPS6,RPS9,RPS11,RPS12,RPS13,RPS14,RPS15,RPS15A,RPS18,RPS19,RPS20,RPS23,RPS24,RPS25,RPS27,RPS27A,RPS28,RPS29,UBA52,RPL36,RBM8A,RPL13A,RPL3,RPL7,RPL8,RPL9,RPL10,RPL11,RPL12,RPL13,RPL15,RPL18A,RPL19
EC4_immune	GeneOntologyBiologicalProcess	GO:0034097	response to cytokine	3.48e-31	1.79e-27	1287	280	80	0.0622	MYC,CDKN1A,IL32,CEBPD,HLA-A,HLA-B,HLA-C,HLA-DPA1,HLA-DQB1,HLA-DQB2,HLA-DRA,HLA-DRB1,HLA-DRB5,B2M,HLA-E,HLA-F,PSMB8,PSMB9,ACTG1,GBP1,GBP2,IRF1,ISG20,PSME2,DBN1,KLF4,TNFRSF4,KLF2,JUNB,PXDN,GBP4,IFITM3,CXCR4,BST2,NFKB2,NFKBIA,UGCG,CCL2,RIPOR1,GNAO1,CX3CL1,FKBP1A,PLSCR1,PML,SELE,FLNB,ANXA1,ANXA2,ICAM1,SOX17,LAMA5,BIRC3,RELB,IFITM2,CAV1,PARP14,IFI27,CXCL1,CXCL2,CXCL3,S1PR1,IFIT3,ZFP36,AKAP12,IFNGR1,CD…
EC4_immune	GeneOntologyBiologicalProcess	GO:0071345	cellular response to cytokine stimulus	1.53e-29	7.9e-26	1188	280	75	0.0631	MYC,CDKN1A,IL32,CEBPD,HLA-A,HLA-B,HLA-C,HLA-DPA1,HLA-DQB1,HLA-DQB2,HLA-DRA,HLA-DRB1,HLA-DRB5,B2M,HLA-E,HLA-F,PSMB8,PSMB9,ACTG1,GBP1,GBP2,IRF1,ISG20,PSME2,DBN1,KLF4,TNFRSF4,KLF2,JUNB,PXDN,GBP4,IFITM3,CXCR4,BST2,NFKBIA,UGCG,CCL2,RIPOR1,CX3CL1,FKBP1A,PML,FLNB,ANXA1,ANXA2,ICAM1,SOX17,LAMA5,BIRC3,IFITM2,CAV1,PARP14,IFI27,CXCL1,CXCL2,CXCL3,S1PR1,IFIT3,ZFP36,AKAP12,IFNGR1,CDC37,MT1X,MT2A,THPO,CSF3,TMSB4…
EC4_immune	GeneOntologyBiologicalProcess	GO:0019221	cytokine-mediated signaling pathway	1.65e-29	8.51e-26	814	280	63	0.0774	MYC,CDKN1A,IL32,CEBPD,HLA-A,HLA-B,HLA-C,HLA-DPA1,HLA-DQB1,HLA-DQB2,HLA-DRA,HLA-DRB1,HLA-DRB5,B2M,HLA-E,HLA-F,PSMB8,PSMB9,GBP1,GBP2,IRF1,ISG20,PSME2,TNFRSF4,JUNB,PXDN,IFITM3,CXCR4,BST2,NFKBIA,UGCG,CCL2,CX3CL1,FKBP1A,PML,ANXA1,ANXA2,ICAM1,LAMA5,BIRC3,IFITM2,CAV1,PARP14,IFI27,CXCL1,CXCL2,CXCL3,S1PR1,IFIT3,IFNGR1,CDC37,MT2A,THPO,CSF3,TMSB4X,CD74,XAF1,TNFAIP3,IL4R,IL6,MX1,CXCL8,SOD2
EC4_immune	GeneOntologyBiologicalProcess	GO:0048646	anatomical structure formation involved in morphogenesis	2.84e-24	1.47e-20	1365	280	73	0.0535	RAMP3,ERG,HLA-DMA,ADAM15,PECAM1,ETS2,CLEC1B,ITGA6,ACTG1,ADGRG1,SOX18,BCL3,ACVRL1,KLF4,KLF2,SEMA4C,MEOX1,CFLAR,SOX7,RASIP1,JUNB,PTPRB,PTPRM,APOLD1,CXCR4,NFKB2,NECTIN2,PXN,CCL2,KDR,CX3CL1,FKBP1A,PLXNA2,NOTCH4,PML,PMP22,ROBO4,HSPG2,FLT1,TCF15,WARS1,ANXA1,ANXA2,ANXA3,PIK3R3,RGCC,RDH10,SOX17,ID1,LAMA5,CAV1,TYMP,AQP1,S1PR1,SHANK3,LGALS3,MSX1,EFNA1,CCN1,TIE1,CLEC14A,ATOH8,MMRN2,TNFAIP2,TNFAIP3,EGFL7,TNN…
EC4_immune	GeneOntologyBiologicalProcess	GO:0048514	blood vessel morphogenesis	9.03e-23	4.66e-19	755	280	53	0.0702	RAMP3,ADAM15,PECAM1,ADGRG1,SOX18,ACVRL1,KLF4,PTGER4,KLF2,GJA1,RASIP1,JUNB,PTPRB,PTPRM,APOLD1,CXCR4,PXN,CCL2,KDR,ADGRF5,CX3CL1,NOTCH4,PML,ROBO4,HSPG2,FLT1,WARS1,ANXA1,ANXA2,ANXA3,PIK3R3,RGCC,SOX17,ID1,LAMA5,CAV1,TYMP,AQP1,S1PR1,LDLR,LGALS3,EFNA1,CCN1,TIE1,CLEC14A,MMRN2,TNFAIP2,TNFAIP3,EGFL7,ENG,CDH5,IL6,CXCL8
EC4_immune	GeneOntologyBiologicalProcess	GO:0001525	angiogenesis	1.06e-21	5.49e-18	645	280	48	0.0744	RAMP3,ADAM15,PECAM1,ADGRG1,SOX18,ACVRL1,KLF4,KLF2,RASIP1,PTPRB,PTPRM,APOLD1,CXCR4,PXN,CCL2,KDR,CX3CL1,NOTCH4,PML,ROBO4,HSPG2,FLT1,WARS1,ANXA1,ANXA2,ANXA3,PIK3R3,RGCC,SOX17,ID1,LAMA5,CAV1,TYMP,AQP1,S1PR1,LGALS3,EFNA1,CCN1,TIE1,CLEC14A,MMRN2,TNFAIP2,TNFAIP3,EGFL7,ENG,CDH5,IL6,CXCL8
EC4_immune	GeneOntologyBiologicalProcess	GO:0001568	blood vessel development	3.31e-21	1.71e-17	849	280	54	0.0636	RAMP3,ADAM15,PECAM1,ADGRG1,SOX18,ACVRL1,KLF4,PTGER4,KLF2,CFLAR,GJA1,RASIP1,JUNB,PTPRB,PTPRM,APOLD1,CXCR4,PXN,CCL2,KDR,ADGRF5,CX3CL1,NOTCH4,PML,ROBO4,HSPG2,FLT1,WARS1,ANXA1,ANXA2,ANXA3,PIK3R3,RGCC,SOX17,ID1,LAMA5,CAV1,TYMP,AQP1,S1PR1,LDLR,LGALS3,EFNA1,CCN1,TIE1,CLEC14A,MMRN2,TNFAIP2,TNFAIP3,EGFL7,ENG,CDH5,IL6,CXCL8
EC4_immune	GeneOntologyBiologicalProcess	GO:0001944	vasculature development	3.74e-21	1.93e-17	884	280	55	0.0622	RAMP3,ADAM15,PECAM1,ADGRG1,SOX18,ACVRL1,KLF4,PTGER4,KLF2,CFLAR,GJA1,RASIP1,JUNB,PTPRB,PTPRM,APOLD1,CXCR4,PXN,CCL2,KDR,ADGRF5,CX3CL1,NOTCH4,PML,ROBO4,HSPG2,FLT1,WARS1,ANXA1,ANXA2,ANXA3,PIK3R3,RGCC,SOX17,ID1,LAMA5,CAV1,TYMP,AQP1,S1PR1,LDLR,LGALS3,EFNA1,CCN1,TIE1,CLEC14A,MMRN2,TNFAIP2,TNFAIP3,EGFL7,ENG,CDH5,IL6,CXCL8,SOD2
EC4_immune	GeneOntologyBiologicalProcess	GO:0072358	cardiovascular system development	7.38e-21	3.81e-17	897	280	55	0.0613	RAMP3,ADAM15,PECAM1,ADGRG1,SOX18,ACVRL1,KLF4,PTGER4,KLF2,CFLAR,GJA1,RASIP1,JUNB,PTPRB,PTPRM,APOLD1,CXCR4,PXN,CCL2,KDR,ADGRF5,CX3CL1,NOTCH4,PML,ROBO4,HSPG2,FLT1,WARS1,ANXA1,ANXA2,ANXA3,PIK3R3,RGCC,SOX17,ID1,LAMA5,CAV1,TYMP,AQP1,S1PR1,LDLR,LGALS3,EFNA1,CCN1,TIE1,CLEC14A,MMRN2,TNFAIP2,TNFAIP3,EGFL7,ENG,CDH5,IL6,CXCL8,SOD2
EC5_art	GeneOntologyBiologicalProcess	GO:0006613	cotranslational protein targeting to membrane	1.28e-101	7.92e-98	109	447	76	0.6972	RPL21,RPL22,RPL23A,RPL24,RPL26,RPL27,RPL30,RPL27A,RPL28,RPL29,RPL31,RPL32,RPL34,RPL35A,RPL37,RPL37A,RPL38,RPL39,RPL41,RPLP1,RPLP2,RPS2,RPS3,RPS3A,RPS4X,RPS5,RPS6,RPS7,RPS8,RPS9,RPS10,RPS11,RPS13,RPS14,RPS15,RPS15A,RPS16,RPS18,RPS19,RPS20,RPS21,RPS23,RPS24,RPS25,RPS26,RPS27,RPS27A,RPS28,RPS29,UBA52,RPL36,SRP14,RPL10A,ARL6IP1,SEC61B,RPSA,RPL14,SEC62,RPL35,RPL13A,RPL3,RPL5,RPL6,RPL7,RPL7A,RPL8,RPL9,…
EC5_art	GeneOntologyBiologicalProcess	GO:0006614	SRP-dependent cotranslational protein targeting to membrane	1.73e-99	1.07e-95	105	447	74	0.7048	RPL21,RPL22,RPL23A,RPL24,RPL26,RPL27,RPL30,RPL27A,RPL28,RPL29,RPL31,RPL32,RPL34,RPL35A,RPL37,RPL37A,RPL38,RPL39,RPL41,RPLP1,RPLP2,RPS2,RPS3,RPS3A,RPS4X,RPS5,RPS6,RPS7,RPS8,RPS9,RPS10,RPS11,RPS13,RPS14,RPS15,RPS15A,RPS16,RPS18,RPS19,RPS20,RPS21,RPS23,RPS24,RPS25,RPS26,RPS27,RPS27A,RPS28,RPS29,UBA52,RPL36,SRP14,RPL10A,SEC61B,RPSA,RPL14,RPL35,RPL13A,RPL3,RPL5,RPL6,RPL7,RPL7A,RPL8,RPL9,RPL10,RPL11,RP…
EC5_art	GeneOntologyBiologicalProcess	GO:0045047	protein targeting to ER	1.58e-96	9.78e-93	120	447	76	0.6333	RPL21,RPL22,RPL23A,RPL24,RPL26,RPL27,RPL30,RPL27A,RPL28,RPL29,RPL31,RPL32,RPL34,RPL35A,RPL37,RPL37A,RPL38,RPL39,RPL41,RPLP1,RPLP2,RPS2,RPS3,RPS3A,RPS4X,RPS5,RPS6,RPS7,RPS8,RPS9,RPS10,RPS11,RPS13,RPS14,RPS15,RPS15A,RPS16,RPS18,RPS19,RPS20,RPS21,RPS23,RPS24,RPS25,RPS26,RPS27,RPS27A,RPS28,RPS29,UBA52,RPL36,SRP14,RPL10A,SEC61B,RPSA,RPL14,SEC62,SEC61G,RPL35,RPL13A,RPL3,RPL5,RPL6,RPL7,RPL7A,RPL8,RPL9,R…
EC5_art	GeneOntologyBiologicalProcess	GO:0072599	establishment of protein localization to endoplasmic reticulum	7.07e-95	4.38e-91	124	447	76	0.6129	RPL21,RPL22,RPL23A,RPL24,RPL26,RPL27,RPL30,RPL27A,RPL28,RPL29,RPL31,RPL32,RPL34,RPL35A,RPL37,RPL37A,RPL38,RPL39,RPL41,RPLP1,RPLP2,RPS2,RPS3,RPS3A,RPS4X,RPS5,RPS6,RPS7,RPS8,RPS9,RPS10,RPS11,RPS13,RPS14,RPS15,RPS15A,RPS16,RPS18,RPS19,RPS20,RPS21,RPS23,RPS24,RPS25,RPS26,RPS27,RPS27A,RPS28,RPS29,UBA52,RPL36,SRP14,RPL10A,SEC61B,RPSA,RPL14,SEC62,SEC61G,RPL35,RPL13A,RPL3,RPL5,RPL6,RPL7,RPL7A,RPL8,RPL9,R…
EC5_art	GeneOntologyBiologicalProcess	GO:0000184	nuclear-transcribed mRNA catabolic process, nonsense-mediated decay	8e-89	4.96e-85	120	447	72	0.6	RPL21,RPL22,RPL23A,RPL24,RPL26,RPL27,RPL30,RPL27A,RPL28,RPL29,RPL31,RPL32,RPL34,RPL35A,RPL37,RPL37A,RPL38,RPL39,RPL41,RPLP1,RPLP2,RPS2,RPS3,RPS3A,RPS4X,RPS5,RPS6,RPS7,RPS8,RPS9,RPS10,RPS11,RPS13,RPS14,RPS15,RPS15A,RPS16,RPS18,RPS19,RPS20,RPS21,RPS23,RPS24,RPS25,RPS26,RPS27,RPS27A,RPS28,RPS29,UBA52,RPL36,RPL10A,RPSA,RPL14,RPL35,RPL13A,RPL3,RPL5,RPL6,RPL7,RPL7A,RPL8,RPL9,RPL10,RPL11,RPL12,RPL13,RPL…
EC6_ven	GeneOntologyBiologicalProcess	GO:0006614	SRP-dependent cotranslational protein targeting to membrane	1.9e-82	9.92e-79	105	331	61	0.581	RPL21,RPL22,RPL23A,RPL24,RPL26,RPL30,RPL28,RPL29,RPL32,RPL34,RPL35A,RPL37,RPL37A,RPL39,RPL41,RPLP0,RPLP1,RPS2,RPS3,RPS3A,RPS4X,RPS5,RPS6,RPS8,RPS9,RPS10,RPS13,RPS14,RPS15,RPS15A,RPS16,RPS17,RPS18,RPS19,RPS21,RPS23,RPS24,RPS27A,RPS28,RPS29,RPL10A,RPL36,RPSA,RPL35,RPL13A,RPL3,RPL4,RPL5,RPL7,RPL7A,RPL8,RPL9,RPL10,RPL11,RPL12,RPL13,RPL15,RPL17,RPL18,RPL18A,RPL19
EC6_ven	GeneOntologyBiologicalProcess	GO:0006613	cotranslational protein targeting to membrane	5.15e-81	2.69e-77	109	331	61	0.5596	RPL21,RPL22,RPL23A,RPL24,RPL26,RPL30,RPL28,RPL29,RPL32,RPL34,RPL35A,RPL37,RPL37A,RPL39,RPL41,RPLP0,RPLP1,RPS2,RPS3,RPS3A,RPS4X,RPS5,RPS6,RPS8,RPS9,RPS10,RPS13,RPS14,RPS15,RPS15A,RPS16,RPS17,RPS18,RPS19,RPS21,RPS23,RPS24,RPS27A,RPS28,RPS29,RPL10A,RPL36,RPSA,RPL35,RPL13A,RPL3,RPL4,RPL5,RPL7,RPL7A,RPL8,RPL9,RPL10,RPL11,RPL12,RPL13,RPL15,RPL17,RPL18,RPL18A,RPL19
EC6_ven	GeneOntologyBiologicalProcess	GO:0000184	nuclear-transcribed mRNA catabolic process, nonsense-mediated decay	2.4e-79	1.25e-75	120	331	62	0.5167	RPL21,RPL22,RPL23A,RPL24,RPL26,RPL30,RPL28,RPL29,RPL32,RPL34,RPL35A,RPL37,RPL37A,RPL39,RPL41,RPLP0,RPLP1,RPS2,RPS3,RPS3A,RPS4X,RPS5,RPS6,RPS8,RPS9,RPS10,EIF3E,RPS13,RPS14,RPS15,RPS15A,RPS16,RPS17,RPS18,RPS19,RPS21,RPS23,RPS24,RPS27A,RPS28,RPS29,RPL10A,RPL36,RPSA,RPL35,RPL13A,RPL3,RPL4,RPL5,RPL7,RPL7A,RPL8,RPL9,RPL10,RPL11,RPL12,RPL13,RPL15,RPL17,RPL18,RPL18A,RPL19
EC6_ven	GeneOntologyBiologicalProcess	GO:0045047	protein targeting to ER	1.85e-77	9.63e-74	120	331	61	0.5083	RPL21,RPL22,RPL23A,RPL24,RPL26,RPL30,RPL28,RPL29,RPL32,RPL34,RPL35A,RPL37,RPL37A,RPL39,RPL41,RPLP0,RPLP1,RPS2,RPS3,RPS3A,RPS4X,RPS5,RPS6,RPS8,RPS9,RPS10,RPS13,RPS14,RPS15,RPS15A,RPS16,RPS17,RPS18,RPS19,RPS21,RPS23,RPS24,RPS27A,RPS28,RPS29,RPL10A,RPL36,RPSA,RPL35,RPL13A,RPL3,RPL4,RPL5,RPL7,RPL7A,RPL8,RPL9,RPL10,RPL11,RPL12,RPL13,RPL15,RPL17,RPL18,RPL18A,RPL19
EC6_ven	GeneOntologyBiologicalProcess	GO:0072599	establishment of protein localization to endoplasmic reticulum	2.75e-76	1.44e-72	124	331	61	0.4919	RPL21,RPL22,RPL23A,RPL24,RPL26,RPL30,RPL28,RPL29,RPL32,RPL34,RPL35A,RPL37,RPL37A,RPL39,RPL41,RPLP0,RPLP1,RPS2,RPS3,RPS3A,RPS4X,RPS5,RPS6,RPS8,RPS9,RPS10,RPS13,RPS14,RPS15,RPS15A,RPS16,RPS17,RPS18,RPS19,RPS21,RPS23,RPS24,RPS27A,RPS28,RPS29,RPL10A,RPL36,RPSA,RPL35,RPL13A,RPL3,RPL4,RPL5,RPL7,RPL7A,RPL8,RPL9,RPL10,RPL11,RPL12,RPL13,RPL15,RPL17,RPL18,RPL18A,RPL19
EC7_atria	GeneOntologyBiologicalProcess	GO:0030334	regulation of cell migration	3.77e-20	2.17e-16	1052	416	73	0.0694	NRG1,HIF1A,RHOJ,PECAM1,ACVR1,DYSF,MAP3K3,SEMA3A,ATP8A1,SSH1,MTUS1,PIK3C2A,FER,NTN1,PLD1,COL3A1,SELP,FOXO3,EVL,ABCC1,FN1,EPB41L4B,PODXL,POSTN,PPP3CA,PLPP3,PRCP,PLXNA4,NUMB,PRKCE,FOXP1,PRKG1,NRG3,IL1R1,IL6ST,STARD13,DOCK4,CYP1B1,PLVAP,INSR,ITGA5,ITGAV,BCR,GAB2,MAGI2,BMPR2,KANK1,PTPRM,NFE2L2,SULF1,ACKR3,NAV3,BMPER,IL33,LDLRAD4,CAMK1D,CLASP1,CAMK2D,RAPGEF4,BMERB1,TEK,WDPCP,LDB2,TGFBR3,CD9,TIMP1,ANO6,…
EC7_atria	GeneOntologyBiologicalProcess	GO:0051270	regulation of cellular component movement	7.52e-19	4.33e-15	1219	416	77	0.0632	NRG1,HIF1A,PDE4D,RHOJ,PECAM1,ACTN1,ACVR1,DYSF,MAP3K3,SEMA3A,ATP8A1,SSH1,MTUS1,PIK3C2A,FER,NTN1,PLD1,COL3A1,SELP,FOXO3,EVL,ABCC1,FN1,EPB41L4B,PODXL,POSTN,PPP3CA,PLPP3,PRCP,PLXNA4,NUMB,PRKCE,FOXP1,PRKG1,NRG3,IL1R1,IL6ST,STARD13,DOCK4,CYP1B1,PLVAP,INSR,GATA4,ITGA5,ITGAV,BCR,GAB2,B4GALT1,MAGI2,BMPR2,KANK1,PTPRM,NFE2L2,SULF1,ACKR3,NAV3,BMPER,IL33,LDLRAD4,CAMK1D,CLASP1,CAMK2D,RAPGEF4,BMERB1,TEK,WDPCP,L…
EC7_atria	GeneOntologyBiologicalProcess	GO:2000145	regulation of cell motility	1.27e-18	7.33e-15	1120	416	73	0.0652	NRG1,HIF1A,RHOJ,PECAM1,ACVR1,DYSF,MAP3K3,SEMA3A,ATP8A1,SSH1,MTUS1,PIK3C2A,FER,NTN1,PLD1,COL3A1,SELP,FOXO3,EVL,ABCC1,FN1,EPB41L4B,PODXL,POSTN,PPP3CA,PLPP3,PRCP,PLXNA4,NUMB,PRKCE,FOXP1,PRKG1,NRG3,IL1R1,IL6ST,STARD13,DOCK4,CYP1B1,PLVAP,INSR,ITGA5,ITGAV,BCR,GAB2,MAGI2,BMPR2,KANK1,PTPRM,NFE2L2,SULF1,ACKR3,NAV3,BMPER,IL33,LDLRAD4,CAMK1D,CLASP1,CAMK2D,RAPGEF4,BMERB1,TEK,WDPCP,LDB2,TGFBR3,CD9,TIMP1,ANO6,…
EC7_atria	GeneOntologyBiologicalProcess	GO:0035239	tube morphogenesis	1.7e-18	9.79e-15	1045	416	70	0.067	HIF1A,RHOJ,PECAM1,MECOM,ACVR1,DYSF,CEMIP2,MAP3K3,HEG1,NRXN3,SAT1,MGP,PIK3C2A,NTN1,HES1,FOXC1,COL3A1,HSPG2,COL8A1,FN1,PODXL,MTHFD1L,COL23A1,PRCP,MICAL2,PRKCB,FOXP1,STARD13,CYP1B1,AHI1,SDCCAG8,GATA4,GATA6,SRPK2,ITGA5,ITGAV,PTGIS,B4GALT1,NEDD4,STAB1,KLHL3,BMPR2,ALDH1A2,PTPRB,PTPRM,NFE2L2,NFIB,SULF1,ACKR3,BMPER,SLC12A6,NPPB,THSD7A,HIF3A,TEK,LEPR,TGFBR3,TGM2,ANGPTL4,ROBO1,EGFL7,CALCRL,HAS2,PBX1,ENG,TM…
EC7_atria	GeneOntologyBiologicalProcess	GO:0035295	tube development	2.88e-18	1.66e-14	1276	416	78	0.0611	HIF1A,RHOJ,PECAM1,MECOM,ACVR1,DYSF,CEMIP2,MAP3K3,HEG1,NRXN3,SAT1,MGP,PIK3C2A,NTN1,HES1,FOXC1,COL3A1,FNDC3B,HSPG2,COL8A1,FN1,PODXL,MTHFD1L,WWTR1,COL23A1,PRCP,MICAL2,VCAN,NUMB,PRKCB,FOXP1,CUX1,STARD13,CYP1B1,AHI1,SDCCAG8,GATA4,GATA6,SRPK2,ITGA5,ITGAV,PTGIS,B4GALT1,NEDD4,STAB1,KLHL3,BMPR2,ALDH1A2,PTPRB,PTPRM,NFIA,NFE2L2,NFIB,SULF1,ACKR3,BMPER,SLC12A6,NPPB,THSD7A,HIF3A,TEK,LEPR,TGFBR3,TGM2,THRB,ANGPT…
EC7_atria	GeneOntologyBiologicalProcess	GO:0072359	circulatory system development	6.57e-18	3.78e-14	1323	416	79	0.0597	NRG1,HIF1A,ERG,RHOJ,PECAM1,MECOM,ACVR1,DYSF,CEMIP2,MAP3K3,HEG1,NRXN3,SAT1,PIK3C2A,HES1,FOXC1,COL3A1,FOXO1,HSPG2,COL8A1,FN1,ATG7,COL23A1,PLPP3,PRCP,MICAL2,VCAN,PRKCB,FOXP1,PRKG1,STARD13,CYP1B1,AHI1,INSR,GATA4,GATA6,SRPK2,ITGA5,ITGAV,PTGIS,B4GALT1,NEDD4,STAB1,BMPR2,ALDH1A2,PTPN14,PTPRB,PDLIM3,PTPRM,NFE2L2,SULF1,ACKR3,PDS5A,BMPER,SLC12A6,NPPA,NPPB,THSD7A,CAMK2D,HIF3A,ECE1,TEK,WDPCP,LEPR,ADGRG6,TGFBR…
EC7_atria	GeneOntologyBiologicalProcess	GO:0048646	anatomical structure formation involved in morphogenesis	1.34e-16	7.69e-13	1365	416	78	0.0571	HIF1A,ERG,RHOJ,PECAM1,EXT1,ATP8B1,ACTN1,ACVR1,DYSF,CEMIP2,MAP3K3,PGM5,NRXN3,SAT1,PIK3C2A,HES1,FOXC1,FOXO1,HSPG2,COL8A1,FN1,PODXL,MTHFD1L,ITGA8,COL23A1,PLPP3,PRCP,PRKCB,FOXP1,NRG3,IL4R,STARD13,CYP1B1,AHI1,INHBA,SDCCAG8,GATA4,GATA6,SRPK2,ITGA5,ITGAV,PTGIS,B4GALT1,STAB1,BMPR2,ALDH1A2,PTPN14,PTPRB,PTPRM,NFE2L2,NFIB,SULF1,ACKR3,BMPER,SLC12A6,NPPB,THSD7A,CLASP1,NSD1,BMERB1,HIF3A,TEK,LEPR,ADGRG6,TGFBR3,…
EC7_atria	GeneOntologyBiologicalProcess	GO:0072358	cardiovascular system development	7.04e-16	4.05e-12	897	416	60	0.0669	HIF1A,RHOJ,PECAM1,ACVR1,DYSF,CEMIP2,MAP3K3,HEG1,NRXN3,SAT1,PIK3C2A,HES1,FOXC1,COL3A1,FOXO1,HSPG2,COL8A1,FN1,COL23A1,PLPP3,PRCP,PRKCB,FOXP1,STARD13,CYP1B1,GATA4,GATA6,SRPK2,ITGA5,ITGAV,PTGIS,B4GALT1,NEDD4,STAB1,BMPR2,ALDH1A2,PTPN14,PTPRB,PTPRM,NFE2L2,SULF1,ACKR3,BMPER,SLC12A6,NPPB,THSD7A,HIF3A,TEK,WDPCP,LEPR,TGFBR3,ANGPTL4,ROBO1,EGFL7,CALCRL,HAS2,ENG,TMEM100,CDH13,SMAD6
EC7_atria	GeneOntologyBiologicalProcess	GO:0048514	blood vessel morphogenesis	1.44e-15	8.31e-12	755	416	54	0.0715	HIF1A,RHOJ,PECAM1,ACVR1,DYSF,CEMIP2,MAP3K3,HEG1,NRXN3,SAT1,PIK3C2A,HES1,FOXC1,COL3A1,HSPG2,COL8A1,FN1,COL23A1,PRCP,PRKCB,STARD13,CYP1B1,GATA4,GATA6,SRPK2,ITGA5,ITGAV,PTGIS,B4GALT1,NEDD4,STAB1,BMPR2,PTPRB,PTPRM,NFE2L2,SULF1,ACKR3,BMPER,SLC12A6,NPPB,THSD7A,HIF3A,TEK,LEPR,TGFBR3,ANGPTL4,ROBO1,EGFL7,CALCRL,HAS2,ENG,TMEM100,CDH13,SMAD6
EC8_ln	GeneOntologyBiologicalProcess	GO:0051270	regulation of cellular component movement	1.5e-15	8.29e-12	1219	435	73	0.0599	PDE4B,PDE4D,RHOJ,CORO1C,ACTN1,DYSF,ADAM10,MAP3K1,SEMA3A,DOCK5,MGAT5,EFEMP1,SSH1,FER,NTN1,SEMA6A,FLRT2,PLD1,CCL21,RECK,CD200,ROBO4,FLT4,ADGRG3,ANGPT2,ZSWIM6,BCAR1,APP,AKAP12,PDPN,IGF1,PPP3CA,PPM1F,GLIPR2,NUMB,PRKCE,FOXP1,SSH2,NRG3,HYAL2,PROX1,DOCK4,RELN,RAB11A,GCNT2,ITGA5,BCR,NFE2L2,SRGAP3,SPHK1,ULK4,DLG1,DOCK1,DPYSL3,RARRES2,SASH1,DSP,DOCK8,LAMA4,STMN1,WDPCP,LDB2,TGFB2,TGFBR2,TGFBR3,SEMA3D,AKAP9,…
EC8_ln	GeneOntologyBiologicalProcess	GO:0030029	actin filament-based process	2.37e-15	1.31e-11	829	435	58	0.07	PDE4B,PDE4D,RHOJ,CORO1C,ACTN1,FMNL2,RHOU,MAP3K1,PGM5,ADD3,SSH1,ATXN3,FER,MICAL3,CCL21,FLNB,PPP1R9A,GMFG,SHC1,GAS7,BCAR1,PDLIM4,PDPN,CCDC88A,PPM1F,AUTS2,PRKCE,FOXP1,SSH2,DAAM1,FSCN1,SCN3B,PROX1,SIRPA,BCR,ELMO1,GJA1,PXN,DLG1,FGD5,DPYSL3,RAP1GDS1,THSD7A,PDCD6IP,DSP,TRIOBP,STMN1,TGFB2,LIMK2,EFNA5,AKAP9,FRMD6,KANK3,CD47,ELN,TNXB,MARCKS,DMTN
EC8_ln	GeneOntologyBiologicalProcess	GO:0030334	regulation of cell migration	4.63e-15	2.56e-11	1052	435	66	0.0627	RHOJ,CORO1C,DYSF,ADAM10,MAP3K1,SEMA3A,DOCK5,MGAT5,EFEMP1,SSH1,FER,NTN1,SEMA6A,FLRT2,PLD1,CCL21,RECK,CD200,ROBO4,FLT4,ADGRG3,ANGPT2,ZSWIM6,BCAR1,APP,AKAP12,PDPN,IGF1,PPP3CA,PPM1F,GLIPR2,NUMB,PRKCE,FOXP1,SSH2,NRG3,HYAL2,PROX1,DOCK4,RELN,RAB11A,GCNT2,ITGA5,BCR,NFE2L2,SRGAP3,SPHK1,ULK4,DOCK1,DPYSL3,RARRES2,SASH1,DOCK8,LAMA4,WDPCP,LDB2,TGFB2,TGFBR2,TGFBR3,SEMA3D,TIE1,TIMP1,NKX2-1,MACF1,LYN,DMTN
EC8_ln	GeneOntologyBiologicalProcess	GO:0000902	cell morphogenesis	3.13e-14	1.73e-10	1179	435	69	0.0585	EPHB4,ASXL1,TRIO,RHOJ,CORO1C,ACTN1,ADAM10,FMNL2,RHOU,MAP3K1,B4GALT5,SEMA3A,DOCK5,SSH1,HECW2,FER,NTN1,SEMA6A,FLRT2,ROBO4,FNDC3B,FLNB,PPP1R9A,SHC1,GAS7,ZSWIM6,BCAR1,APP,CASK,PDPN,PPP3CA,AUTS2,NUMB,FOXP1,PRKCZ,RERE,SSH2,SNX2,CUX1,PROX1,RELN,RAB11A,GJA1,DST,CDC42SE2,PXN,SYT1,DLG1,FGD5,DOCK1,GPM6A,KALRN,SYNE1,TRIOBP,LAMC1,STMN1,WDPCP,TGFB2,SEMA3D,LIMS1,EFNA5,LINGO1,FRMD6,NKX2-1,SH3D19,PALM,MACF1,PEAK1…
EC8_ln	GeneOntologyBiologicalProcess	GO:0030036	actin cytoskeleton organization	7.13e-14	3.95e-10	717	435	51	0.0711	RHOJ,CORO1C,ACTN1,FMNL2,RHOU,MAP3K1,PGM5,ADD3,SSH1,ATXN3,FER,MICAL3,CCL21,FLNB,PPP1R9A,GMFG,SHC1,GAS7,BCAR1,PDLIM4,CCDC88A,PPM1F,AUTS2,PRKCE,FOXP1,SSH2,DAAM1,FSCN1,PROX1,SIRPA,BCR,ELMO1,PXN,DLG1,FGD5,DPYSL3,RAP1GDS1,THSD7A,PDCD6IP,TRIOBP,STMN1,TGFB2,LIMK2,EFNA5,FRMD6,KANK3,CD47,ELN,TNXB,MARCKS,DMTN
EC8_ln	GeneOntologyBiologicalProcess	GO:2000145	regulation of cell motility	8.97e-14	4.96e-10	1120	435	66	0.0589	RHOJ,CORO1C,DYSF,ADAM10,MAP3K1,SEMA3A,DOCK5,MGAT5,EFEMP1,SSH1,FER,NTN1,SEMA6A,FLRT2,PLD1,CCL21,RECK,CD200,ROBO4,FLT4,ADGRG3,ANGPT2,ZSWIM6,BCAR1,APP,AKAP12,PDPN,IGF1,PPP3CA,PPM1F,GLIPR2,NUMB,PRKCE,FOXP1,SSH2,NRG3,HYAL2,PROX1,DOCK4,RELN,RAB11A,GCNT2,ITGA5,BCR,NFE2L2,SRGAP3,SPHK1,ULK4,DOCK1,DPYSL3,RARRES2,SASH1,DOCK8,LAMA4,WDPCP,LDB2,TGFB2,TGFBR2,TGFBR3,SEMA3D,TIE1,TIMP1,NKX2-1,MACF1,LYN,DMTN
EC8_ln	GeneOntologyBiologicalProcess	GO:0032989	cellular component morphogenesis	3.33e-13	1.84e-09	1297	435	71	0.0547	EPHB4,ASXL1,TRIO,RHOJ,CORO1C,ACTN1,ADAM10,FMNL2,RHOU,MAP3K1,B4GALT5,PGM5,SEMA3A,DOCK5,SSH1,HECW2,FER,NTN1,SEMA6A,FLRT2,ROBO4,FNDC3B,FLNB,PPP1R9A,SHC1,GAS7,ZSWIM6,BCAR1,APP,CASK,PDPN,PPP3CA,AUTS2,NUMB,FOXP1,PRKCZ,RERE,SSH2,SNX2,CUX1,PROX1,RELN,RAB11A,ITGB4,GJA1,DST,CDC42SE2,PXN,SYT1,DLG1,FGD5,DOCK1,GPM6A,KALRN,SYNE1,TRIOBP,LAMC1,STMN1,WDPCP,TGFB2,SEMA3D,LIMS1,EFNA5,LINGO1,FRMD6,NKX2-1,SH3D19,PALM,…
EC8_ln	GeneOntologyBiologicalProcess	GO:0000904	cell morphogenesis involved in differentiation	3.47e-11	1.92e-07	873	435	52	0.0596	EPHB4,TRIO,CORO1C,ACTN1,ADAM10,MAP3K1,B4GALT5,SEMA3A,DOCK5,HECW2,FER,NTN1,SEMA6A,FLRT2,ROBO4,FNDC3B,FLNB,PPP1R9A,SHC1,ZSWIM6,BCAR1,APP,CASK,PDPN,PPP3CA,AUTS2,NUMB,FOXP1,RERE,CUX1,PROX1,RELN,RAB11A,DST,PXN,DOCK1,KALRN,SYNE1,TRIOBP,LAMC1,STMN1,WDPCP,TGFB2,SEMA3D,LIMS1,EFNA5,LINGO1,FRMD6,NKX2-1,MACF1,PEAK1,DMTN
EC9_FB-like	GeneOntologyBiologicalProcess	GO:0000902	cell morphogenesis	8.78e-20	4.96e-16	1179	461	82	0.0696	ASXL1,ABL1,TRIO,LGR4,EXT1,VIT,FMNL2,MEF2A,DOCK5,FBLN1,PIK3R1,FER,MKLN1,PLXNA2,SOX6,COL4A4,FNDC3B,HSPG2,COL6A1,COL6A2,COL6A3,FN1,ATG7,CARMIL1,GAS7,ST6GAL1,ZSWIM6,POSTN,IGF1R,PPP3CA,SLIT3,ITSN2,DNM3,AUTS2,NUMB,FOXP1,TMEM108,RERE,SSH2,FYN,CUX1,MYCBP2,MYO9A,ADGRB3,PTK2,GAB2,BMPR2,KANK1,DST,BRAF,PTPRM,PTPRS,NFIB,PCDH15,DLG1,DOCK1,RASA1,SYNE1,LAMA2,GRB10,LAMB1,LAMC1,FRYL,UST,LPAR1,JMJD1C,WDPCP,OPHN1,AB…
EC9_FB-like	GeneOntologyBiologicalProcess	GO:0032989	cellular component morphogenesis	1.98e-19	1.12e-15	1297	461	86	0.0663	ASXL1,ABL1,TRIO,LGR4,EXT1,VIT,FMNL2,MEF2A,DOCK5,FBLN1,PIK3R1,FER,MKLN1,PLXNA2,SOX6,COL4A4,FNDC3B,HSPG2,COL6A1,COL6A2,COL6A3,FN1,ATG7,CARMIL1,GAS7,ST6GAL1,ZSWIM6,POSTN,IGF1R,PPP3CA,SLIT3,ITSN2,DNM3,AUTS2,NUMB,FOXP1,TMEM108,RERE,SSH2,FYN,CUX1,MYCBP2,MYO9A,ADGRB3,PTK2,GAB2,BMPR2,PHLDB1,KANK1,DST,BRAF,PTPRM,PTPRS,NFIB,PCDH15,DLG1,PID1,DOCK1,RASA1,CLASP1,SYNE1,LAMA2,GRB10,LAMB1,LAMC1,FRYL,UST,LPAR1,JM…
EC9_FB-like	GeneOntologyBiologicalProcess	GO:0000904	cell morphogenesis involved in differentiation	1.32e-16	7.45e-13	873	461	64	0.0733	ABL1,TRIO,LGR4,EXT1,VIT,MEF2A,DOCK5,FBLN1,PIK3R1,FER,PLXNA2,COL4A4,FNDC3B,HSPG2,COL6A1,COL6A2,COL6A3,FN1,ATG7,CARMIL1,ST6GAL1,ZSWIM6,POSTN,IGF1R,PPP3CA,SLIT3,DNM3,AUTS2,NUMB,FOXP1,RERE,FYN,CUX1,MYCBP2,ADGRB3,PTK2,GAB2,BMPR2,KANK1,DST,BRAF,PTPRM,PTPRS,NFIB,PCDH15,DOCK1,SYNE1,LAMA2,GRB10,LAMB1,LAMC1,UST,JMJD1C,WDPCP,OPHN1,ABLIM1,LINGO1,LRP1,LRP4,MACF1,ROBO1,PEAK1,DCLK1,RBFOX2
EC9_FB-like	GeneOntologyBiologicalProcess	GO:0031175	neuron projection development	1.55e-16	8.75e-13	1151	461	75	0.0652	ABL1,TRIO,SERPINF1,LGR4,EXT1,MEF2A,ARID1B,NEGR1,PIK3R1,QKI,PLXNA2,MRTFA,FN1,ATG7,ARFGEF1,GAS7,ZSWIM6,POSTN,IGF1R,PPP3CA,SLIT3,ITSN2,PRICKLE2,DNM3,AUTS2,NUMB,FOXP1,TMEM108,PRKD1,PRKG1,RERE,FYN,CUX1,AHI1,MYCBP2,SPOCK1,MYO9A,ADGRB3,PTK2,GAB2,ASAP1,ITPR1,MAGI2,BMPR2,KANK1,NF1,DST,PTPRG,BRAF,PTPRM,PTPRS,NFE2L2,NFIB,PCDH15,SYNE1,RAPGEF4,LAMA2,GRB10,LAMB1,LAMC1,CRTC1,FRYL,UST,LPAR1,OPHN1,ABLIM1,LINGO1,E…
EC9_FB-like	GeneOntologyBiologicalProcess	GO:0022603	regulation of anatomical structure morphogenesis	2.07e-16	1.17e-12	1289	461	80	0.0621	PDE3B,ABL1,ERG,SERPINF1,LGR4,FMNL2,CEMIP2,DOCK5,FBLN1,PIK3C2A,MKLN1,PLXNA2,COL4A2,COL4A3,COL5A2,HSPG2,FN1,CARMIL1,GAS7,ST6GAL1,ZSWIM6,POSTN,PPP3CA,ITSN2,PRICKLE2,DNM3,NUMB,FOXP1,PRKD1,DAAM1,FYN,CUX1,STARD13,HDAC9,AHI1,MYCBP2,MYO9A,TMEM135,ADGRB3,DCN,PTGIS,PTK2,ITPR1,MAGI2,BMPR2,PHLDB1,KANK1,SRPX2,NF1,BRAF,PTPRM,PTPRS,NFE2L2,NFIB,DLG1,C3,BMPER,PID1,DOCK1,AKT3,SASH1,RASA1,FOXP2,CLASP1,PRICKLE1,SYNE…
EC9_FB-like	GeneOntologyBiologicalProcess	GO:0048666	neuron development	3.07e-16	1.73e-12	1298	461	80	0.0616	ABL1,TRIO,SERPINF1,LGR4,EXT1,ATP8B1,MEF2A,ARID1B,NEGR1,PIK3R1,QKI,PLXNA2,MRTFA,FN1,ATG7,ARFGEF1,GAS7,ZSWIM6,POSTN,IGF1R,PPP3CA,SLIT3,ITSN2,PRICKLE2,DNM3,AUTS2,NUMB,FOXP1,TMEM108,PRKD1,PRKG1,RERE,FYN,CUX1,AHI1,MYCBP2,SPOCK1,MYO9A,ADGRB3,PTK2,GAB2,ASAP1,ITPR1,MAGI2,BMPR2,KANK1,NF1,DST,PTPRG,BRAF,PTPRM,PTPRS,NFE2L2,NFIB,PCDH15,DLG2,C3,GNAQ,SYNE1,RAPGEF4,LAMA2,GRB10,LAMB1,LAMC1,CRTC1,FRYL,UST,LPAR1,W…
EC9_FB-like	GeneOntologyBiologicalProcess	GO:0072359	circulatory system development	8.97e-16	5.06e-12	1323	461	80	0.0605	ASXL1,PDE3B,ABL1,ERG,SERPINF1,MECOM,MEF2A,CEMIP2,FBN1,PIK3C2A,QKI,NIPBL,BICC1,SOX6,FOXO1,COL4A2,COL4A3,COL4A4,HSPG2,COL8A1,COL15A1,FN1,ATG7,VCAN,PDGFD,SLIT3,DCHS1,ANKRD17,FOXP1,KDM2A,PRKD1,PRKG1,INVS,STARD13,HDAC9,AHI1,ARHGAP24,ADGRB3,SRPK2,DCN,PTGIS,PTK2,STK3,BMPR2,SRPX2,ALDH1A2,NF1,PTPRB,PTPRM,NFE2L2,PDS5A,C3,GNAQ,BMPER,TBX20,AKT3,TCF7L2,SASH1,RASA1,PRICKLE1,HIF3A,TEAD1,ECE1,WDPCP,ZFPM2,TGFBR2,…
EC9_FB-like	GeneOntologyBiologicalProcess	GO:0035295	tube development	3.63e-14	2.05e-10	1276	461	75	0.0588	ASXL1,PDE3B,ABL1,SERPINF1,LGR4,MECOM,CEMIP2,MGP,PIK3C2A,QKI,NIPBL,PLXNA2,COL4A2,COL4A3,COL4A4,FNDC3B,HSPG2,COL8A1,COL15A1,FN1,MTHFD1L,WWTR1,VCAN,DCHS1,NUMB,FOXP1,KDM2A,PRKD1,CUX1,INVS,STARD13,HDAC9,AHI1,ARHGAP24,SDCCAG8,ADGRB3,SRPK2,DCN,PTGIS,PTK2,STK3,BMPR2,SRPX2,ALDH1A2,NF1,PTPRB,PTPRM,NFIA,NFE2L2,NFIB,DLG1,C3,BMPER,TBX20,AKT3,TCF7L2,ZEB1,SASH1,RASA1,FOXP2,PRICKLE1,HIF3A,TEAD1,JMJD1C,ZFPM2,TGFB…
EC9_FB-like	GeneOntologyBiologicalProcess	GO:0030198	extracellular matrix organization	1.14e-13	6.43e-10	399	461	38	0.0952	THSD4,ABL1,VIT,FBLN1,FBN1,COL4A2,COL4A3,COL4A4,COL5A2,HSPG2,COL6A1,COL6A2,COL6A3,COL8A1,FBLN5,COL15A1,FN1,ABI3BP,CCDC80,POSTN,VCAN,CSGALNACT1,ITGA9,DCN,PTK2,PHLDB1,NF1,CLASP1,DDR2,LAMA2,LAMB1,LAMC1,GSN,SH3PXD2B,LRP1,ELN,TNXB,SMAD3
EC10_CMC-like	GeneOntologyBiologicalProcess	GO:0048646	anatomical structure formation involved in morphogenesis	1.12e-30	6.06e-27	1365	289	83	0.0608	SPRY1,MYH6,RAMP2,RAMP3,HLA-DMA,ADAM15,PECAM1,MYOZ2,ETS2,ACTC1,ITGA6,ACTG1,ADGRG1,SOX18,BCL3,ITGA5,KLF4,DYSF,WNK1,CEMIP2,KLF2,SEMA4C,MEOX1,CFLAR,SOX7,RASIP1,PTPRB,PTPRM,RAPGEF3,CXCR4,ECSCR,NECTIN2,PXN,KDR,FGFR1,CX3CL1,NOS3,PLXNA2,NOTCH4,PML,VEGFA,ROBO4,HSPG2,FLT1,COL15A1,WARS1,PODXL,HYAL1,ANXA2,PIK3R3,RGCC,RDH10,SOX17,ID1,LAMA5,TEK,TYMP,AQP1,S1PR1,TCAP,SHANK3,CSRP3,LGALS3,TGM2,CD9,TIE1,PLPP3,CLEC1…
EC10_CMC-like	GeneOntologyBiologicalProcess	GO:0001525	angiogenesis	1.94e-24	1.05e-20	645	289	52	0.0806	RAMP2,RAMP3,ADAM15,PECAM1,ADGRG1,SOX18,ITGA5,KLF4,DYSF,CEMIP2,KLF2,RASIP1,PTPRB,PTPRM,RAPGEF3,CXCR4,ECSCR,PXN,KDR,FGFR1,CX3CL1,NOS3,NOTCH4,PML,VEGFA,ROBO4,HSPG2,FLT1,COL15A1,WARS1,HYAL1,ANXA2,PIK3R3,RGCC,SOX17,ID1,LAMA5,TEK,TYMP,AQP1,S1PR1,LGALS3,TIE1,CLEC14A,MMRN2,EGFL7,EMP2,ENG,CTSH,CDH5,IL6,CDH13
EC10_CMC-like	GeneOntologyBiologicalProcess	GO:0072359	circulatory system development	3.47e-24	1.87e-20	1323	289	73	0.0552	SPRY1,MYH6,RAMP2,RAMP3,ADAM15,PECAM1,MB,ACTC1,ADGRG1,SOX18,ITGA5,KLF4,DYSF,CEMIP2,KLF2,CFLAR,RASIP1,PTPRB,PTPRM,RAPGEF3,CXCR4,ECSCR,PXN,KDR,ADGRF5,FGFR1,CX3CL1,NOS3,NOTCH4,PML,VEGFA,ROBO4,HSPG2,NPPA,FLT1,COL15A1,WARS1,HYAL1,ANXA2,PIK3R3,RGCC,SOX17,ID1,ID2,LAMA5,RAPGEF1,TEK,TYMP,AQP1,S1PR1,TCAP,LDLR,CSRP3,ARHGEF15,LGALS3,TIE1,PDLIM1,PLPP3,CLEC14A,ANKRD1,MMRN2,CLDN5,EGFL7,LY6E,EMP2,TNNC1,TNNI3,TNNT…
EC10_CMC-like	GeneOntologyBiologicalProcess	GO:0030334	regulation of cell migration	4.29e-24	2.32e-20	1052	289	65	0.0618	DOCK4,PLVAP,SWAP70,ADAM15,PECAM1,ITGA6,ADGRG1,ITGA5,KLF4,DYSF,WNK1,STC1,SEMA4C,NEDD9,PTPRM,RAPGEF3,CXCR4,BST2,SYNE2,KDR,GNAI2,FGFR1,CX3CL1,HSPA5,NOS3,PLXNA2,VEGFA,SEMA6B,SEMA3F,ROBO4,FLT1,PODXL,HYAL1,SGK1,ICAM1,PIK3R3,RGCC,LAMA5,IFITM1,APP,TEK,AQP1,S1PR1,AKAP12,LGALS3,LDB2,CD9,FAM107A,TIE1,PLPP3,ATOH8,MMRN2,TMSB4X,CD74,CD81,TMSB10,LIMCH1,EGFL7,EMP2,ENG,CTSH,CDH5,IL6,HYAL2,CDH13
EC10_CMC-like	GeneOntologyBiologicalProcess	GO:0048514	blood vessel morphogenesis	1.04e-23	5.62e-20	755	289	55	0.0728	RAMP2,RAMP3,ADAM15,PECAM1,ADGRG1,SOX18,ITGA5,KLF4,DYSF,CEMIP2,KLF2,RASIP1,PTPRB,PTPRM,RAPGEF3,CXCR4,ECSCR,PXN,KDR,ADGRF5,FGFR1,CX3CL1,NOS3,NOTCH4,PML,VEGFA,ROBO4,HSPG2,FLT1,COL15A1,WARS1,HYAL1,ANXA2,PIK3R3,RGCC,SOX17,ID1,LAMA5,TEK,TYMP,AQP1,S1PR1,LDLR,LGALS3,TIE1,CLEC14A,MMRN2,EGFL7,EMP2,TNNI3,ENG,CTSH,CDH5,IL6,CDH13
EC10_CMC-like	GeneOntologyBiologicalProcess	GO:0001568	blood vessel development	1.32e-23	7.1e-20	849	289	58	0.0683	RAMP2,RAMP3,ADAM15,PECAM1,ADGRG1,SOX18,ITGA5,KLF4,DYSF,CEMIP2,KLF2,CFLAR,RASIP1,PTPRB,PTPRM,RAPGEF3,CXCR4,ECSCR,PXN,KDR,ADGRF5,FGFR1,CX3CL1,NOS3,NOTCH4,PML,VEGFA,ROBO4,HSPG2,FLT1,COL15A1,WARS1,HYAL1,ANXA2,PIK3R3,RGCC,SOX17,ID1,LAMA5,RAPGEF1,TEK,TYMP,AQP1,S1PR1,LDLR,LGALS3,TIE1,PLPP3,CLEC14A,MMRN2,EGFL7,EMP2,TNNI3,ENG,CTSH,CDH5,IL6,CDH13
EC10_CMC-like	GeneOntologyBiologicalProcess	GO:0035239	tube morphogenesis	1.66e-23	8.96e-20	1045	289	64	0.0612	SPRY1,RAMP2,RAMP3,ADAM15,PECAM1,ADGRG1,SOX18,ITGA5,KLF4,DYSF,CEMIP2,KLF2,SEMA4C,RASIP1,PTPRB,PTPRM,RAPGEF3,CXCR4,ECSCR,PXN,KDR,ADGRF5,FGFR1,CX3CL1,NOS3,NOTCH4,PML,VEGFA,ROBO4,HSPG2,FLT1,COL15A1,WARS1,PODXL,HYAL1,ANXA2,PIK3R3,RGCC,RDH10,SOX17,ID1,ID2,LAMA5,TEK,TYMP,AQP1,S1PR1,TCAP,LDLR,SHANK3,LGALS3,TGM2,TIE1,CLEC14A,ATOH8,MMRN2,EGFL7,EMP2,TNNI3,ENG,CTSH,CDH5,IL6,CDH13
EC10_CMC-like	GeneOntologyBiologicalProcess	GO:0001944	vasculature development	1.66e-23	8.97e-20	884	289	59	0.0667	RAMP2,RAMP3,ADAM15,PECAM1,ADGRG1,SOX18,ITGA5,KLF4,DYSF,CEMIP2,KLF2,CFLAR,RASIP1,PTPRB,PTPRM,RAPGEF3,CXCR4,ECSCR,PXN,KDR,ADGRF5,FGFR1,CX3CL1,NOS3,NOTCH4,PML,VEGFA,ROBO4,HSPG2,FLT1,COL15A1,WARS1,HYAL1,ANXA2,PIK3R3,RGCC,SOX17,ID1,LAMA5,RAPGEF1,TEK,TYMP,AQP1,S1PR1,LDLR,ARHGEF15,LGALS3,TIE1,PLPP3,CLEC14A,MMRN2,EGFL7,EMP2,TNNI3,ENG,CTSH,CDH5,IL6,CDH13
EC10_CMC-like	GeneOntologyBiologicalProcess	GO:0051270	regulation of cellular component movement	1.97e-23	1.06e-19	1219	289	69	0.0566	DOCK4,PLVAP,SWAP70,ADAM15,PECAM1,ITGA6,ADGRG1,DBN1,ITGA5,KLF4,DYSF,WNK1,STC1,SEMA4C,NEDD9,PTPRM,RAPGEF3,CXCR4,BST2,SYNE2,KDR,GNAI2,FGFR1,CX3CL1,HSPA5,NOS3,PLXNA2,VEGFA,SEMA6B,SEMA3F,ROBO4,FLT1,PODXL,HYAL1,SGK1,ICAM1,PIK3R3,RGCC,LAMA5,IFITM1,APP,TEK,AQP1,S1PR1,AKAP12,LGALS3,LDB2,CD9,FAM107A,TIE1,PLPP3,ATOH8,MMRN2,TMSB4X,CD74,CD81,TMSB10,LIMCH1,EGFL7,ATP1A1,EMP2,TNNC1,TNNT2,ENG,CTSH,CDH5,IL6,HYAL2,…
EC10_CMC-like	GeneOntologyBiologicalProcess	GO:0072358	cardiovascular system development	3.48e-23	1.88e-19	897	289	59	0.0658	RAMP2,RAMP3,ADAM15,PECAM1,ADGRG1,SOX18,ITGA5,KLF4,DYSF,CEMIP2,KLF2,CFLAR,RASIP1,PTPRB,PTPRM,RAPGEF3,CXCR4,ECSCR,PXN,KDR,ADGRF5,FGFR1,CX3CL1,NOS3,NOTCH4,PML,VEGFA,ROBO4,HSPG2,FLT1,COL15A1,WARS1,HYAL1,ANXA2,PIK3R3,RGCC,SOX17,ID1,LAMA5,RAPGEF1,TEK,TYMP,AQP1,S1PR1,LDLR,ARHGEF15,LGALS3,TIE1,PLPP3,CLEC14A,MMRN2,EGFL7,EMP2,TNNI3,ENG,CTSH,CDH5,IL6,CDH13
Meso	GeneOntologyBiologicalProcess	GO:0032989	cellular component morphogenesis	1.86e-18	1.16e-14	1297	477	86	0.0663	EPHB6,MBL2,ACTC1,TMOD3,EXT1,S100A6,MET,S100A10,SLIT2,SLC9A3R1,DLC1,CLU,YAP1,FER,NTN1,FLRT3,FLRT2,SOX6,EZR,FNDC3B,SEMA3C,SHROOM3,ANK3,NEBL,ATG7,ANXA1,SGK1,CARMIL1,NTNG1,ID2,CLIC4,ST6GAL1,NLGN1,CPNE5,PDLIM5,CASK,PDPN,FEZ2,ANKRD1,SLIT1,SLIT3,CNTNAP2,PLXNA4,PRKCA,FOXP1,ARHGAP18,CUX1,PHACTR1,MYH6,GAS1,STK4,PARD6B,BMPR1B,NEO1,NTNG2,KANK1,DST,PTPRF,ARHGAP44,PTPRQ,SEMA3B,COBL,DLG1,SYT4,GPM6A,KRT8,NEDD4L,…
Meso	GeneOntologyBiologicalProcess	GO:0000902	cell morphogenesis	1.16e-15	7.26e-12	1179	477	76	0.0645	EPHB6,MBL2,EXT1,S100A6,MET,S100A10,SLIT2,SLC9A3R1,DLC1,CLU,YAP1,FER,NTN1,FLRT3,FLRT2,SOX6,EZR,FNDC3B,SEMA3C,SHROOM3,ANK3,ATG7,ANXA1,SGK1,CARMIL1,NTNG1,ID2,CLIC4,ST6GAL1,NLGN1,CPNE5,PDLIM5,CASK,PDPN,FEZ2,SLIT1,SLIT3,CNTNAP2,PLXNA4,PRKCA,FOXP1,ARHGAP18,CUX1,PHACTR1,GAS1,STK4,PARD6B,BMPR1B,NEO1,NTNG2,KANK1,DST,PTPRF,ARHGAP44,PTPRQ,SEMA3B,COBL,DLG1,SYT4,GPM6A,KRT8,NEDD4L,SYNE1,LAMB1,LPAR1,WDPCP,GRIP1…
Meso	GeneOntologyBiologicalProcess	GO:0009887	animal organ morphogenesis	1.77e-14	1.1e-10	1241	477	76	0.0612	HIF1A,CEBPB,MBL2,ACTC1,RYR2,CITED2,MET,SLIT2,SLC9A3R1,EFEMP1,DLC1,PIM1,YAP1,ARID5B,NTN1,SMPD3,FLRT2,FOXO3,EZR,COL8A1,SEMA3C,FRAS1,TMEM176B,MTHFD1L,WT1,NTNG1,ID2,XBP1,ID4,AQP1,MST1,TENM3,MICAL2,ANKRD1,SLIT1,SLIT3,PRKCI,DAAM1,CRB2,KDM5B,MYH6,HTRA1,AHI1,WWOX,GAS1,PERP,GATA6,BCR,B4GALT1,MAGI2,BMPR1B,NTNG2,ALDH1A2,SULF1,PTPRQ,DLG1,PDGFC,CDON,ROR1,ROR2,RBP4,LAMB1,SIK3,WDPCP,ZFPM2,TGM1,LIMS1,THRB,TIAM1,…
Meso	GeneOntologyBiologicalProcess	GO:0030029	actin filament-based process	4e-14	2.5e-10	829	477	59	0.0712	PDE4B,ACTC1,TMOD3,RYR2,MET,S100A10,SLIT2,SLC9A3R1,DLC1,FER,PLEKHH2,SDC4,ALOX15,AKAP6,EZR,SHROOM3,SORBS2,NEBL,ANXA1,CARMIL1,AQP1,PDLIM5,PDPN,MICAL2,ANKRD1,CTNNA3,FOXP1,PRKCI,DAAM1,ARHGAP18,CXADR,PHACTR1,MYH6,MYL4,TRPM7,MTSS1,EPB41L4A,BCR,KANK1,PDLIM3,BAIAP2L1,ARHGAP44,COBL,DLG1,CACNB2,KRT8,DPYSL3,NEDD4L,KRT19,LPAR1,EFNA5,AKAP9,TMSB4X,AKAP13,PAWR,CTTN,TNNT2,TNXB,EPB41
Meso	GeneOntologyBiologicalProcess	GO:0051270	regulation of cellular component movement	6.45e-14	4.03e-10	1219	477	74	0.0607	ERBB4,HIF1A,PDE4B,DAPK2,TMOD3,RYR2,CITED2,MET,SLIT2,SLC9A3R1,EFEMP1,DLC1,FER,NTN1,SMPD3,FLRT2,FAM110C,SDC4,CD200,AKAP6,FOXO3,SEMA3C,RRAS2,ANXA1,SGK1,CARMIL1,XBP1,CLIC4,AQP1,MST1,PDPN,PDGFD,SLIT1,CTNNA3,PLXNA4,PRKCA,FOXP1,PRKD1,ARHGAP18,IL1R1,PHACTR1,ZNF609,IL18,BCR,B4GALT1,PARD6B,MAGI2,NEO1,KANK1,PTPRR,SULF1,SEMA3B,NAV3,PLCB1,DLG1,PDGFC,DPYSL3,CAMK1D,RARRES2,DUSP1,ROR2,LAMA4,LAMB1,LPAR1,WDPCP,AKA…
Meso	GeneOntologyBiologicalProcess	GO:0048666	neuron development	5.16e-13	3.22e-09	1298	477	75	0.0578	EPHB6,EXT1,S100A6,MET,SLIT2,SLC9A3R1,EFEMP1,CLU,NTN1,FLRT3,FLRT2,SDC4,EZR,SEMA3C,ANK3,ATG7,SGK1,ITSN1,NTNG1,ID2,XBP1,NLGN1,CPNE5,PDLIM5,CASK,BICDL1,TENM3,FEZ2,ANKRD1,SLIT1,SLIT3,CNTNAP2,PLXNA4,PRKCA,FOXP1,PRKCI,PRKD1,CUX1,PHACTR1,AHI1,GAS1,PHGDH,PARD6B,MAGI2,BMPR1B,NEO1,NTNG2,KANK1,DST,PTPRF,NTM,ARHGAP44,PTPRQ,SEMA3B,COBL,SYT4,DLG2,C3,GPM6A,DPYSL3,CAMK1D,NEDD4L,SYNE1,LAMB1,LPAR1,WDPCP,GRIP1,EFNA5…
Meso	GeneOntologyBiologicalProcess	GO:0000904	cell morphogenesis involved in differentiation	1.21e-12	7.56e-09	873	477	58	0.0664	EPHB6,MBL2,EXT1,S100A6,MET,S100A10,SLIT2,SLC9A3R1,FER,NTN1,FLRT3,FLRT2,EZR,FNDC3B,SEMA3C,ANK3,ATG7,SGK1,CARMIL1,NTNG1,ID2,CLIC4,ST6GAL1,NLGN1,PDLIM5,CASK,PDPN,FEZ2,SLIT1,SLIT3,PLXNA4,PRKCA,FOXP1,CUX1,PHACTR1,GAS1,PARD6B,BMPR1B,NEO1,NTNG2,KANK1,DST,PTPRF,ARHGAP44,PTPRQ,SEMA3B,COBL,KRT8,NEDD4L,SYNE1,LAMB1,WDPCP,LIMS1,EFNA5,LINGO1,TIAM1,LRP2,CTTN
PC1_vent	GeneOntologyBiologicalProcess	GO:0030029	actin filament-based process	3.47e-19	1.9e-15	829	384	60	0.0724	EPS8,SYNPO2,HIP1,ABL1,PDGFRB,TTN,RYR2,PGM5,KCNE4,MKLN1,MRTFA,NCK2,AGAP2,EZR,CDC42BPA,RHOBTB3,SH3KBP1,APBB2,MYO1B,SPECC1,ARHGAP6,PPARGC1B,PARVA,AUTS2,PRKG1,SSH2,ATP1A2,GAB1,BCAS3,ARHGAP26,FNBP1L,BCL6,ARHGEF17,KANK1,NF1,ARHGEF7,KCNJ8,ARHGAP44,DIAPH2,DMD,CACNA1C,CACNA2D1,CACNB2,CALD1,CAMK2D,GJC1,SEMA5A,THSD7B,LDB3,ABI2,KIRREL1,DAAM2,AKAP13,PRKN,PAWR,PARD3,EPB41L1,PACSIN2,FRMD3,EPHA3
PC1_vent	GeneOntologyBiologicalProcess	GO:0031175	neuron projection development	3.41e-18	1.87e-14	1151	384	70	0.0608	DOK6,ABL1,MAP1B,MARK1,MDM2,DSCAML1,ADCY6,SEMA5B,AGT,MAP4K4,MRTFA,NCK2,EZR,PRRX1,ITSN1,SH3KBP1,APBB2,NLGN1,CCDC141,TRAK1,EFHD1,UNC5C,AUTS2,RIMS1,PRKG1,RAPGEF2,GAB1,RAPH1,DAB1,ADGRB3,NFASC,PTEN,TNFRSF21,ZEB2,ITPR1,BMP5,FBXW8,PTPN9,KANK1,NF1,PTPRG,PTPRK,NFATC4,ARHGAP44,NGF,GRIN3A,DMD,CNTN4,KALRN,CECR2,SMURF1,LAMA2,LAMB1,CRTC1,SEMA5A,NR2F1,IL1RAPL1,FRY,THBS4,ABI2,LZTS1,CLMN,CD38,CD44,LRP4,ROBO1,PRKN,…
PC1_vent	GeneOntologyBiologicalProcess	GO:0048666	neuron development	5.15e-16	2.82e-12	1298	384	71	0.0547	DOK6,ABL1,MAP1B,MARK1,MDM2,DSCAML1,ADCY6,SEMA5B,AGT,MAP4K4,MRTFA,NCK2,EZR,PRRX1,ITSN1,SH3KBP1,APBB2,NLGN1,CCDC141,TRAK1,EFHD1,UNC5C,AUTS2,RIMS1,PRKG1,RAPGEF2,GAB1,RAPH1,DAB1,ADGRB3,NFASC,PTEN,TNFRSF21,ZEB2,ITPR1,BMP5,FBXW8,PTPN9,KANK1,NF1,PTPRG,PTPRK,NFATC4,ARHGAP44,NGF,GRIN3A,DMD,ANKS1A,CNTN4,KALRN,CECR2,SMURF1,LAMA2,LAMB1,CRTC1,SEMA5A,NR2F1,IL1RAPL1,FRY,THBS4,ABI2,LZTS1,CLMN,CD38,CD44,LRP4,ROBO…
PC1_vent	GeneOntologyBiologicalProcess	GO:0032989	cellular component morphogenesis	5.75e-15	3.15e-11	1297	384	69	0.0532	DOK6,EPS8,ABL1,MAP1B,PDGFRB,TTN,DSCAML1,PGM5,FBLN1,SEMA5B,MKLN1,MAP4K4,EZR,COL6A2,RHOBTB3,SH3KBP1,APBB2,NLGN1,CCDC141,TRAK1,UNC5C,PARVA,AUTS2,EGFLAM,RIMS1,SSH2,RAPGEF2,FBLIM1,GAB1,RAPH1,ARHGAP15,AXL,DAB1,ADGRB3,NFASC,BCL6,ITGA7,PTEN,ZEB2,FBXW8,PHLDB1,KANK1,NFATC4,ARHGEF7,ARHGAP44,NGF,CNTN4,KALRN,SMURF1,LAMA2,LAMB1,SEMA5A,JMJD1C,IL1RAPL1,FRY,LDB3,THBS4,ABI2,LZTS1,CD44,LRP4,ROBO1,AKAP13,PRKN,PARD3,…
PC1_vent	GeneOntologyBiologicalProcess	GO:0045664	regulation of neuron differentiation	2.39e-14	1.31e-10	792	384	51	0.0644	ABL1,MAP1B,MARK1,MDM2,ADCY6,SEMA5B,AGT,MAP4K4,PRRX1,ITSN1,NLGN1,TRAK1,ZFHX3,RIMS1,RAPGEF2,SOX5,DAB1,ADGRB3,BCL6,PTEN,ZEB2,ITPR1,BMP5,FBXW8,PTPN9,KANK1,NF1,PTPRG,NFATC4,ARHGAP44,NGF,DMD,NOTCH3,CNTN4,ZEB1,TCF12,KALRN,SMURF1,CRTC1,SEMA5A,NR2F1,IL1RAPL1,HEYL,ABI2,LZTS1,CD38,LRP4,ROBO1,PRKN,PBX1,EPHA3
PC1_vent	GeneOntologyBiologicalProcess	GO:0000902	cell morphogenesis	8.78e-14	4.81e-10	1179	384	63	0.0534	DOK6,EPS8,ABL1,MAP1B,DSCAML1,FBLN1,SEMA5B,MKLN1,MAP4K4,EZR,COL6A2,RHOBTB3,SH3KBP1,APBB2,NLGN1,CCDC141,TRAK1,UNC5C,PARVA,AUTS2,EGFLAM,RIMS1,SSH2,RAPGEF2,FBLIM1,GAB1,RAPH1,ARHGAP15,AXL,DAB1,ADGRB3,NFASC,BCL6,ITGA7,PTEN,ZEB2,FBXW8,KANK1,NFATC4,ARHGEF7,ARHGAP44,NGF,CNTN4,KALRN,SMURF1,LAMA2,LAMB1,SEMA5A,JMJD1C,IL1RAPL1,FRY,THBS4,ABI2,LZTS1,CD44,LRP4,ROBO1,PRKN,PARD3,CDH6,CDH11,PACSIN2,EPHA3
PC1_vent	GeneOntologyBiologicalProcess	GO:0050767	regulation of neurogenesis	1.21e-13	6.61e-10	972	384	56	0.0576	ABL1,MAP1B,MARK1,MDM2,ADCY6,SEMA5B,ATXN1,AGT,MAP4K4,COL3A1,PRRX1,ITSN1,NLGN1,TRAK1,ZFHX3,RIMS1,RAPGEF2,SOX5,DAB1,ADGRB3,BCL6,PTEN,TNFRSF21,ZEB2,ITPR1,BMP5,BMPR1A,FBXW8,PTPN9,KANK1,NF1,PTPRG,NFATC4,ARHGAP44,NGF,DMD,NOTCH3,CNTN4,ZEB1,TCF12,KALRN,SMURF1,CRTC1,SEMA5A,NR2F1,IL1RAPL1,HEYL,ABI2,LZTS1,CD38,LRP4,ROBO1,DAAM2,PRKN,PBX1,EPHA3
PC1_vent	GeneOntologyBiologicalProcess	GO:0030036	actin cytoskeleton organization	1.44e-13	7.89e-10	717	384	47	0.0656	EPS8,SYNPO2,HIP1,ABL1,PDGFRB,TTN,PGM5,MKLN1,MRTFA,NCK2,AGAP2,EZR,CDC42BPA,RHOBTB3,SH3KBP1,MYO1B,SPECC1,ARHGAP6,PPARGC1B,PARVA,AUTS2,PRKG1,SSH2,GAB1,BCAS3,ARHGAP26,BCL6,ARHGEF17,KANK1,NF1,ARHGEF7,ARHGAP44,DIAPH2,CALD1,SEMA5A,THSD7B,LDB3,ABI2,KIRREL1,DAAM2,AKAP13,PRKN,PAWR,EPB41L1,PACSIN2,FRMD3,EPHA3
PC2_atria	GeneOntologyBiologicalProcess	GO:0051960	regulation of nervous system development	1.93e-15	1.07e-11	1088	383	63	0.0579	HGF,HIF1A,ABL1,MAP1B,MARK1,CTSC,ATXN1,STK24,CNR1,COL3A1,PRRX1,ITSN1,ID4,NLGN1,PPARG,LGI4,RGS6,SLIT1,SMARCD3,ZFHX3,IL6,CUX1,SOX5,ZNF609,AHI1,SPOCK1,MYO9A,ADGRB3,CLASP2,CLSTN2,BCL2,BCL6,PTEN,ZEB2,ASAP1,SYNGAP1,MAGI2,BMPR1A,KANK1,PTPRA,NF1,PTPRG,BRAF,ARHGAP44,NGF,DMD,ADGRL3,NOTCH3,CNTN4,TCF12,CAMK1D,SMURF1,CRTC1,SEMA5A,NR2F1,HEYL,LRP4,ROBO1,DAAM2,PRKN,PBX1,PARD3,EPHA3
PC2_atria	GeneOntologyBiologicalProcess	GO:0050767	regulation of neurogenesis	8.08e-15	4.5e-11	972	383	58	0.0597	HGF,HIF1A,ABL1,MAP1B,MARK1,ATXN1,STK24,CNR1,COL3A1,PRRX1,ITSN1,ID4,NLGN1,PPARG,RGS6,SLIT1,SMARCD3,ZFHX3,IL6,CUX1,SOX5,ZNF609,AHI1,SPOCK1,MYO9A,ADGRB3,CLASP2,BCL2,BCL6,PTEN,ZEB2,ASAP1,SYNGAP1,MAGI2,BMPR1A,KANK1,PTPRA,NF1,PTPRG,BRAF,ARHGAP44,NGF,DMD,NOTCH3,CNTN4,TCF12,CAMK1D,SMURF1,CRTC1,SEMA5A,NR2F1,HEYL,LRP4,ROBO1,DAAM2,PRKN,PBX1,EPHA3
PC2_atria	GeneOntologyBiologicalProcess	GO:0030029	actin filament-based process	8.38e-15	4.66e-11	829	383	53	0.0639	EPS8,SYNPO2,HIP1,ABL1,PDGFRB,KCNE4,MRTFB,DLC1,FER,MKLN1,ANTXR1,LMOD1,MRTFA,NCK2,ROCK2,RHOBTB3,CARMIL1,MYO1B,SPECC1,ARHGAP6,PARVA,CTNNA3,PRKG1,MYOM1,BCAS3,CLASP2,BCL2,BCL6,ARHGEF17,KANK1,NF1,BRAF,KCNJ8,ARHGAP44,DIAPH2,DMD,CACNA1C,CACNA2D1,CALD1,RASA1,CAMK2D,WASHC1,SEMA5A,THSD7B,TMOD1,KIRREL1,DAAM2,PRKN,PAWR,PARD3,PACSIN2,FRMD3,EPHA3
PC2_atria	GeneOntologyBiologicalProcess	GO:0060284	regulation of cell development	4.37e-14	2.43e-10	1133	383	62	0.0547	HGF,PDE3A,HIF1A,ABL1,MAP1B,MARK1,ATXN1,STK24,CNR1,COL3A1,ROCK2,PRRX1,CARMIL1,ITSN1,ID4,NLGN1,PPARG,RGS6,SLIT1,SMARCD3,PDE5A,ZFHX3,IL6,CUX1,SOX5,ZNF609,AHI1,SPOCK1,MYO9A,ADGRB3,CLASP2,BCL2,BCL6,PTEN,ZEB2,ASAP1,SYNGAP1,MAGI2,BMPR1A,KANK1,PTPRA,NF1,PTPRG,BRAF,ARHGAP44,NGF,DMD,NOTCH3,CNTN4,TCF12,CAMK1D,SMURF1,CRTC1,SEMA5A,NR2F1,HEYL,LRP4,ROBO1,DAAM2,PRKN,PBX1,EPHA3
PC2_atria	GeneOntologyBiologicalProcess	GO:0045664	regulation of neuron differentiation	3.28e-13	1.83e-09	792	383	49	0.0619	HGF,ABL1,MAP1B,MARK1,STK24,CNR1,PRRX1,ITSN1,ID4,NLGN1,RGS6,SLIT1,ZFHX3,IL6,CUX1,SOX5,AHI1,SPOCK1,MYO9A,ADGRB3,CLASP2,BCL2,BCL6,PTEN,ZEB2,ASAP1,SYNGAP1,MAGI2,KANK1,NF1,PTPRG,BRAF,ARHGAP44,NGF,DMD,NOTCH3,CNTN4,TCF12,CAMK1D,SMURF1,CRTC1,SEMA5A,NR2F1,HEYL,LRP4,ROBO1,PRKN,PBX1,EPHA3
PC2_atria	GeneOntologyBiologicalProcess	GO:0032989	cellular component morphogenesis	5.53e-13	3.08e-09	1297	383	65	0.0501	HGF,EPS8,ABL1,MAP1B,PDGFRB,EXT1,DLC1,FER,MKLN1,ANTXR1,LMOD1,STK24,ROCK2,FNDC3B,COL6A1,COL6A2,COL6A3,RHOBTB3,CARMIL1,NLGN1,UNC5C,SLIT1,SLIT3,PARVA,FBLIM1,NEXN,IL6,CUX1,SOS1,MYOM1,RAPH1,ARHGAP15,MYO9A,AXL,ADGRB3,NFASC,CLASP2,BCL2,COL25A1,BCL6,ITGA7,PTEN,ZEB2,SYNGAP1,PHLDB1,KANK1,PTPRA,BRAF,ARHGAP44,NGF,CNTN4,RASA1,SMURF1,SEMA5A,EGFR,SH3D19,CD44,LRP4,TMOD1,ROBO1,PRKN,PARD3,CDH6,PACSIN2,EPHA3
PC2_atria	GeneOntologyBiologicalProcess	GO:0030036	actin cytoskeleton organization	2.04e-12	1.14e-08	717	383	45	0.0628	EPS8,SYNPO2,HIP1,ABL1,PDGFRB,MRTFB,DLC1,FER,MKLN1,ANTXR1,LMOD1,MRTFA,NCK2,ROCK2,RHOBTB3,CARMIL1,MYO1B,SPECC1,ARHGAP6,PARVA,PRKG1,MYOM1,BCAS3,CLASP2,BCL2,BCL6,ARHGEF17,KANK1,NF1,BRAF,ARHGAP44,DIAPH2,CALD1,RASA1,WASHC1,SEMA5A,THSD7B,TMOD1,KIRREL1,DAAM2,PRKN,PAWR,PACSIN2,FRMD3,EPHA3
PC2_atria	GeneOntologyBiologicalProcess	GO:0000902	cell morphogenesis	2.64e-12	1.47e-08	1179	383	60	0.0509	HGF,EPS8,ABL1,MAP1B,EXT1,DLC1,FER,MKLN1,ANTXR1,STK24,ROCK2,FNDC3B,COL6A1,COL6A2,COL6A3,RHOBTB3,CARMIL1,NLGN1,UNC5C,SLIT1,SLIT3,PARVA,FBLIM1,NEXN,IL6,CUX1,SOS1,RAPH1,ARHGAP15,MYO9A,AXL,ADGRB3,NFASC,CLASP2,BCL2,COL25A1,BCL6,ITGA7,PTEN,ZEB2,SYNGAP1,KANK1,PTPRA,BRAF,ARHGAP44,NGF,CNTN4,RASA1,SMURF1,SEMA5A,EGFR,SH3D19,CD44,LRP4,ROBO1,PRKN,PARD3,CDH6,PACSIN2,EPHA3
PC2_atria	GeneOntologyBiologicalProcess	GO:0031175	neuron projection development	3.07e-12	1.71e-08	1151	383	59	0.0513	HGF,ABL1,MAP1B,MARK1,EXT1,MRTFB,STK24,CNR1,MRTFA,NCK2,ROCK2,PRRX1,ITSN1,NLGN1,EFHD1,UNC5C,SLIT1,SLIT3,PRKG1,NEXN,IL6,CUX1,SOS1,AHI1,RAPH1,SPOCK1,MYO9A,ADGRB3,NFASC,CLASP2,BCL2,COL25A1,PTEN,ZEB2,ASAP1,SYNGAP1,MAGI2,KANK1,PTPRA,NF1,PTPRG,BRAF,ARHGAP44,NGF,DMD,CNTN4,CAMK1D,SMURF1,CRTC1,SEMA5A,NR2F1,EGFR,CLMN,CD44,LRP4,ROBO1,PRKN,PARD3,EPHA3
PC3_str	GeneOntologyBiologicalProcess	GO:0030198	extracellular matrix organization	2.51e-12	9.15e-09	399	151	21	0.0526	COL3A1,CRISPLD2,COL6A1,COL6A2,SPARC,ADAMTS4,GAS6,SMOC2,ITGA7,DCN,ITGB1,EMILIN1,BGN,TGFBI,TIMP1,AGT,CST3,CD44,PLOD1,COL1A1,COL1A2
PC3_str	GeneOntologyBiologicalProcess	GO:0070848	response to growth factor	6.97e-12	2.54e-08	794	151	28	0.0353	MYC,COL3A1,SPRY2,SPARC,CALD1,MAP1B,PDGFRB,ASPN,VASN,FOS,GAS6,NDN,SMOC2,DCN,ITGB1,PMEPA1,EMILIN1,TGFB1I1,HEYL,AGT,CD44,NGF,CD63,CCL2,LTBP4,DKK3,COL1A1,COL1A2
PC3_str	GeneOntologyBiologicalProcess	GO:0071363	cellular response to growth factor stimulus	9.19e-11	3.36e-07	763	151	26	0.0341	COL3A1,SPRY2,SPARC,MAP1B,PDGFRB,ASPN,VASN,FOS,GAS6,NDN,SMOC2,DCN,ITGB1,PMEPA1,EMILIN1,TGFB1I1,HEYL,AGT,CD44,NGF,CD63,CCL2,LTBP4,DKK3,COL1A1,COL1A2
PC3_str	GeneOntologyBiologicalProcess	GO:0043062	extracellular structure organization	2.52e-10	9.21e-07	511	151	21	0.0411	COL3A1,CRISPLD2,COL6A1,COL6A2,SPARC,ADAMTS4,GAS6,SMOC2,ITGA7,DCN,ITGB1,EMILIN1,BGN,TGFBI,TIMP1,AGT,CST3,CD44,PLOD1,COL1A1,COL1A2
PC3_str	GeneOntologyBiologicalProcess	GO:0051241	negative regulation of multicellular organismal process	2.83e-10	1.03e-06	1500	151	36	0.024	MYC,COL3A1,EZR,FLNA,SPRY2,SPARC,ASPN,AXL,VASN,PROCR,GAS6,CPE,APOD,DCN,NDRG2,ITGB1,EMILIN1,NR2F1,LGALS1,EDNRB,TFPI,ARHGDIB,THBS4,LINGO1,IGFBP5,TIMP1,AGT,CST3,CD44,SERPING1,CD63,CCL2,C1QTNF1,ITM2C,NOTCH3,TBX2
PC3_str	GeneOntologyBiologicalProcess	GO:0001568	blood vessel development	9.07e-10	3.31e-06	849	151	26	0.0306	COL3A1,FLNA,SPRY2,SPARC,PDGFRB,ACTA2,APOD,SMOC2,ITGA7,DCN,ITGB1,EMILIN1,TGFBI,GJA4,JUNB,MFGE8,THBS4,AGT,HSPB6,CCL2,ENPEP,NOTCH3,ATP5F1B,TBX2,COL1A1,COL1A2
PC3_str	GeneOntologyBiologicalProcess	GO:0001944	vasculature development	2.12e-09	7.74e-06	884	151	26	0.0294	COL3A1,FLNA,SPRY2,SPARC,PDGFRB,ACTA2,APOD,SMOC2,ITGA7,DCN,ITGB1,EMILIN1,TGFBI,GJA4,JUNB,MFGE8,THBS4,AGT,HSPB6,CCL2,ENPEP,NOTCH3,ATP5F1B,TBX2,COL1A1,COL1A2
PC3_str	GeneOntologyBiologicalProcess	GO:0072358	cardiovascular system development	2.87e-09	1.05e-05	897	151	26	0.029	COL3A1,FLNA,SPRY2,SPARC,PDGFRB,ACTA2,APOD,SMOC2,ITGA7,DCN,ITGB1,EMILIN1,TGFBI,GJA4,JUNB,MFGE8,THBS4,AGT,HSPB6,CCL2,ENPEP,NOTCH3,ATP5F1B,TBX2,COL1A1,COL1A2
PC4_CMC-like	GeneOntologyBiologicalProcess	GO:0030029	actin filament-based process	4.24e-40	2.24e-36	829	481	97	0.117	EPS8,SYNPO2,PDE4D,PDGFRB,ACTA1,OBSCN,ACTC1,ACTN2,TTN,MEF2A,RYR2,TMEFF2,PGM5,DLC1,PIK3R1,SCN5A,MKLN1,PKP2,MICAL3,FGF12,PLN,CAP2,AKAP6,SORBS2,ANK2,NEBL,SGCD,RHOBTB3,PPP1R9A,MYOM3,MYO1B,FHOD3,RICTOR,SORBS1,LMOD2,TCAP,PDLIM5,ARHGAP6,PPARGC1B,ANKRD1,CTNNA3,AUTS2,TTC17,LIMCH1,PRKG1,SSH2,ATP1A2,ATP2A2,RNF207,PALLD,GAB1,MYBPC3,PHACTR1,TNIK,MYH6,MYH7,MYL2,MYOM1,TRPM7,BCAS3,ARHGAP26,MYOZ2,GATA4,CLASP2,DES,…
PC4_CMC-like	GeneOntologyBiologicalProcess	GO:0003012	muscle system process	1.37e-31	7.21e-28	523	481	69	0.1319	PDE4D,ACTA1,ACTC1,ACTN2,CHRM2,TRDN,TTN,MEF2A,RYR2,ADK,CKMT2,SCN5A,PKP2,SRL,FGF12,PLN,HOMER1,VCL,AKAP6,SORBS2,ANK2,SLC25A4,SGCD,MYOM3,SORBS1,LMOD2,TCAP,PDLIM5,SLC8A1,MLIP,CTNNA3,PDE5A,MYOCD,PRKG1,ATP1A2,ATP1B1,ATP2A2,RNF207,MYBPC3,ARHGAP42,MYH6,MYH7,MYL2,MYOM1,PPP1R12B,MYOZ2,GATA4,CMYA5,DES,PPARGC1A,KCND3,SLMAP,DLG1,DMD,TBX20,CACNA1C,CACNA2D1,CACNB2,CALD1,DTNA,CAMK2D,CASQ2,TEAD1,AKAP9,GUCY1A1,AKAP…
PC4_CMC-like	GeneOntologyBiologicalProcess	GO:0061061	muscle structure development	3.7e-31	1.96e-27	780	481	83	0.1064	ERBB4,PDGFRB,SMYD1,MBNL1,ACTA1,OBSCN,ACTC1,ACTN2,TTN,MEF2A,RYR2,PGM5,MAP3K5,PIK3R1,PKP2,FHL2,QKI,HOMER1,SMYD3,AKAP6,SOX6,SORBS2,ANK2,NEBL,SLC25A4,SGCD,SGCG,MYOM3,FHOD3,LMOD2,TCAP,PDLIM5,SLC8A1,PPP2R3A,ANKRD1,EPC1,RBFOX1,ANKRD17,ZFHX3,MYOCD,TANC1,PRKG1,ATP2A2,MYBPC3,HDAC9,FBXO40,MYH6,MYH7,MYL2,MYOM1,ADGRB3,MYOZ2,GATA4,NCAM1,ITGA7,PTEN,DES,BMPR1A,NF1,MYLK3,SVIL,MYPN,KCNAB1,DMD,MYO18B,TBX20,TCF12,NR…
PC4_CMC-like	GeneOntologyBiologicalProcess	GO:0055001	muscle cell development	2.24e-29	1.18e-25	228	481	46	0.2018	PDGFRB,ACTA1,OBSCN,ACTC1,ACTN2,TTN,MEF2A,PGM5,FHL2,HOMER1,SMYD3,AKAP6,SORBS2,ANK2,NEBL,SLC25A4,SGCD,MYOM3,FHOD3,LMOD2,TCAP,PDLIM5,SLC8A1,ANKRD1,MYOCD,PRKG1,ATP2A2,MYBPC3,HDAC9,MYH6,MYL2,MYOM1,MYOZ2,GATA4,MYLK3,MYPN,DMD,MYO18B,NRAP,CAMK2D,CASQ2,LDB3,AKAP13,MYOM2,TNNT2,ALPK2
PC4_CMC-like	GeneOntologyBiologicalProcess	GO:0006936	muscle contraction	1.31e-28	6.92e-25	388	481	57	0.1469	PDE4D,ACTA1,ACTC1,ACTN2,CHRM2,TRDN,TTN,RYR2,CKMT2,SCN5A,PKP2,FGF12,PLN,HOMER1,VCL,AKAP6,ANK2,SGCD,MYOM3,SORBS1,LMOD2,TCAP,SLC8A1,CTNNA3,PDE5A,MYOCD,PRKG1,ATP1A2,ATP1B1,ATP2A2,RNF207,MYBPC3,ARHGAP42,MYH6,MYH7,MYL2,MYOM1,PPP1R12B,GATA4,DES,KCND3,SLMAP,DLG1,DMD,TBX20,CACNA1C,CACNA2D1,CACNB2,CALD1,DTNA,CAMK2D,CASQ2,AKAP9,GUCY1A1,MYOM2,TNNI3,TNNT2
SMC1_basic	GeneOntologyBiologicalProcess	GO:0003012	muscle system process	2.6e-31	1.25e-27	523	358	60	0.1147	TPM2,MYH11,MYLK,MYOM1,PPP1R12B,ACTA2,GATA4,RCSD1,IRAG1,CHRM3,RYR2,MYL9,SLMAP,KCNMA1,HRC,SRL,LMOD1,COL14A1,DMD,DMPK,FXYD1,PLN,CNN1,AKAP6,CACNA1C,FLNA,CACNB2,SORBS2,ANK2,CALD1,SLC25A4,NOL3,SYNM,SGCA,DTNA,CAMK2G,ANXA6,CASQ2,SORBS1,TMEM38B,PDLIM5,EDNRA,CRYAB,SLC8A1,IGFBP5,GUCY1A1,HSPB6,CTNNA3,HEY2,TMOD1,ROCK1,MYOCD,GRIP2,PRKG1,EMD,ATP1A2,ATP2A2,ATP2B4,SNTB1,PLCE1
SMC1_basic	GeneOntologyBiologicalProcess	GO:0006936	muscle contraction	1.81e-29	8.67e-26	388	358	51	0.1314	TPM2,MYH11,MYLK,MYOM1,PPP1R12B,ACTA2,GATA4,RCSD1,IRAG1,CHRM3,RYR2,MYL9,SLMAP,KCNMA1,HRC,LMOD1,DMD,DMPK,FXYD1,PLN,CNN1,AKAP6,CACNA1C,FLNA,CACNB2,ANK2,CALD1,SYNM,SGCA,DTNA,ANXA6,CASQ2,SORBS1,TMEM38B,EDNRA,CRYAB,SLC8A1,GUCY1A1,HSPB6,CTNNA3,TMOD1,ROCK1,MYOCD,GRIP2,PRKG1,EMD,ATP1A2,ATP2A2,ATP2B4,SNTB1,PLCE1
SMC1_basic	GeneOntologyBiologicalProcess	GO:0090257	regulation of muscle system process	2.4e-22	1.15e-18	303	358	39	0.1287	PPP1R12B,GATA4,IRAG1,CHRM3,RYR2,MYL9,KCNMA1,HRC,SRL,COL14A1,DMD,DMPK,FXYD1,PLN,CNN1,AKAP6,CACNA1C,FLNA,ANK2,CALD1,SLC25A4,NOL3,SGCA,CAMK2G,ANXA6,CASQ2,TMEM38B,SLC8A1,IGFBP5,GUCY1A1,HSPB6,CTNNA3,ROCK1,MYOCD,PRKG1,ATP1A2,ATP2A2,ATP2B4,PLCE1
SMC1_basic	GeneOntologyBiologicalProcess	GO:0061061	muscle structure development	4.61e-22	2.21e-18	780	358	60	0.0769	ERBB4,MYH11,MYLK,MYOM1,PDGFRB,PDLIM7,SPEG,GATA4,ITGA7,CHKB,DCN,MEF2D,RYR2,MAP3K5,SORT1,BMPR1A,PDLIM3,SVIL,ARID5B,KCNAB1,LMOD1,COL14A1,TAGLN,DMD,DMPK,TBX2,FOXC2,AKAP6,SOX6,SORBS2,ANK2,SLC25A4,NOL3,SGCA,NTF3,ITGA8,JPH2,CASQ2,PDLIM5,CRYAB,USP2,HEYL,SLC8A1,LDB3,IGFBP5,RANBP3L,RBPMS2,CSRP1,CSRP2,HEY2,TMOD1,SMARCD3,ZFHX3,MYOCD,ELN,PRKG1,EMD,ATP2A2,PLEKHO1,HACD1
SMC1_basic	GeneOntologyBiologicalProcess	GO:0006937	regulation of muscle contraction	8.67e-20	4.16e-16	193	358	30	0.1554	PPP1R12B,GATA4,IRAG1,CHRM3,RYR2,MYL9,KCNMA1,HRC,DMD,DMPK,FXYD1,PLN,CNN1,AKAP6,CACNA1C,FLNA,ANK2,CALD1,ANXA6,CASQ2,TMEM38B,SLC8A1,GUCY1A1,HSPB6,CTNNA3,MYOCD,PRKG1,ATP1A2,ATP2A2,PLCE1
SMC1_basic	GeneOntologyBiologicalProcess	GO:0030029	actin filament-based process	1.13e-18	5.43e-15	829	358	57	0.0688	TPM2,SYNPO2,HIP1,MYH11,MYOM1,PDGFA,PDGFRB,BCAS3,PDLIM7,ACTA2,GATA4,ACTN1,RYR2,FAT1,PDLIM3,ARHGEF7,ANTXR1,LMOD1,DMD,FXYD1,PLN,PLS3,CNN1,AKAP6,CACNA1C,FLNA,MICAL1,CACNB2,SORBS2,DSTN,ANK2,CALD1,NTF3,CARMIL1,NTRK3,ARPC1A,CASQ2,SORBS1,KANK2,PDLIM5,ARHGEF10L,MSRB2,LDB3,MICAL2,CSRP1,CSRP2,CTNNA3,TMOD1,KIRREL1,ROCK1,ELN,PRKG1,ATP1A2,ATP2A2,PALLD,PACSIN2,PHLDB2
SMC1_basic	GeneOntologyBiologicalProcess	GO:0072359	circulatory system development	1.78e-13	8.54e-10	1323	358	64	0.0484	ERBB4,MYH11,MYLK,MYOM1,PDGFA,PDGFRB,BCAS3,PDLIM7,SPEG,ACTA2,GATA4,MCAM,ITGA3,SMOC2,ITGA7,DCN,PGF,MEF2D,RYR2,PTN,MFGE8,BMPR1A,PDLIM3,ANTXR1,KCNAB1,COL14A1,PLN,NOTCH3,TBX2,FOXC2,AKAP6,SOX6,CACNA1C,FLNA,SORBS2,SLC4A7,ANK2,SLC25A4,NTRK2,NTRK3,JPH2,CPE,APOE,PDLIM5,CRIP1,EDNRA,TGFBI,COL18A1,HEYL,SLC8A1,LDB3,MICAL2,CSPG4,HSPB6,HEY2,SMARCD3,ROCK1,MYOCD,LTBP1,ELN,PRKG1,ENPEP,ADAP2,PLCE1
SMC2_art	GeneOntologyBiologicalProcess	GO:0003012	muscle system process	1.83e-30	1.01e-26	523	456	66	0.1262	TPM1,TPM2,TPM4,PDE4D,ACTA2,ACTG2,IRAG1,RYR2,MYL9,LMOD1,COL14A1,FBXO32,FXYD1,PLN,CNN1,VCL,AKAP6,VIM,FLNA,SORBS2,SLC25A4,SGCA,SGCD,ANXA6,SORBS1,PDLIM5,SMTN,CRYAB,SLC8A1,IGFBP5,HSPB6,PDE5A,MYOCD,PRKG1,SOD1,MYH11,MYL6,MYLK,PPP1R12B,C12orf57,DES,KCNA5,SLMAP,KCNMA1,DMD,DMPK,NPNT,CALD1,NOL3,CALM2,CALM3,SYNM,DTNA,CAMK2G,CASQ2,CSRP3,MYOF,EEF2,LMNA,TLN1,SORBS3,HEY2,TMOD1,ROCK1,PAWR,AKAP1
SMC2_art	GeneOntologyBiologicalProcess	GO:0006936	muscle contraction	5.27e-28	2.9e-24	388	456	55	0.1418	TPM1,TPM2,TPM4,PDE4D,ACTA2,ACTG2,IRAG1,RYR2,MYL9,LMOD1,FXYD1,PLN,CNN1,VCL,AKAP6,VIM,FLNA,SGCA,SGCD,ANXA6,SORBS1,SMTN,CRYAB,SLC8A1,HSPB6,PDE5A,MYOCD,PRKG1,SOD1,MYH11,MYL6,MYLK,PPP1R12B,C12orf57,DES,KCNA5,SLMAP,KCNMA1,DMD,DMPK,NPNT,CALD1,CALM2,CALM3,SYNM,DTNA,CASQ2,CSRP3,MYOF,EEF2,TLN1,SORBS3,TMOD1,ROCK1,PAWR
SMC2_art	GeneOntologyBiologicalProcess	GO:0030029	actin filament-based process	3.66e-25	2.01e-21	829	456	75	0.0905	TPM1,TPM2,TPM4,SYNPO2,PDE4D,PDGFA,PDLIM7,CFL2,CORO1C,ACTA2,ACTB,ACTN4,ACTN1,PFN1,RYR2,S100A9,SUN2,ANTXR1,LMOD1,FXYD1,PLN,PLS3,CNN1,CAP2,CAP1,AKAP6,VIM,FLNA,SHROOM3,SORBS2,SGCD,CARMIL1,ARPC1A,SORBS1,KANK2,PDLIM5,SMTN,RHOB,MSRB2,MICAL2,CSRP1,CSRP2,ENAH,PRKG1,DAAM1,PALLD,MYH10,MYH11,ILK,MYL6,BRK1,ZYX,MOB2,DES,KCNA5,PDLIM3,WDR1,DMD,PDLIM2,DPYSL3,DSTN,CALD1,NTF3,NTRK3,CASQ2,CAVIN3,ACTR3,CSRP3,ARHGEF10…
SMC2_art	GeneOntologyBiologicalProcess	GO:0061061	muscle structure development	1.37e-20	7.57e-17	780	456	66	0.0846	TPM1,PDLIM7,CFL2,SPEG,COPRS,CHKB,RYR2,SORT1,YAP1,ARID5B,LMOD1,COL14A1,FHL1,AKAP6,SORBS2,SLC25A4,SGCA,SGCD,FOS,ITGA8,PDLIM5,SMTN,CRYAB,SLC8A1,IGFBP5,MORF4L2,CSRP1,CSRP2,SMARCD3,MYOCD,PRKG1,MYH10,MYH11,ILK,MYL6,MYLK,CD164,ITGA7,DES,BMPR1A,PDLIM3,SVIL,TAGLN,WDR1,DMD,DMPK,PDLIM2,CCN3,NPNT,NOL3,YBX1,NTF3,JPH2,CASQ2,NUPR1,CSRP3,LGALS1,MYOF,EEF2,LMNA,RBPMS2,HEY2,TMOD1,ELN,PLEKHO1,HACD1
SMC2_art	GeneOntologyBiologicalProcess	GO:0030036	actin cytoskeleton organization	7.7e-20	4.24e-16	717	456	62	0.0865	TPM1,TPM2,TPM4,SYNPO2,PDGFA,PDLIM7,CFL2,CORO1C,ACTB,ACTN4,ACTN1,PFN1,S100A9,ANTXR1,LMOD1,PLS3,CNN1,CAP2,CAP1,FLNA,SHROOM3,SORBS2,CARMIL1,ARPC1A,SORBS1,KANK2,PDLIM5,SMTN,RHOB,MSRB2,MICAL2,CSRP1,CSRP2,ENAH,PRKG1,DAAM1,PALLD,MYH10,MYH11,ILK,BRK1,ZYX,MOB2,PDLIM3,WDR1,PDLIM2,DPYSL3,DSTN,CALD1,NTF3,NTRK3,CASQ2,CAVIN3,ACTR3,CSRP3,ARHGEF10L,TLN1,SORBS3,TMOD1,ROCK1,PAWR,ELN
SMC2_art	GeneOntologyBiologicalProcess	GO:0090257	regulation of muscle system process	1.34e-18	7.41e-15	303	456	39	0.1287	TPM1,PDE4D,IRAG1,RYR2,MYL9,COL14A1,FBXO32,FXYD1,PLN,CNN1,AKAP6,FLNA,SLC25A4,SGCA,ANXA6,SMTN,SLC8A1,IGFBP5,HSPB6,PDE5A,MYOCD,PRKG1,SOD1,PPP1R12B,C12orf57,KCNMA1,DMD,DMPK,NPNT,CALD1,NOL3,CALM2,CALM3,CAMK2G,CASQ2,LMNA,ROCK1,PAWR,AKAP1
SMC2_art	GeneOntologyBiologicalProcess	GO:0006937	regulation of muscle contraction	6.23e-16	3.43e-12	193	456	29	0.1503	TPM1,PDE4D,IRAG1,RYR2,MYL9,FXYD1,PLN,CNN1,AKAP6,FLNA,ANXA6,SMTN,SLC8A1,HSPB6,PDE5A,MYOCD,PRKG1,SOD1,PPP1R12B,C12orf57,KCNMA1,DMD,DMPK,NPNT,CALD1,CALM2,CALM3,CASQ2,PAWR
SMC2_art	GeneOntologyBiologicalProcess	GO:0072599	establishment of protein localization to endoplasmic reticulum	6.26e-15	3.45e-11	124	456	23	0.1855	RPL23A,RPL31,RPL37A,RPL38,RPL36A,RPS10,RPS17,RPS20,RPS27,RYR2,RPL23,CHMP4A,RPL10A,RPL14,CHMP4B,MACF1,RPL4,RPL5,RPL6,RPL7,RPL10,RPL12,RPL17
SMC2_art	GeneOntologyBiologicalProcess	GO:0045047	protein targeting to ER	3.15e-14	1.74e-10	120	456	22	0.1833	RPL23A,RPL31,RPL37A,RPL38,RPL36A,RPS10,RPS17,RPS20,RPS27,RPL23,CHMP4A,RPL10A,RPL14,CHMP4B,MACF1,RPL4,RPL5,RPL6,RPL7,RPL10,RPL12,RPL17
