# Supplementary material for: Cells of the adult human heart
Source: Nature. 2020 Sep 24;588(7838):466–72. doi: 10.1038/s41586-020-2797-4 (PMC7681775; doi:10.1038/s41586-020-2797-4)
Supplement: Supplementary file 3 — This zipped file contains Supplementary Tables 1-35 and their legends. [file 41586_2020_2797_MOESM4_ESM.zip › Supplementary_tables/Supplementary_Table_22.csv]

Sanger ID	Source	Targeted number of cells	Donor	Region	Gender	Age	Type	10X version
HCAHeart7606896	Cells	10000	1	AX	Female	50-55	DBD	V2
HCAHeart7656534	Cells	5000	3	LV	Male	55-60	DBD	V2
HCAHeart7656535	Cells	5000	3	RV	Male	55-60	DBD	V2
HCAHeart7656536	Cells	5000	3	LA	Male	55-60	DBD	V2
HCAHeart7656537	Cells	5000	3	SP	Male	55-60	DBD	V2
HCAHeart7656538	Cells	5000	3	AX	Male	55-60	DBD	V2
HCAHeart7656539	Nuclei	5000	2	SP	Male	60-65	DCD	V2
HCAHeart7664652	Nuclei	5000	1	LV	Female	50-55	DBD	V2
HCAHeart7664653	Nuclei	5000	2	LV	Male	60-65	DCD	V2
HCAHeart7664654	Nuclei	5000	3	LV	Male	55-60	DBD	V2
HCAHeart7698015	Nuclei	5000	1	LV	Female	50-55	DBD	V2
HCAHeart7698016	Nuclei	5000	1	RV	Female	50-55	DBD	V2
HCAHeart7698017	Nuclei	5000	1	LA	Female	50-55	DBD	V2
HCAHeart7702873	Nuclei	5000	2	LV	Male	60-65	DCD	V2
HCAHeart7702874	Nuclei	5000	2	RV	Male	60-65	DCD	V2
HCAHeart7702875	Nuclei	5000	2	RV	Male	60-65	DCD	V2
HCAHeart7702876	Nuclei	5000	2	LA	Male	60-65	DCD	V2
HCAHeart7702877	Nuclei	5000	2	LA	Male	60-65	DCD	V2
HCAHeart7702878	Nuclei	5000	2	RA	Male	60-65	DCD	V2
HCAHeart7702879	Nuclei	5000	2	RA	Male	60-65	DCD	V2
HCAHeart7702880	Nuclei	5000	2	SP	Male	60-65	DCD	V2
HCAHeart7702881	Nuclei	5000	2	AX	Male	60-65	DCD	V2
HCAHeart7702882	Nuclei	5000	2	AX	Male	60-65	DCD	V2
HCAHeart7728604	Cells	5000	4	LV	Female	70-75	DCD	V2
HCAHeart7728605	Cells	5000	4	RV	Female	70-75	DCD	V2
HCAHeart7728606	Cells	5000	4	LA	Female	70-75	DCD	V2
HCAHeart7728607	Cells	5000	4	RA	Female	70-75	DCD	V2
HCAHeart7728608	Cells	5000	4	SP	Female	70-75	DCD	V2
HCAHeart7728609	Cells	5000	4	AX	Female	70-75	DCD	V2
HCAHeart7745966	Cells	5000	5	LV	Female	65-70	DCD	V2
HCAHeart7745967	Cells	5000	5	RV	Female	65-70	DCD	V2
HCAHeart7745968	Cells	5000	5	LA	Female	65-70	DCD	V2
HCAHeart7745969	Cells	5000	5	RA	Female	65-70	DCD	V2
HCAHeart7745970	Cells	5000	5	SP	Female	65-70	DCD	V2
HCAHeart7751845	Cells	5000	5	AX	Female	65-70	DCD	V2
HCAHeart7757636	Nuclei	5000	3	LV	Male	55-60	DBD	V2
HCAHeart7757637	Nuclei	5000	3	RV	Male	55-60	DBD	V2
HCAHeart7757638	Nuclei	5000	3	LA	Male	55-60	DBD	V2
HCAHeart7757639	Nuclei	5000	3	SP	Male	55-60	DBD	V2
HCAHeart7829976	Nuclei	5000	3	RA	Male	55-60	DBD	V2
HCAHeart7829977	Nuclei	5000	3	AX	Male	55-60	DBD	V2
HCAHeart7829978	Nuclei	5000	4	LV	Female	70-75	DCD	V2
HCAHeart7829979	Nuclei	5000	4	RV	Female	70-75	DCD	V2
HCAHeart7833852	Nuclei	5000	4	LA	Female	70-75	DCD	V2
HCAHeart7833853	Nuclei	5000	4	RA	Female	70-75	DCD	V2
HCAHeart7833854	Nuclei	5000	4	SP	Female	70-75	DCD	V2
HCAHeart7833855	Nuclei	5000	4	AX	Female	70-75	DCD	V2
HCAHeart7835148	Nuclei	5000	5	LV	Female	65-70	DCD	V2
HCAHeart7835149	Nuclei	5000	5	RV	Female	65-70	DCD	V2
HCAHeart7836681	Nuclei	5000	5	LA	Female	65-70	DCD	V2
HCAHeart7836682	Nuclei	5000	5	RA	Female	65-70	DCD	V2
HCAHeart7836683	Nuclei	5000	5	SP	Female	65-70	DCD	V2
HCAHeart7836684	Nuclei	5000	5	AX	Female	65-70	DCD	V2
HCAHeart7843999	CD45+	5000	6	LV	Male	65-70	DCD	V2
HCAHeart7844000	CD45+	5000	6	RV	Male	65-70	DCD	V2
HCAHeart7844001	CD45+	5000	6	LA	Male	65-70	DCD	V2
HCAHeart7844002	CD45+	5000	6	RA	Male	65-70	DCD	V2
HCAHeart7844003	CD45+	5000	6	SP	Male	65-70	DCD	V2
HCAHeart7844004	CD45+	5000	6	AX	Male	65-70	DCD	V2
HCAHeart7850539	Cells	5000	7	LV	Male	60-65	DCD	V2
HCAHeart7850540	Cells	5000	7	RV	Male	60-65	DCD	V2
HCAHeart7850541	Cells	5000	7	LA	Male	60-65	DCD	V2
HCAHeart7850542	Cells	5000	7	RA	Male	60-65	DCD	V2
HCAHeart7850543	Cells	5000	7	SP	Male	60-65	DCD	V2
HCAHeart7850544	Cells	5000	7	AX	Male	60-65	DCD	V2
HCAHeart7850545	CD45+	5000	7	LV	Male	60-65	DCD	V2
HCAHeart7850546	CD45+	5000	7	RV	Male	60-65	DCD	V2
HCAHeart7850547	CD45+	5000	7	LA	Male	60-65	DCD	V2
HCAHeart7850548	CD45+	5000	7	RA	Male	60-65	DCD	V2
HCAHeart7850549	CD45+	5000	7	SP	Male	60-65	DCD	V2
HCAHeart7850551	CD45+	5000	7	AX	Male	60-65	DCD	V2
HCAHeart7880860	Nuclei	5000	6	LV	Male	65-70	DCD	V2
HCAHeart7880861	Nuclei	5000	6	RV	Male	65-70	DCD	V2
HCAHeart7880862	Nuclei	5000	6	LA	Male	65-70	DCD	V2
HCAHeart7880863	Nuclei	5000	6	RA	Male	65-70	DCD	V2
HCAHeart7888922	Nuclei	5000	7	LV	Male	60-65	DCD	V2
HCAHeart7888923	Nuclei	5000	7	RA	Male	60-65	DCD	V2
HCAHeart7888924	Nuclei	5000	7	SP	Male	60-65	DCD	V2
HCAHeart7888925	Nuclei	5000	7	AX	Male	60-65	DCD	V2
HCAHeart7888926	Nuclei	5000	6	SP	Male	65-70	DCD	V2
HCAHeart7888927	Nuclei	5000	6	AX	Male	65-70	DCD	V2
HCAHeart7888928	Nuclei	5000	7	RV	Male	60-65	DCD	V2
HCAHeart7888929	Nuclei	5000	7	LA	Male	60-65	DCD	V2
HCAHeart7905327	Cells	5000	6	LV	Male	65-70	DCD	V3
HCAHeart7905328	Cells	5000	6	RV	Male	65-70	DCD	V3
HCAHeart7905329	Cells	5000	6	LA	Male	65-70	DCD	V3
HCAHeart7905330	Cells	5000	6	RA	Male	65-70	DCD	V3
HCAHeart7905331	Cells	5000	6	SP	Male	65-70	DCD	V3
HCAHeart7905332	Cells	5000	6	AX	Male	65-70	DCD	V3
HCAHeart7964513	Nuclei	5000	1	AX	Female	50-55	DBD	V2
HCAHeart7985086	Nuclei	5000	3	LV	Male	55-60	DBD	V2
HCAHeart7985087	Nuclei	5000	3	RV	Male	55-60	DBD	V2
HCAHeart7985088	Nuclei	5000	3	LA	Male	55-60	DBD	V2
HCAHeart7985089	Nuclei	5000	3	RA	Male	55-60	DBD	V2
HCAHeart8102857	CD45+	5000	11	RA	Female	60-65	DCD	V3
HCAHeart8102858	CD45+	5000	11	LA	Female	60-65	DCD	V3
HCAHeart8102859	CD45+	5000	11	LV	Female	60-65	DCD	V3
HCAHeart8102860	CD45+	5000	11	RV	Female	60-65	DCD	V3
HCAHeart8102861	CD45+	5000	11	SP	Female	60-65	DCD	V3
HCAHeart8102862	CD45+	5000	11	AX	Female	60-65	DCD	V3
HCAHeart8102863	Cells	5000	11	RA	Female	60-65	DCD	V3
HCAHeart8102864	Cells	5000	11	LA	Female	60-65	DCD	V3
HCAHeart8102865	Cells	5000	11	LV	Female	60-65	DCD	V3
HCAHeart8102866	Cells	5000	11	RV	Female	60-65	DCD	V3
HCAHeart8102867	Cells	5000	11	SP	Female	60-65	DCD	V3
HCAHeart8102868	Cells	5000	11	AX	Female	60-65	DCD	V3
HCAHeart8287123	Nuclei	5000	11	LA	Female	60-65	DCD	V3
HCAHeart8287124	Nuclei	5000	11	LV	Female	60-65	DCD	V3
HCAHeart8287125	Nuclei	5000	11	RA	Female	60-65	DCD	V3
HCAHeart8287126	Nuclei	5000	11	RV	Female	60-65	DCD	V3
HCAHeart8287127	Nuclei	5000	11	SP	Female	60-65	DCD	V3
HCAHeart8287128	Nuclei	5000	11	AX	Female	60-65	DCD	V3
H0015_apex	Nuclei	8,000	H5	AX	Female	50-55	DBD	V3
H0015_LA_new	Nuclei	4,000	H5	LA	Female	50-55	DBD	V3
H0015_LV	Nuclei	8,000	H5	LV	Female	50-55	DBD	V3
H0015_RA	Nuclei	3,000	H5	RA	Female	50-55	DBD	V3
H0015_RV	Nuclei	8,000	H5	RV	Female	50-55	DBD	V3
H0015_septum	Nuclei	8,000	H5	SP	Female	50-55	DBD	V3
H0020_apex	Nuclei	6,000	H6	AX	Female	40-45	DBD	V3
H0020_LA_new	Nuclei	6,000	H6	LA	Female	40-45	DBD	V3
H0020_LV	Nuclei	8,000	H6	LV	Female	40-45	DBD	V3
H0020_RA	Nuclei	3,000	H6	RA	Female	40-45	DBD	V3
H0020_RV	Nuclei	8,000	H6	RV	Female	40-45	DBD	V3
H0020_septum	Nuclei	8,000	H6	SP	Female	40-45	DBD	V3
H0025_apex	Nuclei	6,000	H3	AX	Male	50-55	DBD	V3
H0025_LA	Nuclei	4,000	H3	LA	Male	50-55	DBD	V3
H0025_LV	Nuclei	8,000	H3	LV	Male	50-55	DBD	V3
H0025_RA	Nuclei	3,000	H3	RA	Male	50-55	DBD	V3
H0025_RV	Nuclei	8,000	H3	RV	Male	50-55	DBD	V3
H0025_septum	Nuclei	8,000	H3	SP	Male	50-55	DBD	V3
H0026_apex	Nuclei	8,000	H2	AX	Male	50-55	DBD	V3
H0026_LA	Nuclei	4,000	H2	LA	Male	50-55	DBD	V3
H0026_LV_V3	Nuclei	8,000	H2	LV	Male	50-55	DBD	V3
H0026_RA	Nuclei	3,000	H2	RA	Male	50-55	DBD	V3
H0026_RV	Nuclei	8,000	H2	RV	Male	50-55	DBD	V3
H0026_septum2	Nuclei	8,000	H2	SP	Male	50-55	DBD	V3
H0035_apex	Nuclei	6,000	H7	AX	Female	45-50	DBD	V3
H0035_LA	Nuclei	4,000	H7	LA	Female	45-50	DBD	V3
H0035_LV	Nuclei	8,000	H7	LV	Female	45-50	DBD	V3
H0035_RA	Nuclei	3,000	H7	RA	Female	45-50	DBD	V3
H0035_RV	Nuclei	8,000	H7	RV	Female	45-50	DBD	V3
H0035_septum	Nuclei	8,000	H7	SP	Female	45-50	DBD	V3
H0037_Apex	Nuclei	6,000	H4	AX	Male	55-60	DBD	V3
H0037_RA_corr	Nuclei	4,000	H4	RA	Male	55-60	DBD	V3
H0037_LV	Nuclei	8,000	H4	LV	Male	55-60	DBD	V3
H0037_LA_corr	Nuclei	3,000	H4	LA	Male	55-60	DBD	V3
H0037_RV	Nuclei	8,000	H4	RV	Male	55-60	DBD	V3
H0037_septum	Nuclei	8,000	H4	SP	Male	55-60	DBD	V3
H0037_LA	Nuclei	3,000	H4	LA	Male	55-60	DBD	V3
H0037_RA	Nuclei	4,000	H4	RA	Male	55-60	DBD	V3
