# Supplementary material for: Cells of the adult human heart
Source: Nature. 2020 Sep 24;588(7838):466–72. doi: 10.1038/s41586-020-2797-4 (PMC7681775; doi:10.1038/s41586-020-2797-4)
Supplement: Supplementary file 3 — This zipped file contains Supplementary Tables 1-35 and their legends. [file 41586_2020_2797_MOESM4_ESM.zip › Supplementary_tables/Supplementary_Table_21.csv]

Adip1			Adip2			Adip3			Adip4
Gene name	adjusted p-value	logFC	Gene name	adjusted p-value	logFC	Gene name	adjusted p-value	logFC	Gene name	adjusted p-value	logFC
G0S2	2.58E-80	1.59	LAMA2	1.82E-295	4.04	NAMPT	2.21E-85	3.17	TTN	5.67E-53	3.76
AQP7	3.72E-74	1.03	NEGR1	2.38E-266	4.42	MT2A	6.40E-74	3.59	RYR2	8.62E-53	3.74
PDE3B	2.55E-69	0.90	CDH19	3.62E-253	5.21	SLC1A3	6.14E-69	2.33	MYBPC3	7.95E-49	4.47
GPAM	5.07E-65	1.22	PRKG1	2.86E-238	3.50	CDC42EP4	7.86E-66	3.05	ACTC1	2.74E-43	3.51
NEAT1	1.18E-61	0.55	DCLK1	1.24E-215	4.41	MT1X	1.62E-63	2.77	TNNT2	1.69E-38	3.45
PPARG	2.43E-58	0.93	ABCA9	5.53E-215	3.51	SLC39A14	4.92E-63	3.24	ANKRD1	1.16E-37	4.09
MGST1	4.62E-55	0.58	BICC1	8.50E-208	3.85	STAT3	5.01E-62	2.14	TPM1	7.78E-28	2.74
PNPLA2	6.85E-54	0.72	AKT3	1.77E-203	3.28	SOCS3	5.63E-62	3.42	LDB3	4.32E-27	3.87
PRKAR2B	1.64E-53	1.11	ABCA8	1.35E-198	3.07	GADD45B	5.79E-52	2.46	FGF12	1.05E-26	3.38
FABP4	2.76E-51	1.15	FBXL7	2.15E-198	2.93	SAA1	7.52E-51	3.02	MYH6	3.76E-24	4.26
PLIN1	1.62E-48	0.71	ABCA9-AS1	3.90E-197	4.18	ZFP36	3.82E-47	2.43	CACNA1C	2.16E-21	2.93
LIPE-AS1	1.23E-47	0.76	GLIS3	4.48E-196	4.28	OSMR	1.07E-45	2.66	DES	8.23E-21	3.08
MALAT1	1.88E-46	0.39	GAS7	1.77E-195	4.05	FOSL2	2.69E-44	2.76	PALLD	1.04E-20	2.72
AGPAT2	1.78E-43	0.89	ABCA6	8.53E-191	2.86	SAT1	3.65E-44	1.57	MYL7	4.81E-20	3.60
ACSL1	6.86E-38	0.59	KAZN	1.97E-190	3.09	CCNL1	6.38E-44	2.07	NEBL	6.52E-19	3.38
HOOK2	3.31E-35	0.78	DCN	1.30E-181	3.04	NFIL3	6.38E-44	2.75	ACTN2	1.69E-18	3.84
SOX5	5.76E-35	0.48	PID1	1.46E-181	2.82	ACSL4	2.15E-42	2.72	SLC8A1	9.73E-18	2.41
LIPE	5.13E-34	0.82	SPARCL1	1.08E-176	3.05	EPAS1	1.06E-41	2.50	NR4A1	6.10E-16	3.64
PLIN4	1.82E-32	0.81	ABI3BP	4.94E-170	4.18	MT1M	2.17E-41	2.94	CMYA5	6.12E-16	2.99
ACACB	2.49E-32	0.66	IGFBP7	1.38E-169	2.76	ABCA1	2.82E-40	1.70	MYOM1	1.32E-15	2.72
DGAT2	1.57E-31	0.99	COL1A2	1.56E-167	4.17	ACTN1	9.68E-40	2.01	CALD1	7.37E-15	1.59
ADIPOR2	2.39E-29	0.66	LPAR1	1.77E-167	4.99	ARID5B	3.44E-39	1.71	SORBS2	8.30E-15	2.98
LINC02240	1.46E-28	0.99	ABCA10	2.11E-164	2.65	PIM1	5.14E-39	2.46	TCAP	4.19E-14	2.42
EBF1	3.88E-28	0.45	GRK5	4.52E-161	3.91	TENM3	1.80E-38	1.58	PDLIM5	6.35E-14	1.60
GPD1	5.72E-26	0.69	PLA2G5	9.93E-160	3.30	COL4A1	1.28E-35	1.40	MYOZ2	6.94E-14	3.40
MLXIPL	6.64E-26	0.61	CARMIL1	1.62E-159	3.42	DDX21	1.28E-35	1.88	ACTA1	3.89E-11	3.11
TMEM135	1.04E-25	0.48	TFPI	4.75E-159	2.97	GALNT2	1.57E-35	1.75	LINGO1	4.91E-11	1.19
LPL	1.20E-24	0.60	CBLB	4.89E-157	2.44	ANGPTL4	6.12E-35	1.66	TNNI3	6.69E-11	2.56
CD36	3.24E-24	0.76	ACSM3	2.34E-155	3.97	LDLR	2.46E-34	1.90	SLC25A4	8.46E-11	2.49
ACSS2	7.84E-24	0.71	COL6A2	4.94E-155	3.27	NNMT	5.64E-34	1.69	MYL12A	9.45E-11	2.08
FRMD4A	1.27E-23	0.45	ADD3	7.00E-147	2.60	VMP1	4.02E-33	1.74	CTNNA3	3.14E-10	2.46
ELMOD3	1.74E-23	0.74	PLXDC2	3.04E-146	2.86	ITPKC	3.01E-32	2.48	TRDN	1.66E-09	2.99
THRSP	2.40E-23	1.23	PLEKHA5	1.14E-144	2.20	MT1A	2.83E-31	2.57	MYH7	1.82E-09	2.93
ASPH	4.26E-23	0.46	CALD1	1.95E-143	2.12	RND3	4.53E-31	2.45	OBSCN	2.66E-09	3.66
GRK3	1.07E-18	0.68	RORA	2.48E-143	2.09	IL6ST	5.52E-31	1.65	CRYAB	5.04E-09	1.76
SORBS1	1.79E-17	0.36	NCAM2	8.48E-143	3.81	GLUL	7.84E-31	1.72	CPLX3	5.16E-09	5.01
ADIPOQ	2.77E-17	0.62	SPATA6	2.68E-141	2.54	NFKBIZ	2.02E-30	2.20	PRKG1	5.92E-09	1.34
APBB1IP	3.65E-17	0.54	FBN1	2.07E-139	2.37	PTPRG	7.73E-30	1.11	MYO18B	1.11E-08	2.98
VKORC1L1	8.45E-17	0.62	LTBP1	7.81E-139	2.80	NABP1	8.58E-30	2.40	FAM129A	1.85E-08	2.76
OGA	1.14E-16	0.53	GSN	1.15E-135	2.13	LBP	2.00E-29	3.71	RBM20	2.71E-08	2.43
ITPR2	2.26E-16	0.36	VIT	6.56E-134	4.19	MARCH3	2.39E-29	2.03	MPP3	2.77E-08	2.99
PTPRF	4.19E-16	0.60	COL4A4	3.63E-130	3.85	TUBB6	1.64E-28	1.47	NEXN	3.04E-08	1.98
PLXNA4	5.83E-16	0.47	LHFPL6	3.63E-130	2.16	FNDC3B	6.33E-28	1.04	TECRL	4.38E-08	3.31
LAMA4	6.11E-16	0.51	AC016831.7	9.89E-130	1.90	ETV6	8.13E-28	1.91	TPM2	4.97E-08	2.76
TPRG1	1.04E-15	0.53	TBX20	2.31E-129	3.39	CAMK2D	9.49E-28	1.58	ACTG1	6.75E-08	1.87
GBE1	1.19E-15	0.43	ELN	3.97E-129	3.49	NOD1	9.33E-27	2.00	MYOM2	8.53E-08	3.70
UBE2E2	5.83E-15	0.27	HIF3A	2.50E-127	2.62	COL4A2	2.22E-26	1.05	ABLIM1	9.05E-08	1.38
HACD2	1.91E-14	0.78	CFH	2.90E-126	2.51	AGFG1	2.36E-26	1.42	SRSF5	9.19E-08	1.13
PCK1	3.67E-14	1.09	ARL15	9.64E-122	2.10	IL1RAP	2.48E-26	2.53	DPY19L2	1.14E-07	3.10
CARMN	4.20E-14	0.52	SAMHD1	9.15E-121	2.81	STK17A	2.66E-26	2.29	ACTB	1.19E-07	1.50
ITSN1	6.62E-14	0.37	FYN	1.59E-120	2.51	YBX3	1.04E-25	1.87	CSRP3	1.23E-07	2.95
LINGO1	1.76E-13	0.66	PXDNL	1.69E-119	2.93	UAP1	4.91E-24	2.21	PDLIM3	1.69E-07	2.64
CIDEC	2.12E-13	0.74	PDGFRB	2.50E-118	3.66	PLSCR1	3.47E-23	1.95	LMOD2	1.97E-07	3.72
MARC1	7.37E-13	0.57	SPOCK1	5.90E-117	2.90	THBS1	3.74E-23	2.89	MFGE8	3.39E-07	2.06
PALMD	1.06E-12	0.58	UST	7.78E-117	3.86	ROCK2	1.31E-22	1.70	MYL4	5.05E-07	3.23
DLC1	6.75E-12	0.28	AP002518.2	1.15E-116	2.12	PTPN12	1.66E-22	1.64	NPPA	5.36E-07	2.19
RTN3	9.80E-12	0.46	ZEB1	6.52E-116	1.97	FADS3	1.71E-22	1.50	MLIP	6.16E-07	2.29
PNPLA3	1.40E-11	0.67	RBMS3-AS2	1.59E-115	2.05	FTH1	7.32E-22	1.57	TNNC1	7.14E-07	2.03
BCL2	1.47E-11	0.29	SCN7A	9.19E-115	4.14	AC008957.2	1.98E-21	1.81	NRAP	9.75E-07	4.05
DMD	1.83E-11	0.25	APP	1.31E-114	2.67	JUNB	2.01E-21	1.79	FHL2	1.19E-06	2.41
FASN	2.11E-11	0.39	MAMDC2	2.40E-114	2.97	ADAMTS1	2.29E-21	2.15	VMP1	1.48E-06	1.27
GSE1	1.17E-10	0.43	TC2N	3.29E-114	3.58	LDLRAD3	2.91E-21	1.20	CDH2	1.73E-06	3.36
TMEM132C	1.21E-10	0.36	ARHGAP6	3.99E-114	3.76	TMBIM1	1.12E-20	1.44	HSPB7	1.85E-06	1.63
TRARG1	1.55E-10	1.02	TIMP3	5.34E-114	2.09	CDKN1A	1.14E-20	2.69	ADAMTS4	2.74E-06	2.73
MAPK10	2.47E-10	0.23	VCAN	2.64E-113	3.66	GADD45A	1.06E-19	2.79	DUSP1	3.09E-06	1.08
HSDL2	9.42E-10	0.52	SASH1	1.39E-112	2.68	EMP1	2.05E-19	1.57	CDH13	3.57E-06	2.24
MME	1.03E-09	0.52	TSHZ2	1.68E-112	2.42	IFI16	2.18E-19	2.23	ACADVL	4.39E-06	1.07
AL845331.2	1.20E-09	0.61	LINC00486	7.88E-111	1.90	KCNQ3	2.23E-19	2.29	PDE3A	4.43E-06	1.55
SLC7A6	2.50E-09	0.30	LINC00513	4.54E-110	2.08	SMAD3	3.55E-19	1.58	FILIP1	5.54E-06	1.95
PPP2R5A	3.17E-09	0.67	KCNT2	1.54E-109	4.05	SORBS1	3.57E-19	0.90	FLNC	5.57E-06	4.14
SIK2	3.21E-09	0.32	SLC9A9	2.50E-108	2.20	SEPT9	4.10E-19	1.80	MB	7.57E-06	1.84
SCD	5.25E-09	0.66	TCF4	2.55E-108	1.90	EGR1	4.27E-19	2.34	NPPB	8.87E-06	2.94
MAST4	1.20E-08	0.24	DST	2.73E-108	1.85	LDHA	4.45E-19	1.65	MYH7B	1.28E-05	3.12
MAGI1	4.16E-08	0.28	SLIT2	4.76E-108	2.48	SH3RF3	7.56E-19	1.56	PAM	1.93E-05	1.20
RETSAT	9.14E-08	0.60	COL4A3	1.49E-107	3.73	PTPN2	1.66E-18	1.64	FRY	2.24E-05	1.68
ACACA	1.03E-07	0.41	IGF1R	3.82E-106	2.51	TIPARP	2.33E-18	2.39	MYL9	2.38E-05	1.71
OSBPL1A	1.06E-07	0.29	ADGRB3	1.30E-105	2.44	CTSL	4.37E-18	2.40	AKAP13	3.03E-05	0.75
ANGPTL8	1.69E-07	1.16	ADGRD1	1.08E-104	3.49	CDC27	6.81E-18	1.36	ID3	3.22E-05	2.51
FOXO1	2.47E-07	0.23	EBF2	1.90E-103	1.98	IL1R1	6.84E-18	1.90	MYL2	6.50E-05	1.71
AL139383.1	2.52E-07	0.72	DOCK4	4.56E-103	2.49	ENPP2	6.93E-18	2.45	ATP2A2	8.18E-05	1.35
EHBP1	3.72E-07	0.21	SH3PXD2B	2.72E-100	3.57	ZBTB7C	2.76E-17	1.91	CADPS	8.22E-05	3.51
LGALS12	4.08E-07	0.74	ELMO1	3.40E-100	3.57	SH3GLB1	4.37E-17	1.31	CACNB2	8.25E-05	1.86
RNF150	5.06E-07	0.64	NID1	9.14E-100	1.96	MAP3K8	4.40E-17	1.56
AKR1C2	5.48E-07	1.01	OSBPL9	2.66E-98	1.86	NRP1	5.81E-17	1.42
TENM4	7.81E-07	0.52	AKAP13	7.01E-96	1.57	DTX4	6.98E-17	2.72
ACO1	8.55E-07	0.35	SOBP	8.19E-96	2.66	MT1E	7.18E-17	2.28
AC007529.2	4.10E-06	0.49	SYNPO2	1.43E-94	2.86	CYR61	7.55E-17	2.46
PTGER3	9.09E-06	0.53	COL8A1	1.01E-93	2.62	MACF1	1.03E-16	0.80
TKT	1.17E-05	0.63	ELF2	5.32E-92	1.67	CEMIP2	1.88E-16	2.06
ARHGAP20	1.19E-05	0.51	FBLN5	7.70E-92	3.14	LARP4	3.79E-16	1.19
CEBPA	1.42E-05	1.28	MEG8	4.00E-91	4.35	C1QTNF1	7.27E-16	1.68
PLA2G16	2.70E-05	0.39	C7	7.93E-90	1.81	POR	1.31E-15	1.28
MEST	3.02E-05	0.62	MIR99AHG	1.10E-89	1.40	GATA6	1.78E-15	1.68
CTIF	3.11E-05	0.27	SLC2A13	1.16E-89	2.27	NWD2	2.14E-15	1.48
PDZRN3	3.45E-05	0.31	AC087286.2	7.98E-87	2.43	B4GALT5	3.88E-15	1.43
THRB	3.58E-05	0.28	SH3D19	8.53E-87	1.54	IFNGR2	9.98E-15	1.27
PECR	4.81E-05	0.52	FILIP1	7.07E-86	2.37	USP32	1.05E-14	1.37
ITGA7	6.42E-05	0.31	CATSPERB	4.21E-84	3.52	NT5C2	1.07E-14	1.24
RTN4	7.50E-05	0.20	CRISPLD2	5.01E-84	3.03	HNRNPA2B1	1.09E-14	0.98
SLC16A7	9.83E-05	0.20	UGGT2	2.36E-83	1.56	SAMD4A	1.20E-14	1.50
			PDGFD	2.48E-83	2.32	TGFBR2	1.23E-14	1.27
			AC058822.1	2.51E-83	2.22	ELL2	1.27E-14	1.04
			KLF12	5.90E-83	2.95	RBPMS	1.28E-14	0.92
			ZNF708	2.37E-82	1.73	KLF6	2.20E-14	1.73
			PLCB1	1.09E-81	1.62	FP236383.1	2.85E-14	1.20
			RBMS3-AS3	1.38E-81	1.45	TMEM165	3.38E-14	1.00
			EPS15	1.74E-81	1.51	TRIB1	3.68E-14	2.55
			ENG	3.59E-81	2.30	ELOVL5	5.15E-14	1.23
			COL6A3	4.66E-81	1.65	PIM3	1.16E-13	1.33
			PPFIBP1	1.39E-80	2.04	AC007923.4	2.56E-13	1.54
			MFAP5	8.51E-80	3.91	SDC4	4.94E-13	2.10
			MKL1	1.02E-79	1.57	TUBB2A	5.27E-13	2.88
			PDE10A	1.02E-79	3.51	IER2	7.75E-13	1.93
			DENND2A	1.43E-79	2.93	HIF1A	7.85E-13	1.37
			NGF	1.87E-79	2.07	SAA2-SAA4	9.02E-13	3.11
			AP003086.2	4.77E-79	1.63	SBNO2	1.03E-12	1.57
			CDK14	1.61E-78	1.61	YAP1	1.35E-12	1.00
			TNXB	7.83E-78	3.36	PHC2	1.44E-12	1.48
			ADAMTSL3	1.77E-77	2.94	FOXO3	1.49E-12	1.04
			ATP8B1	3.52E-77	2.10	SRSF4	2.76E-12	0.84
			FRMD4B	1.96E-76	3.36	ZFP36L2	3.27E-12	1.45
			SSBP2	2.00E-76	1.54	STOM	1.41E-11	1.70
			AC007319.1	2.10E-76	1.58	PGM3	2.09E-11	1.15
			FN1	2.96E-76	3.10	PGS1	2.16E-11	1.51
			SYN3	9.05E-76	2.26	B4GALT1	3.09E-11	1.49
			CPQ	1.24E-75	1.61	FOS	4.61E-11	2.08
			EVI5	1.84E-75	1.54	EFNA5	4.78E-11	0.89
			STARD9	2.69E-75	3.12	SPRED1	4.79E-11	1.73
			ELF1	2.82E-75	1.50	KHDRBS3	6.54E-11	2.08
			ZFHX3	3.69E-75	1.47	VEGFA	6.84E-11	1.09
			ZBTB20-AS5	3.72E-75	1.65	FAM20C	6.85E-11	1.49
			NOX4	1.77E-74	3.72	EXT1	7.35E-11	1.05
			SMC5	2.81E-74	1.58	PNKD	1.22E-10	1.32
			SPRY1	3.12E-74	2.41	DEPP1	2.18E-10	1.71
			EVA1C	9.51E-74	1.98	DUSP4	2.30E-10	1.33
			AL109930.1	4.95E-73	2.70	OSMR-AS1	2.33E-10	1.73
			DNM3	5.95E-73	2.24	MIRLET7BHG	2.43E-10	0.88
			OPHN1	3.91E-72	1.83	SLC25A25	2.57E-10	1.75
			SYNE1	5.33E-72	1.66	DAB2IP	2.87E-10	1.51
			SETBP1	6.92E-72	1.73	IGF1	2.94E-10	0.91
			PITPNC1	7.52E-72	1.93	RPLP2	2.94E-10	0.89
			THUMPD1	1.16E-71	2.39	AP002518.2	3.03E-10	1.17
			RORA-AS1	1.28E-71	2.40	EML4	3.04E-10	1.03
			NOVA1	1.28E-71	1.85	GNA14	3.05E-10	1.47
			RBMS1	2.43E-71	1.36	HDAC4	3.32E-10	1.17
			PDE1C	3.23E-71	2.61	RASD1	3.83E-10	1.40
			TRPC1	3.27E-71	2.10	ABL1	4.38E-10	0.90
			ANKRD44	5.29E-71	1.59	SERINC5	4.49E-10	1.19
			ARHGAP26	6.82E-71	1.50	PHLDB2	5.26E-10	1.20
			TNRC6C	1.02E-70	1.53	SYNE2	6.50E-10	1.27
			IRAK3	1.24E-70	1.44	RRBP1	7.58E-10	1.26
			TGFBR2	1.48E-70	1.45	H3F3B	8.37E-10	1.13
			SCARA5	2.25E-70	3.98	EIF5	8.85E-10	1.20
			ANKUB1	2.25E-70	1.66	PTX3	8.96E-10	2.24
			ANKAR	3.37E-70	1.56	MPRIP	9.14E-10	1.21
			NAIP	2.40E-69	1.79	RAP1B	1.06E-09	1.00
			PTGIS	4.53E-69	4.00	GCLM	1.11E-09	1.26
			ANTXR1	6.20E-69	2.12	FAM89A	1.35E-09	1.27
			DPYD	6.06E-68	1.32	DTNA	1.97E-09	1.27
			FER	8.14E-68	1.38	ASS1	2.32E-09	1.21
			PLCXD3	8.41E-68	2.88	CD46	2.46E-09	0.80
			MEG3	1.04E-67	4.36	GAREM1	2.50E-09	1.08
			CREB5	1.96E-67	2.92	PPA1	2.51E-09	1.00
			AXL	2.32E-67	3.01	LIMS1	2.80E-09	0.83
			SECISBP2	3.95E-67	1.50	XRN2	3.21E-09	1.33
			CRYBG3	8.95E-67	1.44	RUNX1	7.84E-09	1.04
			UACA	9.63E-67	2.03	NHS	9.82E-09	0.96
			TENT5A	3.66E-66	2.13	DIRC3	1.21E-08	1.15
			C1orf21	6.47E-66	1.71	SDCBP	1.39E-08	1.51
			AC013394.1	1.54E-65	1.52	RCAN1	1.50E-08	2.00
			ACSM1	2.87E-65	5.45	SERPING1	1.63E-08	1.50
			SF1	2.94E-65	1.31	PRKCE	1.72E-08	0.86
			MSI2	4.82E-65	1.48	LGR4	1.78E-08	0.90
			CEBPD	6.97E-65	1.52	TAGLN	2.04E-08	1.36
			ICA1L	1.55E-64	2.28	PRDX6	3.06E-08	0.96
			PTPRD	1.83E-64	2.22	NAV2	3.50E-08	0.87
			MAP1B	3.81E-64	2.69	THADA	3.88E-08	1.20
			RPS6KA2	4.89E-64	1.77	PTPRM	3.92E-08	0.59
			COL6A1	7.60E-64	1.45	ELL	4.17E-08	1.60
			DENND1A	7.89E-64	1.40	KLF10	4.41E-08	1.80
			RBMS3	1.12E-63	1.31	BCR	4.90E-08	1.33
			CTBP2	2.47E-63	1.88	MYC	5.11E-08	1.79
			FCHSD2	6.79E-63	1.50	IPO7	5.34E-08	1.15
			DOCK5	1.05E-62	2.39	BMP1	7.32E-08	1.10
			ZHX3	1.39E-62	1.41	HS2ST1	9.68E-08	1.45
			RAPH1	3.82E-62	1.46	DHCR24	9.79E-08	2.17
			BACH2	5.91E-62	3.27	LONRF1	1.16E-07	1.16
			NAALADL2	7.14E-62	1.32	FNIP2	1.48E-07	1.01
			DIAPH2-AS1	8.74E-62	1.76	PDZRN3	1.50E-07	0.79
			LTBP4	9.36E-62	2.78	KIAA0040	1.64E-07	2.23
			PLD1	1.09E-61	1.89	ALPL	1.83E-07	2.79
			PSD3	1.13E-61	1.41	ST3GAL1	1.84E-07	0.85
			PAPPA	1.40E-61	3.57	CPD	1.96E-07	1.72
			MAMDC2-AS1	1.41E-61	3.47	CADM1	2.41E-07	1.31
			ZBTB16	1.48E-61	1.34	NOP58	2.82E-07	1.09
			FILIP1L	1.81E-61	1.37	DDAH1	2.87E-07	2.50
			VPS13C	3.71E-61	1.36	ZFP36L1	3.34E-07	1.09
			PIAS1	5.01E-61	1.33	CHI3L2	4.01E-07	3.13
			AFF1	7.30E-61	1.28	CCDC107	5.38E-07	0.96
			BAZ2B	8.19E-61	1.30	FNDC4	5.38E-07	1.11
			AC001226.2	2.44E-60	1.43	GRHL1	6.45E-07	2.91
			EYS	3.24E-60	1.43	CHSY3	6.94E-07	1.26
			MAML2	5.11E-60	1.26	ZFAND3	7.14E-07	0.57
			PDE3A	8.61E-60	1.61	JUN	7.20E-07	1.51
			NDFIP1	9.46E-60	1.40	LAMB1	7.24E-07	0.77
			FAM110B	9.75E-60	2.50	DUSP1	7.90E-07	0.90
			FBLN1	1.37E-59	2.28	STIM1	8.21E-07	0.98
			SEC24D	1.75E-59	1.83	MCL1	8.49E-07	1.39
			TTC28	3.95E-59	1.25	NEK6	9.16E-07	1.62
			ARHGAP21	3.95E-59	1.24	ZNRF2	9.20E-07	1.53
			SLC25A12	4.24E-59	1.57	PCSK7	9.35E-07	0.98
			C20orf194	7.60E-59	1.49	SFMBT2	1.23E-06	1.49
			RIC1	1.00E-58	1.35	AK4	1.66E-06	0.95
			ABHD15-AS1	1.52E-58	1.62	CEBPD	1.72E-06	1.09
			KMT2E	2.60E-58	1.24	IL17RA	1.94E-06	1.23
			SPAG9	2.86E-58	1.26	ADAMTS15	1.94E-06	1.39
			SEPT7	3.85E-58	1.47	MIR22HG	1.97E-06	0.80
			NCOA1	1.51E-57	1.21	ALAS1	2.00E-06	2.44
			DLEU2	1.96E-57	1.40	FP671120.1	2.03E-06	0.80
			GLS	2.55E-57	1.49	SHOC2	2.24E-06	0.88
			FKBP5	3.85E-57	1.46	S100A10	2.32E-06	1.55
			FRYL	4.24E-57	1.41	UBR5	2.58E-06	0.70
			PLSCR4	4.32E-57	1.49	FLOT2	2.67E-06	1.71
			HGSNAT	5.41E-57	1.40	NDRG1	2.83E-06	1.81
			MGP	5.64E-57	1.61	PHYKPL	2.97E-06	0.72
			AFF4	5.98E-57	1.25	RUFY3	3.07E-06	0.91
			PKD2	6.12E-57	1.46	CDKL1	3.08E-06	1.36
			AC012404.1	6.50E-57	2.05	CSF1	3.47E-06	1.67
			PAN3	8.03E-57	1.22	GRAMD1A	3.68E-06	1.45
			TLE4	8.74E-57	1.49	RSU1	3.69E-06	0.75
			ARGLU1	9.81E-57	1.19	SLC16A7	4.13E-06	0.71
			ZNF521	1.33E-56	1.48	SLC2A5	4.25E-06	1.60
			LMO3	1.57E-56	1.58	PCSK5	4.25E-06	0.69
			MUSK	2.27E-56	3.80	PLXNA4	4.37E-06	0.64
			REV3L	2.41E-56	1.21	HNRNPM	4.71E-06	0.86
			DANT2	3.48E-56	1.38	LIMK2	4.82E-06	1.71
			MYO1D	3.89E-56	2.38	COL5A2	6.06E-06	0.85
			GFPT2	4.42E-56	3.07	ID4	6.16E-06	2.11
			ESYT2	6.31E-56	1.31	CHI3L1	6.78E-06	3.20
			PDE1A	9.15E-56	1.51	NAP1L1	7.48E-06	0.99
			CAB39L	1.33E-55	2.26	MCAM	8.61E-06	0.73
			AGAP1	1.45E-55	1.26	TCF7L2	8.80E-06	0.67
			C1S	2.73E-55	1.37	FBXL5	9.25E-06	0.84
			EPN2	3.68E-55	1.47	LINC00513	9.48E-06	1.01
			PHF3	5.43E-55	1.29	UGP2	9.82E-06	0.80
			CREBZF	6.37E-55	1.43	EGFLAM	1.01E-05	1.26
			BOD1L1	7.46E-55	1.48	MAT2A	1.05E-05	1.02
			MTUS1	9.26E-55	1.47	PITPNB	1.05E-05	0.83
			WIPF1	2.02E-54	2.31	EYA2	1.07E-05	0.74
			IQGAP1	2.58E-54	1.31	TNFRSF1A	1.15E-05	0.97
			FTX	3.80E-54	0.95	AASS	1.17E-05	0.85
			SPRED1	1.38E-53	1.54	ATP1A1	1.33E-05	1.45
			SLC4A7	1.38E-53	1.66	SND1	1.33E-05	0.76
			ABI2	1.65E-53	1.55	MIDN	1.36E-05	1.56
			TPST1	2.17E-53	1.77	IFNGR1	1.50E-05	0.95
			C1RL	2.50E-53	1.42	FSIP1	1.56E-05	2.27
			WDFY3	2.50E-53	1.21	ADCY5	1.71E-05	0.81
			MRC2	3.29E-53	2.14	HSPD1	1.75E-05	1.10
			CADPS2	4.54E-53	2.01	MITF	1.79E-05	0.95
			WASHC1	4.99E-53	1.19	DCAF5	1.90E-05	0.80
			IFI16	7.27E-53	1.79	MAP4K3	1.90E-05	0.77
			PTPRA	8.53E-53	1.21	ATR	1.93E-05	0.91
			SPTAN1	1.24E-52	1.78	GPHN	1.93E-05	0.65
			RASSF8	1.52E-52	1.64	CAST	1.97E-05	0.68
			PALLD	1.60E-52	1.24	PHLDB1	1.97E-05	0.68
			IPO9-AS1	1.71E-52	1.42	HNRNPR	1.99E-05	0.82
			RASA1	1.80E-52	1.20	HIVEP2	1.99E-05	1.10
			AFDN	2.55E-52	1.34	FAM241A	2.09E-05	1.56
			DYNC2H1	3.23E-52	1.36	SPSB1	2.13E-05	1.32
			RBL2	7.04E-52	1.30	NOCT	2.29E-05	1.78
			LDB2	7.36E-52	2.60	HP	2.83E-05	2.59
			ZNF721	9.08E-52	1.20	CLIC4	3.02E-05	1.16
			PDXDC1	9.34E-52	1.14	SIDT2	3.03E-05	1.14
			LUC7L3	1.89E-51	1.13	TOP1	3.10E-05	0.83
			RHOJ	2.05E-51	3.78	FLOT1	3.26E-05	1.33
			ASTN2	2.13E-51	1.94	KLHL25	3.45E-05	1.39
			WSB1	2.28E-51	1.13	HK2	3.57E-05	0.79
			GRB10	2.50E-51	1.39	HSD17B12	3.59E-05	0.67
			SP100	5.07E-51	1.61	AC022217.3	3.78E-05	1.62
			LINC01088	9.34E-51	3.17	CDC37L1	3.79E-05	1.27
			CFD	1.61E-50	1.23	FOXK2	3.97E-05	0.82
			PHF21A	1.66E-50	1.22	UVRAG	4.20E-05	0.77
			CACNA2D3	1.77E-50	2.74	EIF3A	4.20E-05	0.78
			DENND6A	2.27E-50	1.58	NOL10	4.33E-05	0.87
			AHI1	2.48E-50	1.17	TPT1	4.43E-05	1.12
			DOCK1	4.34E-50	1.16	LOXL2	4.91E-05	2.00
			NCOR2	4.38E-50	1.33	SLC9B2	5.02E-05	1.87
			PCSK6	4.71E-50	2.54	PPRC1	5.56E-05	1.68
			NCOA7	4.75E-50	1.19	CYB5A	5.56E-05	0.70
			TACC1	6.39E-50	1.21	HNRNPC	5.58E-05	0.64
			ZFP36L2	8.89E-50	1.23	B3GAT3	5.94E-05	1.55
			SMCHD1	9.67E-50	1.18	KDM4C	6.01E-05	0.65
			AF241726.2	1.12E-49	1.90	KCNE1	6.43E-05	0.82
			SKIL	1.17E-49	1.61	PTEN	6.55E-05	0.57
			SGCE	1.70E-49	1.60	IDH2	6.73E-05	1.28
			PTPN12	1.70E-49	1.15	SVEP1	6.97E-05	0.70
			DDX24	2.01E-49	1.17	TBL1X	7.36E-05	1.01
			WWP1	2.17E-49	1.23	EIF3J	7.50E-05	1.02
			PELI2	2.31E-49	2.59	DENND5A	9.00E-05	0.95
			PIBF1	2.52E-49	1.18	EEA1	9.05E-05	0.66
			AC009554.1	2.75E-49	2.30	TSC22D2	9.56E-05	0.96
			SLC25A13	3.23E-49	1.18	ARID5A	9.65E-05	2.73
			SMIM14	4.25E-49	1.56
			ABLIM1	4.27E-49	1.20
			CBR4	4.49E-49	1.23
			PAXBP1	4.89E-49	1.31
			NFIA	5.07E-49	1.01
			SLC38A2	6.28E-49	1.25
			RNF115	7.63E-49	1.28
			NR3C2	9.20E-49	1.24
			PLPP3	1.02E-48	1.63
			ZFC3H1	1.76E-48	1.23
			CNTLN	2.00E-48	1.88
			CSGALNACT1	2.11E-48	2.68
			CLIC4	2.19E-48	1.33
			MPHOSPH8	2.47E-48	1.13
			RNF213	2.60E-48	1.42
			RDX	3.44E-48	1.29
			CDC42BPA	3.52E-48	1.14
			RBPJ	5.61E-48	1.48
			RSRP1	5.61E-48	1.09
			NAV1	6.44E-48	1.17
			ARHGAP29	7.42E-48	1.30
			C11orf49	7.57E-48	1.59
			PTBP3	8.38E-48	1.61
			PLAGL1	9.39E-48	1.29
			NCOA3	9.40E-48	1.33
			UNC5C	1.00E-47	1.16
			KIAA1217	1.01E-47	1.61
			HIPK3	1.34E-47	1.14
			TMEM108	1.37E-47	3.58
			DPYSL2	1.41E-47	1.48
			SMAD3	2.09E-47	1.21
			RIN2	2.56E-47	1.52
			COL24A1	2.66E-47	1.55
			PLEKHH2	2.85E-47	2.07
			CCNY	3.30E-47	1.14
			STAG2	3.41E-47	1.33
			PPP3CB	4.45E-47	1.15
			FGF14	4.60E-47	3.38
			CYBRD1	4.67E-47	1.90
			RB1	5.94E-47	1.11
			URI1	8.20E-47	1.15
			GALNT10	1.15E-46	2.17
			AP001011.1	1.17E-46	1.58
			ATM	1.51E-46	1.32
			DPYD-AS1	1.73E-46	1.98
			ABI1	1.93E-46	1.38
			PHIP	2.14E-46	1.16
			TCF25	2.32E-46	1.10
			NCOA2	2.53E-46	1.11
			DNM3OS	2.88E-46	2.12
			SESTD1	3.47E-46	1.10
			USP15	3.81E-46	1.09
			ERICH1	4.05E-46	1.33
			TNFRSF19	4.42E-46	3.58
			BRWD1	4.75E-46	1.14
			PTK2	5.26E-46	1.10
			ZFPM2	5.53E-46	1.06
			FBLN2	6.12E-46	1.67
			DPYSL3	6.34E-46	2.99
			XRN1	7.37E-46	1.17
			POU2F1	7.62E-46	1.17
			TBX18	9.59E-46	1.76
			TXNRD1	1.06E-45	1.19
			FSTL1	1.12E-45	1.12
			MYO1B	1.16E-45	2.39
			SMG6	1.52E-45	1.16
			FP700111.1	1.67E-45	1.42
			CEP126	1.94E-45	2.48
			DENND4C	2.46E-45	1.11
			PEAK1	3.26E-45	1.16
			CUL3	3.49E-45	1.16
			DDX18	3.61E-45	1.23
			AC092839.1	4.37E-45	1.78
			KIAA1109	4.51E-45	1.18
			PCM1	4.83E-45	1.08
			RC3H1	5.29E-45	1.11
			ECE1	5.95E-45	1.14
			XRRA1	6.83E-45	1.20
			SPRED2	7.07E-45	1.32
			CTDSPL2	7.95E-45	1.30
			ZRANB2-AS1	8.16E-45	1.98
			MIER1	9.71E-45	1.34
			PRKD1	1.11E-44	1.17
			PRRC2C	1.12E-44	1.06
			CDK17	1.31E-44	1.54
			PRRX1	1.97E-44	3.66
			ST5	2.02E-44	2.86
			EIF4G3	2.07E-44	1.08
			AC005237.1	2.68E-44	1.71
			CPNE8	2.90E-44	1.96
			BACE2	2.90E-44	2.00
			KANSL1L	3.54E-44	1.09
			CELF2-AS2	4.56E-44	1.81
			NFKB1	5.03E-44	1.27
			ZNF680	6.11E-44	1.43
			ATXN3	9.86E-44	1.38
			LSAMP	1.08E-43	2.46
			EXT1	1.16E-43	1.09
			NR2F2-AS1	1.19E-43	2.01
			THUMPD3-AS1	1.25E-43	1.08
			COL19A1	1.32E-43	1.26
			PTS	1.34E-43	1.37
			SCLT1	1.36E-43	1.33
			ANTXR2	1.46E-43	1.22
			PTBP2	1.53E-43	1.08
			CLTA	1.72E-43	1.26
			NPEPPS	1.81E-43	1.05
			CENPC	1.85E-43	1.38
			GPSM2	1.93E-43	2.20
			SLCO3A1	2.09E-43	2.35
			EPHA3	2.11E-43	2.20
			ASAP1	2.32E-43	1.16
			NFE2L2	2.45E-43	1.07
			ORMDL1	2.61E-43	1.09
			ZNF83	2.62E-43	1.31
			ABCC1	2.81E-43	1.55
			RABGAP1L	3.67E-43	1.06
			PBX3	3.84E-43	1.07
			DLG2	4.14E-43	1.11
			HDAC7	4.92E-43	1.55
			CYP27A1	4.99E-43	2.94
			POLR2B	6.93E-43	1.33
			LPCAT2	7.33E-43	3.68
			CALCOCO2	7.71E-43	1.20
			ARID4B	7.78E-43	1.09
			PIP4K2A	8.08E-43	1.29
			ERAP1	8.34E-43	1.33
			FNBP1	8.34E-43	1.48
			DNM1L	8.37E-43	1.11
			MFGE8	9.86E-43	1.23
			CRTC3	1.08E-42	1.09
			ABLIM3	1.09E-42	2.22
			ROCK1	1.33E-42	1.06
			AC010894.3	1.50E-42	2.35
			MYO9A	1.59E-42	1.06
			AC006059.1	1.93E-42	1.53
			ZNF385D	2.19E-42	2.51
			DYM	2.66E-42	1.07
			NUP58	2.79E-42	1.23
			COL3A1	2.81E-42	1.20
			MCC	3.43E-42	1.13
			BRAF	3.46E-42	1.06
			TNRC6B	3.60E-42	1.05
			ZHX2	4.70E-42	1.06
			RAB11A	5.17E-42	1.11
			RHOQ	5.53E-42	1.19
			SPIDR	7.48E-42	1.05
			MTR	8.60E-42	1.18
			RNF169	9.10E-42	1.26
			PIK3R1	9.50E-42	1.10
			CHIC2	1.08E-41	1.72
			SMURF2	1.10E-41	1.35
			BICRAL	1.16E-41	1.29
			MIR29B2CHG	1.25E-41	1.03
			GPCPD1	1.41E-41	1.25
			RNF38	1.51E-41	1.17
			LMO4	1.55E-41	1.09
			PRDM2	1.68E-41	1.14
			DHX36	1.84E-41	1.10
			AC097662.1	2.29E-41	3.23
			DIAPH2	2.55E-41	1.04
			CORO2B	2.60E-41	2.13
			IGFBP4	3.10E-41	1.29
			VPS13B	3.31E-41	1.05
			YAF2	3.43E-41	1.15
			EGLN3	3.60E-41	2.24
			RAB8B	3.71E-41	1.93
			DYNC1I2	3.95E-41	1.34
			PDE5A	3.96E-41	1.12
			WTAP	5.16E-41	1.17
			TMTC2	5.28E-41	1.58
			LDLRAD4	5.42E-41	1.39
			USP53	5.55E-41	1.06
			CCSER2	7.60E-41	1.02
			PCGF5	8.37E-41	1.33
			RIPOR3	9.92E-41	2.60
			SPTBN1	1.02E-40	1.04
			ETNK1	1.03E-40	1.18
			LRRFIP1	1.13E-40	1.19
			RFTN2	1.24E-40	1.92
			ARHGEF12	1.30E-40	1.07
			CALCRL	1.30E-40	1.10
			GULP1	2.10E-40	1.26
			DICER1	2.20E-40	1.07
			HECTD4	2.38E-40	1.02
			FBXO42	2.38E-40	1.08
			SH3RF1	2.41E-40	1.11
			MIPOL1	2.46E-40	1.30
			RFTN1	2.77E-40	1.14
			AC058791.1	2.78E-40	2.56
			AOX1	3.05E-40	1.76
			RB1CC1	3.49E-40	1.14
			FAM135A	4.39E-40	1.52
			USP3	5.12E-40	1.05
			VPS36	5.12E-40	1.21
			RSBN1L	5.41E-40	1.26
			NLGN1	5.42E-40	1.35
			CD34	5.55E-40	3.46
