# Supplementary material for: Cells of the adult human heart
Source: Nature. 2020 Sep 24;588(7838):466–72. doi: 10.1038/s41586-020-2797-4 (PMC7681775; doi:10.1038/s41586-020-2797-4)
Supplement: Supplementary file 3 — This zipped file contains Supplementary Tables 1-35 and their legends. [file 41586_2020_2797_MOESM4_ESM.zip › Supplementary_tables/Supplementary_Table_34.xlsx]

## Sheet: Gene list
Gene	Gene synonym	Gene description
ABCC9	CMD1O, SUR2	ATP binding cassette subfamily C member 9
ACKR1	CCBP1, CD234, DARC, Dfy, FY, GPD	Atypical chemokine receptor 1 (Duffy blood group)
ACRBP	CT23, OY-TES-1, SP32	Acrosin binding protein
ACTA2	ACTSA	Actin, alpha 2, smooth muscle, aorta
ADGRL2	KIAA0786, LEC1, LPHH1, LPHN2	Adhesion G protein-coupled receptor L2
AIF1	AIF-1, Em:AF129756.17, IBA1, IRT-1	Allograft inflammatory factor 1
ALDH1A2	RALDH2	Aldehyde dehydrogenase 1 family member A2
ANKRD1	ALRP, C-193, CARP, CVARP, MCARP	Ankyrin repeat domain 1
AREG	AREGB, SDGF	Amphiregulin
ARHGAP10	FLJ20896, FLJ41791, GRAF2	Rho GTPase activating protein 10
ARHGAP24	DKFZP564B1162, FilGAP, FLJ33877	Rho GTPase activating protein 24
BNC1	BNC, HsT19447	Basonuclin 1
BRINP3	DBCCR1L, DBCCR1L1, FAM5C	BMP/retinoic acid inducible neural specific 3
C1QA		Complement C1q A chain
CACNA1C	CACH2, CACN2, CACNL1A1, Cav1.2, CCHL1A1, LQT8, TS	Calcium voltage-gated channel subunit alpha1 C
CADM2	IGSF4D, Necl-3, NECL3, SynCAM2	Cell adhesion molecule 2
CCL3	G0S19-1, LD78ALPHA, MIP-1-alpha, SCYA3	C-C motif chemokine ligand 3
CCL4	Act-2, AT744.1, LAG1, MIP-1-beta, SCYA4	C-C motif chemokine ligand 4
CCL5	D17S136E, MGC17164, RANTES, SCYA5, SISd, TCP228	C-C motif chemokine ligand 5
CD14		CD14 molecule
CD163L1	CD163B, M160, SCARI2, WC1	CD163 molecule like 1
CD2	SRBC	CD2 molecule
CD36	FAT, GP3B, GP4, GPIV, SCARB3	CD36 molecule
CD38		CD38 molecule
CD52	CDW52, EDDM5, HE5	CD52 molecule
CDH13	CDHH	Cadherin 13
CDH5	7B4, CD144	Cadherin 5
CGNL1	FLJ14957, JACOP, KIAA1749, PCING	Cingulin like 1
CHD5		Chromodomain helicase DNA binding protein 5
CHRM2		Cholinergic receptor muscarinic 2
CKM	CKMM	Creatine kinase, M-type
CLU	APOJ, CLI, CLU1, CLU2, KUB1, SGP-2, SP-40, TRPM-2	Clusterin
CNN1	Sm-Calp, SMCC	Calponin 1
COX4I1	COX4, COX4-1	Cytochrome c oxidase subunit 4I1
COX5B		Cytochrome c oxidase subunit 5B
COX7C		Cytochrome c oxidase subunit 7C
CRYAB	CRYA2, HSPB5	Crystallin alpha B
CTGF	CCN2, IGFBP8	Connective tissue growth factor
CXCL12	PBSF, SCYB12, SDF-1a, SDF-1b, SDF1, SDF1A, SDF1B, TLSF-a, TLSF-b, TPAR1	C-X-C motif chemokine ligand 12
CXCR1	CD181, CDw128a, CKR-1, CMKAR1, IL8RA	C-X-C motif chemokine receptor 1
CXCR3	CD183, CKR-L2, CMKAR3, GPR9, IP10-R, MigR	C-X-C motif chemokine receptor 3
CXCR4	CD184, D2S201E, fusin, HM89, HSY3RR, LESTR, NPY3R, NPYR, NPYY3R	C-X-C motif chemokine receptor 4
DCN	DSPG2, SLRR1B	Decorin
DLC1	ARHGAP7, DLC-1, HP, p122-RhoGAP, STARD12	DLC1 Rho GTPase activating protein
DLL4		Delta like canonical Notch ligand 4
DUSP27		Dual specificity phosphatase 27, atypical
EBF1	EBF, OLF1	Early B cell factor 1
EBF2	COE2, FLJ11500	Early B cell factor 2
EGFLAM	AGRINL, AGRNL, FLJ39155, PIKA	EGF like, fibronectin type III and laminin G domains
EGFR	ERBB, ERBB1	Epidermal growth factor receptor
EGR1	AT225, G0S30, KROX-24, NGFI-A, TIS8, ZIF-268, ZNF225	Early growth response 1
FABP3	FABP11, H-FABP, MDGI, O-FABP	Fatty acid binding protein 3
FAM3C	GS3876, ILEI	Family with sequence similarity 3 member C
FBLN2		Fibulin 2
FHL1	bA535K18.1, FHL1B, FLH1A, KYO-T, MGC111107, SLIM1, XMPMA	Four and a half LIM domains 1
FHL2	DRAL, SLIM3	Four and a half LIM domains 2
FLT1	FLT, VEGFR1	Fms related tyrosine kinase 1
FN1	CIG, FINC, GFND2, LETS, MSF	Fibronectin 1
FOLR2		Folate receptor beta
GABRB2		Gamma-aminobutyric acid type A receptor beta2 subunit
GATA5	bB379O24.1, GATAS	GATA binding protein 5
GINS3	FLJ13912, PSF3	GINS complex subunit 3
GPAM	GPAT1, KIAA1560, MGC26846	Glycerol-3-phosphate acyltransferase, mitochondrial
GRXCR2	DFNB101	Glutaredoxin and cysteine rich domain containing 2
GSN	DKFZp313L0718	Gelsolin
HAMP	HEPC, HFE2B, LEAP-1, LEAP1	Hepcidin antimicrobial peptide
HCN1	BCNG-1, BCNG1, HAC-2	Hyperpolarization activated cyclic nucleotide gated potassium channel 1
HEY2	bHLHb32, HERP1, HESR2	Hes related family bHLH transcription factor with YRPW motif 2
HIF1A	bHLHe78, HIF-1alpha, HIF1, MOP1, PASD8	Hypoxia inducible factor 1 alpha subunit
HLA-C	D6S204, HLA-JY3, PSORS1	Major histocompatibility complex, class I, C
HLA-DRA	HLA-DRA1	Major histocompatibility complex, class II, DR alpha
HLA-DRB1	HLA-DR1B	Major histocompatibility complex, class II, DR beta 1
HSBP1		Heat shock factor binding protein 1
IL2RG	CD132, CIDX, IMD4, SCIDX1	Interleukin 2 receptor subunit gamma
IL6ST	CD130, GP130	Interleukin 6 signal transducer
IRX3	IRX-1	Iroquois homeobox 3
IRX5	IRX-2a	Iroquois homeobox 5
IRX6	IRX-3, IRX7	Iroquois homeobox 6
JUN	AP-1, c-Jun	Jun proto-oncogene, AP-1 transcription factor subunit
JUNB		JunB proto-oncogene, AP-1 transcription factor subunit
KCNAB1	AKR6A3, hKvb3, hKvBeta3, KCNA1B, Kvb1.3	Potassium voltage-gated channel subfamily A member regulatory beta subunit 1
KCNJ8	Kir6.1	Potassium voltage-gated channel subfamily J member 8
KCNMB1	hslo-beta	Potassium calcium-activated channel subfamily M regulatory beta subunit 1
KCNMB4		Potassium calcium-activated channel subfamily M regulatory beta subunit 4
LCK		LCK proto-oncogene, Src family tyrosine kinase
LEP	OB, OBS	Leptin
LGALS1	GBP	Galectin 1
LGR5	FEX, GPR49, GPR67, HG38	Leucine rich repeat containing G protein-coupled receptor 5
LPL	LIPD	Lipoprotein lipase
LSAMP	IGLON3, LAMP	Limbic system-associated membrane protein
LYVE1	LYVE-1, XLKD1	Lymphatic vessel endothelial hyaluronan receptor 1
MACF1	ABP620, ACF7, FLJ45612, FLJ46776, KIAA0465, KIAA1251, MACF	Microtubule-actin crosslinking factor 1
MASP1	CRARF, MASP, PRSS5	Mannan binding lectin serine peptidase 1
MFAP4		Microfibril associated protein 4
MFAP5	MAGP2, MP25	Microfibril associated protein 5
MMP2	CLG4, CLG4A, TBE-1	Matrix metallopeptidase 2
MSLN	CAK1, MPF	Mesothelin
MYBPC3	CMH4, FHC, MYBP-C	Myosin binding protein C, cardiac
MYH11	SMHC, SMMHC	Myosin heavy chain 11
MYH6		Myosin heavy chain 6
MYH7	CMD1S, CMH1, MPD1	Myosin heavy chain 7
MYH9	DFNA17, EPSTS, FTNS, MHA, NMHC-II-A, NMMHCA	Myosin heavy chain 9
MYL2	CMH10	Myosin light chain 2
MYL4	ALC1, AMLC, GT1, PRO1957	Myosin light chain 4
MYL7	MYL2A, MYLC2A	Myosin light chain 7
NAMPT	PBEF, PBEF1	Nicotinamide phosphoribosyltransferase
NCAM2	MGC51008, NCAM21	Neural cell adhesion molecule 2
NDUFA4	CI-9k, MLRQ	NDUFA4, mitochondrial complex associated
NDUFB11	ESSS, Np15, NP17.3	NADH:ubiquinone oxidoreductase subunit B11
NEXN	NELIN, nexilin	Nexilin F-actin binding protein
NFXL1	HOZFP	Nuclear transcription factor, X-box binding like 1
NKG7	GIG1, GMP-17	Natural killer cell granule protein 7
NPPA	ANP, PND	Natriuretic peptide A
NPR3	ANPRC, C5orf23, FLJ14054, GUCY2B, NPRC	Natriuretic peptide receptor 3
NR2F2	ARP1, COUP-TFII, COUPTFB, NF-E3, SVP40, TFCOUP2	Nuclear receptor subfamily 2 group F member 2
NRXN1	Hs.22998, KIAA0578	Neurexin 1
OSMR	OSMRB	Oncostatin M receptor
PAM	PAL, PHM	Peptidylglycine alpha-amidating monooxygenase
PCDH7	BH-Pcdh, PPP1R120	Protocadherin 7
PCOLCE2	PCPE2	Procollagen C-endopeptidase enhancer 2
PDGFRA	CD140a, GAS9, PDGFR2	Platelet derived growth factor receptor alpha
PDPN	aggrus, Gp38, GP40, PA2.26, T1A-2	Podoplanin
PECAM1	CD31	Platelet endothelial cell adhesion molecule
PLA2G5		Phospholipase A2 group V
PLN	CMD1P, PLB	Phospholamban
PLP1	GPM6C, PLP, SPG2	Proteolipid protein 1
POSTN	OSF-2, periostin, PN	Periostin
PPP2R2B	B55beta, PR52B, PR55-BETA, SCA12	Protein phosphatase 2 regulatory subunit Bbeta
PRDM16	KIAA1675, KMT8F, MEL1, MGC166915, PFM13	PR/SET domain 16
PRELID2	FLJ38376, MGC21644	PRELI domain containing 2
PRKCA	PKCA	Protein kinase C alpha
PROX1		Prospero homeobox 1
RGS5		Regulator of G protein signaling 5
ROBO2	KIAA1568	Roundabout guidance receptor 2
ROR2	BDB, BDB1, NTRKR2	Receptor tyrosine kinase like orphan receptor 2
RUNX1	AML1, AMLCR1, CBFA2, PEBP2A2	Runt related transcription factor 1
RUNX2	AML3, CBFA1, CCD, CCD1, PEBP2A1, PEBP2aA1	Runt related transcription factor 2
RYR2	ARVC2, ARVD2, VTSIP	Ryanodine receptor 2
S100A9	60B8AG, CAGB, CFAG, CGLB, LIAG, MAC387, MIF, MRP14, NIF, P14	S100 calcium binding protein A9
SCN7A	NaG, Nav2.1, Nav2.2, SCN6A	Sodium voltage-gated channel alpha subunit 7
SEMA3D	coll-2, Sema-Z2	Semaphorin 3D
SEMA3G	FLJ00014, sem2	Semaphorin 3G
SLC35F1	C6orf169, dJ230I3.1	Solute carrier family 35 member F1
SLC8A1	NCX1	Solute carrier family 8 member A1
SLIT3	MEGF5, SLIL2, Slit-3, SLIT1, slit2	Slit guidance ligand 3
SMOC1		SPARC related modular calcium binding 1
SMYD2	HSKM-B, KMT3C, ZMYND14	SET and MYND domain containing 2
SOX18		SRY-box 18
SOX5	L-SOX5, MGC35153	SRY-box 5
SYNPR	MGC26651, SPO	Synaptoporin
TAGLN	DKFZp686P11128, SM22, SMCC, TAGLN1, WS3-10	Transgelin
TBX1	CATCH22, VCF	T-box 1
TBX5	HOS	T-box 5
TIMD4		T cell immunoglobulin and mucin domain containing 4
TIMP1	CLGI, EPO, TIMP	TIMP metallopeptidase inhibitor 1
TMSB4X	TB4X, TMSB4	Thymosin beta 4, X-linked
TNC	DFNA56, HXB, MGC167029, TN	Tenascin C
TNNT2	CMD1D, CMH2, CMPD2	Troponin T2, cardiac type
TTN	CMD1G, CMH9, CMPD4, FLJ32040, LGMD2J, MYLK5, TMD	Titin
VWF	F8VWF	Von Willebrand factor
WT1	AWT1, GUD, NPHS4, WAGR, WIT-2	Wilms tumor 1
XIRP1	CMYA1, DKFZp451D042, Xin	Xin actin binding repeat containing 1
XIRP2	CMYA3	Xin actin binding repeat containing 2
ZFHX3	ATBF1, ZNF927	Zinc finger homeobox 3

## Sheet: Abbreviation list
scRNA-Seq	single-cell RNA sequencing
snRNA-Seq	single-nucleus RNA sequencing
LV	left-ventricular free wall
RV	right-ventricular free wall
LA	left atrium
RA	right atrium
AX	left ventricular apex
SP	interventricular septum
AT	atrial
VT	ventricular
CM	cardiomyocyte
aCM	atrial cardiomyocyte
vCM	ventricular cardiomyocyte
FB	fibroblast
EC	endothelial cells
PC	pericytes
SMC	smooth muscle cells
Myel	myeloid cells
MØ	macrophage
Mono	monocytes
DC	dendritic cells
Lym	lymphoid cells
NK	natural killer cells
NKT	natural killer T cells
gdT	gamma-delta T cells
Str	stromal cells
NC	neural cells
Adi	adipocytes
a4b7	heterodimeric integrin receptor α4β7
a4b1	heterodimeric integrin receptor α4β1
a9b1	heterodimeric integrin receptor α9β1
SD	standard deviation
FC	fold change
ECM	extracellular matrix
TRP	transient receptor potential
