# Supplementary material for: Cells of the adult human heart
Source: Nature. 2020 Sep 24;588(7838):466–72. doi: 10.1038/s41586-020-2797-4 (PMC7681775; doi:10.1038/s41586-020-2797-4)
Supplement: Supplementary file 3 — This zipped file contains Supplementary Tables 1-35 and their legends. [file 41586_2020_2797_MOESM4_ESM.zip › Supplementary_tables/Supplementary_Table_19.xlsx]

## Sheet: Sheet1
DickSA_2019	Bajpai_2018	Bian_2020
FOLR2	CCR2	CD24
LYVE1	MERTK	DHCR24
TIMD4	CD68	ARPC1A
C1QA	CD64	LDHA
CD14	CD14	PGAM1
	PTPRC	ATP5B
	FCGR1A	EIF5A
	FCGR1B	KPNA2
	CD33	PLVAP
	CD163	PRTG
	HLA-DRA	RHOA
		CALM1
		CD63
		S100A10
		BZW1
		S100A4
		KRT18
		NDUFV3
		DSC2
		P4HB
		CISD1
		MYDGF
		F2R
		GAPDH
