# Supplementary material for: Cells of the adult human heart
Source: Nature. 2020 Sep 24;588(7838):466–72. doi: 10.1038/s41586-020-2797-4 (PMC7681775; doi:10.1038/s41586-020-2797-4)
Supplement: Supplementary file 3 — This zipped file contains Supplementary Tables 1-35 and their legends. [file 41586_2020_2797_MOESM4_ESM.zip › Supplementary_tables/Supplementary_Table_18.xlsx]

## Sheet: processed_cellphonedb_significa
pair	clusters	mean	pvalue (n = 58 132)
HLA-C_FAM3C	B-cells13_MZB1+|B-cells13_MZB1+	0.709291	1e-10
LAMP1_FAM3C	B-cells13_MZB1+|B-cells13_MZB1+	-2.09542	1e-10
CD74_MIF	B-cells13_MZB1+|B-cells13_MZB1+	0.794936	1e-10
CXCL12_CXCR4	B-cells13_MZB1+|B-cells13_MZB1+	-0.816037	1e-10
PECAM1_CD38	B-cells13_MZB1+|B-cells13_MZB1+	-1.94342	1e-10
HLA-C_FAM3C	B-cells13_MZB1+|B-cells14_MS4A1+	0.75873	1e-10
LAMP1_FAM3C	B-cells13_MZB1+|B-cells14_MS4A1+	-1.78091	1e-10
FAM3C_CLEC2D	B-cells13_MZB1+|B-cells14_MS4A1+	-1.43051	1e-10
TNFRSF13B_CD70	B-cells13_MZB1+|B-cells14_MS4A1+	-2.37333	1e-10
CD27_CD70	B-cells13_MZB1+|B-cells14_MS4A1+	-1.35476	1e-10
MIF_TNFRSF14	B-cells13_MZB1+|B-cells14_MS4A1+	-0.373327	1e-10
CXCL12_CXCR4	B-cells13_MZB1+|B-cells14_MS4A1+	1.11036	1e-10
HLA-C_FAM3C	B-cells13_MZB1+|FB1_APOD+	0.773152	1e-10
LAMP1_FAM3C	B-cells13_MZB1+|FB1_APOD+	-1.699	1e-10
DLK1_NOTCH2	B-cells13_MZB1+|FB1_APOD+	-2.41889	1e-10
HLA-C_FAM3C	B-cells13_MZB1+|FB2_PRG4+	0.836732	1e-10
LAMP1_FAM3C	B-cells13_MZB1+|FB2_PRG4+	-1.37707	1e-10
TNFRSF13B_CD70	B-cells13_MZB1+|FB2_PRG4+	-2.02915	1e-10
CD27_CD70	B-cells13_MZB1+|FB2_PRG4+	-1.17137	1e-10
DLK1_NOTCH2	B-cells13_MZB1+|FB2_PRG4+	-2.18442	1e-10
HLA-C_FAM3C	B-cells13_MZB1+|Myeloid16_CD1E+	0.652601	1e-10
CD44_HBEGF	B-cells13_MZB1+|Myeloid16_CD1E+	-1.25843	1e-10
TNFRSF13B_TNFSF13B	B-cells13_MZB1+|Myeloid16_CD1E+	-1.43831	1e-10
TNFRSF17_TNFSF13B	B-cells13_MZB1+|Myeloid16_CD1E+	-0.85726	1e-10
DLK1_NOTCH2	B-cells13_MZB1+|Myeloid16_CD1E+	-2.53116	1e-10
MIF_TNFRSF14	B-cells13_MZB1+|Myeloid16_CD1E+	-0.395929	1e-10
CXCL12_CXCR4	B-cells13_MZB1+|Myeloid16_CD1E+	0.348232	1e-10
CD55_ADGRE5	B-cells13_MZB1+|Myeloid16_CD1E+	-2.35107	1e-10
CD44_HBEGF	B-cells13_MZB1+|Myeloid8_S100A12+	-1.52699	1e-10
TNFRSF13B_TNFSF13B	B-cells13_MZB1+|Myeloid8_S100A12+	-1.78091	1e-10
TNFRSF17_TNFSF13B	B-cells13_MZB1+|Myeloid8_S100A12+	-1.07704	1e-10
DLK1_NOTCH2	B-cells13_MZB1+|Myeloid8_S100A12+	-2.59074	1e-10
MIF_TNFRSF14	B-cells13_MZB1+|Myeloid8_S100A12+	-0.446148	1e-10
CXCL12_CXCR4	B-cells13_MZB1+|Myeloid8_S100A12+	-0.612637	1e-10
ANXA1_FPR1	B-cells13_MZB1+|Myeloid8_S100A12+	-0.841663	1e-10
APP_FPR2	B-cells13_MZB1+|Myeloid8_S100A12+	-2.51457	1e-10
CD55_ADGRE5	B-cells13_MZB1+|Myeloid8_S100A12+	-2.38836	1e-10
CD99_PILRA	B-cells13_MZB1+|Myeloid8_S100A12+	-0.982791	1e-10
CD44_HBEGF	B-cells13_MZB1+|MØ6	-1.79086	1e-10
TNFRSF13B_TNFSF13B	B-cells13_MZB1+|MØ6	-2.80591	1e-10
TNFRSF17_TNFSF13B	B-cells13_MZB1+|MØ6	-1.61706	1e-10
ICAM3_CD209	B-cells13_MZB1+|MØ6	-2.08927	1e-10
HLA-C_FAM3C	B-cells13_MZB1+|NK-cells12_CD274+	0.673556	1e-10
FAM3C_CLEC2D	B-cells13_MZB1+|NK-cells12_CD274+	-2.23786	1e-10
MIF_TNFRSF14	B-cells13_MZB1+|NK-cells12_CD274+	-0.450084	1e-10
CXCL12_CXCR4	B-cells13_MZB1+|NK-cells12_CD274+	0.169925	1e-10
CD55_ADGRE5	B-cells13_MZB1+|NK-cells12_CD274+	-1.76121	1e-10
CD48_CD244	B-cells13_MZB1+|NK-cells12_CD274+	-2.20423	1e-10
HLA-E_KLRC1	B-cells13_MZB1+|NK-cells12_CD274+	-0.1976	1e-10
PECAM1_CD38	B-cells13_MZB1+|NK-cells12_CD274+	-2.53952	1e-10
CLEC2B_KLRF1	B-cells13_MZB1+|NK-cells12_CD274+	-0.698998	1e-10
ICAM2_aLb2 complex	B-cells13_MZB1+|NK-cells12_CD274+	-2.34373	1e-10
ICAM3_aLb2 complex	B-cells13_MZB1+|NK-cells12_CD274+	-2.41889	1e-10
FAM3C_CLEC2D	B-cells13_MZB1+|T-cells7	-1.39214	1e-10
MIF_TNFRSF14	B-cells13_MZB1+|T-cells7	-0.459973	1e-10
CXCL12_CXCR4	B-cells13_MZB1+|T-cells7	1.08134	1e-10
CD55_ADGRE5	B-cells13_MZB1+|T-cells7	-2.1976	1e-10
LGALS9_CD44	B-cells14_MS4A1+|B-cells13_MZB1+	-2.14561	1e-10
HLA-C_FAM3C	B-cells14_MS4A1+|B-cells13_MZB1+	0.358396	1e-10
LAMP1_FAM3C	B-cells14_MS4A1+|B-cells13_MZB1+	-1.90509	1e-10
CD74_MIF	B-cells14_MS4A1+|B-cells13_MZB1+	3.70565	1e-10
CD74_APP	B-cells14_MS4A1+|B-cells13_MZB1+	3.63749	1e-10
LGALS9_CD47	B-cells14_MS4A1+|B-cells13_MZB1+	-2.51457	1e-10
CD70_TNFRSF17	B-cells14_MS4A1+|B-cells13_MZB1+	-1.4112	1e-10
LGALS9_CD44	B-cells14_MS4A1+|B-cells14_MS4A1+	-1.57777	1e-10
HLA-C_FAM3C	B-cells14_MS4A1+|B-cells14_MS4A1+	0.422233	1e-10
LAMP1_FAM3C	B-cells14_MS4A1+|B-cells14_MS4A1+	-1.62593	1e-10
CD74_MIF	B-cells14_MS4A1+|B-cells14_MS4A1+	3.6688	1e-10
CD74_COPA	B-cells14_MS4A1+|B-cells14_MS4A1+	3.63981	1e-10
CD74_APP	B-cells14_MS4A1+|B-cells14_MS4A1+	3.63946	1e-10
FAM3C_CLEC2D	B-cells14_MS4A1+|B-cells14_MS4A1+	-1.22432	1e-10
TNFRSF13B_CD70	B-cells14_MS4A1+|B-cells14_MS4A1+	-2.45008	1e-10
LGALS9_CD47	B-cells14_MS4A1+|B-cells14_MS4A1+	-2.20423	1e-10
MIF_TNFRSF14	B-cells14_MS4A1+|B-cells14_MS4A1+	-1.17137	1e-10
PTPRC_CD22	B-cells14_MS4A1+|B-cells14_MS4A1+	-1.38082	1e-10
LGALS9_CD44	B-cells14_MS4A1+|FB1_APOD+	-1.06492	1e-10
HLA-C_FAM3C	B-cells14_MS4A1+|FB1_APOD+	0.440421	1e-10
LAMP1_FAM3C	B-cells14_MS4A1+|FB1_APOD+	-1.54793	1e-10
CD74_MIF	B-cells14_MS4A1+|FB1_APOD+	3.68111	1e-10
CD74_COPA	B-cells14_MS4A1+|FB1_APOD+	3.63888	1e-10
CD74_APP	B-cells14_MS4A1+|FB1_APOD+	3.68639	1e-10
HLA-DRB1_OGN	B-cells14_MS4A1+|FB1_APOD+	0.933573	1e-10
LGALS9_LRP1	B-cells14_MS4A1+|FB1_APOD+	-0.454032	1e-10
LGALS9_CD47	B-cells14_MS4A1+|FB1_APOD+	-2.06492	1e-10
LGALS9_SLC1A5	B-cells14_MS4A1+|FB1_APOD+	-2.44222	1e-10
LGALS9_COLEC12	B-cells14_MS4A1+|FB1_APOD+	-2.46594	1e-10
LGALS9_MRC2	B-cells14_MS4A1+|FB1_APOD+	-2.46594	1e-10
NCR3_BAG6	B-cells14_MS4A1+|FB1_APOD+	-2.9105	1e-10
SELL_CD34	B-cells14_MS4A1+|FB1_APOD+	-0.985645	1e-10
LGALS9_CD44	B-cells14_MS4A1+|FB2_PRG4+	-0.229382	1e-10
HLA-C_FAM3C	B-cells14_MS4A1+|FB2_PRG4+	0.520045	1e-10
LAMP1_FAM3C	B-cells14_MS4A1+|FB2_PRG4+	-1.25843	1e-10
CD74_MIF	B-cells14_MS4A1+|FB2_PRG4+	3.69142	1e-10
CD74_COPA	B-cells14_MS4A1+|FB2_PRG4+	3.64166	1e-10
CD74_APP	B-cells14_MS4A1+|FB2_PRG4+	3.6941	1e-10
TNFRSF13B_CD70	B-cells14_MS4A1+|FB2_PRG4+	-2.08927	1e-10
HLA-DRB1_OGN	B-cells14_MS4A1+|FB2_PRG4+	0.957543	1e-10
LGALS9_LRP1	B-cells14_MS4A1+|FB2_PRG4+	-0.45799	1e-10
LGALS9_CD47	B-cells14_MS4A1+|FB2_PRG4+	-1.83136	1e-10
LGALS9_SLC1A5	B-cells14_MS4A1+|FB2_PRG4+	-2.4112	1e-10
LGALS9_MRC2	B-cells14_MS4A1+|FB2_PRG4+	-2.01159	1e-10
NCR3_BAG6	B-cells14_MS4A1+|FB2_PRG4+	-2.76611	1e-10
IL6_HRH1	B-cells14_MS4A1+|FB2_PRG4+	-1.67116	1e-10
CD55_ADGRE5	B-cells14_MS4A1+|FB2_PRG4+	-1.20423	1e-10
SELL_CD34	B-cells14_MS4A1+|FB2_PRG4+	-0.584241	1e-10
CD74_APP	B-cells14_MS4A1+|FB3	3.64259	1e-10
LGALS9_LRP1	B-cells14_MS4A1+|FB3	-1.47393	1e-10
LGALS9_MRC2	B-cells14_MS4A1+|FB3	-2.68038	1e-10
CD74_MIF	B-cells14_MS4A1+|Fast_Myocyte10_TNNC1	3.64651	1e-10
NCR3_BAG6	B-cells14_MS4A1+|Fast_Myocyte10_TNNC1	-2.62593	1e-10
LGALS9_CD44	B-cells14_MS4A1+|Mast-cells17_CPA3+	-1.77103	1e-10
CD74_MIF	B-cells14_MS4A1+|Mast-cells17_CPA3+	3.6427	1e-10
LGALS9_CD44	B-cells14_MS4A1+|Myeloid16_CD1E+	0.00863031	1e-10
HLA-C_FAM3C	B-cells14_MS4A1+|Myeloid16_CD1E+	0.286881	1e-10
CD74_MIF	B-cells14_MS4A1+|Myeloid16_CD1E+	3.69766	1e-10
CD74_COPA	B-cells14_MS4A1+|Myeloid16_CD1E+	3.64201	1e-10
CD44_HBEGF	B-cells14_MS4A1+|Myeloid16_CD1E+	-0.924125	1e-10
HLA-DPB1_TNFSF13B	B-cells14_MS4A1+|Myeloid16_CD1E+	1.29455	1e-10
TNFRSF13B_TNFSF13B	B-cells14_MS4A1+|Myeloid16_CD1E+	-1.47794	1e-10
CD40_TNFSF13B	B-cells14_MS4A1+|Myeloid16_CD1E+	-1.0619	1e-10
TNFRSF13C_TNFSF13B	B-cells14_MS4A1+|Myeloid16_CD1E+	-0.910502	1e-10
CD74_APP	B-cells14_MS4A1+|Myeloid16_CD1E+	3.64409	1e-10
HLA-F_LILRB2	B-cells14_MS4A1+|Myeloid16_CD1E+	-1.96016	1e-10
HLA-F_LILRB1	B-cells14_MS4A1+|Myeloid16_CD1E+	-2.51457	1e-10
LGALS9_CD47	B-cells14_MS4A1+|Myeloid16_CD1E+	-2.05889	1e-10
LGALS9_SLC1A5	B-cells14_MS4A1+|Myeloid16_CD1E+	-2.74662	1e-10
LGALS9_HAVCR2	B-cells14_MS4A1+|Myeloid16_CD1E+	-2.07097	1e-10
MIF_TNFRSF14	B-cells14_MS4A1+|Myeloid16_CD1E+	-1.21424	1e-10
NCR3_BAG6	B-cells14_MS4A1+|Myeloid16_CD1E+	-3.03505	1e-10
CD55_ADGRE5	B-cells14_MS4A1+|Myeloid16_CD1E+	-1.0862	1e-10
PTPRC_MRC1	B-cells14_MS4A1+|Myeloid16_CD1E+	-1.11404	1e-10
SELL_SELPLG	B-cells14_MS4A1+|Myeloid16_CD1E+	-1.52284	1e-10
FCER2_aMb2 complex	B-cells14_MS4A1+|Myeloid16_CD1E+	-1.65745	1e-10
FCER2_aXb2 complex	B-cells14_MS4A1+|Myeloid16_CD1E+	-1.23107	1e-10
LGALS9_CD44	B-cells14_MS4A1+|Myeloid8_S100A12+	0.246104	1e-10
HLA-DPB1_NRG1	B-cells14_MS4A1+|Myeloid8_S100A12+	1.15381	1e-10
CD74_MIF	B-cells14_MS4A1+|Myeloid8_S100A12+	3.65901	1e-10
CD74_COPA	B-cells14_MS4A1+|Myeloid8_S100A12+	3.64155	1e-10
CD44_HBEGF	B-cells14_MS4A1+|Myeloid8_S100A12+	-1.13606	1e-10
HLA-DPB1_TNFSF13B	B-cells14_MS4A1+|Myeloid8_S100A12+	1.24853	1e-10
TNFRSF13B_TNFSF13B	B-cells14_MS4A1+|Myeloid8_S100A12+	-1.83136	1e-10
CD40_TNFSF13B	B-cells14_MS4A1+|Myeloid8_S100A12+	-1.31833	1e-10
TNFRSF13C_TNFSF13B	B-cells14_MS4A1+|Myeloid8_S100A12+	-1.13606	1e-10
CD74_APP	B-cells14_MS4A1+|Myeloid8_S100A12+	3.64478	1e-10
HLA-F_LILRB2	B-cells14_MS4A1+|Myeloid8_S100A12+	-1.32554	1e-10
HLA-F_LILRB1	B-cells14_MS4A1+|Myeloid8_S100A12+	-2.24469	1e-10
CCR6_CCL20	B-cells14_MS4A1+|Myeloid8_S100A12+	0.549916	1e-10
LGALS9_CD47	B-cells14_MS4A1+|Myeloid8_S100A12+	-2.54793	1e-10
MIF_TNFRSF14	B-cells14_MS4A1+|Myeloid8_S100A12+	-1.30401	1e-10
APP_FPR2	B-cells14_MS4A1+|Myeloid8_S100A12+	-2.38082	1e-10
CD55_ADGRE5	B-cells14_MS4A1+|Myeloid8_S100A12+	-1.1016	1e-10
FCER2_aMb2 complex	B-cells14_MS4A1+|Myeloid8_S100A12+	-1.75147	1e-10
FCER2_aXb2 complex	B-cells14_MS4A1+|Myeloid8_S100A12+	-1.46196	1e-10
LGALS9_DAG1	B-cells14_MS4A1+|Myocyte0	-2.74662	1e-10
LGALS9_DAG1	B-cells14_MS4A1+|Myocyte2	-2.8365	1e-10
LGALS9_CD44	B-cells14_MS4A1+|MØ6	-1.46993	1e-10
CD74_MIF	B-cells14_MS4A1+|MØ6	3.65867	1e-10
CD74_COPA	B-cells14_MS4A1+|MØ6	3.63842	1e-10
CD44_HBEGF	B-cells14_MS4A1+|MØ6	-1.33279	1e-10
HLA-DPB1_TNFSF13B	B-cells14_MS4A1+|MØ6	1.15575	1e-10
TNFRSF13B_TNFSF13B	B-cells14_MS4A1+|MØ6	-2.9105	1e-10
CD40_TNFSF13B	B-cells14_MS4A1+|MØ6	-1.98279	1e-10
TNFRSF13C_TNFSF13B	B-cells14_MS4A1+|MØ6	-1.7084	1e-10
CD74_APP	B-cells14_MS4A1+|MØ6	3.63831	1e-10
HLA-F_LILRB2	B-cells14_MS4A1+|MØ6	-2.39593	1e-10
LGALS9_LRP1	B-cells14_MS4A1+|MØ6	-2.30045	1e-10
LGALS9_CD47	B-cells14_MS4A1+|MØ6	-2.40354	1e-10
LGALS9_COLEC12	B-cells14_MS4A1+|MØ6	-2.26534	1e-10
LGALS9_HAVCR2	B-cells14_MS4A1+|MØ6	-2.84684	1e-10
ICAM3_CD209	B-cells14_MS4A1+|MØ6	-1.70369	1e-10
CD55_ADGRE5	B-cells14_MS4A1+|MØ6	-1.23786	1e-10
PTPRC_MRC1	B-cells14_MS4A1+|MØ6	-0.625934	1e-10
FCER2_aMb2 complex	B-cells14_MS4A1+|MØ6	-1.76611	1e-10
LGALS9_CD44	B-cells14_MS4A1+|NK-cells12_CD274+	-2.21759	1e-10
HLA-C_FAM3C	B-cells14_MS4A1+|NK-cells12_CD274+	0.313826	1e-10
LAMP1_FAM3C	B-cells14_MS4A1+|NK-cells12_CD274+	-2.13289	1e-10
CD74_MIF	B-cells14_MS4A1+|NK-cells12_CD274+	3.65855	1e-10
CD74_COPA	B-cells14_MS4A1+|NK-cells12_CD274+	3.63761	1e-10
FAM3C_CLEC2D	B-cells14_MS4A1+|NK-cells12_CD274+	-1.89432	1e-10
LGALS9_CD47	B-cells14_MS4A1+|NK-cells12_CD274+	-1.94898	1e-10
LGALS9_HAVCR2	B-cells14_MS4A1+|NK-cells12_CD274+	-1.96016	1e-10
LGALS9_SORL1	B-cells14_MS4A1+|NK-cells12_CD274+	-2.84684	1e-10
MIF_TNFRSF14	B-cells14_MS4A1+|NK-cells12_CD274+	-1.30757	1e-10
CD55_ADGRE5	B-cells14_MS4A1+|NK-cells12_CD274+	-0.810966	1e-10
CD48_CD244	B-cells14_MS4A1+|NK-cells12_CD274+	-0.985645	1e-10
HLA-E_KLRC1	B-cells14_MS4A1+|NK-cells12_CD274+	0.180148	1e-10
CLEC2B_KLRF1	B-cells14_MS4A1+|NK-cells12_CD274+	-0.327348	1e-10
ICAM3_aLb2 complex	B-cells14_MS4A1+|NK-cells12_CD274+	-1.94898	1e-10
CD74_MIF	B-cells14_MS4A1+|Slow_Myocyte9_TNNT3	3.64328	1e-10
NCR3_BAG6	B-cells14_MS4A1+|Slow_Myocyte9_TNNT3	-2.77596	1e-10
LGALS9_CD44	B-cells14_MS4A1+|T-cells7	-1.11092	1e-10
CD74_MIF	B-cells14_MS4A1+|T-cells7	3.66118	1e-10
CD74_COPA	B-cells14_MS4A1+|T-cells7	3.63773	1e-10
FAM3C_CLEC2D	B-cells14_MS4A1+|T-cells7	-1.191	1e-10
CD40_CD40LG	B-cells14_MS4A1+|T-cells7	-1.84166	1e-10
LGALS9_CD47	B-cells14_MS4A1+|T-cells7	-2.32193	1e-10
LGALS9_SORL1	B-cells14_MS4A1+|T-cells7	-2.85726	1e-10
MIF_TNFRSF14	B-cells14_MS4A1+|T-cells7	-1.32554	1e-10
CD55_ADGRE5	B-cells14_MS4A1+|T-cells7	-1.02034	1e-10
HLA-C_FAM3C	FB1_APOD+|B-cells13_MZB1+	-0.0923402	1e-10
LAMP1_FAM3C	FB1_APOD+|B-cells13_MZB1+	-0.841663	1e-10
EGFR_MIF	FB1_APOD+|B-cells13_MZB1+	-0.114035	1e-10
EGFR_GRN	FB1_APOD+|B-cells13_MZB1+	-1.52284	1e-10
TNFRSF1A_GRN	FB1_APOD+|B-cells13_MZB1+	-1.53952	1e-10
CXCL12_CXCR4	FB1_APOD+|B-cells13_MZB1+	1.24367	1e-10
AXL_GAS6	FB1_APOD+|B-cells13_MZB1+	-1.27579	1e-10
HLA-C_FAM3C	FB1_APOD+|B-cells14_MS4A1+	-0.00723157	1e-10
LAMP1_FAM3C	FB1_APOD+|B-cells14_MS4A1+	-0.698998	1e-10
EGFR_MIF	FB1_APOD+|B-cells14_MS4A1+	-0.746616	1e-10
EGFR_AREG	FB1_APOD+|B-cells14_MS4A1+	-1.26534	1e-10
EGFR_GRN	FB1_APOD+|B-cells14_MS4A1+	-1.45008	1e-10
TNFRSF1A_GRN	FB1_APOD+|B-cells14_MS4A1+	-1.46594	1e-10
EGFR_COPA	FB1_APOD+|B-cells14_MS4A1+	-1.54793	1e-10
FAM3C_CLEC2D	FB1_APOD+|B-cells14_MS4A1+	-1.16812	1e-10
MIF_TNFRSF14	FB1_APOD+|B-cells14_MS4A1+	-0.85726	1e-10
CXCL12_CXCR4	FB1_APOD+|B-cells14_MS4A1+	1.98514	1e-10
LTBR_LTB	FB1_APOD+|B-cells14_MS4A1+	0.336855	1e-10
HLA-C_FAM3C	FB1_APOD+|FB1_APOD+	0.0186342	1e-10
LAMP1_FAM3C	FB1_APOD+|FB1_APOD+	-0.659723	1e-10
EGFR_MIF	FB1_APOD+|FB1_APOD+	-0.506353	1e-10
EGFR_GRN	FB1_APOD+|FB1_APOD+	-0.974262	1e-10
TNFRSF1A_GRN	FB1_APOD+|FB1_APOD+	-0.985645	1e-10
EGFR_COPA	FB1_APOD+|FB1_APOD+	-1.58208	1e-10
NRP1_PGF	FB1_APOD+|FB1_APOD+	-1.45799	1e-10
ACKR3_CXCL12	FB1_APOD+|FB1_APOD+	1.00288	1e-10
FGFR1_FGF7	FB1_APOD+|FB1_APOD+	-0.588574	1e-10
PROS1_AXL	FB1_APOD+|FB1_APOD+	-1.50226	1e-10
PDGFRB_PDGFD	FB1_APOD+|FB1_APOD+	-2.05289	1e-10
AXL_IL15RA	FB1_APOD+|FB1_APOD+	-1.47794	1e-10
AXL_GAS6	FB1_APOD+|FB1_APOD+	-0.182786	1e-10
FN1_a5b1 complex	FB1_APOD+|FB1_APOD+	-1.31115	1e-10
PLA2G2A_a5b1 complex	FB1_APOD+|FB1_APOD+	3.04876	1e-10
FBN1_a5b1 complex	FB1_APOD+|FB1_APOD+	-0.946194	1e-10
ACVR1_BMPR2_BMP5	FB1_APOD+|FB1_APOD+	-2.77596	1e-10
PDGFR complex_PDGFD	FB1_APOD+|FB1_APOD+	-2.05289	1e-10
HLA-C_FAM3C	FB1_APOD+|FB2_PRG4+	0.123004	1e-10
LAMP1_FAM3C	FB1_APOD+|FB2_PRG4+	-0.494109	1e-10
EGFR_TGFB1	FB1_APOD+|FB2_PRG4+	-1.56918	1e-10
EGFR_MIF	FB1_APOD+|FB2_PRG4+	-0.327348	1e-10
EGFR_GRN	FB1_APOD+|FB2_PRG4+	-0.634867	1e-10
TNFRSF1A_GRN	FB1_APOD+|FB2_PRG4+	-0.643856	1e-10
EGFR_COPA	FB1_APOD+|FB2_PRG4+	-1.48197	1e-10
NRP1_VEGFA	FB1_APOD+|FB2_PRG4+	-2.14561	1e-10
NRP1_PGF	FB1_APOD+|FB2_PRG4+	-1.96578	1e-10
NRP1_VEGFB	FB1_APOD+|FB2_PRG4+	-2.13924	1e-10
ACKR3_CXCL12	FB1_APOD+|FB2_PRG4+	-0.746616	1e-10
CD46_JAG1	FB1_APOD+|FB2_PRG4+	-2.38836	1e-10
CXCL2_DPP4	FB1_APOD+|FB2_PRG4+	-0.867752	1e-10
FGFR1_FGF7	FB1_APOD+|FB2_PRG4+	-0.997117	1e-10
CSF1_SIRPA	FB1_APOD+|FB2_PRG4+	-2.68966	1e-10
TNFSF12_TNFRSF12A	FB1_APOD+|FB2_PRG4+	-1.00578	1e-10
PROS1_AXL	FB1_APOD+|FB2_PRG4+	-0.300448	1e-10
CD55_ADGRE5	FB1_APOD+|FB2_PRG4+	-2.32193	1e-10
PDGFRB_PDGFD	FB1_APOD+|FB2_PRG4+	-1.46993	1e-10
AXL_IL15RA	FB1_APOD+|FB2_PRG4+	-1.56064	1e-10
AXL_GAS6	FB1_APOD+|FB2_PRG4+	-1.13606	1e-10
COL1A1_a11b1 complex	FB1_APOD+|FB2_PRG4+	-1.63039	1e-10
COL3A1_a11b1 complex	FB1_APOD+|FB2_PRG4+	-1.33643	1e-10
COL4A1_a11b1 complex	FB1_APOD+|FB2_PRG4+	-1.33279	1e-10
FN1_a11b1 complex	FB1_APOD+|FB2_PRG4+	-1.26534	1e-10
COL1A2_a11b1 complex	FB1_APOD+|FB2_PRG4+	-0.318326	1e-10
COL4A2_a11b1 complex	FB1_APOD+|FB2_PRG4+	-1.73697	1e-10
COL6A1_a11b1 complex	FB1_APOD+|FB2_PRG4+	-0.114035	1e-10
COL6A2_a11b1 complex	FB1_APOD+|FB2_PRG4+	0.58111	1e-10
COL6A3_a11b1 complex	FB1_APOD+|FB2_PRG4+	0.112367	1e-10
COL8A1_a11b1 complex	FB1_APOD+|FB2_PRG4+	-2.1078	1e-10
COL15A1_a11b1 complex	FB1_APOD+|FB2_PRG4+	-1.31473	1e-10
COL18A1_a11b1 complex	FB1_APOD+|FB2_PRG4+	-2.68966	1e-10
COL14A1_a11b1 complex	FB1_APOD+|FB2_PRG4+	-2.09542	1e-10
COL12A1_a11b1 complex	FB1_APOD+|FB2_PRG4+	-1.55639	1e-10
FN1_a5b1 complex	FB1_APOD+|FB2_PRG4+	-1.01159	1e-10
PLA2G2A_a5b1 complex	FB1_APOD+|FB2_PRG4+	3.06488	1e-10
FBN1_a5b1 complex	FB1_APOD+|FB2_PRG4+	-0.710756	1e-10
FN1_aVb1 complex	FB1_APOD+|FB2_PRG4+	-1.30757	1e-10
FN1_aVb5 complex	FB1_APOD+|FB2_PRG4+	-1.22095	1e-10
ACVR1_BMPR2_BMP5	FB1_APOD+|FB2_PRG4+	-2.86775	1e-10
PDGFR complex_PDGFD	FB1_APOD+|FB2_PRG4+	-1.46993	1e-10
ACKR3_CXCL12	FB1_APOD+|FB3	-1.49818	1e-10
PROS1_AXL	FB1_APOD+|FB3	-2.79586	1e-10
AXL_GAS6	FB1_APOD+|FB3	-1.36959	1e-10
EGFR_MIF	FB1_APOD+|Fast_Myocyte10_TNNC1	-1.31833	1e-10
TNFSF12_TNFRSF12A	FB1_APOD+|Fast_Myocyte10_TNNC1	-1.58641	1e-10
EGFR_MIF	FB1_APOD+|Mast-cells17_CPA3+	-1.44615	1e-10
EGFR_AREG	FB1_APOD+|Mast-cells17_CPA3+	-0.384584	1e-10
ICAM1_AREG	FB1_APOD+|Mast-cells17_CPA3+	-0.780909	1e-10
EGFR_GRN	FB1_APOD+|Mast-cells17_CPA3+	-1.62149	1e-10
TNFRSF1A_GRN	FB1_APOD+|Mast-cells17_CPA3+	-1.63935	1e-10
HLA-C_FAM3C	FB1_APOD+|Myeloid16_CD1E+	-0.192645	1e-10
LAMP1_FAM3C	FB1_APOD+|Myeloid16_CD1E+	-1.01159	1e-10
PGRMC2_CCL4L2	FB1_APOD+|Myeloid16_CD1E+	-1.26188	1e-10
EGFR_TGFB1	FB1_APOD+|Myeloid16_CD1E+	-1.24469	1e-10
EGFR_MIF	FB1_APOD+|Myeloid16_CD1E+	-0.231075	1e-10
EGFR_AREG	FB1_APOD+|Myeloid16_CD1E+	2.04194	1e-10
ICAM1_AREG	FB1_APOD+|Myeloid16_CD1E+	1.976	1e-10
EGFR_GRN	FB1_APOD+|Myeloid16_CD1E+	0.243669	1e-10
TNFRSF1A_GRN	FB1_APOD+|Myeloid16_CD1E+	0.238787	1e-10
EGFR_COPA	FB1_APOD+|Myeloid16_CD1E+	-1.46993	1e-10
EGFR_HBEGF	FB1_APOD+|Myeloid16_CD1E+	-0.891643	1e-10
CD44_HBEGF	FB1_APOD+|Myeloid16_CD1E+	-0.577767	1e-10
HLA-DPB1_TNFSF13B	FB1_APOD+|Myeloid16_CD1E+	-1.45403	1e-10
CD40_TNFSF13B	FB1_APOD+|Myeloid16_CD1E+	-1.49818	1e-10
ICAM1_SPN	FB1_APOD+|Myeloid16_CD1E+	-2.7084	1e-10
NRP1_VEGFA	FB1_APOD+|Myeloid16_CD1E+	-1.00868	1e-10
MIF_TNFRSF14	FB1_APOD+|Myeloid16_CD1E+	-0.888969	1e-10
CXCL12_CXCR4	FB1_APOD+|Myeloid16_CD1E+	1.61965	1e-10
CSF1_SIRPA	FB1_APOD+|Myeloid16_CD1E+	-2.32916	1e-10
C3_C3AR1	FB1_APOD+|Myeloid16_CD1E+	0.375178	1e-10
ANXA1_FPR3	FB1_APOD+|Myeloid16_CD1E+	0.249749	1e-10
PROS1_AXL	FB1_APOD+|Myeloid16_CD1E+	-2.38082	1e-10
CD55_ADGRE5	FB1_APOD+|Myeloid16_CD1E+	-2.07704	1e-10
CD99_PILRA	FB1_APOD+|Myeloid16_CD1E+	0.421156	1e-10
AXL_GAS6	FB1_APOD+|Myeloid16_CD1E+	-1.191	1e-10
LTBR_LTB	FB1_APOD+|Myeloid16_CD1E+	-1.18442	1e-10
FN1_a4b1 complex	FB1_APOD+|Myeloid16_CD1E+	-1.38458	1e-10
PLA2G2A_a4b1 complex	FB1_APOD+|Myeloid16_CD1E+	3.04527	1e-10
ICAM1_aMb2 complex	FB1_APOD+|Myeloid16_CD1E+	-2.34373	1e-10
F10_aMb2 complex	FB1_APOD+|Myeloid16_CD1E+	-2.17137	1e-10
C3_aMb2 complex	FB1_APOD+|Myeloid16_CD1E+	0.424385	1e-10
ICAM1_aXb2 complex	FB1_APOD+|Myeloid16_CD1E+	-1.70369	1e-10
LIFR_OSM	FB1_APOD+|Myeloid16_CD1E+	-1.39593	1e-10
OSMR_OSM	FB1_APOD+|Myeloid16_CD1E+	-2.12658	1e-10
PGRMC2_CCL4L2	FB1_APOD+|Myeloid8_S100A12+	-1.36959	1e-10
EGFR_NRG1	FB1_APOD+|Myeloid8_S100A12+	-1.59946	1e-10
EGFR_TGFB1	FB1_APOD+|Myeloid8_S100A12+	-1.40736	1e-10
EGFR_MIF	FB1_APOD+|Myeloid8_S100A12+	-0.974262	1e-10
EGFR_AREG	FB1_APOD+|Myeloid8_S100A12+	0.643394	1e-10
ICAM1_AREG	FB1_APOD+|Myeloid8_S100A12+	0.462576	1e-10
EGFR_GRN	FB1_APOD+|Myeloid8_S100A12+	-0.687335	1e-10
TNFRSF1A_GRN	FB1_APOD+|Myeloid8_S100A12+	-0.696658	1e-10
EGFR_COPA	FB1_APOD+|Myeloid8_S100A12+	-1.486	1e-10
EGFR_HBEGF	FB1_APOD+|Myeloid8_S100A12+	-1.09542	1e-10
CD44_HBEGF	FB1_APOD+|Myeloid8_S100A12+	-0.739372	1e-10
CD40_TNFSF13B	FB1_APOD+|Myeloid8_S100A12+	-1.85726	1e-10
NRP1_VEGFA	FB1_APOD+|Myeloid8_S100A12+	-1.27928	1e-10
MIF_TNFRSF14	FB1_APOD+|Myeloid8_S100A12+	-0.96016	1e-10
CXCL12_CXCR4	FB1_APOD+|Myeloid8_S100A12+	1.29514	1e-10
CSF1_SIRPA	FB1_APOD+|Myeloid8_S100A12+	-2.60823	1e-10
C3_C3AR1	FB1_APOD+|Myeloid8_S100A12+	0.447844	1e-10
ANXA1_FPR1	FB1_APOD+|Myeloid8_S100A12+	0.62293	1e-10
ANXA1_FPR2	FB1_APOD+|Myeloid8_S100A12+	0.27739	1e-10
APP_FPR2	FB1_APOD+|Myeloid8_S100A12+	-0.72738	1e-10
CD55_ADGRE5	FB1_APOD+|Myeloid8_S100A12+	-2.11404	1e-10
CD99_PILRA	FB1_APOD+|Myeloid8_S100A12+	0.536053	1e-10
ICAM1_aMb2 complex	FB1_APOD+|Myeloid8_S100A12+	-2.49818	1e-10
F10_aMb2 complex	FB1_APOD+|Myeloid8_S100A12+	-2.30757	1e-10
C3_aMb2 complex	FB1_APOD+|Myeloid8_S100A12+	0.402722	1e-10
ICAM1_aXb2 complex	FB1_APOD+|Myeloid8_S100A12+	-2.04097	1e-10
LIFR_OSM	FB1_APOD+|Myeloid8_S100A12+	-1.42275	1e-10
OSMR_OSM	FB1_APOD+|Myeloid8_S100A12+	-2.17137	1e-10
NRP1_VEGFA	FB1_APOD+|Myocyte0	-1.89432	1e-10
LAMC1_a7b1 complex	FB1_APOD+|Myocyte0	-0.761213	1e-10
NRP1_VEGFA	FB1_APOD+|Myocyte1	-2.22432	1e-10
TNFSF12_TNFRSF12A	FB1_APOD+|Myocyte1	-2	1e-10
LAMC1_a7b1 complex	FB1_APOD+|Myocyte1	-0.798366	1e-10
EGFR_EGF	FB1_APOD+|Myocyte2	-1.42275	1e-10
NRP1_VEGFA	FB1_APOD+|Myocyte2	-2.01159	1e-10
LAMC1_a7b1 complex	FB1_APOD+|Myocyte2	-0.687335	1e-10
NRP1_VEGFA	FB1_APOD+|Myocyte4	-2.05889	1e-10
TNFSF12_TNFRSF12A	FB1_APOD+|Myocyte4	-1.1976	1e-10
LAMC1_a7b1 complex	FB1_APOD+|Myocyte4	-0.680382	1e-10
EGFR_EGF	FB1_APOD+|Myocyte5	-1.56918	1e-10
NRP1_VEGFA	FB1_APOD+|Myocyte5	-2.25843	1e-10
TNFSF12_TNFRSF12A	FB1_APOD+|Myocyte5	0.195348	1e-10
COL1A1_a10b1 complex	FB1_APOD+|Myocyte5	-1.63039	1e-10
COL3A1_a10b1 complex	FB1_APOD+|Myocyte5	-1.33279	1e-10
COL4A1_a10b1 complex	FB1_APOD+|Myocyte5	-1.32916	1e-10
FN1_a10b1 complex	FB1_APOD+|Myocyte5	-1.26188	1e-10
COL1A2_a10b1 complex	FB1_APOD+|Myocyte5	-0.316528	1e-10
COL4A2_a10b1 complex	FB1_APOD+|Myocyte5	-1.73697	1e-10
COL6A1_a10b1 complex	FB1_APOD+|Myocyte5	-0.114035	1e-10
COL6A2_a10b1 complex	FB1_APOD+|Myocyte5	0.582074	1e-10
COL6A3_a10b1 complex	FB1_APOD+|Myocyte5	0.112367	1e-10
COL8A1_a10b1 complex	FB1_APOD+|Myocyte5	-2.1016	1e-10
COL15A1_a10b1 complex	FB1_APOD+|Myocyte5	-1.31115	1e-10
COL18A1_a10b1 complex	FB1_APOD+|Myocyte5	-2.68966	1e-10
COL14A1_a10b1 complex	FB1_APOD+|Myocyte5	-2.09542	1e-10
COL12A1_a10b1 complex	FB1_APOD+|Myocyte5	-1.55639	1e-10
LAMC1_a7b1 complex	FB1_APOD+|Myocyte5	-0.696658	1e-10
PGRMC2_CCL4L2	FB1_APOD+|MØ6	-0.720232	1e-10
EGFR_TGFB1	FB1_APOD+|MØ6	-1.47393	1e-10
EGFR_MIF	FB1_APOD+|MØ6	-0.982791	1e-10
EGFR_GRN	FB1_APOD+|MØ6	-0.395929	1e-10
TNFRSF1A_GRN	FB1_APOD+|MØ6	-0.403542	1e-10
EGFR_COPA	FB1_APOD+|MØ6	-1.5951	1e-10
EGFR_HBEGF	FB1_APOD+|MØ6	-1.2863	1e-10
CD44_HBEGF	FB1_APOD+|MØ6	-0.8863	1e-10
CD40_TNFSF13B	FB1_APOD+|MØ6	-2.96578	1e-10
NRP1_VEGFA	FB1_APOD+|MØ6	-1.8625	1e-10
ACKR3_CXCL12	FB1_APOD+|MØ6	-1.32916	1e-10
CXCL12_CXCR4	FB1_APOD+|MØ6	1.02077	1e-10
C3_C3AR1	FB1_APOD+|MØ6	0.517024	1e-10
ANXA1_FPR3	FB1_APOD+|MØ6	0.248535	1e-10
CD55_ADGRE5	FB1_APOD+|MØ6	-2.39593	1e-10
AXL_GAS6	FB1_APOD+|MØ6	-1.21759	1e-10
FN1_aVb5 complex	FB1_APOD+|MØ6	-1.41504	1e-10
ICAM1_aMb2 complex	FB1_APOD+|MØ6	-2.51457	1e-10
F10_aMb2 complex	FB1_APOD+|MØ6	-2.32916	1e-10
C3_aMb2 complex	FB1_APOD+|MØ6	0.400538	1e-10
HLA-C_FAM3C	FB1_APOD+|NK-cells12_CD274+	-0.153607	1e-10
LAMP1_FAM3C	FB1_APOD+|NK-cells12_CD274+	-0.946194	1e-10
PGRMC2_CCL4L2	FB1_APOD+|NK-cells12_CD274+	-0.444184	1e-10
EGFR_TGFB1	FB1_APOD+|NK-cells12_CD274+	-1.26188	1e-10
EGFR_MIF	FB1_APOD+|NK-cells12_CD274+	-0.985645	1e-10
EGFR_AREG	FB1_APOD+|NK-cells12_CD274+	0.328836	1e-10
ICAM1_AREG	FB1_APOD+|NK-cells12_CD274+	0.100305	1e-10
EGFR_COPA	FB1_APOD+|NK-cells12_CD274+	-1.62593	1e-10
ICAM1_SPN	FB1_APOD+|NK-cells12_CD274+	-2.13924	1e-10
ICAM1_ITGAL	FB1_APOD+|NK-cells12_CD274+	-2.60823	1e-10
FAM3C_CLEC2D	FB1_APOD+|NK-cells12_CD274+	-1.80591	1e-10
MIF_TNFRSF14	FB1_APOD+|NK-cells12_CD274+	-0.965784	1e-10
CXCL12_CXCR4	FB1_APOD+|NK-cells12_CD274+	1.54844	1e-10
CD55_ADGRE5	FB1_APOD+|NK-cells12_CD274+	-1.57777	1e-10
HLA-E_KLRC1	FB1_APOD+|NK-cells12_CD274+	0.566572	1e-10
LTBR_LTB	FB1_APOD+|NK-cells12_CD274+	-2.32916	1e-10
CLEC2B_KLRF1	FB1_APOD+|NK-cells12_CD274+	-0.42082	1e-10
FN1_a4b1 complex	FB1_APOD+|NK-cells12_CD274+	-1.36587	1e-10
PLA2G2A_a4b1 complex	FB1_APOD+|NK-cells12_CD274+	3.04597	1e-10
FN1_a4b7 complex	FB1_APOD+|NK-cells12_CD274+	-1.37333	1e-10
ICAM1_aLb2 complex	FB1_APOD+|NK-cells12_CD274+	-2.60823	1e-10
EGFR_MIF	FB1_APOD+|Slow_Myocyte9_TNNT3	-1.42275	1e-10
TNFSF12_TNFRSF12A	FB1_APOD+|Slow_Myocyte9_TNNT3	-1.42663	1e-10
PGRMC2_CCL4L2	FB1_APOD+|T-cells7	-1.60823	1e-10
EGFR_TGFB1	FB1_APOD+|T-cells7	-1.41504	1e-10
EGFR_MIF	FB1_APOD+|T-cells7	-0.91866	1e-10
EGFR_AREG	FB1_APOD+|T-cells7	-1.13606	1e-10
ICAM1_AREG	FB1_APOD+|T-cells7	-1.88364	1e-10
EGFR_COPA	FB1_APOD+|T-cells7	-1.62149	1e-10
ICAM1_SPN	FB1_APOD+|T-cells7	-2.77596	1e-10
FAM3C_CLEC2D	FB1_APOD+|T-cells7	-1.13606	1e-10
CD40_CD40LG	FB1_APOD+|T-cells7	-2.699	1e-10
MIF_TNFRSF14	FB1_APOD+|T-cells7	-0.979942	1e-10
CXCL12_CXCR4	FB1_APOD+|T-cells7	1.96938	1e-10
CD55_ADGRE5	FB1_APOD+|T-cells7	-1.95456	1e-10
LTBR_LTB	FB1_APOD+|T-cells7	-0.899695	1e-10
FN1_a4b1 complex	FB1_APOD+|T-cells7	-1.35107	1e-10
PLAUR_a4b1 complex	FB1_APOD+|T-cells7	-2.73697	1e-10
PLA2G2A_a4b1 complex	FB1_APOD+|T-cells7	3.04684	1e-10
FN1_a4b7 complex	FB1_APOD+|T-cells7	-1.41504	1e-10
HLA-C_FAM3C	FB2_PRG4+|B-cells13_MZB1+	0.392867	1e-10
LAMP1_FAM3C	FB2_PRG4+|B-cells13_MZB1+	-0.708396	1e-10
EGFR_MIF	FB2_PRG4+|B-cells13_MZB1+	-0.215915	1e-10
EGFR_GRN	FB2_PRG4+|B-cells13_MZB1+	-1.81097	1e-10
TNFRSF1A_GRN	FB2_PRG4+|B-cells13_MZB1+	-1.25843	1e-10
SIRPA_CD47	FB2_PRG4+|B-cells13_MZB1+	-2.75633	1e-10
CD70_TNFRSF17	FB2_PRG4+|B-cells13_MZB1+	-1.22432	1e-10
CXCL12_CXCR4	FB2_PRG4+|B-cells13_MZB1+	-0.0588937	1e-10
AXL_GAS6	FB2_PRG4+|B-cells13_MZB1+	-0.1976	1e-10
HLA-C_FAM3C	FB2_PRG4+|B-cells14_MS4A1+	0.454176	1e-10
LAMP1_FAM3C	FB2_PRG4+|B-cells14_MS4A1+	-0.577767	1e-10
EGFR_MIF	FB2_PRG4+|B-cells14_MS4A1+	-0.910502	1e-10
EGFR_AREG	FB2_PRG4+|B-cells14_MS4A1+	-1.50226	1e-10
EGFR_GRN	FB2_PRG4+|B-cells14_MS4A1+	-1.72738	1e-10
TNFRSF1A_GRN	FB2_PRG4+|B-cells14_MS4A1+	-1.1976	1e-10
EGFR_COPA	FB2_PRG4+|B-cells14_MS4A1+	-1.84166	1e-10
FAM3C_CLEC2D	FB2_PRG4+|B-cells14_MS4A1+	-0.937878	1e-10
SIRPA_CD47	FB2_PRG4+|B-cells14_MS4A1+	-2.39593	1e-10
MIF_TNFRSF14	FB2_PRG4+|B-cells14_MS4A1+	-0.632629	1e-10
CXCL12_CXCR4	FB2_PRG4+|B-cells14_MS4A1+	1.35106	1e-10
LTBR_LTB	FB2_PRG4+|B-cells14_MS4A1+	0.367371	1e-10
TGFB1_TGFBR3	FB2_PRG4+|FB1_APOD+	-1.01159	1e-10
HLA-C_FAM3C	FB2_PRG4+|FB1_APOD+	0.473008	1e-10
LAMP1_FAM3C	FB2_PRG4+|FB1_APOD+	-0.541618	1e-10
EGFR_MIF	FB2_PRG4+|FB1_APOD+	-0.641604	1e-10
EGFR_GRN	FB2_PRG4+|FB1_APOD+	-1.16488	1e-10
TNFRSF1A_GRN	FB2_PRG4+|FB1_APOD+	-0.785875	1e-10
EGFR_COPA	FB2_PRG4+|FB1_APOD+	-1.88364	1e-10
NRP1_PGF	FB2_PRG4+|FB1_APOD+	-1.76121	1e-10
DPP4_CXCL12	FB2_PRG4+|FB1_APOD+	1.02077	1e-10
ACKR3_CXCL12	FB2_PRG4+|FB1_APOD+	1.08134	1e-10
SIRPA_CD47	FB2_PRG4+|FB1_APOD+	-2.23786	1e-10
FGFR1_FGF7	FB2_PRG4+|FB1_APOD+	-0.270556	1e-10
JAG1_NOTCH2	FB2_PRG4+|FB1_APOD+	-2.699	1e-10
PROS1_AXL	FB2_PRG4+|FB1_APOD+	-1.45008	1e-10
PDGFRB_PDGFD	FB2_PRG4+|FB1_APOD+	-1.6529	1e-10
AXL_IL15RA	FB2_PRG4+|FB1_APOD+	-0.291592	1e-10
AXL_GAS6	FB2_PRG4+|FB1_APOD+	0.421156	1e-10
GPR1_RARRES2	FB2_PRG4+|FB1_APOD+	-1.26534	1e-10
FN1_a5b1 complex	FB2_PRG4+|FB1_APOD+	0.0799754	1e-10
PLA2G2A_a5b1 complex	FB2_PRG4+|FB1_APOD+	3.21909	1e-10
FBN1_a5b1 complex	FB2_PRG4+|FB1_APOD+	0.813935	1e-10
ACVR1_BMPR2_BMP5	FB2_PRG4+|FB1_APOD+	-2.59074	1e-10
TGFB1_TGFbeta receptor2	FB2_PRG4+|FB1_APOD+	-2.92139	1e-10
PDGFR complex_PDGFD	FB2_PRG4+|FB1_APOD+	-1.6529	1e-10
TGFB1_TGFBR3	FB2_PRG4+|FB2_PRG4+	-0.375197	1e-10
HLA-C_FAM3C	FB2_PRG4+|FB2_PRG4+	0.549916	1e-10
LAMP1_FAM3C	FB2_PRG4+|FB2_PRG4+	-0.390245	1e-10
EGFR_TGFB1	FB2_PRG4+|FB2_PRG4+	-1.87303	1e-10
EGFR_MIF	FB2_PRG4+|FB2_PRG4+	-0.448115	1e-10
EGFR_GRN	FB2_PRG4+|FB2_PRG4+	-0.78339	1e-10
TNFRSF1A_GRN	FB2_PRG4+|FB2_PRG4+	-0.486004	1e-10
EGFR_COPA	FB2_PRG4+|FB2_PRG4+	-1.76121	1e-10
NRP1_VEGFA	FB2_PRG4+|FB2_PRG4+	-2.67116	1e-10
NRP1_PGF	FB2_PRG4+|FB2_PRG4+	-2.41889	1e-10
NRP1_VEGFB	FB2_PRG4+|FB2_PRG4+	-2.662	1e-10
DPP4_CXCL12	FB2_PRG4+|FB2_PRG4+	-0.687335	1e-10
ACKR3_CXCL12	FB2_PRG4+|FB2_PRG4+	-0.498179	1e-10
CD46_JAG1	FB2_PRG4+|FB2_PRG4+	-2.20423	1e-10
CXCL2_DPP4	FB2_PRG4+|FB2_PRG4+	-0.169745	1e-10
SIRPA_CD47	FB2_PRG4+|FB2_PRG4+	-1.9771	1e-10
FGFR1_FGF7	FB2_PRG4+|FB2_PRG4+	-0.588574	1e-10
JAG1_NOTCH2	FB2_PRG4+|FB2_PRG4+	-2.4112	1e-10
CSF1_SIRPA	FB2_PRG4+|FB2_PRG4+	-1.85204	1e-10
TNFSF12_TNFRSF12A	FB2_PRG4+|FB2_PRG4+	-0.91866	1e-10
PROS1_AXL	FB2_PRG4+|FB2_PRG4+	-0.277534	1e-10
CD55_ADGRE5	FB2_PRG4+|FB2_PRG4+	-0.179515	1e-10
PDGFRB_PDGFD	FB2_PRG4+|FB2_PRG4+	-1.191	1e-10
AXL_IL15RA	FB2_PRG4+|FB2_PRG4+	-0.327348	1e-10
AXL_GAS6	FB2_PRG4+|FB2_PRG4+	-0.131313	1e-10
GPR1_RARRES2	FB2_PRG4+|FB2_PRG4+	-2.29336	1e-10
COL1A1_a11b1 complex	FB2_PRG4+|FB2_PRG4+	-0.0365259	1e-10
COL3A1_a11b1 complex	FB2_PRG4+|FB2_PRG4+	0.257011	1e-10
COL4A1_a11b1 complex	FB2_PRG4+|FB2_PRG4+	-1.62149	1e-10
FN1_a11b1 complex	FB2_PRG4+|FB2_PRG4+	0.0976108	1e-10
COL5A2_a11b1 complex	FB2_PRG4+|FB2_PRG4+	-2.34373	1e-10
COL1A2_a11b1 complex	FB2_PRG4+|FB2_PRG4+	1.30217	1e-10
COL4A2_a11b1 complex	FB2_PRG4+|FB2_PRG4+	-1.9885	1e-10
COL6A1_a11b1 complex	FB2_PRG4+|FB2_PRG4+	0.473008	1e-10
COL6A2_a11b1 complex	FB2_PRG4+|FB2_PRG4+	1.21909	1e-10
COL6A3_a11b1 complex	FB2_PRG4+|FB2_PRG4+	0.155749	1e-10
COL5A1_a11b1 complex	FB2_PRG4+|FB2_PRG4+	-2.42663	1e-10
COL8A1_a11b1 complex	FB2_PRG4+|FB2_PRG4+	-1.93788	1e-10
COL15A1_a11b1 complex	FB2_PRG4+|FB2_PRG4+	-2.30757	1e-10
COL14A1_a11b1 complex	FB2_PRG4+|FB2_PRG4+	-1.5649	1e-10
COL12A1_a11b1 complex	FB2_PRG4+|FB2_PRG4+	-0.92139	1e-10
FN1_a5b1 complex	FB2_PRG4+|FB2_PRG4+	0.200379	1e-10
PLA2G2A_a5b1 complex	FB2_PRG4+|FB2_PRG4+	3.23327	1e-10
FBN1_a5b1 complex	FB2_PRG4+|FB2_PRG4+	0.887525	1e-10
FN1_aVb1 complex	FB2_PRG4+|FB2_PRG4+	0.0813396	1e-10
FN1_aVb5 complex	FB2_PRG4+|FB2_PRG4+	0.1137	1e-10
ACVR1_BMPR2_BMP5	FB2_PRG4+|FB2_PRG4+	-2.67116	1e-10
TGFB1_TGFbeta receptor2	FB2_PRG4+|FB2_PRG4+	-2.71786	1e-10
PDGFR complex_PDGFD	FB2_PRG4+|FB2_PRG4+	-1.191	1e-10
TGFB1_TGFBR3	FB2_PRG4+|FB3	-1.94342	1e-10
DPP4_CXCL12	FB2_PRG4+|FB3	-1.39973	1e-10
ACKR3_CXCL12	FB2_PRG4+|FB3	-1.1016	1e-10
PROS1_AXL	FB2_PRG4+|FB3	-2.68038	1e-10
AXL_GAS6	FB2_PRG4+|FB3	-0.242977	1e-10
EGFR_MIF	FB2_PRG4+|Fast_Myocyte10_TNNC1	-1.56918	1e-10
TNFSF12_TNFRSF12A	FB2_PRG4+|Fast_Myocyte10_TNNC1	-1.46196	1e-10
EGFR_MIF	FB2_PRG4+|Mast-cells17_CPA3+	-1.71786	1e-10
EGFR_AREG	FB2_PRG4+|Mast-cells17_CPA3+	-0.508403	1e-10
ICAM1_AREG	FB2_PRG4+|Mast-cells17_CPA3+	-0.753896	1e-10
EGFR_GRN	FB2_PRG4+|Mast-cells17_CPA3+	-1.93788	1e-10
TNFRSF1A_GRN	FB2_PRG4+|Mast-cells17_CPA3+	-1.34008	1e-10
HLA-C_FAM3C	FB2_PRG4+|Myeloid16_CD1E+	0.323082	1e-10
LAMP1_FAM3C	FB2_PRG4+|Myeloid16_CD1E+	-0.862496	1e-10
PGRMC2_CCL4L2	FB2_PRG4+|Myeloid16_CD1E+	-1.02034	1e-10
EGFR_TGFB1	FB2_PRG4+|Myeloid16_CD1E+	-1.48197	1e-10
EGFR_MIF	FB2_PRG4+|Myeloid16_CD1E+	-0.343732	1e-10
EGFR_AREG	FB2_PRG4+|Myeloid16_CD1E+	2.0197	1e-10
ICAM1_AREG	FB2_PRG4+|Myeloid16_CD1E+	1.98003	1e-10
EGFR_GRN	FB2_PRG4+|Myeloid16_CD1E+	0.163499	1e-10
TNFRSF1A_GRN	FB2_PRG4+|Myeloid16_CD1E+	0.326537	1e-10
EGFR_COPA	FB2_PRG4+|Myeloid16_CD1E+	-1.74662	1e-10
EGFR_HBEGF	FB2_PRG4+|Myeloid16_CD1E+	-1.07097	1e-10
CD44_HBEGF	FB2_PRG4+|Myeloid16_CD1E+	0.0635029	1e-10
HLA-DPB1_TNFSF13B	FB2_PRG4+|Myeloid16_CD1E+	-1.40354	1e-10
CD40_TNFSF13B	FB2_PRG4+|Myeloid16_CD1E+	-1.44615	1e-10
ICAM1_SPN	FB2_PRG4+|Myeloid16_CD1E+	-2.60823	1e-10
NRP1_VEGFA	FB2_PRG4+|Myeloid16_CD1E+	-1.22432	1e-10
SIRPA_CD47	FB2_PRG4+|Myeloid16_CD1E+	-2.23107	1e-10
JAG1_NOTCH2	FB2_PRG4+|Myeloid16_CD1E+	-2.82623	1e-10
MIF_TNFRSF14	FB2_PRG4+|Myeloid16_CD1E+	-0.662004	1e-10
CXCL12_CXCR4	FB2_PRG4+|Myeloid16_CD1E+	0.735522	1e-10
CSF1_SIRPA	FB2_PRG4+|Myeloid16_CD1E+	-1.63935	1e-10
C3_C3AR1	FB2_PRG4+|Myeloid16_CD1E+	-0.239566	1e-10
ANXA1_FPR3	FB2_PRG4+|Myeloid16_CD1E+	0.9568	1e-10
PROS1_AXL	FB2_PRG4+|Myeloid16_CD1E+	-2.2863	1e-10
CD55_ADGRE5	FB2_PRG4+|Myeloid16_CD1E+	-0.120294	1e-10
CD99_PILRA	FB2_PRG4+|Myeloid16_CD1E+	1.33857	1e-10
AXL_GAS6	FB2_PRG4+|Myeloid16_CD1E+	-0.158429	1e-10
LTBR_LTB	FB2_PRG4+|Myeloid16_CD1E+	-1.09851	1e-10
FN1_a4b1 complex	FB2_PRG4+|Myeloid16_CD1E+	0.051024	1e-10
TNC_a4b1 complex	FB2_PRG4+|Myeloid16_CD1E+	-1.23107	1e-10
PLAUR_a4b1 complex	FB2_PRG4+|Myeloid16_CD1E+	-2.2863	1e-10
PLA2G2A_a4b1 complex	FB2_PRG4+|Myeloid16_CD1E+	3.21599	1e-10
THY1_aMb2 complex	FB2_PRG4+|Myeloid16_CD1E+	-1.73216	1e-10
ICAM1_aMb2 complex	FB2_PRG4+|Myeloid16_CD1E+	-2.26534	1e-10
F10_aMb2 complex	FB2_PRG4+|Myeloid16_CD1E+	-1.28983	1e-10
C3_aMb2 complex	FB2_PRG4+|Myeloid16_CD1E+	-0.164884	1e-10
THY1_aXb2 complex	FB2_PRG4+|Myeloid16_CD1E+	-1.2863	1e-10
ICAM1_aXb2 complex	FB2_PRG4+|Myeloid16_CD1E+	-1.6529	1e-10
LIFR_OSM	FB2_PRG4+|Myeloid16_CD1E+	-2.15843	1e-10
OSMR_OSM	FB2_PRG4+|Myeloid16_CD1E+	-2.23107	1e-10
PGRMC2_CCL4L2	FB2_PRG4+|Myeloid8_S100A12+	-1.1078	1e-10
EGFR_NRG1	FB2_PRG4+|Myeloid8_S100A12+	-1.9105	1e-10
EGFR_TGFB1	FB2_PRG4+|Myeloid8_S100A12+	-1.67577	1e-10
EGFR_MIF	FB2_PRG4+|Myeloid8_S100A12+	-1.16488	1e-10
EGFR_AREG	FB2_PRG4+|Myeloid8_S100A12+	0.584	1e-10
ICAM1_AREG	FB2_PRG4+|Myeloid8_S100A12+	0.474047	1e-10
EGFR_GRN	FB2_PRG4+|Myeloid8_S100A12+	-0.841663	1e-10
TNFRSF1A_GRN	FB2_PRG4+|Myeloid8_S100A12+	-0.533242	1e-10
EGFR_COPA	FB2_PRG4+|Myeloid8_S100A12+	-1.76611	1e-10
EGFR_HBEGF	FB2_PRG4+|Myeloid8_S100A12+	-1.30401	1e-10
CD44_HBEGF	FB2_PRG4+|Myeloid8_S100A12+	-0.0380063	1e-10
CD40_TNFSF13B	FB2_PRG4+|Myeloid8_S100A12+	-1.78588	1e-10
NRP1_VEGFA	FB2_PRG4+|Myeloid8_S100A12+	-1.54793	1e-10
SIRPA_CD47	FB2_PRG4+|Myeloid8_S100A12+	-2.78588	1e-10
JAG1_NOTCH2	FB2_PRG4+|Myeloid8_S100A12+	-2.8997	1e-10
MIF_TNFRSF14	FB2_PRG4+|Myeloid8_S100A12+	-0.720232	1e-10
CXCL12_CXCR4	FB2_PRG4+|Myeloid8_S100A12+	0.0648829	1e-10
CSF1_SIRPA	FB2_PRG4+|Myeloid8_S100A12+	-1.81097	1e-10
C3_C3AR1	FB2_PRG4+|Myeloid8_S100A12+	-0.129734	1e-10
ANXA1_FPR1	FB2_PRG4+|Myeloid8_S100A12+	1.19724	1e-10
ANXA1_FPR2	FB2_PRG4+|Myeloid8_S100A12+	0.974529	1e-10
APP_FPR2	FB2_PRG4+|Myeloid8_S100A12+	-0.573467	1e-10
CD55_ADGRE5	FB2_PRG4+|Myeloid8_S100A12+	-0.129734	1e-10
CD99_PILRA	FB2_PRG4+|Myeloid8_S100A12+	1.40054	1e-10
THY1_aMb2 complex	FB2_PRG4+|Myeloid8_S100A12+	-1.83136	1e-10
ICAM1_aMb2 complex	FB2_PRG4+|Myeloid8_S100A12+	-2.4112	1e-10
F10_aMb2 complex	FB2_PRG4+|Myeloid8_S100A12+	-1.36216	1e-10
C3_aMb2 complex	FB2_PRG4+|Myeloid8_S100A12+	-0.1976	1e-10
THY1_aXb2 complex	FB2_PRG4+|Myeloid8_S100A12+	-1.52699	1e-10
ICAM1_aXb2 complex	FB2_PRG4+|Myeloid8_S100A12+	-1.9771	1e-10
LIFR_OSM	FB2_PRG4+|Myeloid8_S100A12+	-2.1976	1e-10
OSMR_OSM	FB2_PRG4+|Myeloid8_S100A12+	-2.27928	1e-10
NRP1_VEGFA	FB2_PRG4+|Myocyte0	-2.32193	1e-10
LAMC1_a7b1 complex	FB2_PRG4+|Myocyte0	-0.99137	1e-10
NRP1_VEGFA	FB2_PRG4+|Myocyte1	-2.78588	1e-10
TNFSF12_TNFRSF12A	FB2_PRG4+|Myocyte1	-1.83136	1e-10
LAMC1_a7b1 complex	FB2_PRG4+|Myocyte1	-1.03505	1e-10
EGFR_EGF	FB2_PRG4+|Myocyte2	-1.69432	1e-10
NRP1_VEGFA	FB2_PRG4+|Myocyte2	-2.49005	1e-10
TNFSF12_TNFRSF12A	FB2_PRG4+|Myocyte2	-1.78588	1e-10
LAMC1_a7b1 complex	FB2_PRG4+|Myocyte2	-0.902389	1e-10
NRP1_VEGFA	FB2_PRG4+|Myocyte4	-2.54793	1e-10
TNFSF12_TNFRSF12A	FB2_PRG4+|Myocyte4	-1.09851	1e-10
LAMC1_a7b1 complex	FB2_PRG4+|Myocyte4	-0.897006	1e-10
EGFR_EGF	FB2_PRG4+|Myocyte5	-1.86775	1e-10
NRP1_VEGFA	FB2_PRG4+|Myocyte5	-2.8365	1e-10
TNFSF12_TNFRSF12A	FB2_PRG4+|Myocyte5	0.233888	1e-10
COL1A1_a10b1 complex	FB2_PRG4+|Myocyte5	-0.0350469	1e-10
COL3A1_a10b1 complex	FB2_PRG4+|Myocyte5	0.258217	1e-10
COL4A1_a10b1 complex	FB2_PRG4+|Myocyte5	-1.61706	1e-10
FN1_a10b1 complex	FB2_PRG4+|Myocyte5	0.0976108	1e-10
COL5A2_a10b1 complex	FB2_PRG4+|Myocyte5	-2.33643	1e-10
COL1A2_a10b1 complex	FB2_PRG4+|Myocyte5	1.30217	1e-10
COL4A2_a10b1 complex	FB2_PRG4+|Myocyte5	-1.98279	1e-10
COL6A1_a10b1 complex	FB2_PRG4+|Myocyte5	0.473008	1e-10
COL6A2_a10b1 complex	FB2_PRG4+|Myocyte5	1.21909	1e-10
COL6A3_a10b1 complex	FB2_PRG4+|Myocyte5	0.155749	1e-10
COL5A1_a10b1 complex	FB2_PRG4+|Myocyte5	-2.42663	1e-10
COL8A1_a10b1 complex	FB2_PRG4+|Myocyte5	-1.93788	1e-10
COL15A1_a10b1 complex	FB2_PRG4+|Myocyte5	-2.30757	1e-10
COL14A1_a10b1 complex	FB2_PRG4+|Myocyte5	-1.56064	1e-10
COL12A1_a10b1 complex	FB2_PRG4+|Myocyte5	-0.91866	1e-10
LAMC1_a7b1 complex	FB2_PRG4+|Myocyte5	-0.915936	1e-10
PGRMC2_CCL4L2	FB2_PRG4+|MØ6	-0.547932	1e-10
EGFR_TGFB1	FB2_PRG4+|MØ6	-1.75147	1e-10
EGFR_MIF	FB2_PRG4+|MØ6	-1.17462	1e-10
EGFR_GRN	FB2_PRG4+|MØ6	-0.522841	1e-10
TNFRSF1A_GRN	FB2_PRG4+|MØ6	-0.268817	1e-10
EGFR_COPA	FB2_PRG4+|MØ6	-1.90509	1e-10
EGFR_HBEGF	FB2_PRG4+|MØ6	-1.53116	1e-10
CD44_HBEGF	FB2_PRG4+|MØ6	-0.12658	1e-10
CD40_TNFSF13B	FB2_PRG4+|MØ6	-2.82623	1e-10
NRP1_VEGFA	FB2_PRG4+|MØ6	-2.27928	1e-10
DPP4_CXCL12	FB2_PRG4+|MØ6	-1.24127	1e-10
ACKR3_CXCL12	FB2_PRG4+|MØ6	-0.971431	1e-10
SIRPA_CD47	FB2_PRG4+|MØ6	-2.62593	1e-10
CXCL12_CXCR4	FB2_PRG4+|MØ6	-0.685014	1e-10
C3_C3AR1	FB2_PRG4+|MØ6	-0.027675	1e-10
ANXA1_FPR3	FB2_PRG4+|MØ6	0.9568	1e-10
CD55_ADGRE5	FB2_PRG4+|MØ6	-0.195946	1e-10
AXL_GAS6	FB2_PRG4+|MØ6	-0.171368	1e-10
FN1_aVb5 complex	FB2_PRG4+|MØ6	0.041243	1e-10
THY1_aMb2 complex	FB2_PRG4+|MØ6	-1.84684	1e-10
ICAM1_aMb2 complex	FB2_PRG4+|MØ6	-2.42663	1e-10
F10_aMb2 complex	FB2_PRG4+|MØ6	-1.37333	1e-10
C3_aMb2 complex	FB2_PRG4+|MØ6	-0.200913	1e-10
HLA-C_FAM3C	FB2_PRG4+|NK-cells12_CD274+	0.349365	1e-10
LAMP1_FAM3C	FB2_PRG4+|NK-cells12_CD274+	-0.803393	1e-10
PGRMC2_CCL4L2	FB2_PRG4+|NK-cells12_CD274+	-0.300448	1e-10
EGFR_TGFB1	FB2_PRG4+|NK-cells12_CD274+	-1.50226	1e-10
EGFR_MIF	FB2_PRG4+|NK-cells12_CD274+	-1.17788	1e-10
EGFR_AREG	FB2_PRG4+|NK-cells12_CD274+	0.254594	1e-10
ICAM1_AREG	FB2_PRG4+|NK-cells12_CD274+	0.115033	1e-10
EGFR_COPA	FB2_PRG4+|NK-cells12_CD274+	-1.94342	1e-10
ICAM1_SPN	FB2_PRG4+|NK-cells12_CD274+	-2.07097	1e-10
ICAM1_ITGAL	FB2_PRG4+|NK-cells12_CD274+	-2.51457	1e-10
FAM3C_CLEC2D	FB2_PRG4+|NK-cells12_CD274+	-1.46196	1e-10
SIRPA_CD47	FB2_PRG4+|NK-cells12_CD274+	-2.1078	1e-10
MIF_TNFRSF14	FB2_PRG4+|NK-cells12_CD274+	-0.724993	1e-10
CXCL12_CXCR4	FB2_PRG4+|NK-cells12_CD274+	0.601221	1e-10
CD55_ADGRE5	FB2_PRG4+|NK-cells12_CD274+	0.0271541	1e-10
HLA-E_KLRC1	FB2_PRG4+|NK-cells12_CD274+	0.589763	1e-10
LTBR_LTB	FB2_PRG4+|NK-cells12_CD274+	-2.152	1e-10
CLEC2B_KLRF1	FB2_PRG4+|NK-cells12_CD274+	-0.424688	1e-10
FN1_a4b1 complex	FB2_PRG4+|NK-cells12_CD274+	0.0579701	1e-10
TNC_a4b1 complex	FB2_PRG4+|NK-cells12_CD274+	-1.21759	1e-10
PLAUR_a4b1 complex	FB2_PRG4+|NK-cells12_CD274+	-2.25154	1e-10
PLA2G2A_a4b1 complex	FB2_PRG4+|NK-cells12_CD274+	3.21661	1e-10
FN1_a4b7 complex	FB2_PRG4+|NK-cells12_CD274+	0.0565835	1e-10
ICAM1_aLb2 complex	FB2_PRG4+|NK-cells12_CD274+	-2.51457	1e-10
EGFR_MIF	FB2_PRG4+|Slow_Myocyte9_TNNT3	-1.69432	1e-10
TNFSF12_TNFRSF12A	FB2_PRG4+|Slow_Myocyte9_TNNT3	-1.31473	1e-10
PGRMC2_CCL4L2	FB2_PRG4+|T-cells7	-1.30401	1e-10
EGFR_TGFB1	FB2_PRG4+|T-cells7	-1.68038	1e-10
EGFR_MIF	FB2_PRG4+|T-cells7	-1.1047	1e-10
EGFR_AREG	FB2_PRG4+|T-cells7	-1.35476	1e-10
ICAM1_AREG	FB2_PRG4+|T-cells7	-1.82623	1e-10
EGFR_COPA	FB2_PRG4+|T-cells7	-1.93788	1e-10
ICAM1_SPN	FB2_PRG4+|T-cells7	-2.67116	1e-10
FAM3C_CLEC2D	FB2_PRG4+|T-cells7	-0.910502	1e-10
CD40_CD40LG	FB2_PRG4+|T-cells7	-2.58208	1e-10
SIRPA_CD47	FB2_PRG4+|T-cells7	-2.53116	1e-10
MIF_TNFRSF14	FB2_PRG4+|T-cells7	-0.736966	1e-10
CXCL12_CXCR4	FB2_PRG4+|T-cells7	1.32654	1e-10
CD55_ADGRE5	FB2_PRG4+|T-cells7	-0.0877334	1e-10
LTBR_LTB	FB2_PRG4+|T-cells7	-0.828793	1e-10
FN1_a4b1 complex	FB2_PRG4+|T-cells7	0.0648829	1e-10
TNC_a4b1 complex	FB2_PRG4+|T-cells7	-1.20091	1e-10
PLAUR_a4b1 complex	FB2_PRG4+|T-cells7	-2.22432	1e-10
PLA2G2A_a4b1 complex	FB2_PRG4+|T-cells7	3.21739	1e-10
FN1_a4b7 complex	FB2_PRG4+|T-cells7	0.0398403	1e-10
LAMP1_FAM3C	FB3|B-cells13_MZB1+	-2.01159	1e-10
EGFR_MIF	FB3|B-cells13_MZB1+	-0.45799	1e-10
CXCL12_CXCR4	FB3|B-cells13_MZB1+	-0.477944	1e-10
LAMP1_FAM3C	FB3|B-cells14_MS4A1+	-1.71312	1e-10
EGFR_MIF	FB3|B-cells14_MS4A1+	-1.32193	1e-10
EGFR_COPA	FB3|B-cells14_MS4A1+	-2.77596	1e-10
CXCL12_CXCR4	FB3|B-cells14_MS4A1+	1.20727	1e-10
LAMP1_FAM3C	FB3|FB1_APOD+	-1.63487	1e-10
EGFR_MIF	FB3|FB1_APOD+	-0.9771	1e-10
EGFR_GRN	FB3|FB1_APOD+	-1.67577	1e-10
TNFRSF1A_GRN	FB3|FB1_APOD+	-1.51046	1e-10
EGFR_COPA	FB3|FB1_APOD+	-2.85726	1e-10
ACKR3_CXCL12	FB3|FB1_APOD+	0.950095	1e-10
FGFR1_FGF7	FB3|FB1_APOD+	-1.12658	1e-10
PDGFRB_PDGFD	FB3|FB1_APOD+	-2.6529	1e-10
AXL_IL15RA	FB3|FB1_APOD+	-2.74662	1e-10
AXL_GAS6	FB3|FB1_APOD+	-0.575615	1e-10
FN1_a5b1 complex	FB3|FB1_APOD+	-1.83136	1e-10
FBN1_a5b1 complex	FB3|FB1_APOD+	-1.37707	1e-10
PDGFR complex_PDGFD	FB3|FB1_APOD+	-2.6529	1e-10
LAMP1_FAM3C	FB3|FB2_PRG4+	-1.32554	1e-10
EGFR_TGFB1	FB3|FB2_PRG4+	-2.8365	1e-10
EGFR_MIF	FB3|FB2_PRG4+	-0.734563	1e-10
EGFR_GRN	FB3|FB2_PRG4+	-1.15843	1e-10
TNFRSF1A_GRN	FB3|FB2_PRG4+	-1.04097	1e-10
EGFR_COPA	FB3|FB2_PRG4+	-2.62593	1e-10
ACKR3_CXCL12	FB3|FB2_PRG4+	-0.932361	1e-10
FGFR1_FGF7	FB3|FB2_PRG4+	-1.76611	1e-10
PDGFRB_PDGFD	FB3|FB2_PRG4+	-1.84166	1e-10
AXL_IL15RA	FB3|FB2_PRG4+	-2.95456	1e-10
AXL_GAS6	FB3|FB2_PRG4+	-2.02915	1e-10
COL1A1_a11b1 complex	FB3|FB2_PRG4+	-2.29336	1e-10
COL3A1_a11b1 complex	FB3|FB2_PRG4+	-1.88897	1e-10
COL4A1_a11b1 complex	FB3|FB2_PRG4+	-2.44222	1e-10
FN1_a11b1 complex	FB3|FB2_PRG4+	-1.77103	1e-10
COL1A2_a11b1 complex	FB3|FB2_PRG4+	-1.39973	1e-10
COL4A2_a11b1 complex	FB3|FB2_PRG4+	-2.67116	1e-10
COL6A1_a11b1 complex	FB3|FB2_PRG4+	-1.17137	1e-10
COL6A2_a11b1 complex	FB3|FB2_PRG4+	-0.846843	1e-10
COL6A3_a11b1 complex	FB3|FB2_PRG4+	-1.1047	1e-10
COL15A1_a11b1 complex	FB3|FB2_PRG4+	-2.2723	1e-10
COL12A1_a11b1 complex	FB3|FB2_PRG4+	-2.2863	1e-10
FN1_a5b1 complex	FB3|FB2_PRG4+	-1.42275	1e-10
FBN1_a5b1 complex	FB3|FB2_PRG4+	-1.06492	1e-10
FN1_aVb1 complex	FB3|FB2_PRG4+	-1.83136	1e-10
FN1_aVb5 complex	FB3|FB2_PRG4+	-1.7084	1e-10
PDGFR complex_PDGFD	FB3|FB2_PRG4+	-1.84166	1e-10
EGFR_MIF	FB3|Fast_Myocyte10_TNNC1	-2.2863	1e-10
EGFR_AREG	FB3|Mast-cells17_CPA3+	-0.810966	1e-10
EGFR_TGFB1	FB3|Myeloid16_CD1E+	-2.14561	1e-10
EGFR_MIF	FB3|Myeloid16_CD1E+	-0.608232	1e-10
EGFR_AREG	FB3|Myeloid16_CD1E+	1.97159	1e-10
EGFR_GRN	FB3|Myeloid16_CD1E+	-0.0174171	1e-10
TNFRSF1A_GRN	FB3|Myeloid16_CD1E+	0.0356239	1e-10
EGFR_COPA	FB3|Myeloid16_CD1E+	-2.59946	1e-10
EGFR_HBEGF	FB3|Myeloid16_CD1E+	-1.54372	1e-10
CD44_HBEGF	FB3|Myeloid16_CD1E+	-1.45403	1e-10
CXCL12_CXCR4	FB3|Myeloid16_CD1E+	0.508936	1e-10
C3_C3AR1	FB3|Myeloid16_CD1E+	-1.17462	1e-10
FN1_a4b1 complex	FB3|Myeloid16_CD1E+	-1.94342	1e-10
C3_aMb2 complex	FB3|Myeloid16_CD1E+	-1.03505	1e-10
LIFR_OSM	FB3|Myeloid16_CD1E+	-2.11404	1e-10
EGFR_NRG1	FB3|Myeloid8_S100A12+	-2.8997	1e-10
EGFR_TGFB1	FB3|Myeloid8_S100A12+	-2.46594	1e-10
EGFR_MIF	FB3|Myeloid8_S100A12+	-1.67577	1e-10
EGFR_AREG	FB3|Myeloid8_S100A12+	0.449957	1e-10
EGFR_GRN	FB3|Myeloid8_S100A12+	-1.23447	1e-10
TNFRSF1A_GRN	FB3|Myeloid8_S100A12+	-1.11092	1e-10
EGFR_COPA	FB3|Myeloid8_S100A12+	-2.63487	1e-10
EGFR_HBEGF	FB3|Myeloid8_S100A12+	-1.87832	1e-10
CD44_HBEGF	FB3|Myeloid8_S100A12+	-1.77103	1e-10
CXCL12_CXCR4	FB3|Myeloid8_S100A12+	-0.314733	1e-10
C3_C3AR1	FB3|Myeloid8_S100A12+	-0.971431	1e-10
ANXA1_FPR1	FB3|Myeloid8_S100A12+	-0.550043	1e-10
APP_FPR2	FB3|Myeloid8_S100A12+	-2.191	1e-10
CD99_PILRA	FB3|Myeloid8_S100A12+	-1.03209	1e-10
C3_aMb2 complex	FB3|Myeloid8_S100A12+	-1.09542	1e-10
LIFR_OSM	FB3|Myeloid8_S100A12+	-2.15843	1e-10
LAMC1_a7b1 complex	FB3|Myocyte0	-1.95456	1e-10
LAMC1_a7b1 complex	FB3|Myocyte1	-2.04097	1e-10
EGFR_EGF	FB3|Myocyte2	-2.49818	1e-10
LAMC1_a7b1 complex	FB3|Myocyte2	-1.78588	1e-10
LAMC1_a7b1 complex	FB3|Myocyte4	-1.77596	1e-10
EGFR_EGF	FB3|Myocyte5	-2.82623	1e-10
COL1A1_a10b1 complex	FB3|Myocyte5	-2.2863	1e-10
COL3A1_a10b1 complex	FB3|Myocyte5	-1.88897	1e-10
COL4A1_a10b1 complex	FB3|Myocyte5	-2.4344	1e-10
FN1_a10b1 complex	FB3|Myocyte5	-1.76611	1e-10
COL1A2_a10b1 complex	FB3|Myocyte5	-1.39973	1e-10
COL4A2_a10b1 complex	FB3|Myocyte5	-2.67116	1e-10
COL6A1_a10b1 complex	FB3|Myocyte5	-1.17137	1e-10
COL6A2_a10b1 complex	FB3|Myocyte5	-0.846843	1e-10
COL6A3_a10b1 complex	FB3|Myocyte5	-1.1016	1e-10
COL15A1_a10b1 complex	FB3|Myocyte5	-2.2723	1e-10
COL12A1_a10b1 complex	FB3|Myocyte5	-2.2863	1e-10
LAMC1_a7b1 complex	FB3|Myocyte5	-1.81097	1e-10
EGFR_TGFB1	FB3|MØ6	-2.60823	1e-10
EGFR_MIF	FB3|MØ6	-1.68966	1e-10
EGFR_GRN	FB3|MØ6	-0.826233	1e-10
TNFRSF1A_GRN	FB3|MØ6	-0.734563	1e-10
EGFR_COPA	FB3|MØ6	-2.8997	1e-10
EGFR_HBEGF	FB3|MØ6	-2.22432	1e-10
CD44_HBEGF	FB3|MØ6	-2.08927	1e-10
ACKR3_CXCL12	FB3|MØ6	-1.62149	1e-10
C3_C3AR1	FB3|MØ6	-0.793357	1e-10
AXL_GAS6	FB3|MØ6	-2.18442	1e-10
FN1_aVb5 complex	FB3|MØ6	-1.98279	1e-10
C3_aMb2 complex	FB3|MØ6	-1.1047	1e-10
LAMP1_FAM3C	FB3|NK-cells12_CD274+	-2.26534	1e-10
EGFR_TGFB1	FB3|NK-cells12_CD274+	-2.17788	1e-10
EGFR_MIF	FB3|NK-cells12_CD274+	-1.69432	1e-10
EGFR_AREG	FB3|NK-cells12_CD274+	0.0840643	1e-10
EGFR_COPA	FB3|NK-cells12_CD274+	-2.96578	1e-10
CXCL12_CXCR4	FB3|NK-cells12_CD274+	0.350497	1e-10
HLA-E_KLRC1	FB3|NK-cells12_CD274+	-1.43831	1e-10
FN1_a4b1 complex	FB3|NK-cells12_CD274+	-1.91594	1e-10
FN1_a4b7 complex	FB3|NK-cells12_CD274+	-1.92139	1e-10
EGFR_TGFB1	FB3|T-cells7	-2.48197	1e-10
EGFR_MIF	FB3|T-cells7	-1.58641	1e-10
EGFR_AREG	FB3|T-cells7	-1.95456	1e-10
EGFR_COPA	FB3|T-cells7	-2.95456	1e-10
CXCL12_CXCR4	FB3|T-cells7	1.18015	1e-10
FN1_a4b1 complex	FB3|T-cells7	-1.89432	1e-10
FN1_a4b7 complex	FB3|T-cells7	-1.9885	1e-10
MIF_TNFRSF14	Fast_Myocyte10_TNNC1|B-cells14_MS4A1+	-2.00578	1e-10
TNFRSF1A_GRN	Fast_Myocyte10_TNNC1|FB1_APOD+	-1.27928	1e-10
TNFRSF1A_GRN	Fast_Myocyte10_TNNC1|FB2_PRG4+	-0.870387	1e-10
TNFRSF1A_GRN	Fast_Myocyte10_TNNC1|Myeloid16_CD1E+	0.120352	1e-10
MIF_TNFRSF14	Fast_Myocyte10_TNNC1|Myeloid16_CD1E+	-2.08314	1e-10
TNFRSF1A_GRN	Fast_Myocyte10_TNNC1|Myeloid8_S100A12+	-0.932361	1e-10
MIF_TNFRSF14	Fast_Myocyte10_TNNC1|Myeloid8_S100A12+	-2.24469	1e-10
TNFRSF1A_GRN	Fast_Myocyte10_TNNC1|MØ6	-0.592919	1e-10
MIF_TNFRSF14	Fast_Myocyte10_TNNC1|NK-cells12_CD274+	-2.25843	1e-10
CD55_ADGRE5	Fast_Myocyte10_TNNC1|NK-cells12_CD274+	-1.82113	1e-10
CLEC2B_KLRF1	Fast_Myocyte10_TNNC1|NK-cells12_CD274+	-0.584241	1e-10
MIF_TNFRSF14	Fast_Myocyte10_TNNC1|T-cells7	-2.29336	1e-10
CD55_ADGRE5	Fast_Myocyte10_TNNC1|T-cells7	-2.27928	1e-10
PTPRC_CD22	Immune6|B-cells14_MS4A1+	-1.83136	1e-10
TNFRSF1A_GRN	Immune6|FB1_APOD+	-1.56918	1e-10
CSF1R_CSF1	Immune6|FB1_APOD+	-2.57347	1e-10
TNFRSF1A_GRN	Immune6|FB2_PRG4+	-1.08314	1e-10
CSF1R_CSF1	Immune6|FB2_PRG4+	-1.79086	1e-10
CSF1R_CSF1	Immune6|Mast-cells17_CPA3+	-2.67116	1e-10
TNFRSF1A_GRN	Immune6|Myeloid16_CD1E+	0.015783	1e-10
PTPRC_MRC1	Immune6|Myeloid16_CD1E+	-1.47794	1e-10
TNFRSF1A_GRN	Immune6|Myeloid8_S100A12+	-1.15521	1e-10
TNFRSF1A_GRN	Immune6|MØ6	-0.768568	1e-10
PTPRC_MRC1	Immune6|MØ6	-0.875672	1e-10
LAMP1_FAM3C	Mast-cells17_CPA3+|B-cells14_MS4A1+	-1.84684	1e-10
MIF_TNFRSF14	Mast-cells17_CPA3+|B-cells14_MS4A1+	-2.21759	1e-10
LAMP1_FAM3C	Mast-cells17_CPA3+|FB1_APOD+	-1.76121	1e-10
DLK1_NOTCH2	Mast-cells17_CPA3+|FB1_APOD+	-2.25843	1e-10
LAMP1_FAM3C	Mast-cells17_CPA3+|FB2_PRG4+	-1.42663	1e-10
ADRB2_VEGFB	Mast-cells17_CPA3+|FB2_PRG4+	-2.54793	1e-10
DLK1_NOTCH2	Mast-cells17_CPA3+|FB2_PRG4+	-2.04692	1e-10
CSF1_SIRPA	Mast-cells17_CPA3+|FB2_PRG4+	-2.78588	1e-10
CD44_HBEGF	Mast-cells17_CPA3+|Myeloid16_CD1E+	-1.04394	1e-10
DLK1_NOTCH2	Mast-cells17_CPA3+|Myeloid16_CD1E+	-2.35845	1e-10
CSF1_SIRPA	Mast-cells17_CPA3+|Myeloid16_CD1E+	-2.40354	1e-10
ANXA1_FPR3	Mast-cells17_CPA3+|Myeloid16_CD1E+	0.177599	1e-10
CD44_HBEGF	Mast-cells17_CPA3+|Myeloid8_S100A12+	-1.2723	1e-10
DLK1_NOTCH2	Mast-cells17_CPA3+|Myeloid8_S100A12+	-2.40354	1e-10
CSF1_SIRPA	Mast-cells17_CPA3+|Myeloid8_S100A12+	-2.7084	1e-10
ANXA1_FPR1	Mast-cells17_CPA3+|Myeloid8_S100A12+	0.567545	1e-10
ANXA1_FPR2	Mast-cells17_CPA3+|Myeloid8_S100A12+	0.206643	1e-10
CD44_HBEGF	Mast-cells17_CPA3+|MØ6	-1.49005	1e-10
ANXA1_FPR3	Mast-cells17_CPA3+|MØ6	0.177599	1e-10
CD55_ADGRE5	Mast-cells17_CPA3+|NK-cells12_CD274+	-1.77103	1e-10
HLA-E_KLRC1	Mast-cells17_CPA3+|NK-cells12_CD274+	-1.1078	1e-10
LGALS9_CD44	Myeloid16_CD1E+|B-cells13_MZB1+	-1.27928	1e-10
HLA-C_FAM3C	Myeloid16_CD1E+|B-cells13_MZB1+	1.43189	1e-10
LAMP1_FAM3C	Myeloid16_CD1E+|B-cells13_MZB1+	-1.6529	1e-10
CD74_MIF	Myeloid16_CD1E+|B-cells13_MZB1+	5.37643	1e-10
TNFRSF1B_GRN	Myeloid16_CD1E+|B-cells13_MZB1+	-1.04097	1e-10
CD74_APP	Myeloid16_CD1E+|B-cells13_MZB1+	5.35537	1e-10
CCL4L2_VSIR	Myeloid16_CD1E+|B-cells13_MZB1+	-1.34008	1e-10
TNF_VSIR	Myeloid16_CD1E+|B-cells13_MZB1+	-2.11404	1e-10
LGALS9_CD47	Myeloid16_CD1E+|B-cells13_MZB1+	-1.47393	1e-10
SIRPA_CD47	Myeloid16_CD1E+|B-cells13_MZB1+	-2.38082	1e-10
PECAM1_CD38	Myeloid16_CD1E+|B-cells13_MZB1+	-2.02915	1e-10
C5AR1_RPS19	Myeloid16_CD1E+|B-cells13_MZB1+	2.37768	1e-10
LGALS9_CD44	Myeloid16_CD1E+|B-cells14_MS4A1+	-0.943416	1e-10
HLA-C_FAM3C	Myeloid16_CD1E+|B-cells14_MS4A1+	1.46205	1e-10
LAMP1_FAM3C	Myeloid16_CD1E+|B-cells14_MS4A1+	-1.41504	1e-10
CD74_MIF	Myeloid16_CD1E+|B-cells14_MS4A1+	5.36496	1e-10
ICAM1_AREG	Myeloid16_CD1E+|B-cells14_MS4A1+	-0.771027	1e-10
TNFRSF1B_GRN	Myeloid16_CD1E+|B-cells14_MS4A1+	-0.988504	1e-10
CD74_COPA	Myeloid16_CD1E+|B-cells14_MS4A1+	5.35604	1e-10
CD74_APP	Myeloid16_CD1E+|B-cells14_MS4A1+	5.35597	1e-10
CCL4L2_VSIR	Myeloid16_CD1E+|B-cells14_MS4A1+	-1.35476	1e-10
TNF_VSIR	Myeloid16_CD1E+|B-cells14_MS4A1+	-2.13924	1e-10
FAM3C_CLEC2D	Myeloid16_CD1E+|B-cells14_MS4A1+	-1.699	1e-10
LGALS9_CD47	Myeloid16_CD1E+|B-cells14_MS4A1+	-1.31473	1e-10
SIRPA_CD47	Myeloid16_CD1E+|B-cells14_MS4A1+	-2.09542	1e-10
MIF_TNFRSF14	Myeloid16_CD1E+|B-cells14_MS4A1+	-0.514573	1e-10
PTPRC_CD22	Myeloid16_CD1E+|B-cells14_MS4A1+	-0.438307	1e-10
C5AR1_RPS19	Myeloid16_CD1E+|B-cells14_MS4A1+	3.614	1e-10
LTBR_LTB	Myeloid16_CD1E+|B-cells14_MS4A1+	0.306846	1e-10
IL6 receptor_IL6	Myeloid16_CD1E+|B-cells14_MS4A1+	-1.7084	1e-10
LGALS9_CD44	Myeloid16_CD1E+|FB1_APOD+	-0.592919	1e-10
TGFB1_TGFBR3	Myeloid16_CD1E+|FB1_APOD+	-0.780909	1e-10
HLA-C_FAM3C	Myeloid16_CD1E+|FB1_APOD+	1.47145	1e-10
LAMP1_FAM3C	Myeloid16_CD1E+|FB1_APOD+	-1.35107	1e-10
CD74_MIF	Myeloid16_CD1E+|FB1_APOD+	5.36873	1e-10
TNFRSF1A_GRN	Myeloid16_CD1E+|FB1_APOD+	-1.45799	1e-10
TNFRSF1B_GRN	Myeloid16_CD1E+|FB1_APOD+	-0.628162	1e-10
CD74_COPA	Myeloid16_CD1E+|FB1_APOD+	5.35579	1e-10
CD74_APP	Myeloid16_CD1E+|FB1_APOD+	5.37041	1e-10
NRP2_PGF	Myeloid16_CD1E+|FB1_APOD+	-1.7084	1e-10
CCL4L2_VSIR	Myeloid16_CD1E+|FB1_APOD+	-1.4344	1e-10
TNF_VSIR	Myeloid16_CD1E+|FB1_APOD+	-2.2723	1e-10
TNF_TNFRSF1A	Myeloid16_CD1E+|FB1_APOD+	-1.32193	1e-10
HLA-DRB1_OGN	Myeloid16_CD1E+|FB1_APOD+	3.67841	1e-10
LGALS9_LRP1	Myeloid16_CD1E+|FB1_APOD+	-0.12658	1e-10
LGALS9_CD47	Myeloid16_CD1E+|FB1_APOD+	-1.23447	1e-10
SIRPA_CD47	Myeloid16_CD1E+|FB1_APOD+	-1.96578	1e-10
LGALS9_SLC1A5	Myeloid16_CD1E+|FB1_APOD+	-1.4344	1e-10
LGALS9_COLEC12	Myeloid16_CD1E+|FB1_APOD+	-1.44615	1e-10
LGALS9_MRC2	Myeloid16_CD1E+|FB1_APOD+	-1.45008	1e-10
TNFRSF10B_TNFSF10	Myeloid16_CD1E+|FB1_APOD+	-1.03209	1e-10
EREG_EGFR	Myeloid16_CD1E+|FB1_APOD+	0.0949116	1e-10
CSF1R_CSF1	Myeloid16_CD1E+|FB1_APOD+	-1.77596	1e-10
C5AR1_RPS19	Myeloid16_CD1E+|FB1_APOD+	2.31904	1e-10
FPR3_HEBP1	Myeloid16_CD1E+|FB1_APOD+	-2.1016	1e-10
AXL_IL15RA	Myeloid16_CD1E+|FB1_APOD+	-2.34373	1e-10
AXL_GAS6	Myeloid16_CD1E+|FB1_APOD+	-0.475936	1e-10
TGFB1_TGFbeta receptor2	Myeloid16_CD1E+|FB1_APOD+	-2.20423	1e-10
LGALS9_CD44	Myeloid16_CD1E+|FB2_PRG4+	0.0551957	1e-10
TGFB1_TGFBR3	Myeloid16_CD1E+|FB2_PRG4+	-0.224317	1e-10
HLA-C_FAM3C	Myeloid16_CD1E+|FB2_PRG4+	1.51046	1e-10
LAMP1_FAM3C	Myeloid16_CD1E+|FB2_PRG4+	-1.09234	1e-10
CD74_MIF	Myeloid16_CD1E+|FB2_PRG4+	5.37198	1e-10
TNFRSF1A_GRN	Myeloid16_CD1E+|FB2_PRG4+	-1.00289	1e-10
TNFRSF1B_GRN	Myeloid16_CD1E+|FB2_PRG4+	-0.354759	1e-10
CD74_COPA	Myeloid16_CD1E+|FB2_PRG4+	5.3566	1e-10
CD74_APP	Myeloid16_CD1E+|FB2_PRG4+	5.37278	1e-10
NRP2_VEGFA	Myeloid16_CD1E+|FB2_PRG4+	-2.57347	1e-10
NRP2_PGF	Myeloid16_CD1E+|FB2_PRG4+	-2.33643	1e-10
NRP2_SEMA3C	Myeloid16_CD1E+|FB2_PRG4+	-1.43051	1e-10
CCL4L2_VSIR	Myeloid16_CD1E+|FB2_PRG4+	-0.788365	1e-10
TNF_VSIR	Myeloid16_CD1E+|FB2_PRG4+	-1.26882	1e-10
TNF_TNFRSF1A	Myeloid16_CD1E+|FB2_PRG4+	-1.07704	1e-10
HLA-DRB1_OGN	Myeloid16_CD1E+|FB2_PRG4+	3.68201	1e-10
CD46_JAG1	Myeloid16_CD1E+|FB2_PRG4+	-2.49818	1e-10
CCL3L1_DPP4	Myeloid16_CD1E+|FB2_PRG4+	-1.1488	1e-10
CXCL2_DPP4	Myeloid16_CD1E+|FB2_PRG4+	1.66539	1e-10
LGALS9_LRP1	Myeloid16_CD1E+|FB2_PRG4+	-0.129734	1e-10
LGALS9_CD47	Myeloid16_CD1E+|FB2_PRG4+	-1.1016	1e-10
SIRPA_CD47	Myeloid16_CD1E+|FB2_PRG4+	-1.74662	1e-10
LGALS9_SLC1A5	Myeloid16_CD1E+|FB2_PRG4+	-1.42275	1e-10
LGALS9_MRC2	Myeloid16_CD1E+|FB2_PRG4+	-1.20756	1e-10
TNFRSF10B_TNFSF10	Myeloid16_CD1E+|FB2_PRG4+	-1.2109	1e-10
EREG_EGFR	Myeloid16_CD1E+|FB2_PRG4+	0.00575927	1e-10
CSF1R_CSF1	Myeloid16_CD1E+|FB2_PRG4+	-1.27579	1e-10
CD55_ADGRE5	Myeloid16_CD1E+|FB2_PRG4+	-0.698998	1e-10
C5AR1_RPS19	Myeloid16_CD1E+|FB2_PRG4+	2.54498	1e-10
FPR3_HEBP1	Myeloid16_CD1E+|FB2_PRG4+	-1.81604	1e-10
AXL_IL15RA	Myeloid16_CD1E+|FB2_PRG4+	-2.49005	1e-10
AXL_GAS6	Myeloid16_CD1E+|FB2_PRG4+	-1.77103	1e-10
TGFB1_TGFbeta receptor2	Myeloid16_CD1E+|FB2_PRG4+	-2.07704	1e-10
LGALS9_CD44	Myeloid16_CD1E+|FB3	-1.48197	1e-10
TGFB1_TGFBR3	Myeloid16_CD1E+|FB3	-1.53533	1e-10
CD74_APP	Myeloid16_CD1E+|FB3	5.35692	1e-10
TNF_TNFRSF1A	Myeloid16_CD1E+|FB3	-2.02915	1e-10
LGALS9_LRP1	Myeloid16_CD1E+|FB3	-0.873027	1e-10
LGALS9_MRC2	Myeloid16_CD1E+|FB3	-1.54793	1e-10
TNFRSF10B_TNFSF10	Myeloid16_CD1E+|FB3	-2.86775	1e-10
EREG_EGFR	Myeloid16_CD1E+|FB3	-0.199255	1e-10
CD74_MIF	Myeloid16_CD1E+|Fast_Myocyte10_TNNC1	5.35811	1e-10
TNF_TNFRSF1A	Myeloid16_CD1E+|Fast_Myocyte10_TNNC1	-1.70369	1e-10
C5AR1_RPS19	Myeloid16_CD1E+|Fast_Myocyte10_TNNC1	1.41197	1e-10
SPN_SIGLEC1	Myeloid16_CD1E+|Immune6	-2.94342	1e-10
LGALS9_CD44	Myeloid16_CD1E+|Mast-cells17_CPA3+	-1.06492	1e-10
CD74_MIF	Myeloid16_CD1E+|Mast-cells17_CPA3+	5.35695	1e-10
ICAM1_AREG	Myeloid16_CD1E+|Mast-cells17_CPA3+	-0.0954196	1e-10
TNFRSF1B_GRN	Myeloid16_CD1E+|Mast-cells17_CPA3+	-1.11092	1e-10
IL1B_ADRB2	Myeloid16_CD1E+|Mast-cells17_CPA3+	1.62059	1e-10
CSF1R_CSF1	Myeloid16_CD1E+|Mast-cells17_CPA3+	-1.83136	1e-10
LGALS9_CD44	Myeloid16_CD1E+|Myeloid16_CD1E+	0.253384	1e-10
HLA-C_FAM3C	Myeloid16_CD1E+|Myeloid16_CD1E+	1.3978	1e-10
LAMP1_FAM3C	Myeloid16_CD1E+|Myeloid16_CD1E+	-1.97143	1e-10
CD74_MIF	Myeloid16_CD1E+|Myeloid16_CD1E+	5.37389	1e-10
ICAM1_AREG	Myeloid16_CD1E+|Myeloid16_CD1E+	2.1003	1e-10
TNFRSF1A_GRN	Myeloid16_CD1E+|Myeloid16_CD1E+	0.0538064	1e-10
TNFRSF1B_GRN	Myeloid16_CD1E+|Myeloid16_CD1E+	0.402722	1e-10
CD74_COPA	Myeloid16_CD1E+|Myeloid16_CD1E+	5.35671	1e-10
CD44_HBEGF	Myeloid16_CD1E+|Myeloid16_CD1E+	0.261832	1e-10
HLA-DPB1_TNFSF13B	Myeloid16_CD1E+|Myeloid16_CD1E+	4.07382	1e-10
TFRC_TNFSF13B	Myeloid16_CD1E+|Myeloid16_CD1E+	-1.41889	1e-10
CD40_TNFSF13B	Myeloid16_CD1E+|Myeloid16_CD1E+	-1.22095	1e-10
CD74_APP	Myeloid16_CD1E+|Myeloid16_CD1E+	5.35734	1e-10
ICAM1_SPN	Myeloid16_CD1E+|Myeloid16_CD1E+	-0.979942	1e-10
NRP2_VEGFA	Myeloid16_CD1E+|Myeloid16_CD1E+	-1.18771	1e-10
CCL4L2_VSIR	Myeloid16_CD1E+|Myeloid16_CD1E+	-0.773491	1e-10
TNF_VSIR	Myeloid16_CD1E+|Myeloid16_CD1E+	-1.24811	1e-10
HLA-F_LILRB2	Myeloid16_CD1E+|Myeloid16_CD1E+	-1.82113	1e-10
CD1D_LILRB2	Myeloid16_CD1E+|Myeloid16_CD1E+	-2.30757	1e-10
HLA-F_LILRB1	Myeloid16_CD1E+|Myeloid16_CD1E+	-2.31473	1e-10
TNF_TNFRSF1A	Myeloid16_CD1E+|Myeloid16_CD1E+	-1.95456	1e-10
TNF_TNFRSF1B	Myeloid16_CD1E+|Myeloid16_CD1E+	-0.883635	1e-10
CCL3_CCR1	Myeloid16_CD1E+|Myeloid16_CD1E+	1.4351	1e-10
CCL3L1_CCR1	Myeloid16_CD1E+|Myeloid16_CD1E+	-1.36959	1e-10
LGALS9_CD47	Myeloid16_CD1E+|Myeloid16_CD1E+	-1.23107	1e-10
SIRPA_CD47	Myeloid16_CD1E+|Myeloid16_CD1E+	-1.96016	1e-10
LGALS9_SLC1A5	Myeloid16_CD1E+|Myeloid16_CD1E+	-1.58208	1e-10
LGALS9_HAVCR2	Myeloid16_CD1E+|Myeloid16_CD1E+	-1.24127	1e-10
TNFRSF10B_TNFSF10	Myeloid16_CD1E+|Myeloid16_CD1E+	-2.68038	1e-10
MIF_TNFRSF14	Myeloid16_CD1E+|Myeloid16_CD1E+	-0.541618	1e-10
ANXA1_FPR3	Myeloid16_CD1E+|Myeloid16_CD1E+	0.402722	1e-10
CD55_ADGRE5	Myeloid16_CD1E+|Myeloid16_CD1E+	-0.614845	1e-10
PTPRC_MRC1	Myeloid16_CD1E+|Myeloid16_CD1E+	-0.293359	1e-10
CD99_PILRA	Myeloid16_CD1E+|Myeloid16_CD1E+	-0.514573	1e-10
C5AR1_RPS19	Myeloid16_CD1E+|Myeloid16_CD1E+	3.63888	1e-10
FPR3_HEBP1	Myeloid16_CD1E+|Myeloid16_CD1E+	-2.52284	1e-10
AXL_GAS6	Myeloid16_CD1E+|Myeloid16_CD1E+	-1.85204	1e-10
LTBR_LTB	Myeloid16_CD1E+|Myeloid16_CD1E+	-1.2723	1e-10
LAIR1_LILRB4	Myeloid16_CD1E+|Myeloid16_CD1E+	-2.45799	1e-10
PLAUR_a4b1 complex	Myeloid16_CD1E+|Myeloid16_CD1E+	1.26183	1e-10
ICAM1_aMb2 complex	Myeloid16_CD1E+|Myeloid16_CD1E+	-0.859876	1e-10
ICAM1_aXb2 complex	Myeloid16_CD1E+|Myeloid16_CD1E+	-0.599462	1e-10
LGALS9_CD44	Myeloid16_CD1E+|Myeloid8_S100A12+	0.45628	1e-10
HLA-DPB1_NRG1	Myeloid16_CD1E+|Myeloid8_S100A12+	4.05407	1e-10
CD74_MIF	Myeloid16_CD1E+|Myeloid8_S100A12+	5.36194	1e-10
ICAM1_AREG	Myeloid16_CD1E+|Myeloid8_S100A12+	0.792439	1e-10
TNFRSF1A_GRN	Myeloid16_CD1E+|Myeloid8_S100A12+	-1.07097	1e-10
TNFRSF1B_GRN	Myeloid16_CD1E+|Myeloid8_S100A12+	-0.397828	1e-10
CD74_COPA	Myeloid16_CD1E+|Myeloid8_S100A12+	5.3566	1e-10
CD44_HBEGF	Myeloid16_CD1E+|Myeloid8_S100A12+	0.172488	1e-10
HLA-DPB1_TNFSF13B	Myeloid16_CD1E+|Myeloid8_S100A12+	4.06712	1e-10
TFRC_TNFSF13B	Myeloid16_CD1E+|Myeloid8_S100A12+	-1.75633	1e-10
CD40_TNFSF13B	Myeloid16_CD1E+|Myeloid8_S100A12+	-1.51046	1e-10
CD74_APP	Myeloid16_CD1E+|Myeloid8_S100A12+	5.35759	1e-10
NRP2_VEGFA	Myeloid16_CD1E+|Myeloid8_S100A12+	-1.49818	1e-10
CCL4L2_VSIR	Myeloid16_CD1E+|Myeloid8_S100A12+	-0.56918	1e-10
TNF_VSIR	Myeloid16_CD1E+|Myeloid8_S100A12+	-0.971431	1e-10
HLA-F_LILRB2	Myeloid16_CD1E+|Myeloid8_S100A12+	-1.23447	1e-10
CD1D_LILRB2	Myeloid16_CD1E+|Myeloid8_S100A12+	-1.53952	1e-10
HLA-F_LILRB1	Myeloid16_CD1E+|Myeloid8_S100A12+	-2.07704	1e-10
TNF_TNFRSF1A	Myeloid16_CD1E+|Myeloid8_S100A12+	-1.9105	1e-10
TNF_TNFRSF1B	Myeloid16_CD1E+|Myeloid8_S100A12+	-0.91866	1e-10
CCL3_CCR1	Myeloid16_CD1E+|Myeloid8_S100A12+	1.42116	1e-10
CCL3L1_CCR1	Myeloid16_CD1E+|Myeloid8_S100A12+	-1.46993	1e-10
LGALS9_LRP1	Myeloid16_CD1E+|Myeloid8_S100A12+	-1.57777	1e-10
LGALS9_CD47	Myeloid16_CD1E+|Myeloid8_S100A12+	-1.486	1e-10
SIRPA_CD47	Myeloid16_CD1E+|Myeloid8_S100A12+	-2.40354	1e-10
TNFRSF10B_TNFSF10	Myeloid16_CD1E+|Myeloid8_S100A12+	-2.77596	1e-10
MIF_TNFRSF14	Myeloid16_CD1E+|Myeloid8_S100A12+	-0.595097	1e-10
ANXA1_FPR1	Myeloid16_CD1E+|Myeloid8_S100A12+	0.742437	1e-10
ANXA1_FPR2	Myeloid16_CD1E+|Myeloid8_S100A12+	0.427606	1e-10
APP_FPR2	Myeloid16_CD1E+|Myeloid8_S100A12+	-2.11404	1e-10
CD55_ADGRE5	Myeloid16_CD1E+|Myeloid8_S100A12+	-0.625934	1e-10
CD99_PILRA	Myeloid16_CD1E+|Myeloid8_S100A12+	-0.304006	1e-10
C5AR1_RPS19	Myeloid16_CD1E+|Myeloid8_S100A12+	2.75253	1e-10
FPR3_HEBP1	Myeloid16_CD1E+|Myeloid8_S100A12+	-2.699	1e-10
LAIR1_LILRB4	Myeloid16_CD1E+|Myeloid8_S100A12+	-2.6529	1e-10
ICAM1_aMb2 complex	Myeloid16_CD1E+|Myeloid8_S100A12+	-0.913216	1e-10
ICAM1_aXb2 complex	Myeloid16_CD1E+|Myeloid8_S100A12+	-0.744197	1e-10
NRP2_VEGFA	Myeloid16_CD1E+|Myocyte0	-2.24469	1e-10
TNF_DAG1	Myeloid16_CD1E+|Myocyte0	-2.27928	1e-10
LGALS9_DAG1	Myeloid16_CD1E+|Myocyte0	-1.57777	1e-10
TNF_TNFRSF1A	Myeloid16_CD1E+|Myocyte0	-2.07704	1e-10
NRP2_VEGFA	Myeloid16_CD1E+|Myocyte1	-2.67116	1e-10
TNF_TNFRSF1A	Myeloid16_CD1E+|Myocyte1	-2.17788	1e-10
NRP2_VEGFA	Myeloid16_CD1E+|Myocyte2	-2.39593	1e-10
TNF_DAG1	Myeloid16_CD1E+|Myocyte2	-2.34373	1e-10
LGALS9_DAG1	Myeloid16_CD1E+|Myocyte2	-1.61706	1e-10
TNF_TNFRSF1A	Myeloid16_CD1E+|Myocyte2	-1.98279	1e-10
NRP2_VEGFA	Myeloid16_CD1E+|Myocyte4	-2.45799	1e-10
TNF_TNFRSF1A	Myeloid16_CD1E+|Myocyte4	-2.09542	1e-10
NRP2_VEGFA	Myeloid16_CD1E+|Myocyte5	-2.72738	1e-10
TNF_TNFRSF1A	Myeloid16_CD1E+|Myocyte5	-1.50635	1e-10
LGALS9_CD44	Myeloid16_CD1E+|MØ6	-0.870387	1e-10
CD74_MIF	Myeloid16_CD1E+|MØ6	5.3618	1e-10
TNFRSF1A_GRN	Myeloid16_CD1E+|MØ6	-0.703689	1e-10
TNFRSF1B_GRN	Myeloid16_CD1E+|MØ6	-0.155213	1e-10
CD74_COPA	Myeloid16_CD1E+|MØ6	5.35565	1e-10
CD44_HBEGF	Myeloid16_CD1E+|MØ6	0.0962619	1e-10
HLA-DPB1_TNFSF13B	Myeloid16_CD1E+|MØ6	4.05433	1e-10
TFRC_TNFSF13B	Myeloid16_CD1E+|MØ6	-2.75633	1e-10
CD40_TNFSF13B	Myeloid16_CD1E+|MØ6	-2.30045	1e-10
CD74_APP	Myeloid16_CD1E+|MØ6	5.35562	1e-10
NRP2_VEGFA	Myeloid16_CD1E+|MØ6	-2.20423	1e-10
CCL4L2_VSIR	Myeloid16_CD1E+|MØ6	-1.36587	1e-10
TNF_VSIR	Myeloid16_CD1E+|MØ6	-2.15843	1e-10
HLA-F_LILRB2	Myeloid16_CD1E+|MØ6	-2.2109	1e-10
CD1D_LILRB2	Myeloid16_CD1E+|MØ6	-2.88897	1e-10
TNF_TNFRSF1A	Myeloid16_CD1E+|MØ6	-1.662	1e-10
TNF_TNFRSF1B	Myeloid16_CD1E+|MØ6	-1.88897	1e-10
CCL3_CCR1	Myeloid16_CD1E+|MØ6	1.44148	1e-10
CCL3L1_CCR1	Myeloid16_CD1E+|MØ6	-1.32554	1e-10
LGALS9_LRP1	Myeloid16_CD1E+|MØ6	-1.36587	1e-10
LGALS9_CD47	Myeloid16_CD1E+|MØ6	-1.41889	1e-10
SIRPA_CD47	Myeloid16_CD1E+|MØ6	-2.27928	1e-10
LGALS9_COLEC12	Myeloid16_CD1E+|MØ6	-1.34373	1e-10
LGALS9_HAVCR2	Myeloid16_CD1E+|MØ6	-1.62593	1e-10
CCR1_CCL8	Myeloid16_CD1E+|MØ6	-1.68038	1e-10
CCR1_CCL13	Myeloid16_CD1E+|MØ6	-0.579922	1e-10
CCR1_CCL18	Myeloid16_CD1E+|MØ6	-2.02327	1e-10
SEMA4A_PLXND1	Myeloid16_CD1E+|MØ6	-2.81604	1e-10
ICAM3_CD209	Myeloid16_CD1E+|MØ6	-2.02327	1e-10
ANXA1_FPR3	Myeloid16_CD1E+|MØ6	0.402722	1e-10
CD55_ADGRE5	Myeloid16_CD1E+|MØ6	-0.720232	1e-10
PTPRC_MRC1	Myeloid16_CD1E+|MØ6	0.00432161	1e-10
SPN_SIGLEC1	Myeloid16_CD1E+|MØ6	-2.72738	1e-10
C5AR1_RPS19	Myeloid16_CD1E+|MØ6	1.92865	1e-10
FPR3_HEBP1	Myeloid16_CD1E+|MØ6	-2.39593	1e-10
LAIR1_LILRB4	Myeloid16_CD1E+|MØ6	-2.62593	1e-10
ICAM1_aMb2 complex	Myeloid16_CD1E+|MØ6	-0.92139	1e-10
LGALS9_CD44	Myeloid16_CD1E+|NK-cells12_CD274+	-1.31833	1e-10
TGFB1_TGFBR3	Myeloid16_CD1E+|NK-cells12_CD274+	-2.191	1e-10
HLA-C_FAM3C	Myeloid16_CD1E+|NK-cells12_CD274+	1.41088	1e-10
LAMP1_FAM3C	Myeloid16_CD1E+|NK-cells12_CD274+	-1.84684	1e-10
CD74_MIF	Myeloid16_CD1E+|NK-cells12_CD274+	5.3618	1e-10
ICAM1_AREG	Myeloid16_CD1E+|NK-cells12_CD274+	0.510962	1e-10
CD74_COPA	Myeloid16_CD1E+|NK-cells12_CD274+	5.3554	1e-10
ICAM1_SPN	Myeloid16_CD1E+|NK-cells12_CD274+	-0.78339	1e-10
ICAM1_ITGAL	Myeloid16_CD1E+|NK-cells12_CD274+	-0.951764	1e-10
CCL4L2_VSIR	Myeloid16_CD1E+|NK-cells12_CD274+	-1.24811	1e-10
TNF_VSIR	Myeloid16_CD1E+|NK-cells12_CD274+	-1.96016	1e-10
FAM3C_CLEC2D	Myeloid16_CD1E+|NK-cells12_CD274+	-2.74662	1e-10
TNF_TNFRSF1B	Myeloid16_CD1E+|NK-cells12_CD274+	-1.79086	1e-10
LGALS9_CD47	Myeloid16_CD1E+|NK-cells12_CD274+	-1.17137	1e-10
SIRPA_CD47	Myeloid16_CD1E+|NK-cells12_CD274+	-1.85726	1e-10
LGALS9_HAVCR2	Myeloid16_CD1E+|NK-cells12_CD274+	-1.17788	1e-10
LGALS9_SORL1	Myeloid16_CD1E+|NK-cells12_CD274+	-1.62149	1e-10
MIF_TNFRSF14	Myeloid16_CD1E+|NK-cells12_CD274+	-0.599462	1e-10
IL1B_ADRB2	Myeloid16_CD1E+|NK-cells12_CD274+	1.6107	1e-10
CD55_ADGRE5	Myeloid16_CD1E+|NK-cells12_CD274+	-0.411195	1e-10
CD48_CD244	Myeloid16_CD1E+|NK-cells12_CD274+	-0.979942	1e-10
HLA-E_KLRC1	Myeloid16_CD1E+|NK-cells12_CD274+	0.334568	1e-10
PECAM1_CD38	Myeloid16_CD1E+|NK-cells12_CD274+	-2.662	1e-10
C5AR1_RPS19	Myeloid16_CD1E+|NK-cells12_CD274+	2.3799	1e-10
LTBR_LTB	Myeloid16_CD1E+|NK-cells12_CD274+	-2.53116	1e-10
CLEC2B_KLRF1	Myeloid16_CD1E+|NK-cells12_CD274+	0.0342157	1e-10
PLAUR_a4b1 complex	Myeloid16_CD1E+|NK-cells12_CD274+	1.26484	1e-10
ICAM1_aLb2 complex	Myeloid16_CD1E+|NK-cells12_CD274+	-0.951764	1e-10
ICAM2_aLb2 complex	Myeloid16_CD1E+|NK-cells12_CD274+	-2.80591	1e-10
ICAM3_aLb2 complex	Myeloid16_CD1E+|NK-cells12_CD274+	-2.33643	1e-10
CD74_MIF	Myeloid16_CD1E+|Slow_Myocyte9_TNNT3	5.35713	1e-10
TNF_TNFRSF1A	Myeloid16_CD1E+|Slow_Myocyte9_TNNT3	-1.73216	1e-10
C5AR1_RPS19	Myeloid16_CD1E+|Slow_Myocyte9_TNNT3	1.8476	1e-10
LGALS9_CD44	Myeloid16_CD1E+|T-cells7	-0.625934	1e-10
CD74_MIF	Myeloid16_CD1E+|T-cells7	5.36261	1e-10
ICAM1_AREG	Myeloid16_CD1E+|T-cells7	-0.680382	1e-10
CD74_COPA	Myeloid16_CD1E+|T-cells7	5.35544	1e-10
ICAM1_SPN	Myeloid16_CD1E+|T-cells7	-1.00289	1e-10
CCL4L2_VSIR	Myeloid16_CD1E+|T-cells7	-1.30757	1e-10
TNF_VSIR	Myeloid16_CD1E+|T-cells7	-2.05289	1e-10
FAM3C_CLEC2D	Myeloid16_CD1E+|T-cells7	-1.6529	1e-10
TNF_TNFRSF1B	Myeloid16_CD1E+|T-cells7	-2.03505	1e-10
CD40_CD40LG	Myeloid16_CD1E+|T-cells7	-2.12658	1e-10
LGALS9_CD47	Myeloid16_CD1E+|T-cells7	-1.37707	1e-10
SIRPA_CD47	Myeloid16_CD1E+|T-cells7	-2.20423	1e-10
LGALS9_SORL1	Myeloid16_CD1E+|T-cells7	-1.63039	1e-10
MIF_TNFRSF14	Myeloid16_CD1E+|T-cells7	-0.610433	1e-10
CD55_ADGRE5	Myeloid16_CD1E+|T-cells7	-0.567041	1e-10
C5AR1_RPS19	Myeloid16_CD1E+|T-cells7	2.9749	1e-10
LTBR_LTB	Myeloid16_CD1E+|T-cells7	-0.968605	1e-10
PLAUR_a4b1 complex	Myeloid16_CD1E+|T-cells7	1.26784	1e-10
LGALS9_CD44	Myeloid8_S100A12+|B-cells13_MZB1+	-1.75633	1e-10
HLA-C_FAM3C	Myeloid8_S100A12+|B-cells13_MZB1+	0.608809	1e-10
LAMP1_FAM3C	Myeloid8_S100A12+|B-cells13_MZB1+	-1.69432	1e-10
CD74_MIF	Myeloid8_S100A12+|B-cells13_MZB1+	1.57725	1e-10
TNFRSF1B_GRN	Myeloid8_S100A12+|B-cells13_MZB1+	-1.07704	1e-10
CD74_APP	Myeloid8_S100A12+|B-cells13_MZB1+	1.25278	1e-10
CCL4L2_VSIR	Myeloid8_S100A12+|B-cells13_MZB1+	-1.45403	1e-10
LGALS9_CD47	Myeloid8_S100A12+|B-cells13_MZB1+	-2.02915	1e-10
SIRPA_CD47	Myeloid8_S100A12+|B-cells13_MZB1+	-2.68038	1e-10
PECAM1_CD38	Myeloid8_S100A12+|B-cells13_MZB1+	-1.59946	1e-10
C5AR1_RPS19	Myeloid8_S100A12+|B-cells13_MZB1+	2.51273	1e-10
LGALS9_CD44	Myeloid8_S100A12+|B-cells14_MS4A1+	-1.30757	1e-10
HLA-C_FAM3C	Myeloid8_S100A12+|B-cells14_MS4A1+	0.66175	1e-10
LAMP1_FAM3C	Myeloid8_S100A12+|B-cells14_MS4A1+	-1.45008	1e-10
CD74_MIF	Myeloid8_S100A12+|B-cells14_MS4A1+	1.40926	1e-10
ICAM1_AREG	Myeloid8_S100A12+|B-cells14_MS4A1+	-0.937878	1e-10
TNFRSF1B_GRN	Myeloid8_S100A12+|B-cells14_MS4A1+	-1.02621	1e-10
CD74_COPA	Myeloid8_S100A12+|B-cells14_MS4A1+	1.26424	1e-10
CD74_APP	Myeloid8_S100A12+|B-cells14_MS4A1+	1.26303	1e-10
CCL4L2_VSIR	Myeloid8_S100A12+|B-cells14_MS4A1+	-1.46993	1e-10
LGALS9_CD47	Myeloid8_S100A12+|B-cells14_MS4A1+	-1.80088	1e-10
SIRPA_CD47	Myeloid8_S100A12+|B-cells14_MS4A1+	-2.33643	1e-10
MIF_TNFRSF14	Myeloid8_S100A12+|B-cells14_MS4A1+	-1.486	1e-10
PTPRC_CD22	Myeloid8_S100A12+|B-cells14_MS4A1+	-0.586406	1e-10
C5AR1_RPS19	Myeloid8_S100A12+|B-cells14_MS4A1+	3.67288	1e-10
IL6 receptor_IL6	Myeloid8_S100A12+|B-cells14_MS4A1+	-1.81097	1e-10
LGALS9_CD44	Myeloid8_S100A12+|FB1_APOD+	-0.867752	1e-10
TGFB1_TGFBR3	Myeloid8_S100A12+|FB1_APOD+	-0.897006	1e-10
HLA-C_FAM3C	Myeloid8_S100A12+|FB1_APOD+	0.678072	1e-10
LAMP1_FAM3C	Myeloid8_S100A12+|FB1_APOD+	-1.38458	1e-10
CD74_MIF	Myeloid8_S100A12+|FB1_APOD+	1.46676	1e-10
TNFRSF1A_GRN	Myeloid8_S100A12+|FB1_APOD+	-1.42663	1e-10
TNFRSF1B_GRN	Myeloid8_S100A12+|FB1_APOD+	-0.655172	1e-10
CD74_COPA	Myeloid8_S100A12+|FB1_APOD+	1.26003	1e-10
CD74_APP	Myeloid8_S100A12+|FB1_APOD+	1.4916	1e-10
CCL4L2_VSIR	Myeloid8_S100A12+|FB1_APOD+	-1.55639	1e-10
HLA-DRB1_OGN	Myeloid8_S100A12+|FB1_APOD+	-0.21927	1e-10
LGALS9_LRP1	Myeloid8_S100A12+|FB1_APOD+	-0.321928	1e-10
LGALS9_CD47	Myeloid8_S100A12+|FB1_APOD+	-1.69432	1e-10
SIRPA_CD47	Myeloid8_S100A12+|FB1_APOD+	-2.18442	1e-10
LGALS9_SLC1A5	Myeloid8_S100A12+|FB1_APOD+	-1.9771	1e-10
LGALS9_COLEC12	Myeloid8_S100A12+|FB1_APOD+	-1.99424	1e-10
LGALS9_MRC2	Myeloid8_S100A12+|FB1_APOD+	-1.99424	1e-10
EREG_EGFR	Myeloid8_S100A12+|FB1_APOD+	1.22404	1e-10
CSF1R_CSF1	Myeloid8_S100A12+|FB1_APOD+	-2.39593	1e-10
SELL_CD34	Myeloid8_S100A12+|FB1_APOD+	-1.48197	1e-10
C5AR1_RPS19	Myeloid8_S100A12+|FB1_APOD+	2.45943	1e-10
TGFB1_TGFbeta receptor2	Myeloid8_S100A12+|FB1_APOD+	-2.53952	1e-10
LGALS9_CD44	Myeloid8_S100A12+|FB2_PRG4+	-0.115597	1e-10
TGFB1_TGFBR3	Myeloid8_S100A12+|FB2_PRG4+	-0.302226	1e-10
HLA-C_FAM3C	Myeloid8_S100A12+|FB2_PRG4+	0.745022	1e-10
LAMP1_FAM3C	Myeloid8_S100A12+|FB2_PRG4+	-1.12029	1e-10
CD74_MIF	Myeloid8_S100A12+|FB2_PRG4+	1.5145	1e-10
TNFRSF1A_GRN	Myeloid8_S100A12+|FB2_PRG4+	-0.979942	1e-10
TNFRSF1B_GRN	Myeloid8_S100A12+|FB2_PRG4+	-0.37707	1e-10
CD74_COPA	Myeloid8_S100A12+|FB2_PRG4+	1.27381	1e-10
CD74_APP	Myeloid8_S100A12+|FB2_PRG4+	1.52607	1e-10
CCL4L2_VSIR	Myeloid8_S100A12+|FB2_PRG4+	-0.865122	1e-10
HLA-DRB1_OGN	Myeloid8_S100A12+|FB2_PRG4+	-0.164884	1e-10
CD46_JAG1	Myeloid8_S100A12+|FB2_PRG4+	-2.662	1e-10
CCL3L1_DPP4	Myeloid8_S100A12+|FB2_PRG4+	-1.33279	1e-10
CXCL2_DPP4	Myeloid8_S100A12+|FB2_PRG4+	2.1375	1e-10
LGALS9_LRP1	Myeloid8_S100A12+|FB2_PRG4+	-0.325539	1e-10
LGALS9_CD47	Myeloid8_S100A12+|FB2_PRG4+	-1.51046	1e-10
SIRPA_CD47	Myeloid8_S100A12+|FB2_PRG4+	-1.93236	1e-10
LGALS9_SLC1A5	Myeloid8_S100A12+|FB2_PRG4+	-1.95456	1e-10
LGALS9_MRC2	Myeloid8_S100A12+|FB2_PRG4+	-1.65745	1e-10
EREG_EGFR	Myeloid8_S100A12+|FB2_PRG4+	1.18396	1e-10
CSF1R_CSF1	Myeloid8_S100A12+|FB2_PRG4+	-1.68501	1e-10
CD55_ADGRE5	Myeloid8_S100A12+|FB2_PRG4+	-0.68966	1e-10
SELL_CD34	Myeloid8_S100A12+|FB2_PRG4+	-0.940645	1e-10
C5AR1_RPS19	Myeloid8_S100A12+|FB2_PRG4+	2.66585	1e-10
TGFB1_TGFbeta receptor2	Myeloid8_S100A12+|FB2_PRG4+	-2.38082	1e-10
LGALS9_CD44	Myeloid8_S100A12+|FB3	-2.04692	1e-10
TGFB1_TGFBR3	Myeloid8_S100A12+|FB3	-1.73697	1e-10
CD74_APP	Myeloid8_S100A12+|FB3	1.27917	1e-10
LGALS9_LRP1	Myeloid8_S100A12+|FB3	-1.21759	1e-10
LGALS9_MRC2	Myeloid8_S100A12+|FB3	-2.14561	1e-10
EREG_EGFR	Myeloid8_S100A12+|FB3	1.09761	1e-10
CD74_MIF	Myeloid8_S100A12+|Fast_Myocyte10_TNNC1	1.29924	1e-10
C5AR1_RPS19	Myeloid8_S100A12+|Fast_Myocyte10_TNNC1	1.66494	1e-10
NRG1_MS4A4A	Myeloid8_S100A12+|Immune6	-2.94342	1e-10
LGALS9_CD44	Myeloid8_S100A12+|Mast-cells17_CPA3+	-1.46196	1e-10
CD74_MIF	Myeloid8_S100A12+|Mast-cells17_CPA3+	1.27977	1e-10
ICAM1_AREG	Myeloid8_S100A12+|Mast-cells17_CPA3+	-0.1976	1e-10
TNFRSF1B_GRN	Myeloid8_S100A12+|Mast-cells17_CPA3+	-1.152	1e-10
IL1B_ADRB2	Myeloid8_S100A12+|Mast-cells17_CPA3+	2.21506	1e-10
CSF1R_CSF1	Myeloid8_S100A12+|Mast-cells17_CPA3+	-2.48197	1e-10
LGALS9_CD44	Myeloid8_S100A12+|Myeloid16_CD1E+	0.105678	1e-10
HLA-C_FAM3C	Myeloid8_S100A12+|Myeloid16_CD1E+	0.54893	1e-10
LAMP1_FAM3C	Myeloid8_S100A12+|Myeloid16_CD1E+	-2.02327	1e-10
CD74_MIF	Myeloid8_S100A12+|Myeloid16_CD1E+	1.54201	1e-10
ICAM1_AREG	Myeloid8_S100A12+|Myeloid16_CD1E+	2.07861	1e-10
TNFRSF1A_GRN	Myeloid8_S100A12+|Myeloid16_CD1E+	0.0648829	1e-10
TNFRSF1B_GRN	Myeloid8_S100A12+|Myeloid16_CD1E+	0.388465	1e-10
CD74_COPA	Myeloid8_S100A12+|Myeloid16_CD1E+	1.2756	1e-10
CD44_HBEGF	Myeloid8_S100A12+|Myeloid16_CD1E+	0.462576	1e-10
HLA-DPB1_TNFSF13B	Myeloid8_S100A12+|Myeloid16_CD1E+	0.0935602	1e-10
TFRC_TNFSF13B	Myeloid8_S100A12+|Myeloid16_CD1E+	-1.34373	1e-10
CD74_APP	Myeloid8_S100A12+|Myeloid16_CD1E+	1.28629	1e-10
ICAM1_SPN	Myeloid8_S100A12+|Myeloid16_CD1E+	-1.17462	1e-10
CCL4L2_VSIR	Myeloid8_S100A12+|Myeloid16_CD1E+	-0.84944	1e-10
HLA-F_LILRB2	Myeloid8_S100A12+|Myeloid16_CD1E+	-2.09542	1e-10
HLA-F_LILRB1	Myeloid8_S100A12+|Myeloid16_CD1E+	-2.71786	1e-10
CCL3_CCR1	Myeloid8_S100A12+|Myeloid16_CD1E+	1.45365	1e-10
CCL3L1_CCR1	Myeloid8_S100A12+|Myeloid16_CD1E+	-1.58641	1e-10
LGALS9_CD47	Myeloid8_S100A12+|Myeloid16_CD1E+	-1.68966	1e-10
SIRPA_CD47	Myeloid8_S100A12+|Myeloid16_CD1E+	-2.17788	1e-10
LGALS9_SLC1A5	Myeloid8_S100A12+|Myeloid16_CD1E+	-2.191	1e-10
LGALS9_HAVCR2	Myeloid8_S100A12+|Myeloid16_CD1E+	-1.699	1e-10
MIF_TNFRSF14	Myeloid8_S100A12+|Myeloid16_CD1E+	-1.53533	1e-10
NRG1_MS4A4A	Myeloid8_S100A12+|Myeloid16_CD1E+	-1.87832	1e-10
ANXA1_FPR3	Myeloid8_S100A12+|Myeloid16_CD1E+	-0.397828	1e-10
CD55_ADGRE5	Myeloid8_S100A12+|Myeloid16_CD1E+	-0.606035	1e-10
PTPRC_MRC1	Myeloid8_S100A12+|Myeloid16_CD1E+	-0.426625	1e-10
SELL_SELPLG	Myeloid8_S100A12+|Myeloid16_CD1E+	-2.31473	1e-10
C5AR1_RPS19	Myeloid8_S100A12+|Myeloid16_CD1E+	3.69677	1e-10
LAIR1_LILRB4	Myeloid8_S100A12+|Myeloid16_CD1E+	-2.62593	1e-10
PLAUR_a4b1 complex	Myeloid8_S100A12+|Myeloid16_CD1E+	1.13553	1e-10
ICAM1_aMb2 complex	Myeloid8_S100A12+|Myeloid16_CD1E+	-1.03801	1e-10
ICAM1_aXb2 complex	Myeloid8_S100A12+|Myeloid16_CD1E+	-0.744197	1e-10
LGALS9_CD44	Myeloid8_S100A12+|Myeloid8_S100A12+	0.328836	1e-10
HLA-DPB1_NRG1	Myeloid8_S100A12+|Myeloid8_S100A12+	-0.253257	1e-10
CD74_MIF	Myeloid8_S100A12+|Myeloid8_S100A12+	1.36121	1e-10
ICAM1_AREG	Myeloid8_S100A12+|Myeloid8_S100A12+	0.738119	1e-10
TNFRSF1A_GRN	Myeloid8_S100A12+|Myeloid8_S100A12+	-1.04692	1e-10
TNFRSF1B_GRN	Myeloid8_S100A12+|Myeloid8_S100A12+	-0.42082	1e-10
CD74_COPA	Myeloid8_S100A12+|Myeloid8_S100A12+	1.27381	1e-10
CD44_HBEGF	Myeloid8_S100A12+|Myeloid8_S100A12+	0.386259	1e-10
HLA-DPB1_TNFSF13B	Myeloid8_S100A12+|Myeloid8_S100A12+	-0.0144996	1e-10
TFRC_TNFSF13B	Myeloid8_S100A12+|Myeloid8_S100A12+	-1.65745	1e-10
CD74_APP	Myeloid8_S100A12+|Myeloid8_S100A12+	1.29042	1e-10
CCL4L2_VSIR	Myeloid8_S100A12+|Myeloid8_S100A12+	-0.634867	1e-10
HLA-F_LILRB2	Myeloid8_S100A12+|Myeloid8_S100A12+	-1.4112	1e-10
HLA-F_LILRB1	Myeloid8_S100A12+|Myeloid8_S100A12+	-2.40354	1e-10
CCL3_CCR1	Myeloid8_S100A12+|Myeloid8_S100A12+	1.43936	1e-10
CCL3L1_CCR1	Myeloid8_S100A12+|Myeloid8_S100A12+	-1.7084	1e-10
LGALS9_LRP1	Myeloid8_S100A12+|Myeloid8_S100A12+	-2.18442	1e-10
LGALS9_CD47	Myeloid8_S100A12+|Myeloid8_S100A12+	-2.05289	1e-10
SIRPA_CD47	Myeloid8_S100A12+|Myeloid8_S100A12+	-2.7084	1e-10
MIF_TNFRSF14	Myeloid8_S100A12+|Myeloid8_S100A12+	-1.64837	1e-10
NRG1_MS4A4A	Myeloid8_S100A12+|Myeloid8_S100A12+	-2.5649	1e-10
ANXA1_FPR1	Myeloid8_S100A12+|Myeloid8_S100A12+	0.151859	1e-10
ANXA1_FPR2	Myeloid8_S100A12+|Myeloid8_S100A12+	-0.352916	1e-10
APP_FPR2	Myeloid8_S100A12+|Myeloid8_S100A12+	-2.07704	1e-10
CD55_ADGRE5	Myeloid8_S100A12+|Myeloid8_S100A12+	-0.619271	1e-10
CD99_PILRA	Myeloid8_S100A12+|Myeloid8_S100A12+	-0.985645	1e-10
C5AR1_RPS19	Myeloid8_S100A12+|Myeloid8_S100A12+	2.85778	1e-10
LAIR1_LILRB4	Myeloid8_S100A12+|Myeloid8_S100A12+	-2.84684	1e-10
ICAM1_aMb2 complex	Myeloid8_S100A12+|Myeloid8_S100A12+	-1.09851	1e-10
ICAM1_aXb2 complex	Myeloid8_S100A12+|Myeloid8_S100A12+	-0.907793	1e-10
LGALS9_DAG1	Myeloid8_S100A12+|Myocyte0	-2.191	1e-10
LGALS9_DAG1	Myeloid8_S100A12+|Myocyte2	-2.25154	1e-10
LGALS9_CD44	Myeloid8_S100A12+|MØ6	-1.21424	1e-10
CD74_MIF	Myeloid8_S100A12+|MØ6	1.35952	1e-10
TNFRSF1A_GRN	Myeloid8_S100A12+|MØ6	-0.685014	1e-10
TNFRSF1B_GRN	Myeloid8_S100A12+|MØ6	-0.176251	1e-10
CD74_COPA	Myeloid8_S100A12+|MØ6	1.25761	1e-10
CD44_HBEGF	Myeloid8_S100A12+|MØ6	0.320773	1e-10
HLA-DPB1_TNFSF13B	Myeloid8_S100A12+|MØ6	-0.248108	1e-10
TFRC_TNFSF13B	Myeloid8_S100A12+|MØ6	-2.57347	1e-10
CD74_APP	Myeloid8_S100A12+|MØ6	1.25701	1e-10
CCL4L2_VSIR	Myeloid8_S100A12+|MØ6	-1.48197	1e-10
HLA-F_LILRB2	Myeloid8_S100A12+|MØ6	-2.57347	1e-10
CCL3_CCR1	Myeloid8_S100A12+|MØ6	1.45996	1e-10
CCL3L1_CCR1	Myeloid8_S100A12+|MØ6	-1.53952	1e-10
LGALS9_LRP1	Myeloid8_S100A12+|MØ6	-1.87303	1e-10
LGALS9_CD47	Myeloid8_S100A12+|MØ6	-1.95456	1e-10
SIRPA_CD47	Myeloid8_S100A12+|MØ6	-2.55639	1e-10
LGALS9_COLEC12	Myeloid8_S100A12+|MØ6	-1.84684	1e-10
LGALS9_HAVCR2	Myeloid8_S100A12+|MØ6	-2.25843	1e-10
CCR1_CCL8	Myeloid8_S100A12+|MØ6	-1.81097	1e-10
CCR1_CCL13	Myeloid8_S100A12+|MØ6	-0.639355	1e-10
CCR1_CCL18	Myeloid8_S100A12+|MØ6	-2.18442	1e-10
NRG1_MS4A4A	Myeloid8_S100A12+|MØ6	-0.409278	1e-10
ICAM3_CD209	Myeloid8_S100A12+|MØ6	-2.18442	1e-10
ANXA1_FPR3	Myeloid8_S100A12+|MØ6	-0.397828	1e-10
CD55_ADGRE5	Myeloid8_S100A12+|MØ6	-0.713119	1e-10
PTPRC_MRC1	Myeloid8_S100A12+|MØ6	-0.103147	1e-10
C5AR1_RPS19	Myeloid8_S100A12+|MØ6	2.11036	1e-10
LAIR1_LILRB4	Myeloid8_S100A12+|MØ6	-2.81604	1e-10
ICAM1_aMb2 complex	Myeloid8_S100A12+|MØ6	-1.1047	1e-10
LGALS9_CD44	Myeloid8_S100A12+|NK-cells12_CD274+	-1.81097	1e-10
TGFB1_TGFBR3	Myeloid8_S100A12+|NK-cells12_CD274+	-2.52284	1e-10
HLA-C_FAM3C	Myeloid8_S100A12+|NK-cells12_CD274+	0.571434	1e-10
LAMP1_FAM3C	Myeloid8_S100A12+|NK-cells12_CD274+	-1.89432	1e-10
CD74_MIF	Myeloid8_S100A12+|NK-cells12_CD274+	1.35952	1e-10
ICAM1_AREG	Myeloid8_S100A12+|NK-cells12_CD274+	0.445727	1e-10
CD74_COPA	Myeloid8_S100A12+|NK-cells12_CD274+	1.25338	1e-10
ICAM1_SPN	Myeloid8_S100A12+|NK-cells12_CD274+	-0.951764	1e-10
ICAM1_ITGAL	Myeloid8_S100A12+|NK-cells12_CD274+	-1.13924	1e-10
CCL4L2_VSIR	Myeloid8_S100A12+|NK-cells12_CD274+	-1.35476	1e-10
LGALS9_CD47	Myeloid8_S100A12+|NK-cells12_CD274+	-1.60823	1e-10
SIRPA_CD47	Myeloid8_S100A12+|NK-cells12_CD274+	-2.05889	1e-10
LGALS9_HAVCR2	Myeloid8_S100A12+|NK-cells12_CD274+	-1.61264	1e-10
LGALS9_SORL1	Myeloid8_S100A12+|NK-cells12_CD274+	-2.25843	1e-10
MIF_TNFRSF14	Myeloid8_S100A12+|NK-cells12_CD274+	-1.65745	1e-10
IL1B_ADRB2	Myeloid8_S100A12+|NK-cells12_CD274+	2.20852	1e-10
CD55_ADGRE5	Myeloid8_S100A12+|NK-cells12_CD274+	-0.403542	1e-10
CD48_CD244	Myeloid8_S100A12+|NK-cells12_CD274+	-0.795859	1e-10
HLA-E_KLRC1	Myeloid8_S100A12+|NK-cells12_CD274+	0.24732	1e-10
PECAM1_CD38	Myeloid8_S100A12+|NK-cells12_CD274+	-2.04097	1e-10
C5AR1_RPS19	Myeloid8_S100A12+|NK-cells12_CD274+	2.51475	1e-10
CLEC2B_KLRF1	Myeloid8_S100A12+|NK-cells12_CD274+	-0.33825	1e-10
PLAUR_a4b1 complex	Myeloid8_S100A12+|NK-cells12_CD274+	1.13816	1e-10
ICAM1_aLb2 complex	Myeloid8_S100A12+|NK-cells12_CD274+	-1.13924	1e-10
ICAM2_aLb2 complex	Myeloid8_S100A12+|NK-cells12_CD274+	-2.54793	1e-10
ICAM3_aLb2 complex	Myeloid8_S100A12+|NK-cells12_CD274+	-2.54793	1e-10
CD74_MIF	Myeloid8_S100A12+|Slow_Myocyte9_TNNT3	1.28274	1e-10
C5AR1_RPS19	Myeloid8_S100A12+|Slow_Myocyte9_TNNT3	2.03879	1e-10
LGALS9_CD44	Myeloid8_S100A12+|T-cells7	-0.907793	1e-10
CD74_MIF	Myeloid8_S100A12+|T-cells7	1.37239	1e-10
ICAM1_AREG	Myeloid8_S100A12+|T-cells7	-0.836501	1e-10
CD74_COPA	Myeloid8_S100A12+|T-cells7	1.25399	1e-10
ICAM1_SPN	Myeloid8_S100A12+|T-cells7	-1.1976	1e-10
CCL4L2_VSIR	Myeloid8_S100A12+|T-cells7	-1.41504	1e-10
LGALS9_CD47	Myeloid8_S100A12+|T-cells7	-1.89432	1e-10
SIRPA_CD47	Myeloid8_S100A12+|T-cells7	-2.46594	1e-10
LGALS9_SORL1	Myeloid8_S100A12+|T-cells7	-2.26534	1e-10
MIF_TNFRSF14	Myeloid8_S100A12+|T-cells7	-1.68038	1e-10
CD55_ADGRE5	Myeloid8_S100A12+|T-cells7	-0.560643	1e-10
C5AR1_RPS19	Myeloid8_S100A12+|T-cells7	3.06574	1e-10
PLAUR_a4b1 complex	Myeloid8_S100A12+|T-cells7	1.14143	1e-10
TNFRSF1A_GRN	Myocyte0|FB1_APOD+	-1.54372	1e-10
TNFRSF1A_GRN	Myocyte0|FB2_PRG4+	-1.06492	1e-10
COL4A3_a11b1 complex	Myocyte0|FB2_PRG4+	-2.59946	1e-10
LGR5_RSPO3	Myocyte0|Fast_Myocyte10_TNNC1	-2.85726	1e-10
TNFRSF1A_GRN	Myocyte0|Myeloid16_CD1E+	0.0243197	1e-10
TNFRSF1A_GRN	Myocyte0|Myeloid8_S100A12+	-1.13924	1e-10
COL4A3_a10b1 complex	Myocyte0|Myocyte5	-2.59074	1e-10
TNFRSF1A_GRN	Myocyte0|MØ6	-0.753896	1e-10
TNFRSF1A_GRN	Myocyte1|FB1_APOD+	-1.61264	1e-10
TNFRSF1A_GRN	Myocyte1|FB2_PRG4+	-1.11404	1e-10
COL4A3_a11b1 complex	Myocyte1|FB2_PRG4+	-2.59074	1e-10
TNFRSF1A_GRN	Myocyte1|Myeloid16_CD1E+	0.00144197	1e-10
TNFRSF1A_GRN	Myocyte1|Myeloid8_S100A12+	-1.18771	1e-10
COL4A3_a10b1 complex	Myocyte1|Myocyte5	-2.58208	1e-10
TNFRSF1A_GRN	Myocyte1|MØ6	-0.793357	1e-10
TNFRSF1A_GRN	Myocyte2|FB1_APOD+	-1.48197	1e-10
TNFRSF1A_GRN	Myocyte2|FB2_PRG4+	-1.02034	1e-10
COL4A3_a11b1 complex	Myocyte2|FB2_PRG4+	-2.2723	1e-10
TNFRSF1A_GRN	Myocyte2|Myeloid16_CD1E+	0.045443	1e-10
EGF_NRG1	Myocyte2|Myeloid8_S100A12+	-2.55639	1e-10
TNFRSF1A_GRN	Myocyte2|Myeloid8_S100A12+	-1.08927	1e-10
COL4A3_a10b1 complex	Myocyte2|Myocyte5	-2.26534	1e-10
TNFRSF1A_GRN	Myocyte2|MØ6	-0.717857	1e-10
IL6 receptor_IL6	Myocyte4|B-cells14_MS4A1+	-1.88364	1e-10
TNFRSF1A_GRN	Myocyte4|FB1_APOD+	-1.55639	1e-10
TNFRSF1A_GRN	Myocyte4|FB2_PRG4+	-1.074	1e-10
COL4A3_a11b1 complex	Myocyte4|FB2_PRG4+	-2.5649	1e-10
TNFRSF1A_GRN	Myocyte4|Myeloid16_CD1E+	0.0200577	1e-10
TNFRSF1A_GRN	Myocyte4|Myeloid8_S100A12+	-1.14561	1e-10
COL4A3_a10b1 complex	Myocyte4|Myocyte5	-2.5649	1e-10
TNFRSF1A_GRN	Myocyte4|MØ6	-0.761213	1e-10
TNFRSF1A_GRN	Myocyte5|B-cells13_MZB1+	-1.75147	1e-10
TNFRSF1A_GRN	Myocyte5|B-cells14_MS4A1+	-1.67116	1e-10
TNFRSF1A_GRN	Myocyte5|FB1_APOD+	-1.12658	1e-10
TNFRSF1A_GRN	Myocyte5|FB2_PRG4+	-0.753896	1e-10
COL4A4_a11b1 complex	Myocyte5|FB2_PRG4+	-2.61706	1e-10
COL4A3_a11b1 complex	Myocyte5|FB2_PRG4+	-2.18442	1e-10
TNFRSF1A_GRN	Myocyte5|Mast-cells17_CPA3+	-1.87303	1e-10
TNFRSF1A_GRN	Myocyte5|Myeloid16_CD1E+	0.178874	1e-10
EGF_NRG1	Myocyte5|Myeloid8_S100A12+	-2.88897	1e-10
TNFRSF1A_GRN	Myocyte5|Myeloid8_S100A12+	-0.810966	1e-10
COL4A4_a10b1 complex	Myocyte5|Myocyte5	-2.61706	1e-10
COL4A3_a10b1 complex	Myocyte5|Myocyte5	-2.18442	1e-10
TNFRSF1A_GRN	Myocyte5|MØ6	-0.498179	1e-10
LGALS9_CD44	MØ6|B-cells13_MZB1+	-1.7084	1e-10
HLA-C_FAM3C	MØ6|B-cells13_MZB1+	-0.210897	1e-10
LAMP1_FAM3C	MØ6|B-cells13_MZB1+	-1.13289	1e-10
CD74_MIF	MØ6|B-cells13_MZB1+	2.42653	1e-10
TNFRSF1B_GRN	MØ6|B-cells13_MZB1+	-2.22432	1e-10
CD74_APP	MØ6|B-cells13_MZB1+	2.2552	1e-10
CCL4L2_VSIR	MØ6|B-cells13_MZB1+	-0.773491	1e-10
TNF_VSIR	MØ6|B-cells13_MZB1+	-2.06492	1e-10
LGALS9_CD47	MØ6|B-cells13_MZB1+	-1.97143	1e-10
CXCL12_CXCR4	MØ6|B-cells13_MZB1+	-0.392137	1e-10
PECAM1_CD38	MØ6|B-cells13_MZB1+	-2.06492	1e-10
C5AR1_RPS19	MØ6|B-cells13_MZB1+	2.3488	1e-10
LGALS9_CD44	MØ6|B-cells14_MS4A1+	-1.26882	1e-10
HLA-C_FAM3C	MØ6|B-cells14_MS4A1+	-0.118727	1e-10
LAMP1_FAM3C	MØ6|B-cells14_MS4A1+	-0.962969	1e-10
CD74_MIF	MØ6|B-cells14_MS4A1+	2.33543	1e-10
ICAM1_AREG	MØ6|B-cells14_MS4A1+	-1.14561	1e-10
TNFRSF1A_GRN	MØ6|B-cells14_MS4A1+	-1.84684	1e-10
TNFRSF1B_GRN	MØ6|B-cells14_MS4A1+	-2.1078	1e-10
CD74_COPA	MØ6|B-cells14_MS4A1+	2.26093	1e-10
CD74_APP	MØ6|B-cells14_MS4A1+	2.26033	1e-10
CCL4L2_VSIR	MØ6|B-cells14_MS4A1+	-0.78339	1e-10
TNF_VSIR	MØ6|B-cells14_MS4A1+	-2.08927	1e-10
LGALS9_CD47	MØ6|B-cells14_MS4A1+	-1.75147	1e-10
MIF_TNFRSF14	MØ6|B-cells14_MS4A1+	-1.49818	1e-10
CXCL12_CXCR4	MØ6|B-cells14_MS4A1+	1.2345	1e-10
PTPRC_CD22	MØ6|B-cells14_MS4A1+	-1.50226	1e-10
C5AR1_RPS19	MØ6|B-cells14_MS4A1+	3.60182	1e-10
LGALS9_CD44	MØ6|FB1_APOD+	-0.841663	1e-10
TGFB1_TGFBR3	MØ6|FB1_APOD+	-0.943416	1e-10
HLA-C_FAM3C	MØ6|FB1_APOD+	-0.0923402	1e-10
LAMP1_FAM3C	MØ6|FB1_APOD+	-0.913216	1e-10
CD74_MIF	MØ6|FB1_APOD+	2.36625	1e-10
TNFRSF1A_GRN	MØ6|FB1_APOD+	-1.24469	1e-10
TNFRSF1B_GRN	MØ6|FB1_APOD+	-1.41504	1e-10
CD74_COPA	MØ6|FB1_APOD+	2.25882	1e-10
CD74_APP	MØ6|FB1_APOD+	2.37934	1e-10
NRP1_PGF	MØ6|FB1_APOD+	-1.56064	1e-10
NRP2_PGF	MØ6|FB1_APOD+	-1.67116	1e-10
CCL4L2_VSIR	MØ6|FB1_APOD+	-0.836501	1e-10
TNF_VSIR	MØ6|FB1_APOD+	-2.22432	1e-10
TNF_TNFRSF1A	MØ6|FB1_APOD+	-1.2969	1e-10
HLA-DRB1_OGN	MØ6|FB1_APOD+	0.621993	1e-10
LGALS9_LRP1	MØ6|FB1_APOD+	-0.302226	1e-10
LGALS9_CD47	MØ6|FB1_APOD+	-1.64837	1e-10
LGALS9_SLC1A5	MØ6|FB1_APOD+	-1.92139	1e-10
LGALS9_COLEC12	MØ6|FB1_APOD+	-1.93236	1e-10
LGALS9_MRC2	MØ6|FB1_APOD+	-1.93788	1e-10
FGFR1_FGF7	MØ6|FB1_APOD+	-1.11404	1e-10
CSF1R_CSF1	MØ6|FB1_APOD+	-1.38458	1e-10
C5AR1_RPS19	MØ6|FB1_APOD+	2.28924	1e-10
FPR3_HEBP1	MØ6|FB1_APOD+	-2.1016	1e-10
TGFB1_TGFbeta receptor2	MØ6|FB1_APOD+	-2.68038	1e-10
LGALS9_CD44	MØ6|FB2_PRG4+	-0.100051	1e-10
TGFB1_TGFBR3	MØ6|FB2_PRG4+	-0.330973	1e-10
HLA-C_FAM3C	MØ6|FB2_PRG4+	0.0214797	1e-10
LAMP1_FAM3C	MØ6|FB2_PRG4+	-0.720232	1e-10
CD74_MIF	MØ6|FB2_PRG4+	2.39177	1e-10
TNFRSF1A_GRN	MØ6|FB2_PRG4+	-0.844251	1e-10
TNFRSF1B_GRN	MØ6|FB2_PRG4+	-0.971431	1e-10
CD74_COPA	MØ6|FB2_PRG4+	2.26574	1e-10
CD74_APP	MØ6|FB2_PRG4+	2.39808	1e-10
NRP1_VEGFA	MØ6|FB2_PRG4+	-2.31473	1e-10
NRP2_VEGFA	MØ6|FB2_PRG4+	-2.50635	1e-10
NRP1_PGF	MØ6|FB2_PRG4+	-2.11404	1e-10
NRP2_PGF	MØ6|FB2_PRG4+	-2.27928	1e-10
NRP1_VEGFB	MØ6|FB2_PRG4+	-2.30757	1e-10
NRP2_SEMA3C	MØ6|FB2_PRG4+	-1.39973	1e-10
CCL4L2_VSIR	MØ6|FB2_PRG4+	-0.378944	1e-10
TNF_VSIR	MØ6|FB2_PRG4+	-1.24127	1e-10
TNF_TNFRSF1A	MØ6|FB2_PRG4+	-1.05289	1e-10
HLA-DRB1_OGN	MØ6|FB2_PRG4+	0.651683	1e-10
CD46_JAG1	MØ6|FB2_PRG4+	-2.71786	1e-10
CCL3L1_DPP4	MØ6|FB2_PRG4+	-0.415037	1e-10
CXCL2_DPP4	MØ6|FB2_PRG4+	0.836732	1e-10
LGALS9_LRP1	MØ6|FB2_PRG4+	-0.305788	1e-10
LGALS9_CD47	MØ6|FB2_PRG4+	-1.46993	1e-10
LGALS9_SLC1A5	MØ6|FB2_PRG4+	-1.8997	1e-10
LGALS9_MRC2	MØ6|FB2_PRG4+	-1.60823	1e-10
FGFR1_FGF7	MØ6|FB2_PRG4+	-1.75147	1e-10
CSF1R_CSF1	MØ6|FB2_PRG4+	-0.988504	1e-10
CD55_ADGRE5	MØ6|FB2_PRG4+	-1.9885	1e-10
C5AR1_RPS19	MØ6|FB2_PRG4+	2.51929	1e-10
FPR3_HEBP1	MØ6|FB2_PRG4+	-1.81604	1e-10
TGFB1_TGFbeta receptor2	MØ6|FB2_PRG4+	-2.50635	1e-10
LGALS9_CD44	MØ6|FB3	-1.98279	1e-10
TGFB1_TGFBR3	MØ6|FB3	-1.82113	1e-10
CD74_APP	MØ6|FB3	2.26843	1e-10
TNF_TNFRSF1A	MØ6|FB3	-1.98279	1e-10
LGALS9_LRP1	MØ6|FB3	-1.18442	1e-10
LGALS9_MRC2	MØ6|FB3	-2.08314	1e-10
CD74_MIF	MØ6|Fast_Myocyte10_TNNC1	2.27858	1e-10
TNF_TNFRSF1A	MØ6|Fast_Myocyte10_TNNC1	-1.67116	1e-10
C5AR1_RPS19	MØ6|Fast_Myocyte10_TNNC1	1.35502	1e-10
TNF_TNFRSF1A	MØ6|Immune6	-2.06492	1e-10
LGALS9_CD44	MØ6|Mast-cells17_CPA3+	-1.42275	1e-10
CD74_MIF	MØ6|Mast-cells17_CPA3+	2.26873	1e-10
ICAM1_AREG	MØ6|Mast-cells17_CPA3+	-0.318326	1e-10
TNFRSF1B_GRN	MØ6|Mast-cells17_CPA3+	-2.38836	1e-10
IL1B_ADRB2	MØ6|Mast-cells17_CPA3+	0.0621217	1e-10
CSF1R_CSF1	MØ6|Mast-cells17_CPA3+	-1.42663	1e-10
LGALS9_CD44	MØ6|Myeloid16_CD1E+	0.120352	1e-10
HLA-C_FAM3C	MØ6|Myeloid16_CD1E+	-0.320126	1e-10
LAMP1_FAM3C	MØ6|Myeloid16_CD1E+	-1.34373	1e-10
CD74_MIF	MØ6|Myeloid16_CD1E+	2.40681	1e-10
ICAM1_AREG	MØ6|Myeloid16_CD1E+	2.0545	1e-10
TNFRSF1A_GRN	MØ6|Myeloid16_CD1E+	0.132248	1e-10
TNFRSF1B_GRN	MØ6|Myeloid16_CD1E+	0.0703893	1e-10
CD74_COPA	MØ6|Myeloid16_CD1E+	2.26664	1e-10
CD44_HBEGF	MØ6|Myeloid16_CD1E+	-0.852042	1e-10
HLA-DPB1_TNFSF13B	MØ6|Myeloid16_CD1E+	0.545968	1e-10
TFRC_TNFSF13B	MØ6|Myeloid16_CD1E+	-1.40354	1e-10
CD74_APP	MØ6|Myeloid16_CD1E+	2.27202	1e-10
ICAM1_SPN	MØ6|Myeloid16_CD1E+	-1.42275	1e-10
NRP1_VEGFA	MØ6|Myeloid16_CD1E+	-1.08314	1e-10
NRP2_VEGFA	MØ6|Myeloid16_CD1E+	-1.16165	1e-10
CCL4L2_VSIR	MØ6|Myeloid16_CD1E+	-0.367732	1e-10
TNF_VSIR	MØ6|Myeloid16_CD1E+	-1.22095	1e-10
TNF_TNFRSF1A	MØ6|Myeloid16_CD1E+	-1.9105	1e-10
TNF_TNFRSF1B	MØ6|Myeloid16_CD1E+	-0.865122	1e-10
CCL3_CCR1	MØ6|Myeloid16_CD1E+	1.75146	1e-10
CCL3L1_CCR1	MØ6|Myeloid16_CD1E+	-0.54372	1e-10
LGALS9_CD47	MØ6|Myeloid16_CD1E+	-1.64386	1e-10
LGALS9_SLC1A5	MØ6|Myeloid16_CD1E+	-2.12658	1e-10
LGALS9_HAVCR2	MØ6|Myeloid16_CD1E+	-1.6529	1e-10
MIF_TNFRSF14	MØ6|Myeloid16_CD1E+	-1.55216	1e-10
CXCL12_CXCR4	MØ6|Myeloid16_CD1E+	0.552869	1e-10
ANXA1_FPR3	MØ6|Myeloid16_CD1E+	-0.471929	1e-10
CD55_ADGRE5	MØ6|Myeloid16_CD1E+	-1.79086	1e-10
PTPRC_MRC1	MØ6|Myeloid16_CD1E+	-1.21424	1e-10
CD99_PILRA	MØ6|Myeloid16_CD1E+	-0.512514	1e-10
C5AR1_RPS19	MØ6|Myeloid16_CD1E+	3.62702	1e-10
FPR3_HEBP1	MØ6|Myeloid16_CD1E+	-2.52284	1e-10
LAIR1_LILRB4	MØ6|Myeloid16_CD1E+	-2.22432	1e-10
PLAUR_a4b1 complex	MØ6|Myeloid16_CD1E+	-0.610433	1e-10
VCAM1_a4b1 complex	MØ6|Myeloid16_CD1E+	-1.63935	1e-10
ICAM1_aMb2 complex	MØ6|Myeloid16_CD1E+	-1.26188	1e-10
ICAM1_aXb2 complex	MØ6|Myeloid16_CD1E+	-0.926865	1e-10
LGALS9_CD44	MØ6|Myeloid8_S100A12+	0.340277	1e-10
HLA-DPB1_NRG1	MØ6|Myeloid8_S100A12+	0.299831	1e-10
CD74_MIF	MØ6|Myeloid8_S100A12+	2.31063	1e-10
ICAM1_AREG	MØ6|Myeloid8_S100A12+	0.676267	1e-10
TNFRSF1A_GRN	MØ6|Myeloid8_S100A12+	-0.907793	1e-10
TNFRSF1B_GRN	MØ6|Myeloid8_S100A12+	-1.03801	1e-10
CD74_COPA	MØ6|Myeloid8_S100A12+	2.26574	1e-10
CD44_HBEGF	MØ6|Myeloid8_S100A12+	-1.05289	1e-10
HLA-DPB1_TNFSF13B	MØ6|Myeloid8_S100A12+	0.466758	1e-10
TFRC_TNFSF13B	MØ6|Myeloid8_S100A12+	-1.73216	1e-10
CD74_APP	MØ6|Myeloid8_S100A12+	2.27411	1e-10
NRP1_VEGFA	MØ6|Myeloid8_S100A12+	-1.36959	1e-10
NRP2_VEGFA	MØ6|Myeloid8_S100A12+	-1.46594	1e-10
CCL4L2_VSIR	MØ6|Myeloid8_S100A12+	-0.210897	1e-10
TNF_VSIR	MØ6|Myeloid8_S100A12+	-0.948976	1e-10
TNF_TNFRSF1A	MØ6|Myeloid8_S100A12+	-1.86775	1e-10
TNF_TNFRSF1B	MØ6|Myeloid8_S100A12+	-0.897006	1e-10
CCL3_CCR1	MØ6|Myeloid8_S100A12+	1.73985	1e-10
CCL3L1_CCR1	MØ6|Myeloid8_S100A12+	-0.60165	1e-10
LGALS9_LRP1	MØ6|Myeloid8_S100A12+	-2.12029	1e-10
LGALS9_CD47	MØ6|Myeloid8_S100A12+	-1.9885	1e-10
MIF_TNFRSF14	MØ6|Myeloid8_S100A12+	-1.662	1e-10
CXCL12_CXCR4	MØ6|Myeloid8_S100A12+	-0.239566	1e-10
ANXA1_FPR1	MØ6|Myeloid8_S100A12+	0.100305	1e-10
ANXA1_FPR2	MØ6|Myeloid8_S100A12+	-0.426625	1e-10
APP_FPR2	MØ6|Myeloid8_S100A12+	-2.45799	1e-10
CD55_ADGRE5	MØ6|Myeloid8_S100A12+	-1.81604	1e-10
CD99_PILRA	MØ6|Myeloid8_S100A12+	-0.302226	1e-10
C5AR1_RPS19	MØ6|Myeloid8_S100A12+	2.73031	1e-10
FPR3_HEBP1	MØ6|Myeloid8_S100A12+	-2.699	1e-10
LAIR1_LILRB4	MØ6|Myeloid8_S100A12+	-2.38836	1e-10
ICAM1_aMb2 complex	MØ6|Myeloid8_S100A12+	-1.33279	1e-10
ICAM1_aXb2 complex	MØ6|Myeloid8_S100A12+	-1.11092	1e-10
NRP1_VEGFA	MØ6|Myocyte0	-2.03505	1e-10
NRP2_VEGFA	MØ6|Myocyte0	-2.191	1e-10
TNF_DAG1	MØ6|Myocyte0	-2.22432	1e-10
LGALS9_DAG1	MØ6|Myocyte0	-2.12658	1e-10
TNF_TNFRSF1A	MØ6|Myocyte0	-2.02915	1e-10
NRP1_VEGFA	MØ6|Myocyte1	-2.40354	1e-10
NRP2_VEGFA	MØ6|Myocyte1	-2.59946	1e-10
TNF_TNFRSF1A	MØ6|Myocyte1	-2.12658	1e-10
NRP1_VEGFA	MØ6|Myocyte2	-2.16488	1e-10
NRP2_VEGFA	MØ6|Myocyte2	-2.33643	1e-10
TNF_DAG1	MØ6|Myocyte2	-2.2863	1e-10
LGALS9_DAG1	MØ6|Myocyte2	-2.17788	1e-10
TNF_TNFRSF1A	MØ6|Myocyte2	-1.94342	1e-10
NRP1_VEGFA	MØ6|Myocyte4	-2.21759	1e-10
NRP2_VEGFA	MØ6|Myocyte4	-2.39593	1e-10
TNF_TNFRSF1A	MØ6|Myocyte4	-2.04692	1e-10
NRP1_VEGFA	MØ6|Myocyte5	-2.44222	1e-10
NRP2_VEGFA	MØ6|Myocyte5	-2.6529	1e-10
TNF_TNFRSF1A	MØ6|Myocyte5	-1.47393	1e-10
LGALS9_CD44	MØ6|MØ6	-1.17788	1e-10
CD74_MIF	MØ6|MØ6	2.30947	1e-10
TNFRSF1A_GRN	MØ6|MØ6	-0.573467	1e-10
TNFRSF1B_GRN	MØ6|MØ6	-0.675765	1e-10
CD74_COPA	MØ6|MØ6	2.25761	1e-10
CD44_HBEGF	MØ6|MØ6	-1.23786	1e-10
HLA-DPB1_TNFSF13B	MØ6|MØ6	0.303342	1e-10
TFRC_TNFSF13B	MØ6|MØ6	-2.7084	1e-10
CD74_APP	MØ6|MØ6	2.25731	1e-10
NRP1_VEGFA	MØ6|MØ6	-2	1e-10
NRP2_VEGFA	MØ6|MØ6	-2.152	1e-10
CCL4L2_VSIR	MØ6|MØ6	-0.790859	1e-10
TNF_VSIR	MØ6|MØ6	-2.1078	1e-10
TNF_TNFRSF1A	MØ6|MØ6	-1.62593	1e-10
TNF_TNFRSF1B	MØ6|MØ6	-1.85204	1e-10
CCL3_CCR1	MØ6|MØ6	1.75617	1e-10
CCL3L1_CCR1	MØ6|MØ6	-0.518701	1e-10
LGALS9_LRP1	MØ6|MØ6	-1.82113	1e-10
LGALS9_CD47	MØ6|MØ6	-1.89432	1e-10
LGALS9_COLEC12	MØ6|MØ6	-1.79086	1e-10
LGALS9_HAVCR2	MØ6|MØ6	-2.191	1e-10
CCR1_CCL8	MØ6|MØ6	-1.63039	1e-10
CCR1_CCL13	MØ6|MØ6	-0.554273	1e-10
CCR1_CCL18	MØ6|MØ6	-1.95456	1e-10
ANXA1_FPR3	MØ6|MØ6	-0.473931	1e-10
CD55_ADGRE5	MØ6|MØ6	-2.04692	1e-10
PTPRC_MRC1	MØ6|MØ6	-0.694321	1e-10
C5AR1_RPS19	MØ6|MØ6	1.88947	1e-10
FPR3_HEBP1	MØ6|MØ6	-2.39593	1e-10
LAIR1_LILRB4	MØ6|MØ6	-2.35845	1e-10
ICAM1_aMb2 complex	MØ6|MØ6	-1.34373	1e-10
LGALS9_CD44	MØ6|NK-cells12_CD274+	-1.75633	1e-10
TGFB1_TGFBR3	MØ6|NK-cells12_CD274+	-2.67116	1e-10
HLA-C_FAM3C	MØ6|NK-cells12_CD274+	-0.279284	1e-10
LAMP1_FAM3C	MØ6|NK-cells12_CD274+	-1.26188	1e-10
CD74_MIF	MØ6|NK-cells12_CD274+	2.30947	1e-10
ICAM1_AREG	MØ6|NK-cells12_CD274+	0.369606	1e-10
CD74_COPA	MØ6|NK-cells12_CD274+	2.2555	1e-10
ICAM1_SPN	MØ6|NK-cells12_CD274+	-1.16165	1e-10
ICAM1_ITGAL	MØ6|NK-cells12_CD274+	-1.38458	1e-10
CCL4L2_VSIR	MØ6|NK-cells12_CD274+	-0.710756	1e-10
TNF_VSIR	MØ6|NK-cells12_CD274+	-1.91594	1e-10
TNF_TNFRSF1B	MØ6|NK-cells12_CD274+	-1.75633	1e-10
LGALS9_CD47	MØ6|NK-cells12_CD274+	-1.56064	1e-10
LGALS9_HAVCR2	MØ6|NK-cells12_CD274+	-1.56918	1e-10
LGALS9_SORL1	MØ6|NK-cells12_CD274+	-2.18442	1e-10
MIF_TNFRSF14	MØ6|NK-cells12_CD274+	-1.67116	1e-10
CXCL12_CXCR4	MØ6|NK-cells12_CD274+	0.399445	1e-10
IL1B_ADRB2	MØ6|NK-cells12_CD274+	0.0328061	1e-10
CD55_ADGRE5	MØ6|NK-cells12_CD274+	-1.36587	1e-10
HLA-E_KLRC1	MØ6|NK-cells12_CD274+	-0.21424	1e-10
PECAM1_CD38	MØ6|NK-cells12_CD274+	-2.71786	1e-10
C5AR1_RPS19	MØ6|NK-cells12_CD274+	2.35135	1e-10
CLEC2B_KLRF1	MØ6|NK-cells12_CD274+	-0.320126	1e-10
PLAUR_a4b1 complex	MØ6|NK-cells12_CD274+	-0.599462	1e-10
VCAM1_a4b1 complex	MØ6|NK-cells12_CD274+	-1.61706	1e-10
VCAM1_a4b7 complex	MØ6|NK-cells12_CD274+	-1.62149	1e-10
ICAM1_aLb2 complex	MØ6|NK-cells12_CD274+	-1.38458	1e-10
CD74_MIF	MØ6|Slow_Myocyte9_TNNT3	2.27023	1e-10
TNF_TNFRSF1A	MØ6|Slow_Myocyte9_TNNT3	-1.699	1e-10
C5AR1_RPS19	MØ6|Slow_Myocyte9_TNNT3	1.80612	1e-10
LGALS9_CD44	MØ6|T-cells7	-0.880976	1e-10
CD74_MIF	MØ6|T-cells7	2.31615	1e-10
ICAM1_AREG	MØ6|T-cells7	-1.02915	1e-10
CD74_COPA	MØ6|T-cells7	2.2558	1e-10
ICAM1_SPN	MØ6|T-cells7	-1.45403	1e-10
CCL4L2_VSIR	MØ6|T-cells7	-0.749038	1e-10
TNF_VSIR	MØ6|T-cells7	-2.01159	1e-10
TNF_TNFRSF1B	MØ6|T-cells7	-1.9885	1e-10
LGALS9_CD47	MØ6|T-cells7	-1.8365	1e-10
LGALS9_SORL1	MØ6|T-cells7	-2.1976	1e-10
MIF_TNFRSF14	MØ6|T-cells7	-1.69432	1e-10
CXCL12_CXCR4	MØ6|T-cells7	1.20789	1e-10
CD55_ADGRE5	MØ6|T-cells7	-1.68501	1e-10
C5AR1_RPS19	MØ6|T-cells7	2.95606	1e-10
PLAUR_a4b1 complex	MØ6|T-cells7	-0.588574	1e-10
VCAM1_a4b1 complex	MØ6|T-cells7	-1.5951	1e-10
VCAM1_a4b7 complex	MØ6|T-cells7	-1.67577	1e-10
HLA-C_FAM3C	NK-cells12_CD274+|B-cells13_MZB1+	1.34085	1e-10
LAMP1_FAM3C	NK-cells12_CD274+|B-cells13_MZB1+	-1.70369	1e-10
CD74_MIF	NK-cells12_CD274+|B-cells13_MZB1+	0.529071	1e-10
TNFRSF1B_GRN	NK-cells12_CD274+|B-cells13_MZB1+	-2.1016	1e-10
CCL4L2_VSIR	NK-cells12_CD274+|B-cells13_MZB1+	-0.488026	1e-10
CD94:NKG2A_HLA-E	NK-cells12_CD274+|B-cells13_MZB1+	-0.1976	1e-10
IFNG_Type II IFNR	NK-cells12_CD274+|B-cells13_MZB1+	0.591679	1e-10
HLA-C_FAM3C	NK-cells12_CD274+|B-cells14_MS4A1+	1.37295	1e-10
LAMP1_FAM3C	NK-cells12_CD274+|B-cells14_MS4A1+	-1.45799	1e-10
TNFRSF1B_GRN	NK-cells12_CD274+|B-cells14_MS4A1+	-1.99424	1e-10
CCL4L2_VSIR	NK-cells12_CD274+|B-cells14_MS4A1+	-0.496142	1e-10
KLRB1_CLEC2D	NK-cells12_CD274+|B-cells14_MS4A1+	0.900722	1e-10
FAM3C_CLEC2D	NK-cells12_CD274+|B-cells14_MS4A1+	-1.5951	1e-10
TNFSF14_TNFRSF14	NK-cells12_CD274+|B-cells14_MS4A1+	-1.699	1e-10
CD160_TNFRSF14	NK-cells12_CD274+|B-cells14_MS4A1+	-1.50226	1e-10
MIF_TNFRSF14	NK-cells12_CD274+|B-cells14_MS4A1+	-1.50226	1e-10
PTPRC_CD22	NK-cells12_CD274+|B-cells14_MS4A1+	-0.394032	1e-10
CD94:NKG2A_HLA-E	NK-cells12_CD274+|B-cells14_MS4A1+	0.180148	1e-10
IFNG_Type II IFNR	NK-cells12_CD274+|B-cells14_MS4A1+	0.688852	1e-10
TGFB1_TGFBR3	NK-cells12_CD274+|FB1_APOD+	-0.793357	1e-10
HLA-C_FAM3C	NK-cells12_CD274+|FB1_APOD+	1.38239	1e-10
LAMP1_FAM3C	NK-cells12_CD274+|FB1_APOD+	-1.39214	1e-10
TNFRSF1B_GRN	NK-cells12_CD274+|FB1_APOD+	-1.34373	1e-10
CCL4L2_VSIR	NK-cells12_CD274+|FB1_APOD+	-0.53952	1e-10
TNFSF14_LTBR	NK-cells12_CD274+|FB1_APOD+	-1.8365	1e-10
NCR3_BAG6	NK-cells12_CD274+|FB1_APOD+	-1.77103	1e-10
CD2_CD58	NK-cells12_CD274+|FB1_APOD+	-2.59074	1e-10
CD94:NKG2A_HLA-E	NK-cells12_CD274+|FB1_APOD+	0.566572	1e-10
TGFB1_TGFbeta receptor2	NK-cells12_CD274+|FB1_APOD+	-2.23786	1e-10
IFNG_Type II IFNR	NK-cells12_CD274+|FB1_APOD+	0.709291	1e-10
TIGIT_NECTIN2	NK-cells12_CD274+|FB2_PRG4+	-2.59946	1e-10
TGFB1_TGFBR3	NK-cells12_CD274+|FB2_PRG4+	-0.232769	1e-10
HLA-C_FAM3C	NK-cells12_CD274+|FB2_PRG4+	1.42438	1e-10
LAMP1_FAM3C	NK-cells12_CD274+|FB2_PRG4+	-1.12658	1e-10
TNFRSF1B_GRN	NK-cells12_CD274+|FB2_PRG4+	-0.91866	1e-10
ADRB2_VEGFB	NK-cells12_CD274+|FB2_PRG4+	-2.73697	1e-10
CCL4L2_VSIR	NK-cells12_CD274+|FB2_PRG4+	-0.15682	1e-10
CD46_JAG1	NK-cells12_CD274+|FB2_PRG4+	-2.88897	1e-10
TNFSF14_LTBR	NK-cells12_CD274+|FB2_PRG4+	-1.70369	1e-10
NCR3_BAG6	NK-cells12_CD274+|FB2_PRG4+	-1.7084	1e-10
CD2_CD58	NK-cells12_CD274+|FB2_PRG4+	-2.23786	1e-10
CD55_ADGRE5	NK-cells12_CD274+|FB2_PRG4+	-2.29336	1e-10
CD94:NKG2A_HLA-E	NK-cells12_CD274+|FB2_PRG4+	0.589763	1e-10
TGFB1_TGFbeta receptor2	NK-cells12_CD274+|FB2_PRG4+	-2.1078	1e-10
IFNG_Type II IFNR	NK-cells12_CD274+|FB2_PRG4+	0.768925	1e-10
TGFB1_TGFBR3	NK-cells12_CD274+|FB3	-1.55639	1e-10
CD94:NKG2A_HLA-E	NK-cells12_CD274+|FB3	-1.43831	1e-10
NCR3_BAG6	NK-cells12_CD274+|Fast_Myocyte10_TNNC1	-1.63935	1e-10
SPN_SIGLEC1	NK-cells12_CD274+|Immune6	-2.29336	1e-10
ICAM1_AREG	NK-cells12_CD274+|Mast-cells17_CPA3+	-0.768568	1e-10
TNFRSF1B_GRN	NK-cells12_CD274+|Mast-cells17_CPA3+	-2.25154	1e-10
CD94:NKG2A_HLA-E	NK-cells12_CD274+|Mast-cells17_CPA3+	-1.1078	1e-10
TIGIT_NECTIN2	NK-cells12_CD274+|Myeloid16_CD1E+	-2.30045	1e-10
HLA-C_FAM3C	NK-cells12_CD274+|Myeloid16_CD1E+	1.30451	1e-10
LAMP1_FAM3C	NK-cells12_CD274+|Myeloid16_CD1E+	-2.03505	1e-10
ICAM1_AREG	NK-cells12_CD274+|Myeloid16_CD1E+	1.9782	1e-10
TNFRSF1B_GRN	NK-cells12_CD274+|Myeloid16_CD1E+	0.0962619	1e-10
CD44_HBEGF	NK-cells12_CD274+|Myeloid16_CD1E+	-1.29336	1e-10
ICAM1_SPN	NK-cells12_CD274+|Myeloid16_CD1E+	-2.6529	1e-10
CCL4L2_VSIR	NK-cells12_CD274+|Myeloid16_CD1E+	-0.147202	1e-10
HLA-F_LILRB2	NK-cells12_CD274+|Myeloid16_CD1E+	-1.44222	1e-10
HLA-F_LILRB1	NK-cells12_CD274+|Myeloid16_CD1E+	-1.81097	1e-10
CCL3_CCR1	NK-cells12_CD274+|Myeloid16_CD1E+	1.61824	1e-10
CCL5_CCR1	NK-cells12_CD274+|Myeloid16_CD1E+	1.24428	1e-10
TNFSF14_LTBR	NK-cells12_CD274+|Myeloid16_CD1E+	-1.97143	1e-10
TNFSF14_TNFRSF14	NK-cells12_CD274+|Myeloid16_CD1E+	-1.76121	1e-10
CD160_TNFRSF14	NK-cells12_CD274+|Myeloid16_CD1E+	-1.55639	1e-10
MIF_TNFRSF14	NK-cells12_CD274+|Myeloid16_CD1E+	-1.55216	1e-10
NCR3_BAG6	NK-cells12_CD274+|Myeloid16_CD1E+	-1.82623	1e-10
ANXA1_FPR3	NK-cells12_CD274+|Myeloid16_CD1E+	-0.448115	1e-10
CD2_CD58	NK-cells12_CD274+|Myeloid16_CD1E+	-2.30757	1e-10
CD55_ADGRE5	NK-cells12_CD274+|Myeloid16_CD1E+	-2.05289	1e-10
PTPRC_MRC1	NK-cells12_CD274+|Myeloid16_CD1E+	-0.253257	1e-10
CD99_PILRA	NK-cells12_CD274+|Myeloid16_CD1E+	-0.816037	1e-10
ICAM1_aMb2 complex	NK-cells12_CD274+|Myeloid16_CD1E+	-2.30045	1e-10
ICAM1_aXb2 complex	NK-cells12_CD274+|Myeloid16_CD1E+	-1.68038	1e-10
CD94:NKG2A_HLA-E	NK-cells12_CD274+|Myeloid16_CD1E+	0.334568	1e-10
IFNG_Type II IFNR	NK-cells12_CD274+|Myeloid16_CD1E+	0.718088	1e-10
ICAM1_AREG	NK-cells12_CD274+|Myeloid8_S100A12+	0.468844	1e-10
TNFRSF1B_GRN	NK-cells12_CD274+|Myeloid8_S100A12+	-0.982791	1e-10
CD44_HBEGF	NK-cells12_CD274+|Myeloid8_S100A12+	-1.57347	1e-10
CCL4L2_VSIR	NK-cells12_CD274+|Myeloid8_S100A12+	-0.011588	1e-10
HLA-F_LILRB2	NK-cells12_CD274+|Myeloid8_S100A12+	-0.974262	1e-10
HLA-F_LILRB1	NK-cells12_CD274+|Myeloid8_S100A12+	-1.63487	1e-10
CCL3_CCR1	NK-cells12_CD274+|Myeloid8_S100A12+	1.60549	1e-10
CCL5_CCR1	NK-cells12_CD274+|Myeloid8_S100A12+	1.22836	1e-10
TNFSF14_TNFRSF14	NK-cells12_CD274+|Myeloid8_S100A12+	-1.88897	1e-10
CD160_TNFRSF14	NK-cells12_CD274+|Myeloid8_S100A12+	-1.67116	1e-10
MIF_TNFRSF14	NK-cells12_CD274+|Myeloid8_S100A12+	-1.66658	1e-10
ANXA1_FPR1	NK-cells12_CD274+|Myeloid8_S100A12+	0.116365	1e-10
ANXA1_FPR2	NK-cells12_CD274+|Myeloid8_S100A12+	-0.403542	1e-10
CD2_CD58	NK-cells12_CD274+|Myeloid8_S100A12+	-2.63487	1e-10
CD55_ADGRE5	NK-cells12_CD274+|Myeloid8_S100A12+	-2.08314	1e-10
CD99_PILRA	NK-cells12_CD274+|Myeloid8_S100A12+	-0.558517	1e-10
ICAM1_aMb2 complex	NK-cells12_CD274+|Myeloid8_S100A12+	-2.45799	1e-10
ICAM1_aXb2 complex	NK-cells12_CD274+|Myeloid8_S100A12+	-2.01159	1e-10
CD94:NKG2A_HLA-E	NK-cells12_CD274+|Myeloid8_S100A12+	0.24732	1e-10
IFNG_Type II IFNR	NK-cells12_CD274+|Myeloid8_S100A12+	0.690641	1e-10
TNFRSF1B_GRN	NK-cells12_CD274+|MØ6	-0.634867	1e-10
CD44_HBEGF	NK-cells12_CD274+|MØ6	-1.84684	1e-10
CCL4L2_VSIR	NK-cells12_CD274+|MØ6	-0.50226	1e-10
HLA-F_LILRB2	NK-cells12_CD274+|MØ6	-1.73216	1e-10
CCL3_CCR1	NK-cells12_CD274+|MØ6	1.62387	1e-10
CCL5_CCR1	NK-cells12_CD274+|MØ6	1.25157	1e-10
ICAM3_CD209	NK-cells12_CD274+|MØ6	-1.61706	1e-10
ANXA1_FPR3	NK-cells12_CD274+|MØ6	-0.448115	1e-10
CD55_ADGRE5	NK-cells12_CD274+|MØ6	-2.36587	1e-10
PTPRC_MRC1	NK-cells12_CD274+|MØ6	0.0370307	1e-10
SPN_SIGLEC1	NK-cells12_CD274+|MØ6	-2.152	1e-10
ICAM1_aMb2 complex	NK-cells12_CD274+|MØ6	-2.47393	1e-10
CD94:NKG2A_HLA-E	NK-cells12_CD274+|MØ6	-0.21424	1e-10
IFNG_Type II IFNR	NK-cells12_CD274+|MØ6	0.624803	1e-10
TGFB1_TGFBR3	NK-cells12_CD274+|NK-cells12_CD274+	-2.22432	1e-10
HLA-C_FAM3C	NK-cells12_CD274+|NK-cells12_CD274+	1.31788	1e-10
LAMP1_FAM3C	NK-cells12_CD274+|NK-cells12_CD274+	-1.90509	1e-10
ICAM1_AREG	NK-cells12_CD274+|NK-cells12_CD274+	0.107018	1e-10
ICAM1_SPN	NK-cells12_CD274+|NK-cells12_CD274+	-2.1016	1e-10
ICAM1_ITGAL	NK-cells12_CD274+|NK-cells12_CD274+	-2.5649	1e-10
CCL4L2_VSIR	NK-cells12_CD274+|NK-cells12_CD274+	-0.436354	1e-10
KLRB1_CLEC2D	NK-cells12_CD274+|NK-cells12_CD274+	0.773152	1e-10
FAM3C_CLEC2D	NK-cells12_CD274+|NK-cells12_CD274+	-2.53952	1e-10
TNFSF14_TNFRSF14	NK-cells12_CD274+|NK-cells12_CD274+	-1.8997	1e-10
CD160_TNFRSF14	NK-cells12_CD274+|NK-cells12_CD274+	-1.67577	1e-10
MIF_TNFRSF14	NK-cells12_CD274+|NK-cells12_CD274+	-1.67577	1e-10
CD55_ADGRE5	NK-cells12_CD274+|NK-cells12_CD274+	-1.55639	1e-10
CD48_CD244	NK-cells12_CD274+|NK-cells12_CD274+	-1.49411	1e-10
HLA-E_KLRC1	NK-cells12_CD274+|NK-cells12_CD274+	0.689746	1e-10
CLEC2B_KLRF1	NK-cells12_CD274+|NK-cells12_CD274+	0.0214797	1e-10
CD94:NKG2A_HLA-E	NK-cells12_CD274+|NK-cells12_CD274+	0.689746	1e-10
ICAM1_aLb2 complex	NK-cells12_CD274+|NK-cells12_CD274+	-2.5649	1e-10
ICAM2_aLb2 complex	NK-cells12_CD274+|NK-cells12_CD274+	-2.17137	1e-10
ICAM3_aLb2 complex	NK-cells12_CD274+|NK-cells12_CD274+	-1.85204	1e-10
NCR3_BAG6	NK-cells12_CD274+|Slow_Myocyte9_TNNT3	-1.71312	1e-10
CD94:NKG2A_HLA-E	NK-cells12_CD274+|Slow_Myocyte9_TNNT3	-1.17462	1e-10
ICAM1_AREG	NK-cells12_CD274+|T-cells7	-1.85726	1e-10
ICAM1_SPN	NK-cells12_CD274+|T-cells7	-2.72738	1e-10
CCL4L2_VSIR	NK-cells12_CD274+|T-cells7	-0.467932	1e-10
KLRB1_CLEC2D	NK-cells12_CD274+|T-cells7	0.908429	1e-10
FAM3C_CLEC2D	NK-cells12_CD274+|T-cells7	-1.55216	1e-10
TNFSF14_TNFRSF14	NK-cells12_CD274+|T-cells7	-1.92687	1e-10
CD160_TNFRSF14	NK-cells12_CD274+|T-cells7	-1.699	1e-10
MIF_TNFRSF14	NK-cells12_CD274+|T-cells7	-1.69432	1e-10
CD55_ADGRE5	NK-cells12_CD274+|T-cells7	-1.92687	1e-10
CD94:NKG2A_HLA-E	NK-cells12_CD274+|T-cells7	0.380729	1e-10
MIF_TNFRSF14	Slow_Myocyte9_TNNT3|B-cells14_MS4A1+	-2.17788	1e-10
TNFRSF1A_GRN	Slow_Myocyte9_TNNT3|FB1_APOD+	-1.30045	1e-10
TNFRSF1A_GRN	Slow_Myocyte9_TNNT3|FB2_PRG4+	-0.8863	1e-10
TNFRSF1A_GRN	Slow_Myocyte9_TNNT3|Myeloid16_CD1E+	0.111031	1e-10
MIF_TNFRSF14	Slow_Myocyte9_TNNT3|Myeloid16_CD1E+	-2.26534	1e-10
TNFRSF1A_GRN	Slow_Myocyte9_TNNT3|Myeloid8_S100A12+	-0.948976	1e-10
ANXA1_FPR1	Slow_Myocyte9_TNNT3|Myeloid8_S100A12+	-0.897006	1e-10
TNFRSF1A_GRN	Slow_Myocyte9_TNNT3|MØ6	-0.608232	1e-10
MIF_TNFRSF14	Slow_Myocyte9_TNNT3|NK-cells12_CD274+	-2.46594	1e-10
HLA-E_KLRC1	Slow_Myocyte9_TNNT3|NK-cells12_CD274+	-1.17462	1e-10
CLEC2B_KLRF1	Slow_Myocyte9_TNNT3|NK-cells12_CD274+	-0.608232	1e-10
HLA-C_FAM3C	T-cells7|B-cells13_MZB1+	1.1117	1e-10
LAMP1_FAM3C	T-cells7|B-cells13_MZB1+	-1.99424	1e-10
CD74_MIF	T-cells7|B-cells13_MZB1+	0.359521	1e-10
TNFRSF1B_GRN	T-cells7|B-cells13_MZB1+	-2.40354	1e-10
CCL4L2_VSIR	T-cells7|B-cells13_MZB1+	-1.7084	1e-10
TNF_VSIR	T-cells7|B-cells13_MZB1+	-2.58208	1e-10
IFNG_Type II IFNR	T-cells7|B-cells13_MZB1+	-0.14401	1e-10
HLA-C_FAM3C	T-cells7|B-cells14_MS4A1+	1.14926	1e-10
LAMP1_FAM3C	T-cells7|B-cells14_MS4A1+	-1.699	1e-10
TNFRSF1B_GRN	T-cells7|B-cells14_MS4A1+	-2.27928	1e-10
CCL4L2_VSIR	T-cells7|B-cells14_MS4A1+	-1.72738	1e-10
TNF_VSIR	T-cells7|B-cells14_MS4A1+	-2.60823	1e-10
KLRB1_CLEC2D	T-cells7|B-cells14_MS4A1+	-0.356606	1e-10
CD27_CD70	T-cells7|B-cells14_MS4A1+	-2.18442	1e-10
TNFSF14_TNFRSF14	T-cells7|B-cells14_MS4A1+	-2.04692	1e-10
MIF_TNFRSF14	T-cells7|B-cells14_MS4A1+	-1.40736	1e-10
PTPRC_CD22	T-cells7|B-cells14_MS4A1+	-0.413115	1e-10
IFNG_Type II IFNR	T-cells7|B-cells14_MS4A1+	0.0129262	1e-10
TGFB1_TGFBR3	T-cells7|FB1_APOD+	-0.902389	1e-10
HLA-C_FAM3C	T-cells7|FB1_APOD+	1.16027	1e-10
LAMP1_FAM3C	T-cells7|FB1_APOD+	-1.62149	1e-10
TNFRSF1B_GRN	T-cells7|FB1_APOD+	-1.51457	1e-10
CCL4L2_VSIR	T-cells7|FB1_APOD+	-1.82623	1e-10
TNF_VSIR	T-cells7|FB1_APOD+	-2.80591	1e-10
TNF_TNFRSF1A	T-cells7|FB1_APOD+	-1.57347	1e-10
TNFSF14_LTBR	T-cells7|FB1_APOD+	-2.22432	1e-10
CD2_CD58	T-cells7|FB1_APOD+	-1.14561	1e-10
CD40LG_a5b1 complex	T-cells7|FB1_APOD+	-2.50635	1e-10
TGFB1_TGFbeta receptor2	T-cells7|FB1_APOD+	-2.54793	1e-10
IFNG_Type II IFNR	T-cells7|FB1_APOD+	0.045443	1e-10
TGFB1_TGFBR3	T-cells7|FB2_PRG4+	-0.304006	1e-10
HLA-C_FAM3C	T-cells7|FB2_PRG4+	1.20914	1e-10
LAMP1_FAM3C	T-cells7|FB2_PRG4+	-1.31473	1e-10
TNFRSF1B_GRN	T-cells7|FB2_PRG4+	-1.04394	1e-10
CD74_APP	T-cells7|FB2_PRG4+	0.237564	1e-10
CCL4L2_VSIR	T-cells7|FB2_PRG4+	-1.02915	1e-10
TNF_VSIR	T-cells7|FB2_PRG4+	-1.50635	1e-10
TNF_TNFRSF1A	T-cells7|FB2_PRG4+	-1.2863	1e-10
CD27_CD70	T-cells7|FB2_PRG4+	-1.87832	1e-10
CD46_JAG1	T-cells7|FB2_PRG4+	-2.88897	1e-10
TNFSF14_LTBR	T-cells7|FB2_PRG4+	-2.05289	1e-10
CD2_CD58	T-cells7|FB2_PRG4+	-1.00289	1e-10
CD55_ADGRE5	T-cells7|FB2_PRG4+	-2.14561	1e-10
CD40LG_a5b1 complex	T-cells7|FB2_PRG4+	-1.8997	1e-10
TGFB1_TGFbeta receptor2	T-cells7|FB2_PRG4+	-2.38836	1e-10
IFNG_Type II IFNR	T-cells7|FB2_PRG4+	0.140124	1e-10
TGFB1_TGFBR3	T-cells7|FB3	-1.74662	1e-10
TNF_TNFRSF1A	T-cells7|FB3	-2.45799	1e-10
TNF_TNFRSF1A	T-cells7|Fast_Myocyte10_TNNC1	-2.04097	1e-10
TNF_TNFRSF1A	T-cells7|Immune6	-2.57347	1e-10
SPN_SIGLEC1	T-cells7|Immune6	-3.03505	1e-10
HLA-C_FAM3C	T-cells7|Myeloid16_CD1E+	1.06901	1e-10
CD74_MIF	T-cells7|Myeloid16_CD1E+	0.276199	1e-10
TNFRSF1B_GRN	T-cells7|Myeloid16_CD1E+	0.0342157	1e-10
CD44_HBEGF	T-cells7|Myeloid16_CD1E+	-0.610433	1e-10
HLA-DPB1_TNFSF13B	T-cells7|Myeloid16_CD1E+	-1.02034	1e-10
CCL4L2_VSIR	T-cells7|Myeloid16_CD1E+	-1.01159	1e-10
TNF_VSIR	T-cells7|Myeloid16_CD1E+	-1.486	1e-10
HLA-F_LILRB2	T-cells7|Myeloid16_CD1E+	-1.64386	1e-10
HLA-F_LILRB1	T-cells7|Myeloid16_CD1E+	-2.07704	1e-10
TNF_TNFRSF1B	T-cells7|Myeloid16_CD1E+	-1.06492	1e-10
CCL5_CCR1	T-cells7|Myeloid16_CD1E+	1.07519	1e-10
TNFSF14_LTBR	T-cells7|Myeloid16_CD1E+	-2.40354	1e-10
TNFSF14_TNFRSF14	T-cells7|Myeloid16_CD1E+	-2.12658	1e-10
MIF_TNFRSF14	T-cells7|Myeloid16_CD1E+	-1.45799	1e-10
ANXA1_FPR3	T-cells7|Myeloid16_CD1E+	0.260628	1e-10
CD2_CD58	T-cells7|Myeloid16_CD1E+	-1.03505	1e-10
CD55_ADGRE5	T-cells7|Myeloid16_CD1E+	-1.92687	1e-10
PTPRC_MRC1	T-cells7|Myeloid16_CD1E+	-0.270556	1e-10
CD99_PILRA	T-cells7|Myeloid16_CD1E+	-0.778432	1e-10
CD6_ALCAM	T-cells7|Myeloid16_CD1E+	-2.45799	1e-10
IFNG_Type II IFNR	T-cells7|Myeloid16_CD1E+	0.0593553	1e-10
TNFRSF1B_GRN	T-cells7|Myeloid8_S100A12+	-1.11404	1e-10
CD44_HBEGF	T-cells7|Myeloid8_S100A12+	-0.77596	1e-10
HLA-DPB1_TNFSF13B	T-cells7|Myeloid8_S100A12+	-1.26882	1e-10
CCL4L2_VSIR	T-cells7|Myeloid8_S100A12+	-0.773491	1e-10
TNF_VSIR	T-cells7|Myeloid8_S100A12+	-1.16488	1e-10
HLA-F_LILRB2	T-cells7|Myeloid8_S100A12+	-1.11716	1e-10
HLA-F_LILRB1	T-cells7|Myeloid8_S100A12+	-1.86775	1e-10
TNF_TNFRSF1A	T-cells7|Myeloid8_S100A12+	-2.30045	1e-10
TNF_TNFRSF1B	T-cells7|Myeloid8_S100A12+	-1.1016	1e-10
CCL5_CCR1	T-cells7|Myeloid8_S100A12+	1.05728	1e-10
TNFSF14_TNFRSF14	T-cells7|Myeloid8_S100A12+	-2.29336	1e-10
MIF_TNFRSF14	T-cells7|Myeloid8_S100A12+	-1.56064	1e-10
ANXA1_FPR1	T-cells7|Myeloid8_S100A12+	0.631337	1e-10
ANXA1_FPR2	T-cells7|Myeloid8_S100A12+	0.288063	1e-10
CD2_CD58	T-cells7|Myeloid8_S100A12+	-1.16165	1e-10
CD55_ADGRE5	T-cells7|Myeloid8_S100A12+	-1.95456	1e-10
CD99_PILRA	T-cells7|Myeloid8_S100A12+	-0.529073	1e-10
IFNG_Type II IFNR	T-cells7|Myeloid8_S100A12+	0.0172093	1e-10
TNF_DAG1	T-cells7|Myocyte0	-2.81604	1e-10
TNF_TNFRSF1A	T-cells7|Myocyte0	-2.53116	1e-10
TNF_DAG1	T-cells7|Myocyte2	-2.9105	1e-10
TNF_TNFRSF1A	T-cells7|Myocyte2	-2.40354	1e-10
TNF_TNFRSF1A	T-cells7|Myocyte4	-2.54793	1e-10
TNF_TNFRSF1A	T-cells7|Myocyte5	-1.79086	1e-10
TNFRSF1B_GRN	T-cells7|MØ6	-0.736966	1e-10
CD44_HBEGF	T-cells7|MØ6	-0.926865	1e-10
CCL4L2_VSIR	T-cells7|MØ6	-1.74178	1e-10
TNF_VSIR	T-cells7|MØ6	-2.64386	1e-10
HLA-F_LILRB2	T-cells7|MØ6	-1.98279	1e-10
TNF_TNFRSF1A	T-cells7|MØ6	-1.98279	1e-10
TNF_TNFRSF1B	T-cells7|MØ6	-2.27928	1e-10
CCL5_CCR1	T-cells7|MØ6	1.08338	1e-10
ICAM3_CD209	T-cells7|MØ6	-1.69432	1e-10
ANXA1_FPR3	T-cells7|MØ6	0.260628	1e-10
CD55_ADGRE5	T-cells7|MØ6	-2.2109	1e-10
PTPRC_MRC1	T-cells7|MØ6	0.0229004	1e-10
SPN_SIGLEC1	T-cells7|MØ6	-2.79586	1e-10
IFNG_Type II IFNR	T-cells7|MØ6	-0.0908029	1e-10
TGFB1_TGFBR3	T-cells7|NK-cells12_CD274+	-2.53952	1e-10
HLA-C_FAM3C	T-cells7|NK-cells12_CD274+	1.08474	1e-10
LAMP1_FAM3C	T-cells7|NK-cells12_CD274+	-2.24469	1e-10
CCL4L2_VSIR	T-cells7|NK-cells12_CD274+	-1.59074	1e-10
TNF_VSIR	T-cells7|NK-cells12_CD274+	-2.36587	1e-10
KLRB1_CLEC2D	T-cells7|NK-cells12_CD274+	-0.685014	1e-10
TNF_TNFRSF1B	T-cells7|NK-cells12_CD274+	-2.152	1e-10
TNFSF14_TNFRSF14	T-cells7|NK-cells12_CD274+	-2.30757	1e-10
MIF_TNFRSF14	T-cells7|NK-cells12_CD274+	-1.56918	1e-10
CD55_ADGRE5	T-cells7|NK-cells12_CD274+	-1.46594	1e-10
CD48_CD244	T-cells7|NK-cells12_CD274+	-1.2109	1e-10
HLA-E_KLRC1	T-cells7|NK-cells12_CD274+	0.380729	1e-10
CLEC2B_KLRF1	T-cells7|NK-cells12_CD274+	-0.106249	1e-10
CD8 receptor_LCK	T-cells7|NK-cells12_CD274+	-1.38458	1e-10
ICAM2_aLb2 complex	T-cells7|NK-cells12_CD274+	-2.48197	1e-10
ICAM3_aLb2 complex	T-cells7|NK-cells12_CD274+	-1.93788	1e-10
TNF_TNFRSF1A	T-cells7|Slow_Myocyte9_TNNT3	-2.07704	1e-10
CCL4L2_VSIR	T-cells7|T-cells7	-1.662	1e-10
TNF_VSIR	T-cells7|T-cells7	-2.49818	1e-10
KLRB1_CLEC2D	T-cells7|T-cells7	-0.33825	1e-10
TNF_TNFRSF1B	T-cells7|T-cells7	-2.46594	1e-10
TNFSF14_TNFRSF14	T-cells7|T-cells7	-2.34373	1e-10
MIF_TNFRSF14	T-cells7|T-cells7	-1.59074	1e-10
CD55_ADGRE5	T-cells7|T-cells7	-1.81604	1e-10
CD8 receptor_LCK	T-cells7|T-cells7	-1.23447	1e-10
