# Supplementary material for: Cells of the adult human heart
Source: Nature. 2020 Sep 24;588(7838):466–72. doi: 10.1038/s41586-020-2797-4 (PMC7681775; doi:10.1038/s41586-020-2797-4)
Supplement: Supplementary file 3 — This zipped file contains Supplementary Tables 1-35 and their legends. [file 41586_2020_2797_MOESM4_ESM.zip › Supplementary_tables/Supplementary_Table_32.xlsx]

## Sheet: DEG_SKM_vas_scGEN_ml200528_wilc
SMC			EC_ven			EC_art			PC			EC_cap			Mesen			EC			EC_ln			PC_str			FB-like
0_n	0_p	0_l	1_n	1_p	1_l	2_n	2_p	2_l	3_n	3_p	3_l	4_n	4_p	4_l	5_n	5_p	5_l	6_n	6_p	6_l	7_n	7_p	7_l	8_n	8_p	8_l	9_n	9_p	9_l
TAGLN	0	5.11802	ACKR1	0	5.63338	SRGN	9.46156e-282	2.86213	RGS5	0	4.71638	B2M	0	2.04121	ACTA1	7.9035e-46	1.1036	IL32	5.219e-233	3.99021	CCL21	4.65552e-59	7.9079	RGS5	4.16551e-82	3.62758	C2orf40	8.41022e-83	4.99213
ACTA2	0	4.53013	CD74	0	2.94838	ICAM2	4.89326e-240	2.63629	NDUFA4L2	0	3.37623	HLA-B	0	2.30813	TNNT1	4.90468e-30	1.83231	AIF1L	1.6509e-217	5.43271	S100A10	4.01414e-47	1.80889	LPL	4.64189e-81	3.31429	TGFBI	2.35168e-78	3.81673
DSTN	0	3.41459	RPS18	0	1.2818	IFI27	3.27503e-228	2.23922	IGFBP7	0	2.08972	HLA-A	1.50591e-287	2.09827	TTN	5.69723e-29	3.76741	FTL	2.38542e-217	2.13213	TFF3	2.38335e-43	4.95323	RGCC	3.11996e-75	2.98724	C1S	3.78707e-68	4.41701
MYL9	0	3.79981	RPS2	0	1.66151	TMSB10	3.5054e-222	1.78304	SPARC	0	2.91195	FABP4	6.36064e-276	2.80607	MYL2	5.84152e-27	1.11651	HOMER3	5.31386e-196	6.21177	RPS2	2.92146e-26	0.736931	CD36	2.22161e-73	2.72881	MGP	5.6189e-66	2.72909
MYH11	0	5.86574	RPS6	0	1.30777	SLC9A3R2	7.29029e-204	2.59939	MFGE8	0	2.93837	HLA-C	4.85684e-270	1.91297	NEB	3.39978e-18	3.67464	TMSB4X	1.62886e-194	1.7943	TFPI	5.58331e-24	2.56829	FABP4	4.29315e-69	2.58294	C1R	1.96132e-64	3.60571
TPM2	0	3.28449	RAMP3	0	3.98018	RNASE1	1.87075e-203	2.13171	CPE	6.11636e-296	3.26588	RGCC	2.79947e-267	3.65635	TRDN	8.80652e-16	3.91029	LIMCH1	1.67817e-191	4.68374	LYVE1	1.38556e-22	3.86542	HIGD1B	5.38232e-67	2.61196	CD44	7.70416e-61	4.1141
ADIRF	0	2.57653	HLA-DRA	0	2.69271	CAV1	3.16236e-203	1.53214	HIGD1B	1.20558e-286	3.93725	CLDN5	3.42289e-263	2.81149	TNNC2	7.92296e-13	1.39	INSR	1.68395e-186	4.37167	RPS12	3.44265e-21	0.580732	TMEM88	1.2421e-65	2.42841	IGFBP7	4.17155e-54	1.81475
S100A4	0	3.53192	RPS12	0	1.35252	CLEC14A	4.30139e-190	2.37059	CD36	6.08511e-281	2.91452	FABP5	1.11066e-252	2.56356	PPP1R27	5.70615e-12	3.50477	CFDP1	9.84264e-182	3.56088	MMRN1	3.68065e-21	5.98642	FMO2	5.02771e-64	2.59844	IGFBP5	4.47346e-51	2.50749
SORBS2	0	4.51767	RPS23	0	1.17988	B2M	6.4394e-183	1.49373	MALAT1	1.08167e-280	1.33908	ITM2A	1.97126e-250	2.97301	TNNC1	1.44796e-11	1.22678	HSPH1	2.57076e-180	3.28842	RPS23	1.14401e-19	0.514593	TIMP4	1.14504e-63	2.92598	RARRES2	1.60192e-48	3.11457
CALD1	0	2.47705	RPL32	0	1.05189	TM4SF1	2.51844e-178	1.85544	PDGFRB	1.4736e-263	3.6076	BST2	8.57187e-241	2.50719	CKM	2.00255e-10	0.905203	CES1	7.28199e-180	5.62365	RPS4X	1.54798e-19	0.515509	BST2	1.46216e-61	2.13358	CXCL12	3.45549e-47	2.48599
MYL6	0	1.58137	PLVAP	0	3.68989	BST2	8.57345e-178	1.92807	GPAT2	2.33017e-168	3.95356	TMEM88	9.35544e-225	3.00498	TCAP	2.66793e-10	1.31061	HSD17B6	2.42375e-177	8.21346	RPL13	2.36281e-19	0.413947	GPIHBP1	1.67279e-59	2.72818	STEAP4	1.29814e-42	3.21677
C11orf96	0	3.53574	AQP1	0	2.67054	RAMP2	1.22146e-175	2.12803	EPS8	1.68324e-165	2.869	HLA-E	1.09295e-221	1.77099	COX6A2	5.48882e-10	1.83541	CACYBP	2.21416e-171	3.55141	RPS8	3.67993e-17	0.490142	CYGB	6.69807e-59	2.44745	S100A4	1.13471e-41	2.16491
PLN	0	4.17181	RPL26	0	1.08016	HLA-B	1.24107e-172	1.67087	APOD	2.32032e-157	2.79455	GNG11	1.1888e-211	1.95131	TRIM63	2.23014e-09	4.14084	IL34	4.14352e-171	6.56303	RPS18	2.89115e-16	0.356504	CAVIN2	6.69807e-59	2.27079	SDC2	1.19964e-41	2.96933
IGFBP5	0	2.96022	TPT1	0	1.09761	DEPP1	3.13834e-172	2.32784	GJA4	4.82099e-138	2.87614	CAV1	2.56006e-207	1.59483	CMYA5	4.43804e-09	3.07205	TFF3	3.53986e-169	4.66837	RPL13A	1.2474e-15	0.305673	CA4	7.15235e-59	3.04421	FGF7	1.1304e-40	5.74605
ACTB	0	1.45534	RPL34	0	0.970211	DUSP1	1.74213e-163	1.69607	NOTCH3	4.73925e-137	2.44848	CA4	5.78056e-196	5.08744	ASB5	2.75332e-08	4.33218	HSPD1	4.57013e-166	2.96012	FTL	4.1859e-15	0.537928	SLC9A3R2	2.09376e-58	2.24798	TAGLN	1.1304e-40	2.75706
SOD3	0	3.2062	CLU	0	2.51209	IGFBP3	9.52623e-161	4.06645	NDRG2	2.93648e-135	2.16632	CLEC14A	1.0765e-195	2.5707	PPDPFL	8.26928e-08	2.34713	HSPA1A	3.3253e-163	2.25724	EFEMP1	3.92803e-14	4.18694	APOD	2.09376e-58	2.33721	SOD3	1.39709e-38	2.03814
LBH	0	3.61739	RPL10	0	0.895203	CLDN5	9.75159e-157	1.96027	CALD1	1.82017e-126	1.5377	IFI27	3.07726e-187	2.11855	MB	9.42336e-08	1.35807	COTL1	8.28037e-162	3.6191	RPL10	5.55374e-13	0.270749	SPARC	4.48326e-58	2.01641	GGT5	2.13916e-38	3.9034
MYLK	0	3.87069	RPS15A	0	1.06868	STOM	1.36956e-152	1.66213	ARHGDIB	2.88263e-123	2.32289	TCIM	3.04794e-178	3.10989	HSPB7	2.21494e-07	2.7028	P4HB	2.57549e-160	2.85252	RPL28	1.15032e-11	0.42988	TIMP3	1.20311e-57	1.85124	AEBP1	6.132e-38	2.97205
RERGL	0	5.64307	RPL13	0	0.948135	HEY1	6.61166e-148	4.06403	ITGB1	1.98286e-122	1.60216	RNASE1	3.75243e-178	2.11537	MT1X	2.96417e-07	1.15577	IFI27	1.97741e-157	2.61	PROX1	1.38632e-10	4.12596	FABP5	1.61992e-57	2.22758	LHFPL6	7.22224e-36	1.8072
PPP1R14A	0	2.34039	IGFBP4	0	2.17153	EGFL7	1.89632e-141	1.84939	SPARCL1	1.50341e-117	1.07078	SLC9A3R2	1.28335e-176	2.41577	TNNT3	6.62624e-07	1.36836	TCEAL9	7.87716e-154	2.84072	FTH1	4.20399e-10	0.332977	MGLL	2.584e-56	1.92645	TM4SF1	1.23381e-34	1.80109
CNN1	0	5.24687	HLA-DRB1	0	2.23684	HLA-E	2.0844e-138	1.38324	LHFPL6	1.39045e-115	1.96973	CAVIN2	4.10719e-174	2.37183	ATP1B1	1.30404e-06	2.79567	LSP1	1.46303e-153	4.02995	RPS13	5.01331e-10	0.345085	NDUFA4L2	1.7107e-54	2.25863	CALD1	2.09227e-34	1.6757
MT-CO3	0	1.38074	RPL28	0	1.21904	IFI6	3.78808e-133	2.39589	COX4I2	2.98335e-115	2.96471	CD74	9.8339e-174	2.22592	TMSB10	1.8853e-06	0.340946	HSPE1	1.2995e-150	2.53468	ATP5F1E	5.24809e-10	0.6747	ARHGDIB	3.85916e-54	1.99061	CPE	2.37571e-34	1.87739
CSRP1	0	2.93677	RPL12	4.62331e-299	1.12261	HLA-C	2.40223e-129	1.29105	ASPN	4.16994e-107	3.60043	HLA-DRB1	2.47046e-172	2.04937	NEAT1	2.66834e-06	0.630819	MEST	1.2871e-149	5.88779	S100A6	7.24607e-10	0.563718	HLA-B	1.46245e-52	1.84384	FHL2	5.55808e-34	3.23344
SELENOM	0	2.26768	RPS24	2.78265e-297	1.07914	HLA-A	2.02519e-121	1.35207	CD9	5.16151e-107	1.52679	AQP1	6.04131e-170	2.4282	TPT1	2.75088e-06	0.128175	MAFB	9.4927e-145	4.03253	RPL26	8.57763e-10	0.281421	ITM2A	5.06356e-51	2.10272	LGI4	3.38493e-33	2.82327
CRIP1	0	3.8025	HLA-DPA1	1.08827e-291	2.18404	NOTCH4	1.73487e-120	2.39866	CYGB	1.33402e-102	3.0797	LPL	1.26864e-168	3.29477	XIRP2	4.31689e-06	3.38941	LYVE1	6.60136e-144	4.23927	RPS6	2.17294e-09	0.325803	GPAT2	1.38493e-50	2.30286	RPL18A	4.12495e-33	0.821912
TPM1	0	1.87854	RPS9	7.26011e-289	1.15706	SOX17	1.4706e-113	2.43399	ITM2C	5.03586e-101	2.90432	GPIHBP1	2.57175e-168	3.673	MYBPC1	4.86304e-06	2.31871	B2M	4.05706e-141	1.7885	RPL15	2.59251e-09	0.272957	LGALS1	3.09767e-49	1.6501	RPL13	1.37269e-32	0.824554
MT-CO1	0	1.4881	RPS27A	9.39084e-279	0.907166	GNG11	5.16187e-113	1.36695	COL6A2	3.5506e-95	2.12088	ICAM2	1.03027e-159	2.24016	CSRP3	1.28501e-05	2.1113	CD8A	7.22415e-140	7.34004	RPL18A	2.99688e-09	0.312367	TCIM	3.84979e-49	2.32389	CRISPLD2	2.29443e-32	2.39031
FLNA	0	2.97047	RPS28	1.01826e-274	0.967116	FLT1	9.69429e-111	1.91526	2007-09-01	4.0281e-92	1.41243	VWF	1.06311e-157	2.31331	CORO6	1.3069e-05	2.96058	CTSD	3.83951e-138	2.59618	RPLP0	3.87491e-09	0.544145	KCNJ8	2.93464e-47	2.85307	RPL10A	8.70039e-32	0.978676
NDUFA4	0	1.76153	RPL37	6.87454e-273	1.11782	BTNL9	4.53751e-108	2.2506	SERPING1	1.06794e-88	1.5971	LGALS3	1.7021e-156	1.66597	TRIM54	1.33338e-05	3.79542	GIPC2	1.68014e-137	4.14417	VIM	4.11408e-09	0.498312	LGALS3	3.48764e-46	1.58037	ID4	9.54456e-32	4.28587
BGN	0	2.97662	RPL39	1.23422e-270	0.979299	SRP14	1.11251e-107	0.964251	STEAP4	1.29591e-88	4.05308	MGLL	5.10883e-155	1.95803	TNNI2	1.9351e-05	1.91344	SERPINA5	1.72764e-137	7.51372	RPLP2	7.64381e-09	0.246237	EPS8	8.52943e-46	1.7962	RPL13A	1.03144e-31	0.713502
LMOD1	0	3.37516	DUSP23	3.01788e-270	3.07087	FABP4	9.38665e-105	1.61743	TIMP3	5.40823e-87	1.18893	EGFL7	9.01518e-154	2.01844	NRAP	2.022e-05	3.59741	DHCR24	1.0074e-134	6.17396	LAPTM5	1.47222e-08	2.5564	F8	9.03978e-44	1.95903	RPL12	5.89219e-31	0.981209
HES4	0	2.59256	HLA-DPB1	1.06167e-269	2.19712	LAP3	3.05454e-102	1.78772	KCNJ8	5.37829e-79	4.30002	CD36	3.44919e-151	2.17577	FBXO32	2.22427e-05	2.22694	PCDH17	1.52758e-133	4.75462	RPSA	2.12817e-08	0.585163	CAV1	1.01792e-43	1.41233	SERPING1	8.39702e-31	1.6963
MCAM	0	2.5855	FKBP1A	4.06024e-269	1.67272	CDH5	1.52834e-98	2.15295	LGALS1	2.45178e-78	1.07445	DUSP1	3.82727e-147	1.69205	KLHL41	2.24116e-05	1.89157	HSPA1B	7.09104e-131	2.04342	VPS35L	2.49239e-08	2.90717	NEDD9	1.26731e-43	1.97973	COL6A2	7.32599e-30	1.82974
CCDC3	0	3.88729	NFKBIA	5.19437e-269	1.85004	GIMAP4	3.20604e-96	1.74551	AGTR1	5.03836e-77	4.10705	LGALS1	1.74847e-144	1.49449	ANKRD2	2.35264e-05	3.16695	CALM2	9.31775e-131	1.62668	CLDN5	2.79685e-08	1.06452	BTNL9	1.74407e-43	2.05459	CST3	9.48703e-30	1.28676
NTRK2	0	4.162	RPS3	1.40455e-268	1.03721	FAM107A	4.1273e-96	2.478	ASAH1	5.21595e-75	2.35083	BTNL9	5.09904e-143	3.04778	MYF6	5.57885e-05	3.10179	FXYD6	1.78981e-129	2.78922	RPL19	5.59239e-08	0.273417	CEBPD	3.69956e-43	1.71317	TIMP1	9.82205e-30	1.57706
VIM	0	1.41403	RPL11	1.49459e-265	0.896862	CAVIN2	7.77293e-94	1.67436	MYL9	2.12058e-70	1.31166	NEDD9	1.71534e-142	2.51672	DES	5.89444e-05	0.949738	DNASE1L3	3.07203e-129	6.43802	RPL12	5.85435e-08	0.323556	ADM	4.50955e-43	2.77085	MYC	1.04398e-29	2.41115
MT-CO2	2.5615e-306	1.17834	RPS14	2.71779e-263	0.865569	IFITM1	1.27387e-93	1.61022	CPM	6.5636e-67	3.54905	HLA-DPA1	1.85441e-138	1.91474	PDE4DIP	0.000114526	2.33631	NR5A1	7.50069e-128	9.38512	PPFIBP1	8.51551e-08	1.70709	AQP1	4.53808e-43	2.01353	LMOD1	7.89729e-29	1.98658
MT-CYB	2.5429e-300	1.12589	SOCS3	1.14069e-256	2.36949	EPAS1	2.06355e-92	1.43159	RASD1	4.34754e-65	2.68933	IL32	2.76171e-138	2.07752	TXNIP	0.000135767	0.401173	HSP90AA1	3.88822e-127	1.87749	RPL24	1.32962e-07	0.324889	CLDN5	7.9065e-43	1.95124	RPS8	1.09311e-28	0.87729
NET1	1.64916e-298	3.55868	ECSCR	5.01888e-252	2.17467	PECAM1	1.77647e-90	1.3637	EGFLAM	7.1433e-65	3.25599	HLA-DRA	1.58053e-137	1.89058	STAC3	0.000357566	2.3708	RPS4Y1	2.27075e-125	2.23804	EEF1A1	2.74733e-07	0.226666	GJA4	5.04396e-42	1.86399	NR2F2	1.1178e-28	1.82374
PHLDA2	4.51781e-298	5.17077	RPL3	1.14518e-251	0.951332	ADGRF5	1.99961e-90	1.88177	ABCC9	1.72181e-61	4.17508	TIMP4	1.73874e-136	3.37178	TNNI1	0.000504697	1.28979	NTN4	3.65657e-125	3.19013	CFD	2.7533e-07	1.95327	ANXA3	3.08749e-40	2.1612	ARID5B	1.45007e-28	1.89335
CKB	3.96315e-288	3.79454	RPLP2	1.03853e-246	0.857626	IFITM3	8.05136e-90	0.82977	ISYNA1	2.36117e-59	1.78697	STOM	1.25116e-133	1.69629	FHL1	0.00183539	0.896849	LAPTM5	3.80614e-125	3.96477	RPL30	2.79328e-07	0.26654	GNG11	7.62501e-40	1.56125	MFAP4	7.13502e-28	3.8039
PPP1R12B	7.95933e-285	3.82615	RPS19	1.25679e-246	0.887144	DLL4	1.88447e-89	2.70701	KCNE4	8.29332e-59	3.27541	F8	5.78692e-133	2.7476	AIF1	0.00283385	2.14001	AQP3	4.79825e-125	4.51132	AKAP12	3.10859e-07	1.89454	FXYD6	7.12067e-39	1.89509	ARHGAP15	1.9404e-27	4.26623
CRYAB	3.32693e-284	2.17569	RND1	4.78966e-245	4.05719	VWF	2.50177e-87	1.46332	AGT	1.03939e-58	3.89147	TMSB10	7.46759e-130	1.47907	TYROBP	0.00358022	2.52721	FKBP4	1.40615e-124	3.52467	RPL11	3.33686e-07	0.227718	TSPAN13	1.15816e-38	2.12958	GSN	2.5684e-27	1.2882
HCFC1R1	1.09008e-281	2.58894	CCL14	6.54293e-245	3.33197	PALMD	2.68669e-87	1.82219	COL6A1	6.31855e-58	2.25409	SRGN	9.62562e-130	1.93379	MYH7	0.00404135	2.30762	ECH1	2.1449e-123	2.4689	MARCKSL1	8.62858e-07	1.59771	CLEC14A	1.60805e-38	1.6623	SYNPO2	3.42772e-27	2.26926
RCAN2	3.07867e-278	3.83747	RPL41	2.90739e-244	0.695312	A2M	1.61706e-86	1.21651	THBS4	1.96812e-57	4.11618	TMSB4X	9.82325e-127	0.977188	ENO3	0.00626827	1.25983	CYB5A	2.80403e-123	2.74042	RPL41	9.37731e-07	0.154667	BTG1	3.92017e-38	1.45165	RPL23A	6.64839e-27	0.73822
MT-ATP6	7.52191e-265	1.05859	RPS3A	1.44721e-241	0.917943	TMEM88	1.1202e-84	1.65777	DLC1	5.13308e-57	2.36168	UBC	6.47715e-120	1.2362	MYLPF	0.00901879	1.39704	CCL14	5.82371e-123	2.85978	IGF1	9.81657e-07	5.24637	FLT1	8.90388e-38	1.59774	MRGPRF	1.1603e-26	2.91972
CCDC107	1.79516e-263	2.68001	TMSB10	2.87501e-239	1.61324	ANXA3	1.15851e-84	2.03131	MYO1B	1.65259e-53	3.38777	PECAM1	6.71381e-118	1.78645	RETREG1	0.0111711	4.51155	SEMA3D	9.88049e-121	7.23103	RPL35A	9.99535e-07	0.214208	SLC14A1	1.04668e-37	2.27863	GLUL	2.70702e-26	1.90336
ZFHX3	1.27472e-256	3.34954	ICAM1	3.9936e-237	3.4853	IFNGR1	2.06215e-84	1.89354	PPP1R14A	1.52086e-50	1.10597	PHACTR2	5.62374e-112	2.21944	NNMT	0.0176329	0.851835	PDLIM2	1.36183e-120	3.04519	RPL8	1.74068e-06	0.319368	COX4I2	1.08328e-37	1.93277	2007-09-01	6.7568e-26	1.33083
FOS	3.7683e-255	1.75178	NPDC1	3.55152e-235	2.11889	TNFSF10	5.0911e-84	1.49129	ACTA1	4.88532e-50	0.803538	NOTCH4	1.35221e-111	2.82544	S100A1	0.0245633	1.66821	CALHM6	5.20017e-120	7.19062	RPL5	1.90302e-06	0.362667	HLA-C	2.09716e-37	1.3932	HSPB6	1.34026e-24	2.3904
ACTG2	4.83396e-255	4.96218	SELE	3.5546e-233	5.45982	TIE1	1.32545e-82	2.04409	C20orf27	5.37648e-50	2.86615	TIMP3	7.19079e-110	1.39406	AC020909.2	0.0252264	4.45993	UBB	5.23389e-120	1.50602	PTPRE	2.17906e-06	3.38422	SMIM3	1.44892e-36	1.97217	LINC00924	2.48789e-24	4.357
MT-ND4	1.15705e-253	0.957921	RPS15	4.0709e-230	0.781475	F8	1.00176e-81	1.84148	EFHD1	1.3023e-48	2.03846	EMCN	1.72254e-107	2.1425	LMOD3	0.0294314	2.60826	BEX3	1.07433e-119	2.30341	RACK1	2.44876e-06	0.307727	B2M	2.08952e-36	1.41837	SSTR2	5.94738e-24	3.60865
MAP1B	5.4414e-253	2.34915	RPLP0	4.96049e-230	1.26569	PODXL	3.38873e-81	2.85748	MT2A	1.80119e-47	0.908743	ANXA3	5.17294e-104	2.83992	S100A9	0.0304272	2.83408	HYAL2	5.45409e-118	2.45854	TMSB10	3.46019e-06	0.570301	ICAM2	2.25933e-36	1.5799	FTH1	5.95677e-24	0.755946
CAVIN3	4.95425e-251	2.04957	HLA-DRB5	5.13105e-227	2.08758	JAM2	4.81168e-81	1.90717	PACSIN2	3.4456e-47	2.40121	ADM	9.07917e-103	3.66835	ANKRD1	0.0362971	3.46128	POLR2L	2.12344e-116	1.97423	RPS27A	4.30278e-06	0.204293	RNASE1	2.3484e-36	1.61371	S100A6	5.95677e-24	1.05468
PTMA	1.10595e-242	0.812634	RPL31	3.25141e-226	0.845937	PPA1	6.01089e-81	1.73108	CXCL12	4.91572e-42	1.6335	FMO2	2.33481e-102	2.63629	CA3	0.0374636	1.05041	MAATS1	3.16335e-116	6.43235	RPS14	9.50526e-06	0.218745	IL32	2.78355e-36	1.53801	FXYD1	6.20247e-24	1.65368
PALLD	8.53074e-240	2.78838	HLA-DQA1	1.69096e-224	3.42004	GIMAP7	2.94164e-80	1.4962	GSN	8.48072e-42	0.752097	JUN	1.09752e-100	1.24505	TPM3	0.0397247	0.599227	RGS2	6.79419e-115	3.56613	RPL6	1.04544e-05	0.274611	CYP4B1	3.91222e-36	2.71352	EPS8	6.63846e-24	1.60106
C12orf75	1.47271e-233	3.66843	RPS8	2.04946e-221	0.943605	ID1	9.63422e-80	1.87414	SMIM3	1.22501e-41	2.11378	FLT1	1.02285e-99	2.09529	CFD	0.0413827	1.11877	ZFAND2A	4.35278e-112	3.57058	RPL31	1.09226e-05	0.218555	ADGRF5	5.03278e-36	1.73149	ASPN	8.67605e-24	2.20399
FXYD1	6.16337e-233	2.18463	PLAT	5.32508e-219	4.10275	NEDD9	1.05636e-79	1.58726	RHOB	2.11213e-41	0.865403	TNFSF10	9.08536e-96	2.04049	XIRP1	0.0448136	4.06683	HSPB1	2.93567e-111	1.53075	RPL39	1.14511e-05	0.219126	MFGE8	8.06657e-36	1.59978	RPL3	1.46235e-23	0.781539
LPP	4.2831e-230	2.20369	NNMT	1.39549e-217	2.33448	OCIAD2	1.74576e-79	2.47212	GUCY1B1	6.0918e-40	2.47793	ESAM	1.46806e-88	1.56701	ARPP21	0.0481526	3.73235	TMA7	4.05756e-110	1.60829	NRP2	1.21195e-05	2.56071	HLA-A	1.8436e-35	1.47824	SMOC2	2.76926e-23	2.798
CARMN	4.95983e-230	2.84796	PRCP	2.74196e-216	2.76758	POMP	4.53538e-79	1.15263	LPL	1.00148e-39	1.6482	RAMP2	2.50274e-86	1.64982	RPS12	0.0485212	-0.00170733	BAG3	1.58922e-109	2.7754	EFNA5	1.35542e-05	6.22281	TMEM204	3.62411e-35	2.00265	CD63	5.09681e-23	0.938582
S100A6	6.37318e-230	1.10735	NPC2	7.14385e-215	1.88514	KLF2	7.05931e-76	1.34438	CNN3	1.82212e-39	1.1071	CD82	2.56564e-82	3.17842	PCNT	0.0584962	2.70562	PSTPIP2	4.28524e-109	6.19936	NR2F1	2.41481e-05	6.15096	CTNNBIP1	3.98517e-35	2.23467	NOTCH3	1.07518e-22	1.44058
MFGE8	8.79801e-220	1.5777	RPL19	1.7042e-211	0.835298	FABP5	1.08724e-75	1.28619	TINAGL1	6.41179e-39	0.888804	BTG1	2.54818e-80	1.1833	MYL1	0.0648619	1.08515	EIF1AY	8.52156e-109	3.22992	TIMP1	2.55222e-05	1.03186	NDRG2	4.7114e-35	1.46078	PRRX1	1.60029e-22	3.20048
SH3BGRL	1.80616e-206	1.62604	S100A10	1.76905e-209	1.67368	ISG15	4.37133e-74	1.6518	MTHFD2	1.12705e-38	1.54115	TM4SF1	5.97216e-80	1.2857	MYOT	0.0656649	1.86794	MEG3	5.20561e-106	3.55728	ANXA2	2.74049e-05	0.715174	PHACTR2	6.83518e-35	1.68316	RPL41	2.50489e-22	0.572455
CALM2	8.91804e-206	1.05874	RPLP1	2.687e-208	0.749497	SEMA3G	4.02686e-73	4.7951	FAM213A	6.503e-38	2.01902	SLC14A1	1.03664e-79	2.93691	FCER1G	0.0664052	2.03264	AL590235.2	2.32029e-105	8.2885	CD63	2.85413e-05	0.325584	PPFIBP1	2.74414e-34	1.7108	COL1A1	2.7538e-22	3.35036
NUPR1	4.03716e-202	1.63538	RPS4X	4.62519e-203	0.892624	SEC14L1	4.67304e-73	1.63616	FAM162B	1.82014e-37	2.91375	GIMAP7	4.27795e-79	1.79479	S100A8	0.0704468	2.99951	SERF2	1.39136e-104	1.1925	RPS3A	3.21224e-05	0.241742	VWF	4.2411e-34	1.49428	RPS2	3.02064e-22	0.919388
CCNI	1.18332e-198	1.30218	IER3	1.32328e-196	2.71975	SLC14A1	6.93749e-72	2.37908	GAS6	4.50185e-37	1.70582	TSPAN13	1.22484e-78	2.86786	G0S2	0.0859723	1.08972	HEBP1	8.42714e-104	2.77163	TSPAN5	3.2927e-05	3.41302	GAS6	6.13155e-34	1.54467	RPL5	2.30135e-21	0.882614
SLMAP	2.21229e-196	3.52586	PECAM1	2.45329e-194	1.77037	FBLN2	3.05107e-71	2.6386	ACTA2	4.52055e-37	0.917292	SEC14L1	6.56561e-78	2.15131	BEST3	0.0930323	4.49799	PDE2A	1.35112e-103	3.64366	RPS3	5.39793e-05	0.226577	CD82	6.77559e-34	2.19157	ACTA2	2.57457e-21	1.62826
SNCG	2.91099e-196	1.63495	TSHZ2	1.31437e-190	2.64755	CD74	8.19361e-71	1.45561	TESC	5.2527e-37	2.22007	CDH5	1.21069e-77	2.36227	CD74	0.0949399	0.28354	RAB11A	2.25776e-102	2.06658	GYPC	6.46429e-05	1.32849	EHD2	8.79344e-34	1.42758	GEM	7.0808e-21	3.21594
MAP3K20	5.82805e-194	2.15422	TM4SF1	1.06651e-186	1.63876	IL32	4.20273e-69	1.06602	RIPOR3	1.15963e-35	4.10014	A2M	2.62094e-77	1.21591	ART3	0.102515	2.76781	NOP10	1.2505e-101	1.98361	PDPN	6.54989e-05	6.6756	CPM	3.00673e-33	2.18462	TMEM176B	7.47652e-21	3.7836
MTHFD2	3.46236e-193	1.98576	RPL30	2.05632e-186	0.830847	EMP2	2.1222e-68	1.42686	TXNIP	5.04688e-34	0.740766	HLA-DRB5	3.77604e-77	1.65335	PFKFB3	0.107644	1.85845	CHORDC1	2.27289e-101	3.00802	RPS15A	7.71562e-05	0.207725	ITM2C	3.70261e-33	1.7602	MYL9	1.04937e-20	1.56906
SYNPO2	7.04795e-192	2.9804	RPL13A	2.58324e-185	0.673236	AMD1	3.09359e-68	2.37401	FRMD3	5.73093e-34	2.70629	LPAR6	2.49047e-74	2.45208	LST1	0.124014	2.68152	TKT	6.67094e-100	2.75515	RPL21	8.64909e-05	0.0757023	EGFL7	4.24522e-33	1.51447	H2AFJ	1.60571e-20	1.73177
IGFBP7	8.66659e-190	1.16543	RPL7	5.84637e-183	0.764908	HLA-DRB1	1.60004e-67	1.16975	ADAMTS1	1.38534e-33	1.22337	LY6E	2.23906e-68	1.37881	AC020656.1	0.125642	3.09089	PTPRN2	1.86821e-99	4.05325	RPS15	9.00915e-05	0.138363	LHFPL6	5.3566e-33	1.32958	MAP1B	2.24505e-20	1.52752
NOTCH3	4.23681e-188	1.654	RPL9	2.81186e-178	0.774905	PLLP	3.94155e-65	3.33331	ATP5F1B	3.6904e-33	1.08533	HLA-DPB1	1.35332e-67	1.41587	LYZ	0.131021	2.91752	TXNDC17	5.84959e-99	2.7158	TPT1	9.09341e-05	0.218414	APOLD1	6.73776e-33	1.7257	RPS3A	2.43884e-20	0.705112
CASQ2	1.59033e-184	3.13744	SLC2A3	1.66713e-177	1.85424	MMRN2	3.87829e-64	1.69865	TPPP3	1.09312e-30	2.20016	ADGRF5	8.18349e-67	1.93401	DWORF	0.13654	0.950136	OAZ1	1.89105e-98	1.4137	YBX1	0.000107773	0.319378	EPHX1	8.36469e-33	1.50464	RPL7	3.02686e-20	0.655397
PDLIM3	1.90512e-183	1.8041	RPL8	3.65248e-175	0.771071	GIMAP1	1.64767e-63	1.72586	SELENOP	1.27194e-30	1.09266	RHOC	1.32749e-65	1.10569	PDE4D	0.143808	2.72098	HSPA8	4.04326e-98	1.80124	RPS24	0.00010861	0.218495	PPIC	1.36796e-32	1.61944	ISYNA1	4.99087e-20	1.43856
PPP1R12A	2.72266e-182	1.85854	RPL35A	7.09896e-173	0.708377	RDX	3.24731e-63	1.55787	CALM2	1.76267e-30	0.557757	ITGA6	3.54628e-65	2.34436	SLC36A2	0.147377	4.40805	KAZN	4.83809e-98	5.01136	NACA	0.000224812	0.282808	KANK3	4.77687e-32	1.66768	RPL10	5.05941e-20	0.582113
RBPMS2	1.71495e-179	3.28105	EEF1A1	3.65391e-171	0.7613	IFI44L	3.89462e-63	2.4605	CEBPD	8.13439e-30	0.90641	CYP4B1	2.09893e-63	3.52812	OBSCN	0.149723	3.5382	HLA-B	6.869e-98	1.75514	CHRDL1	0.000304497	5.59861	HES1	1.04264e-31	1.56197	TFPI	6.17686e-20	1.48841
KCNMB1	2.33513e-179	4.72903	PDLIM1	5.76868e-171	1.46964	S1PR1	6.00128e-63	1.83009	MGST3	1.23921e-29	0.798304	CAV2	2.45462e-63	1.29103	ASB2	0.150213	2.33774	DNAJA1	9.95722e-98	1.98634	MAF	0.000383474	3.19875	HSD17B11	1.87871e-31	1.50989	RPS16	7.82755e-20	0.742876
GUCY1A1	6.53549e-175	2.16983	RPL10A	3.29077e-170	0.889264	EMCN	1.89094e-59	1.29851	H3F3B	1.47738e-29	0.403241	IFNGR1	2.29918e-62	1.91912	FLNC	0.154954	2.17828	TM4SF18	1.06894e-97	3.00625	ECSCR	0.000641798	1.02037	MT1E	2.19108e-31	1.52628	LPP	8.88041e-20	1.50574
PNRC1	1.3162e-174	1.26022	RPL7A	1.82769e-169	0.930388	PTPRB	4.35948e-59	1.76799	DTX3	1.81619e-29	3.08463	PPIC	2.0464e-60	1.8012	MIR133A1HG	0.198794	3.78075	HSPA6	6.32543e-97	3.23033	TXN	0.00079103	0.716728	EPB41L2	2.19108e-31	1.82281	TMEM176A	1.13047e-19	3.6612
MT-ND1	9.66476e-174	0.985624	IFITM2	2.45276e-168	1.12288	TAGLN2	6.361e-58	0.999909	MYL2	2.43609e-29	0.741393	PCAT19	5.888e-60	1.3507	SCN1B	0.19943	2.31862	DNAJB4	4.66276e-96	2.41691	RAB11A	0.000974779	1.08419	FAM213A	6.5668e-31	1.6783	RACK1	3.22127e-19	0.809876
BCAM	1.43013e-172	1.3354	RPL29	1.5997e-164	0.792576	CYYR1	1.1297e-57	1.43142	CRISPLD2	5.21761e-29	1.86666	ID2	1.45284e-59	1.9746	SMPX	0.199753	1.82316	LYN	6.4504e-95	4.38975	SCN3B	0.00107133	3.57943	PDGFRB	2.43324e-30	1.38711	PMP22	3.23247e-19	1.58748
COX7A2	5.58584e-169	1.16893	MARCKSL1	1.32304e-162	2.39728	MTUS1	1.78379e-57	1.30382	SELENBP1	5.59962e-29	2.20233	KLF6	2.38831e-59	1.2549	DGKD	0.227292	1.86961	SPATA13	8.54729e-95	3.92373	FSCN1	0.00114318	2.49087	EFHD1	2.72666e-30	1.64522	MT1A	1.07273e-18	2.24063
MGST3	8.35524e-167	1.26741	HLA-DQB1	8.36983e-161	2.15005	CXCL2	2.30405e-57	1.37646	PLOD1	8.35302e-29	2.91747	ENG	1.15973e-56	1.6771	FTL	0.247767	0.0335801	CDH11	1.94489e-94	5.78351	RPS5	0.00118494	0.213531	CPE	4.08803e-30	1.35787	RPL7A	1.32622e-18	0.809468
PTP4A3	7.12613e-162	1.96594	RPS7	2.26652e-159	0.762592	ESAM	4.26859e-55	1.10086	ADRA2B	1.09233e-27	3.40592	HLA-DQB1	2.76983e-55	1.84713	SPTB	0.256836	3.39166	PCSK6	6.22848e-93	6.75677	RPS28	0.00131777	0.158171	ESAM	5.01768e-30	1.32353	EEF2	1.50738e-18	0.961
ISYNA1	8.13838e-161	1.8266	PCAT19	3.70111e-157	1.58101	DHRS3	8.54814e-55	2.05703	EPHX1	5.33154e-27	1.58811	CYYR1	2.81997e-55	1.82848	XIST	0.275248	1.03711	REXO2	2.64548e-92	2.20129	DCN	0.00156368	1.64089	SRGN	5.54804e-30	1.43171	RERG	1.57994e-18	2.04493
ARPC1A	2.09371e-160	1.73678	ZNF385D	2.57743e-156	2.27026	PSMB9	4.94888e-54	1.30699	CD151	8.23882e-27	0.802477	WARS	8.32271e-54	2.51654	BCL6	0.312017	1.73449	CRHBP	2.47118e-91	5.65262	CD59	0.00170994	0.498525	CD9	9.07923e-30	1.29921	RPS5	1.76055e-18	0.769771
ITGA8	2.38089e-157	4.72932	IRF1	4.29954e-156	1.86627	GATA2	6.4995e-54	1.99737	CKM	5.58253e-26	0.839444	ACTA1	2.55422e-52	0.849241	RYR1	0.318072	4.34281	HMGN1	1.61905e-90	2.02876	RPL7	0.00175054	0.121866	SELENOP	1.32724e-29	1.28324	COL1A2	2.44269e-18	2.43229
DMPK	5.32282e-155	3.52052	RPS13	5.00672e-155	0.721824	MECOM	9.86579e-54	2.57889	DAAM2	1.55659e-25	2.6231	S100A10	3.08073e-51	1.05304	DUSP13	0.32526	2.89887	TRMT112	2.48694e-90	1.63545	RPL9	0.00191439	0.164031	NOTCH4	2.99588e-29	1.52089	KRT18	2.54473e-18	4.12849
CYCS	4.48509e-148	1.78182	RPS5	1.45841e-154	0.863369	ENPP2	1.45909e-53	3.60041	ACTB	1.73113e-25	0.39381	HES1	3.4564e-51	1.23493	FCN1	0.343627	3.92642	TSPAN12	1.06158e-89	3.54462	GNAS	0.00208735	1.07311	TACC1	3.08759e-29	1.30314	RPL21	2.98773e-18	0.508964
MT-ND3	6.91411e-148	0.86968	RPS29	7.18911e-153	0.778779	CD34	3.7498e-53	1.33531	DCBLD1	3.95608e-24	3.58423	CD34	1.38337e-50	1.73234	PKIA	0.351349	2.26479	CD320	1.37616e-89	2.50475	ADD3	0.00214571	2.0649	C1orf21	3.18149e-29	1.49382	RPS27A	7.55459e-18	0.613338
CSDC2	1.56367e-144	5.46231	IFITM3	1.30539e-149	0.909529	LEPROTL1	1.52042e-52	1.89189	UBA2	1.43909e-23	1.53979	FKBP1A	1.39587e-50	0.916779	MIR1-1HG	0.355955	2.37279	ITGA1	2.54489e-88	2.02023	RPL37	0.00249327	0.222786	TXNIP	1.17103e-28	1.23825	EEF1A1	2.12971e-17	0.660315
TBX2-AS1	3.39894e-143	2.72617	RPL15	3.33996e-149	0.68589	SNHG7	1.51613e-51	1.30849	FXYD6	3.71753e-23	1.51518	SPARCL1	8.47626e-50	0.77532	KLHL30	0.365321	2.72084	AL845472.1	5.09504e-88	7.85691	RPS9	0.00250269	0.192476	STOM	1.57628e-28	1.25221	FHL1	2.6776e-17	1.18867
PTN	2.32157e-142	4.99281	RPS20	9.62196e-149	0.784704	MYCT1	5.09914e-50	1.38642	P2RY14	2.02992e-22	4.62805	CTNNBIP1	1.68774e-49	2.5982	MYBPC2	0.407075	2.10009	CALM1	1.02251e-86	1.40174	PLIN5	0.00256201	2.58726	SPTBN1	2.96767e-28	1.33368	SYTL2	1.33425e-16	2.94866
NRIP2	1.67602e-141	4.50294	HLA-DMA	4.97059e-147	1.90655	EFNA1	8.7718e-50	1.60889	ITGA7	2.80237e-22	2.09041	CYR61	1.24106e-48	1.48455	IL1B	0.411684	2.96108	AP2A2	4.67727e-86	3.21578	ABI3BP	0.00259224	4.19374	HLA-DPA1	3.2234e-28	1.41143	PCOLCE	2.19386e-16	3.08048
PLP2	4.2766e-141	1.78899	IL6	2.32571e-146	3.72908	RGS3	3.62024e-49	1.93404	IGFBP2	7.12002e-22	1.80883	DDIT4	1.7886e-48	1.40275	S100A12	0.426373	4.27917	PCDH7	5.72266e-86	7.96752	DSP	0.00265204	4.17555	TSPAN4	4.52972e-28	1.52116	RPS18	2.83205e-16	0.603162
MRPS6	1.15748e-140	1.86048	RPL35	7.07391e-146	0.698953	ARL6IP1	1.07986e-48	1.27314	VAMP2	1.72039e-21	0.966414	VAMP5	5.1779e-48	1.26417	MYPN	0.461284	3.4987	CHID1	1.08892e-85	3.13698	RPL7A	0.00315873	0.206508	TMSB4X	5.36404e-28	0.912366	IGFBP6	3.16271e-16	1.6675
TLN1	2.92342e-139	1.86194	DNAJA1	1.11371e-145	1.50777	MAST4	9.99952e-48	2.15895	NDN	5.44064e-21	2.04479	CDC37	5.22748e-48	1.18735	PDE4B	0.471802	1.63682	EIF1	8.73966e-85	0.864879	MARCKS	0.00410137	1.37339	STEAP4	8.20325e-28	1.9385	ANXA1	4.82575e-16	1.34006
KANK2	1.19445e-138	2.78473	EEF1B2	1.34924e-145	1.23066	GPIHBP1	4.85765e-47	1.368	CHCHD10	5.51817e-21	1.25145	TXNIP	6.31672e-48	0.882857	HSPB3	0.478355	3.10764	DNAJA4	2.49891e-84	3.73164	STMN1	0.0045454	1.62184	SELENBP1	8.23554e-28	1.74092	FILIP1L	5.07704e-16	1.33457
GADD45B	2.05785e-134	1.33215	LDHA	4.07679e-141	1.20505	C1orf21	1.03104e-46	1.30591	MXRA8	6.02797e-20	2.94261	ITGA1	1.00396e-47	1.85781	CACNB1	0.485998	2.28045	PLK2	7.23905e-84	2.3258	GNG11	0.005674	0.528913	EMCN	1.15522e-27	1.42272	TCEAL4	8.99629e-16	1.48291
FRZB	3.3321e-134	2.68852	RPL36	5.09957e-141	0.738305	TJP1	1.27983e-46	1.44317	GJC1	7.07195e-20	2.99377	GIMAP4	2.4325e-47	1.52511	TXLNB	0.499782	2.73417	SERPINH1	3.98949e-83	2.1647	APOD	0.00582367	0.991514	CYYR1	1.36419e-26	1.56358	RPL14	1.28069e-15	0.677465
RASL12	3.649e-134	3.20326	TGFBR2	2.55836e-140	1.92803	RALB	1.05177e-45	1.6318	FBLN1	1.79791e-19	3.01436	S100A16	3.2864e-47	1.43266	BIN1	0.506318	1.2643	RBP5	2.04887e-81	5.4258	RPL36	0.00627029	0.112348	FOXN3	1.41436e-26	1.71309	RPLP1	1.36095e-15	0.529246
ILK	3.50393e-132	1.69242	ENG	1.20605e-137	1.66567	ITM2A	2.74911e-45	0.997109	OAZ2	6.21543e-19	1.1574	AFDN	1.13407e-46	2.32698	RBFOX1	0.510685	3.80515	OLFML2A	2.83071e-80	3.76162	NTS	0.00642034	4.3451	SEC14L1	1.8646e-26	1.4392	FTL	1.66256e-15	0.629228
NDUFB7	7.65194e-131	1.28678	IFI16	2.88333e-137	1.49108	ODF3B	7.65139e-45	2.11267	CLMN	1.03014e-18	2.12369	C1QTNF9	1.38859e-46	2.86614	ABCC5	0.527269	2.30121	STIP1	6.24935e-80	2.76287	GMFG	0.00800221	1.35749	TECR	3.05814e-26	1.31199	C6orf48	1.88243e-15	1.37209
WFDC1	1.20102e-130	5.25	RPL21	4.1742e-135	0.569641	PHACTR2	8.18553e-45	1.1432	ANO1	1.80792e-18	2.81907	TCF4	3.68086e-46	1.11514	MS4A6A	0.529047	2.00228	S100A11	8.9081e-80	1.45859	RPS20	0.00800585	0.0957416	HLA-DRB5	6.17927e-26	1.28517	CTSC	2.31394e-15	2.49698
TGFBI	1.57688e-129	2.00438	RPL18A	8.57483e-134	0.627884	EFNB2	1.4753e-44	2.64789	KLHL23	1.91852e-18	1.97636	SOX17	5.19706e-46	2.08914	SLN	0.543257	0.92661	ISG20	3.36092e-79	3.58973	RPL32	0.00800585	0.0834656	IGFBP2	6.71034e-26	1.47503	RPL18	2.38061e-15	0.66263
PLAC9	1.88751e-127	1.35055	RPL18	1.74977e-133	0.747549	HLA-DRB5	1.51142e-44	1.00803	MEF2C	3.08437e-18	0.98359	MYCT1	9.48405e-46	1.79724	RPL3L	0.550069	1.97457	MRPL18	1.88082e-78	2.27477	RPL3	0.00871471	0.128112	ABCC9	7.72097e-26	2.29222	NAP1L1	4.38798e-15	1.13611
MSRB3	2.60968e-127	2.18811	ADGRL4	1.0408e-131	1.61278	CDC37	1.60187e-44	0.941073	CD63	9.26872e-18	0.389238	ABLIM3	9.86752e-46	2.99772	BCL2A1	0.556869	2.98123	NUDC	4.45359e-78	1.84853	SNCA	0.00902349	5.16933	TNFSF10	1.36853e-25	1.28841	ANGPTL1	4.48402e-15	2.09131
CHCHD10	3.70944e-127	1.51515	TFPI	3.54269e-131	1.59313	HSD17B11	1.8607e-44	1.22543	TPM1	6.6151e-17	0.548681	ADGRL4	1.31781e-45	1.50442	CYBB	0.564843	2.25284	RGS14	4.55094e-78	5.73592	C6orf141	0.0141894	3.28199	FRMD3	1.61741e-25	1.88006	PROCR	4.63931e-15	2.15824
WDR1	7.51243e-126	1.8057	CD59	1.89503e-130	1.14711	AFDN	2.68026e-44	1.57177	REM1	9.03864e-17	3.22662	FOXN3	1.33198e-45	2.17332	ACTN2	0.572346	1.53696	FCGRT	6.84829e-78	1.84336	RPS7	0.0148134	0.103291	ISOC1	1.89282e-25	1.87248	RPL29	4.85413e-15	0.674347
ACTN1	1.79056e-125	1.48989	PIM3	2.1149e-130	2.04042	LY6E	7.20935e-44	0.960978	MAP1LC3A	9.54007e-17	1.74829	IFITM3	1.11509e-44	0.619058	HCST	0.572937	2.61999	JUND	1.62784e-77	1.72195	SLC24A1	0.0171171	4.51853	TCF4	2.17269e-25	1.13757	COL6A1	5.09016e-15	1.50894
AXL	2.91996e-123	2.05901	POSTN	1.0958e-128	4.98704	DOCK9	9.82393e-44	2.25801	EDNRB	2.71985e-16	2.75003	LDB2	7.28017e-44	1.57205	CSTA	0.59193	3.85996	APOC1	2.00522e-77	3.30096	RPL10A	0.0180989	0.177779	SOX17	2.7327e-25	1.87354	TIMP3	6.1068e-15	1.05273
SGCA	3.7287e-123	2.56769	SOD2	1.3656e-124	2.12669	DDIT4	1.77394e-43	1.05588	SOD3	3.7839e-16	0.745327	PPFIBP1	1.11641e-43	1.80773	PLIN5	0.595072	2.4361	DAB2	3.0799e-77	2.52837	HYAL2	0.0183465	0.994295	KIF25	3.6648e-25	2.91908	IMPDH2	6.45725e-15	1.87878
TGFB1I1	1.40631e-120	1.67309	JAM2	1.60267e-124	1.81722	LRRC32	4.40581e-43	1.34938	LGI4	4.4555e-16	2.14327	KIF25	1.67932e-41	3.75655	IP6K3	0.601903	2.84196	ARMCX3	6.0658e-77	2.3533	ARL4A	0.0189507	1.33617	IFI27	4.1952e-25	1.59478	COL14A1	1.27867e-14	2.85277
CSRP2	1.43671e-120	1.30087	KLF4	8.72638e-122	1.60233	NR4A1	5.27126e-43	1.01249	IGFBP5	6.59959e-16	0.673347	CXCL2	2.93314e-41	1.65628	SYPL2	0.610586	3.42936	HLA-A	6.68405e-77	1.49905	CMTM3	0.023349	2.10956	ASAH1	8.68943e-25	1.42136	RRAD	1.74697e-14	1.91696
MAP3K7CL	3.69346e-120	4.08809	SDCBP	3.5547e-121	1.21375	TMEM100	5.32557e-43	3.88858	LAPTM4A	9.95316e-16	0.544493	CKM	4.33786e-41	0.923631	TACC2	0.62298	1.93253	MRC1	9.97261e-77	5.44755	PTX3	0.0292202	4.1457	ZBTB16	8.7028e-25	1.48817	ZEB2	3.4797e-14	1.92513
FTH1	3.10784e-119	0.576471	NDRG1	1.59711e-119	2.1223	HIF3A	7.17101e-43	1.69139	COL3A1	1.26996e-15	2.99476	ARHGAP29	5.77472e-40	1.22427	EREG	0.630621	3.7303	SELENOW	1.34824e-75	1.29379	FXYD6	0.0310289	1.0416	DDIT4	2.0849e-24	1.41622	RPL19	3.48834e-14	0.562995
TNS1	4.52548e-119	1.63773	CCL2	2.52364e-118	1.74529	HLA-DRA	7.82291e-43	0.88899	GUCY1A2	1.47477e-15	2.30066	STXBP6	1.293e-39	3.13417	SERPINA1	0.636127	3.00719	LPCAT1	7.40535e-75	4.29138	RPL34	0.0352559	0.0479552	DUSP1	2.11234e-24	1.25364	C11orf96	3.62605e-14	1.32715
JUNB	1.60314e-118	0.993995	VAMP5	1.29512e-116	1.3016	TXNIP	3.78666e-42	0.762672	TPI1	5.59321e-15	0.647816	HSD17B11	2.00623e-39	1.46197	APOBEC2	0.645669	1.78555	SAT2	7.64519e-75	2.115	RPL27A	0.0385351	0.0233868	C1QTNF9	2.5629e-24	2.0475	RPS4X	4.25451e-14	0.617331
SVIL	2.51932e-118	2.38512	FAM167B	3.43283e-116	2.90294	NRN1	3.79356e-42	1.1546	SLC25A6	7.20894e-15	0.466137	REEP2	2.30189e-39	4.36235	DCN	0.649091	1.00637	TRG-AS1	1.51595e-74	7.1446	MGST1	0.039976	2.98206	PACSIN2	1.35618e-23	1.53566	HSPB2	5.04319e-14	2.18059
HSPB1	6.43047e-118	0.773726	PLSCR1	2.65183e-115	1.67792	CDC42EP3	3.95667e-42	1.30418	NR2F2	2.13018e-14	1.23968	APOLD1	1.09779e-38	1.66776	RBM24	0.652349	1.83406	TIMM13	5.39793e-74	2.07868	RELN	0.040533	7.02871	RAMP2	2.05724e-23	1.25531	RPL35A	6.44359e-14	0.574494
NEXN	2.09156e-117	2.09226	RPSA	7.48185e-115	0.955717	MYL12B	1.04385e-41	0.78189	TSC22D1	2.86156e-14	0.659989	ARL6IP1	2.94358e-38	1.30838	USP54	0.661929	3.08068	STAB1	9.68959e-74	3.81171	PARD6G	0.0415511	4.41153	ASPN	2.74473e-23	1.68576	RPS14	7.47303e-14	0.516734
KCNAB1	1.26747e-115	4.64218	ADAMTS4	1.13597e-114	2.6547	LDB2	1.46984e-41	1.15692	EBF2	4.30806e-14	2.65187	SRSF3	5.87529e-38	0.866996	CASQ1	0.665539	2.30901	SDCBP	1.38139e-73	1.46906	ADGRG3	0.0424488	6.51549	PSMB9	3.56413e-23	1.25438	RPL8	8.17117e-14	0.597131
UQCRB	2.24175e-115	0.816797	TSPAN7	8.9871e-114	1.661	S100A13	1.75003e-41	1.06877	AXL	8.15262e-14	1.50809	ISOC1	3.56165e-37	2.49825	RPL28	0.66916	-0.0723083	PEAK1	2.31769e-73	3.70915	TC2N	0.0476677	4.51073	SPARCL1	5.63165e-23	0.97947	FHL5	1.12994e-13	1.85035
ITIH5	2.19289e-114	2.14086	CLEC2B	1.97446e-113	1.90028	CAV2	1.81401e-40	0.880159	TIMP1	1.3073e-13	0.935035	HIF3A	1.03532e-36	2.27745	ATP2A2	0.672884	1.62014	CSTB	2.33608e-73	1.69283	RPL22	0.0482278	0.134085	TINAGL1	6.5068e-23	1.10715	PODN	1.14816e-13	5.08424
GPRC5C	2.87233e-114	3.14522	FKBP11	9.04895e-113	3.42921	LGALS3	3.46245e-40	0.789461	CARMN	2.41926e-13	1.15339	ANXA2	4.25875e-36	0.837805	SPI1	0.701475	3.13698	DNAJB6	2.91307e-73	1.8881	UCP2	0.0500154	3.42801	HLA-E	8.31141e-23	1.18244	ADAMTS1	1.69597e-13	1.23478
MT-ND2	4.41532e-112	0.702183	ETS2	3.46104e-112	1.40726	PIK3R3	4.04074e-40	2.43056	CDC42EP4	2.50758e-13	1.62526	PALMD	4.9984e-36	1.57803	TRIM72	0.710778	2.56255	AP2S1	1.93135e-72	1.84542	RPL23A	0.0504851	0.0742174	GIMAP1	1.16539e-22	1.47899	RPLP0	1.76333e-13	0.787056
COL6A2	1.87943e-110	1.25772	RPL37A	1.92618e-111	0.621884	MGAT1	4.51169e-40	1.40084	ID3	2.55886e-13	0.815319	ZFP36	9.26323e-35	0.820024	GAPDH	0.736422	-0.0200612	MORF4L2	2.57592e-72	1.76921	LAYN	0.0522764	1.96572	MARCKS	1.28675e-22	1.81446	TGFB1I1	1.76333e-13	1.3112
PPP1CB	3.12679e-109	1.31496	IL6ST	3.19961e-111	1.62713	RNF144B	6.36355e-40	2.63845	2004-09-01	4.52328e-13	1.56313	NRP1	1.63888e-34	1.63605	MYL3	0.737113	1.25747	RNF187	4.45505e-72	2.48751	RPS16	0.0545485	0.0736036	COL4A1	1.39799e-22	1.48599	ASAH1	2.4784e-13	1.14747
NDUFS5	5.03888e-109	1.06557	OLFM1	2.57393e-110	3.29316	ACE	8.57982e-40	2.95959	C1R	5.09728e-13	1.70392	MT1E	2.25627e-34	1.28333	SIX1	0.738394	2.37044	SOD1	1.00262e-71	1.38526	TTN	0.0608469	1.55598	TMEM50A	1.54028e-22	1.0857	RPL32	4.19624e-13	0.529156
COL18A1	1.5906e-108	1.94189	RPS25	7.45183e-110	0.570125	TSPAN7	3.11475e-39	1.12137	SRSF5	1.68786e-12	0.638007	LAP3	1.67239e-33	1.34614	LRRC2	0.752491	2.05788	SNX3	1.10809e-71	1.33687	AC007998.3	0.0633678	5.39462	C20orf27	1.78314e-22	1.67719	RPS13	4.53605e-13	0.556838
CAMTA1	1.82239e-106	1.29168	RPS21	8.74866e-110	0.876861	TMSB4X	6.56974e-39	0.523454	FHL2	2.54848e-12	2.18806	KLF4	5.37772e-33	1.25784	YBX3	0.759666	0.260446	C1orf115	1.37099e-71	3.35545	RPL29	0.0634729	0.0750971	IFNGR1	1.87492e-22	1.2672	MYADM	5.89382e-13	1.47103
UBA2	3.13013e-106	1.42708	TMEM255B	6.30106e-109	2.67586	CXCL12	1.03214e-38	1.08843	MT-CO2	3.65163e-12	0.333898	TPD52L1	5.80882e-33	1.87522	PYGM	0.776982	1.26399	DNAJB1	2.25811e-71	1.58058	GGA1	0.0703854	1.61942	FAM162B	3.06898e-22	1.87886	NACA	6.99656e-13	0.683513
EDNRA	2.84788e-104	3.07272	IL1R1	8.2341e-108	3.3739	CAPZA2	1.07202e-38	0.964321	SSTR2	4.90601e-12	3.10747	PSMB9	5.97703e-32	1.37062	MYOZ1	0.802053	1.1308	CITED4	7.14991e-71	4.87521	RPS11	0.0723562	0.107918	KLF6	4.4408e-22	1.13994	RPL6	7.00263e-13	0.633135
YBX1	3.29451e-104	0.69325	RPL24	9.77067e-107	0.698014	FBLN5	1.20012e-38	4.43675	SCN7A	6.51426e-12	4.03495	C1orf21	6.55858e-32	1.47516	JSRP1	0.803515	2.4379	RNASE1	1.58972e-70	1.60654	ANGPT2	0.076312	1.39353	MT2A	4.7333e-22	1.18249	CCL21	7.71927e-13	2.65164
FILIP1	2.47028e-102	1.78448	EMP1	4.2442e-106	1.85186	ID3	3.04028e-37	0.865912	AGAP2	1.84796e-11	4.70941	DDX5	1.11134e-31	0.642695	CCL4	0.807704	1.80158	STAB2	2.30188e-70	7.0981	SCNN1B	0.0778167	5.34627	MYCT1	7.39112e-22	1.37638	RPL9	9.62434e-13	0.604265
CPE	2.61108e-102	0.904849	LY6E	1.57049e-105	1.17324	MIER2	4.43621e-37	1.80074	TFPI	1.85318e-11	1.0373	GYPC	2.0865e-30	1.32074	C5AR1	0.811063	3.23868	FHOD1	3.85574e-70	3.87433	MYZAP	0.0792179	3.10357	VAMP2	8.64838e-22	1.05175	C20orf27	2.52756e-12	1.72539
MT-ND5	4.48529e-102	0.926213	DNAJB1	2.05159e-105	1.12492	S100A16	4.43621e-37	0.962082	TNFRSF21	2.02259e-11	4.26537	MT2A	2.13309e-30	0.748639	MYH1	0.814187	2.50617	PLVAP	6.70776e-70	1.72309	UBA52	0.0809973	0.129707	FAM107A	9.44631e-22	1.60286	RPL34	2.52756e-12	0.509971
AEBP1	7.23267e-102	2.45067	HLA-DQA2	4.86007e-105	4.21798	APOL3	4.90111e-37	1.54122	CLEC11A	2.30396e-11	3.42579	RBP7	6.54786e-30	1.98766	S100A10	0.823748	0.258068	HSPB8	2.36668e-69	2.36575	PRSS23	0.0886589	1.48149	THBS4	1.02091e-21	2.04857	RPS12	2.52756e-12	0.629584
CBX6	3.65991e-101	1.95453	ARL4A	7.58022e-105	1.97355	ARGLU1	7.72443e-37	0.999599	MAP1B	2.8695e-11	0.998789	IGKC	7.43084e-30	0.912182	ACKR1	0.840862	0.306138	GSDMD	2.44188e-69	2.00689	PTMA	0.0893097	0.0945507	HLA-DRA	1.29351e-21	1.35701	ZFAS1	4.35596e-12	1.07745
ATF3	8.43782e-101	1.27196	HSP90AB1	1.30686e-104	0.877033	STMN1	9.0616e-37	1.83084	GUCY1A1	4.41128e-11	1.18046	KANK3	8.97678e-30	1.71444	CHRNA1	0.84101	2.80154	ICAM2	2.87894e-69	1.57799	MEDAG	0.102658	3.17325	CD74	1.38437e-21	1.68263	ALDH1A1	4.61909e-12	2.45989
EGR1	5.32462e-98	1.26661	FXYD5	1.31511e-104	1.35908	CD93	2.90922e-36	1.33399	BMP5	4.77649e-11	2.24448	IFI6	4.09598e-29	1.4334	MLIP	0.847802	2.68521	LRMDA	2.56892e-68	3.54738	CDC42	0.112878	0.500997	HLA-DRB1	1.4124e-21	1.29517	SELENOM	4.77794e-12	0.975625
FILIP1L	5.32462e-98	1.4481	SH3BP5	2.33298e-104	2.49109	XAF1	7.48194e-36	1.78541	MT-ND3	6.37838e-11	0.317516	TNNT3	4.64912e-29	1.35527	AC068506.1	0.848506	4.15056	TIMP2	6.06483e-68	2.31189	XIST	0.113186	1.02326	MTUS1	1.70475e-21	1.20405	PFDN5	4.84695e-12	0.759692
RHOB	8.30984e-98	0.956516	VWF	3.7761e-104	1.20542	WSB1	8.0977e-36	0.888772	DKK3	1.06725e-10	1.9298	TIE1	3.90159e-28	1.90259	PTPRC	0.884437	2.43496	PTGES3	1.10167e-67	1.57026	RAB11FIP1	0.119505	2.16953	GIMAP4	2.05014e-21	1.15939	PABPC1	5.23989e-12	0.926076
ANGPTL1	1.21207e-97	2.87687	RPL5	2.97389e-103	0.754935	HERPUD1	1.46569e-35	1.16303	ACTG1	7.05149e-10	0.249342	GIMAP1	1.20172e-27	1.58354	ACSL1	0.887331	1.57523	HSP90B1	1.55471e-67	1.51758	YWHAE	0.12272	0.598395	PLOD1	2.31308e-21	1.95306	LDHB	5.49807e-12	1.13231
SMTN	3.89843e-97	1.3876	AKR1C3	3.72124e-102	1.94751	FKBP1A	3.24466e-35	0.740929	ARHGAP10	7.94797e-10	1.95319	MYL2	2.10248e-27	0.654882	KLHL40	0.900872	3.19359	LINC01116	7.22586e-67	3.09099	PPP3CA	0.123221	1.09361	SRI	2.38679e-21	1.20751	THY1	6.14904e-12	3.85165
SDC2	5.47958e-97	2.15539	NOSTRIN	1.16649e-101	2.76752	TACC1	3.33496e-35	0.901167	EHD2	8.88219e-10	0.936257	CD300LG	5.25805e-27	3.83759	MYH2	0.913721	1.76697	HSPA5	2.14332e-66	1.89527	APOE	0.129478	1.67055	BSG	4.27072e-21	1.01418	EIF3E	7.22261e-12	0.888704
SLC25A4	7.02852e-97	1.30767	C2CD4B	3.1629e-101	3.89014	ECSCR	5.34828e-35	0.870735	TMEM273	1.30661e-09	1.74766	EPAS1	5.41712e-27	0.895304	MBP	0.925194	1.99022	AHSA1	5.58898e-66	2.29621	TPSAB1	0.130175	3.84036	GYPC	5.03373e-21	1.15806	BTF3	7.23948e-12	0.713154
HSPB6	6.83537e-96	2.28331	SERPINB1	9.70719e-101	2.15296	ELF1	1.07478e-34	1.19085	SGCE	1.48129e-09	1.73219	MMRN2	9.8851e-26	1.57958	ATP2A1	0.953683	1.65798	ARPC3	8.23275e-66	1.3898	STON2	0.131081	3.1593	HLA-DPB1	6.04809e-21	1.0972	ADGRL3	8.50689e-12	5.07526
PEBP1	2.02186e-95	1.0211	CD93	2.86394e-100	1.62467	MGST2	1.93843e-34	0.968009	PACSIN3	2.03088e-09	2.36034	MYL12A	5.93501e-25	0.568298	C1QA	0.986203	1.40787	PLEKHO2	1.31339e-65	3.51939	LAMA4	0.152378	1.45587	ARL6IP1	6.90325e-21	1.17686	CNN3	8.57364e-12	0.956296
MRVI1	2.34984e-95	2.59479	IL33	2.94703e-99	2.29905	RBM17	4.20053e-33	1.18681	SON	2.03088e-09	0.71277	CA8	2.26851e-24	3.13152	TPSAB1	0.995812	1.81942	EIF5	1.74476e-65	1.68294	LIMS1	0.154933	1.17002	TPD52L1	7.11998e-21	1.58875	RPL36A	9.27167e-12	0.825471
FAM129A	6.90133e-95	3.21129	HAPLN3	1.37694e-98	2.93762	LGALS3BP	5.99853e-33	1.47575	COL5A3	2.33411e-09	3.55546	EFNA1	6.22152e-23	1.54942	HMOX1	1	1.51466	ANKDD1A	1.79615e-65	4.56894	FAM174B	0.156641	2.91234	CAV2	8.04919e-21	0.991844	RPS9	9.36496e-12	0.593506
BTG2	1.13498e-94	1.22011	RPL27	7.33641e-98	0.676048	CD9	1.26477e-32	0.768193	HRC	3.60523e-09	2.20469	APP	8.36616e-23	0.805751	CACNG1	1	4.55679	NPDC1	2.6835e-65	1.55375	HNRNPH1	0.158664	0.669288	ITGA1	8.92877e-21	1.23083	LMCD1	1.11352e-11	1.52402
RPL14	1.28096e-94	0.593455	RACK1	1.01502e-97	0.665107	PCAT19	1.41895e-32	0.755278	CNGA1	3.84451e-09	4.03503	MGAT1	8.61084e-23	1.63432	SMTNL2	1	2.01485	PDIA6	2.81251e-65	1.59656	ASGR1	0.163538	3.39505	CALCOCO2	1.91721e-20	1.28939	RPL30	1.16398e-11	0.590295
RBPMS	2.06801e-94	1.35563	RPL23	1.46876e-97	0.786297	LIFR	2.02566e-32	1.32817	FHL5	4.48492e-09	1.6162	CD59	1.39219e-22	0.646253	VCAN	1	1.66836	FLYWCH2	3.13913e-65	2.35628	JCHAIN	0.182599	3.03329	EGFLAM	2.56599e-20	1.5034	OLFML2B	1.16951e-11	4.06421
PFN1	2.53033e-94	0.789908	NAMPT	1.69688e-96	1.56694	IFI27L2	3.79787e-32	1.36033	FABP4	8.26823e-09	0.347444	TNNC2	2.41982e-22	0.826962	LCP1	1	1.77389	MYL12A	1.68711e-64	1.15693	RPL14	0.184046	0.0933749	CDC37	2.73735e-20	1.0286	RPS27	1.47188e-11	0.424585
WTIP	2.95334e-94	3.54586	SNHG8	2.45296e-96	1.29339	UACA	4.07045e-32	1.14592	SH3RF1	9.95281e-09	2.70969	HLA-DMA	4.00694e-22	1.23498	CD37	1	1.56904	APLNR	1.81021e-64	3.16829	DMTN	0.187212	2.12265	KCNE4	3.10939e-20	1.91175	RPS15	1.87733e-11	0.498626
NR4A1	8.78067e-94	1.08292	NACA	1.74615e-93	0.706243	AES	4.28055e-32	1.31605	CYTOR	9.98683e-09	1.56994	RCN1	6.55336e-22	1.20517	TLR2	1	3.24855	PRDX6	4.34458e-64	1.41795	PLA2G2A	0.197175	1.99854	ABLIM3	3.38996e-20	1.82416	ERRFI1	2.09722e-11	2.50657
UQCR11	2.9527e-93	0.911438	CALCRL	1.43194e-92	2.30581	IGFBP4	9.52704e-32	0.718236	TNNC2	1.03837e-08	0.687515	EPB41L2	7.20186e-22	1.72923	CDH15	1	4.04407	MRFAP1	4.80501e-64	1.40125	DOCK5	0.197175	2.5472	TSC22D3	3.45908e-20	1.08202	RPL15	2.81422e-11	0.477292
PDLIM7	8.58255e-93	1.6261	CASP4	2.2025e-91	2.05413	CALM1	2.31071e-31	0.667508	IGFBP6	1.46915e-08	1.25581	UACA	7.86127e-22	1.48379	SGCG	1	3.55533	GNG12	9.46271e-64	2.55452	FGL2	0.197436	1.946	TJP1	3.56126e-20	1.26577	GJA4	3.35752e-11	1.09095
LITAF	1.96451e-92	1.36378	RAB13	5.13311e-91	1.28707	S100A10	2.53443e-31	0.753734	SKP1	1.55624e-08	0.359459	S1PR1	1.7767e-21	1.59384	MYOD1	1	3.38639	MGST2	6.5391e-63	1.60457	RHOJ	0.198603	1.54583	GIMAP7	6.08386e-20	1.02189	ANGPT2	4.64724e-11	1.85734
LMO4	6.30192e-91	1.66206	IFITM1	8.7039e-91	1.20423	RHOC	2.56328e-31	0.697149	SLC2A4	1.80376e-08	1.97369	CARD8	1.86289e-21	1.96021	PPP1R3A	1	2.70495	RAI14	1.26176e-62	3.51306	FAM107B	0.203868	1.53427	CDH5	1.20303e-19	1.277	RPL4	5.07721e-11	0.692162
LGALS1	3.52558e-90	0.937911	CDKN1A	1.60179e-90	1.27805	TIMP4	2.9295e-31	1.00233	BSG	2.09324e-08	0.636682	ITM2B	2.34343e-21	0.462158	LMOD2	1	1.83481	DNM3OS	1.93478e-62	4.69328	MSMP	0.212488	5.34199	LPAR6	1.42939e-19	1.25619	PTK2	5.49422e-11	1.20442
MGP	3.54755e-90	0.949712	TGFBR3	4.52237e-90	2.41672	MX1	3.5729e-31	1.85779	CEBPB	2.50519e-08	1.14002	PSAP	2.44798e-21	0.705047	LMO7	1	2.59734	ETS2	3.8685e-62	1.44045	SIRPA	0.239676	2.48395	LY6E	1.7862e-19	1.07612	NPM1	6.11933e-11	0.823859
SYNM	3.25371e-89	3.10999	CPXM2	7.11618e-89	3.50001	TSC22D1	3.88093e-31	0.825162	GPRIN3	2.93478e-08	2.94654	PDIA3	3.96316e-21	0.952368	PADI2	1	2.16137	TNIP1	5.40411e-62	2.28173	PCAT19	0.240588	0.503451	NBL1	3.14665e-19	1.1617	CEBPD	7.00879e-11	0.987664
ROCK1	4.1186e-89	1.43289	SAT1	4.61904e-88	1.14253	UBC	1.04302e-30	0.555597	CDC42BPA	3.04076e-08	1.46244	VSIR	6.47536e-21	1.54123	STRIP2	1	4.29611	HSP90AB1	6.45279e-62	1.11573	PPP1R2	0.244352	0.969562	ANXA5	3.87178e-19	1.01737	KCNJ8	1.07225e-10	1.61728
TBX2	3.99643e-87	2.69912	GIMAP7	1.03783e-87	1.24838	ACVRL1	1.80306e-30	1.72631	ANXA5	3.92306e-08	0.735635	SPTBN1	9.07994e-21	1.05177	MYLK2	1	2.14276	TDGF1	8.79141e-62	5.29046	RASGRP3	0.254729	2.05621	TESC	3.87178e-19	1.27732	BNIP3L	1.0929e-10	1.3727
2004-09-01	2.66496e-86	1.6687	NFKBIZ	4.50609e-87	1.98043	IL3RA	4.14527e-30	1.4839	NAPA	4.36569e-08	1.48884	HLA-F	2.72268e-20	1.34427	IGFN1	1	3.88094	NDUFA12	2.97197e-61	1.40659	GRAP	0.258194	2.57772	RHOC	7.71284e-19	0.959608	NDUFA4	1.75489e-10	0.813301
PGF	2.89615e-85	2.24431	RPL22	9.16686e-87	0.654948	MAP4	6.96273e-30	1.16036	RERG	6.5596e-08	1.61837	TSPAN14	2.72513e-20	1.60532	SAMSN1	1	2.70533	FDXR	5.55478e-61	4.47461	MPP7	0.267604	3.24501	COL6A1	8.59461e-19	1.08645	AGT	2.92671e-10	2.24004
LDHB	3.18555e-85	1.13644	THBD	9.39781e-86	1.90312	USHBP1	1.10892e-29	2.23268	VASN	6.76875e-08	2.03982	CXorf36	3.6598e-20	1.56747	ALOX5AP	1	1.95727	TPM4	1.50895e-60	1.35996	KCTD17	0.272223	2.28433	RBP7	8.61092e-19	1.63946	RPL27A	4.89327e-10	0.452856
COX7C	8.59914e-85	0.669821	HSPA8	1.07922e-85	1.01392	GABARAPL2	1.73024e-29	0.740972	ITIH5	7.24763e-08	1.45561	SEC62	1.45899e-19	0.621336	LINC01405	1	1.76054	PSMB9	2.81801e-60	1.52031	H3F3A	0.280005	0.137931	SERPING1	1.02856e-18	0.924854	RPL31	7.38787e-10	0.509641
NDUFA4L2	6.07487e-84	1.10327	HLA-E	1.19045e-85	0.964322	ENG	4.27145e-29	0.875495	EMILIN1	9.47985e-08	2.37482	MYL12B	1.85105e-19	0.572726	CXCL8	1	1.50558	SDF2L1	7.6631e-60	2.65749	MFAP4	0.281516	1.57794	RHOB	1.3614e-18	1.07845	SORBS3	8.00454e-10	1.57066
SPEG	7.08387e-84	4.23561	UPP1	7.0015e-85	2.61792	BHLHE40	4.69788e-29	1.01861	TNNT1	9.9026e-08	0.549993	TINAGL1	1.85946e-19	0.607248	MCU	1	2.07371	CTNNBL1	2.873e-59	2.65888	SHC1	0.284975	1.27119	UBC	1.53787e-18	0.922776	RPL35	1.14513e-09	0.501338
NUDT4	2.40489e-83	1.53043	S100A16	1.15953e-81	1.12693	CTSH	4.99259e-29	1.32825	SPECC1	1.22504e-07	1.94657	GATA2	3.38282e-19	1.86504	EGF	1	4.19481	SLC16A9	3.18699e-59	6.50733	LRRN4CL	0.291607	3.28719	TSPAN14	1.95739e-18	1.38744	PRELP	1.26786e-09	2.28255
NRGN	7.56335e-83	3.90378	RPS27	4.84671e-81	0.469278	ARL15	6.58889e-29	3.17375	ENPP1	1.66535e-07	3.45997	TACC1	5.88172e-19	0.856484	CD163	1	3.26359	PSTPIP1	5.83802e-59	6.74331	LY96	0.324748	1.22165	CTSL	2.04838e-18	1.16094	CTSD	1.55087e-09	1.02406
DRAP1	7.69194e-83	1.25483	RPL6	1.39408e-80	0.617081	LPAR6	8.70075e-29	1.10242	FBLIM1	2.02281e-07	2.26392	CDKN1C	8.10423e-19	1.91605	DPT	1	1.75239	MKNK2	6.80699e-59	2.37902	DLK1	0.348909	2.3573	CDC42EP4	2.34532e-18	1.42003	COL3A1	1.87112e-09	2.55171
FHL1	1.08256e-82	1.02419	TMSB4X	2.7809e-80	0.661348	VEGFA	2.09139e-28	2.49557	PNISR	2.98779e-07	0.708322	CDC42EP3	1.45824e-18	1.3584	CAVIN4	1	3.1956	FIS1	8.65218e-59	1.32729	RPL4	0.349237	0.182473	LDB2	2.34532e-18	1.14396	AXL	2.01374e-09	1.38079
RGS16	3.70442e-82	1.73431	IL3RA	3.36866e-80	1.83475	HPCAL1	2.5519e-28	1.44683	ARHGEF17	5.00751e-07	2.38732	CMTM8	1.7146e-18	2.23639	CD52	1	1.54019	ISOC2	2.32544e-58	2.68976	IGHM	0.365247	2.36338	TMBIM6	2.88632e-18	0.918845	SLC25A6	2.02444e-09	0.709556
SBSPON	3.86895e-82	5.01855	ARPC1B	4.28942e-80	1.20933	IFITM2	4.43684e-28	0.605554	MT-CO3	5.02381e-07	0.27626	TSPAN7	1.84775e-18	1.12584	FPR1	1	3.56557	ATP5F1E	8.92219e-58	1.05051	PLSCR4	0.386959	1.54942	TMEM59	3.58234e-18	0.926451	IFITM1	2.12277e-09	0.990467
COX7A1	2.1491e-80	0.865415	CMIP	6.93327e-80	2.84966	SARAF	8.09331e-28	0.88965	ITM2B	5.10718e-07	0.234165	CABP1	2.53728e-18	2.61054	COL4A3	1	2.79652	UBE2B	1.03005e-57	1.55543	NTAN1	0.410441	1.38296	PLAU	4.33331e-18	1.77041	NOP53	2.1932e-09	0.806868
AKAP1	1.83086e-79	2.54074	GUK1	7.87818e-80	0.935847	ADD1	8.46821e-28	1.0478	EZR	6.67318e-07	1.92401	TNNT1	2.79241e-18	0.674888	MYOM3	1	4.79458	BEX4	4.48734e-57	2.2015	MYDGF	0.438028	0.900848	LAP3	5.67689e-18	0.989251	PALLD	2.19684e-09	1.02693
DBI	1.06921e-78	1.114	STC1	1.0373e-79	3.09167	KLF6	8.82251e-28	0.768642	HMGB1	6.92489e-07	0.257228	MARCKS	4.59108e-18	1.59162	SMTNL1	1	2.96067	PEA15	7.02364e-57	1.72945	SLC27A3	0.438028	1.54427	CHMP5	5.7833e-18	1.02915	GAS6	2.84105e-09	1.09827
KCNA5	1.70157e-78	2.72144	RASA4	6.08178e-79	2.83417	LPCAT2	8.8767e-28	3.52469	TECR	1.497e-06	1.05868	FAM107A	8.09667e-18	1.54176	HHATL	1	2.74084	SNX5	1.06429e-56	2.37448	IL7	0.460632	4.93167	TNS2	5.92786e-18	1.18287	GPNMB	3.14147e-09	2.77423
C1QTNF1	1.92887e-77	1.56485	RAMP2	6.45854e-79	0.966015	TIMP3	1.62972e-27	0.67887	COL1A2	1.5164e-06	1.91295	CD93	8.32651e-18	1.36201	EVI2B	1	2.43288	TM2D2	3.68977e-56	2.92742	KBTBD11	0.471775	3.60198	ID2	6.47103e-18	1.36534	RPS23	3.56513e-09	0.488859
NDUFB10	1.47695e-76	0.968594	RPL4	1.98098e-78	0.724638	ISOC1	1.69039e-27	1.47602	ARHGAP15	1.76909e-06	3.03757	MGST2	1.90649e-17	0.990282	CAMK2B	1	3.10937	ALDH1A1	1.00664e-55	2.97225	SET	0.486473	0.737903	SSR2	8.37319e-18	0.976514	SLIT3	3.60945e-09	2.18206
FOSB	6.58113e-76	1.68198	ATP1A1	1.65594e-77	1.47612	SYNE2	2.05882e-27	0.955215	GGT5	1.98429e-06	2.24046	MCF2L	1.97162e-17	2.58579	MFAP5	1	1.62224	BLNK	1.00868e-55	7.90198	CTHRC1	0.488096	1.24837	RNF130	9.99239e-18	1.53341	EIF3L	3.70031e-09	0.959508
FHL5	1.24196e-75	1.87602	CDC42EP3	1.84548e-77	1.44121	JCAD	2.09984e-27	2.01908	GRK5	2.29714e-06	1.84256	WSB1	2.51925e-17	0.810167	SLC16A10	1	4.21034	IGKC	2.91942e-55	1.19986	FRMD4B	0.51934	1.3682	GSN	1.10608e-17	0.933129	MT1M	3.95217e-09	1.16922
CALM3	1.89794e-75	1.27813	ZFP36L2	2.28248e-77	1.19818	APP	2.19364e-27	0.720373	TNS2	2.31146e-06	1.18541	IDO1	1.08323e-16	4.13622	PLEK	1	1.87218	BAX	3.18277e-55	1.85408	LMO2	0.524627	1.4571	IFI6	1.58369e-17	1.17266	CD59	8.2848e-09	0.761256
ARID5B	5.18298e-75	1.03699	FAM110D	3.12183e-77	2.75002	CARD16	2.76307e-27	1.4864	FRZB	2.6239e-06	1.25107	NFKBIA	1.4976e-16	0.544739	SCN4A	1	3.61023	HLA-C	8.73468e-55	1.19491	RPLP1	0.524627	0.0241083	DAAM2	1.83426e-17	1.79014	TCIM	1.09503e-08	0.889941
ATP5ME	1.31957e-74	0.818619	HSPD1	1.23907e-76	0.9469	PSMB8	3.11073e-27	0.963473	PRRX1	3.50725e-06	2.08666	TYMP	2.27128e-16	1.65935	CLEC4E	1	4.67159	AES	1.30829e-54	1.81644	TSTA3	0.530709	1.26774	CXCL12	2.08932e-17	0.974371	ABCC9	1.1053e-08	1.66564
COX6C	2.18227e-74	0.768528	CD34	1.46074e-75	1.30072	KIAA0355	3.22861e-27	1.38638	NR2F2-AS1	3.93435e-06	1.99448	GABARAPL1	2.72085e-16	1.24879	MS4A7	1	1.89166	RAPGEF5	7.19142e-54	2.27537	NEB	0.541462	1.50313	LGALS3BP	2.31467e-17	1.39948	CCL26	1.60669e-08	6.9077
PLEKHO1	2.93503e-74	3.13615	TPD52L1	2.00719e-75	1.64337	ATP5PF	5.44494e-27	0.65489	EPB41L1	4.207e-06	2.7737	CALCOCO2	7.34881e-16	1.18642	TPSB2	1	1.74149	PSAP	1.12805e-53	1.23466	RPL37A	0.545137	-0.00103491	UACA	2.38078e-17	1.24244	ADH5	1.72564e-08	1.1938
PHPT1	4.28539e-74	1.09051	VCAM1	3.44362e-75	3.58159	SLPI	5.6237e-27	2.81125	GNAI1	4.75834e-06	1.73579	LNX1	8.76958e-16	2.75835	DENND2C	1	2.0217	GRPEL1	1.49723e-53	2.46145	GABPB1-AS1	0.548074	1.4907	NRP1	3.35312e-17	1.20673	EPHX1	1.74848e-08	1.06707
RPL5	2.92316e-73	0.587222	KCTD12	4.65816e-75	1.56095	RPL36	7.59211e-27	0.39934	AOC3	4.96229e-06	1.64708	GSN	1.15254e-15	0.48771	ANKRD23	1	2.4729	KIF5B	1.64744e-53	1.47291	PDE4B	0.55398	1.57954	HIF3A	4.30374e-17	1.45222	RPL39	1.92144e-08	0.456995
PRKG1	1.58506e-72	2.06784	S100A13	5.29054e-75	1.09094	RBP7	8.98513e-27	1.36042	RGL3	5.01691e-06	3.15188	DLL4	1.19132e-15	1.8668	AMPD3	1	3.81207	DYNLL1	5.29308e-53	1.18461	CTNNB1	0.554564	0.796837	DCBLD1	5.11352e-17	2.21605	CCNI	2.1439e-08	0.743912
NTRK3	3.97342e-71	5.27429	RPS17	6.10411e-75	0.798417	SHE	9.49288e-27	2.01005	HNMT	5.19209e-06	2.1146	CDH13	4.76884e-15	2.34836	SMIM25	1	4.29885	FAM178B	8.92081e-53	6.91371	FAM118A	0.580262	1.20277	PPP1R14A	5.31554e-17	1.00469	TPPP3	2.56876e-08	1.23731
TOB1	4.43514e-71	1.64671	SNHG7	9.25791e-75	1.2145	RAC1	9.80579e-27	0.587487	DWORF	5.87618e-06	0.982404	INMT	5.86978e-15	1.94114	SLC7A6	1	2.68091	SUMO1	9.02234e-53	1.30062	LTBP4	0.584014	1.53042	PECAM1	5.97819e-17	0.961136	MYH9	2.66546e-08	0.941491
MRGPRF	5.24457e-71	2.69605	CXorf36	2.80943e-74	1.51503	TUSC3	1.15639e-26	1.87477	SASH1	8.14723e-06	1.57776	HSPA12B	7.89379e-15	1.83868	F13A1	1	1.63069	COX5B	9.02234e-53	1.10149	TPSB2	0.584273	3.73106	ITGB1	1.02416e-16	0.85256	EMX2	3.08905e-08	2.61788
NDUFB8	1.06205e-70	0.978057	EHD4	3.00163e-74	2.04202	VSIR	1.75308e-26	1.15296	C1QTNF1	8.3559e-06	1.24397	COL4A1	2.25028e-14	1.47854	CORO1A	1	1.66264	MRPL33	1.19459e-52	1.25823	FLT4	0.60785	2.09539	TPI1	1.09468e-16	0.875214	RPL11	3.4509e-08	0.443893
ANXA6	1.18598e-70	1.40481	EMCN	4.73535e-74	1.00391	EMP3	2.19266e-26	1.0212	PRKAR1A	9.51511e-06	0.965816	FADS3	2.43461e-14	1.52352	STXBP2	1	2.16342	CDV3	2.07657e-52	2.4918	TBX1	0.610016	4.94441	CD300LG	1.48702e-16	2.86009	NTRK2	3.54424e-08	1.0253
SLC25A6	1.31995e-70	0.702243	ANXA2	5.00916e-74	0.883673	SULF2	2.36031e-26	2.02217	CHD9	1.00155e-05	1.09114	PDLIM1	3.74127e-14	0.653137	CSF3R	1	3.7807	RAB32	2.59896e-52	3.00472	RPL35	0.611515	-0.000834979	CYR61	1.87077e-16	1.06845	CTSF	3.54926e-08	1.56537
DES	1.60851e-70	1.18919	TPM3	4.16532e-73	0.897462	CCDC85B	2.8107e-26	0.785328	N4BP2L2	1.05191e-05	0.651181	NDNF	8.48976e-14	2.95631	MYO18B	1	3.66395	NFKBIE	2.74513e-52	3.80709	TPM4	0.61428	0.555452	HLA-DQB1	2.02448e-16	1.1025	PRNP	3.81653e-08	1.50495
THBS1	1.86396e-70	3.26731	LRG1	8.20856e-73	4.53161	PDLIM1	3.47792e-26	0.674526	DPYSL2	1.0851e-05	1.15536	MIER2	1.20363e-13	1.81616	B3GNT5	1	1.11516	CDKN2C	4.57009e-52	3.4026	MMP2	0.616306	2.44885	CDKN1C	2.21223e-16	1.57329	RPS19	3.93082e-08	0.432234
EEF1A1	3.30758e-70	0.453571	EVA1C	2.95367e-72	1.76905	RPS28	5.65132e-26	0.379254	SCN4B	1.18664e-05	2.81524	IFITM2	2.19163e-13	0.429931	USP13	1	1.70692	NINJ1	5.49059e-52	2.35954	PIEZO2	0.617346	6.3503	AGTR1	2.25532e-16	1.76596	NDRG2	6.21777e-08	0.787186
ELOB	8.98545e-70	0.764915	HLA-A	2.10285e-71	0.906887	HYAL2	6.59973e-26	0.880951	COL27A1	1.20516e-05	2.38734	PTPRB	2.62662e-13	1.38493	HOOK2	1	1.469	CCDC88B	5.95158e-52	5.812	NR2F1-AS1	0.618402	3.71593	TPPP3	2.31001e-16	1.34738	MYBBP1A	6.57153e-08	2.60326
COX8A	2.46981e-69	0.888141	BACE2	2.2029e-71	2.05487	CTNNBIP1	7.13744e-26	1.32368	CIRBP	1.25181e-05	0.30288	CD79B	2.78155e-13	1.54051	ITGB2	1	2.42599	FGF12	1.23656e-51	4.73389	PDLIM4	0.637904	1.39209	VAMP5	3.57255e-16	0.908936	PARM1	7.51395e-08	2.40626
C9orf3	3.56255e-69	1.69193	MAP3K8	2.12662e-70	2.45956	LMCD1	1.04324e-25	1.09679	TGFB1I1	1.33417e-05	0.986153	CALM1	2.79656e-13	0.485565	PYGO1	1	3.21865	ATP6V1G1	1.26469e-51	1.27542	RPL27	0.641609	0.060253	PSAP	4.29518e-16	0.858186	IMMP2L	8.09876e-08	2.5084
LMNA	3.62086e-69	0.882305	RPL23A	2.23053e-70	0.510605	RFTN1	1.15695e-25	1.80718	SLC43A3	1.92119e-05	1.73262	SOX7	3.35168e-13	1.95114	AC092384.2	1	4.01429	MANF	1.52302e-51	2.16616	HOXD9	0.654855	3.17119	OSBPL1A	4.78829e-16	1.16605	CKB	9.00936e-08	1.00578
NENF	3.73198e-69	1.13912	TAGLN2	3.22432e-70	0.880596	SPTBN1	1.22366e-25	0.836302	MAMDC2	1.95509e-05	2.9618	APOL3	4.0853e-13	1.4889	CD48	1	2.19679	KRT10	1.53183e-51	1.41644	NNMT	0.659303	0.649726	SMTN	5.11851e-16	0.965194	TMED3	1.04959e-07	2.05129
DYNLT1	1.05732e-68	1.29669	MALL	1.20868e-68	1.84691	CFAP36	2.02743e-25	1.51775	ZEB2	2.09477e-05	1.60232	TNNC1	8.91293e-13	0.678908	CD14	1	1.1335	CALR	1.57548e-51	1.29564	EDNRB	0.672325	1.10645	CD79B	5.14288e-16	1.45613	CALM2	1.18708e-07	0.630886
COX14	1.90149e-67	1.11392	UGCG	3.2523e-68	2.09317	MGLL	4.40149e-25	0.744031	RARRES2	2.82347e-05	1.13646	ROBO4	1.32289e-12	1.87407	SLA	1	3.39604	PCMTD1	2.11857e-51	1.83175	MRC1	0.681895	1.80677	ITGA6	6.63377e-16	1.15092	GPX4	1.1876e-07	0.752243
HACD1	3.52712e-67	3.54204	SERTAD1	4.43751e-68	1.22933	HSD17B12	4.47668e-25	1.09392	MT-ATP6	2.98794e-05	0.202349	RAC1	1.54669e-12	0.434154	ATP1A2	1	1.31475	CAVIN2	2.43686e-51	1.28789	AKR1C1	0.697199	1.60276	FERMT2	8.55364e-16	1.12708	GPC3	1.76742e-07	5.76229
MAPRE2	8.29514e-67	2.31935	COL15A1	8.00923e-68	2.14582	HLA-DPA1	1.05528e-24	0.614083	SMTN	3.16895e-05	0.7721	KLF2	2.36597e-12	0.683399	RPL39	1	-0.153217	PRKACA	2.45896e-51	3.09676	AIF1	0.717745	1.98545	TMEM109	1.03952e-15	1.07967	RPS11	1.88704e-07	0.543347
KLHL23	2.41559e-66	1.81985	TGM2	8.08881e-68	1.87373	PFN2	1.17035e-24	1.31546	LGALS3BP	3.27704e-05	1.24184	FXYD6	3.1068e-12	0.871029	IL1RN	1	2.81479	ARL2BP	2.46204e-51	1.9462	MEG3	0.718609	1.42492	P2RY14	1.4333e-15	2.5871	RSL1D1	1.96557e-07	1.04468
CAP2	4.01409e-66	2.41667	NCOA7	1.23686e-67	2.1087	ADGRL4	1.46421e-24	0.800676	SLC16A12	3.77278e-05	4.53385	TSPAN4	3.16496e-12	1.00663	HSF4	1	2.24932	BTG1	4.00896e-51	1.16051	SMYD2	0.749531	1.60741	RAB5C	1.45045e-15	0.914951	CAVIN1	2.0326e-07	0.664713
MAP7D3	5.98566e-66	2.26761	ITM2A	1.38852e-67	0.871331	RCN1	1.48008e-24	0.90583	SLC38A11	4.03371e-05	2.27706	AP1S2	3.77476e-12	1.16619	MALAT1	1	-0.287002	SERP1	4.58251e-51	1.45412	GPSM3	0.756515	1.85385	WARS	1.58957e-15	1.33155	CHCHD10	2.14579e-07	0.845717
RPL36AL	3.8162e-65	0.714094	BAG3	1.51612e-67	1.30502	MDK	1.62588e-24	1.76057	PAG1	4.36509e-05	3.17693	PPARG	3.90516e-12	2.44491	RUNX1	1	1.30923	HIKESHI	5.7242e-51	1.92851	SEMA3A	0.763887	3.65005	AFDN	1.90358e-15	1.23456	CBX6	2.16271e-07	1.27016
PBXIP1	5.17954e-65	1.94258	NOP10	1.61247e-67	0.981309	TCIM	3.47238e-24	0.794713	CST3	4.67228e-05	0.22505	ATOH8	4.38259e-12	2.53863	PRKAA2	1	1.96018	IDI1	6.27389e-51	2.24998	KRT18	0.79321	1.63768	GCC2	2.48662e-15	1.31284	NBL1	2.57404e-07	1.02086
SKP1	9.29511e-65	0.664504	DAAM1	3.81939e-67	1.69299	HLA-F	3.75069e-24	1.03008	PTH1R	5.05413e-05	3.19635	TM4SF18	4.48494e-12	1.55627	RNASE6	1	2.50626	GRN	7.24186e-51	1.59649	BMX	0.801746	2.10391	CD34	3.16114e-15	1.1056	MT1E	2.6883e-07	0.910984
HMGN2	1.52928e-64	0.971227	TNFRSF1A	6.21908e-67	1.25947	FXYD5	4.2723e-24	0.736362	SPRY2	5.14085e-05	1.97541	DEPP1	5.17084e-12	0.601019	CFP	1	2.46338	S100A16	1.37644e-50	1.41525	OAZ1	0.812988	0.183639	STXBP6	5.05149e-15	2.00644	MT1F	2.89083e-07	3.16078
TUBA1A	3.16714e-64	1.04788	ATF3	7.47771e-67	0.997308	NKTR	4.79666e-24	1.05844	CSRP2	5.59428e-05	0.60788	TMBIM6	6.56236e-12	0.591834	COQ8A	1	1.31106	RENBP	2.42055e-50	4.19752	LOX	0.813227	3.0943	UBE2L6	1.20632e-14	1.3602	SLC25A3	2.90117e-07	0.791399
MINOS1	4.94705e-64	0.919005	CTSC	1.02581e-66	2.41095	CD79B	6.61284e-24	1.27914	2011-09-01	7.08567e-05	1.6894	TMEM204	1.30544e-11	1.39695	SERPINF1	1	0.95148	PRDX5	6.76409e-50	1.25329	FAM102A	0.820207	3.3456	MT1M	1.25967e-14	0.911599	ACTG2	2.92378e-07	1.47865
MOB2	6.1737e-64	1.36361	MYL12A	3.05455e-66	0.717323	PLPP1	7.70191e-24	1.53713	ADA	7.42642e-05	2.06896	RHOB	2.55863e-11	0.502198	TECRL	1	2.9958	HSBP1	8.54088e-50	1.36027	RAB3IL1	0.832966	2.96645	A2M	1.39655e-14	0.810294	LDHA	3.38652e-07	0.703342
SELENOK	5.62173e-63	0.924166	TMEM173	1.01641e-65	1.34567	IL33	7.77416e-24	1.79765	ARID5B	8.39763e-05	0.716635	MYL1	4.3254e-11	0.894724	RPS24	1	-0.0748809	NDUFC1	1.20644e-49	1.21924	SLC38A1	0.842903	1.68734	ARHGAP29	1.39655e-14	0.825649	CRYAB	3.92884e-07	0.744585
ACTN4	6.79967e-63	0.99086	RPL36A	1.70917e-65	0.772892	NCK1	1.16503e-23	1.50782	TCAP	8.4517e-05	0.629245	TMEM59	4.77144e-11	0.495872	ASB15	1	3.60128	2006-09-01	1.25184e-49	2.86455	ZNF467	0.872034	1.9774	ARL2	1.46969e-14	0.842522	RPL26	4.44375e-07	0.446861
ITGA7	9.17544e-63	1.48213	ACTN1	1.93993e-65	0.965498	SELENOW	1.52173e-23	0.544757	LRP1	8.74734e-05	2.36808	IFI44L	5.27437e-11	1.64423	NLRP3	1	2.9094	LY96	2.17203e-49	2.05849	OAF	0.880418	1.40978	MTHFD2	1.59503e-14	0.727829	C12orf75	5.20493e-07	1.13812
C2orf40	3.63946e-62	1.17125	NRN1	7.88125e-65	1.12716	PLSCR1	2.31388e-23	0.835909	CYBA	8.96174e-05	1.26654	TJP1	5.47564e-11	1.12886	P2RX6	1	3.5803	TCP1	3.59433e-49	1.54391	NME1	0.884051	1.06737	KLF9	1.75352e-14	1.01233	DSTN	5.36435e-07	0.604516
NDUFB9	4.95895e-62	0.888336	GMFG	2.64957e-64	1.43734	FRY	6.74848e-23	1.13931	HIC1	9.78528e-05	2.39845	LEPROTL1	6.85821e-11	1.35639	CTSG	1	1.80401	ZNHIT1	4.82749e-49	1.39874	CLU	0.895175	0.385931	TYMP	2.40375e-14	1.3918	FST	5.91097e-07	6.21563
MT1M	6.38121e-62	1.34718	CST3	6.82425e-64	0.674717	TGM2	1.1282e-22	1.05974	C1S	9.97973e-05	1.54311	CTSH	1.10119e-10	1.35251	C1QB	1	1.19821	ASPH	5.5175e-49	1.85639	CTSG	0.904348	3.86561	ISG15	2.54454e-14	0.996923	VASN	6.60678e-07	1.60267
RPLP1	1.57278e-61	0.387506	ADM5	7.20636e-64	3.21497	IFIT1	1.63014e-22	1.85716	SGIP1	0.000103443	2.66723	ADGRG1	1.26008e-10	2.03733	LRRC39	1	1.78758	CCT4	8.57825e-49	1.50504	C1QA	0.917464	1.82018	PCAT19	2.72871e-14	0.806557	MYLK	7.17831e-07	0.813401
C12orf57	2.51217e-61	0.85067	IFI27	1.37326e-63	1.02793	IFIT3	1.90484e-22	1.73877	ECM1	0.000117966	3.35872	XAF1	1.34546e-10	1.78992	LCP2	1	1.74589	PMVK	2.03149e-48	2.07089	DBN1	0.917464	1.28727	PALMD	2.79345e-14	1.02671	RPS3	8.0788e-07	0.468634
EFHD1	6.20169e-61	0.98353	ABCD4	2.70729e-63	1.8144	UBE2L6	4.34557e-22	1.11916	PRKG1	0.000148997	1.44941	TSPAN15	1.50883e-10	1.75808	CPEB4	1	1.1163	CCM2L	2.60904e-48	3.68368	TSHZ2	0.937223	0.734039	CHD9	3.41896e-14	0.896528	RPS6	9.75254e-07	0.417299
EEF2	1.56859e-60	0.638116	ADAM15	3.35015e-63	1.53786	TM6SF1	4.99934e-22	3.35929	EPOR	0.000161018	2.8273	CCDC85B	1.7586e-10	0.694383	DOK2	1	2.03201	UQCR10	2.60904e-48	1.22639	COLEC12	0.939072	2.63497	SERINC3	4.48318e-14	1.03602	MAP1LC3A	1.08446e-06	1.0706
TMEM38B	1.97822e-60	2.25648	ZFP36	3.69869e-63	0.837544	PRMT1	7.54375e-22	0.884779	TNNC1	0.000164114	0.594718	UBE2L6	2.09754e-10	1.36413	C1orf162	1	1.44655	HYAL1	3.49821e-48	2.31858	CYBA	0.942912	0.879398	COL6A2	4.71384e-14	0.806183	BGN	1.08446e-06	0.792161
CDH6	2.23736e-59	2.38559	SH3BGRL3	5.23218e-63	0.893829	FRYL	1.25253e-21	1.71527	HOPX	0.000186249	2.80594	NR4A1	2.56145e-10	0.659058	TMEM233	1	1.36852	AAMDC	5.96174e-48	1.77103	POLR2L	0.952087	0.449114	APLP2	5.2955e-14	0.88767	PNMA1	1.4252e-06	1.96499
OAT	5.39536e-59	1.65973	PERP	6.08917e-63	1.96326	CTTNBP2NL	1.32468e-21	1.93828	MUM1	0.000203496	1.61702	SPAAR	2.60793e-10	3.2706	RPLP1	1	-0.0834531	RHOC	6.79309e-48	1.10483	PPM1F	0.96463	1.24533	CNBP	6.08019e-14	0.809737	INPP4B	1.46617e-06	2.09731
GADD45G	5.57274e-59	2.50243	ZFAS1	6.8499e-63	1.00571	TSC22D3	1.8239e-21	0.734522	PLAU	0.00022401	1.4687	HSPA1A	3.60606e-10	0.426562	FAM184B	1	3.21442	MXRA7	1.02291e-47	2.48541	SNTB2	1	1.42487	GNAI1	6.33208e-14	1.62978	PLP2	1.46684e-06	0.81972
CYSTM1	5.59637e-59	0.984569	INSIG1	4.12054e-62	2.13778	FDPS	2.18812e-21	0.991815	LSP1	0.000287351	1.33909	PSME1	3.69554e-10	0.547599	AMPD1	1	2.02417	FRMD4B	1.03979e-47	3.08813	JUP	1	0.900117	MAP1LC3A	6.70107e-14	1.08053	PTMA	1.47513e-06	0.476907
ARL6IP4	5.69403e-59	0.795368	TNFSF10	1.22766e-61	0.977329	GALNT18	2.27287e-21	1.86963	MGP	0.000383984	0.526113	SDCBP	5.9011e-10	0.47095	DUSP26	1	1.6666	C9orf16	1.61324e-47	1.43826	SLCO2B1	1	2.26315	DAD1	8.53984e-14	0.795137	MXRA8	1.56125e-06	1.60865
CCND1	8.32103e-59	2.06554	CLIC2	2.10536e-61	1.90841	GFOD1	2.37968e-21	1.50158	CD44	0.000437139	1.36652	POMP	5.91514e-10	0.513965	EVI2A	1	2.14195	VPS35L	1.62802e-47	2.69191	TRDN	1	1.62988	CD46	9.73006e-14	1.00633	NEXN	1.66491e-06	1.11253
CRIP2	1.48688e-58	0.718489	CYP1B1	2.32853e-61	3.13214	PDCD4	3.83411e-21	1.73763	CD248	0.000454864	3.37724	COL4A2	6.43217e-10	1.21123	APOC1	1	1.01001	DEDD2	2.08815e-47	2.7489	LINC02308	1	4.55679	RCN1	9.7715e-14	0.886821	FBXL3	1.96695e-06	1.42204
FAU	7.21145e-58	0.44865	NOP53	3.90402e-61	0.802042	NPDC1	3.89235e-21	0.63109	NBL1	0.000469213	0.918755	LIPA	6.88397e-10	1.32465	PLIN4	1	2.8055	SUMO3	2.69086e-47	1.52001	BAALC	1	1.30917	UQCRC2	1.13033e-13	0.891628	INAFM1	1.96761e-06	1.35376
MZT2B	1.25525e-57	1.00708	ADAMTS9	4.88988e-61	1.93472	COX17	5.07065e-21	0.616577	FMO2	0.000499035	0.826543	RBP1	7.29833e-10	2.32875	IFI27	1	0.105595	SLBP	4.504e-47	2.49167	GPM6A	1	2.33723	ATP5F1B	1.17842e-13	0.718332	EFHD1	2.27944e-06	0.838963
TBC1D1	3.20621e-57	2.12396	MPZL2	1.18438e-59	3.59529	TMEM109	6.40259e-21	0.857381	ECM2	0.000512705	2.13873	EGLN1	1.54302e-09	1.34202	SLPI	1	1.45707	ADGRL4	9.84674e-47	1.25151	SOX4	1	0.960972	REEP5	1.22827e-13	0.913203	NDN	2.39131e-06	1.23699
TTLL7	1.36241e-56	2.6962	TXN	8.76332e-59	0.860975	SEC62	7.26519e-21	0.554796	AVPR1A	0.000518527	2.27661	HPCAL1	1.57595e-09	1.35633	FCGR1A	1	2.69152	HSPA4	3.78884e-46	2.60498	SGK3	1	1.69245	EGLN1	1.24745e-13	1.41307	RPS27L	2.97484e-06	0.721183
MALAT1	1.43926e-56	0.43065	SLC3A2	1.00085e-58	1.45505	ASS1	8.70043e-21	1.66499	PKIG	0.000735141	0.774273	RPS28	1.73363e-09	0.244044	UCP3	1	2.77241	ANAPC16	5.13768e-46	1.10847	ROBO3	1	1.709	AP1S2	1.46736e-13	1.07616	CNN1	3.41674e-06	0.848288
CLMN	9.81053e-56	1.4167	RAB11A	1.48946e-58	0.865916	TSPAN14	1.19762e-20	1.01212	FXYD1	0.000763235	0.72485	TCAP	1.76776e-09	0.63716	BASP1	1	2.30509	TRIOBP	6.01867e-46	2.15724	ACKR2	1	5.12818	DLL4	1.51148e-13	1.34497	CSRP1	3.69065e-06	0.580646
RASGRP2	2.046e-55	1.89677	LIMS1	2.01996e-58	1.27954	CDC42BPA	1.61239e-20	0.899343	PEBP1	0.00081812	0.523424	NRN1	2.03018e-09	0.7893	MIR3945HG	1	4.68385	MLEC	6.43036e-46	2.06976	HSP90B1	1	0.555669	NOTCH3	1.69672e-13	0.649137	PCDH9	4.00128e-06	3.54303
CRISPLD2	2.61936e-55	1.47763	CXCL2	2.70938e-58	1.38097	PLXDC2	1.7197e-20	1.53161	HES4	0.000841693	0.560496	RFTN1	2.26525e-09	1.86799	C4orf54	1	4.19345	BANF1	8.69029e-46	1.32029	SMAD1	1	0.856806	LEPROTL1	1.85525e-13	1.1748	HNRNPA1	4.02218e-06	0.629403
CAP1	3.36394e-55	0.909362	ARRDC3	2.86681e-57	1.88763	VAMP5	4.60974e-20	0.634367	PTEN	0.000847635	1.54713	SLC2A3	2.62151e-09	0.805701	SIX4	1	4.13635	GSTO1	9.3856e-46	1.40546	VAV3	1	3.13081	DPYSL2	1.87472e-13	0.912523	RPLP2	4.0762e-06	0.425187
ANAPC16	4.29724e-55	0.734914	LPCAT4	5.77889e-57	2.56816	CRYBG3	5.02555e-20	2.16335	AC100793.2	0.000848799	2.77588	IFIT1	2.6734e-09	2.02814	ADPRHL1	1	2.37407	FAM110B	3.1428e-45	3.46339	SLC2A1	1	3.75284	MGAT1	1.87472e-13	1.2663	KANK2	4.22122e-06	1.20627
HIST1H4C	4.32596e-55	1.26157	TIFA	7.45363e-57	2.76208	TNFRSF4	6.66232e-20	2.16249	CD38	0.000864746	3.17961	FDPS	3.47526e-09	1.13165	AQP9	1	2.90892	OAF	4.487e-45	2.78288	PRKAR1B	1	1.38064	RPS4Y1	1.8761e-13	0.847002	PTMS	4.41582e-06	0.654353
CD151	5.75353e-55	0.722356	LIFR	1.35358e-56	1.54908	TSPAN2	1.09802e-19	2.00869	CTSF	0.00134449	1.5323	SELENOP	4.59615e-09	0.560587	LY86	1	3.05709	HINT1	5.67472e-45	1.02256	RPL23	1	0.0528937	CD99	1.93551e-13	0.795063	TNFRSF1A	4.55152e-06	0.984339
JAG1	6.10428e-55	1.52718	MEOX1	3.56299e-56	2.52976	TEKT4	1.11736e-19	3.58469	ATP5MC3	0.00149026	0.674928	ECSCR	5.68592e-09	0.561683	JPH1	1	2.23971	PDIA3	5.68055e-45	1.195	FBXO17	1	1.80632	CA8	1.97575e-13	2.16362	DEGS1	4.94323e-06	1.37563
PDGFA	6.8639e-55	2.42751	FAM241A	5.98316e-56	1.65942	HLA-DMA	1.37519e-19	0.823496	ARHGAP6	0.00152534	2.28213	CLIC5	5.73324e-09	2.25446	OSBPL6	1	2.36022	PPDPF	6.51884e-45	1.10484	MFNG	1	1.10272	TMED9	2.14839e-13	0.917584	MAP7D3	5.47741e-06	1.42545
COX5B	2.92265e-54	0.648937	SEC11A	3.33874e-55	0.962149	CCND3	1.49306e-19	0.990789	FIGN	0.00161087	2.32097	LGALS3BP	7.22275e-09	1.34294	ALPK2	1	4.16814	GPBP1	7.92292e-45	1.45107	CHST15	1	1.86568	JUN	3.46101e-13	0.936217	ARHGDIB	6.30561e-06	0.816617
HSPB2	3.38687e-54	2.40102	NECTIN2	1.20002e-54	1.16444	GNAI2	1.91282e-19	0.798582	INAFM1	0.00169859	1.49645	TBCD	8.11314e-09	2.3425	C3AR1	1	3.02776	PROX1	1.04368e-44	4.1438	MATN2	1	3.37133	RPS27L	3.65229e-13	0.78517	ZFP36L1	6.33654e-06	0.741372
PSMC3	3.80163e-54	0.987697	GJA1	1.52274e-54	1.8549	RPS29	2.05896e-19	0.366447	JUNB	0.00173535	0.236634	HSPG2	9.32136e-09	1.13025	MLXIPL	1	2.98174	ANXA2	2.67989e-44	1.08111	SCG3	1	9.69321	GUCY1A2	3.74131e-13	1.41329	COL6A3	7.18767e-06	2.75019
PRMT9	4.3847e-54	2.70361	BTF3	3.11752e-54	0.589565	ITSN2	2.13657e-19	1.38006	PCOLCE	0.00199848	1.93171	CTHRC1	9.92477e-09	2.20778	PITX2	1	2.6987	CD79B	2.80913e-44	1.83289	PTGDS	1	2.36964	PKIG	3.88672e-13	0.82217	EFEMP2	8.15914e-06	1.6108
GSTP1	5.61365e-54	0.643319	SHC1	4.27946e-54	2.09764	PTPRM	2.3737e-19	1.5008	LDB3	0.00233567	1.24532	MTUS1	1.06703e-08	0.828683	CHRND	1	4.18583	CIB1	3.52332e-44	1.5066	PRKCZ	1	2.67447	REEP2	4.96203e-13	2.54209	LITAF	8.53265e-06	0.8441
PTK2	1.02552e-53	1.13966	HNRNPA1	2.88418e-53	0.666797	RASIP1	2.98384e-19	1.28632	SLC25A4	0.00305722	0.759615	PTGER4	1.67982e-08	2.41145	SLC22A5	1	2.33274	GNG11	4.39187e-44	1.1561	PHKG1	1	1.49941	LAMP1	5.88609e-13	0.789308	RGS16	8.58149e-06	1.00871
ZYX	1.68683e-53	1.23953	RPL27A	3.19124e-53	0.426372	UTRN	3.16482e-19	0.87078	PHLDB1	0.00321458	1.8799	IFIT3	1.72278e-08	1.8455	LINC01372	1	1.92216	TAGLN2	1.2535e-43	1.07992	F13A1	1	3.07634	POMP	5.94078e-13	0.742181	PLAC9	8.9809e-06	0.681902
YBX3	3.10939e-53	0.656178	FBL	4.29959e-53	1.27631	ARHGAP29	3.17464e-19	0.641484	SFRP2	0.0035869	4.60141	FLOT1	1.74108e-08	0.82175	UNC45B	1	2.20957	HIBCH	1.43838e-43	2.64388	UBTD1	1	1.95046	S1PR1	6.54218e-13	1.16848	LTBP4	9.88382e-06	1.67418
SBDS	1.65838e-52	0.865757	RPS16	1.24217e-52	0.485768	TPST2	3.3172e-19	1.27189	MYADM	0.00397711	1.07897	RNF125	1.87844e-08	2.05215	MYH14	1	2.96795	GOLM1	2.38171e-43	4.70129	NFIA-AS2	1	5.25615	CDC42EP1	6.62775e-13	1.48401	NFIA	9.94565e-06	0.830518
RAMP1	2.26404e-52	3.42983	EGFL7	1.28937e-52	0.753317	ABLIM1	3.84972e-19	1.26175	ADAP2	0.00401403	2.13806	CAPN2	2.81886e-08	0.976333	PEBP4	1	1.7036	SYNE1	2.89268e-43	2.02441	RBP1	1	1.08194	HSPA12B	6.70754e-13	1.4631	EIF3D	1.01057e-05	0.792645
OR51E1	3.62861e-52	2.62834	ID1	1.74987e-52	0.996123	ZFP36L2	5.00679e-19	0.711523	NCALD	0.00405763	2.08328	JAM2	3.59944e-08	0.85496	PLAC8	1	1.75941	TENT5A	3.14747e-43	3.37485	PEPD	1	0.840416	ADA	8.28835e-13	1.89413	EIF3H	1.01138e-05	0.771198
H2AFJ	4.14683e-52	1.16135	TUBA1B	1.91632e-52	0.736501	PARP14	5.84514e-19	1.56948	PTK2	0.00483592	0.962237	GABARAPL2	3.71054e-08	0.544741	SLC2A5	1	3.20095	DPM3	3.16836e-43	1.71548	MID1	1	1.9799	PGRMC1	8.9844e-13	0.940768	ACTG1	1.2144e-05	0.489889
TSC22D1	5.4617e-52	0.770774	COTL1	3.32612e-52	1.41779	TNNT3	6.0442e-19	0.755742	SLC12A2	0.00526284	1.95403	CHMP5	5.25e-08	0.783677	ACHE	1	1.85323	C19orf53	5.95322e-43	1.17975	CCDC102B	1	1.69635	TNNT3	9.16583e-13	0.882811	FAU	1.22134e-05	0.393833
ESD	1.83956e-51	0.848603	HIPK3	3.84612e-52	1.73501	KCTD12	6.19082e-19	1.28562	INPP4B	0.00595044	1.87165	ISG15	8.83504e-08	0.815941	GPD1	1	1.71443	CIDEB	1.11436e-42	4.87301	C4orf48	1	1.663	SDHD	1.04821e-12	0.842386	FOS	1.29157e-05	0.809934
COX6A1	2.11681e-51	0.655945	RPL17	1.13891e-51	0.793167	RPS27	6.33102e-19	0.267494	COX6A1	0.00654494	0.342143	PIK3R3	9.35637e-08	1.69198	CD68	1	1.16819	BAALC	1.43942e-42	3.07591	HS3ST1	1	2.12678	PPIG	1.24233e-12	0.801771	YWHAQ	1.30323e-05	0.70945
RPL6	2.55894e-51	0.456299	TMEM70	1.61827e-51	1.86798	SP100	6.36241e-19	0.887135	RHOBTB3	0.00684625	2.08832	FAM167B	1.18456e-07	1.44717	ABRA	1	1.68458	PSD3	1.54804e-42	4.32446	ABCA8	1	2.09499	IFITM1	1.39782e-12	0.757015	FLNA	1.38222e-05	0.619449
2007-09-01	4.47751e-51	0.651933	G0S2	3.42065e-51	2.83013	CD320	6.98528e-19	1.06585	GAPDH	0.00738849	0.0700491	USHBP1	3.11138e-07	2.10093	AGBL1	1	4.62999	GATA6-AS1	1.66062e-42	5.88948	GPAT3	1	2.45275	PAIP2	1.44399e-12	0.797447	ST5	1.38235e-05	1.85879
CAMK2G	4.57874e-51	1.90049	HSPH1	7.47077e-51	0.863997	CLIC5	1.08106e-18	1.97748	CCR10	0.0078003	2.54399	LXN	3.85539e-07	2.07233	CCL3	1	1.41723	AZIN1	2.11325e-42	2.54942	RBM3	1	0.550115	CABP1	1.4822e-12	1.83861	TPM2	1.51743e-05	0.542777
AOC3	7.40217e-51	1.60005	FOXP1	1.47701e-50	0.972297	GIMAP6	1.51386e-18	1.12799	CYTH3	0.00820195	2.14699	DWORF	5.58659e-07	0.761496	CNKSR1	1	2.44136	HIF1A	2.18176e-42	1.53448	HNRNPA1	1	0.156621	DLC1	1.4822e-12	0.798994	VMP1	1.68436e-05	0.912557
C1QTNF2	1.76716e-50	2.65309	FBLN2	1.51831e-50	1.48472	DAD1	1.5994e-18	0.607398	NID1	0.0109029	2.29227	TUSC3	5.78042e-07	1.81199	AC011498.4	1	2.53523	CCDC50	3.1603e-42	1.54013	CMA1	1	4.61126	CDC42BPA	1.66565e-12	1.0015	PEBP1	1.72221e-05	0.600649
COX7B	3.94505e-50	0.732838	EBPL	1.73073e-50	1.57777	CSGALNACT1	1.66312e-18	1.74589	MYL1	0.011589	0.67902	NOSTRIN	6.19147e-07	1.55725	MYOG	1	2.09911	SNHG25	3.73324e-42	1.93944	EFNA1	1	0.652393	ADGRL4	1.71234e-12	0.707018	INMT	1.79827e-05	1.33678
RARRES2	4.78381e-50	1.30911	GIMAP4	2.98123e-50	0.899408	HSPA12B	1.93688e-18	1.28486	DDX5	0.0123034	0.165291	MT1M	6.20751e-07	0.858083	FYB1	1	1.61653	HNRNPC	5.84949e-42	1.112	UNC5B	1	2.86877	TSC22D1	1.82134e-12	0.824592	RAB34	1.81883e-05	1.14478
ARID5A	4.9989e-50	1.17019	LY96	3.0276e-50	1.6482	NASP	1.97688e-18	0.988961	NFASC	0.0128938	1.79112	COL15A1	7.51466e-07	1.41109	AC005280.2	1	5.36352	RERG	8.83896e-42	1.7762	CDC42EP5	1	1.34771	ENG	1.82134e-12	0.856997	ST13	1.8201e-05	0.722511
CD164	7.27251e-50	0.995395	B2M	3.60688e-50	0.838448	WARS	2.4398e-18	1.08142	NUDT4	0.0129051	0.920693	CCDC85A	7.83481e-07	2.32851	PFKFB2	1	3.1314	C2CD2	4.26868e-41	3.65804	DNPH1	1	1.28726	SEC62	1.83394e-12	0.754496	CEBPB	1.87398e-05	0.874574
ANAPC11	9.95475e-50	0.883907	HYAL2	3.75251e-50	0.982949	CMTM8	2.45794e-18	1.60064	PCYOX1	0.0132024	1.54155	TRIM16	7.86937e-07	1.8871	LILRB2	1	3.09751	RPS3	6.18071e-41	0.724163	ABCA6	1	2.65746	MXRA8	1.84759e-12	1.84388	AP3S1	1.96753e-05	0.902091
OGN	1.46584e-49	4.8666	RPL38	4.7331e-50	0.503452	ARRDC2	3.15427e-18	1.14694	IMPA2	0.0136546	2.45989	TMEM50A	8.10344e-07	0.570968	NCKAP1L	1	2.83053	INO80C	6.81279e-41	2.27759	RPL38	1	-0.0131652	EIF1B	2.01766e-12	0.750852	FAM13C	2.23922e-05	2.64805
UQCRQ	4.00349e-48	0.690638	PTPRB	8.02314e-50	1.05282	CRIP2	3.3079e-18	0.525836	BGN	0.0139127	0.540677	ENO3	8.17753e-07	0.776437	SLC29A2	1	2.46031	PAPOLA	9.96115e-41	1.3496	TSPAN11	1	6.47907	TAF7	2.48911e-12	0.782783	CAMLG	2.43037e-05	0.892721
PHLDA3	7.45216e-48	1.96324	SERBP1	1.62691e-49	0.814559	FLOT1	3.82965e-18	0.706342	SLN	0.0149878	0.779331	GIMAP6	9.05069e-07	1.26313	FHL3	1	1.03751	RTN4	1.36007e-40	1.08251	CFH	1	1.32996	EDNRB	2.48911e-12	1.9511	SSPN	2.91902e-05	1.76234
YWHAQ	1.95048e-47	0.79129	SOCS2	2.5372e-49	1.74467	GABARAPL1	3.84221e-18	0.803629	CLTB	0.0155263	0.668851	RASIP1	9.50906e-07	1.48446	OLIG1	1	4.35015	VSTM2L	1.6325e-40	7.35997	BMP2K	1	1.95222	RIPOR3	2.48911e-12	1.81166	RPS21	3.18287e-05	0.516896
MAGED2	2.70962e-47	0.979333	UBE2D3	2.998e-49	0.788987	EFCAB14	4.77167e-18	1.27808	CAMK2N1	0.016445	2.37441	PLS3	1.03753e-06	0.703243	TP63	1	3.78416	GNG5	1.72093e-40	1.1019	TYROBP	1	1.63181	PSME1	2.82332e-12	0.731222	2004-09-01	3.7067e-05	0.960839
RPL23A	2.3735e-46	0.386431	SPHK1	8.08036e-49	2.82264	FLNB	7.15884e-18	1.70818	MNDA	0.0168072	2.5425	SH2D3C	1.20896e-06	1.61059	SLC7A2	1	1.53319	ATOX1	2.24197e-40	1.23356	CHRDL2	1	3.46181	TIE1	3.04476e-12	1.05648	LURAP1L	3.9878e-05	1.97299
RRAS	2.39593e-46	1.2928	PALMD	9.05443e-49	0.951983	WNK1	9.57123e-18	1.19597	PLEKHG3	0.01703	2.11487	PLXDC2	1.28495e-06	1.50145	IGSF6	1	1.91054	FES	2.60007e-40	2.56155	AGFG2	1	2.28282	NFIA	3.50096e-12	0.828148	RPL24	4.02156e-05	0.421667
ZNF703	2.91458e-46	2.24493	CTSH	2.65985e-48	1.32986	ADCY4	2.49432e-17	1.41559	SLC39A6	0.0179894	1.90681	CEACAM1	1.35417e-06	3.25647	HK2	1	4.43442	IER5	2.96857e-40	2.27299	TUBB	1	0.478569	FADS3	3.56959e-12	1.0728	FAM207A	4.52406e-05	1.73679
ATP5F1D	3.50572e-46	0.674153	TNFAIP3	3.41233e-48	2.27747	NDUFA12	3.26701e-17	0.669614	RAPH1	0.0185339	2.19148	ZBTB16	1.58412e-06	0.82629	IL10	1	1.72799	SELENOP	3.06933e-40	1.05324	TM4SF1	1	0.155554	MYL12B	3.59393e-12	0.762408	NDUFB1	5.32005e-05	0.606477
TWSG1	5.16572e-46	2.25209	HSPG2	1.01409e-47	1.18921	ADAM15	4.0218e-17	1.1226	ATP5F1D	0.0190089	0.470059	GAS6	1.8726e-06	0.654427	TFRC	1	1.40701	HMGN2	3.64525e-40	1.11465	MIR99AHG	1	1.25773	AP2M1	3.71845e-12	0.782849	RSL24D1	5.61955e-05	0.675054
CSDE1	1.03993e-45	0.710333	GNAI2	1.12708e-47	0.934565	TSPAN13	4.53686e-17	1.00076	HTR1F	0.0190108	2.68089	GJA1	2.39393e-06	1.2585	EEF1A2	1	2.18232	CNN3	5.04845e-40	1.04124	AKR1C2	1	1.69078	FBLN1	4.49828e-12	1.8862	CYBRD1	5.84169e-05	1.29656
RAP1A	1.0692e-45	0.977079	POLE4	2.9196e-47	1.09832	ST6GALNAC3	5.39155e-17	1.9683	CNBP	0.019605	0.288546	EMP2	2.67888e-06	0.687407	HCK	1	2.58871	MTRF1L	6.93402e-40	2.22811	TRIB3	1	1.72779	S100A16	5.00925e-12	0.861141	EEF1D	5.93226e-05	0.514596
RNASEH2C	3.02787e-45	1.08281	CD55	5.39832e-47	1.52121	BSG	6.26371e-17	0.623658	TMEM59	0.0196533	0.3311	RNF144B	2.88358e-06	1.85565	VARS2	1	2.6847	FXYD5	7.00325e-40	1.22242	RPS19	1	-0.0208156	RAB7A	5.1183e-12	0.767468	TEX41	6.52494e-05	3.93382
DACT3	3.59775e-45	4.49814	LMCD1	2.9102e-46	1.13612	NDRG1	6.59126e-17	0.791807	TBX2-AS1	0.0215598	1.02373	CREB5	2.97636e-06	1.99393	MYADML2	1	3.79674	GDPD5	7.00325e-40	5.23366	STK32B	1	4.57081	RTN3	5.22083e-12	1.02097	RPL37A	6.7959e-05	0.334983
INAFM1	4.06347e-45	1.56304	HLA-C	7.15029e-46	0.71962	C19orf33	6.59126e-17	3.07627	LASP1	0.0218508	1.34743	GMFG	3.02979e-06	0.910914	EYA4	1	3.23598	PLEKHB2	7.50965e-40	2.37312	DMKN	1	2.54364	APOL3	5.32114e-12	1.29387	TMEM256	7.06992e-05	0.717754
ATP5MD	5.77971e-45	0.64448	NRP2	8.43093e-46	2.17179	ADAR	7.93443e-17	1.14336	ADCY6	0.0231363	2.12335	NECTIN2	3.04935e-06	1.01025	CCL20	1	3.12712	LTF	8.95649e-40	4.83998	SCGB1D2	1	5.8694	NAPA	6.13014e-12	1.09201	PLTP	7.18031e-05	2.12048
EID1	7.68731e-45	0.619653	HSPE1	1.15951e-45	0.666705	TCF4	8.02586e-17	0.565462	NR1H3	0.0232532	2.20224	TPM1	3.24007e-06	0.344151	IL17D	1	2.18692	SWAP70	9.62454e-40	1.49071	NT5E	1	2.27005	PPARG	6.96175e-12	2.083	EPB41L2	7.4677e-05	1.01094
PIP5K1B	8.203e-45	3.69085	NANS	3.61778e-45	1.60587	CYBA	8.44036e-17	0.888281	PLCL1	0.0240921	2.70458	TSNAX	3.39092e-06	1.29656	TUBA4A	1	1.22889	CCDC69	9.92407e-40	1.69169	SCD	1	2.56766	IGKC	7.4921e-12	0.626954	PLAU	7.72443e-05	1.46643
SLIT3	9.37272e-45	2.38599	ABLIM1	1.66625e-44	1.4006	TNFRSF1B	1.08441e-16	1.44569	VSTM4	0.0250156	2.03927	NKTR	4.83564e-06	0.933941	EMB	1	2.79948	LRRFIP2	1.62777e-39	2.12621	PDE1A	1	1.01236	HPCAL1	7.8827e-12	1.23351	FN1	8.37843e-05	2.04561
ZNF331	1.13293e-44	2.50093	RPS11	3.32166e-44	0.511188	CD46	1.22784e-16	0.766949	CLDN7	0.0255313	4.07111	TLE4	4.93976e-06	1.26381	MN1	1	2.55194	TMEM258	1.90691e-39	1.07678	HOMER3	1	0.580173	PACSIN3	8.57016e-12	1.69184	CUTA	8.60012e-05	0.752188
NOL3	1.10914e-43	2.17107	HLA-DMB	4.33931e-44	1.95471	CYR61	1.40287e-16	0.689252	LIN7A	0.0256528	3.23847	GPRC5B	5.10837e-06	1.38714	LAT2	1	2.29946	PRDX3	2.93269e-39	1.46899	PERP	1	0.947876	COL4A2	1.09263e-11	1.04533	SGCE	8.62264e-05	1.04375
NDUFB2	1.29961e-43	0.671424	RBM3	4.45044e-44	0.823087	EIF2AK2	1.5589e-16	1.21111	TBX2	0.0259108	1.2238	TRAM1	5.19742e-06	0.909181	PLA2G15	1	1.76638	SLC44A2	3.39318e-39	1.92284	PRELID1	1	0.680293	FXYD5	1.17161e-11	0.750955	ESD	8.79204e-05	0.62937
UGP2	1.62368e-43	0.89286	VWA1	9.88731e-44	2.25158	TMEM204	1.57426e-16	0.922242	CDH6	0.0283709	1.30463	ELK3	5.40894e-06	1.15114	MAST2	1	2.1446	SNAP23	4.25386e-39	1.89452	WFS1	1	1.07556	PLPP3	1.18269e-11	1.01464	F10	8.9869e-05	1.88919
RRAD	2.12211e-43	1.82955	PSMB8	1.0417e-43	0.914758	SP110	1.66959e-16	1.23815	HAPLN2	0.0309259	2.22287	ACE	5.96491e-06	2.1069	CACNG6	1	5.93035	SMOC1	5.54147e-39	7.1594	DHODH	1	1.79732	ADRA2B	1.28789e-11	1.72321	LAPTM4A	9.08675e-05	0.558597
HNRNPA1	2.13405e-43	0.542683	CFLAR	1.10508e-43	0.88902	SERTAD3	1.70913e-16	0.982581	BST1	0.033587	3.24676	GBP4	6.37321e-06	1.62028	OSM	1	2.87914	DOCK5	5.78294e-39	3.77765	SRPRB	1	1.66331	ADD1	1.40075e-11	0.947407	CITED2	0.000105041	1.26906
PTMS	2.93558e-43	0.655065	EGLN3	1.2444e-43	2.74962	CNDP2	1.83785e-16	1.33977	EPS8L1	0.0337241	1.98592	IER2	6.83867e-06	0.534564	CTSS	1	1.32149	HADHB	7.77699e-39	1.46021	CLDN11	1	2.25115	RSU1	1.42391e-11	0.884763	NENF	0.000109013	0.674614
PDGFRB	2.94481e-43	0.541794	LDB2	1.73917e-43	0.812296	GBP4	2.41798e-16	1.33768	APOLD1	0.03395	0.607896	KCNQ1OT1	7.36706e-06	1.57975	PLA2G2A	1	1.15799	SNX2	1.17679e-38	1.80898	FCGR2A	1	1.7222	DENND3	1.55503e-11	1.56388	HNRNPA0	0.000117765	0.596178
NDUFA1	3.56634e-43	0.664115	PKP4	1.83408e-43	2.57159	TMBIM6	2.64594e-16	0.53958	MDH1	0.0344523	1.10087	PDIA6	7.56683e-06	0.677642	SNHG25	1	1.04787	NDUFB5	1.33053e-38	1.38169	ITGA9	1	1.55126	RAB1A	1.94029e-11	0.791855	DTWD1	0.000134127	1.63654
MYADM	4.19696e-43	1.07867	NEAT1	3.98084e-43	0.514621	PTPN12	3.00818e-16	1.08286	LZTS1	0.0354268	3.62784	JCAD	8.31299e-06	1.69604	MS4A4A	1	1.7379	SLC40A1	1.94217e-38	2.20099	SH3BGRL2	1	1.24994	TSPAN15	2.46658e-11	1.61037	RPS17	0.00013946	0.522024
RPL41	4.59833e-43	0.309815	EGR1	7.92035e-43	0.832468	GSN	3.1377e-16	0.441406	PIK3R1	0.0356878	1.51796	MB	8.43187e-06	0.514066	ABCA6	1	1.67058	LILRB5	2.00056e-38	5.88321	FLRT2	1	2.88091	S100A10	2.63355e-11	0.799825	CYB5R3	0.000149188	0.569321
COL14A1	1.81757e-42	3.22335	HSPA1A	2.12331e-42	0.692023	LNX1	3.63439e-16	1.64563	SYDE1	0.0359417	1.76921	EPHX1	1.02837e-05	0.607871	RTN2	1	1.36531	DDIT3	3.60778e-38	1.91446	CALR	1	0.469757	C1orf54	2.65429e-11	1.0033	SNRPD2	0.000156795	0.564334
GRIP2	1.98358e-42	2.9832	DDX21	2.75708e-42	1.15186	H3F3A	4.39442e-16	0.407236	COX7B	0.0393639	0.441174	MX1	1.07013e-05	1.45508	TNFAIP6	1	1.86351	NDUFA3	3.8277e-38	1.13593	DPEP2	1	3.2425	GUCY1B1	2.84674e-11	1.13772	LAMA4	0.000168355	1.53557
NME4	2.8342e-42	1.57453	LMO2	3.09996e-42	2.25563	DACH1	4.55173e-16	2.23444	THY1	0.0403434	2.41425	EFNB1	1.09939e-05	2.22525	CD86	1	2.88366	CISD1	7.20745e-38	1.75627	B3GNT7	1	3.12806	PDIA6	3.16405e-11	0.805322	EIF3G	0.000175501	0.618886
NT5C3B	3.25611e-42	1.57902	DUSP5	4.63058e-42	2.82998	RAPGEF3	7.74227e-16	1.42154	MAGED2	0.0432154	0.766722	ATP5PF	1.29237e-05	0.36248	PTGDS	1	1.48975	VAPA	8.1625e-38	1.14466	TMEM100	1	0.898669	APP	3.21695e-11	0.701555	TCEAL1	0.000177935	1.34322
CRTAP	5.58606e-42	1.20374	EIF1	5.22325e-42	0.40601	KRT10	7.99546e-16	0.713799	COX5B	0.0461433	0.213201	OSBPL1A	1.29248e-05	1.01413	SLC16A6	1	4.40861	ENGASE	9.83886e-38	3.81074	ENOSF1	1	1.03319	PPT1	3.22376e-11	1.03677	PAWR	0.000185415	1.59498
GUCY1B1	7.07305e-42	1.05538	RBM8A	8.59814e-42	0.773148	RHOB	8.82401e-16	0.508865	CA3	0.048258	0.650917	CD46	1.45529e-05	0.880313	ITGB6	1	4.39884	FAM43A	1.21462e-37	2.39255	TMED3	1	1.17046	PDIA3	3.447e-11	0.716119	MPRIP	0.000192325	1.24606
CAVIN1	7.41847e-42	0.551243	HSPA1B	9.81953e-42	0.669028	LTA4H	9.27016e-16	1.29791	ABI2	0.0499286	1.40186	TSC22D3	1.54537e-05	0.468075	FITM1	1	1.2578	EFHD1	1.41243e-37	1.30742	USP13	1	1.76876	SARAF	3.60488e-11	0.732425	MID1IP1	0.000194217	1.2108
VCL	7.41955e-42	1.40137	BIRC3	1.21752e-41	1.67878	ADIPOR2	9.42471e-16	1.39336	LAMP1	0.0508694	0.708391	RALB	1.62529e-05	1.02609	MRLN	1	1.36209	PSMB8	2.22953e-37	1.18183	LYN	1	1.03405	CYBA	4.11009e-11	1.11733	RBPMS	0.000202929	0.698581
ANXA11	7.62184e-42	0.843907	BMPR2	1.67286e-41	1.62087	RIN2	1.01918e-15	1.22213	CSPG4	0.0509713	2.22361	ABLIM1	1.72871e-05	1.33544	YIPF7	1	3.89942	FTH1	2.31193e-37	0.600295	SRGAP3	1	4.09851	MYO1B	4.32608e-11	1.29023	MIF	0.000206719	0.62017
COX6B1	9.3471e-42	0.612291	LAP3	3.1991e-41	0.72402	ERG	1.24241e-15	1.22273	FABP5	0.0523331	0.14312	DAD1	1.75846e-05	0.501556	NCF1	1	1.6425	SPTAN1	3.0757e-37	2.09296	CXCL14	1	1.76768	GABARAPL1	4.63119e-11	0.866956	RPSA	0.000206719	0.491327
PPP1R15A	2.11368e-41	0.659149	MIDN	3.59177e-41	1.20383	FOXN3	1.5579e-15	0.802484	SMC6	0.0566097	1.8444	CA3	1.84729e-05	0.663679	CD4	1	1.52387	RTN1	3.20349e-37	7.27644	DLK2	1	8.99672	ARF1	4.68878e-11	0.694602	CCL2	0.000207931	0.879115
NR4A2	5.90893e-41	2.01525	PMP22	3.60784e-41	0.940344	LRRFIP1	1.70717e-15	0.7744	ATP1B2	0.0571562	1.75065	MYO10	2.25312e-05	2.24164	C3	1	1.86239	BIRC3	3.43284e-37	1.85345	HPGDS	1	4.34644	NDUFA12	4.73067e-11	0.72854	RPL37	0.000220672	0.388009
COX17	6.14758e-41	0.698252	RALGAPA2	5.99186e-41	2.00198	RNF125	2.5782e-15	1.66797	FNBP1L	0.0574985	1.45878	PLAU	2.49063e-05	1.21024	PERM1	1	2.72342	RAB11FIP5	4.27237e-37	3.30886	OST4	1	0.256447	KLF4	4.74818e-11	0.768564	PNRC1	0.000223274	0.554739
ARL3	8.0662e-41	1.32182	LRRC32	7.0085e-41	1.03459	SLCO4A1	3.21757e-15	1.5488	HES1	0.0576287	0.261098	PCDH12	2.80259e-05	2.56376	CLEC4A	1	2.41255	UQCR11	8.70624e-37	0.96579	SMAD9	1	1.38468	SERTAD3	4.81195e-11	1.21607	GADD45B	0.000231065	0.661552
CEBPB	1.20375e-40	0.843777	HSP90AA1	7.3113e-41	0.606143	TMEM123	3.58442e-15	0.823343	GCC2	0.0581564	1.09047	CREB3L1	2.83487e-05	2.70166	KLHL31	1	3.17098	ARHGAP5	8.86615e-37	2.06362	CALM1	1	0.160164	PSMB1	5.99492e-11	0.656478	LRP10	0.000243763	0.864
HRH2	4.1115e-40	5.47784	GNG5	8.12542e-41	0.738381	RGCC	3.69453e-15	0.593454	MIR4435-2HG	0.0622693	1.35293	IL3RA	3.11386e-05	1.12554	AC016831.1	1	1.88276	RAB13	1.04514e-36	1.0566	SLC16A11	1	2.38285	H1F0	6.29944e-11	1.11526	SLX4IP	0.000266418	3.54018
COX20	5.65481e-40	1.23203	UBA52	8.90658e-41	0.461601	PPFIBP1	4.35051e-15	0.641969	FILIP1L	0.0652199	0.644015	RAB11A	3.18181e-05	0.577051	CXCR4	1	0.861771	TMEM171	1.20147e-36	8.52473	ELK3	1	0.825522	MAP1LC3B	6.70916e-11	0.802597	HDDC2	0.000302819	1.25723
OPTN	1.25905e-39	0.833576	SELP	1.08742e-40	4.82008	LIMA1	5.20779e-15	0.875575	LTBP4	0.0658569	1.4817	HMGB1	3.58388e-05	0.230975	CD53	1	1.17399	SRP9	1.30511e-36	1.03272	FCGRT	1	0.593617	EMP2	7.11704e-11	0.729848	PDLIM2	0.000307408	0.798424
NPY1R	1.32188e-39	2.819	LRRC1	1.32348e-40	3.33826	SSFA2	6.51599e-15	1.66782	ENTPD2	0.0767684	3.78221	RNF130	3.64051e-05	1.24624	SYNPO2L	1	3.12985	PELO	2.35162e-36	2.15016	C1QB	1	1.57687	SASH1	7.1359e-11	1.28582	CCDC3	0.000329519	0.669428
ZFP36L1	3.97239e-39	0.660764	CYYR1	1.33541e-40	0.78989	ID2	7.21557e-15	0.657232	CCDC184	0.0788182	3.73275	RSAD2	3.6684e-05	2.53026	SPON2	1	1.70551	CARD16	2.41743e-36	1.77399	TUBA4A	1	0.981014	TSNAX	7.29232e-11	1.31101	RPS20	0.00033789	0.415934
COPS6	5.81121e-39	0.807119	DDX3X	1.47944e-40	0.835221	PRKCH	8.42522e-15	1.21099	PTPRG	0.0872906	1.20598	ST6GALNAC3	3.87362e-05	2.12057	MGST1	1	1.00808	TSPAN5	4.53448e-36	4.24226	CHRNA1	1	2.52454	SPRY1	7.77877e-11	0.854101	HNMT	0.000352463	1.37181
PGAM2	6.43801e-39	1.85939	MSN	2.07179e-40	0.885619	IER2	8.85805e-15	0.564898	SMPDL3A	0.0896963	2.09054	PPP3CA	3.99669e-05	0.995056	PTPN3	1	2.29563	ACADS	4.87376e-36	2.59126	ANGPTL2	1	1.15741	CCND3	7.98712e-11	1.01796	NUPR1	0.000370535	0.591004
BMP5	9.39093e-39	1.57545	IER2	3.69205e-40	0.667117	GNAQ	8.85844e-15	1.20035	RGMA	0.0902744	1.89327	TAP2	4.00367e-05	1.72055	PRKCQ	1	4.19444	AFAP1L2	5.29005e-36	2.95299	KLHL4	1	3.33767	CCNDBP1	8.66397e-11	1.18382	CD302	0.000429168	1.89285
HEY2	1.82452e-38	2.61165	ITGA5	4.10807e-40	1.80485	NEBL	1.39957e-14	4.37394	SLC4A11	0.0920132	3.80326	AVPR2	4.29625e-05	2.33855	LGR5	1	3.67347	GMFG	6.50774e-36	1.47627	EMP1	1	0.581543	PRKAR1A	1.05754e-10	0.671709	MAP1A	0.000429168	2.52569
ARHGEF25	2.05977e-38	2.30192	YWHAE	4.74157e-40	0.681123	CD52	1.46544e-14	2.22717	POR	0.0926233	1.49984	KDR	5.38669e-05	2.03249	AL353622.1	1	3.82818	RNF11	7.49539e-36	1.45913	CPNE5	1	3.11632	SOX7	1.17906e-10	1.45363	NUCKS1	0.000439416	0.557593
RAB34	2.80754e-38	1.38237	LINC02185	1.02195e-39	2.20937	LEPROT	1.78929e-14	0.557633	PGGHG	0.096944	2.20929	NDUFA12	6.42416e-05	0.595999	GDNF	1	3.6952	OPTN	7.70572e-36	1.19788	TMEM255B	1	0.787275	NUCB1	1.41048e-10	0.73844	MT2A	0.000475894	0.612536
PARK7	3.46991e-38	0.602328	PPP3CA	1.39161e-39	1.01552	CSRNP1	1.96554e-14	0.723959	SPRED1	0.0979447	1.98618	SPOCK2	6.48021e-05	2.72179	CCR1	1	3.06665	CCDC85B	8.10933e-36	1.11256	IPO11	1	1.14769	PRKCH	1.41328e-10	1.46458	AOC3	0.000503573	1.15547
AC092164.1	9.25323e-38	4.32096	CYTH1	2.83642e-39	2.15138	TYMP	2.04697e-14	1.06087	ITGB1-DT	0.102956	3.51978	AFAP1L1	6.48476e-05	2.00662	FBP2	1	1.78708	NKX2-3	1.08832e-35	8.15244	CRTAC1	1	2.14974	ATP5MC3	1.53329e-10	0.61458	VIM	0.000520893	0.48661
SLC25A3	1.16033e-37	0.598772	FOSL2	5.55092e-39	1.22113	SHISA5	2.46185e-14	0.903992	DMD	0.103863	1.36378	SLN	7.22753e-05	0.704221	PKDCC	1	1.71601	CLK1	1.10987e-35	1.2376	SYNM	1	0.738067	GINM1	1.62445e-10	0.989627	TCEAL3	0.000615477	1.34585
MT-ND4L	1.38689e-37	0.796326	KLF10	1.01331e-38	1.08979	CEP68	2.95718e-14	1.30161	MIR99AHG	0.105279	1.97922	EHD2	7.29866e-05	0.540838	CLEC7A	1	1.28181	LGALS7B	1.18275e-35	7.80824	EFCC1	1	2.30681	PPIB	1.62923e-10	0.651318	RPS4Y1	0.000633638	0.69399
A1BG	1.67378e-37	2.2948	SLC25A25	1.61354e-38	2.13808	CEP85L	3.38127e-14	1.34884	ABCA8	0.105347	1.93889	TAGLN2	7.37705e-05	0.324365	TRIM55	1	3.84964	GRINA	1.26435e-35	1.9847	SLC7A1	1	1.81378	HLA-F	2.02695e-10	0.891793	SOCS3	0.000635901	0.804584
RALY	2.31815e-37	0.931608	CFI	1.92184e-38	1.67739	ADGRG1	4.16228e-14	1.50862	ZP1	0.108627	3.34111	CAVIN1	9.16238e-05	0.285404	SEMA6C	1	1.38379	DGKE	1.49389e-35	3.14004	TSPO	1	0.53032	CYB5R3	2.36288e-10	0.664245	MRVI1	0.000679866	1.21195
NTN4	2.76346e-37	1.21584	YBX3	2.47429e-38	0.572189	SLFN5	5.00275e-14	1.43473	NGF	0.109437	2.10122	BTN3A2	0.000106829	1.44745	NRG1	1	3.17415	JDP2	1.9029e-35	4.22595	CD200	1	1.82735	GABARAPL2	2.36288e-10	0.669504	RPL22L1	0.000705853	0.9853
TMEM47	2.98481e-37	1.22003	GIMAP6	2.8304e-38	1.27842	S100A11	5.29609e-14	0.464221	CTSL	0.114713	0.834222	SPRY1	0.000113422	0.814336	GNA15	1	2.53541	MUM1	1.9414e-35	2.07228	MAN1A1	1	1.15063	H3F3B	2.5207e-10	0.578798	VDAC2	0.000785519	0.55336
ALDH2	5.62331e-37	1.16053	EIF3I	1.23524e-37	0.749175	ECE1	5.41322e-14	1.15589	ARHGAP42	0.11479	2.21039	AL583785.1	0.000122612	2.23544	CLTCL1	1	2.09402	LSM4	2.65303e-35	1.54752	TMEM98	1	1.16621	NRN1	2.59718e-10	0.774966	UBE2E2	0.000805507	1.6926
NFIC	1.63965e-36	0.977451	MMRN2	1.55628e-37	0.840196	DENND3	5.5575e-14	1.14397	MB	0.115711	0.526786	TMEM179B	0.000146447	0.943413	CR1	1	3.09118	NAA38	2.74882e-35	1.16555	C1QC	1	2.00212	SRSF3	2.82452e-10	0.682136	TIMP2	0.000825361	0.957028
ADI1	2.33857e-36	0.911498	RALGDS	3.87318e-37	2.14595	RSAD2	9.44117e-14	2.31951	DENND3	0.126139	1.33917	BCAP29	0.000156233	0.89266	CAPG	1	1.29142	SCGB3A1	3.03815e-35	5.7798	DCTPP1	1	1.01449	RBP1	2.89572e-10	1.98463	SH3KBP1	0.000845995	1.3879
COX4I1	3.75604e-36	0.502923	WWTR1	3.94078e-37	1.35488	ATP6V0E1	1.33453e-13	0.523871	PPT1	0.12878	1.0381	C1orf54	0.00015721	1.03815	FAM166B	1	2.50164	FLI1	3.31594e-35	1.78419	AC011498.4	1	2.88361	GATA2	3.5692e-10	1.18894	ANO1	0.000859008	1.37066
MRPL20	3.96227e-36	0.755195	TMEM273	5.4939e-37	1.18586	TNS2	1.83535e-13	0.668315	LUC7L3	0.129937	0.782537	MYLPF	0.00016465	0.685384	OLR1	1	2.99487	LDB2	3.93138e-35	1.10708	FN1	1	1.00947	SUMO1	3.63578e-10	0.603495	LMNA	0.000861619	0.493815
ATP1A2	4.86008e-36	1.5036	VMP1	5.90347e-37	1.23347	NAA38	2.33827e-13	0.714185	RASD2	0.130297	3.91315	GNAI2	0.000174374	0.701918	SYK	1	3.17808	FKBP1A	4.15835e-35	0.99612	OMG	1	7.07775	CTSD	3.65623e-10	0.649017	TPT1	0.000909163	0.34444
COL6A1	6.51369e-36	0.723562	LRRFIP1	6.65431e-37	0.765702	SAT1	2.37926e-13	0.549593	COL1A1	0.132434	1.54813	MECOM	0.00017454	1.49602	APOBEC3A	1	2.768	TPO	4.25249e-35	3.13256	CD47	1	0.740583	SH3RF1	4.16049e-10	2.06415	CCDC80	0.00094179	1.59596
ARHGAP10	7.47537e-36	1.42657	PNP	1.02971e-36	2.48187	KLF3	2.39583e-13	1.2702	NFATC4	0.136673	2.34887	SCP2	0.000177128	0.713288	STEAP3	1	1.94012	PCAT19	4.55364e-35	0.946947	ADAM19	1	3.33994	FOXO3	4.19121e-10	1.16448	ACTB	0.000978367	0.387505
CABIN1	8.08757e-36	2.09739	ENY2	1.66621e-36	0.724903	VEGFC	2.59881e-13	2.852	CDKN1B	0.138743	0.989695	EEPD1	0.000189825	1.86106	CD300A	1	2.23819	XBP1	6.13972e-35	1.40993	N4BP3	1	1.37154	TRIR	4.36277e-10	0.625383	COMMD6	0.00100772	0.537532
GPX4	1.51637e-35	0.600339	FLI1	2.85421e-36	1.36654	ITGA5	2.79978e-13	1.40965	SYNGR1	0.142405	2.2083	ARHGEF15	0.000199751	1.68791	ADH1B	1	1.30485	SELENOS	1.72922e-34	1.22449	LINC01116	1	0.813913	PEF1	4.39139e-10	0.990466	CDC37L1	0.00110995	1.82467
SMARCD3	2.82354e-35	2.24899	DEPP1	3.43503e-36	0.93155	HLA-DPB1	3.20145e-13	0.336633	BMP1	0.143876	2.23753	CFLAR	0.000212367	0.80216	AC245128.3	1	3.81125	HMGN3	1.77977e-34	1.00172	SCN9A	1	2.36752	PRMT1	5.13399e-10	0.714305	PPP2R1A	0.00112639	0.765217
NDN	3.20535e-35	1.09061	DOC2B	4.12724e-36	3.34453	ZNF22	6.70998e-13	0.867476	LAMA4	0.152264	1.23175	MAP1LC3B	0.000223245	0.6286	PILRA	1	1.87621	SIPA1L1	2.02703e-34	3.77233	AFAP1L1	1	1.0514	TMEM14C	5.3898e-10	0.745965	EPB41L4A-AS1	0.00114439	0.948424
PKIG	3.9375e-35	0.69288	NASP	9.09663e-36	0.966446	RPLP2	8.917e-13	0.27069	RBMS3	0.157631	1.02995	FCGRT	0.000224735	0.607826	PLAUR	1	1.11352	CHCHD2	2.32133e-34	0.863315	B4GALT1	1	0.833919	MIER2	5.65396e-10	1.32485	CCNG1	0.0011553	0.876416
RAD23A	6.52827e-35	0.639077	GADD45A	9.76654e-36	0.981531	ITPR2	1.07164e-12	1.79023	MME	0.157631	3.83686	DOCK6	0.000236248	1.72173	JAML	1	4.10374	ACKR3	4.46606e-34	3.13297	FBXO44	1	1.89105	NDUFA13	5.87073e-10	0.621747	PDLIM7	0.00128365	0.556697
FBXW5	6.92088e-35	1.10153	CCNL1	1.03267e-35	0.691254	MALL	1.08199e-12	1.10267	NES	0.157685	1.20412	SMAD1	0.000243429	1.50068	PLCD4	1	2.31187	SLC25A5	5.50299e-34	1.02679	GLIS3	1	2.5943	EIF5A	6.54762e-10	0.587212	SARS	0.00133483	0.696037
CHMP4A	7.3499e-35	0.944678	GPR146	1.15786e-35	1.61203	CHMP5	1.51254e-12	0.580966	ACADVL	0.16155	0.759516	GFOD1	0.000256167	1.261	PDLIM5	1	0.977911	PRR5L	5.80105e-34	6.00252	ADAM10	1	0.976725	FNTA	6.63392e-10	1.01601	TMEM38B	0.00134155	1.21253
BRK1	9.37114e-35	0.574142	NUAK1	1.32009e-35	1.73183	MYL12A	1.57354e-12	0.43376	IGKC	0.164589	0.413696	TCN2	0.000282287	1.50779	MARCO	1	1.32456	UBL5	6.13944e-34	0.893204	SEC14L2	1	5.08055	FKBP8	6.8298e-10	0.739225	FBL	0.00136412	0.644729
UQCRC1	1.13505e-34	1.10257	FLOT1	2.04119e-35	0.779968	ITGA1	1.6636e-12	0.519837	CCK	0.173192	3.84492	HRCT1	0.000288743	1.72294	AC239804.1	1	4.15632	LDLR	7.404e-34	2.37916	STAP2	1	1.51931	TMEM123	7.56091e-10	0.883934	RABAC1	0.00137084	0.524134
KCNMA1	1.31401e-34	3.82615	GNAQ	3.97977e-35	1.35958	PCGF2	1.67143e-12	1.29934	PTGDR2	0.175085	3.33156	FCN3	0.000307603	2.7217	CAV3	1	1.53271	APP	7.404e-34	0.954587	BHMT2	1	2.6655	SELENOF	7.71862e-10	0.661228	COX7A2L	0.00146194	0.642335
ATP5MG	1.59549e-34	0.506318	MCTP1	4.45524e-35	1.9023	CA8	2.14912e-12	1.41697	COBLL1	0.182254	1.30729	PTPRM	0.000334125	1.39574	ADAMTSL4	1	2.0166	TRIM69	1.14823e-33	2.26813	CMYA5	1	0.84753	HLA-DMA	9.37852e-10	0.675337	GPX3	0.00157402	0.519366
COPRS	1.85967e-34	1.47925	HLA-B	5.23582e-35	0.737231	HEG1	2.55871e-12	1.37615	PHLDA1	0.184253	1.1252	GALNT15	0.000337776	2.00334	CADM1	1	1.44516	MAGI1	1.31272e-33	2.29355	EIF5A	1	0.569579	TERF2IP	9.97863e-10	0.853208	NCL	0.00157504	0.599812
BAG1	2.30871e-34	0.819124	CCDC69	9.73361e-35	1.24458	MAPK3	2.85929e-12	1.04204	ATP6AP2	0.186114	0.830695	TMEM109	0.000342976	0.67529	RAC2	1	1.36333	SLC8B1	2.00105e-33	2.35679	PDGFD	1	2.49445	H1FX	1.01967e-09	0.959743	CCDC102B	0.00157587	3.54744
FKBP8	2.77329e-34	0.709631	PTMA	2.21009e-34	0.417779	IRF7	3.22073e-12	1.46803	LRRC17	0.186313	2.90962	JUP	0.000422258	1.86216	TRAF3IP3	1	2.54637	NUCB1	2.04741e-33	1.02718	MAP4K2	1	1.35226	ATP6V1E1	1.05535e-09	0.872366	PSMG2	0.00157587	0.637756
ATP5MC3	6.63064e-34	0.653362	ELOC	2.39665e-34	0.759012	DAZAP2	3.55858e-12	0.560878	FGF1	0.196327	2.16796	FKBP9	0.000424915	1.07072	AL451062.1	1	1.38255	DRAM2	2.26871e-33	1.87801	THEMIS2	1	3.65431	CLTB	1.11421e-09	0.633115	JAG1	0.00169207	0.782099
GPX3	6.71772e-34	0.567687	SPNS2	3.34396e-34	3.17722	LSM6	3.61647e-12	0.751965	MED22	0.208417	2.10584	TMED9	0.000425652	0.7178	SLC39A14	1	1.76954	NDRG2	3.30378e-33	0.881305	TMEM246	1	2.00554	CARD8	1.13113e-09	1.12246	EMP3	0.00170154	0.601649
ARPC2	7.26315e-34	0.578469	RCN1	3.98404e-34	0.778452	FKBP9	3.80923e-12	0.822092	HVCN1	0.211029	1.41721	CANX	0.000517563	0.679438	CLDN5	1	0.114776	LRRC25	3.38729e-33	6.22444	THEM6	1	1.08479	OAZ2	1.3362e-09	0.651585	SRPX	0.00174045	2.31007
PIN1	1.24785e-33	0.968771	EIF2S2	4.3659e-34	0.709474	MAP3K11	4.39122e-12	0.921696	UPB1	0.211051	3.56573	ZNF366	0.000530605	2.47215	CAMK2A	1	2.45137	TMPRSS9	3.6675e-33	8.16305	FMOD	1	1.73113	CD151	1.36734e-09	0.650267	TCF21	0.00175155	4.02496
PGAM1	1.33499e-33	0.737626	ID2	2.868e-33	0.640333	C1QTNF9	4.45364e-12	1.06325	PLXDC1	0.213541	2.86138	HIPK2	0.000530995	1.55755	FCGR2B	1	2.37259	MRPL41	4.35838e-33	1.34022	DDX10	1	1.30738	CXCL2	1.42578e-09	0.80686	RPL36	0.00179017	0.318839
PKM	2.29078e-33	0.632515	MLPH	3.93784e-33	5.14932	PCSK5	5.25422e-12	3.82826	EHD1	0.218705	1.22425	PODXL	0.000574647	1.19421	BATF	1	1.52355	PLEKHG1	5.08503e-33	2.48207	SETD9	1	0.759367	LIPA	1.43864e-09	1.08527	MYO1B	0.00195546	0.985862
FBXO32	2.59927e-33	0.93641	BRI3	4.78212e-33	0.895988	SLC15A3	5.67503e-12	2.97731	CITED2	0.221451	1.01426	PLK3	0.000593567	1.37803	FGL2	1	0.959293	ST13	5.08503e-33	1.00234	EDDM13	1	4.12722	PSMB8	1.52301e-09	0.713212	TUBA1A	0.00197964	0.606525
CLTB	2.70095e-33	0.652272	ITM2B	5.00009e-33	0.441057	PSME1	6.52649e-12	0.462454	SNHG18	0.22179	2.07322	PSMB8	0.000639213	0.714829	LILRA5	1	2.43096	ODF2L	7.12054e-33	1.8718	PIK3C2G	1	24.0762	RABAC1	1.52301e-09	0.632525	LINC01197	0.00204663	1.52279
POLR2I	4.44105e-33	0.828301	EIF3E	5.07256e-33	0.571627	CCNY	6.52649e-12	1.56804	AL391807.1	0.226986	3.1042	IL27RA	0.000640232	2.27567	MPEG1	1	2.03124	BRI3	7.18036e-33	1.23006	MYF6	1	1.16921	MLF2	1.68711e-09	0.809112	SLC7A2	0.00217176	2.48603
BEX3	4.80434e-33	0.655661	RPS10	7.34202e-33	0.550428	ATRX	6.58236e-12	0.568684	SEMA5A	0.236935	2.99976	TMBIM4	0.000681871	0.527636	CSF1R	1	2.31185	SELENOH	8.55339e-33	1.00994	PALM	1	1.07689	FHL2	1.70078e-09	1.42587	RGS5	0.00218458	0.460334
SORBS1	6.37187e-33	2.52905	MKL2	1.04282e-32	1.75962	RILPL2	7.40812e-12	1.24727	MPPED2	0.238374	1.67352	ADD1	0.000733677	0.830611	DLK1	1	1.16714	PPIF	1.18686e-32	3.25077	IQCK	1	1.0198	RPN1	1.85715e-09	1.23292	KCNE4	0.00228288	1.05471
PSMD4	7.88108e-33	0.760066	BAZ1A	1.05448e-32	1.42911	RPS15A	7.86949e-12	0.271709	RNF180	0.239677	1.67517	LAMP1	0.000768079	0.608421	SCHIP1	1	1.3676	PSMB8-AS1	1.25925e-32	2.13527	AL031058.1	1	4.25466	CD59	1.89408e-09	0.673057	RPS15A	0.00240028	0.309932
FAM122A	1.11294e-32	1.74006	ARL5B	1.68582e-32	1.74391	LIPA	7.92784e-12	0.884096	ATP5F1A	0.240209	0.513247	IGLC2	0.00086478	0.491495	SMYD1	1	2.86442	PTPRH	1.3695e-32	7.24053	CMBL	1	0.958802	VDAC2	1.9319e-09	0.634129	CNR1	0.00247228	5.65663
NDFIP1	1.22121e-32	0.810206	MAP1LC3B	2.48861e-32	0.800033	RPGR	7.93486e-12	1.33362	CHODL	0.250637	3.61784	RAPGEF3	0.00090008	1.34035	MIR29B2CHG	1	1.51615	SNCG	1.43391e-32	0.912939	HINT1	1	0.203704	KDELR2	2.08842e-09	0.753717	EMX2OS	0.00247324	2.24581
HSPB8	1.51532e-32	1.33516	EIF4A1	3.1679e-32	0.662161	CNTNAP3B	8.88432e-12	1.58971	TUBA1A	0.253271	0.699804	PRKCH	0.000920081	1.26978	ANO5	1	3.06371	P2RY6	1.48083e-32	5.39545	ACTA1	1	0.106858	RRAS	2.09201e-09	1.1214	AMOTL2	0.00257217	1.84426
SORT1	1.61935e-32	2.32373	LYST	6.43709e-32	1.81056	APOLD1	1.00847e-11	0.584501	DSE	0.253892	2.20505	CX3CL1	0.00102055	1.76728	SNX10	1	1.27771	PROCR	1.75279e-32	1.94855	CCND1	1	0.98351	TMEM179B	2.50026e-09	0.871947	NMD3	0.00273978	0.941897
EIF5B	3.58443e-32	0.698707	SEMA6A	8.19826e-32	1.84136	UBE2J1	1.27899e-11	0.871538	TMEM74B	0.257383	2.89879	PLSCR1	0.00106541	0.690709	HJV	1	1.08643	PPP1CC	3.71738e-32	1.38686	CKS1B	1	0.983183	RASSF1	2.70895e-09	0.934741	CLTB	0.00275533	0.449749
GJA4	3.97418e-32	0.407365	CSF2RB	1.23582e-31	5.17193	FCN3	1.36369e-11	2.70549	SMOC2	0.258737	1.1411	PSMB8-AS1	0.00119974	1.33188	CISH	1	1.44338	ARHGDIB	5.49442e-32	0.911684	ST8SIA1	1	5.19139	ATRAID	2.79944e-09	0.722885	REM1	0.00305743	1.64313
MSRB2	5.40886e-32	1.59728	HNRNPF	1.43673e-31	0.753377	C19orf66	1.71468e-11	1.07771	ARHGAP1	0.263122	1.41879	TNFRSF4	0.00138659	1.78059	TNFSF13B	1	0.731688	PRR13	5.56027e-32	1.32002	RAI2	1	1.13414	IGFBP7	2.82373e-09	0.826589	EIF3F	0.00320641	0.510276
RPL10A	5.8061e-32	0.386462	ITGA6	1.47768e-31	0.733148	FMO2	1.7185e-11	0.475771	RNPEP	0.273836	1.4912	PLAGL1	0.00140782	1.4978	RETN	1	3.88709	ABHD3	5.80403e-32	3.0833	AC245595.1	1	0.728992	XRCC6	2.93145e-09	0.667514	CISD1	0.00331206	1.10053
TCEA1	5.89122e-32	0.779812	PPA1	2.78967e-31	0.694108	SDCBP	1.7185e-11	0.401448	C5orf15	0.274101	1.40504	ANXA5	0.00142491	0.40937	AC005523.2	1	2.78488	ATG101	9.31473e-32	1.95274	PPP1R27	1	0.993021	ISYNA1	2.94253e-09	0.539606	EDIL3	0.00343566	2.72968
MTRNR2L8	6.26207e-32	1.40877	CCDC85B	3.1419e-31	0.610316	SOS1	1.76928e-11	2.13237	EPHB6	0.27743	2.68779	ADIPOR2	0.00149257	1.53213	SLC36A1	1	3.15238	S100A13	9.496e-32	1.11464	CXXC5	1	0.970897	EPAS1	2.95184e-09	0.612713	EDNRA	0.00352745	0.839287
ANTXR1	1.05638e-31	3.30513	FAM84B	5.63323e-31	2.68901	TAP2	2.07297e-11	1.41017	FKBP10	0.290232	1.49961	H3F3B	0.00153534	0.170873	VNN2	1	2.27752	CCDC51	9.496e-32	4.25254	THSD4	1	3.48975	ANXA2	3.1733e-09	0.657138	SORBS2	0.00359914	0.203346
UQCR10	1.46524e-31	0.600794	MYL12B	1.0468e-30	0.528984	RAPGEF1	2.08042e-11	1.65312	ZNF385A	0.290813	2.25122	KIAA1217	0.00181112	1.55114	CECR2	1	1.54709	PDCD6	9.61482e-32	1.30682	NFATC1	1	1.6011	SERINC1	3.23697e-09	0.81795	TMEM47	0.00373029	0.71157
STUB1	2.17093e-31	0.858265	ARPC5L	1.63354e-30	1.14974	TRIM56	2.09793e-11	0.97735	TRBC2	0.290871	3.03286	HYAL1	0.00181112	1.18378	ATP1B4	1	2.75119	SMS	1.02145e-31	1.94843	DPP4	1	1.86807	RSF1	3.3165e-09	0.884553	PHLDB2	0.00377059	1.31311
NDUFA13	2.30225e-31	0.616618	KDM6B	1.68522e-30	1.6851	UBE2I	2.35566e-11	0.611035	TPM2	0.29283	-0.0468278	HYAL2	0.00185255	0.598393	UBFD1	1	1.65518	SNRPG	1.29982e-31	1.05267	TMEM233	1	1.46191	RAB14	3.32291e-09	1.01003	ARHGAP1	0.00389308	1.36197
C7orf50	6.23324e-31	1.27135	TRIB1	1.75153e-30	2.33652	PARVB	2.41981e-11	0.987555	ADH5	0.300889	0.988624	IFI35	0.0019305	1.25901	GK	1	1.24299	TSPO	1.71401e-31	0.988724	FRMD6	1	1.55346	RPS26	3.57063e-09	0.732625	ARL6IP5	0.00404572	0.528167
CORO1B	6.68978e-31	0.955062	RRBP1	2.12192e-30	0.872473	SHROOM1	2.98918e-11	2.44078	RTN4	0.305207	0.435808	SRP14	0.00197841	0.162062	SEMA3C	1	2.15322	NR2F2	1.98873e-31	1.04502	RPS25	1	-0.0710427	ANO1	3.59272e-09	1.4914	FKBP8	0.00404572	0.596619
MT1E	8.33184e-31	0.751563	CHIC2	2.46393e-30	1.8049	SOX18	3.05965e-11	1.58344	TNNI1	0.308256	0.57085	KIAA0355	0.00230684	1.09113	LUCAT1	1	1.95433	HNRNPA2B1	2.20617e-31	0.849905	FAM3C	1	0.726875	ARRDC2	4.02124e-09	1.26535	SLC38A2	0.0041527	0.625788
RTL8C	9.88094e-31	0.890039	SNRPF	2.55634e-30	0.761158	APH1A	3.10941e-11	0.826064	MAPRE3	0.309704	1.7407	GIMAP5	0.00253565	2.60097	AGAP6	1	1.78542	RGL2	2.2373e-31	1.92224	GJC2	1	4.00162	VSIR	4.51819e-09	0.925801	BBX	0.00434176	0.691431
ENTPD3	1.26987e-30	4.02402	BCL3	3.63744e-30	1.82255	SRARP	3.18327e-11	4.24417	RABAC1	0.314183	0.416083	TPM3	0.00267181	0.290191	CAPN3	1	3.03245	PITPNM3	2.65573e-31	5.83644	JSRP1	1	2.31327	LAPTM4A	4.91121e-09	0.634466	PHYHIP	0.00437181	2.69082
FAM107B	1.38607e-30	2.44086	FAM198B	3.91482e-30	2.40696	SH3BGRL3	3.19655e-11	0.435082	CYC1	0.314567	0.65993	BAALC	0.00281384	1.88692	PHTF2	1	1.32209	BORCS7	3.66355e-31	1.45086	HID1	1	1.0831	TUSC3	4.94659e-09	1.47887	MTHFD2	0.00447219	0.475636
DDAH2	1.80325e-30	0.791571	ELK3	4.11997e-30	1.07984	GPRC5B	3.23062e-11	0.875841	ANKRD46	0.326031	1.54076	ODF3B	0.00285698	1.0941	HDAC4	1	1.56963	AP1S2	4.09067e-31	1.20018	TRIM54	1	1.27218	CAT	5.19268e-09	1.12492	ATF4	0.00462405	0.470207
YWHAZ	2.42064e-30	0.73908	PDIA5	6.68599e-30	1.96165	CYP4B1	3.37419e-11	0.948072	FOXS1	0.343251	1.52002	TFPI2	0.00291403	1.97221	UBA52	1	-0.136856	TAF7	5.29986e-31	1.07793	TSPAN4	1	0.525539	UBE2I	5.21776e-09	0.79313	FMO2	0.00466615	0.534632
SUSD5	2.70995e-30	6.96108	EGLN1	1.04212e-29	1.06502	ANKRD29	3.43399e-11	1.00848	MSC	0.35502	2.96712	DHRS3	0.00316988	0.982348	C19orf38	1	3.27392	GABARAPL2	6.15626e-31	0.88133	SIN3B	1	1.26453	OS9	5.76437e-09	0.743358	C4orf3	0.00499859	0.484664
SERPINI1	2.80601e-30	1.47973	H2AFZ	1.40662e-29	0.618297	HMGB2	3.79126e-11	0.613072	EIF3K	0.363093	0.285922	LIPE	0.0032422	2.44271	CD300E	1	2.55206	UQCRQ	6.433e-31	0.874164	CXorf36	1	0.728554	CDKN1B	5.90949e-09	1.07007	PLS3	0.00501093	0.496597
NDUFS8	2.95727e-30	0.769335	NEDD9	1.45768e-29	0.532676	IFI35	3.87053e-11	1.11719	MYLPF	0.376151	0.613698	LBR	0.00345628	1.18928	MSS51	1	2.02912	CPB1	6.75123e-31	5.56909	LRRC1	1	0.956874	ISCU	5.93956e-09	0.567618	FSTL3	0.00501093	3.23528
IDS	7.21503e-30	1.27202	ERG	1.49103e-29	1.31296	EMP1	3.92354e-11	0.693652	ENPEP	0.38354	2.24846	CPD	0.00353173	1.79069	SLC1A3	1	1.96421	MT-ND4	6.75915e-31	0.742186	KHDRBS3	1	1.42834	PSMD8	6.1284e-09	0.623206	ATP5PO	0.00515778	0.453094
HOXB-AS1	9.7911e-30	2.22637	MGST2	1.49103e-29	0.598572	SWAP70	4.0174e-11	0.731489	MSC-AS1	0.384452	2.22603	EPB41L4A	0.00378177	1.94224	METTL7B	1	3.4868	SCPEP1	7.28598e-31	1.73528	PHYKPL	1	0.904385	PFDN1	7.39767e-09	0.753983	CREG1	0.00539633	0.958281
C19orf70	1.38136e-29	0.732307	SERPINH1	2.26274e-29	0.560074	RPL11	4.20775e-11	0.241907	ABHD13	0.398846	1.55806	BCL6B	0.00429373	1.84922	ALPK3	1	1.69794	SAT1	7.77935e-31	0.973111	CCDC80	1	1.21716	VPS28	7.66945e-09	0.609942	RPS7	0.00561818	0.373952
ITGB1BP1	1.39187e-29	0.873268	CNKSR3	3.07747e-29	2.98304	TMTC1	4.74845e-11	0.887684	QPRT	0.399792	3.31377	ENPP4	0.00431516	1.97812	MYO1F	1	1.52935	LY6E	8.36796e-31	0.945815	CD14	1	1.50153	YWHAQ	8.03748e-09	0.569594	RCAN2	0.00574496	0.688898
PCNP	1.56425e-29	0.60171	INPP1	3.82734e-29	1.50386	CRBN	6.10972e-11	0.673835	REV3L	0.399802	1.09541	FRY	0.00473987	0.983314	LILRB3	1	1.60693	BIN1	9.69053e-31	1.71222	IRF8	1	2.70634	HIPK2	8.18653e-09	1.60795	HNRNPDL	0.00574496	0.434901
TPPP3	1.80927e-29	1.2632	SET	4.19246e-29	0.652729	N4BP2L2	6.50188e-11	0.429676	ADAM33	0.403906	2.22898	MT1X	0.00481218	0.269384	MYLK4	1	3.37069	PCBP1	9.84419e-31	0.937516	ASB5	1	1.19213	RAC1	8.27869e-09	0.662457	VCL	0.00580664	0.95691
TMEM51	1.87567e-29	2.71489	LHX6	6.90565e-29	4.84512	RUNX1T1	7.13547e-11	0.987001	PGM5-AS1	0.406802	1.99182	PRCP	0.00497153	0.659542	DOCK2	1	2.69907	DMAC1	1.36091e-30	1.56006	SDC4	1	1.27257	FKBP9	8.29338e-09	1.00758	CMPK1	0.00585987	0.65829
LRP10	5.85095e-29	0.833378	NUCB1	7.88421e-29	0.619505	LIMS2	7.48161e-11	0.730531	EPHA2	0.415816	1.6522	IFI16	0.00506563	0.441212	BIN2	1	2.6203	TNNC2	1.52593e-30	0.784759	KDR	1	0.678261	RTN4	8.2988e-09	0.578166	FBLIM1	0.00596675	1.41435
LGI4	6.15236e-29	1.05922	RCAN1	8.14888e-29	2.60463	NMI	7.52884e-11	1.05437	AL138828.1	0.430665	2.9609	TAF7	0.0055223	0.567669	ANPEP	1	1.22716	ROMO1	1.62855e-30	0.975545	RPL18	1	-0.0274172	SLC2A3	8.92152e-09	0.54416	FAM162B	0.00626153	1.00025
UQCRH	6.34187e-29	0.532875	TUBB	9.00505e-29	0.579495	EDN1	7.95345e-11	1.71839	TMEM50A	0.434382	0.514802	TMOD3	0.00562628	0.930828	CCL13	1	1.31804	MCOLN1	1.72909e-30	2.52632	CISD1	1	0.844868	ATP6AP2	9.05386e-09	0.773594	EIF3M	0.00644765	0.686232
NUDC	7.40549e-29	0.59463	TCF4	2.02686e-28	0.539079	TMEM179B	8.04582e-11	0.624022	ADCY3	0.451878	1.57444	TAX1BP3	0.0057448	0.75614	IL18	1	1.71205	RHOF	1.78416e-30	5.20057	PAPLN	1	6.45272	FCGRT	9.16678e-09	0.583097	HTRA1	0.00681053	1.23996
CACNA1A	1.10129e-28	4.00359	CSF3	3.17053e-28	4.38832	HDAC7	8.20765e-11	1.00468	CTSD	0.452035	0.581517	TUBB2A	0.00576898	1.38781	ATP6V1FNB	1	3.02324	NOS3	2.12472e-30	3.59512	TOMM7	1	0.122021	FLOT1	9.1737e-09	0.636631	RWDD1	0.00706485	0.562915
CHMP4B	1.93449e-28	0.795404	BHLHE40	3.3112e-28	0.761613	CNOT6L	8.54725e-11	1.07388	COL6A3	0.460537	1.96244	IVNS1ABP	0.00579457	1.47706	SCIMP	1	2.95432	CCT3	2.20241e-30	1.27557	CLDN1	1	5.58745	OCIAD1	9.1886e-09	0.610908	ZFP36	0.00720271	0.514022
LINC01088	2.79903e-28	4.07164	CD40	3.35581e-28	1.16071	CDKN1C	9.84798e-11	0.917649	PEAR1	0.468458	1.4786	MAPK3	0.00613966	1.0571	ZFHX4	1	2.63976	WDR83OS	2.26709e-30	0.931681	FAM126A	1	1.16677	ZBTB20	9.90457e-09	0.573124	SPART	0.00725576	0.943897
ATP5PD	3.03739e-28	0.599358	KMT2E	7.55059e-28	0.731775	ARL2BP	9.89155e-11	0.855911	NCOR2	0.477895	1.75706	HNRNPA2B1	0.00645261	0.224467	ADGRE2	1	2.08117	ANAPC13	2.53718e-30	1.51806	MZT2A	1	0.922801	LBR	1.01723e-08	1.20827	RPS24	0.00754468	0.313298
EIF4A3	3.12472e-28	1.39226	C7	1.01705e-27	4.64322	CYB5R3	1.06138e-10	0.483488	SPRY1	0.480178	0.588262	FXYD5	0.00659454	0.398406	DMXL2	1	0.814001	YES1	2.62929e-30	2.00245	PRKAA2	1	0.884081	CAPN2	1.0439e-08	0.811262	TMEM159	0.00759422	1.38214
MAF1	3.96222e-28	0.781275	MCUB	1.48613e-27	2.17321	SNX9	1.214e-10	1.0394	PLPP3	0.483994	0.836818	CA2	0.00690712	2.54177	LINC01089	1	1.30242	CFL1	3.48328e-30	0.773653	NHSL1	1	2.38416	SCP2	1.14702e-08	0.702739	CLSTN2	0.00762679	7.26717
NAP1L1	5.54502e-28	0.532009	CLIC1	1.78232e-27	0.546997	GIMAP8	1.26865e-10	1.30164	TMEM47	0.485265	0.830119	MINDY2	0.0071856	1.03562	AC110285.6	1	1.21728	TCEAL8	3.48935e-30	1.33445	DEGS2	1	5.32274	OSTF1	1.17097e-08	1.18401	EBF1	0.00770787	0.639291
OAZ2	5.81729e-28	0.642677	TAP1	1.78232e-27	1.19834	AHNAK	1.27363e-10	0.476388	C2orf40	0.485569	0.621628	DBN1	0.00758211	1.47105	RHOBTB1	1	1.61454	SLC5A3	3.97094e-30	2.31284	MDFI	1	2.85064	ODF3B	1.31581e-08	1.32252	RPS25	0.00779366	0.27013
EMD	9.82308e-28	1.07919	CKS2	2.13616e-27	1.29826	CPNE8	1.45274e-10	1.28448	ADCY5	0.489727	2.21929	F2RL3	0.00763472	3.11092	SLC25A34	1	2.91727	TPST2	4.52424e-30	1.77472	RAMP2	1	0.200558	MYDGF	1.36495e-08	0.742473	ANXA5	0.00809589	0.485535
NT5DC2	1.15339e-27	2.46652	SMAGP	2.57447e-27	1.26325	AKR1B1	1.49198e-10	0.99887	ABCA5	0.494911	1.16714	PSME2	0.00886408	0.599216	GPR35	1	2.68716	ATG3	5.78683e-30	1.65181	PLPP1	1	0.602391	IER3IP1	1.36917e-08	0.826752	TOMM20	0.00854924	0.522878
TINAGL1	1.51544e-27	0.461263	RGS16	2.79184e-27	0.669871	CALCOCO2	1.54952e-10	0.589847	F10	0.504018	1.26754	PMAIP1	0.00886479	1.41703	SLCO5A1	1	2.76594	TPM3	8.2325e-30	0.841405	AL022323.4	1	2.09694	SNX3	1.38399e-08	0.629251	TPM4	0.00854924	0.437064
UBL5	1.70486e-27	0.472681	PXN	3.87928e-27	1.40546	TRIM16	1.5736e-10	1.30984	SNX31	0.504491	4.20238	CD9	0.00957034	0.265049	ABCA10	1	2.3025	SQSTM1	8.34045e-30	0.953469	MYO5A	1	1.85233	TPM1	1.40296e-08	0.783646	CDH6	0.00855385	1.1477
PPP1R12C	1.96022e-27	1.85713	HEG1	4.45212e-27	1.53352	CDC42EP1	1.75952e-10	0.743651	AC100830.1	0.50954	2.04214	PEF1	0.00994968	0.852628	SFRP1	1	2.30356	TIMM8B	8.34045e-30	1.27791	CRACR2B	1	0.558041	HNRNPC	1.42702e-08	0.556162	MZT2A	0.00861081	1.02764
RERG	1.96226e-27	0.976945	CALR	5.08227e-27	0.583406	SMARCA2	1.78297e-10	1.10235	DEGS1	0.511094	1.07934	SOX4	0.0105499	0.911186	LINC01554	1	3.59193	MT-ND1	9.9621e-30	0.801525	B3GNT5	1	1.19982	ATP5PF	1.46118e-08	0.592211	NR3C1	0.00927013	0.633804
SMIM12	4.90037e-27	1.05186	NSUN6	5.26885e-27	1.61588	ATP1A1	1.87278e-10	0.663773	MOCS1	0.518297	1.86815	SCARF1	0.0105891	1.45368	MYH6	1	4.03685	ELMO1	1.41798e-29	2.24672	CDKL1	1	2.25945	DCTN2	1.50368e-08	0.758764	DMD	0.0095677	1.28314
RSL24D1	6.79387e-27	0.580908	RPL22L1	7.14809e-27	0.954639	STARD3	2.0138e-10	1.07604	CSNK1E	0.521659	1.2423	ADAM15	0.0108046	0.940015	C1QC	1	1.21228	SLC16A7	1.68433e-29	2.91685	TMEM33	1	1.03482	GNB2	1.58674e-08	0.620665	TPGS1	0.00960635	0.974369
MT1A	8.22905e-27	1.81828	SFPQ	1.03254e-26	0.7424	TMOD3	2.06246e-10	0.752705	RNF152	0.526969	1.43746	RBM39	0.0113321	0.413767	CACNA1S	1	2.24137	ARL4A	1.69332e-29	1.48443	FOXC2	1	1.35135	BCAP31	1.67428e-08	0.65795	C1QTNF1	0.00973379	0.68814
PPDPF	1.08779e-26	0.542292	COMMD6	1.43321e-26	0.511635	IFI16	2.39559e-10	0.413022	GNG2	0.530637	2.70484	MALL	0.0115359	0.872784	CLEC12A	1	2.39236	UBR4	2.05164e-29	2.69995	PRR5	1	1.04497	PTGES3	1.69294e-08	0.562179	RTN4	0.0100609	0.446883
PDLIM5	1.4926e-26	0.651252	PLK2	1.50288e-26	0.87849	CYB5A	2.4424e-10	0.534523	EFEMP2	0.531124	1.22086	RAMP3	0.0116863	0.188478	MAPT	1	1.48946	CTNNAL1	2.10865e-29	1.76935	SOCS2	1	0.819962	SNX9	1.7407e-08	1.32275	RAB31	0.0100622	1.50778
EBF1	1.72614e-26	0.947705	SNRPE	2.13493e-26	0.643068	PSMA4	2.58865e-10	0.547232	DEFB124	0.53885	4.71679	SLCO4A1	0.0120571	1.33109	LINC02207	1	3.56215	SMC4	2.14884e-29	2.3907	TUBB6	1	0.707983	BNIP3L	1.79327e-08	0.876366	EID1	0.0106959	0.42574
LDB3	2.51998e-26	0.905339	SCARB1	2.20784e-26	3.05627	PPIC	2.7279e-10	0.51176	TLE1	0.53885	1.20931	OSTF1	0.0121388	0.923827	SELL	1	1.433	MTCH1	2.29178e-29	1.12432	PROCR	1	0.562069	TROVE2	1.83164e-08	0.80989	LRRC17	0.0108789	3.24674
USP2	4.17534e-26	2.92002	HIF1A	2.67264e-26	1.01813	IFNAR2	2.75895e-10	1.44038	ABCA1	0.556387	1.67098	RHBDF2	0.0121813	2.42638	FCGR3A	1	1.30359	RANBP1	2.29178e-29	0.972283	DENND2C	1	1.78763	TNFSF12	1.90795e-08	1.2747	UBA2	0.0112513	0.472209
LTBP1	4.23191e-26	2.32124	MT-ND2	3.00691e-26	0.357634	LGALS9	2.7697e-10	1.74137	SH3BGRL	0.57012	0.303391	APLP2	0.0122272	0.490791	FABP3	1	1.04944	LUZP1	2.55797e-29	1.63512	IFRD2	1	0.906539	CXorf36	1.94455e-08	0.902174	CBR1	0.0113533	1.07432
UBB	4.93635e-26	0.381383	FAU	3.13296e-26	0.36728	ZBTB16	3.00377e-10	0.580479	GPER1	0.577667	2.58115	ATP2B4	0.0129911	1.16793	ACP5	1	1.4937	SEC61G	3.71737e-29	0.877873	PPP1R14B	1	1.10171	MYL1	1.94455e-08	0.452143	ECHDC2	0.011492	1.38588
TBCA	5.81368e-26	0.549306	CLEC14A	3.2823e-26	0.273161	AKR1C3	3.32958e-10	0.65477	NEURL1B	0.57949	1.13858	ELF1	0.0130308	0.772899	MEG3	1	0.692212	ING1	3.82569e-29	2.77228	KIAA1671	1	1.17674	DTX3	2.00467e-08	1.25666	PLPP1	0.0116366	0.769176
HADH	7.00781e-26	1.67728	LPAR6	3.45669e-26	0.738846	CCDC85A	3.44154e-10	1.71893	CPQ	0.580802	1.1199	EVA1A	0.0132025	3.37555	E2F8	1	2.57138	MYCT1	4.06302e-29	1.14317	SLC26A4	1	3.09845	IFIT3	2.23623e-08	1.43131	SPECC1	0.0116553	0.954651
ATP5MC2	8.46739e-26	0.430791	HSP90B1	6.53283e-26	0.598432	HYAL1	3.46883e-10	1.06518	AL365181.4	0.581194	2.23212	UQCRC2	0.0133954	0.520317	MIR503HG	1	2.25384	UBE2D3	4.34629e-29	0.852289	SLC9A9	1	1.98887	HMGB1	2.29002e-08	0.615644	PSIP1	0.0117956	0.662728
LINC00702	9.92178e-26	3.04889	RBP7	6.70185e-26	0.779877	HBEGF	3.51119e-10	1.60147	OAF	0.590362	1.32929	PDCL	0.0135059	1.31932	MYOZ3	1	1.71463	IER3IP1	4.5475e-29	1.12952	TJAP1	1	1.16709	LEPROT	2.34509e-08	0.60019	RSU1	0.0117956	0.578693
RBBP7	1.19767e-25	0.940901	POLR2L	7.37271e-26	0.503689	PAIP2	4.11731e-10	0.468372	HEYL	0.592349	1.79615	TBC1D10A	0.0136963	1.38346	COBL	1	1.94281	RBM38	5.54555e-29	3.79949	RAI14	1	0.725628	IMP3	2.40995e-08	0.891934	TUBB	0.0117956	0.446876
CFL2	1.30162e-25	0.778252	TSPO	9.2815e-26	0.564768	LINC02185	4.45738e-10	1.35756	SNRK	0.594074	1.10883	SRSF7	0.0140875	0.545423	FAAH	1	1.6411	MPC2	5.75589e-29	1.30058	MTHFD1L	1	2.21053	TMED2	2.53156e-08	0.589191	GALNT16	0.0119218	2.77276
ITM2C	1.42799e-25	0.674685	HMGB2	9.78727e-26	0.723702	DUSP6	4.54307e-10	1.0721	RASGRP2	0.59739	1.03243	CLK1	0.0141206	0.460474	SLC7A5	1	1.42526	LTC4S	6.75631e-29	2.35654	HIVEP3	1	1.351	RAD21	2.58469e-08	0.825099	PPP1R12A	0.0126308	0.428223
JPH2	1.50542e-25	3.57671	CTNNAL1	9.81409e-26	1.11021	TEK	4.66072e-10	1.5339	HSPA12A	0.597837	2.65125	EIF2AK2	0.0146015	1.19329	ZIC1	1	3.42245	SLC25A39	7.31747e-29	1.70355	LINC00636	1	7.34506	CCDC85B	2.73686e-08	0.61568	C12orf57	0.0126718	0.417711
RASSF3	1.5734e-25	1.54636	SLCO4A1	1.41725e-25	1.34485	CARD8	5.12051e-10	0.821087	PDE7B	0.601974	1.94869	THSD1	0.0149743	1.73172	KYNU	1	1.43878	GLRX	8.25307e-29	2.13727	DLG1	1	1.3751	CAVIN1	2.79513e-08	0.661448	RPL17	0.0130782	0.397159
TNFRSF12A	2.1706e-25	1.66591	NPM1	1.54507e-25	0.475114	PLK2	6.11039e-10	0.580571	MYLIP	0.61145	0.801769	FRYL	0.0152138	1.24391	TRIM7	1	0.854982	CLEC2B	8.50294e-29	1.25825	TSPAN18	1	0.698334	RBM17	2.86375e-08	0.724568	GSTM3	0.0130782	1.14916
SNTA1	2.57232e-25	3.11395	HHEX	1.92313e-25	1.53597	TMED9	6.33657e-10	0.552889	TMED4	0.619718	0.948031	SRGAP2B	0.0156155	1.32308	ABCA9	1	1.46276	CD36	8.71932e-29	0.776145	MGAT4C	1	7.63241	HNRNPF	2.86375e-08	0.540246	MYH11	0.013155	-0.0967506
SURF1	2.91061e-25	1.1024	EIF5	2.02163e-25	0.599053	KDR	6.41007e-10	1.83905	AC026369.2	0.620373	2.72297	TPST1	0.0158138	1.84673	COL6A3	1	1.14388	ETS1	1.14449e-28	1.4296	SMPX	1	0.945589	SPCS1	2.91245e-08	0.525293	CYTOR	0.013494	0.648941
FABP3	3.02533e-25	1.47195	SWAP70	2.75055e-25	0.788538	LTC4S	6.90211e-10	1.6464	DDIT4L	0.621442	1.58506	CCND3	0.0160574	0.822297	LINC00691	1	7.77067	SERPINB6	1.60423e-28	0.987766	DPT	1	2.07488	RFTN1	2.91348e-08	1.59134	ATP8B4	0.0134994	5.45413
MRPL33	3.18771e-25	0.538889	SMAD1	5.3523e-25	1.58629	RASSF1	8.14593e-10	0.705586	PPARGC1B	0.625849	2.11082	TSPAN18	0.0162014	1.81746	LUM	1	1.33787	PAK2	1.746e-28	1.39732	SUMF2	1	0.900818	CAPZB	3.01938e-08	0.55357	SLN	0.0135892	1.18897
CNN2	3.42478e-25	1.90841	RSL1D1	7.3732e-25	0.720461	SH2D3C	8.46076e-10	1.17112	MUC3A	0.638259	4.47993	DUSP6	0.0174854	1.27705	ATP2A1-AS1	1	2.17203	NECAP2	1.86524e-28	1.94164	RAB11FIP5	1	1.08784	DUT	3.06119e-08	0.58977	KRT8	0.0146684	3.39575
SIVA1	4.20194e-25	0.604845	AKAP12	7.37854e-25	1.08691	TSPAN15	8.79309e-10	0.925202	PRR16	0.638269	2.6223	ACVRL1	0.0182665	1.04109	CD5L	1	1.93959	ADRM1	1.91146e-28	1.35391	ZNF831	1	6.1335	TSPAN7	3.24286e-08	0.566287	GPI	0.0154223	1.06558
MYOM1	4.52413e-25	2.68645	CDC37	7.37854e-25	0.488043	PRKX	8.84247e-10	1.90954	ADAMTSL3	0.645735	2.46368	ARHGAP18	0.0182665	1.63119	DPF3	1	1.84711	UACA	2.3095e-28	1.12304	SLITRK4	1	3.67768	MCF2L	3.24621e-08	1.42943	ABTB1	0.0154223	0.582994
PRELP	5.22033e-25	1.90214	EPB41L3	1.21443e-24	4.01176	IFI44	8.84247e-10	1.34485	TLR5	0.653956	2.97049	CHD9	0.0184474	0.590857	MYOZ2	1	1.1374	POLR2K	2.36271e-28	1.04802	PCBD1	1	0.841474	ATOH8	3.50989e-08	1.86539	LGALS3BP	0.0160031	0.721837
OST4	9.99907e-25	0.431893	SNU13	1.31207e-24	0.532505	MAFF	9.00875e-10	0.510526	LIMD1	0.65978	2.32821	TNNI1	0.0194283	0.438144	MCEMP1	1	4.63001	EBP	3.11646e-28	3.03057	AGAP2-AS1	1	0.938629	TMSB10	3.61017e-08	0.937555	DDX24	0.016637	0.549872
PSMC5	1.09757e-24	0.669913	SH3BGRL2	1.39157e-24	2.24424	F11R	9.23855e-10	1.49102	ATP1A2	0.660306	0.980079	ARRDC2	0.0197033	0.929518	DNAAF1	1	2.75162	BCAP31	3.18187e-28	1.00528	REEP1	1	1.01622	IFIT1	3.61017e-08	1.60473	CFL2	0.0167485	0.372576
MXI1	1.11184e-24	1.38946	TAF1D	1.4049e-24	0.699225	ELMO1	9.38471e-10	1.29783	ADAMTS12	0.662064	3.61118	NPR1	0.0219864	1.56421	SLC2A1	1	2.02698	YWHAB	4.25131e-28	0.855019	PGM5-AS1	1	1.94279	GIMAP6	3.96922e-08	1.10337	SASH1	0.0171714	0.785654
NDUFA11	1.69681e-24	0.518182	CLEC1A	1.50161e-24	2.08017	EVA1C	9.54688e-10	0.736753	PLEKHH2	0.668161	1.91321	PARP14	0.0222198	1.42019	CLEC10A	1	2.80725	SARAF	4.46504e-28	0.949064	HHEX	1	0.677788	MX1	4.51771e-08	1.37427	GUCY1B1	0.0172252	0.676717
LINC02381	2.07742e-24	2.97546	FABP5	1.82408e-24	0.489275	PPP3CA	9.98369e-10	0.653561	RAB6B	0.675097	1.64772	FERMT2	0.0224366	0.732086	DAPK2	1	1.30599	BTN3A2	4.62565e-28	1.84119	CSRP3	1	0.894934	HP1BP3	4.51771e-08	0.677022	GDI2	0.0173675	0.616583
ENTPD1	2.17863e-24	1.21477	PSMB9	2.29425e-24	0.514287	TBC1D10A	1.03939e-09	1.21728	PPP2R1A	0.679336	0.855824	RNF13	0.0225047	0.839301	KLHL6	1	1.48761	PRR5	4.72295e-28	4.22935	CFL1	1	0.0146305	TRA2B	4.51771e-08	0.628355	PCNP	0.0192594	0.486767
IAH1	2.56424e-24	0.848942	SNRPD1	3.09875e-24	0.72612	RPS26	1.04062e-09	0.336795	ANXA6	0.692658	0.721211	MAP3K11	0.0230824	0.895493	OSGIN1	1	1.35114	SVIP	5.79062e-28	1.26391	CDC25B	1	0.934393	CANX	4.51771e-08	0.645965	ACTN4	0.0195365	0.417114
BLVRB	3.04634e-24	0.839805	MAP3K11	3.83484e-24	0.987285	KRTCAP2	1.06479e-09	0.462125	CYB5R3	0.695805	0.455519	HSPE1	0.0233109	0.244421	WAS	1	0.766724	SNRPN	6.65769e-28	1.25146	FOLR2	1	2.77483	GJC1	4.84415e-08	1.43288	ZFAND5	0.0201522	0.519029
PSMB6	3.63586e-24	0.539762	CNN3	4.67256e-24	0.493509	TMEM59	1.07342e-09	0.384512	PGM5	0.701371	1.16322	LAMP2	0.0235341	0.875903	NAIP	1	1.17162	HSPA4L	6.83096e-28	3.82485	AL137186.2	1	2.00201	CDC42EP3	4.96939e-08	0.735423	RPS10	0.021114	0.407477
RPL37A	4.66511e-24	0.286369	MYH9	5.49207e-24	0.492676	ABLIM3	1.66148e-09	0.819223	SDHD	0.701656	0.741017	CDC42EP1	0.0236124	0.981317	RORC	1	3.2996	BLOC1S1	7.55406e-28	1.2062	FIBIN	1	2.64938	SYPL1	5.10033e-08	0.542091	EIF3K	0.0212751	0.410337
VDAC2	5.14916e-24	0.510729	FCGRT	5.94975e-24	0.536916	MEF2A	1.67054e-09	0.783276	CDC42EP1	0.710423	0.989059	CTNND1	0.0236681	1.06568	PLXNC1	1	2.17858	ASB9	1.11935e-27	3.8729	TM4SF18	1	0.69691	DDX17	5.13871e-08	0.574935	PKIG	0.021507	0.431024
TRIP6	5.28262e-24	1.40036	LGALS3	7.56327e-24	0.456992	CFLAR	1.70882e-09	0.459127	AKR1B1	0.717362	1.04547	AC007743.1	0.0237079	3.40853	UCP2	1	0.734812	ASAP1	1.12179e-27	1.59822	CEP19	1	2.08547	MDH1	5.22289e-08	0.765681	NDUFS4	0.0219315	0.573189
NAXE	6.01371e-24	1.10314	ITPKC	8.15134e-24	3.00591	TRAM1	1.73552e-09	0.585348	NPTX2	0.720026	2.35799	DEPTOR	0.0240864	1.85878	SH3BP1	1	2.12509	RNF114	1.42465e-27	1.50376	BICC1	1	3.12592	RALB	5.36701e-08	0.826059	RPL22	0.0222364	0.334259
NDUFV2	8.30833e-24	0.560828	ENSA	1.46722e-23	0.61409	ELK3	2.00291e-09	0.785113	CHRD	0.723858	2.20946	ABCG1	0.0258842	1.10558	CLCN4	1	2.29525	NDUFA1	1.78996e-27	0.804281	ZDHHC14	1	1.26989	EMC4	5.4181e-08	0.769874	CAPN2	0.0224849	0.534796
ATP5PO	1.18142e-23	0.467551	MYCT1	1.92401e-23	0.559651	C8orf33	2.03224e-09	0.9998	SLC12A4	0.749247	1.40525	MTIF3	0.0262287	0.696412	CYTH4	1	1.08842	PLS3	2.45218e-27	0.945955	SEMA6A	1	0.883573	CYB5A	5.51724e-08	0.671637	TSPAN3	0.0238908	0.741318
NDUFB11	1.56428e-23	0.521697	MINDY4	2.01283e-23	3.18752	KLF9	2.20643e-09	0.542456	AL356258.1	0.760758	5.33698	FAM229B	0.0284217	1.49175	GAS7	1	1.57549	SCAND1	2.5877e-27	1.02251	ARHGEF10	1	1.23241	ANXA11	5.59598e-08	0.605877	SSB	0.0239532	0.488902
COX4I2	1.7524e-23	0.717944	FOXC1	2.20771e-23	1.55314	PARP9	2.22016e-09	1.28912	NR3C1	0.765478	0.832945	RAB5C	0.032364	0.47088	NOS1	1	4.73054	MRPL57	2.60468e-27	1.16048	GPR146	1	0.577977	FKBP1A	6.11516e-08	0.672885	SLC25A5	0.0258674	0.452112
MT1X	1.99616e-23	0.604738	KLF2	5.69464e-23	0.526962	MSX1	2.29166e-09	2.13738	NDUFA13	0.766264	0.43854	IFIT2	0.0340767	1.78017	KCNE1	1	2.15607	CHMP2A	2.61672e-27	0.90803	EXOC6	1	0.941999	PRR13	6.1222e-08	0.703012	MORF4L2	0.0259697	0.474672
ZNF428	2.00338e-23	0.811239	PITPNC1	8.68708e-23	1.64727	CIR1	3.03352e-09	0.705015	CD164	0.787014	0.635847	CMPK2	0.0347417	2.19364	GCNA	1	3.33973	CCT2	2.93855e-27	1.41146	APOC1	1	0.96955	CYC1	6.60271e-08	0.660017	SPCS1	0.0260463	0.349797
CARHSP1	2.78089e-23	0.650431	SRSF7	9.7326e-23	0.543516	HNRNPF	3.06743e-09	0.489717	ZNF641	0.789055	1.89987	TMEM150C	0.0357812	1.73167	MMP2	1	1.11731	SRGAP2B	3.32583e-27	2.04282	UQCC2	1	0.728786	ANXA7	6.9539e-08	0.680539	ABHD14B	0.026088	1.11931
VASN	2.78089e-23	1.51509	RAPGEF3	1.09957e-22	1.12455	CD2AP	3.25949e-09	1.27797	NRP1	0.807458	0.731713	ADA	0.0357812	1.15045	SRPK3	1	1.6003	ANGPTL2	3.59486e-27	2.91044	GNG12	1	0.780069	HIC1	6.96648e-08	2.06084	HOXC9	0.0263185	2.67074
EEF1D	2.87729e-23	0.392226	SNRPG	1.36568e-22	0.521468	CREB3L1	3.40798e-09	2.01766	CERS6	0.814733	2.29562	HOXB7	0.0387003	1.23802	MYBPH	1	2.15465	ANP32E	3.61074e-27	1.70815	ZNF33A	1	1.01193	HNRNPA0	7.13867e-08	0.552276	SDC4	0.0265403	1.74418
GAMT	3.2987e-23	1.15191	STAT3	1.44561e-22	0.495985	BNIP2	3.40798e-09	0.720429	FAM49A	0.81526	1.6558	LEPROT	0.0406993	0.46438	SGCD	1	2.70351	CCND3	4.53319e-27	1.4358	MFSD4A	1	2.49641	ATP6V0E1	7.54655e-08	0.562248	NR2F2-AS1	0.0267638	1.01552
THRA	3.84726e-23	1.61015	TMEM176A	1.61629e-22	2.52001	DDX17	3.45719e-09	0.404272	AJUBA	0.823426	2.66529	KLF3	0.0417693	1.08602	ACAP1	1	1.87279	ATP5ME	4.8502e-27	0.808741	RXYLT1	1	0.999636	UBE2D2	7.58872e-08	0.634129	SNHG18	0.0271377	1.94322
PCBD1	4.99554e-23	0.815684	CAPNS1	1.80682e-22	0.764645	LTBP4	3.45719e-09	1.11119	PDE1C	0.842995	3.43232	ADCY4	0.0419571	1.13003	MIR193BHG	1	1.78573	DNAJB11	9.09483e-27	2.00504	NOVA1	1	1.59689	LITAF	8.45361e-08	0.601155	AP2M1	0.0276054	0.458879
ZEB2	6.06202e-23	1.08195	CADM3-AS1	2.03859e-22	4.28618	PMP22	3.49678e-09	0.440926	BCAR3	0.858496	1.43959	RAB1A	0.045885	0.53371	ERMARD	1	1.68949	GSDMC	1.05468e-26	7.3228	FCER1G	1	1.30387	LNX1	8.59476e-08	1.71814	LUC7L3	0.0276731	0.425378
CRTC3	6.42366e-23	1.52545	BRD2	2.48097e-22	0.740214	AIF1L	3.6009e-09	0.428768	NDUFA5	0.859774	0.617123	IGHA1	0.0463925	1.1237	KCNA7	1	4.07381	DUSP3	1.12464e-26	2.20163	NR1H3	1	0.372666	LRPAP1	8.81111e-08	0.714207	TMA16	0.0278437	1.38671
AC068888.1	7.04109e-23	1.60421	PEA15	2.77916e-22	0.74117	LSR	3.82051e-09	1.76487	RSU1	0.862332	0.755284	FGL2	0.0488437	1.44824	AC010997.5	1	2.53944	SLIRP	1.2689e-26	0.896378	RARRES1	1	2.07463	PPP2R1A	9.10287e-08	0.781728	MMP14	0.0278801	1.5862
SSPN	7.16299e-23	1.45732	CARD16	3.13025e-22	0.874865	SRI	3.89392e-09	0.518747	EDA	0.863011	2.53923	CRACR2B	0.0488437	1.39998	ITGAX	1	2.37822	EXOC3L1	1.47414e-26	4.49688	BCAT1	1	3.60335	HSP90B1	9.15954e-08	0.490019	MITF	0.0280237	1.88157
HNRNPU	7.44432e-23	0.548928	PRDX1	3.62209e-22	0.474578	SAMD9	4.96874e-09	1.48368	DENND2A	0.873224	2.43288	SP110	0.0489309	0.947997	CCL3L1	1	1.46257	EIF2S2	1.52148e-26	0.955195	KLHL3	1	1.2542	HBP1	9.32664e-08	1.11288	WDR1	0.0298585	0.510843
ADAMTS1	1.64208e-22	0.543354	HLA-F	5.00685e-22	0.621529	METTL9	4.9862e-09	0.712759	COCH	0.879579	1.93428	APLNR	0.0490963	1.28721	C15orf48	1	1.36658	DDX24	1.59761e-26	0.954564	FAM49A	1	1.35259	SMDT1	9.78249e-08	0.626164	ATP5MC2	0.030056	0.356803
PNMA1	1.71033e-22	1.69224	ROBO4	5.33253e-22	0.974537	TGOLN2	4.99883e-09	0.880937	OLFML1	0.903843	2.23606	GPR146	0.0529315	1.04385	DAPP1	1	2.68592	IGLC2	1.98913e-26	0.869043	TMEM54	1	0.927854	JAM2	1.02451e-07	0.582337	TINAGL1	0.0304286	0.364354
ISCU	2.34935e-22	0.522663	YPEL2	6.82273e-22	1.21877	INPP5D	5.27168e-09	2.19385	FHL3	0.906732	0.804426	LRRC8C	0.0550676	1.35705	PRKAG3	1	2.51464	ZMIZ1	2.51406e-26	2.54192	EDEM2	1	0.717331	SDHB	1.05676e-07	0.765407	SEMA5A	0.0305677	2.85696
DAPK3	2.8536e-22	1.18433	TUBB4B	6.9476e-22	0.667307	STXBP6	5.35391e-09	0.832205	BBX	0.917307	0.918468	SELENOF	0.0563015	0.474912	SERPINB2	1	2.69836	YWHAE	2.84384e-26	0.806748	STAC3	1	0.962826	NCALD	1.06755e-07	1.82982	ECM2	0.0305804	1.22057
ARPC5	2.96285e-22	0.536136	FAM213A	9.07365e-22	0.489979	CXorf36	6.29358e-09	0.706963	RCN3	0.926783	1.66279	RPS26	0.0563654	0.146166	MAPK13	1	2.04668	PLLP	3.05673e-26	2.07168	CCDC141	1	1.69839	2011-09-01	1.10184e-07	1.21356	FEZ1	0.0306083	2.0812
RAB31	2.96553e-22	1.88074	AHNAK	1.15352e-21	0.500891	AL583785.1	6.64789e-09	1.82431	CDH8	0.93314	2.99041	SGK1	0.0578754	1.34719	KIAA0408	1	3.88838	HMGB2	3.17388e-26	1.11813	NUDT2	1	0.9953	ARHGDIA	1.15127e-07	0.653729	SGIP1	0.0306952	1.56495
ACTR3	3.55684e-22	0.675283	APRT	1.27358e-21	0.628168	JMJD1C	7.26755e-09	0.539485	TNNT3	0.93791	0.316575	CNTNAP3B	0.0578783	1.56529	PDE7A	1	1.17705	H2AFV	3.2909e-26	1.15645	IBA57	1	1.3081	ST6GALNAC3	1.15411e-07	1.98209	AVPR1A	0.0307288	1.87106
CHURC1	3.63922e-22	0.627052	S100A11	1.75762e-21	0.445305	JAG2	8.22094e-09	2.43276	CBFA2T3	0.940447	1.47441	OCIAD2	0.0589992	0.78256	PTPN7	1	2.69837	MRPL50	3.29671e-26	1.92092	WASF3	1	1.15149	GDI1	1.16362e-07	1.18503	DCTN2	0.0307288	0.61398
NR2F2	4.14215e-22	0.560024	TSPAN4	2.61006e-21	0.51275	YPEL3	8.22094e-09	0.749418	EFHC1	0.942955	1.5408	CYB5A	0.0590169	0.555014	ITIH4	1	2.39014	AK3	3.8776e-26	1.47138	MZB1	1	2.25513	CREB3L1	1.29907e-07	2.6087	CYFIP2	0.030795	2.58427
PARM1	4.27416e-22	2.40386	TNFRSF10D	2.94132e-21	2.26157	AC097534.2	8.79303e-09	1.66571	ST3GAL5	0.959049	2.30361	ERAP2	0.0603762	1.40226	ALOX5	1	1.78358	TMBIM4	4.01077e-26	0.811524	DLGAP2	1	5.09239	NR4A1	1.32374e-07	0.590208	SRI	0.0319173	0.446011
SLC22A18	4.30795e-22	3.93079	ATF4	3.58004e-21	0.480573	CTNND1	8.86166e-09	0.769579	ADGRF5	0.96338	0.4274	RPS27L	0.0613442	0.2731	ITGAM	1	1.9823	MYH9	4.53899e-26	0.813535	MBP	1	1.17029	ATP5F1C	1.35377e-07	0.550716	NDUFV1	0.0327354	0.539532
NDUFA5	7.06445e-22	0.606161	ZC3H12A	4.32728e-21	2.26813	CFH	8.96431e-09	1.58278	AL450384.2	0.964843	1.81391	SYN2	0.0616618	2.54209	FCGR2A	1	1.05293	CAMTA1	4.59649e-26	0.862059	MYBPC1	1	0.859297	2009-09-01	1.43259e-07	1.00932	ADAMTS4	0.0331143	0.760993
CYC1	7.27791e-22	0.572053	TNFAIP2	4.45442e-21	2.06807	TMEM258	9.60494e-09	0.415038	ZYX	0.965928	0.853598	RPN2	0.0616618	0.703737	PARVG	1	0.725696	SNU13	4.77447e-26	0.808688	SERINC2	1	1.86027	CSDE1	1.45015e-07	0.536746	ZYX	0.0331143	0.605971
DKK3	1.10161e-21	1.20049	ADCY4	5.0185e-21	1.01998	PFDN1	9.94966e-09	0.618858	SRI	0.97818	0.655094	FEZ2	0.0623752	0.699135	TNNT2	1	1.37541	ARMCX6	4.93574e-26	2.23525	AKR1C3	1	0.515865	N4BP2L2	1.45654e-07	0.483951	PRKG1	0.0331725	0.688283
