# Supplementary material for: Cells of the adult human heart
Source: Nature. 2020 Sep 24;588(7838):466–72. doi: 10.1038/s41586-020-2797-4 (PMC7681775; doi:10.1038/s41586-020-2797-4)
Supplement: Supplementary file 3 — This zipped file contains Supplementary Tables 1-35 and their legends. [file 41586_2020_2797_MOESM4_ESM.zip › Supplementary_tables/Supplementary_Table_13.xlsx]

## Sheet: VentricularFB_DEG
	vFB1_n	vFB1_l	vFB1_p	vFB2_n	vFB2_l	vFB2_p	vFB3_n	vFB3_l	vFB3_p	vFB4_n	vFB4_l	vFB4_p	vFB5_n	vFB5_l	vFB5_p	vFB6_n	vFB6_l	vFB6_p
0	C7	1.12301	0	FN1	3.04441	0	NAMPT	2.88704	9.92294e-211	PCOLCE2	3.26877	0	CD36	3.11012	5.28544e-156	RYR2	5.09263	0
1	ABCA6	0.89216	0	PLXDC2	1.9079	0	MT2A	2.77593	8.45349e-185	FBN1	2.05883	0	FRMD3	2.20572	2.23297e-99	TTN	4.78421	7.49097e-306
2	ABCA8	0.844858	2.6007e-302	COL8A1	1.62296	4.14564e-235	JUNB	2.0984	8.16677e-183	MFAP5	2.7651	1.38654e-257	ADAMTS9	4.22074	5.30798e-96	FHL2	4.24547	4.04964e-281
3	ABCA9	0.98255	1.65286e-254	NOX4	2.05252	2.29307e-213	NR4A1	2.68985	9.77648e-183	ABI3BP	1.89625	1.43398e-191	DLC1	1.3433	5.84514e-89	MYBPC3	4.63414	5.50491e-278
4	ABCA10	1.07397	3.3196e-230	CTGF	2.46364	9.20418e-207	ZFP36	2.16966	4.3447e-166	GFPT2	2.25003	2.84858e-188	CARMN	3.40148	7.22083e-88	SORBS2	4.83579	6.95671e-278
5	SCN7A	0.933165	9.55687e-229	TNC	4.04636	6.50545e-199	ATP1B3	2.63425	9.44462e-138	UAP1	2.48136	5.63336e-180	NR2F2-AS1	2.47736	4.61659e-87	FGF12	4.57145	2.184e-246
6	NEGR1	0.624538	9.26419e-182	SERPINE2	2.28907	5.68419e-163	ADAMTS4	3.61629	1.59363e-113	IGFBP6	2.73782	2.76126e-151	EGFLAM	5.06947	4.53701e-83	SLC8A1	3.74598	1.02343e-244
7	ADH1B	1.02399	9.63848e-171	MIR4435-2HG	2.10708	9.03245e-163	ELL2	2.42057	2.19814e-113	CREB5	1.89548	4.34229e-137	MEF2C	2.51547	8.42392e-77	TNNT2	3.83571	3.66159e-244
8	FMO2	0.98461	2.12219e-108	PALLD	1.5173	2.76604e-154	GADD45B	2.00163	3.30337e-110	SCARA5	1.98767	2.40879e-123	GUCY1A2	3.63411	3.13145e-68	LDB3	4.61324	2.38712e-237
9	ABCA9-AS1	0.800336	2.36538e-104	CCDC80	1.54086	1.34684e-152	EGR1	2.25492	5.15443e-99	GSN	1.08382	2.62494e-119	NRP1	1.7533	1.00637e-67	CTNNA3	4.57492	7.28875e-226
10	SPARCL1	0.511326	4.26021e-99	SGCD	1.44447	1.14164e-124	THBS1	2.5117	1.43678e-97	FSTL1	1.56656	1.21097e-105	UTRN	1.44468	2.30887e-67	MYOM1	4.527	2.00817e-213
11	RORA	0.383329	2.42348e-98	RUNX1	1.83574	2.52614e-124	GFPT2	1.74872	1.23478e-89	CFD	1.21263	4.6054e-102	KALRN	2.44533	1.24974e-63	MLIP	4.75065	1.35887e-208
12	MALAT1	0.188915	7.71932e-88	PKNOX2	1.9738	2.45392e-122	CCL2	1.61472	4.89959e-89	S100A6	1.45124	3.21867e-99	PDZD2	1.49697	3.76146e-63	CACNA1C	3.60318	3.82856e-198
13	LAMA2	0.344478	6.10829e-84	COL1A2	1.0777	6.61168e-122	2003-03-01	1.53596	6.92416e-86	PXDNL	1.55018	5.95401e-96	HIPK2	2.0326	9.85898e-63	RBM20	4.87013	2.42538e-197
14	ACSM3	0.700176	2.15337e-81	SERPINE1	2.37588	4.27666e-119	SOCS3	2.35857	1.14037e-80	TNXB	1.17712	5.2928e-84	RASAL2	1.54102	9.99197e-63	PDLIM5	3.28531	1.11889e-186
15	BICC1	0.435502	1.356e-79	COL1A1	1.62131	2.10438e-114	CRISPLD2	1.39466	2.88331e-80	DCN	0.809858	1.31882e-80	FLT1	4.43256	1.56463e-62	CACNB2	3.8599	1.62258e-180
16	APOD	0.661085	3.17363e-68	CYTOR	2.28006	2.09773e-110	VMP1	1.43469	4.31516e-80	VCAN	1.31132	3.33771e-80	APBB2	1.35739	1.27384e-59	SORBS1	3.71941	1.58355e-176
17	MIR99AHG	0.430946	3.56606e-67	FGF14	1.7599	1.10974e-106	COL4A1	1.14857	6.80518e-74	ACKR3	2.44477	7.97162e-80	AC012409.2	2.89105	1.27384e-59	CMYA5	3.97408	1.15871e-173
18	DCN	0.391704	8.85409e-58	PRICKLE1	1.34488	5.34005e-106	C11orf96	2.13734	5.05984e-73	PTGIS	1.15031	1.04313e-60	TMTC1	1.52321	2.39152e-56	NEXN	3.42834	5.64185e-173
19	LAMC1	0.350145	1.75578e-51	AC017002.5	2.66754	1.05688e-105	SAT1	1.45693	4.29565e-71	AXL	1.3064	1.26527e-60	RGS5	3.67115	2.33138e-55	MYH7	3.43349	7.3499e-172
20	CFD	0.469466	2.10561e-51	DDAH1	2.69189	5.27946e-105	MT1X	2.06217	2.6235e-70	PLA2G2A	1.39655	4.93166e-58	CACNA1C	1.35429	2.68177e-53	TRDN-AS1	4.56821	3.72833e-169
21	COL15A1	0.48139	1.06888e-48	GXYLT2	1.60472	1.9525e-96	STAT3	1.1615	1.19902e-69	SDK1	1.58543	8.75889e-56	EPS8	1.23524	6.37997e-52	PALLD	3.08044	2.35996e-168
22	PRKG1	0.280347	5.79076e-46	MYO1D	1.62857	2.72625e-96	PGAP1	2.16268	2.75352e-67	HTRA3	1.50733	2.12323e-55	PLCL1	1.87808	4.23195e-51	DMD	2.96088	2.35996e-168
23	RIPOR3	0.954455	2.72103e-44	FAP	3.39468	1.66903e-90	ACSL4	2.0734	5.74951e-65	TIMP3	0.906261	5.2969e-55	LPP	1.00543	4.51038e-50	SGCD	3.24895	1.49853e-167
24	ADAMTSL3	0.547092	7.87357e-38	BNC2	0.903187	2.18852e-90	CCNL1	1.50814	6.99391e-64	TIMP1	1.1771	6.87112e-55	TACC1	1.14743	2.791e-49	NEBL	4.14194	2.04092e-167
25	VIT	0.582959	1.26079e-37	ADAM12	3.09006	2.23129e-90	SPSB1	2.30115	3.97591e-57	ADAMTS5	1.82385	1.68363e-52	KCNAB1	2.6043	7.63344e-49	ABLIM1	2.99586	6.76529e-160
26	PID1	0.349204	1.64955e-35	BICD1	1.71871	1.3639e-88	PDE4D	1.10624	4.05482e-57	DDR2	1.04386	2.06679e-50	DACH1	2.5828	2.66675e-47	CDH2	4.5561	1.02845e-159
27	C3	0.586073	8.73019e-34	MRC2	1.16604	2.47407e-88	SLC2A3	2.05925	3.31649e-56	FBLN2	1.19743	5.31825e-50	GUCY1A1	1.7999	8.10289e-45	ACTN2	4.1165	1.31347e-159
28	PDGFD	0.458718	2.06638e-31	LTBP2	1.91005	5.82813e-87	NFIL3	2.77388	7.77449e-56	ITGA11	1.66646	1.36318e-48	SYNE2	2.54101	2.60043e-44	FHOD3	4.81782	7.63338e-158
29	BMPER	1.01443	3.40346e-31	BGN	1.88964	2.67065e-86	MT1M	2.54806	8.62887e-54	DOCK4	1.34029	6.44814e-48	PLA2G5	0.986228	2.60043e-44	AKAP6	4.61088	3.5364e-156
30	NCOA1	0.318418	3.91257e-31	TENM4	2.02612	3.03994e-83	PLPP3	1.49184	3.21946e-53	CD34	1.49572	2.59956e-46	ARHGAP26	1.25668	1.01752e-43	CD36	3.8299	1.16855e-153
31	MAML2	0.282521	6.22768e-30	FOXP1	1.02247	9.48242e-83	DDX21	1.54272	6.75066e-53	S100A10	1.79929	6.67461e-46	PLCB4	1.60025	2.62044e-43	TRDN	4.49062	3.35565e-153
32	SLC9A9	0.534044	1.45368e-29	COL3A1	1.11699	1.50388e-82	PTPRG	0.72988	1.94732e-52	DST	0.802895	5.35021e-45	VWF	3.90917	5.89954e-43	CDH13	4.02463	9.90014e-146
33	CDH19	0.287238	1.78226e-29	WWTR1	1.08011	2.0768e-81	CBLB	0.880995	1.3949e-51	ELN	0.954382	1.03562e-42	HIP1	1.6935	2.86428e-42	THSD4	3.74409	1.54478e-144
34	NCAM2	0.496506	3.66021e-26	MAML3	1.44511	5.24691e-75	KAZN	0.950123	3.61404e-51	GAS7	0.78519	1.10951e-42	NR2F2	2.551	1.01728e-41	MAGI1	3.34315	2.68995e-143
35	SLIT2	0.403475	1.20709e-25	PSD3	0.963559	1.31442e-74	FGF7	1.40799	1.14315e-50	SEMA3C	2.55531	1.80064e-42	LDB2	1.4317	1.28805e-41	TECRL	4.42099	4.71554e-143
36	ADGRB3	0.313464	2.66147e-25	TNFRSF12A	2.35037	3.03686e-72	COL4A2	0.840916	1.93509e-48	CCDC80	1.11725	1.86648e-42	ARHGAP10	1.02334	3.97406e-41	RCAN2	4.29428	6.83233e-143
37	PLEKHA5	0.259322	8.57676e-25	TIMP1	1.02316	9.56656e-72	PNRC1	1.42007	4.44392e-47	PLCB1	0.842587	6.87676e-41	ASAP1	1.1957	5.13049e-41	PPP1R12B	3.17174	3.34934e-141
38	PCDH9	0.318812	2.10338e-24	CYP1B1	1.41825	1.08434e-71	SLC2A13	1.29256	5.07039e-45	LTBP4	0.9007	3.27959e-40	PDE8A	1.3119	6.45489e-41	TPM1	2.63341	1.13266e-135
39	LHFPL6	0.268186	4.07217e-23	VMP1	1.01797	2.16318e-71	FOS	2.16435	1.72081e-44	TSHZ2	0.832227	3.41761e-39	RAD51B	1.47872	2.93683e-40	ANKRD1	3.63386	2.17436e-135
40	MGST1	0.273954	1.58914e-22	TPM1	1.05657	1.63148e-70	PITPNC1	1.30762	1.99483e-44	ANXA2	0.97935	7.36335e-38	ITGA1	2.37566	5.45871e-40	PDE4DIP	2.78632	2.42922e-135
41	ZBTB20	0.104921	6.70037e-22	CILP	2.52076	1.01239e-68	FGFR1	1.11482	6.41716e-42	LINC01133	4.19203	1.2351e-36	RBPMS	1.07898	5.45871e-40	MYOM2	4.48471	6.24401e-134
42	KAZN	0.350209	1.86571e-21	PRRX1	1.3235	2.32977e-66	AKAP12	1.43577	2.57346e-41	ITM2B	0.795865	4.86369e-36	ABCC9	1.92263	8.26517e-40	TTN-AS1	3.45569	1.06463e-132
43	RBFOX1	0.525986	2.65436e-21	TANC2	1.62099	7.63988e-66	PDE10A	1.31363	6.06567e-41	CYP4B1	1.45948	1.21918e-35	AL138828.1	1.56419	2.98432e-39	DES	2.88673	1.37046e-132
44	CELF2	0.225569	1.20148e-20	SVIL	0.917596	1.05533e-65	BHLHE40	1.84354	6.11698e-41	NTN4	1.39398	3.53626e-35	CDC42BPA	1.05507	3.17978e-39	DPY19L2	3.93452	5.93891e-132
45	DCLK1	0.277179	1.66749e-20	ITGAV	1.618	1.89664e-64	CYR61	1.54751	2.35284e-40	CD55	2.20905	1.46691e-33	RIPOR3	1.22635	7.69719e-39	DTNA	4.44411	1.86004e-129
46	NOVA1	0.36804	9.30941e-20	MEOX1	3.77001	4.21667e-64	XIST	1.01126	6.41858e-40	ZBTB7C	2.56979	2.20871e-33	PDGFRB	1.03518	2.1573e-38	PDE3A	2.68668	4.33206e-128
47	SSBP2	0.261763	1.06909e-14	MAP4	0.824199	9.86959e-64	THBS2	1.73907	1.86709e-39	S100A11	1.29897	1.07788e-32	PDE7B	1.33307	5.41356e-38	TNNI3	2.76815	4.6302e-126
48	RBMS3-AS3	0.182305	1.47994e-14	MYH13	1.6199	1.26849e-63	OSMR	1.12043	4.86963e-39	PLAC9	1.02323	3.86285e-32	FRY	1.30208	2.7975e-36	PKP2	3.99155	3.91968e-125
49	EBF1	0.159133	6.42345e-14	LOXL1	1.96267	2.92301e-62	UAP1	1.32636	4.23394e-38	S100A4	1.12998	1.08164e-31	ST6GALNAC3	4.46826	4.94142e-36	PLCL1	3.33689	7.11511e-122
50	ARHGAP24	0.271593	1.25788e-13	GMDS	1.49334	2.38456e-61	ATP13A3	1.45339	4.54817e-38	ADGRD1	0.984132	3.72162e-31	RAPGEF5	2.72086	4.94142e-36	PHACTR1	3.60394	2.30807e-119
51	PTN	0.513321	1.87906e-13	FKBP10	1.54326	1.82437e-60	PLIN2	1.48134	2.78071e-37	FP700111.1	0.899356	1.34282e-30	PTEN	0.972496	1.39217e-35	SLC8A1-AS1	3.93311	4.97591e-119
52	TGFBR3	0.271657	3.6813e-13	ASPN	2.00945	3.00899e-59	CHD1	1.33039	4.84852e-37	EXT1	0.745536	1.55126e-30	FGD4	1.36731	1.09105e-33	LARGE1	2.75114	2.1424e-118
53	PTPRS	0.390492	1.34923e-12	GAB2	0.920738	2.591e-57	SLC19A2	1.48396	8.37845e-37	B2M	0.843465	8.01484e-30	LINC00486	1.21344	1.8979e-33	MYOZ2	3.68527	4.77496e-118
54	PLCXD3	0.543085	1.78259e-12	SLC20A1	1.80221	8.2016e-57	ESYT2	1.24697	7.33967e-36	NEAT1	0.457452	7.45588e-29	SLC38A2	1.09937	3.31843e-33	NCAM1	4.46518	1.16899e-117
55	NID1	0.245493	1.7609e-11	LHFPL2	1.42257	3.88144e-56	ZNF331	2.48894	8.0676e-36	ACTB	0.81784	9.49388e-29	LHFPL6	0.853409	4.5995e-33	HSPB7	3.32694	2.32967e-117
56	ACSM1	0.561225	2.02498e-11	CYR61	1.37067	2.02813e-55	SLC39A14	1.68594	8.0676e-36	H3F3B	0.767598	1.07191e-28	DLEU2	1.23346	6.17249e-33	LRRTM3	4.78882	1.77075e-115
57	FOXP2	0.266252	2.74127e-11	EXT1	0.768009	1.16229e-54	TNFAIP6	1.53893	8.65454e-35	GRK5	0.633871	1.88049e-27	RAPGEF2	1.41901	7.81115e-33	TACC2	3.45246	4.8226e-115
58	EBF2	0.238463	3.75419e-11	DPT	1.13256	1.38559e-54	DUSP1	1.18081	2.95863e-34	EPB41L3	1.42591	1.64164e-26	SYNE1	1.191	8.03624e-33	TENM2	4.18228	8.64851e-115
59	GPX3	0.423463	1.19904e-10	TRIO	0.899793	2.82526e-54	LITAF	1.33173	6.35933e-33	KLF4	2.30962	3.46052e-26	PDE1C	1.10414	1.02699e-32	ESRRG	4.25371	9.81021e-115
60	NAV3	0.417589	1.79945e-10	SRPX2	0.832408	4.41824e-54	DCLK1	0.714536	2.25897e-32	SULF1	1.16783	7.50738e-26	PPP1R12A	1.06602	1.16585e-32	MYO18B	4.48591	2.97338e-114
61	RARRES1	0.450051	2.19125e-10	POSTN	4.9027	1.43669e-53	FTH1	0.844603	2.53118e-32	FMNL2	0.930849	4.67575e-25	MAP1B	1.35277	2.56621e-32	AC011287.1	3.53635	1.81714e-112
62	FTX	0.0622801	2.20189e-10	COL5A2	0.723079	2.82804e-52	FILIP1	0.855726	1.72253e-31	SMIM14	1.09199	7.42181e-25	ARHGAP29	1.01636	1.26898e-31	C15orf41	3.49869	4.63159e-111
63	PLD1	0.407183	2.56531e-10	AP003086.2	0.876744	1.32954e-50	ITPKC	1.72573	1.4375e-30	VIM	0.745407	9.61329e-25	CALD1	0.75228	2.85334e-31	CKMT2	3.64143	7.21029e-111
64	BCL6	0.395911	9.77581e-10	RRBP1	0.964649	3.17648e-50	HIVEP2	1.23794	1.869e-30	PSD3	0.716174	3.39935e-24	PACSIN2	1.66565	1.40608e-30	ERBB4	3.79042	1.03299e-107
65	SPATA6	0.277043	1.55773e-09	PTPRE	2.16652	5.57681e-50	GALNT2	1.23017	2.16762e-30	ABLIM1	0.753559	4.93555e-24	A2M	1.70941	1.50176e-30	ACTC1	2.39625	1.26837e-105
66	LINC01088	0.468054	1.70713e-09	PEAK1	0.909119	5.94772e-50	CTSC	1.63782	2.38159e-30	CAMK1D	1.49219	1.64727e-21	ZBTB16	0.896791	3.14058e-30	TCAP	2.42964	5.14931e-104
67	FBLN5	0.311621	1.77486e-09	APBB2	0.908658	6.19321e-49	MT1A	2.72657	3.27679e-30	EBF1	0.510483	2.67547e-21	SLC16A12	1.32425	3.81762e-30	EFNA5	4.03033	3.14253e-103
68	SPRY1	0.313936	1.89675e-09	COL6A3	0.579362	6.33145e-49	PTX3	3.10808	7.88228e-30	USP53	0.73455	3.09388e-21	RB1	0.931183	1.21832e-29	GALNT17	4.38743	6.87354e-99
69	LSAMP	0.479843	1.94125e-09	PDLIM7	1.55005	2.0887e-46	AXL	1.03474	1.07086e-29	HAS2	1.65236	1.30353e-20	INPP4B	1.77755	4.86076e-29	MAST4	2.48386	8.39658e-99
70	DIO3OS	1.00792	2.16918e-09	IGF1	1.22495	3.48606e-46	BTG2	1.34759	3.05772e-29	EMP3	1.3548	1.91305e-20	MIR4435-2HG	1.12558	7.74517e-29	PLN	2.80714	7.4791e-98
71	SH3D19	0.203376	2.18556e-09	HEYL	1.05736	1.66745e-45	KDM6B	3.19481	1.1475e-28	SOX5	0.651296	2.16383e-20	MKL2	1.43274	1.2228e-28	PDZRN3	2.74825	2.18044e-96
72	PTEN	0.279483	6.69069e-09	ADAMTS6	2.33108	4.09025e-45	MT1E	1.79988	1.1475e-28	TPST1	0.968275	4.92797e-20	PRKG1	0.597329	1.83107e-28	OBSCN	4.20829	4.89285e-96
73	MEIS2	0.225184	1.4498e-08	CREB3L2	0.934097	6.09472e-45	TNFAIP2	1.56298	1.18438e-27	CST3	0.674105	8.4773e-20	SOX5	0.894174	2.15495e-28	LMO7	3.59974	1.46433e-95
74	TCF4	0.131502	1.47963e-08	SPARC	0.976536	6.1799e-45	IGFBP4	0.881103	2.19954e-27	TIMP2	1.00603	1.17683e-19	KIAA1217	1.46368	2.61271e-28	CHRM2	4.384	2.37781e-94
75	EDNRB	0.528287	1.91768e-08	PPFIBP1	0.769198	6.41581e-44	MB21D2	1.5057	2.29795e-27	MFAP4	1.61505	1.51921e-19	PTPRM	0.991285	2.78673e-28	SLC25A4	2.56066	5.69405e-92
76	BCL2	0.439998	1.95652e-08	SKIL	1.02215	3.95218e-43	ADCY3	1.17672	4.012e-27	UGP2	0.879765	4.34953e-19	ACTA2	1.77485	3.20852e-28	MYL3	2.61796	6.29602e-92
77	LAMB1	0.17523	2.41778e-08	CCL2	0.887199	4.38236e-43	SH3BP5	1.59143	1.36895e-26	MT-CO1	0.55707	4.60346e-19	VPS13D	1.01916	3.28903e-28	MYL2	2.08272	1.28049e-90
78	PQLC2L	0.644671	3.52574e-08	DGKI	2.23477	5.43518e-43	SH3PXD2A	1.20412	1.44132e-26	PMP22	0.691667	9.25375e-19	GPHN	0.872958	4.24683e-28	MTUS2	4.4011	3.05342e-90
79	HIF3A	0.337359	4.00628e-07	GEM	2.43658	8.27708e-43	NEAT1	0.330589	2.69084e-26	C1R	0.654215	3.39488e-18	MAGI1	1.25015	8.10635e-28	TMEM178B	4.45655	1.16583e-89
80	N4BP2L2	0.0359237	7.92556e-07	GPC6	1.49215	9.04074e-43	YBX3	1.04784	6.90141e-26	MT-CYB	0.689817	3.68227e-18	MGLL	1.35922	2.03256e-27	FRY	2.55171	1.34249e-89
81	AC016831.7	0.116267	1.62743e-06	THBS4	2.56635	9.33836e-43	ABL1	0.819463	1.46065e-25	NHSL1	1.01834	6.14716e-18	PTH1R	2.76967	2.37983e-27	PCDH7	3.33025	1.56388e-89
82	MAMDC2	0.28646	2.30078e-06	FRMD4A	0.759833	7.31618e-42	CEBPD	0.771956	2.21712e-25	UGDH	1.39916	2.09986e-17	PTPRK	0.887671	3.56242e-27	FHIT	2.61869	1.81175e-89
83	GHR	0.460768	2.61098e-06	AP002989.1	1.33768	8.56197e-42	FRMD4A	0.815818	2.65509e-25	TAGLN2	1.05272	3.91308e-17	DENND2A	0.961173	3.73539e-27	MYH7B	4.17842	2.90504e-88
84	SSH2	0.185558	2.97474e-06	SGIP1	1.52174	2.10192e-41	MCL1	1.61201	4.66058e-25	SERPING1	0.667781	3.93956e-17	RNF152	1.73664	4.52465e-27	MITF	2.87944	3.80622e-88
85	FBXL7	0.104228	3.27367e-06	COL12A1	0.874983	2.82534e-41	CSNK1A1	0.693798	5.04793e-25	LAPTM4A	0.700633	9.41976e-17	HIF3A	0.900174	8.36052e-27	CCSER1	3.74877	1.34116e-87
86	AC012404.1	0.296104	4.06183e-06	C11orf80	1.96054	1.50944e-40	B4GALT1	0.954477	7.67849e-25	PSAP	0.804835	1.48114e-16	ZHX3	1.02624	8.56687e-27	ACACB	2.70642	2.92937e-86
87	ECHDC2	0.217489	5.11771e-06	2006-09-01	1.49921	1.56987e-40	ARID5B	0.798271	2.64093e-24	RTN4	0.596712	3.27301e-16	PTPRG	0.694407	1.72488e-26	CERS6	3.6262	9.45348e-86
88	APOE	0.415584	7.20359e-06	MACF1	0.711772	1.80559e-40	SRPX	0.770745	6.24406e-24	C1S	0.571713	5.14739e-16	MAP4K4	0.939809	2.5949e-26	ANK2	2.41374	1.72408e-84
89	RUNX1T1	0.358015	8.60535e-06	LMCD1	2.51165	3.42771e-40	NXN	1.48563	1.59724e-23	DNM1	1.08526	6.14456e-16	SH3RF1	1.09124	2.88088e-26	PTPRM	2.20564	2.29182e-84
90	MUSK	0.434106	1.58571e-05	SLC4A7	0.994373	4.94889e-40	SLC4A7	1.02663	3.63222e-23	SESTD1	0.599688	1.47026e-15	ANKS1A	1.21825	3.02368e-26	ATP2A2	2.47567	2.45516e-84
91	ANTXR2	0.41681	1.89628e-05	EDIL3	1.39443	8.79433e-39	GPRC5A	2.78758	4.75569e-23	CD63	0.656449	1.47389e-15	DIAPH2	0.838067	3.30847e-26	CCDC141	4.54899	9.85524e-81
92	TMEM132C	0.525178	2.10989e-05	NPAS2	1.30328	9.59207e-38	IER2	1.51227	6.43417e-23	TMSB10	0.962763	1.52311e-15	PARD3	0.820352	4.32816e-26	DAPK2	4.44618	1.87062e-79
93	MAPK10	0.271796	2.1475e-05	ENAH	1.1572	1.06839e-37	FOSL2	1.58954	2.25955e-22	APBB1IP	1.91295	2.06865e-15	TJP1	1.04672	6.37197e-26	DPF3	4.65832	5.70988e-79
94	ADGRL3	0.295324	2.95561e-05	CYTH3	0.792804	3.44981e-37	NFKBIA	1.1274	4.99993e-22	CD248	2.37802	2.06865e-15	CPM	3.26998	6.5485e-26	NRAP	4.05834	8.0462e-79
95	AKT3	0.112481	3.73705e-05	UBE2E2	0.5996	3.98879e-37	NCALD	1.2111	3.2781e-21	AUTS2	0.526466	2.9202e-15	ANO2	4.86589	7.94334e-26	RNF150	3.76486	1.18897e-78
96	TPCN1	0.407061	3.83147e-05	MICAL2	1.49516	7.94449e-37	CCNH	0.738338	3.72407e-21	SH3PXD2B	0.659064	3.38507e-15	RBMS3-AS2	0.844075	1.02147e-25	SLC1A3	3.57352	2.69114e-78
97	KCNMB2-AS1	0.516789	5.30599e-05	SRGAP1	0.799305	2.37669e-36	ZFAND3	0.540406	8.96416e-21	KAZN	0.54199	3.38507e-15	NCOA3	0.990395	1.02891e-25	MYOM3	5.0409	5.4336e-78
98	EGFR	0.155224	5.46705e-05	JMJD1C	0.501553	3.43088e-36	SERPINE1	1.61742	1.39712e-20	SORCS1	1.14771	9.63987e-15	CLMN	1.44045	3.65471e-25	PLCL2	2.638	6.29642e-78
99	CATSPERB	0.379185	6.91849e-05	TSHZ3	0.965497	7.28058e-36	EPB41L3	1.35629	2.93255e-20	STK3	0.491118	1.03415e-14	FRYL	0.974328	5.02559e-25	SPHKAP	4.69158	2.47962e-76

## Sheet: AtrialFB_DEG
	aFB1_n	aFB1_l	aFB1_p	aFB2_n	aFB2_l	aFB2_p	aFB3_n	aFB3_l	aFB3_p	aFB4_n	aFB4_l	aFB4_p	aFB5_n	aFB5_l	aFB5_p	aFB6_n	aFB6_l	aFB6_p
0	GSN	1.07473	1.4469e-242	ABCA10	1.30711	1.52765e-211	MALAT1	0.48603	0	ELL2	1.5322	1.12083e-127	ST6GALNAC3	4.08769	5.34419e-44	ITLN1	10.9111	1.23657e-11
1	PCOLCE2	1.58955	9.80008e-183	ABCA8	0.834213	1.46178e-195	NEAT1	0.101974	8.1025e-276	NAMPT	1.47241	1.16647e-122	VWF	3.52021	4.80741e-36	KRT18	10.6392	1.23657e-11
2	FBLN1	1.24614	1.21079e-172	SCN7A	1.41636	2.76602e-172	LAMA2	-0.290589	1.98532e-104	ATP13A3	1.38059	7.64545e-112	PTPRB	4.72767	2.97827e-34	KRT19	10.4439	1.23657e-11
3	FBLN2	1.37132	3.04206e-154	ABCA6	0.792701	5.86078e-158	NPPA	0.764097	2.38568e-93	AP002518.2	1.55477	1.01868e-110	CDH13	1.91484	2.52709e-28	SLPI	10.0916	1.23657e-11
4	CST3	1.36715	7.97183e-137	RORA	0.699932	1.95104e-140	CFH	0.0596112	1.91248e-31	ATP1B3	1.38797	7.96645e-110	PECAM1	2.95205	1.01719e-27	PRG4	9.72256	1.23657e-11
5	ENG	1.11257	1.61519e-132	LAMA2	0.567901	1.64553e-139	ZBTB20	-0.435974	2.04149e-27	DDX21	1.46597	1.70374e-104	EGFL7	3.27903	1.01719e-27	RPS14	6.44735	1.23657e-11
6	TIMP1	1.3466	4.14276e-130	ACSM3	1.28671	5.61928e-138	KAZN	-0.0205426	6.13054e-23	MEG8	1.45708	5.14702e-103	LRMDA	1.45099	2.28272e-27	RPL3	6.73339	1.23657e-11
7	CFD	1.01913	1.86866e-117	ABCA9	0.910264	7.51039e-137	IGFBP7	-0.298427	9.35458e-19	CRISPLD2	1.27768	5.14702e-103	KIAA1217	1.80901	2.28272e-27	RPS18	6.86449	1.23657e-11
8	MGP	1.03207	3.94018e-113	APOD	1.68678	3.32941e-121	LINGO1	0.0449946	7.73115e-17	AFF4	1.19366	3.07433e-97	SYNE2	2.33169	3.18932e-26	HP	10.2499	1.23657e-11
9	VIM	1.14703	8.86244e-111	MIR99AHG	0.625878	4.28405e-92	PLA2G2A	0.177887	4.1356e-12	LINC00486	1.31514	2.89012e-96	ANO2	4.32998	8.12761e-26	TMSB4X	6.69455	1.23657e-11
10	TIMP3	0.877616	4.18965e-106	PRKG1	0.544524	1.11262e-82	PRKG1	-0.462464	4.70359e-12	GALNT2	1.26787	4.75679e-95	EMCN	3.28529	8.52697e-26	RPL13	5.91752	1.23657e-11
11	IGFBP6	1.5946	1.40246e-95	NEGR1	0.562416	1.74273e-79	FTX	-0.47584	2.50739e-11	AKAP12	1.17324	7.14942e-95	FLT1	3.43357	3.42443e-25	RPL34	6.6929	1.23657e-11
12	S100A6	1.18393	3.13859e-95	ZBTB20	0.417174	6.0024e-72	PTPRG	-0.260286	3.4555e-10	GFPT2	1.36723	3.02286e-94	A2M	1.72705	3.42443e-25	RPS3A	6.89905	1.23657e-11
13	GPX3	1.25486	3.4833e-93	DCLK1	0.648361	1.65018e-56	NPPB	0.591624	5.17414e-05	SPSB1	1.61688	3.02286e-94	LDB2	1.2602	2.53498e-24	AQP1	7.82594	1.23657e-11
14	ID3	1.21406	3.4833e-93	C7	0.542412	4.50873e-54	NEGR1	-0.55536	0.000383307	SLC4A7	1.26587	8.01782e-93	TPM1	1.10738	4.41081e-23	RPS6	6.37279	1.23657e-11
15	PLA2G2A	1.03946	1.20226e-85	COL15A1	0.734888	1.97523e-51	RBMS3-AS3	-0.12054	0.000989688	VMP1	1.09138	2.5305e-91	MEF2C	1.56197	6.28062e-23	PTMA	5.97277	1.23657e-11
16	IGFBP7	0.7426	3.36831e-84	TGFBR3	0.743711	4.84811e-51	GSN	-0.476052	0.00174019	NAV2	1.34676	1.14394e-90	CD36	2.28954	1.28249e-22	RPL41	5.74515	1.23657e-11
17	ITM2B	0.985667	1.64732e-83	DLC1	0.590379	1.99049e-50	NR4A1	0.556667	0.00252918	ST3GAL1	1.26846	4.45279e-89	PARP14	1.67092	1.63938e-22	S100A10	6.1138	1.23657e-11
18	C1R	1.03279	3.57602e-82	ABCA9-AS1	0.807608	4.75929e-50	DCN	-0.53019	0.0140051	PVT1	1.65846	4.56055e-89	MAGI1	1.19115	1.63311e-21	RPL7	6.60086	1.23657e-11
19	AKR1C1	1.22054	1.03457e-81	ADGRB3	0.758981	3.44739e-49	FOS	0.517217	0.0567393	HNRNPU	1.16222	5.12697e-89	SORBS2	1.84929	4.31848e-21	TM4SF1	6.8102	1.23657e-11
20	LUM	1.18813	1.69744e-76	BICC1	0.494132	4.8643e-48	ACTC1	0.288977	0.0725453	SLC2A13	1.19142	7.28278e-89	ADAMTS9	2.68776	5.01992e-20	RPL26	7.31372	1.25297e-11
21	ACTB	1.08844	2.84895e-76	FTX	0.413244	1.02103e-47	RORA	-0.597003	0.072792	MTHFD1L	1.18212	1.8763e-88	PDLIM5	1.0057	4.69332e-18	RPS19	6.11003	1.32918e-11
22	DCN	0.71778	1.0448e-74	ARHGAP24	0.811761	1.31088e-46	HAMP	0.678762	0.17802	IRAK3	1.19688	2.41099e-88	ASAP1	0.987293	6.85232e-18	RPLP1	5.77315	1.32918e-11
23	FTL	1.13676	6.3586e-72	LHFPL6	0.558107	1.74317e-46	CYR61	0.441098	0.22978	YBX3	1.2195	3.00756e-88	ERG	3.15383	3.02625e-17	RPL8	5.95379	1.32918e-11
24	ELN	0.851319	6.84875e-72	PDGFD	0.871148	4.95175e-45	JUNB	0.169201	0.66741	CHD1	1.28377	6.03753e-88	HIPK2	1.25046	5.4706e-17	RPS13	6.08468	1.32918e-11
25	S100A4	1.31629	3.7806e-68	MAML2	0.509816	2.19184e-42	CDH19	-0.441686	0.996343	CCNL1	1.1669	1.73217e-86	CDK17	1.26086	1.28415e-16	RPS15	5.71441	1.32918e-11
26	CD63	1.07692	1.91802e-65	EBF1	0.442371	1.11145e-36	MYL7	0.15488	1	SPAG9	1.07406	1.7102e-85	SORBS1	1.06748	1.93964e-16	RPS2	5.84132	1.32918e-11
27	TNXB	0.867286	2.73202e-65	EGFR	0.785174	4.10526e-34	ANKRD1	0.314146	1	HNRNPC	1.07524	1.98604e-85	EIF2AK2	1.39855	4.93229e-16	EEF1A1	5.8917	1.32918e-11
28	HTRA3	1.19526	2.16447e-61	PID1	0.508678	4.61912e-34	KCNT2	-0.124366	1	COL4A1	1.08646	7.19787e-85	SEC14L1	1.58114	5.07379e-16	RPS3	6.00831	1.32918e-11
29	PSAP	1.13628	5.15828e-60	NFIA	0.328049	4.23271e-32	HES1	0.337526	1	TMEM165	1.04511	4.9722e-84	HLA-E	1.24221	6.2391e-16	RPL18A	7.12285	1.32918e-11
30	IFITM3	1.03334	2.41018e-59	FBXL7	0.429859	8.4605e-32	BICC1	-0.452956	1	LARP4	1.47655	6.05961e-84	GALNT18	4.04618	1.03734e-15	RPL13A	6.11228	1.32918e-11
31	PRELP	1.15039	3.559e-59	SLIT2	0.594163	3.78031e-30	NAMPT	0.209171	1	BACH2	1.26436	1.5575e-83	ADGRF5	3.79753	1.26311e-15	RPL32	6.19292	1.32918e-11
32	PLAC9	1.08628	8.81318e-59	FNDC3B	0.398998	4.97036e-30	GADD45B	0.187908	1	GPCPD1	1.45688	6.87323e-83	TMTC1	1.21293	1.29464e-15	B2M	5.41341	1.32918e-11
33	FN1	0.839063	7.55373e-56	EBF2	0.564003	1.26594e-28	COX6A2	0.421017	1	CLIP1	1.20341	1.35317e-82	PLSCR1	1.00604	1.46031e-15	RPS4X	6.19958	1.38441e-11
34	B2M	0.904852	1.94172e-54	NCOA1	0.468241	1.43756e-28	N4BP2L2	-0.455373	1	SFPQ	1.10944	2.73778e-82	PGM5	1.43674	1.46031e-15	RPL12	6.40131	1.40417e-11
35	LTBP4	0.832612	2.39961e-52	LAMB1	0.703296	2.26113e-25	AC116345.1	1.61584	1	ARIH1	1.09249	6.49178e-82	TTN	0.993403	1.72348e-15	TIMP1	5.62475	1.48255e-11
36	RPL13A	1.14096	1.94505e-48	PLCXD3	0.718247	3.27271e-25	GCGR	2.15436	1	PDE10A	1.43132	1.15211e-81	FLI1	1.8638	2.22017e-15	RPL10	5.06648	1.53948e-11
37	BGN	1.26877	3.86667e-47	LAMC1	0.450972	3.46196e-25	FOXD1	1.54349	1	SAT1	1.06494	1.76041e-81	PRKCH	1.78238	2.37947e-15	RPL15	5.68373	1.61004e-11
38	TMSB4X	0.8762	1.59542e-46	SPARCL1	0.422458	2.8984e-24	IGKC	0.953287	1	AGO3	1.08327	1.82079e-81	FGF12	1.25523	3.2688e-15	RPS8	5.75672	1.61004e-11
39	SERPING1	0.868826	1.7816e-46	FOXP2	0.54657	1.17112e-23	CYP4F3	1.96937	1	TUBB6	1.14806	6.54984e-81	CRIM1	1.6303	3.57117e-15	RPS27A	5.84638	1.61004e-11
40	RPLP1	1.01873	2.75603e-46	IMMP2L	0.420712	4.15628e-23	AC091891.2	0.641039	1	FP236383.1	1.59176	6.80519e-81	MT-CO2	0.941049	3.97315e-15	RPL21	6.39688	1.62133e-11
41	VCAN	0.650647	1.62796e-43	GLIS3	0.431895	2.07032e-22	AL390036.1	1.52131	1	ABL1	1.0712	2.52968e-80	KALRN	1.41378	3.97315e-15	RPS9	5.44402	1.62133e-11
42	TAGLN	1.07939	3.84334e-43	CHD9	0.293702	2.76754e-21	AC021678.2	0.69007	1	STAT3	1.04317	3.72268e-80	CNTNAP3B	3.0292	4.13648e-15	SAT1	4.74104	1.89638e-11
43	S100A11	1.28681	6.98869e-43	RUNX1T1	0.79208	5.86218e-21	ID2	0.139137	1	MED13	1.0911	8.2586e-80	TSC22D1	1.26165	4.13648e-15	ADIRF	6.05368	2.04135e-11
44	C1S	0.672037	2.09808e-41	PLEKHA5	0.336192	1.10372e-20	LINC01491	1.55916	1	SMAD3	1.0757	2.31315e-79	CAV1	1.8919	4.13648e-15	RPS23	5.68947	2.05098e-11
45	S100A10	1.35015	3.41376e-40	AKT3	0.388186	2.3299e-20	SFRP5	1.12625	1	ZSWIM6	1.27484	4.54174e-79	CAPZA2	1.0281	5.18355e-15	RPL11	5.48407	2.05098e-11
46	LGALS1	1.23789	3.48865e-40	BNC2	0.465234	9.57761e-20	FAM216B	0.987258	1	PPP6R2	1.1104	7.16614e-79	IFI44L	2.3839	5.80534e-15	RPS12	6.39564	2.08797e-11
47	SELENOM	1.17835	4.72276e-40	AC012404.1	0.779726	1.47785e-18	ASB18	0.80692	1	DENND5A	1.13208	2.26667e-78	FRYL	0.934755	8.69605e-15	TPT1	5.9747	2.28181e-11
48	FTH1	0.799934	7.01218e-40	PTEN	0.556104	2.38319e-18	WSCD2	2.31529	1	PITPNC1	1.24266	8.39008e-78	ITGA1	1.18492	1.18082e-14	RPL39	6.73761	2.28181e-11
49	ACTG1	0.897242	1.77632e-39	PTPRD	0.793667	2.67799e-18	AC091096.2	1.39384	1	HIF1A	1.28916	1.06766e-77	MYL9	1.2546	1.63647e-14	RPS5	5.6896	2.48824e-11
50	CCDC80	0.74746	2.46624e-39	COL5A2	0.470468	9.25042e-18	AC103855.3	1.41876	1	DENND4A	1.02777	2.71776e-76	ACTN4	1.13365	1.73242e-14	IFITM3	4.81021	2.54565e-11
51	ANXA2	0.789758	2.46624e-39	N4BP2L2	0.229302	1.42356e-16	SLITRK5	1.80769	1	LARP4B	1.13424	4.68818e-76	ABLIM1	0.899147	1.74631e-14	RPS27	6.29958	2.73124e-11
52	LAPTM4A	0.973337	1.32314e-38	EPB41L2	0.413415	5.36118e-16	IL11	1.56991	1	ADGRD1	1.14773	6.26948e-76	RASAL2	0.944194	2.01967e-14	RPL9	6.47118	2.73124e-11
53	RPL13	0.926945	5.72476e-38	LTBP1	0.329116	1.00708e-15	SCUBE1	0.557292	1	PSME4	1.19147	6.89762e-76	HSP90AA1	0.910774	3.3766e-14	RPL35	5.5062	2.73124e-11
54	SERPINE2	0.921805	3.90943e-37	TCF4	0.333653	1.35637e-15	SYT3	1.02299	1	ZNF644	1.09068	9.00323e-76	RAPGEF5	1.90392	3.3766e-14	RPS28	5.60257	2.96097e-11
55	PI16	1.17056	1.31015e-35	IGF1	0.701375	1.36354e-15	MNDA	0.991216	1	SLC19A2	1.59775	1.61394e-75	PITPNC1	1.0222	3.40345e-14	UPK3B	10.3032	2.98016e-11
56	TMSB10	1.1255	2.59231e-35	SVEP1	0.594941	3.10106e-15	PCAT4	2.08084	1	RC3H1	1.10604	8.91059e-75	AAK1	0.897557	6.99996e-14	MSLN	10.0245	3.09271e-11
57	RPL41	0.813077	6.43445e-35	MEIS2	0.366968	1.09684e-14	ITGB7	1.81129	1	ZFC3H1	1.20963	9.58879e-75	RAPGEF1	1.21234	8.97722e-14	MT-CO1	5.31507	3.24582e-11
58	TBX20	0.612132	7.14571e-35	NOVA1	0.46005	1.24818e-14	AL034376.2	2.75459	1	TNRC6C	1.00524	1.02991e-74	ELK3	1.90874	9.35974e-14	RPL19	5.62634	3.72639e-11
59	HLA-A	1.00948	1.21949e-34	IL1RAPL1	0.881118	1.96283e-14	SELE	0.74779	1	MIR22HG	1.48616	1.03571e-74	MYH9	0.994549	1.22468e-13	FTH1	4.95364	4.04773e-11
60	RPL34	1.11779	8.00992e-34	MAPK10	0.401348	2.20879e-14	BMP10	0.882333	1	ACSL4	1.58529	1.31031e-74	BTNL9	4.80346	1.37343e-13	RPL27A	5.40132	4.21714e-11
61	LRP1	0.631322	8.54165e-34	PLD1	0.736136	3.45491e-14	TTC16	0.881573	1	SRPX2	0.999586	5.9414e-74	TJP1	0.862778	1.79421e-13	RPS25	5.44731	4.86511e-11
62	RPL10	0.704337	1.20188e-33	SSBP2	0.382321	4.99613e-14	AC025946.1	1.0137	1	ARHGAP26	1.04362	7.75513e-74	RAC1	1.03306	1.99809e-13	KRT8	7.87056	5.18616e-11
63	SERPINF1	0.655817	2.9401e-32	AC016831.7	0.279357	5.3462e-14	LINC01502	0.712992	1	JAK1	1.12362	1.00933e-73	B2M	0.937279	2.28203e-13	RPL14	5.26027	5.42006e-11
64	CYGB	1.23635	5.05918e-32	DPYD	0.326911	6.70022e-14	AC012313.1	0.656059	1	OSMR	1.01782	1.30156e-73	NEXN	1.00483	2.82953e-13	RPL31	5.31516	5.42006e-11
65	RPS2	0.961726	5.94612e-32	PLCB1	0.337397	1.56494e-13	FAM240A	1.54009	1	IL1R1	1.34481	1.73782e-73	ARHGAP31	1.68339	4.24514e-13	MT-CO2	5.80423	5.71294e-11
66	FBN1	0.503477	8.28594e-32	ADAMTS19	1.08481	2.10839e-13	MUC17	1.16096	1	RNF19A	1.04031	2.78556e-73	NEDD9	1.35712	4.61353e-13	RPS15A	5.79721	5.74122e-11
67	RPS15	1.04841	1.27912e-31	SOBP	0.511319	6.08924e-13	LINC02231	1.02867	1	PHC2	1.20017	3.27109e-73	LRRFIP1	0.813708	5.38427e-13	RPS16	5.54641	5.83153e-11
68	IFITM2	1.07864	1.52094e-31	NID1	0.583006	6.09596e-13	CCDC172	0.786614	1	ASXL1	1.01064	3.44415e-73	PLEKHG1	1.34514	6.04358e-13	RPL22	5.59403	6.53579e-11
69	ITM2A	1.38567	1.65549e-31	PCDH9	0.307639	1.24158e-12	AL365181.4	3.50071	1	SMCHD1	1.01188	3.89328e-73	ITGB1	0.850684	6.49843e-13	RPL35A	5.46588	6.88635e-11
70	PTGIS	0.652926	2.59042e-31	ADGRL3	1.16041	1.42913e-12	AC004948.1	1.92136	1	SRSF4	0.986304	4.64444e-73	RDX	0.86581	1.09809e-12	RPL18	5.23368	6.88635e-11
71	GAPDH	0.962753	8.11606e-31	COL12A1	0.819982	1.55643e-12	AL360182.2	2.03809	1	RAP1B	1.01789	6.36193e-73	ADIPOR2	1.045	1.11461e-12	MALAT1	3.23385	8.07768e-11
72	UBB	1.18831	8.53022e-31	MTUS1	0.698811	1.94789e-12	ADIPOQ-AS1	2.18773	1	TC2N	1.10933	6.37864e-73	SYNE1	0.854978	2.10822e-12	MT-ND4	5.9078	8.09204e-11
73	RPL15	0.980281	1.18402e-30	ZEB1	0.35701	2.9878e-12	DMTN	0.753738	1	USP15	1.00493	7.66305e-73	NEBL	1.86225	2.11706e-12	RARRES2	5.54842	8.32868e-11
74	EEF1A1	0.920638	1.47442e-30	ZFPM2	0.234878	3.12817e-12	AC130456.3	1.62924	1	RUFY3	0.997196	3.65762e-72	RPL5	1.01737	2.78865e-12	RPL10A	5.01295	8.90901e-11
75	MMP2	0.89541	2.64788e-30	USP39	0.519122	5.09123e-12	AL122058.1	1.27005	1	ATP9B	1.04555	4.98308e-72	RAPGEF2	1.02699	2.93692e-12	RPL5	5.06194	8.91401e-11
76	EFEMP1	0.784897	1.12912e-29	PLXDC1	1.05713	6.58172e-12	AC087636.1	1.26594	1	UBR1	1.05426	6.16713e-72	RALGAPA2	1.17703	3.3108e-12	RACK1	5.12637	1.03439e-10
77	CFH	0.513532	2.78004e-29	CELF2	0.198976	1.9606e-11	AC022166.1	1.24068	1	RABEP1	1.12583	7.53113e-72	ID1	0.856954	3.66798e-12	PLA2G2A	5.69001	1.24906e-10
78	ID1	0.997573	3.49393e-29	AC007319.1	0.384439	2.09976e-11	AL354714.1	1.15133	1	NUP98	1.20468	8.57388e-72	TANC1	0.882778	4.13614e-12	CALM2	6.37181	1.30328e-10
79	RPL18	1.07082	1.86456e-27	DCN	0.180294	2.79532e-11	RDM1	0.589542	1	CUL3	1.12578	1.10732e-71	PPP1R13B	1.78774	4.75442e-12	RPL4	5.17942	1.60263e-10
80	NUPR1	0.968131	4.27475e-27	COL6A1	0.301892	3.05349e-11	CDCA8	0.783824	1	PTPN12	0.981344	1.44884e-71	THSD4	1.24458	5.02785e-12	RPS20	5.34946	1.89582e-10
81	RPLP0	0.772768	6.89601e-27	RHOJ	0.874639	3.27855e-11	AL354702.2	0.60765	1	HIVEP2	1.1299	1.56947e-71	HMCN1	1.08451	6.08262e-12	RPS24	5.17457	2.03477e-10
82	SSR4	1.31482	7.87942e-27	SOX6	0.457587	3.563e-11	AC105919.1	0.676751	1	COL4A3	1.02963	1.79249e-71	FLNB	1.82033	6.08262e-12	MT-CO3	4.98516	2.23059e-10
83	RPL3	1.02762	8.31042e-27	SLC9A9	0.391493	4.90432e-11	AL365214.3	3.21079	1	RHOQ	1.08461	2.64152e-71	TGM2	1.39975	6.40433e-12	RPL28	5.29378	2.35424e-10
84	EMP3	1.24646	2.54171e-26	NCAM2	0.411177	5.92565e-11	AC092059.1	3.01185	1	AGO2	1.17281	5.86543e-71	CPNE8	0.877212	8.29842e-12	RPL7A	5.20943	2.43625e-10
85	GSTP1	1.06435	3.14056e-26	RIPOR3	1.21072	1.06732e-10	CBLN4	2.08611	1	SPRED1	1.15751	6.31762e-71	RPL24	1.25632	8.29842e-12	RPL23	5.03774	3.10068e-10
86	RPL19	1.08969	4.78323e-26	VIT	0.553984	5.53581e-10	AC118754.2	1.71227	1	EIF3J	1.44818	1.1261e-70	CADPS2	0.810456	8.32225e-12	CALB2	10.062	3.24551e-10
87	COL1A2	0.485106	6.94076e-26	COL6A3	0.295474	9.73172e-10	AC021192.1	1.51023	1	TRA2A	0.93428	1.27546e-70	NFKBIA	0.916116	9.3381e-12	RPL23A	5.59373	3.4382e-10
88	ADAMTSL2	0.85495	7.40663e-26	DPT	0.490889	1.65933e-09	HYAL4	1.29186	1	EML4	1.20476	2.69847e-70	LINC02147	2.50751	9.74994e-12	RPS10	5.61559	3.4382e-10
89	EMP1	0.579195	1.96232e-25	ITPR1	0.655648	1.73861e-09	AL161757.3	1.01492	1	MAN1A1	0.988065	3.08622e-70	CLIC4	0.743983	9.88275e-12	RPS29	5.27272	3.61176e-10
90	CD9	0.912788	6.82077e-25	BCL2	0.729655	2.2571e-09	CCDC155	0.943805	1	PRRC2C	0.97623	3.84246e-70	HDGFL3	1.19102	9.93417e-12	RBP4	8.39911	3.87033e-10
91	RPS23	1.00961	1.2436e-24	ECHDC2	0.329348	3.08668e-09	CLEC9A	0.784362	1	PRICKLE2	1.03974	4.18386e-70	SULF2	2.22244	1.10123e-11	YBX1	4.91096	3.97497e-10
92	PPIB	0.989441	1.32062e-24	TLN2	0.473158	3.39804e-09	MGAM2	0.720957	1	HERC2	0.963203	4.90879e-70	CDC37	0.882245	1.10569e-11	NACA	4.93811	4.57815e-10
93	EID1	0.928099	1.50134e-24	RHOBTB3	0.44466	3.8565e-09	AC007922.1	20.5933	1	CMSS1	1.02807	5.468e-70	LDLRAD4	0.852586	1.11357e-11	TOMM7	4.91343	5.43172e-10
94	SERF2	0.79342	1.5641e-24	DLG2	0.263428	6.45835e-09	BCAN	20.1902	1	MKL1	0.978206	6.43607e-70	PPP1R12A	0.721444	1.22011e-11	H3F3A	4.65396	5.43172e-10
95	HLA-C	1.02347	1.9496e-24	STK3	0.292381	9.89141e-09	AC006111.1	3.17461	1	RBM25	0.956816	1.04219e-69	MT-ND3	0.815545	1.25245e-11	RPL30	5.04999	5.57734e-10
96	RPL27A	0.994303	3.7184e-24	ADH1B	0.310814	9.97258e-09	GTSE1-DT	3.02002	1	MSI2	0.989319	1.27026e-69	CACNB2	1.15396	1.26586e-11	RPL6	4.81785	6.90692e-10
97	PRDX1	1.12077	8.7531e-24	PBX1	0.277928	1.53028e-08	AL353052.1	2.43374	1	SCLT1	1.12459	1.31939e-69	CFLAR	0.778287	1.26586e-11	SLC39A8	7.04	7.28419e-10
98	ARL6IP5	1.02764	1.49349e-23	SASH1	0.425111	1.63072e-08	C14orf177	2.72487	1	PDE8A	0.993328	1.47593e-69	PALMD	1.5387	1.67628e-11	MT2A	5.11963	7.49724e-10
99	RPL8	0.976241	6.90319e-23	FMO2	0.483779	2.5723e-08	C9orf163	2.53002	1	MTREX	1.11874	1.66079e-69	SQSTM1	0.744764	1.7385e-11	HIGD2A	6.44905	7.52017e-10
