# Supplementary material for: Cells of the adult human heart
Source: Nature. 2020 Sep 24;588(7838):466–72. doi: 10.1038/s41586-020-2797-4 (PMC7681775; doi:10.1038/s41586-020-2797-4)
Supplement: Supplementary file 3 — This zipped file contains Supplementary Tables 1-35 and their legends. [file 41586_2020_2797_MOESM4_ESM.zip › Supplementary_tables/Supplementary_Table_15.xlsx]

## Sheet: Differentially Expressed Genes 
NK	p-value	logFC	CD16+Mo	p-value	logFC	DOCK4+MΦ1	p-value	logFC	CD4+T_cytox	p-value	logFC	LYVE1+MΦ1	p-value	logFC	CD8+T_tem	p-value	logFC	CD8+T_cytox	p-value	logFC	LYVE1+MΦ2	p-value	logFC	LYVE1+MΦ3	p-value	logFC	Mo_classic	p-value	logFC	Mo_pi	p-value	logFC	DOCK4+MΦ2	p-value	logFC	Mast	p-value	logFC	NKT	p-value	logFC	MΦ_mod	p-value	logFC	MΦ_AgP	p-value	logFC	B_cells	p-value
GNLY	0	4.88727	LILRA1	5.06301e-137	4.01182	AC120193.1	3.52492e-97	3.31959	IL32	1.09377e-233	2.09053	F13A1	0	2.71725	AC104078.2	1.40301e-09	3.80428	CD3D	0	3.08267	F13A1	0	2.86705	FCER1A	6.35151e-13	3.67308	S100A9	0	5.2514	SAT1	1.4508e-225	1.54904	SLC16A10	7.42401e-217	4.01013	CPA3	0	11.5912	KLRD1	0	2.98463	CCL13	4.02889e-72	5.53622	FABP5	0	4.14135	CD74	1.75061e-200
PRF1	0	4.45882	APOBEC3A	0	3.68643	PLXDC2	0	2.79245	IL7R	7.61814e-188	2.51058	NEURL2	3.1366e-107	2.44375	GNAO1	3.37956e-13	3.30923	IL32	0	2.61135	FGF13	1.21229e-51	2.51475	MAMDC2-AS1	1.08276e-24	3.6542	LYZ	0	4.61352	S100A8	6.43717e-221	2.91461	FSIP1	5.34015e-64	3.78891	AC092979.1	0	11.2	NKG7	4.99139e-274	2.7896	CCL18	1.0519e-97	4.87207	FTH1	0	3.00904	MS4A1	9.62367e-163
NKG7	0	4.35415	FCN1	0	3.63119	AC074327.1	2.10984e-14	2.76896	CD3D	2.24816e-183	2.41646	PLTP	0	2.3583	PPP1R16B	2.66147e-121	3.19879	CCL5	0	2.60787	RBPJ	1.95195e-230	2.27655	DPYSL3	5.11776e-12	3.48633	S100A8	0	5.29686	LYZ	9.54684e-209	2.53669	AC100849.1	2.79722e-175	3.5574	KIT	0	10.3	GNLY	1.67601e-271	3.19539	RNASE1	0	4.60284	NPC2	0	2.73641	IGKC	1.13743e-152
GZMB	0	4.57846	IFI30	0	3.34391	SLC35F1	3.22772e-09	2.70352	TRAC	1.09347e-147	2.45474	LYVE1	0	2.3326	TNIP3	2.56181e-12	3.18688	CD3E	0	2.74365	APOD	5.16754e-20	2.24319	AC092691.1	4.09075e-40	3.32712	VCAN	0	3.8282	MT-CO2	1.02266e-176	1.4952	DOCK4	0	3.50364	CDK15	0	9.48945	PRF1	3.43777e-237	2.74104	C1QA	0	4.49731	CTSB	0	2.45974	BANK1	9.478e-151
KLRD1	0	3.79657	CDC42EP2	3.08032e-122	3.31362	IGSF21	3.09491e-29	2.6533	PTPRC	1.31735e-144	0.988098	C1QB	1.13157e-302	2.26896	AC010609.1	7.88803e-73	3.16599	TRAC	0	2.79555	STAB1	2.58222e-187	2.20638	WDR49	6.92026e-09	3.11709	S100A12	0	5.42483	S100A9	1.52661e-171	2.28676	DNMBP	1.98422e-95	3.3762	NTM	0	9.44	CD7	7.13863e-234	3.03756	C1QB	0	4.39349	FTL	0	3.35683	IGHM	2.88488e-123
CTSW	0	4.02904	LST1	0	3.20986	PID1	2.77641e-153	2.64982	CD2	1.22491e-126	2.13991	SCN9A	2.96216e-101	2.26028	CAMK4	1.11651e-126	3.09961	CD2	0	2.26685	CLEC4G	0.0294876	2.19331	AC010127.1	2.12777e-22	3.00869	FCN1	0	3.65083	MT-CO1	3.50149e-158	1.40213	PPARD	4.87238e-178	3.32083	SLC24A3	0	8.5231	CCL4	8.75612e-214	2.67598	C1QC	0	4.13961	PSAP	0	2.32967	HLA-DRA	2.78465e-111
CST7	0	3.60609	SERPINA1	0	3.19231	SLC8A1-AS1	1.56552e-39	2.59923	CD69	3.79862e-110	1.31673	C1QC	4.21644e-271	2.25414	OPRM1	5.91871e-23	3.02588	LCK	0	2.23237	AC244021.1	0.000654334	2.17516	MAMDC2	6.25955e-126	2.90796	CTSS	0	2.60016	LST1	1.81507e-142	2.12194	MB21D2	3.92212e-75	3.31693	KIAA1549	0	8.36562	GZMB	6.2226e-203	2.68537	NUPR1	6.38221e-95	4.05473	CD68	0	2.85447	HLA-DQB1	1.37857e-105
CD247	0	3.27283	CFP	0	3.16247	ADAM28	4.51209e-58	2.55707	THEMIS	3.19777e-85	2.55685	C1QA	2.87265e-274	2.23499	DTHD1	7.23296e-48	2.95862	GZMA	0	1.94805	NEURL2	2.17068e-22	2.11562	LSAMP	2.04196e-36	2.76305	COTL1	0	2.51976	FTL	5.22111e-141	1.80393	TNFRSF10D	4.01109e-45	3.29693	LINC02147	0	7.67	CTSW	3.88268e-173	2.57708	FXYD6	1.99904e-46	3.85269	VIM	0	2.46751	HLA-DQA1	2.25057e-99
SPON2	0	4.19348	G0S2	0	3.02137	MKRN3	1.05036e-25	2.54371	MALAT1	1.00744e-84	0.447626	DAAM2	8.91614e-91	2.22945	FYN	0	2.95515	TRBC2	1.26177e-291	2.49058	AC084064.1	0.735908	2.11386	LRRC4C	7.19177e-10	2.74742	TIMP1	0	2.94477	COTL1	4.40866e-134	1.78373	IL1RAP	1.07611e-91	3.26275	MEIS2	0	6.63279	CD247	3.53707e-169	2.27525	SELENOP	0	3.80243	CTSD	0	2.92185	RALGPS2	4.50113e-92
GZMA	0	3.30557	LILRA5	0	2.97968	SLC8A1	0	2.47664	TC2N	2.18096e-81	2.07502	FOLR2	7.81653e-207	2.21719	THEMIS	2.42426e-149	2.93916	GZMH	2.70796e-282	2.6294	SCN9A	1.35257e-26	2.10639	LINC01266	1.91095e-07	2.65564	GAPDH	0	2.17373	MT-CO3	1.18203e-132	1.34216	MOB3B	3.38456e-141	3.21806	IL18R1	0	5.91986	GZMA	9.53475e-167	2.15855	DAB2	0	3.73786	CD63	4.86743e-302	2.24344	GNG7	2.3299e-86
HLA-C	0	2.25375	IL1B	1.04217e-132	2.93717	RTN1	1.15899e-62	2.46706	SKAP1	5.61928e-81	1.68751	ABCA6	4.09331e-54	2.17184	PBX4	1.0919e-47	2.90345	PPP2R5C	5.2293e-274	1.52741	COLEC12	2.26238e-118	2.10027	RBPJ	0	2.47441	S100A6	0	2.41228	MT-ATP6	6.90138e-131	1.4413	FAM129B	1.86372e-72	3.10682	TNIK	0	4.77	B2M	2.3733e-155	1.62305	FOLR2	0	3.71624	CSTB	5.45609e-298	2.87467	BIRC3	2.44579e-82
CD7	0	3.59806	SMIM25	1.77749e-247	2.92868	CARMIL1	1.77405e-138	2.44463	B2M	2.36675e-80	0.835936	MRC1	0	2.17083	TC2N	3.43695e-194	2.87757	CD3G	5.73661e-272	3.01898	SLC9A9	7.59954e-161	2.07217	VMO1	2.20058e-28	2.39638	SRGN	0	2.16328	CTSS	2.54973e-128	1.73739	ACSL1	8.18718e-289	3.06454	FER	0	4.72	CST7	1.27771e-147	2.13401	PLTP	0	3.6709	LIPA	5.41562e-296	3.37992	HLA-DPB1	9.80067e-82
CCL4	0	3.41167	S100A9	0	2.90783	AL513327.1	3.51024e-17	2.34874	FYN	9.50575e-76	1.44942	RNASE1	0	2.16528	MPP7	6.15602e-41	2.8433	NKG7	3.55104e-255	2.0822	AC110995.1	0.00630887	2.06655	SCN9A	7.2521e-57	2.35932	LGALS1	0	2.44538	FTH1	3.87569e-117	1.45771	IL7	9.65738e-58	3.05061	SMYD3	0	3.43526	HLA-C	5.34549e-147	1.40616	CD209	4.36071e-100	3.61184	GPNMB	5.65845e-287	4.31643	CD79A	2.75461e-79
FGFBP2	0	4.72382	S100A8	0	2.80401	SRGAP1	2.20253e-87	2.34471	TRBC2	3.03148e-75	1.80286	VSIG4	0	2.16078	BICDL1	9.06034e-17	2.82993	FYN	5.1588e-245	1.85335	SIGLEC1	7.59506e-40	1.99868	NPAS3	1.78932e-11	2.26386	SERPINA1	0	3.03393	MT-ND3	5.39654e-115	1.35896	FAM20A	3.52466e-202	3.03864	BMP2K	0	3.26	CCL5	2.54591e-145	2.20125	FTL	0	3.42221	S100A11	1.40587e-285	2.18551	HLA-DRB1	2.16255e-68
KLRF1	0	4.22102	AIF1	0	2.78209	AP003086.2	3.0117e-95	2.33897	LTB	7.4805e-75	2.38605	FGF13	6.78096e-81	2.14827	ITK	5.83275e-192	2.80311	CD69	5.18083e-245	1.5907	MYL3	1.48279e-10	1.95535	P2RY14	9.19426e-66	2.20364	NAMPT	0	2.65246	AIF1	4.46561e-113	1.57794	SIPA1L1	0	3.03035	ZBTB20	0	2.75	KLRF1	2.10742e-143	2.9064	C2	9.47314e-38	3.29864	ANXA5	7.29505e-283	2.30558	SEL1L3	6.81092e-67
B2M	0	2.39738	IER5	0	2.77	LRMDA	0	2.32394	CD3E	1.1253e-73	1.97691	RGL1	4.42063e-278	2.08915	BACH2	3.30154e-47	2.79185	ETS1	1.90099e-240	1.979	SELENOP	1.6872e-126	1.94845	HLA-DQA2	3.79617e-23	2.19039	OAZ1	0	2.08373	MT-ND1	2.04224e-111	1.34844	APP	3.73628e-172	2.9324	LRMDA	0	2.58	KLRB1	9.23279e-137	2.69801	FSCN1	1.15515e-59	3.28533	HLA-DRA	3.09204e-272	2.52131	HLA-DPA1	7.38658e-65
HLA-A	0	2.25665	LYZ	0	2.76878	GRIK1	2.14128e-09	2.32312	CD96	1.41106e-73	1.86598	COLEC12	2.58759e-288	2.08776	PRKCQ	1.25282e-124	2.75533	CST7	2.39465e-234	1.76867	NRP1	7.98508e-103	1.94612	SELENOP	2.80347e-198	2.16336	PLAUR	0	3.02726	S100A6	1.47506e-105	1.26687	PSD3	1.1745e-260	2.91111	AKAP13	0	2.25302	CD69	7.51275e-129	2.01154	LYVE1	0	3.28505	LGALS3	1.41533e-266	2.73688	IRF8	1.37501e-62
KLRB1	0	3.73763	BCL2A1	0	2.72795	ARHGAP26-AS1	6.02632e-15	2.3188	CXCR4	1.7843e-73	1.15127	DAB2	2.02168e-178	2.08082	AC022075.1	1.62187e-104	2.73565	CD8A	2.07411e-231	2.96427	HSF4	0.379101	1.91912	ABCA6	1.06652e-25	2.13976	H3F3A	0	2.08149	LGALS1	1.28011e-102	1.36727	ABL2	2.09261e-133	2.87397	FOXP1	1.31622e-299	2.3	HLA-A	1.72483e-118	1.356	LGMN	0	3.27188	YBX1	1.00399e-251	1.89061	ADAM28	1.40211e-60
HLA-B	0	2.00365	FTL	0	2.71395	AC008957.2	5.52602e-11	2.30484	ITK	1.19455e-69	1.9034	DNM1	1.65764e-69	2.07904	CNOT6L	2.48071e-226	2.72348	CLEC2D	2.23109e-231	1.60731	NPAS3	0.000345525	1.90576	F13A1	7.38526e-238	2.06018	TSPO	0	2.38675	MT-ND4	4.04629e-101	1.20308	ST6GALNAC3	2.23606e-95	2.86734	SLC38A11	7.30118e-296	10.1	HLA-B	1.83e-115	1.24506	GATM	1.39413e-40	3.05619	TYROBP	3.84897e-251	2.02337	CD37	5.76595e-58
HLA-E	0	1.92335	IFI27	3.10355e-198	2.67056	NCKAP5	4.24505e-21	2.29219	ETS1	1.85923e-65	1.54404	MPPED2	6.28541e-99	2.0768	LINC01934	8.27581e-66	2.70743	DUSP2	2.96468e-229	1.8112	FRMD4B	3.35788e-166	1.89601	AL162414.1	1.89508e-07	2.03141	VIM	0	2.23939	TYROBP	5.02038e-95	1.22796	PAPSS2	2.02328e-119	2.85942	PRKCA	9.69191e-294	3.61	CCL3	4.1455e-105	2.68624	PMP22	2.64997e-295	2.99949	CD9	2.992e-249	3.46608	HERPUD1	3.46533e-57
PLAC8	0	2.86958	ASGR1	7.93322e-123	2.65359	MSR1	1.30314e-236	2.24803	CCL5	1.20955e-62	1.13293	LGMN	0	2.0306	LINC01550	0.000167337	2.70355	PTPRC	1.92734e-224	1.04003	CCDC148	0.778709	1.88173	COLEC12	6.09589e-131	2.02084	SAT1	0	1.97428	TIMP1	5.0631e-94	1.4998	SH3PXD2B	7.16322e-121	2.85726	STX3	5.58734e-274	5.16	HLA-E	4.12342e-98	1.17932	CST3	0	2.97922	GRN	2.47599e-236	2.22485	EZR	2.26119e-54
FCGR3A	0	2.39394	LILRB2	0	2.6499	MEF2C	0	2.24694	RPS19	3.83389e-59	0.764372	SELENOP	0	2.01226	ZNF831	1.22059e-71	2.68843	CCL4	2.86566e-213	1.51018	FCGBP	6.7869e-06	1.87677	MRVI1-AS1	6.45646e-08	2.01779	TYMP	0	2.21529	OAZ1	1.4268e-93	1.17024	RBM47	0	2.85047	HPGDS	6.76069e-274	4.8	KLRC1	3.02359e-96	3.32885	SLC40A1	1.40684e-86	2.95994	LGALS1	9.26859e-230	2.01421	LINC00926	7.61753e-54
CCL5	0	2.76865	CSTA	0	2.63028	CSF2RA	2.23609e-48	2.23561	GZMK	6.09384e-58	2.51509	CD163L1	6.20027e-92	2.00518	ATP8A1	9.66709e-107	2.67581	SAMD3	6.05468e-207	1.99171	NAV2	1.72199e-46	1.87407	HRH1	1.24726e-23	2.0149	S100A10	0	2.13975	FCER1G	3.24965e-91	1.21167	LDLRAD3	1.6249e-41	2.84915	MCTP2	2.07934e-257	3.64	DUSP2	5.20707e-96	1.87908	EGR1	1.66485e-86	2.93329	ATP6V1F	4.59064e-229	2.1722	BLK	2.56594e-51
UBB	0	2.07154	BAG3	9.27588e-227	2.60335	AC018682.1	2.08705e-44	2.22367	BCL11B	6.28908e-58	2.14659	RBPJ	0	2.00244	BCL11B	1.7611e-114	2.66335	ACAP1	9.39757e-204	1.70884	PLTP	4.30419e-79	1.87103	PDE4D	2.50952e-75	2.01342	SOD2	0	3.04452	MT-ND2	6.18642e-91	1.12718	EPB41L3	0	2.84662	KIF13B	6.23058e-255	3.41	BTG1	2.4613e-90	1.1772	MS4A4A	0	2.90167	MS4A7	1.92681e-218	2.30416	LTB	3.64616e-51
MYL12A	0	1.70092	STXBP2	0	2.5926	LINC00854	1.01967e-39	2.21177	RPL3	7.5485e-58	0.85478	PMP22	3.60208e-206	1.99422	STAT4	3.53994e-214	2.6515	SKAP1	3.15361e-194	1.70301	ME1	3.39144e-26	1.86427	HLA-DRB5	6.34512e-65	1.99871	FTH1	0	2.55044	PSAP	1.12101e-89	1.31526	TBC1D2	2.17181e-47	2.76595	AC245297.3	3.73127e-250	2.98	SPON2	1.86255e-86	2.29924	VSIG4	0	2.8972	GPX4	1.35231e-217	2.00554	BCL11A	4.22867e-51
GZMM	0	3.04557	COTL1	0	2.58644	DOCK4	3.74925e-219	2.19988	BTG1	1.48151e-57	0.733525	CD163	0	1.98863	PCAT1	5.87376e-28	2.64847	EVL	1.73021e-192	1.3319	PLEKHG5	0.332317	1.85054	RNF150	4.3e-35	1.96109	CTSD	0	2.3536	FCN1	8.85758e-88	2.1435	LIMK2	2.16383e-77	2.75849	ARHGAP15	5.90482e-241	2.2	AREG	3.35625e-79	1.92271	KCTD12	1.29359e-236	2.88948	FCGRT	1.78541e-216	1.84394	RPS5	1.10397e-49
ID2	0	2.22678	SOD2	0	2.56716	DEPTOR	1.73133e-17	2.19095	INPP4B	1.65027e-57	1.98328	TNS3	2.56303e-185	1.97245	LINC00944	5.06308e-05	2.61965	CCND3	4.38748e-192	1.30526	RAB3IL1	0.643827	1.83656	SLC40A1	8.01502e-17	1.91892	FTL	0	2.85552	VCAN	1.95774e-85	1.90942	CTSL	9.01466e-144	2.74936	KCNMA1	8.61636e-238	3.16	UBB	1.47618e-75	1.27636	FCGRT	0	2.83783	CTSZ	6.42068e-215	2.11308	RPS8	2.07248e-49
HOPX	0	3.70175	CTSS	0	2.52904	CPED1	6.61709e-20	2.18649	CLEC2D	1.45115e-56	1.39021	AC100849.1	3.30555e-44	1.96532	SLFN12L	7.1364e-105	2.59907	RPS27	1.3098e-191	1.3566	LYVE1	7.69117e-106	1.81519	MED12L	4.92541e-14	1.91791	STXBP2	0	2.65659	TYMP	4.13323e-82	1.41789	KYNU	5.56438e-173	2.73749	BACE2	2.16801e-234	6.42	CMC1	2.47644e-74	2.22696	FCGR2B	2.99901e-167	2.83294	CTSL	1.43234e-211	2.37308	AFF3	5.51838e-49
RAC2	0	2.47758	TIMP1	0	2.5048	CIITA	8.03257e-21	2.18411	LCK	4.31589e-56	1.59627	RCAN1	2.52964e-47	1.95504	FAM129A	5.4983e-163	2.58208	STK17A	3.65606e-185	1.66109	RNF150	2.51638e-17	1.81367	NAV2	3.36913e-59	1.9167	S100A4	0	2.20498	NEAT1	4.95527e-82	0.815608	SIPA1L2	6.8162e-53	2.71084	ACER3	2.35425e-229	3.30366	H3F3B	2.57993e-69	1.02456	S100A13	1.10644e-58	2.82344	LAPTM5	2.36107e-207	1.64513	RPL18A	2.27525e-44
CLIC3	0	4.1728	LRRC25	3.05551e-197	2.451	RBM47	0	2.14811	PARP8	4.18114e-55	1.32147	ARHGEF10L	2.33382e-101	1.94902	ANK3	4.73948e-86	2.56428	CD52	5.25565e-185	1.50796	LINGO1	3.5831e-55	1.79003	PDGFC	6.49081e-53	1.90861	LST1	0	2.24024	S100A4	2.47456e-79	1.13799	HMOX1	2.42111e-60	2.71007	SYTL3	2.33573e-219	2.49	TXK	3.77805e-68	2.35431	EGFL7	7.08436e-96	2.82164	LGMN	2.25473e-204	2.32455	RPS18	2.52817e-44
PFN1	0	1.83738	CD300E	4.76785e-298	2.44709	UBE2E2	1.63538e-183	2.14677	RPS27	8.44727e-53	0.773633	NAV2	4.63147e-105	1.94351	CRYBG1	8.31838e-132	2.55813	TC2N	1.33398e-178	2.27929	RGL1	1.93428e-72	1.78864	HLA-DQA1	2.94363e-35	1.89859	MNDA	0	2.70988	CST3	6.65562e-77	1.14388	STARD13	5.4177e-266	2.69213	TPSB2	6.35352e-218	9.22	RPL3	8.72155e-67	1.01692	NPC2	0	2.80377	ASAH1	1.26114e-201	1.88916	CD83	1.78601e-43
HCST	0	1.94746	MS4A7	0	2.39814	HDAC9	7.79458e-135	2.12797	RPL13	5.64766e-51	0.603526	MS4A6A	0	1.94037	JAKMIP1	2.77914e-24	2.55089	HLA-A	6.98923e-178	1.175	LILRB5	3.46473e-26	1.78784	FRMD4B	2.49622e-189	1.87696	S100A11	0	2.01978	RPL39	1.63465e-76	1.08252	CCDC149	4.46839e-39	2.68526	SLC18A2	2.34951e-215	7.49	ID2	2.36644e-66	1.45845	CD68	0	2.7933	GSTO1	3.49792e-201	2.02356	TPD52	1.92572e-43
CALM1	0	1.64787	ZFAND2A	1.59798e-199	2.35186	FRMD4B	0	2.12778	CD52	1.28478e-49	1.02366	WLS	1.69688e-72	1.93437	ICOS	2.52946e-09	2.54935	CD96	4.52535e-177	1.96324	RGL3	0.634726	1.7851	CLEC10A	8.83104e-38	1.87471	RPS9	0	1.70444	NAMPT	3.93157e-69	1.30347	THBS1	3.27005e-195	2.66287	BNC2	2.24624e-212	3.4	CLIC3	4.0224e-64	2.64442	CD14	0	2.79278	SDCBP	2.04114e-200	1.7258	PLCG2	4.98873e-43
CD69	0	2.10499	RNASE2	3.60521e-122	2.35085	FP700111.1	5.38236e-09	2.1229	ZFP36L2	3.15011e-49	0.891343	IL2RA	8.63208e-39	1.92285	LINC00649	2.82485e-11	2.49815	SYNE2	3.2411e-174	1.81343	PRSS36	0.108001	1.78262	CCDC170	2.26825e-13	1.85443	CSTA	0	3.30155	SERPINA1	1.10915e-68	2.21063	ADAMTS2	6.97954e-71	2.63953	DOCK10	5.04456e-212	2.59	GZMM	5.63641e-63	2.05735	ALDH1A1	3.67973e-46	2.77738	CXCL16	3.23409e-200	2.78839	RPL13	5.057e-42
RARRES3	0	2.63963	IFITM3	0	2.34874	USP53	1.31087e-49	2.11784	SYNE2	1.0416e-48	1.55877	SIGLEC1	1.72771e-179	1.88804	PARP8	0	2.47776	RPS29	1.16289e-173	1.28134	ITSN1	6.75687e-58	1.78016	SNCA	6.9349e-33	1.81741	G0S2	0	3.60995	JUND	1.07626e-65	1.47478	SLC1A3	6.66739e-202	2.63553	ANKRD44	3.19085e-209	2.1	PFN1	8.02391e-57	0.992254	TLR4	3.00191e-39	2.7076	ANXA2	5.16594e-199	1.83806	RPS6	7.12932e-42
PTMA	0	1.45383	WARS	2.51947e-219	2.33532	SH3PXD2B	1.11245e-45	2.09496	GZMA	6.1214e-48	1.08496	MS4A4A	0	1.88175	SYTL3	3.46182e-276	2.46048	PYHIN1	4.7393e-172	1.8443	RNASE1	1.38831e-94	1.77396	GPR34	2.79684e-40	1.78525	AIF1	0	2.14756	MNDA	4.85337e-61	1.95915	SLC11A1	7.23805e-270	2.6151	DIP2C	1.2509e-203	4.12	PTMA	3.83986e-56	0.854362	CTSZ	0	2.70652	CST3	1.93718e-196	1.80915	MEF2C	9.14348e-42
HSPA8	0	1.79475	ISG15	1.01062e-274	2.29525	DTNA	2.23959e-79	2.0917	RPS3	5.83174e-47	0.669404	P2RY6	1.37877e-39	1.87665	PITPNC1	5.75284e-227	2.44507	GZMM	6.2812e-170	1.77281	SCN1B	0.0494027	1.76197	VSIG4	2.28451e-174	1.77678	C5AR1	0	2.48083	ATP5F1E	6.45511e-60	0.962572	ANPEP	3.87682e-37	2.60811	PLCL1	2.84857e-201	3.99249	IL2RB	3.92744e-54	2.91256	TMEM176A	3.26587e-78	2.70598	H2AFY	3.60306e-195	1.7688	RPS23	1.1298e-40
CCL3	0	3.00698	CST3	0	2.27722	FMN1	1.15e-252	2.09082	STK4	2.64581e-46	1.03632	STAB1	0	1.86648	CRTAM	9.6232e-08	2.4368	RPL23A	8.47332e-170	1.16238	ITGB5-AS1	0.835159	1.74874	ARHGAP24	6.71018e-90	1.75401	TYROBP	0	2.00956	PFDN5	1.76847e-58	0.932193	WDFY3	2.0116e-255	2.60058	SLC8A3	7.45943e-199	10.4	HOPX	3.92744e-54	2.22706	EMP1	9.36563e-235	2.68614	FCER1G	4.53999e-193	1.68884	CDK14	1.26538e-40
ACTG1	0	1.44037	IGSF6	4.89348e-224	2.26986	ENTPD1	5.56177e-43	2.07682	RPL13A	1.72487e-44	0.63914	CMKLR1	2.95323e-67	1.86429	CBLB	2.0197e-254	2.43432	RPS3	5.81968e-169	1.12459	LINC01266	0.363421	1.74683	GNG12-AS1	3.17998e-09	1.7425	FCER1G	0	1.98184	MT-CYB	5.92429e-58	0.867625	NEURL2	2.72866e-74	2.59713	AGAP1	6.60464e-188	4.02	MT-CO1	3.72581e-53	0.925493	MARCO	1.41951e-205	2.65465	AIF1	6.18163e-193	1.74045	IGLC2	2.23526e-40
IL2RG	0	2.52058	HES4	1.51881e-182	2.26369	ENTPD1-AS1	4.36899e-60	2.06551	RPS18	7.7816e-44	0.647879	CLEC10A	1.43575e-89	1.8569	LRIG1	2.89238e-13	2.42054	RPS15A	7.44495e-169	1.18998	STK32B	0.194201	1.73271	ME1	2.39666e-38	1.73236	AC020656.1	0	3.69551	ACTB	4.81759e-57	1.00768	FMN1	0	2.59668	RAB27B	6.99747e-188	5.96	TRDC	1.68992e-50	2.86312	CFD	4.96125e-263	2.63203	SH3BGRL3	2.29363e-192	1.6854	CXCR4	2.65662e-39
GZMH	0	2.56065	HLA-DRA	0	2.26051	ELMO1-AS1	1.19818e-26	2.06296	RPL41	1.86707e-43	0.563222	ITSN1	7.69526e-194	1.83834	CD96	1.16455e-149	2.39291	BTG1	2.29778e-168	1.05332	PLN	3.02327e-07	1.72911	HLA-DMA	7.64192e-52	1.73092	MCL1	0	2.04973	TMSB4X	6.7064e-57	1.1232	PROS1	8.15829e-40	2.59487	PARP4	7.43552e-187	3.07	MT-CO2	1.94443e-47	0.881742	KLF4	6.90386e-179	2.6277	LYZ	8.49e-184	1.64299	RPL11	2.0139e-38
LY6E	0	2.00155	SMCO4	9.98305e-105	2.15923	FGD2	6.47638e-86	2.06237	CAMK4	2.64306e-41	2.08201	FCGR2B	3.47363e-112	1.82139	AC243829.2	2.36691e-06	2.38568	LINC01871	3.33291e-168	2.41488	LMOD2	0.221439	1.72831	BLNK	5.56087e-13	1.71104	SH3BGRL3	0	1.82662	H3F3B	8.8768e-57	0.854205	AGFG1	0	2.59451	AC019197.1	8.61984e-181	7.61	PLAC8	3.3355e-47	1.41321	CREG1	1.23376e-168	2.60336	GLUL	1.54374e-182	1.77138	TNFRSF13C	2.03646e-38
PSME1	0	1.82463	FTH1	0	2.15243	ARHGAP22	5.97909e-22	2.06125	RPL34	1.22109e-40	0.692454	CCDC141	4.903e-51	1.81681	AP001011.1	4.94915e-69	2.37266	CD8B	3.31683e-166	3.22163	CD209	0.0725575	1.72573	MS4A6A	2.90431e-248	1.70748	CD300E	0	3.28356	RPL34	5.54407e-55	0.916095	MLKL	1.35626e-68	2.57409	ELMO1	6.32591e-179	2.06	MYL12A	4.53425e-47	0.817414	HSPB1	9.77364e-222	2.58054	OAZ1	1.12996e-179	1.57231	CD79B	9.98397e-38
CFL1	0	1.35853	TYROBP	0	2.13537	RAPH1	6.48902e-62	2.05495	RORA	3.42597e-39	1.46515	PDGFC	5.77961e-92	1.81512	CATSPERB	4.01938e-06	2.36168	KLRG1	9.83445e-164	2.27364	STON2	0.0165482	1.71693	HLA-DPA1	2.87642e-54	1.70309	CD55	0	2.31182	H3F3A	2.91396e-54	0.961329	VPS9D1	9.71001e-36	2.57209	MS4A2	3.59898e-174	10.1	HCST	4.56222e-45	1.10041	SERPING1	2.3121e-61	2.55896	BRI3	2.69212e-175	1.88356	IGHA1	2.83451e-37
LIMD2	0	2.42581	SAT1	0	2.11946	AP000311.1	3.88297e-46	2.0503	RPS27A	8.03879e-39	0.587357	SLCO2B1	4.20724e-281	1.8146	ST8SIA6	6.1207e-07	2.35915	STK4	5.7608e-163	1.10548	FABP3	0.00311715	1.7122	LYVE1	2.59218e-153	1.70219	EREG	0	3.64647	SOD2	1.1265e-53	1.86657	SASH1	3.48e-75	2.56469	RPS6KA5	2.59427e-173	3.62	RPS27	9.1873e-45	0.917633	CTSB	0	2.51244	AP2S1	7.31774e-175	1.72676	RPL8	2.89403e-37
ITGB2	0	1.70523	TREM1	1.02424e-103	2.11404	AC011933.4	4.1136e-41	2.04119	ARHGAP15	1.40089e-38	0.952961	ME1	3.9834e-92	1.7999	MPZL3	4.24615e-08	2.35001	HLA-B	6.11706e-162	1.03477	AL162414.1	0.0128523	1.71122	HLA-DQB1	1.15399e-45	1.68899	ACTB	0	1.98282	DUSP1	3.16343e-52	0.885381	ARHGAP26	0	2.55712	TPSAB1	1.59098e-172	10.2	TSC22D3	4.10329e-44	1.18785	S100A9	1.6179e-279	2.48674	DBI	4.25156e-173	1.81399	RPL32	5.93768e-37
IFITM2	0	1.48983	DNAJA4	6.1945e-150	2.11294	MRC1	1.3093e-230	2.04089	RPS29	2.31942e-38	0.698507	WDFY3	1.21416e-172	1.79223	KLRC4-KLRK1	1.56552e-05	2.34418	ITK	1.0276e-161	1.99466	LGMN	1.76317e-59	1.70167	HLA-DRA	1.19363e-61	1.68806	CEBPB	0	1.89523	SRGN	4.96071e-52	0.805455	NAMPT	3.87575e-276	2.55487	AL390957.1	7.89759e-172	5.98	IFITM2	1.00737e-43	1.00858	BLVRB	0	2.47668	APLP2	2.39304e-172	1.72668	ISG20	3.93657e-36
ARPC2	0	1.2379	IFI6	1.63804e-208	2.10958	LDLRAD4	6.21746e-274	2.02712	RPS2	3.78149e-37	0.552543	CR1	5.35765e-83	1.77132	DPP4	1.42773e-05	2.33385	CORO1A	2.19294e-159	1.24407	PMP22	1.4209e-30	1.70057	P2RY6	1.31723e-10	1.68345	TPT1	0	1.83452	S100A11	5.40081e-51	0.985842	EXT1	9.70141e-133	2.5457	PDE4DIP	1.02667e-164	2.83	HSH2D	3.70513e-43	2.56847	TSPAN4	1.79167e-116	2.46119	CD74	6.7782e-171	1.85851	OSBPL10	3.62542e-35
CYBA	0	1.2072	TNFSF13B	9.2374e-293	2.10872	CCDC170	2.1907e-09	2.02219	ACAP1	9.06814e-36	1.4015	LILRB5	9.74127e-151	1.76844	ETS1	9.16899e-188	2.32381	HLA-C	1.07539e-155	1.0319	HRH1	2.8169e-07	1.69911	MAN1A1	2.06973e-93	1.68262	SLC2A3	0	2.05195	VIM	4.72783e-49	0.920551	NRP2	8.42187e-89	2.54538	MALAT1	4.56431e-161	0.807	IL2RG	5.72585e-41	1.70797	MS4A7	5.0663e-222	2.45382	ATP6V0B	9.0658e-171	1.69804	RPS4X	5.90624e-35
AKR1C3	0	4.57178	HSPA1A	0	2.10565	MAML3	1.13038e-130	2.01766	CD3G	1.23079e-35	1.94372	AP2A2	9.31259e-194	1.76487	INPP4B	1.67667e-101	2.31479	B2M	2.60148e-155	1.02766	KANK2	0.282928	1.6738	FCGR2B	1.27407e-45	1.6786	PSAP	0	1.75206	S100A12	8.8071e-49	2.40942	SBNO2	1.59847e-69	2.53263	TRIO	6.99257e-161	2.78	MT-CO3	4.03405e-40	0.789762	DNPH1	1.78421e-61	2.44771	CAPG	1.47293e-168	2.88114	RPS27A	6.46264e-35
ARL4C	0	2.08331	PILRA	1.26265e-231	2.10419	HIF1A-AS2	5.51523e-29	2.01588	BCL2	1.57254e-35	1.46442	FRMD4B	0	1.76077	PDE3B	1.34255e-103	2.30762	PRKCH	1.54859e-151	1.48755	ABCA6	2.5261e-06	1.66788	KHDRBS2	3.45302e-11	1.666	PFDN5	0	1.58569	CYBA	1.35821e-48	0.769938	CR1	1.53379e-85	2.51973	SLC39A11	3.21279e-159	2.79491	DDIT4	1.11947e-39	1.24438	AIF1	0	2.44608	HLA-DPA1	1.87338e-168	1.92383	RPS2	6.54408e-35
RPL3	0	1.33065	CYBB	0	2.09964	KHDRBS2	6.20988e-16	2.01168	RPS14	1.7123e-33	0.566595	MARCO	1.21962e-151	1.74984	SCML4	2.98228e-29	2.30296	CYTIP	2.13567e-151	1.23901	PDGFC	2.64841e-18	1.66397	DNM1	7.55363e-18	1.66409	UBA52	0	1.65781	TMSB10	3.6161e-48	0.846978	TCF4	1.66424e-194	2.50982	ITPR1	4.28137e-159	3.96502	CXCR4	2.19895e-39	1.10768	NINJ1	1.35128e-163	2.44257	PLD3	3.46563e-168	2.29395	RPLP1	9.65952e-35
DNAJB1	0	1.92157	LILRB1	4.35657e-135	2.09765	GNG12-AS1	1.49118e-09	2.00233	HLA-C	3.86661e-33	0.53243	SH3PXD2A	1.39212e-40	1.73474	PPP2R2B	1.55715e-35	2.3016	PRF1	2.36813e-149	1.21243	ARMC9	0.0642509	1.6335	C1QA	3.81583e-105	1.6596	THBS1	0	2.8616	MYL6	1.60153e-45	0.753699	MIR181A1HG	6.48997e-97	2.49942	STXBP5	3.58841e-156	3.58	RPS3	1.96635e-36	0.734964	TCEAL9	5.14213e-37	2.43888	HLA-DRB1	5.0887e-166	1.83589	IGHG1	1.49757e-34
DUSP2	0	2.01702	LTA4H	4.77626e-216	2.07348	MEF2A	2.72244e-204	1.99284	STAT4	9.35132e-33	1.40947	SLC9A9	3.12036e-211	1.7115	AC006369.1	1.77214e-07	2.30039	TRBC1	2.43731e-149	2.07289	IGF1	0.102933	1.62993	C1QC	8.99128e-94	1.64224	TKT	0	2.63841	HLA-DRA	4.57108e-43	0.935275	FGD4	9.37326e-212	2.47895	ARHGAP18	7.01478e-155	2.18	RPL21	3.12989e-35	0.768846	RHOB	1.60241e-218	2.43731	PLIN2	4.61736e-165	2.27767	RPL3	1.81306e-34
HSP90AA1	0	1.63338	PSAP	0	2.06823	ATP8B4	2.2018e-139	1.98656	RPL18A	5.37123e-32	0.567157	MAN1A1	4.28969e-186	1.70764	IFNG-AS1	2.81315e-11	2.28228	RARRES3	1.71616e-148	1.70369	MUC6	0.247743	1.62486	FOLR2	9.63868e-54	1.63613	SERPINB1	0	2.38143	CEBPB	6.82568e-43	1.03252	RNF149	0	2.47784	GRAP2	1.00878e-154	3.72	HSPA8	5.60109e-35	0.992303	FUCA1	3.87349e-50	2.42319	TREM2	1.08834e-163	4.71832	RPL21	4.16004e-34
CLEC2B	0	1.90767	FCER1G	0	2.06357	SRGAP2	7.74641e-118	1.97872	EVL	2.1737e-31	1.0195	EMP1	2.31496e-146	1.70469	SIDT1	2.29382e-20	2.27431	IL7R	7.63586e-148	1.99375	ABCA9	0.176757	1.61911	RHOBTB1	1.24992e-07	1.6356	MT-CO1	0	1.8102	SERF2	6.86268e-42	0.731514	PID1	1.37627e-97	2.47753	MITF	9.47155e-151	3.29	ISG20	3.88328e-34	1.49669	CD59	1.28672e-94	2.39738	HLA-DMA	6.4264e-163	2.36262	HLA-DRB5	4.44043e-34
CORO1A	3.39838e-304	1.5305	FGL2	0	2.0629	FRMD4A	3.47135e-168	1.97821	HLA-B	6.25018e-31	0.501968	STARD13	5.71616e-152	1.70122	IL7R	5.43838e-131	2.27326	KLRD1	1.27367e-147	1.33266	HSPB7	0.00181895	1.61544	CPM	7.2185e-97	1.62849	RPS24	0	1.65824	ELOB	2.13802e-41	1.14684	ATP13A3	1.33563e-97	2.47638	PZP	6.83626e-148	4.05	TMSB4X	2.50611e-33	0.942787	TCN2	1.38009e-55	2.37823	MYL6	1.20761e-162	1.39468	RPL10	1.39133e-33
NCR3	2.85596e-293	3.66029	AQP9	5.84232e-104	2.06129	MERTK	5.68695e-129	1.9691	RPL23A	1.32275e-30	0.571141	RBM47	5.92524e-255	1.69908	TRAT1	6.49465e-18	2.27164	ZFP36L2	3.8025e-147	1.01321	MRC1	8.78312e-104	1.61199	WLS	8.63858e-18	1.60201	MT-CO3	1.231e-306	1.86307	RPS13	3.32789e-41	0.761288	ZSWIM6	5.93681e-273	2.47636	RGS13	1.60307e-140	8.12	RPS19	4.08386e-33	0.733173	TMEM176B	7.50298e-115	2.34863	BLVRB	6.8196e-159	1.59442	RPL13A	1.49287e-33
PSMB9	3.14826e-290	1.82837	SLC7A7	1.38463e-229	2.05759	ARHGAP24	3.40323e-134	1.9677	PRKCH	2.02699e-30	1.24337	MERTK	3.77375e-172	1.69807	P2RY10	4.99754e-05	2.26919	C12orf75	3.77307e-146	2.05417	CD163L1	1.3416e-15	1.60464	CPED1	4.90465e-15	1.59437	LAPTM5	1.99393e-305	1.6105	RPS9	1.59902e-40	0.703442	FP236383.1	2.26693e-87	2.45402	RHEX	1.85163e-140	6.55	EIF1	5.51119e-33	0.655805	MS4A6A	0	2.32498	TIMP1	7.0244e-158	1.75784	RPL5	1.80265e-33
IRF1	8.15224e-290	2.32791	TWISTNB	2.32057e-96	2.0376	GNAQ	3.09534e-262	1.96671	PRKCQ	8.0567e-30	1.81373	HRH1	2.61239e-35	1.69535	PZP	8.72318e-31	2.26032	RPL31	9.21608e-145	1.194	HSPB3	0.068507	1.60281	HLA-DPB1	1.80073e-52	1.59029	CYBB	6.81632e-297	2.45106	TPT1	5.66975e-39	0.761682	ADGRE2	4.4245e-73	2.44091	FKBP5	1.12798e-137	1.61	RPS27A	1.03833e-32	0.685336	GPX3	1.09079e-52	2.32463	VAMP8	2.2271e-155	1.44651	STRBP	6.28909e-33
BTG1	3.11216e-289	1.23938	TYMP	0	2.02887	FMNL2	5.10318e-126	1.96633	IKZF1	3.61023e-29	0.993624	GAS6	5.13162e-68	1.68514	TCAF2	1.72995e-08	2.25326	TRGC2	2.80112e-141	3.08465	VSIG4	4.64387e-72	1.59552	THRB	1.64002e-36	1.5901	FPR1	4.48246e-292	2.35583	G0S2	9.87295e-37	1.80324	PGS1	1.2307e-58	2.43874	CTNNBL1	9.73331e-137	3.6	MT-CYB	1.17843e-32	0.694526	CYP1B1	2.58153e-41	2.32195	LAMP1	3.23758e-155	1.88739	RPL23A	3.00083e-32
RPS3	9.12901e-288	1.22155	KLF4	1.58527e-291	2.01338	AC026202.2	3.94332e-15	1.96558	RPL21	1.60442e-28	0.565262	CD14	5.39234e-229	1.685	FOXO1	8.58353e-90	2.2436	GIMAP7	1.07614e-139	1.38785	RCN3	0.134661	1.5852	DEPTOR	1.99925e-14	1.58886	APLP2	1.02845e-288	1.98518	NPC2	5.61547e-36	0.915403	GALNT2	4.40824e-70	2.43597	RYR2	1.82336e-136	2.39	RPL15	3.84071e-32	0.6794	CYBB	1.98952e-177	2.31341	S100A10	3.19098e-154	1.5822	RPS27	5.91703e-32
PSME2	7.20761e-275	1.71014	SPI1	0	2.00688	ANKUB1	1.27826e-55	1.96082	RPS28	1.54847e-27	0.512179	TSHZ3	1.10516e-44	1.66114	PCNX2	3.86932e-27	2.23965	CDC42SE2	1.98566e-138	1.13039	CDH4	1	1.58432	TBC1D12	3.83072e-12	1.58304	MYL6	2.06523e-287	1.47677	RPS24	6.16651e-36	0.725773	ABCA1	5.14001e-160	2.42456	MAML3	4.3559e-133	2.54	SYTL3	7.02255e-32	1.06543	CD302	4.44806e-77	2.31224	GNG5	4.91083e-151	1.5741	RPS13	8.95598e-32
RPL23A	4.45502e-273	1.20617	HSPB1	5.74387e-287	1.99956	RBPJ	0	1.95906	CDC42SE2	8.48532e-26	0.920244	ADAP2	3.12149e-226	1.65864	AL357060.1	1.24389e-11	2.20878	HCST	1.6232e-137	1.24491	DAAM2	4.53817e-10	1.57635	AP000311.1	8.29875e-22	1.56697	MT-ND1	8.37726e-285	1.85583	MCL1	6.85369e-35	1.0715	SRGAP1	8.51278e-109	2.41615	ARID1B	7.86037e-133	1.95	SAMD3	7.07711e-32	1.68035	PEPD	2.61803e-109	2.3113	S100A6	1.89476e-148	1.53372	SMCHD1	3.259e-31
H3F3B	6.35459e-273	1.14602	SCIMP	4.18038e-102	1.98833	TBXAS1	7.02426e-183	1.95661	TXNIP	2.99975e-25	0.61185	GPR34	1.2063e-86	1.64404	SKAP1	8.6516e-186	2.20512	RPL3	3.25954e-137	1.10167	DNM1	4.36684e-06	1.57578	MRC1	5.04584e-149	1.56553	RPL28	1.06145e-284	1.65064	STXBP2	7.12702e-35	1.63927	EMP1	5.75151e-107	2.41592	DLC1	9.9027e-132	4.08	XCL2	1.22108e-31	2.85126	FTH1	7.48968e-243	2.21759	C5AR1	6.9346e-148	1.75058	RPL18	4.28148e-31
RPS27	1.81241e-272	1.43537	RNASET2	1.72532e-292	1.98158	SPDYE2	3.84315e-33	1.95298	RIPOR2	3.38277e-25	1.14912	MTSS1	4.1425e-201	1.64086	RASGRF2	3.00234e-06	2.19703	CD247	6.65015e-135	1.11158	P2RY6	0.0225153	1.57279	LIMCH1	1.31582e-08	1.55964	SDCBP	2.53334e-279	1.68983	RPL21	1.08416e-34	0.722386	CUX1	4.82969e-204	2.41376	COBLL1	1.01921e-131	5.59	SRGN	1.41572e-31	0.655058	HSPA5	3.90909e-165	2.21414	SAT1	8.48314e-148	1.33575	EBF1	8.92963e-31
S1PR5	1.31853e-271	3.74256	EREG	1.06084e-119	1.96501	SLCO2B1	5.69813e-151	1.94533	SLFN12L	3.92318e-25	1.67317	FMN1	1.88172e-160	1.63993	SLAMF6	1.30923e-29	2.18601	RPL27A	2.69346e-134	1.02793	LPAR1	0.365753	1.57071	AXL	1.8381e-15	1.55757	BCL2A1	1.22739e-266	2.68643	CYBB	4.75021e-34	1.71808	MARCO	3.68562e-102	2.40408	PDE7B	6.91973e-131	3.33	MT-ND4	4.2937e-31	0.726289	GPR34	9.11563e-98	2.21187	RAC1	1.72053e-146	1.40692	RPS3A	1.27008e-30
GIMAP7	6.30492e-270	1.92983	HSPA1B	0	1.962	TBC1D12	1.1215e-12	1.94429	HLA-A	4.34553e-25	0.484101	NRP2	3.47249e-89	1.63785	LAG3	5.48343e-06	2.17714	GNLY	5.67489e-134	1.63788	NCF4	5.41615e-13	1.56863	MPPED2	7.18915e-24	1.53249	CST3	7.69948e-261	1.58862	CTSD	9.31907e-34	1.18349	CTTNBP2NL	5.36326e-44	2.39761	ITGA9	7.12148e-128	3.4	RPL41	1.90218e-30	0.729251	CLEC10A	1.65926e-80	2.20995	MARCKS	1.66454e-145	2.27233	VOPP1	3.77467e-30
RPS27A	1.12065e-267	1.20556	ARL4A	2.29434e-181	1.94096	STARD13	1.55025e-174	1.94272	MT-CYB	1.09469e-24	0.453972	NRP1	2.37764e-212	1.63688	RORA-AS1	4.54604e-15	2.174	BCL11B	1.39973e-132	2.17557	HDAC9	7.96753e-38	1.56262	CXCL16	1.12442e-27	1.52347	MT-CO2	7.27318e-259	1.68756	RPS28	3.90504e-33	0.70585	ARHGEF10L	1.28763e-79	2.39602	RASA2	9.23331e-127	2.13	CALM1	2.15072e-29	0.814621	CTSL	7.02689e-197	2.20629	ARPC3	2.73232e-145	1.28667	ST6GAL1	7.59467e-30
TRDC	5.21445e-267	3.78554	RHOB	0	1.92418	SRGAP2B	5.90161e-58	1.93811	PITPNC1	3.44442e-24	1.11666	BLVRB	1.77898e-287	1.63613	APBA2	3.80355e-19	2.16989	RPL13A	6.2018e-132	0.99342	KAT2A	0.368459	1.55939	CD74	1.39332e-81	1.50849	MXD1	2.38997e-258	2.2961	FOS	1.22262e-32	0.8171	LRMDA	0	2.39582	EXOC6B	8.51895e-124	2.52	FGFBP2	2.24294e-29	1.91846	TMEM70	3.67004e-52	2.20406	HLA-DPB1	6.92596e-145	1.75766	AIM2	1.90485e-29
KLF2	5.21107e-265	1.81284	S100A11	0	1.90269	SLC1A3	9.07476e-105	1.91002	CBLB	1.84695e-23	1.06063	SPRED1	6.49774e-154	1.63349	RNF157	3.25957e-09	2.14419	THEMIS	1.06706e-129	2.32366	CTDSPL	0.29717	1.55681	MS4A4E	3.33038e-26	1.5077	NEAT1	8.14141e-255	1.32528	HSPA1A	3.37768e-32	0.933861	TLR2	3.20312e-182	2.39278	SKAP1	2.95114e-122	2.19	RPL23A	3.21024e-29	0.66765	F13A1	9.12534e-289	2.19944	VSIG4	1.51505e-143	1.57012	WDFY4	2.81703e-29
EVL	1.56546e-264	1.57715	MNDA	0	1.88579	ARHGAP6	3.60958e-63	1.90877	RHOH	3.63567e-23	1.25242	PSD3	1.41339e-101	1.63243	GZMK	7.94592e-35	2.12004	GZMB	1.49636e-129	1.40774	MAMDC2	1.3069e-13	1.55	C1QB	2.55632e-91	1.50501	JUND	1.01362e-254	1.73233	RPS15	6.47306e-32	0.655159	KCNE1	4.62964e-43	2.37205	ATP6V0A2	6.8765e-122	4.32	RPS14	5.10213e-29	0.662987	IGFBP4	3.85765e-48	2.19779	CTSS	8.35584e-143	1.39118	DAPP1	6.01881e-29
EIF1	1.97024e-264	1.097	HSPH1	0	1.85666	SIPA1L1	2.24619e-126	1.90027	SLC38A1	2.02047e-22	1.44285	ITGB5	5.07633e-53	1.60498	LINC00513	8.03017e-86	2.1132	CXCR4	3.17609e-129	1.21123	MEF2C	1.60211e-84	1.54419	EDA	2.20096e-19	1.49666	SLC11A1	2.69198e-254	1.87871	RPL7	1.68629e-30	0.679528	CEMIP2	8.76678e-224	2.36425	IKZF1	4.17624e-118	1.87	SH2D2A	8.94732e-29	2.13118	CD63	0	2.18668	FKBP1A	8.03881e-142	1.64724	RPL34	6.85698e-29
AREG	1.38142e-257	1.91516	TKT	2.65024e-271	1.84338	ZFHX3	8.36317e-109	1.89879	CNOT6L	3.65211e-22	1.11107	RNF150	6.10998e-46	1.60457	PRKCH	2.25449e-158	2.10952	ARHGDIB	7.45945e-129	0.944872	KHDRBS2	0.000348921	1.53904	SLC9A9	3.12732e-93	1.49302	GRN	2.02065e-253	1.84541	SH3BGRL3	8.92855e-30	0.682476	FAM102B	4.90865e-72	2.36346	RHOH	3.87449e-117	2.75	ZFP36L2	9.94284e-29	0.846479	PTMS	4.49762e-89	2.16793	SERF2	1.3446e-141	1.32834	RPS14	1.19284e-28
C12orf75	4.44865e-255	2.65793	HLA-DPA1	0	1.84014	TRPS1	3.7475e-202	1.8836	RPS6	4.53657e-22	0.482906	FCGRT	9.44428e-298	1.6012	RNF125	5.75104e-51	2.10705	CNOT6L	1.9206e-128	1.63599	ENPP2	0.420423	1.53364	NCF4	2.23167e-48	1.49202	CYBA	1.23251e-252	1.35499	RPL28	2.97152e-29	0.649871	CHST15	4.76244e-60	2.36098	STXBP6	4.32474e-117	5.57	HSP90AA1	1.41778e-28	0.819853	CALM2	1.08703e-281	2.15988	PLAUR	4.04884e-141	1.7349	RPLP0	1.56357e-28
CLIC1	3.24578e-253	1.28145	CD68	0	1.83995	DIRC3	3.00987e-41	1.88062	EML4	5.0538e-22	1.06585	TGFBI	3.34818e-262	1.59698	RCAN3	2.6726e-13	2.08438	CTSW	4.93299e-128	1.26915	RBM47	7.29156e-89	1.53171	CARMIL1	5.56259e-38	1.49179	RPL39	5.2772e-252	1.64667	IFITM3	1.45958e-27	0.943689	FMNL2	3.43479e-170	2.33191	FTX	1.64158e-116	1.67	IER2	2.98415e-28	1.21919	TMEM14C	2.48601e-65	2.15371	ACTB	2.29644e-140	1.62531	RPL12	1.60298e-28
BIN2	4.70288e-252	1.80203	HMOX1	1.0905e-269	1.83508	FGD4	3.03931e-118	1.87729	PDE7A	6.03205e-22	1.25872	FAM20A	2.28232e-103	1.59351	TRGC2	9.73209e-20	2.08286	PSMB9	1.48462e-126	1.27819	GNG12-AS1	0.00773043	1.52808	DTNA	1.43964e-33	1.48704	MT-ATP6	6.18192e-252	1.77266	MT-ND5	2.71651e-27	0.774884	LILRB5	1.33337e-114	2.331	TTN	1.53093e-114	1.99	ALOX5AP	4.93858e-28	1.1379	RNASE6	8.71672e-84	2.13994	CALM2	3.33005e-140	1.42944	EEF1B2	1.76738e-28
LSP1	2.69354e-249	1.80093	HLA-DRB1	0	1.83214	FCHSD2	2.74328e-210	1.87538	PRDM1	6.83495e-22	1.39442	CTSB	0	1.58376	AL157402.2	4.86871e-10	2.07608	RHOH	3.74082e-126	1.50039	S100A1	0.445685	1.51868	TNS1	3.80852e-16	1.48117	CD14	2.76345e-249	1.55557	RGS2	4.463e-27	0.935875	ARHGAP31	5.24818e-77	2.30259	ST8SIA1	1.54153e-112	5.39	HSPE1	5.63689e-28	1.08601	PLD3	2.07254e-155	2.11565	TYMP	5.14816e-140	1.41546	JCHAIN	1.90966e-28
PYHIN1	6.12298e-248	2.1946	FCGR3A	0	1.82568	LRRK1	1.2837e-16	1.86297	PPP2R5C	1.16621e-21	0.809766	RIN2	8.10142e-167	1.58275	OXCT1	6.89325e-10	2.06941	RPS10	4.49738e-126	1.1915	SLCO2B1	6.2237e-52	1.51188	HLA-DRB1	1.16741e-61	1.47863	GLUL	1.29538e-248	1.67222	S100A10	4.95686e-27	0.765411	RAB31	1.20649e-180	2.29851	GATA2	2.0011e-108	7.47	MCTP2	9.70687e-28	1.84001	IFITM3	2.02057e-257	2.10108	GAPDH	1.52815e-138	1.31926	RPL19	1.96631e-28
IGFBP7	6.12298e-248	1.83535	MPEG1	2.62592e-172	1.82097	TLR2	9.54694e-86	1.85927	RPS15A	1.65849e-21	0.49654	SLC1A3	1.76423e-130	1.57585	EML4	4.7978e-153	2.06838	STAT4	7.70759e-125	1.60028	SLC22A23	0.0134037	1.50841	NAALADL2	2.70149e-20	1.47691	TMSB10	5.77324e-246	1.67258	RPL41	9.38614e-27	0.669989	CHSY1	1.0027e-84	2.29252	MS4A4E	2.65406e-108	2.85	EVL	1.03334e-27	1.06761	SMIM30	6.29495e-41	2.09566	PRDX1	7.08582e-137	1.69349	RPL35A	3.86486e-28
RAP1B	1.51637e-244	1.27956	FCGR1A	3.16568e-103	1.80293	LINGO1	1.96381e-104	1.85479	PBX4	1.00668e-20	2.265	TTYH3	2.23955e-97	1.57583	LINC01871	2.52565e-44	2.06833	AKNA	2.37869e-124	1.47656	FHL2	3.03292e-11	1.50669	HLA-DMB	3.04786e-34	1.44168	GSTO1	1.30923e-243	1.84817	AC020656.1	1.3044e-26	2.2219	IRAK3	1.32702e-170	2.28621	ZNF704	1.0512e-105	4.98	MT-ATP6	4.49492e-27	0.666283	AKR1B1	1.89608e-78	2.09033	MGST3	9.10213e-137	1.74714	RPL10A	7.49165e-28
HSPE1	2.67364e-244	1.52897	CD52	0	1.75226	MED12L	1.38791e-10	1.85429	SARAF	1.06864e-20	0.802802	ARHGAP18	1.12298e-251	1.57143	HELB	7.43345e-24	2.06794	RAC2	1.22677e-123	1.28798	GLIS3	0.183137	1.5019	ETV5	8.51198e-17	1.43882	TREM1	1.47176e-242	3.68472	HSP90AA1	4.51271e-26	0.699244	FNIP2	2.93809e-76	2.28475	PHTF2	4.72172e-105	2.66	DNAJB1	5.77385e-27	0.995997	MAFB	2.85976e-206	2.08332	CD36	4.36635e-135	1.97832	RPL39	9.65291e-27
RPS15A	4.96457e-242	1.16352	CHMP1B	4.41074e-160	1.75127	DAPK1	1.19995e-55	1.85271	RPS15	2.13442e-20	0.400409	BCAT1	2.47461e-95	1.55785	IPCEF1	1.47485e-32	2.0561	RPS21	3.8512e-123	1.08876	ARHGAP24	6.29267e-39	1.49615	RBM47	7.64283e-109	1.43725	MT-ND3	2.3632e-239	1.6756	CD300E	1.41811e-25	2.02791	FRMD4A	2.62812e-206	2.27057	AL138828.1	1.34453e-102	4.45	IFITM1	1.05525e-26	1.82608	LY96	5.64907e-164	2.08125	H3F3A	1.69104e-134	1.35367	HLA-DMA	1.21719e-26
DDIT4	1.25834e-241	1.56738	AC020656.1	5.36469e-124	1.75021	GAB2	2.6292e-91	1.83758	ANKRD44	2.94517e-20	0.819044	ABCA1	2.27571e-128	1.55205	TSPAN5	6.51965e-29	2.04754	BIN2	4.25413e-122	1.25986	GPX3	0.0371698	1.49398	ARHGAP22	1.51448e-13	1.43331	AQP9	1.23229e-234	3.46248	EEF1A1	2.35452e-25	0.609379	TSHZ3	3.61696e-42	2.2565	HPGD	3.76917e-102	4.47	LY6E	1.66884e-26	1.10235	CCL2	1.53978e-61	2.07191	TMBIM6	3.62523e-134	1.30884	RUBCNL	3.65882e-26
SH3BGRL3	2.16386e-241	1.16443	MARCKS	2.15502e-171	1.73143	ALCAM	3.96025e-19	1.83111	RPL32	5.73574e-20	0.406691	AGFG1	3.88924e-194	1.55033	SPAG1	3.45579e-05	2.04384	RPL14	2.90094e-120	0.944291	AC136604.2	0.375669	1.49117	ARHGAP6	1.64857e-43	1.42756	EIF1	2.9279e-232	1.32709	RPS19	4.0461e-25	0.60496	ABR	6.902e-141	2.25635	LRP1B	1.2587e-101	5.83	PYHIN1	3.83197e-26	1.5246	TUBA1B	6.29976e-212	2.06554	RAB5C	1.75566e-133	1.81537	RPS3	4.31706e-26
TMSB10	2.53395e-239	1.27124	OAZ1	0	1.72124	CREB5	1.68952e-20	1.82555	CCND3	6.91904e-20	0.821863	SLC2A9	2.77647e-41	1.54334	ZEB1	2.61177e-31	2.04166	ISG20	4.77642e-119	1.29956	FRMD4A	1.9031e-50	1.48761	CTTNBP2	3.00582e-13	1.41973	ELOB	5.40552e-232	1.50082	PLAUR	8.53527e-24	1.25097	DPYD	0	2.25417	VWA5A	1.40669e-101	6.08	RARRES3	1.07188e-25	1.42629	ALOX5AP	5.16305e-193	2.0647	SPP1	8.89632e-132	5.08798	RPL4	4.919e-26
ARHGDIB	7.31534e-237	1.1587	TMEM176B	2.56985e-155	1.72009	SPATA6	1.6312e-14	1.82407	AC022075.1	4.36667e-19	1.71682	FPR3	3.54266e-99	1.53509	RASGRP1	2.39216e-32	2.03905	LYAR	8.90513e-119	1.8573	MIR99AHG	4.52218e-17	1.48668	HDAC9	2.35744e-53	1.41064	ANXA2	6.51987e-231	1.45506	EIF1	1.10644e-23	0.534231	GAB2	3.2881e-158	2.25257	MSRA	5.4643e-101	3.01227	RAC2	1.39745e-25	1.19501	AP2S1	6.20435e-211	2.04981	TSPO	5.46797e-131	1.33793	RPL41	5.55693e-26
ABI3	1.6719e-234	2.52252	C5AR1	8.51206e-304	1.71857	EPB41L3	4.14361e-107	1.82059	SPOCK2	7.55815e-19	1.66175	CSF1R	8.58351e-165	1.53305	KLF12	2.76738e-68	2.03841	RPS18	4.15085e-117	0.950484	GARNL3	0.610281	1.48573	FGF13	5.73529e-16	1.40955	ATP6V0B	3.72481e-230	1.65947	C4orf48	2.73568e-23	1.73342	ZNF710	8.05209e-109	2.25183	ALOX5	2.28214e-100	2.32	RPS18	2.46336e-25	0.637745	VAMP8	9.98651e-267	2.04889	RHOA	8.04307e-130	1.2544	POU2AF1	1.35315e-25
RPL10	2.03986e-234	1.17102	TCF7L2	5.02114e-106	1.69115	TET3	2.02311e-49	1.82029	SAMD3	4.06562e-18	1.32257	KCTD12	4.33804e-100	1.53109	RHD	8.18515e-05	2.0323	LAT	7.26347e-117	2.02586	RNASE10	0.407897	1.48423	HECTD2	6.53958e-09	1.40885	PKM	1.5873e-226	1.58881	UBA52	6.76641e-23	0.598343	MPPED2	1.84943e-83	2.24771	SGK1	6.0901e-100	2.88	FYN	2.65975e-25	1.0134	MAF	3.93531e-147	2.04684	FABP4	1.41036e-129	3.45731	RPS25	1.38919e-25
IFNG	3.12728e-233	3.37901	PLAUR	8.5009e-284	1.68704	CSGALNACT1	4.71219e-33	1.81672	FAM129A	4.11154e-18	1.22045	HNMT	1.33779e-160	1.53038	SYTL2	7.53173e-29	2.03081	SYTL3	1.76989e-116	1.2925	EYA2	0.146958	1.47994	TUBB6	1.49563e-14	1.40659	MT-ND4	2.25628e-224	1.61872	IFI27	8.93253e-23	1.2762	AGPAT4	2.39141e-49	2.24205	HDC	1.66302e-97	9.29	RPS15A	5.29663e-25	0.647451	CTSD	6.5007e-229	2.03964	CEBPB	1.95447e-128	1.36337	ADAM19	1.93701e-25
IFITM1	4.32125e-233	2.65109	CKS2	1.04997e-116	1.67313	C20orf194	1.30511e-120	1.81212	LINC01934	1.24291e-17	1.85508	ETV5	1.00108e-53	1.52844	RASA3	5.55992e-40	2.01319	RPL41	3.0028e-116	0.871001	AP2A2	1.9241e-30	1.47953	CD163	1.94508e-177	1.40268	FOSL2	1.05606e-222	1.9341	GLUL	1.09679e-22	0.845061	CREB5	1.31549e-49	2.23756	PDE3A	8.11128e-96	3.87	RPL34	7.63615e-25	0.642055	HPGDS	3.35611e-70	2.03438	RNASE1	1.81648e-126	1.44325	TMEM243	2.04877e-25
RPL36AL	7.16431e-232	1.21089	NPC2	0	1.66775	SPRED1	1.33619e-85	1.80484	MYL12A	1.71356e-17	0.469015	TNS1	1.68426e-51	1.50651	IKZF3	7.30259e-56	2.00474	TBC1D10C	8.99829e-116	1.61845	ADAP2	1.73659e-23	1.47881	SPATA6	1.13485e-10	1.40119	ATP5MPL	2.07203e-222	1.60288	EREG	6.65399e-22	1.99228	PITPNA	9.66642e-52	2.23078	CPM	1.14971e-95	2.27	JAK1	3.8156e-24	1.09035	RAB5C	8.45437e-131	2.01829	PKM	3.185e-126	1.42791	RPL30	3.57036e-25
JUN	5.53772e-231	1.65568	HSP90AA1	0	1.66329	WDFY3	2.37001e-119	1.80157	KLRG1	2.04247e-17	1.51435	THRB	2.5216e-56	1.50435	SLC38A1	1.2636e-60	1.99928	RPS27A	2.72173e-114	0.881904	C1QA	2.84285e-54	1.4778	TRPS1	1.54493e-83	1.39987	APOBEC3A	1.50627e-219	3.32131	IER5	8.69546e-22	1.72245	MAP2K1	2.04555e-140	2.23076	RHOBTB3	3.30465e-92	3.36	RPL10	5.32068e-24	0.599991	PDIA4	6.08059e-58	2.01689	MT-ND1	9.56766e-126	1.50414	RPL27A	4.6786e-25
TXK	7.84625e-231	2.25135	H3F3A	0	1.65888	ST3GAL6	1.0252e-09	1.7999	CDC14A	2.74803e-17	1.57734	FRMD4A	6.68696e-145	1.499	MRPL1	1.15332e-25	1.99685	RPS6	1.16366e-113	0.906206	C1QC	3.09276e-48	1.4754	ADAP2	3.01318e-56	1.38982	LILRA5	4.22384e-219	2.95084	PTMA	2.22432e-20	0.523329	NAIP	1.31673e-217	2.23071	LINC01340	9.55053e-91	6.77	SOCS1	8.02945e-24	1.84809	FCER1G	1.04927e-268	2.00876	LMNA	3.97538e-125	1.55299	RPL15	7.41953e-25
TRBC1	2.0868e-228	2.22999	PYCARD	1.17811e-294	1.65699	MS4A4E	5.61326e-44	1.79348	RPL36	2.74803e-17	0.460468	MAMDC2	6.89378e-63	1.48757	FBXO32	2.97896e-08	1.98151	APOBEC3G	2.62439e-113	1.87711	RYR1	0.124603	1.47411	FCGR2A	4.15025e-107	1.38838	RAC1	5.02448e-216	1.42705	RPL13	1.00088e-19	0.552254	HEATR3	6.47264e-38	2.22686	CNST	2.95572e-89	3.3	CORO1A	1.64748e-23	0.881309	CCR1	1.91913e-61	1.99651	ATP5F1E	1.45658e-124	1.27345	DENND5B	1.018e-24
RPL15	2.59367e-228	1.09241	MT2A	1.36462e-244	1.64878	AFF3	1.65898e-38	1.78498	TRBC1	6.42409e-17	1.1656	EEF2K	2.63148e-38	1.47678	TTC39C	1.04648e-39	1.97689	CMC1	4.22689e-111	1.49087	LINC00278	4.20327e-05	1.47193	SLC2A9	1.2816e-14	1.38552	ASAH1	3.09983e-215	1.57806	MS4A7	1.43893e-17	1.26895	SNX8	2.80389e-46	2.22543	SLC44A1	7.38877e-89	3.5	CHST12	7.36754e-23	1.79245	EIF4A3	3.06677e-100	1.97944	COTL1	4.23703e-124	1.22562	RPS15A	1.38451e-24
EFHD2	5.48659e-227	1.77453	NR4A1	1.3252e-245	1.64079	DPYD	2.64699e-263	1.78159	CD8A	8.18493e-17	1.58551	GRK3	3.26771e-86	1.46606	AL158071.4	1.4448e-05	1.9749	SRSF7	5.60099e-111	0.931042	ARHGAP26-AS1	0.0680064	1.46888	PMP22	4.16712e-43	1.38476	CAPG	8.7548e-215	2.4685	RPL18A	2.19959e-17	0.505685	MSR1	1.36444e-207	2.22507	KCNQ1	1.46919e-88	2.81	CLEC2B	1.81106e-22	1.17699	FKBP1A	5.20724e-191	1.96616	MT-ND2	5.43755e-124	1.40166	POU2F2	1.4388e-24
HSH2D	7.32282e-225	3.0897	SOCS3	9.05867e-227	1.64019	SYK	3.4574e-116	1.7755	ZNF831	1.49581e-16	1.70954	COLGALT1	2.25794e-93	1.46254	NCK2	5.07359e-66	1.96553	IL2RG	2.26904e-110	1.39221	CMKLR1	0.00129711	1.46793	TGFBI	2.09246e-92	1.38447	ATP5F1E	1.08856e-212	1.38542	C5AR1	4.79609e-17	1.01201	SLC8B1	4.74649e-51	2.22111	A2M	9.46568e-87	2.57	ACAP1	1.8457e-22	1.24499	GYPC	3.32805e-158	1.95317	RGCC	4.95102e-123	2.20704	MZB1	1.6665e-24
TMSB4X	1.07675e-224	1.62559	CARD16	2.30643e-231	1.63369	CD163L1	1.55029e-37	1.77284	RPL35A	2.71683e-16	0.4388	SRGAP2	2.00431e-128	1.45579	CD2	2.42222e-101	1.9585	PARP8	5.69483e-110	1.41365	C5orf17	0.621105	1.46755	ST3GAL6	5.69493e-09	1.38139	GCA	2.4057e-209	2.28934	RPL36	7.40979e-17	0.501098	IL4R	7.07738e-94	2.21655	HDAC4	1.24792e-86	2.49776	BIN2	2.85222e-22	1.26198	GLUL	5.24097e-208	1.94212	MT-ATP6	1.76933e-121	1.51882	FAM129C	3.3473e-24
EIF3G	3.00553e-223	1.94474	NINJ1	1.55341e-180	1.633	SLC9A9	5.93504e-204	1.77117	RPS25	3.54836e-16	0.436912	MYO5A	1.45358e-160	1.45388	DOCK9	9.64688e-09	1.94895	RUNX3	6.74744e-110	1.45723	TNS3	4.25113e-32	1.46424	ITSN1	2.66413e-55	1.37806	RETN	1.39862e-208	4.22665	CSTA	1.9253e-16	1.74079	MRC1	2.81412e-221	2.20732	FRY	1.70614e-84	2.95	TNFRSF18	4.40352e-22	2.93204	GAS6	4.80049e-56	1.93755	MT-ND4	6.97516e-121	1.45624	FAU	7.18077e-24
RPL37	3.01676e-222	1.12735	FAM45A	1.60656e-105	1.62584	DPYD-AS1	4.2312e-16	1.76683	TRAT1	4.88431e-16	2.04882	NPL	1.11093e-99	1.45199	AF165147.1	3.9317e-05	1.94801	SLC38A1	1.03515e-109	1.71444	FAM20A	5.584e-17	1.463	SRGAP2B	5.86058e-38	1.37458	SPI1	1.42073e-207	1.59175	MT-ND4L	6.45939e-16	1.01945	ADAM9	4.47963e-82	2.20697	CHST11	7.03582e-83	1.44	STK17A	4.86472e-22	1.32881	HSP90B1	4.61366e-166	1.93174	ATP6AP2	2.65784e-120	1.67382	CD52	8.08563e-24
ISG20	3.27308e-221	1.85355	PRELID1	5.07593e-299	1.62382	PEAK1	6.91426e-74	1.76573	LINC01871	7.36372e-16	1.45908	TNFAIP2	3.06267e-87	1.4515	AC016831.7	5.4983e-163	1.94269	HLA-E	3.66341e-109	0.792919	EDA	6.44471e-10	1.46211	RNASE1	4.6298e-94	1.37318	RPS13	1.95311e-207	1.36312	ATP5ME	7.47496e-16	0.940699	RASAL2	8.75408e-54	2.20554	TRERF1	1.52153e-81	2.69	RPS6	2.40284e-21	0.561573	GRN	5.37198e-179	1.92538	SPI1	9.18004e-120	1.40926	CCSER1	1.3477e-23
HLA-F	1.23209e-216	1.79964	HBEGF	1.57848e-97	1.61345	TANC2	1.42175e-32	1.76397	CRYBG1	7.52492e-16	1.23254	TBC1D14	7.58287e-135	1.45108	KIF21A	5.39052e-06	1.94155	CALM1	7.14104e-109	0.904775	COX6A2	0.0308671	1.45845	RGL1	1.99554e-54	1.36407	TALDO1	1.09948e-206	2.02736	RPL9	6.4431e-15	0.489294	SLC26A3	8.12766e-77	2.20422	PPP3CA	5.00635e-79	1.76	XCL1	4.15949e-21	3.68461	MPEG1	5.09956e-73	1.91624	MGAT1	4.81156e-119	1.44239	RPS28	1.46032e-23
DOK2	3.11078e-213	1.78159	NCF2	3.67673e-181	1.60912	ABI2	1.81722e-10	1.76138	SYTL3	8.41945e-16	0.784303	TRPM2	4.84888e-35	1.44989	OXNAD1	4.37886e-39	1.94002	RPL35A	1.3545e-108	0.893999	FRMD3	0.269898	1.44563	DIRC2	8.85531e-12	1.36237	SLC16A3	2.49924e-206	1.89239	ATP5MPL	6.83614e-15	0.932644	2020-03-01	7.41131e-176	2.20159	DENND1B	4.97266e-78	2.63	RPL13A	2.87987e-20	0.557586	FOS	7.80577e-189	1.91505	PHLDA1	4.98402e-118	2.81882	RPS7	2.68353e-23
PTGDS	1.6618e-212	4.99871	CEBPB	0	1.59134	ADAP2	8.33275e-65	1.76135	SCML4	1.05325e-15	1.91192	FCHSD2	3.24063e-139	1.44593	AC104365.1	2.08057e-05	1.93131	RPL10A	2.88026e-107	0.878167	ABLIM3	0.652407	1.4385	SPRED1	3.19248e-42	1.36001	RNASE2	2.78714e-206	3.4692	RAC1	7.05666e-15	0.768599	JARID2	1.0111e-150	2.2005	MCTP1	1.82682e-77	1.98	TRBC1	4.54195e-20	1.2832	HMOX1	1.01956e-109	1.91496	MT-CO2	8.98974e-118	1.39289	HLA-DQA2	3.28795e-23
TMA7	1.5685e-211	1.1198	MXD1	1.16225e-201	1.58996	DLEU2	2.4151e-145	1.76092	OXNAD1	1.05674e-15	1.4266	APP	4.94756e-75	1.43298	AC058791.1	9.24058e-21	1.91921	TMA7	3.25747e-107	0.946795	TNNI3	1.20283e-10	1.43686	RAPH1	4.12643e-37	1.35835	TNFRSF1B	1.24924e-205	1.61525	TSPO	1.24701e-14	0.859723	MERTK	1.04515e-180	2.19088	AL078590.3	2.53661e-77	7.35	MATK	7.01607e-20	2.07243	ANXA5	7.60626e-206	1.911	GNAS	2.24601e-116	1.31685	RPLP2	3.55889e-23
RPL29	2.35453e-211	1.04607	CNIH4	6.54595e-159	1.57957	ARHGAP26	4.38207e-226	1.73932	PYHIN1	1.69006e-15	1.17107	PLXND1	9.1952e-78	1.41746	SYNE2	1.40352e-83	1.91738	RORA	3.73123e-107	1.34447	WWP1	3.09307e-18	1.43343	SIRPB2	9.46331e-12	1.35519	CFP	1.97944e-205	2.82954	RPL35	1.53641e-14	0.460707	MIR99AHG	9.24096e-96	2.18914	RAPGEF2	3.86676e-75	2.57	NCR3	7.94134e-20	2.00131	BLVRA	6.34096e-83	1.91054	ACP5	2.45325e-116	3.67716	CIITA	6.77966e-23
HSPA1A	6.4692e-210	1.51917	VAMP5	1.27935e-197	1.57426	CEP170	1.11913e-44	1.73877	SLAMF6	3.70542e-15	1.95207	LY96	3.25957e-146	1.4166	CASTOR3	3.29031e-05	1.91422	RPS12	1.28859e-106	0.926606	MAP7	1	1.42498	MEF2C	8.53258e-129	1.35488	PCBP1	2.84543e-205	1.56095	HSPA1B	2.09857e-14	0.819573	USP32	4.02914e-121	2.18628	P2RX1	6.60321e-74	5.1	HLA-F	1.11395e-19	1.23106	TMSB4X	1.17004e-147	1.91036	APOE	1.07732e-115	4.71717	HLA-DMB	7.4815e-23
RPL19	1.13718e-209	1.07558	S100A6	0	1.57354	FCHO2	1.7629e-47	1.73857	CD8B	3.75027e-15	1.94874	LRP1	1.42195e-158	1.41058	GPR171	2.74386e-16	1.89699	RPS4X	1.83661e-106	0.900762	LDB3	0.0032924	1.42496	STARD13	2.27587e-65	1.35234	UPP1	9.47919e-204	1.96249	CTSB	2.72865e-14	0.430782	DIRC3	1.12014e-74	2.17106	SYTL2	9.99414e-74	3.18	CREM	1.91873e-19	0.99228	LMNA	3.34933e-161	1.90878	POMP	2.14228e-115	1.22687	NCOA3	1.61053e-22
ABHD17A	2.09937e-207	2.30072	VSIR	1.60059e-275	1.56745	OPHN1	1.35688e-13	1.73367	GIMAP7	4.79916e-15	0.977552	ARHGAP6	1.08848e-79	1.41045	TENT5C	1.62963e-18	1.8965	RPL26	4.30282e-105	0.919162	C1QB	1.36242e-50	1.4237	DAAM1	2.05606e-12	1.35123	PGK1	7.39291e-201	1.46715	RPS14	6.5981e-14	0.4489	MCTP1	8.94868e-172	2.16891	MAOB	1.27073e-73	6.87	CYBA	5.40442e-19	0.50859	YBX1	7.97717e-261	1.90852	CALR	3.78579e-114	1.48464	EEF1A1	2.04514e-22
RPS7	1.42181e-206	1.01299	ZFAND5	1.17965e-216	1.55729	ATG7	3.18044e-165	1.73356	RPL18	6.12593e-15	0.401643	NAIP	1.42048e-184	1.40903	AC092683.1	4.47357e-16	1.89523	IKZF1	5.50972e-105	1.05457	FCHSD2	6.73627e-61	1.42073	DAAM2	1.05376e-14	1.35119	PLIN2	4.18121e-200	2.29419	SLC11A1	1.32015e-13	0.909907	PTPN2	9.06663e-128	2.16458	TTC28	2.45291e-73	2.98	CDC42SE1	7.44529e-19	1.23639	TTYH3	1.11206e-80	1.901	SGK1	5.12618e-114	2.01477	TMEM156	3.81425e-22
RPS4X	3.92983e-205	1.02895	DNAJB1	2.13634e-271	1.55385	SH3RF3	1.34559e-12	1.73324	RPL10	8.52823e-15	0.333414	NPC2	1.73887e-141	1.40376	KAT2B	2.96502e-42	1.89398	TRAF3IP3	9.20274e-105	1.36575	DTNA	1.09384e-14	1.42003	PELI1	3.70799e-43	1.34995	SERP1	2.41705e-197	1.43139	BCL2A1	3.66871e-13	1.4849	HCK	2.04235e-138	2.15575	ACSL4	8.40575e-73	2.87	ETS1	8.20441e-19	1.02081	HSPA1A	7.71494e-167	1.89786	MPP1	6.50903e-114	2.21809	RPS19	5.5904e-22
AES	6.91307e-204	1.65008	NFKBIZ	1.55341e-180	1.55241	DENND1A	2.33127e-100	1.73054	ITGA4	1.38215e-14	1.21251	GNB4	1.44292e-44	1.40265	RUNX3	3.36196e-63	1.88888	RPS7	1.74425e-104	0.853909	GAS6	0.00376145	1.4189	PLXDC2	1.21395e-91	1.34673	TNFSF13B	5.55396e-196	2.21623	ISG15	4.00217e-13	1.02681	FAM157C	2.40044e-38	2.15444	ATXN1	6.06712e-72	1.46	RPL31	8.635e-19	0.607973	LAMP1	8.46909e-143	1.8935	CTSH	1.88152e-113	1.99024	RPL9	7.57609e-22
ADGRG1	8.46321e-204	3.46598	ADGRE2	3.87575e-163	1.54916	ZSWIM6	1.00139e-154	1.7289	ITM2A	1.39542e-14	1.37671	P2RY14	4.03746e-47	1.40166	ESR2	2.38965e-06	1.8828	CYTOR	2.12438e-104	1.47671	APBA1	0.0211706	1.41608	LGMN	3.39791e-77	1.34502	NCF2	3.10973e-195	2.28096	RETN	6.10547e-13	2.38842	PLXDC2	4.40342e-236	2.14507	NBAS	6.38025e-72	2.72	RPS29	9.08887e-19	0.57814	LAP3	2.806e-112	1.88093	ARPC5	2.30183e-113	1.20415	RPS29	8.03502e-22
IL2RB	1.09648e-203	3.22411	FKBP1A	6.51512e-282	1.5483	ATRN	2.20449e-32	1.72809	CD6	1.70156e-14	2.12039	PEAK1	9.06462e-92	1.39948	TNFSF8	4.33124e-19	1.87578	RPS19	1.1848e-103	0.906481	IL2RA	0.00460645	1.41436	CREB5	1.59075e-17	1.34397	RGS2	8.73187e-195	1.43169	FGL2	9.37053e-13	1.15031	NPPA	1.15293e-42	2.14034	ZMYND8	2.12796e-71	2.42	GZMH	9.67882e-19	1.19643	PRDX1	2.31326e-161	1.87147	HEXB	1.52616e-112	1.71759	RPL36	1.24637e-21
CD53	3.02331e-203	1.11135	ALDH2	3.82018e-101	1.5404	P2RY14	4.34829e-24	1.72581	RBL2	2.80715e-14	1.24674	MAF	1.11632e-120	1.39624	ITGA4	8.0655e-55	1.87138	HLA-F	1.0168e-102	1.23175	LPAR6	8.63545e-19	1.39625	C20orf194	3.43949e-51	1.34321	RPS11	5.70582e-194	1.2963	INSIG1	1.06648e-12	1.40876	TUBB6	2.85045e-46	2.13982	MYO1D	6.34735e-69	2.85	CD96	3.34001e-18	1.3204	CD163	5.25452e-244	1.87099	PPT1	1.62432e-111	1.70827	SP100	1.49605e-21
RPL14	1.06874e-202	0.996697	S100A4	0	1.53975	FAM13A	2.27008e-35	1.72378	IL2RG	3.19477e-14	1.0381	CPNE8	3.311e-83	1.39396	NCALD	1.59089e-17	1.86312	SARAF	5.78298e-102	0.912984	MYH7	0.000128455	1.39184	FILIP1L	5.5543e-37	1.34074	ARPC5	6.13181e-194	1.34413	LILRA5	2.42032e-12	2.03568	DOCK1	2.50437e-36	2.13679	ST7	2.67598e-68	3.38	S1PR5	3.48745e-18	2.22545	S100A4	2.46525e-199	1.86879	MMP19	2.89402e-111	3.58649	RPL6	2.1689e-21
HSPA1B	4.91493e-198	1.40111	HSBP1	1.54398e-248	1.53285	ANKS1A	1.49001e-67	1.72015	PCED1B	6.05247e-14	1.22106	FCGR2A	1.51889e-210	1.39363	MYBL1	5.91999e-23	1.86289	RPLP2	2.17981e-101	0.868502	P2RY14	5.14238e-08	1.39059	SHTN1	5.50272e-25	1.34045	BRI3	3.53985e-191	1.59978	GAPDH	3.8237e-12	0.447117	CD163L1	1.07156e-80	2.13184	BMPR1A	3.11096e-68	3.4	APMAP	3.86719e-18	1.5592	CTSC	2.75286e-187	1.84855	PFDN5	3.16108e-111	1.11332	LY9	2.1689e-21
RHOC	1.72011e-197	2.0908	GRINA	1.18713e-156	1.52956	F13A1	3.44931e-211	1.71984	TRAF3IP3	8.20632e-14	1.11152	FMNL2	4.58451e-95	1.38465	AOAH	2.45942e-102	1.86207	ID2	2.59448e-101	0.95055	MYO7A	0.660401	1.38797	MIR99AHG	1.02383e-26	1.3381	ACTG1	4.57584e-189	1.30178	RPLP2	4.69974e-12	0.418781	NAV2	1.87305e-95	2.12989	IRAK3	7.90924e-68	1.88	MALAT1	4.04464e-18	0.365725	JUN	2.01211e-156	1.84132	CALM3	6.06949e-110	1.66305	RPS16	2.89473e-21
PMAIP1	4.67749e-197	2.42726	LGALS9	3.52739e-163	1.52663	NRP1	3.34918e-111	1.71844	PDE3B	9.6799e-14	1.14575	ADAM9	5.8379e-91	1.38298	NLRC3	1.38241e-06	1.8594	CBLB	6.14796e-100	1.40395	SLC26A3	3.56648e-08	1.3873	FARP1	3.37022e-11	1.33669	PGAM1	8.5757e-189	1.83292	LAPTM5	6.03786e-12	0.562352	FP671120.1	3.5922e-62	2.12141	RUNX2	6.16129e-67	2.97	MT-ND2	4.3539e-18	0.539149	GADD45B	1.82658e-135	1.84097	MFSD1	1.4878e-108	1.51168	RPS21	3.38929e-21
RPS3A	5.45913e-197	1.05362	GRN	0	1.5265	ETV6	1.6682e-150	1.71502	LINC00861	1.12116e-13	1.59436	TSPAN4	7.67032e-57	1.38185	GRK5	1.43445e-22	1.85595	RPL19	7.00032e-100	0.823777	CD163	7.69117e-106	1.38645	EMP1	1.4901e-41	1.33414	BASP1	3.74642e-188	2.49458	RPLP1	6.64059e-12	0.463856	CPNE8	9.71248e-101	2.11508	CELF2	8.27663e-67	1.14	PMAIP1	8.0036e-18	1.52313	IER3	8.61708e-59	1.83327	MAFB	2.04321e-108	1.3414	RPS12	3.76513e-21
TBC1D10C	3.34965e-195	2.15913	UBE2D1	8.70799e-114	1.5235	ZNF710	3.58444e-35	1.70916	RPL7	1.98108e-13	0.473881	EDA	4.63329e-35	1.3798	RNF19A	1.24075e-59	1.85568	RPS25	7.94817e-100	0.845421	TRPS1	7.00005e-49	1.38189	TM6SF1	1.63661e-09	1.33009	MPEG1	4.14483e-187	2.48579	CEBPD	8.77348e-12	0.683893	HRH2	6.19768e-56	2.11309	NUTM2A-AS1	1.52477e-66	2.33	PSME1	2.1117e-17	0.893891	TMEM14B	2.08526e-49	1.82429	APOC1	4.63102e-108	5.88172	PTPN1	4.93326e-21
XBP1	6.65284e-195	1.65499	CLEC7A	8.09561e-297	1.52109	MAN1A1	4.33868e-86	1.70783	RASGRP1	2.25927e-13	1.54987	CNTLN	5.62366e-39	1.37669	PDE7A	3.0908e-83	1.8527	TUBA4A	1.66979e-97	1.59791	SPRED1	1.85366e-22	1.38007	CSF1R	1.14772e-54	1.32401	THBD	1.80535e-186	2.86894	THBS1	1.23012e-11	1.03588	RAB20	2.46253e-69	2.11155	AC087286.2	1.01809e-65	2.78	RPLP1	4.09963e-17	0.53606	LEPROT	3.34979e-37	1.82389	TIMP2	4.14817e-107	1.8284	HSH2D	5.09088e-21
RPS29	1.13695e-194	1.06474	HLA-DPB1	2.31828e-284	1.51758	MOB3B	5.18157e-16	1.70099	MDFIC	2.70965e-13	1.24603	ANKS1A	1.46692e-84	1.36892	PRDM1	1.41702e-48	1.84973	RPL36A	3.01963e-97	1.08066	RND3	0.0569903	1.37605	ZFHX3	1.06801e-54	1.32325	ENO1	3.31237e-185	1.38707	UQCRB	1.64167e-11	0.614616	RIN2	1.18916e-125	2.10149	GBE1	1.15468e-65	2.78	CD160	1.98624e-16	3.34267	ACTB	3.44124e-198	1.81647	NPL	6.50933e-107	1.58999	RPS11	6.2846e-21
RPL30	9.27252e-194	1.01206	TSPO	0	1.51678	LRP4	2.69728e-75	1.70087	RPL39	3.60679e-13	0.385906	SRGAP2B	1.0925e-80	1.36611	AC092652.2	0.000346983	1.84928	RIPOR2	5.51207e-97	1.26291	FMN1	1.83465e-57	1.37604	CD86	7.63077e-34	1.30269	CD68	2.33079e-184	1.44012	UQCR11	3.20291e-11	0.799724	EIF4G3	1.32406e-222	2.09958	GNAQ	2.39721e-65	1.4	LIMD2	5.28932e-16	1.2541	FOSB	1.26977e-92	1.81527	ENO1	4.07545e-106	1.25247	RPL29	7.72791e-21
MYL12B	3.13873e-193	1.11658	GCA	1.25018e-214	1.51663	SBF2	4.88648e-151	1.69602	MT-CO1	6.63326e-13	0.32578	2020-03-01	3.06248e-185	1.36534	CD8A	6.26119e-27	1.83759	SH2D1A	1.25206e-96	2.29704	MAN1A1	5.47684e-32	1.37534	LILRB5	2.43798e-29	1.30196	CD93	6.56622e-184	2.56804	PLIN2	1.94017e-10	1.11753	TNS3	4.81442e-132	2.09766	CCDC92	2.9702e-65	4.22	IFNG	5.37138e-16	1.9002	TGFBI	3.96701e-162	1.79393	LGALS9	8.59235e-106	1.83179	SMIM14	1.33133e-20
RPS6	5.00295e-193	1.01365	FPR1	8.1099e-230	1.51461	AC087286.2	1.81533e-24	1.67922	SIT1	8.1081e-13	2.5353	C20orf194	9.11253e-100	1.36482	ZHX2	1.63382e-39	1.82766	LEPROTL1	6.27144e-96	1.30845	TSHZ3	0.000832924	1.37429	CTTNBP2NL	3.05241e-14	1.29691	RHOA	7.99807e-184	1.25966	EMP3	5.60615e-10	0.561297	FGF13	7.2897e-53	2.08976	LYST	4.66321e-65	1.95	EIF3G	9.12241e-16	1.23351	BRI3	1.78178e-144	1.79197	ATP6AP1	1.06717e-104	1.87323	RPL26	1.77614e-20
RPL6	6.36814e-193	0.969608	C4orf48	1.11633e-177	1.51268	SIRPB2	3.57022e-10	1.67507	CD247	8.5615e-13	0.674686	SNCA	2.33104e-44	1.35838	TOX	2.56585e-32	1.82382	MYL12A	3.51231e-95	0.814513	LIMCH1	0.0317456	1.37208	SH3PXD2A	4.71284e-09	1.29459	LCP1	9.50483e-184	1.24601	CD74	9.22857e-10	0.337248	BACH1	6.93068e-168	2.07724	TMEM44	4.88529e-65	6.11992	IRF1	1.60872e-15	1.21829	PRDX3	4.4929e-67	1.77426	HSBP1	4.3899e-104	1.4365	FCRL1	1.80462e-20
CREM	1.0047e-192	1.49334	ADA2	9.41411e-149	1.50628	MYO5A	3.33005e-128	1.6736	RPL28	1.23486e-12	0.34782	RASSF4	6.62493e-94	1.35261	PATJ	4.27371e-38	1.81612	PITPNC1	3.64338e-95	1.39074	SLC7A8	0.608403	1.37076	ATG7	5.2956e-60	1.29059	GNG5	7.13045e-183	1.45777	CALM2	1.3614e-09	0.580106	LINGO1	1.36713e-145	2.06715	ZNRF1	5.84304e-64	4.29	CCND3	6.69346e-15	0.758321	MT-ND2	2.30943e-194	1.77219	SOD2	1.93568e-103	1.61979	IGHG3	2.16572e-20
ACTB	1.60723e-191	1.20541	PLIN2	3.34365e-183	1.50006	TBC1D9	2.13247e-08	1.65939	CD27	1.39548e-12	2.22907	CTSZ	1.84857e-150	1.34693	MMP25-AS1	6.53132e-08	1.81456	RPS20	5.97297e-94	0.86626	MTSS1	5.35803e-48	1.37059	FGD2	6.60269e-37	1.28028	RPLP1	1.1914e-181	1.4008	AP2S1	1.54411e-09	0.829084	UBASH3B	1.43196e-65	2.06661	ARHGEF6	7.50339e-64	2.73	SH2D1B	6.88778e-15	2.79709	STAB1	1.32579e-187	1.73697	LAPTM4A	1.93568e-103	1.34003	PRDM2	2.35554e-20
HNRNPA1	1.97312e-189	1.13534	RGS2	2.3664e-281	1.49537	GAS7	2.14291e-90	1.65737	MT-CO3	1.66856e-12	0.316596	EHD4	9.71999e-47	1.34357	PYHIN1	9.95588e-64	1.81299	RPL30	2.46846e-93	0.848268	ACTA1	1.09152e-05	1.37057	RNASE6	1.00521e-17	1.28026	EFHD2	1.74725e-180	1.57722	RPS23	2.04693e-09	0.376446	ELL2	1.52655e-74	2.06113	PALLD	2.97534e-63	2.79	TRGC1	6.98699e-15	2.08295	MARCKS	4.86027e-67	1.73068	TUBA1B	2.90464e-103	1.33518	RPL7	6.0154e-20
RPL7A	2.50502e-186	1.0057	CASP1	1.72509e-152	1.49475	KYNU	3.08872e-41	1.65643	JAKMIP1	1.71258e-12	2.23149	KLF7	2.89275e-59	1.33855	PLCB1	1.2637e-27	1.8072	RPL37	5.76849e-93	0.91859	TTYH3	0.000217329	1.37028	PDE7B	1.32589e-16	1.27571	PLBD1	4.70649e-180	3.11881	IFITM2	3.86063e-09	0.543765	LDLRAD4	6.20871e-228	2.06038	REV3L	1.85773e-61	2.17	RPL19	7.60032e-15	0.476213	CD81	2.49879e-74	1.72435	MT-CO1	3.64581e-103	1.30491	RPL7A	7.44215e-20
RPL5	5.74598e-186	0.983009	CD74	0	1.49436	NAIP	1.98338e-137	1.65366	TSC22D3	2.19974e-12	0.508734	PDE4D	7.63674e-57	1.32676	SAMD3	4.0865e-49	1.79771	RPS17	2.48557e-92	1.15312	ARHGAP22	0.0010296	1.36944	CD163L1	2.0967e-20	1.26941	GNAI2	1.52592e-178	1.47208	ATP5MG	4.17791e-09	0.521382	PHC2	6.42434e-79	2.05415	SPECC1	4.21348e-60	3.72	CYTIP	1.19974e-14	0.940616	LAPTM4A	6.09538e-135	1.7233	TPI1	8.45732e-103	1.17012	RACK1	8.57137e-20
SUMO2	4.3046e-185	1.263	TMSB10	0	1.49343	2020-03-01	2.53221e-102	1.65062	RPL11	3.62399e-12	0.327645	CTSA	2.00594e-86	1.32641	CD8B	3.47087e-13	1.79544	HSPA8	5.71424e-92	1.05865	NRAP	0.888457	1.3654	MAFB	1.77691e-77	1.26912	MT-ND2	5.60674e-178	1.36211	ASAH1	5.72826e-09	0.766025	UBAP1	4.20035e-57	2.05221	SNX29	9.03966e-60	1.56	ZAP70	1.2245e-14	1.64077	MT-ND4	1.84317e-176	1.72015	RNASET2	3.26422e-102	1.61051	PMAIP1	1.21738e-19
HMGB1	5.62623e-185	1.00137	BRI3	3.00711e-288	1.49095	PSD3	5.75615e-70	1.64923	DUSP2	6.95952e-12	0.710639	TRPS1	4.09022e-130	1.32602	ERN1	2.72626e-46	1.79538	RPS14	6.54372e-92	0.834156	MYO5A	4.1939e-42	1.36319	MS4A4A	5.42172e-71	1.26703	EEF1A1	1.75048e-175	1.36207	GK	6.24796e-09	1.25244	ETV6	2.69579e-203	2.04817	TTC39B	2.64768e-59	3.43	RPS3A	1.8871e-14	0.479002	HSBP1	3.54447e-117	1.71491	MS4A4A	6.78942e-102	1.36919	RHEX	3.77966e-19
CHST12	7.05684e-185	2.31484	ATG3	2.96404e-146	1.48138	ABHD15-AS1	1.37665e-24	1.64817	CCDC88C	7.60668e-12	1.36009	EVI5	9.90776e-80	1.32129	ADAM19	7.15986e-08	1.78421	PSME1	4.75117e-91	1.03506	IL7	0.01155	1.36285	NRP1	1.01054e-56	1.26502	CLU	2.53171e-175	3.59713	CLEC7A	7.45848e-09	0.943878	VCAN	9.36042e-86	2.04794	MSI2	1.16735e-58	2.31	JUN	2.41822e-14	0.871106	TIMP2	4.84633e-77	1.71278	SH3BGRL	7.12761e-102	1.1214	SEC62	4.78307e-19
FAU	1.01326e-184	0.973687	BLOC1S1	3.48913e-225	1.47482	ITSN1	2.22694e-85	1.64757	RPL27A	1.31984e-11	0.375564	AUTS2	1.0927e-69	1.32099	RETREG1	0.000372966	1.77896	CD48	9.67573e-91	1.12136	CUEDC1	0.0697038	1.36227	RIN2	5.24798e-42	1.26064	PNRC1	4.96543e-174	1.54142	MXD1	1.13969e-08	1.14168	NCOR2	2.00207e-83	2.04662	RNF130	2.04108e-58	1.51	RPL18	2.46224e-14	0.459609	LAMTOR2	1.83378e-76	1.71067	MT-ND3	1.56395e-101	1.30347	NPM1	5.96562e-19
RPL27	2.82864e-184	0.983315	BID	6.67036e-137	1.47207	ARHGAP31	8.60084e-21	1.6423	RPS4X	1.37836e-11	0.393078	PYGL	5.90552e-44	1.31993	MLLT3	7.06394e-12	1.7783	DDX5	1.71526e-90	0.614976	MEF2C-AS1	0.709418	1.36065	TBC1D9	3.54539e-10	1.25613	RPL9	5.23466e-174	1.27198	ARPC5	1.16067e-08	0.65699	AFF1	2.12609e-189	2.04206	GNPTAB	2.87289e-58	2.28	HMGB1	4.05556e-14	0.611712	DUSP23	2.01537e-46	1.70939	MT-ND5	2.12997e-101	1.1243	IGLC3	7.57975e-19
RPL21	3.05785e-184	1.13003	ATF3	5.7141e-174	1.46768	NHSL1	7.71267e-18	1.6406	GPR171	2.59734e-11	1.64713	IL13RA1	8.65017e-72	1.31969	PTPN22	1.94629e-41	1.7737	ARL4C	1.96105e-90	1.06815	PSD3	7.67695e-25	1.35749	SPATS2L	5.79654e-19	1.25488	H3F3B	5.63921e-172	1.15505	RPL26	1.25347e-08	0.369613	TFRC	2.35124e-61	2.04087	HS6ST1	5.1129e-58	4.63887	RPS2	4.70387e-14	0.471218	HNMT	3.2864e-104	1.70392	LY96	2.99295e-101	1.4321	RPS15	9.06509e-19
TYROBP	7.31205e-184	0.937106	LGALS1	0	1.46657	APBA1	1.4464e-08	1.64046	SMCHD1	2.99398e-11	0.740048	DAPK1	1.11783e-65	1.31186	TRERF1	5.07727e-38	1.76714	IKZF3	1.96105e-90	1.64592	MPPED2	2.14068e-09	1.35275	FPR3	3.69057e-28	1.25276	ANXA5	8.89178e-172	1.358	APOBEC3A	1.39324e-08	1.58308	SPRED2	1.00174e-34	2.04071	WNK3	5.6557e-58	7	ACTG1	5.41633e-14	0.483809	SNX3	7.79556e-149	1.6938	CEBPD	4.01998e-101	1.2105	NAP1L1	1.23083e-18
TTC38	7.92817e-181	2.81745	AP2S1	1.3048e-302	1.45776	SDCCAG8	9.8199e-49	1.63925	ANK3	3.84301e-11	1.29599	TCF4	1.59339e-115	1.31137	CDC42SE2	1.02736e-169	1.7656	RPL36AL	1.6354e-89	0.885845	SH3RF3	0.00313802	1.35095	IL13RA1	6.33207e-25	1.2364	PTP4A2	2.41061e-171	1.64513	B2M	1.69081e-08	0.573845	PPM1L	4.25425e-63	2.03612	KIDINS220	3.3134e-57	2.53	RPS7	7.38606e-14	0.479954	LILRB5	2.66619e-97	1.68372	RPS27L	1.18595e-100	1.26811	RPS20	1.74326e-18
EEF1A1	7.72054e-180	1.0634	HSPA6	1.75945e-183	1.45759	PTPRJ	9.63989e-90	1.63914	IKZF3	4.06069e-11	1.18683	HLA-DRB5	7.91626e-62	1.31121	CARD11	2.47941e-28	1.76525	CD99	2.16827e-89	0.788901	CPED1	0.0236228	1.35021	PEAK1	2.65794e-30	1.2348	NACA	9.60303e-171	1.23245	MAFB	2.65121e-08	0.681953	TMEM117	2.30949e-61	2.03289	GSE1	4.09203e-57	3.05	RPL14	8.55697e-14	0.481204	MT-ATP6	8.81363e-158	1.68319	NDUFA4	9.72159e-100	1.1203	RIPOR2	2.07312e-18
KLRC1	1.30665e-179	3.05456	ASAH1	0	1.45612	DIRC2	3.18969e-11	1.63627	GRAP2	7.65215e-11	1.2891	ZFHX3	3.65389e-120	1.31092	STK39	3.56525e-15	1.76219	LINC00623	1.42477e-88	1.40102	WLS	0.00240152	1.34897	SESN1	3.3245e-40	1.22799	MT-CYB	1.2725e-170	1.316	RPS27A	3.47222e-08	0.337483	STK3	8.95278e-119	2.03194	EPB41L1	8.06101e-57	3.65	GPR65	1.07062e-13	1.52004	COMT	3.32651e-87	1.6819	MT-CO3	1.9909e-99	1.29225	SP140	2.72532e-18
SPN	2.37485e-176	2.71362	IFITM2	0	1.45281	SLC2A9	4.03841e-16	1.6337	RPLP2	1.00662e-10	0.340941	DERA	1.46189e-44	1.3056	PCED1B	1.6124e-51	1.74744	RPS2	1.93365e-88	0.772547	NISCH	0.00102991	1.34704	FMN1	4.46082e-58	1.22455	AP2S1	1.83171e-170	1.36959	POMP	5.56489e-08	0.719154	CD163	6.81556e-230	2.02939	CTTNBP2	1.39813e-55	3.23	ITGB2	1.12179e-13	0.826567	PSAP	1.3897e-204	1.67414	PPIA	3.27353e-99	1.10201	RPSA	3.07111e-18
ISG15	1.28504e-174	1.35303	NAGK	1.05328e-132	1.44508	SSBP2	1.39831e-40	1.62915	TOX	1.69335e-10	1.4076	EIF4G3	6.39284e-122	1.30241	CASK	1.61253e-49	1.74461	LSP1	1.04578e-87	1.09786	AL160272.2	0.649318	1.34172	UBE2E2	2.03189e-55	1.22233	FGR	8.35545e-170	1.7039	AQP9	7.35309e-08	1.79428	F13A1	3.1042e-205	2.02615	PPM1H	5.17025e-55	4.86	NFKBIA	1.13726e-13	0.877177	FCGR2A	3.3681e-150	1.6694	CLIC1	1.59315e-98	1.09895	IGHD	3.27573e-18
ARPC5L	1.72258e-174	2.1659	CTSH	3.28027e-153	1.44488	SRGAP2C	7.29978e-25	1.62842	AC010609.1	1.92486e-10	1.83017	ARHGAP24	4.36336e-90	1.29984	CDC14A	9.29427e-22	1.74204	CAMK4	1.47537e-87	2.35392	FAM13A	3.67363e-08	1.34033	EVI5	6.99834e-24	1.22209	PYCARD	1.40382e-169	1.62972	PFN1	1.03463e-07	0.292337	TIAM1	1.47597e-39	2.02586	CLASP2	3.01977e-54	2.04	AC020916.1	1.22969e-13	1.31201	IDH1	2.33823e-45	1.66447	MT-CYB	2.41966e-98	1.2248	HINT1	5.0034e-18
IER2	1.55872e-173	1.43434	HLA-DMA	6.36346e-176	1.44382	TCF12	1.38931e-148	1.62797	PATJ	2.00758e-10	1.26237	CRYL1	6.52675e-48	1.29946	PPP2R5C	3.4078e-186	1.7398	ZNF831	2.25734e-87	2.30536	LRMDA	1.67938e-80	1.33738	MSR1	5.90158e-92	1.2184	SERF2	1.64966e-167	1.16773	SDCBP	1.14338e-07	0.600114	TGFBI	3.30214e-116	2.01506	PIK3R6	7.29684e-54	4.72	PRKCH	1.40528e-13	1.04467	ICAM1	4.74011e-43	1.66115	BLOC1S1	6.28682e-98	1.32424	RAB30	5.19918e-18
CARD16	3.20668e-173	1.80732	AP1S2	1.04771e-229	1.43922	TNRC18	4.88638e-27	1.62787	ISG20	2.6863e-10	0.770345	ZMIZ1	2.21463e-49	1.29795	CD3G	1.24486e-21	1.73801	RPL17	3.53865e-87	1.33711	STARD13	4.43168e-41	1.33179	PDK4	2.52793e-15	1.217	CFL1	1.50319e-166	1.18182	CD14	1.99581e-07	0.520252	ANKH	3.19186e-66	2.00922	NAV1	1.44751e-53	3.04	RPL7	2.36554e-13	0.454255	ATF3	1.46569e-80	1.65887	GSN	1.04084e-97	1.28571	CCR7	1.05027e-17
RPL18	3.60253e-173	0.922068	EIF4A3	1.91627e-129	1.43108	USP39	2.94754e-33	1.62538	RPSA	2.934e-10	0.49655	SRGAP2C	1.55836e-63	1.29756	DUSP16	1.06301e-08	1.73565	RPL18A	5.38042e-87	0.816994	ROR1	0.938728	1.33052	ENTPD1	1.97148e-22	1.21011	VSIR	3.24427e-166	1.61425	EEF1D	2.35861e-07	0.391215	ALOX5	8.45273e-119	2.00727	MAGI2	5.63874e-53	4.55	MT-ND3	3.40909e-13	0.469302	PRNP	8.82786e-61	1.6525	SMS	1.86886e-97	1.71064	SIPA1L3	1.28977e-17
GNG2	4.13987e-173	1.2559	NAMPT	0	1.42953	RNF150	2.17416e-20	1.62189	NCK2	4.2582e-10	1.1527	TPCN1	3.59451e-41	1.29673	P2RY8	2.06381e-14	1.73358	ITM2A	1.25912e-86	1.79573	WDFY3	4.98927e-30	1.32933	EPS8	3.78931e-30	1.20569	EMP3	1.9797e-165	1.18467	HSPH1	2.49836e-07	0.938497	ELL	1.48585e-58	2.00438	KCNMA1-AS1	2.92817e-52	6.69	JUNB	5.71989e-13	0.688539	HSPA1B	4.78715e-136	1.65204	CD81	7.81051e-97	1.89625	EEF2	1.31325e-17
SAMD3	2.61433e-172	1.8519	UPP1	2.10359e-185	1.42786	EPS8	6.03927e-29	1.62061	RPL31	5.25972e-10	0.479625	CD4	6.52327e-75	1.29663	TIGIT	6.06786e-07	1.73009	RPL21	2.21891e-86	0.853989	LRP1	4.04738e-14	1.31758	SESTD1	6.60031e-11	1.2056	FKBP1A	3.52524e-163	1.42908	HLA-B	2.73316e-07	0.293639	ARHGAP6	7.11227e-85	2.00192	CPEB4	1.12466e-51	2.01	RUNX3	6.9191e-13	1.24564	CD4	7.18158e-70	1.6494	C3AR1	1.97889e-96	1.55299	TRAF3	1.31584e-17
SH2D2A	3.24769e-172	2.65376	CD83	2.12954e-104	1.42573	ZEB2	1.84617e-281	1.61942	KAT2B	6.62913e-10	1.28269	CD68	3.53692e-117	1.28801	CD6	7.58125e-06	1.72824	RPL34	2.9854e-86	0.843613	LINC01684	0.021188	1.31291	MERTK	3.7548e-39	1.2048	CD63	7.67727e-163	1.15393	CFL1	4.85163e-07	0.322111	TBC1D14	4.3171e-150	1.99446	PRKCB	1.26725e-51	1.6	FCGR3A	7.58575e-13	0.857305	TUBB	1.13772e-93	1.63705	CD163	2.78055e-96	0.915009	RPL22	1.97547e-17
CD300A	4.23091e-172	2.36711	GLUL	0	1.42539	BACH1	6.52025e-87	1.61436	LAT	1.17673e-09	1.31613	TFEC	1.54837e-39	1.28662	TGFBR3	1.46395e-13	1.72372	RPL32	4.22251e-86	0.762349	FGFR1	0.234943	1.31097	IGSF21	1.68239e-09	1.20448	DUSP1	1.09608e-162	1.17202	ACTG1	5.05559e-07	0.316924	RBMS1	1.54937e-203	1.99297	GPAT3	4.4018e-51	3.75	RPS28	1.07982e-12	0.449716	RAC1	9.15748e-185	1.63017	BNIP3L	3.55707e-96	1.46486	BTG2	2.46755e-17
FCER1G	6.50537e-171	0.923521	C1orf162	0	1.42399	CD86	3.03775e-11	1.61307	LEPROTL1	1.4045e-09	1.00079	MFSD1	1.86908e-120	1.28229	MSI2	1.0511e-42	1.72271	SLFN12L	1.36499e-85	2.08332	TNFAIP2	3.69409e-06	1.31031	HNMT	2.92506e-36	1.20414	RPL37	3.6692e-162	1.22889	TNFSF13B	5.1279e-07	1.30881	ZMIZ1	3.35945e-56	1.99056	TPK1	4.75788e-51	2.15	LCK	1.10428e-12	1.09694	SDF2L1	2.24303e-53	1.6291	GPR183	1.56755e-95	1.46571	TMEM154	3.35176e-17
APOBEC3G	1.58292e-170	2.36353	DUSP1	0	1.42384	SLC25A13	1.93911e-28	1.61279	TSPAN5	1.97457e-09	1.49774	MAFB	1.94413e-173	1.2778	AKT3	2.76157e-70	1.7225	RPS4Y1	9.3424e-84	1.10126	UBE2E2	4.35253e-25	1.30921	PAPSS2	3.41632e-19	1.20256	SLC25A37	1.10694e-161	2.08437	APLP2	5.1279e-07	0.784904	SBF2	2.62812e-206	1.98924	PRKX	6.77192e-51	2.52	RPL36AL	1.2573e-12	0.645909	ATP5MF	3.36116e-131	1.62738	CD14	1.96959e-95	1.22407	PAX5	9.89391e-17
PSMB8	2.2805e-170	1.73403	ACTB	4.38343e-267	1.42295	THRB	2.70949e-31	1.606	RPS12	2.12092e-09	0.334922	HLA-DMA	2.83548e-60	1.27665	CLEC2D	1.07088e-110	1.71247	GZMK	2.02849e-83	2.21282	MS4A6A	6.41666e-86	1.30919	RCAN1	5.96708e-09	1.20137	GK	3.34516e-161	2.12575	BASP1	5.22992e-07	1.14484	THRB	2.35299e-73	1.97741	TMOD1	6.87311e-50	4.13	HSPA1A	1.29212e-12	0.635516	KDELR2	1.26818e-42	1.62149	LIMS1	2.7456e-95	1.53941	ZFAS1	1.25905e-16
RPLP1	2.09131e-169	1.10589	VCAN	9.22697e-200	1.40196	ELMO1	7.14173e-175	1.59984	ZEB1	3.01111e-09	1.41752	ZCCHC2	2.81185e-44	1.27359	SMCHD1	2.0972e-141	1.71208	HMGB1	2.7297e-83	0.681345	NLN	0.392629	1.30835	GAS6	8.94442e-13	1.19897	NPC2	9.77385e-161	1.0496	LTA4H	5.5294e-07	1.50444	SLCO2B1	8.24077e-138	1.97432	PIP4K2A	8.80783e-50	1.25	SKAP1	1.29976e-12	0.924542	NENF	6.90282e-41	1.60583	DYNLL1	6.0502e-95	1.11885	TSC22D3	1.34034e-16
RACK1	5.70235e-169	0.917152	FOSB	1.80923e-169	1.39932	CLEC7A	3.30635e-40	1.59909	AC016831.7	3.10382e-09	0.714507	SPATS2L	2.33339e-49	1.26942	NAP1L4	1.38783e-44	1.71104	ARHGEF1	2.7297e-83	1.14964	MAN1C1	0.58333	1.30373	LRRK1	8.49068e-09	1.19062	MCEMP1	3.89689e-158	4.12628	RHOB	6.02304e-07	0.674014	ZNF438	4.90267e-57	1.97383	TMEM154	9.32256e-50	3.47	HSP90AB1	2.04542e-12	0.655379	CLTA	2.20918e-139	1.59835	MSR1	1.13981e-94	1.15534	REL	1.87951e-16
RPS19	2.28308e-168	1.05443	SH3BGRL3	0	1.39864	CERS6	1.23623e-32	1.5974	TTC39C	3.40204e-09	1.22721	PTK2	2.93871e-45	1.26919	CEP120	3.05688e-05	1.69809	PTPN4	1.16478e-82	1.39069	LSAMP	0.000989696	1.30261	ITGA9	1.279e-12	1.18882	PABPC1	4.97859e-158	1.06212	RPS3A	6.46938e-07	0.32291	SPRED1	2.22011e-106	1.97202	RD3	1.24083e-49	11.6	ARPC5L	3.0926e-12	1.40377	TYROBP	1.91652e-174	1.5959	CREG1	1.82007e-94	1.71526	PPM1K	2.13393e-16
SRP14	5.02466e-167	0.977398	HCK	5.35594e-290	1.39408	PDGFC	6.4929e-28	1.59218	CASK	3.46069e-09	1.08945	RNASE6	5.85583e-44	1.26549	TMEM156	8.01989e-05	1.6946	EML4	1.22365e-82	1.14359	TNFRSF21	0.686484	1.30258	PTMS	2.98538e-16	1.18856	GSTP1	1.4547e-157	1.24419	SLC2A3	6.75444e-07	0.626659	ZEB2	3.39005e-296	1.97136	2020-03-03	4.35234e-49	3.60226	RPL18A	3.37422e-12	0.44135	S100A6	1.58278e-169	1.58982	TMSB4X	5.83368e-93	1.63634	PRKCB	2.52661e-16
MT-CO1	1.59599e-164	1.08825	RPS9	0	1.39249	TMCC1	1.24485e-41	1.59037	KLF12	3.55228e-09	1.10602	CPM	3.44702e-143	1.26419	RORA	1.23116e-59	1.69169	ITGA4	7.28753e-82	1.54583	TRPM2	0.0271174	1.30174	TFEC	1.46661e-12	1.18616	ARPC3	3.39228e-157	1.11654	PCBP1	9.37681e-07	0.784465	MIR646HG	1.12652e-39	1.97062	NBEAL1	5.08656e-49	2.41	STAT4	3.40649e-12	1.02178	HERPUD1	1.84929e-129	1.58789	HLA-DRB5	7.37573e-93	1.84776	RHOH	4.21401e-16
UBC	3.64098e-164	0.978982	RHOG	4.66569e-206	1.38722	TRAK1	2.38162e-24	1.58926	EEF1D	3.81581e-09	0.430738	EPS8	6.50885e-77	1.26099	CD3E	1.89816e-42	1.68442	RPL6	1.0035e-81	0.767092	ITPR2	2.39901e-31	1.30096	SLC8A1	3.44192e-66	1.18575	FAU	1.66817e-155	1.15849	RPS27	9.7912e-07	0.325443	SLC8A1	1.18178e-182	1.9666	N4BP2L2	1.43013e-48	1.04	EIF4A2	5.05657e-12	0.78764	LAMP2	3.39981e-59	1.58445	CTSA	7.75385e-93	1.46929	BLNK	5.03564e-16
CACYBP	2.24179e-163	1.79383	PGLS	3.79553e-133	1.38519	MCTP1	1.15438e-72	1.5876	EPB41	6.54289e-09	1.04922	SH3PXD2B	1.26783e-35	1.25978	LINC00623	1.16529e-59	1.68403	ZAP70	3.44504e-81	1.63595	ANK2	0.0346986	1.29818	ARHGAP5	4.62508e-16	1.18555	ACTR2	2.19941e-155	1.15616	RPL13A	1.43029e-06	0.302577	SLC9A9	2.4497e-220	1.96601	NRCAM	3.44828e-48	6.78	ARF6	6.21489e-12	1.07579	TXN	1.46028e-95	1.58294	ATP6V1G1	9.71947e-93	1.13917	PIM2	5.18872e-16
RPSA	4.17561e-163	0.932682	CPPED1	3.79425e-124	1.3776	RIN2	3.27879e-47	1.5824	ADAM19	7.36032e-09	1.85384	CST3	3.93511e-118	1.25894	PDGFD	3.43452e-05	1.67103	SEPT7	5.31861e-81	0.801309	FOLR2	6.2156e-10	1.29417	EPB41L2	1.1576e-19	1.17703	COX4I1	2.90722e-155	1.11825	GCA	1.6245e-06	1.16947	ASAP1	1.05717e-156	1.96412	CCSER1	2.55099e-47	2.96	APOBEC3G	7.35729e-12	1.43544	TAGLN2	5.30888e-138	1.57966	COX8A	1.42567e-92	1.16694	2020-03-01	6.0636e-16
ZAP70	4.91634e-163	2.34147	GSTO1	1.27622e-251	1.37253	COLEC12	1.05145e-86	1.5819	PPP1R16B	8.95811e-09	1.32751	ATP6V0A1	1.53635e-47	1.25844	YPEL1	3.38333e-06	1.67008	RPL11	3.87115e-80	0.71903	MYL2	3.79693e-26	1.29373	LDLRAD4	4.48243e-71	1.16971	RPL23	1.24483e-151	1.14181	CMTM6	2.20878e-06	0.974588	FHIT	2.76436e-120	1.96258	ALS2	4.58464e-47	4.04	RPL13	1.21741e-11	0.44071	ATP5PO	2.90969e-101	1.57225	C1QB	4.14069e-91	1.86641	CD22	6.67414e-16
RPL26	1.54693e-162	0.976038	RPS24	0	1.372	RGL1	1.49001e-67	1.5795	RPL14	1.03398e-08	0.360822	SNX8	6.65701e-39	1.25771	EPB41	4.64313e-41	1.6634	LINC00861	3.90936e-80	1.85684	C20orf194	3.11177e-25	1.29205	CD9	5.80763e-18	1.16834	FGL2	1.48523e-151	1.54373	ATP6V0B	2.25517e-06	0.792631	RASGEF1B	1.99575e-143	1.96147	TMEM164	5.44286e-47	3.24	IL32	1.30358e-11	0.691838	OAZ1	2.57812e-187	1.57167	C1QC	9.18158e-91	1.97142	RPL31	8.7135e-16
EIF4A2	1.79699e-162	1.19494	OAZ2	3.60716e-102	1.36418	EVI5	2.52782e-33	1.57337	RPLP1	2.47757e-08	0.23882	PTMS	1.9711e-42	1.25715	SLA2	4.2982e-06	1.6621	SEPT1	7.23336e-80	1.72913	PLA2G2A	0.171163	1.29175	NPPA	1.89797e-08	1.16647	SAMSN1	2.46075e-151	1.33157	LAMTOR4	2.61721e-06	0.785954	GPR137B	2.18837e-44	1.96145	ERG	6.74689e-47	6	NCAM1	1.37235e-11	2.56599	DDAH2	3.41592e-57	1.56035	SCARB2	1.49702e-90	1.81	CHPT1	1.01703e-15
PDIA3	7.19093e-162	1.35865	MRPL18	2.73812e-107	1.35968	WDFY4	1.07004e-10	1.5654	RPL19	3.24691e-08	0.277578	SHTN1	4.32408e-58	1.25107	LCK	1.09489e-57	1.66107	GPSM3	1.83497e-79	1.03407	SCARB1	0.844957	1.28808	FCHO2	6.01068e-27	1.16349	ATP5MC2	2.79538e-151	1.15339	CSF3R	2.94627e-06	1.19894	PCNX1	1.02526e-133	1.95872	PRELID2	1.14039e-46	4.09	SLA2	1.64949e-11	2.05871	TXNDC17	2.07974e-46	1.55736	RPL12	2.0406e-90	1.14231	ZCCHC7	1.89733e-15
RPL41	1.90085e-161	1.15009	CDKN1A	2.27287e-122	1.35385	STK3	2.85925e-45	1.56294	RPL10A	3.97861e-08	0.367649	GNAQ	1.50636e-156	1.25035	GOLGA8B	1.04456e-08	1.65755	RPL13	4.95427e-79	0.690982	CSF1R	9.50809e-09	1.28788	IL18	5.23506e-19	1.15674	CTSB	4.65805e-151	1.05723	RPL12	3.16415e-06	0.312352	RGL1	1.11671e-118	1.9586	NDEL1	2.32148e-46	2.35	MYBL1	2.01448e-11	1.5866	C4orf48	9.4509e-79	1.55513	CFL1	5.95233e-90	1.0693	ATP2A3	2.09196e-15
SEPT7	6.41254e-161	1.17861	FOS	4.78026e-254	1.34846	RAB31	5.43115e-74	1.56224	CARD11	4.12525e-08	1.24271	MCOLN1	1.29408e-53	1.24925	SEMA4D	5.71459e-38	1.65488	LIMD2	5.55892e-79	1.24944	QKI	1.78343e-49	1.28515	ARHGEF10L	4.26206e-16	1.15151	LGALS3	2.02446e-149	1.39762	C4orf3	4.82288e-06	0.801569	TRPS1	8.11536e-197	1.9579	FREM1	2.12606e-45	7.2	RPL27A	2.31258e-11	0.426479	MT-ND1	3.2479e-141	1.55366	ATP1B3	6.03155e-90	1.29638	FCMR	2.54879e-15
RPL31	1.73973e-160	0.962292	IER3	3.16328e-96	1.34578	SH3TC1	9.62877e-12	1.56219	PDCD4	4.33176e-08	0.956351	MKNK1	3.17742e-121	1.24923	CD3D	1.62638e-62	1.65055	ATP8A1	6.55769e-79	1.92237	THRB	2.57297e-09	1.28409	RGS1	1.02702e-19	1.15122	RPL37A	2.52742e-149	1.18474	SERP1	6.02142e-06	0.666783	PDE4B	2.2207e-120	1.95666	TIMP3	3.72345e-45	2.74	RPS15	2.32793e-11	0.425447	MFSD1	2.66441e-88	1.55355	RPS24	8.49026e-90	1.13183	RCSD1	3.54745e-15
CIRBP	4.75053e-160	1.09366	GNG5	1.15443e-260	1.33825	RNF144B	3.35026e-32	1.5617	LINC00623	4.66852e-08	0.930968	MARCKS	1.61739e-55	1.24854	ZBED4	7.51255e-07	1.64991	RPSA	1.50544e-78	0.826477	ARHGEF10L	0.000228772	1.28119	SRGAP2C	5.74878e-17	1.14819	RPL26	1.19397e-148	1.23041	RHOA	6.13015e-06	0.48691	DMXL2	4.09749e-80	1.953	CADPS	1.37895e-44	5.36	RPS4X	2.3397e-11	0.43108	CSTB	8.72508e-146	1.55346	UBA52	3.9789e-89	1.0914	SEPT6	3.98037e-15
APMAP	7.89765e-160	2.00601	HSPD1	1.58274e-195	1.33816	CPM	4.40362e-62	1.56149	CORO1A	5.31087e-08	0.542246	DNAJC13	2.94389e-44	1.24719	LINC00861	1.41226e-16	1.6457	NOP53	2.33695e-78	1.13005	PLXND1	0.00108538	1.27833	2020-03-01	1.62157e-60	1.14564	CD36	4.47924e-148	1.45573	FKBP1A	6.26659e-06	0.805851	DENND5A	1.2512e-44	1.95187	TESPA1	1.77769e-44	3.74	ARHGDIB	2.89245e-11	0.502975	APLP2	5.29131e-128	1.54074	MT2A	4.34162e-88	1.4212	FCRL5	4.41576e-15
UCP2	8.89845e-160	1.44078	TMSB4X	2.37384e-161	1.32109	FHIT	2.197e-66	1.55941	STK17A	6.37725e-08	0.873896	RAB31	3.54845e-160	1.24593	CASP8	5.84356e-35	1.63996	RPL15	1.0875e-77	0.726859	SOX5	0.0842885	1.2737	KLF4	1.80205e-20	1.14464	RPS16	2.5388e-147	1.14719	HSBP1	9.21401e-06	0.986919	MAP3K20	5.16357e-38	1.94652	WWOX	2.20427e-43	1.56	FAU	4.03716e-11	0.414763	CALR	2.01335e-104	1.53699	HLA-DMB	2.7811e-87	2.02858	UPF2	4.47147e-15
CYCS	9.69696e-159	1.25618	LGALS3	3.09065e-218	1.31545	TRPM2	3.21337e-08	1.55367	MYBL1	9.24452e-08	1.25413	CREG1	7.03729e-68	1.24448	ARHGAP15	2.29994e-186	1.63274	PFN1	1.09139e-77	0.8465	SPDYE2	1.71716e-05	1.27327	BCAT1	4.65068e-17	1.14183	PPIF	1.20079e-146	2.95925	MINOS1	9.52242e-06	1.00296	RUNX1	2.6075e-188	1.94425	ABCC1	2.285e-43	1.91	CARD11	4.12129e-11	1.73644	NDUFA4	3.62e-161	1.52954	PTMS	2.34979e-86	2.04156	PLEKHG1	4.48923e-15
NACA	9.81005e-158	0.912416	RPL28	1.87978e-285	1.315	APOD	2.27554e-13	1.54907	RPL35	9.65469e-08	0.310433	TMEM106A	9.61858e-39	1.24359	TARSL2	6.54412e-10	1.61938	CCDC88C	5.76609e-76	1.66368	ATG7	9.02591e-39	1.27128	CEBPD	2.18393e-60	1.14001	PLSCR1	1.65575e-146	1.47892	PABPC1	1.60431e-05	0.340556	ZFAND3	1.25217e-219	1.9215	CCDC141	1.08411e-42	2.56	PDIA3	4.3933e-11	0.902274	S100A11	1.30331e-170	1.52487	ATP6V1B2	7.25251e-86	1.61863	BCL2	5.59866e-15
SSR2	1.95187e-156	1.45419	ABRACL	1.7304e-186	1.31478	FAM168A	5.78766e-15	1.54792	SH2D1A	1.29116e-07	1.40898	AIF1	4.35106e-113	1.24233	RHOH	6.32399e-46	1.61693	PRKCQ	1.56236e-75	1.85302	RHOBTB1	0.40204	1.26171	SRGAP2	2.92124e-42	1.13366	RPS15	9.79247e-146	1.22091	GRN	1.76281e-05	0.717871	CYFIP1	2.36957e-67	1.9164	AP1S3	5.29913e-42	4.98	CCL4L2	4.84818e-11	1.84994	MYL6	1.95054e-194	1.51843	ACTG1	9.62622e-86	1.0136	ARID5B	6.29941e-15
JAK1	5.9878e-156	1.25708	RILPL2	9.16435e-136	1.31419	PRKAG2	2.09093e-61	1.54735	LEF1	1.36776e-07	2.14907	FGD2	3.23319e-81	1.23616	CCDC88C	1.61605e-22	1.59793	RPS28	2.65131e-75	0.734696	TNNT2	5.32797e-10	1.26028	GOLIM4	3.07394e-08	1.13359	LITAF	2.89897e-144	1.2022	SPI1	2.02977e-05	0.802959	HIF1A-AS2	1.31248e-35	1.9154	AC008014.1	7.6823e-42	3.06	FKBP11	5.964e-11	1.83942	TMSB10	1.81294e-139	1.5126	HMOX1	9.75907e-86	1.39385	SMAP2	6.32354e-15
SH2D1B	2.05278e-155	4.44198	FGR	1.83694e-192	1.31032	ACTA1	1.72215e-18	1.54654	NAP1L4	1.37148e-07	1.01059	CLTC	1.66325e-158	1.2356	STK17A	1.5936e-55	1.58911	RPL36	3.66424e-75	0.734766	TNNC1	0.000582885	1.26011	GAS7	6.46809e-43	1.13264	CEBPD	2.36807e-143	1.26939	CTNNB1	4.33746e-05	0.737443	PRKAG2	6.21347e-120	1.91163	EXT1	9.76792e-42	1.81	ARL4C	6.64304e-11	0.984175	PHPT1	2.99753e-82	1.50743	HNMT	1.38981e-85	1.31978	SELL	8.33621e-15
CDC42SE1	1.09685e-154	1.4552	SYNGR2	3.42234e-119	1.30918	CHKA	1.77261e-11	1.54362	RCAN3	1.57108e-07	1.6148	EPB41L3	5.65466e-148	1.23395	PHTF1	2.81836e-05	1.58623	PIP4K2A	1.8596e-74	0.951575	ZDHHC14	0.00691319	1.25767	SEPT11	5.96831e-13	1.13252	RPL22	5.70346e-143	1.11187	RPL35A	4.73917e-05	0.25668	SLC11A2	1.77617e-51	1.91142	AFF1	2.88327e-41	1.31	RPL26	7.88495e-11	0.442082	RNASET2	2.04505e-71	1.5038	YBX3	1.74737e-85	1.51501	SETBP1	9.01431e-15
CD48	3.50875e-154	1.40208	BASP1	1.31957e-105	1.30148	GRK3	1.85923e-36	1.54258	MT-ND2	1.88171e-07	0.291081	CYFIP1	1.47986e-85	1.23365	AKNA	1.42424e-48	1.58385	TSC22D3	3.67747e-74	0.800544	SORBS2	0.000166313	1.25608	KIF13A	1.30565e-09	1.12752	LAMTOR4	4.13821e-142	1.23034	VMP1	4.97391e-05	0.442105	FNDC3B	2.59739e-139	1.91106	INTS6L	4.32188e-41	3.45	CIRBP	1.09917e-10	0.726048	CEBPD	3.33375e-131	1.49512	NOP10	2.14719e-85	1.12536	NOP53	1.00759e-14
RPL37A	4.12977e-152	0.907463	SLC11A1	2.08019e-201	1.29986	TPCN1	6.45993e-14	1.53903	TBC1D10C	3.19734e-07	0.994803	UBE2E2	1.57552e-106	1.23174	GOLGA8A	1.60388e-06	1.57816	RPL4	9.07704e-74	0.80435	AUTS2	9.66872e-29	1.2556	CD14	1.59897e-70	1.12711	INSIG1	8.9909e-142	1.93189	IFI6	5.16106e-05	0.996172	GK	5.14757e-34	1.90613	RGS6	9.31147e-41	4.6	TYROBP	1.50353e-10	0.381291	MINOS1	1.27386e-89	1.4924	CANX	2.25949e-84	1.32266	PDE7A	1.09355e-14
CMC1	3.00499e-151	1.66575	CXCL16	6.99103e-95	1.29697	RNF149	1.80105e-174	1.535	RUNX3	3.50057e-07	0.98465	MEF2C	3.40099e-218	1.23135	SFI1	2.10563e-07	1.57741	RPL38	1.54165e-73	0.811023	FAM198B-AS1	0.644912	1.2544	FAM13A	3.35325e-18	1.12531	RPS8	2.95304e-141	1.12574	CXCL2	5.40683e-05	1.10647	UBE2E2	6.4825e-140	1.90486	SLC36A1	2.79156e-40	2.62	VPS37B	1.57293e-10	1.38819	C3AR1	2.55398e-72	1.49209	ATP6V0E1	2.61944e-84	0.999712	VPREB3	1.12365e-14
CD99	3.2836e-151	1.02415	CMTM6	2.80215e-213	1.29578	AP002336.2	1.32073e-10	1.53296	NKG7	4.84954e-07	0.250073	WWP1	4.97481e-80	1.22963	KCNQ5	5.37813e-05	1.57538	CLEC2B	1.77572e-73	0.97333	AP000311.1	7.54817e-06	1.25276	C3AR1	1.2026e-28	1.12481	AREG	3.25472e-140	1.808	UBC	6.04105e-05	0.280702	HDAC4	9.96198e-75	1.9036	NBEA	2.89554e-40	3.04	RORA	1.58624e-10	0.963571	TMEM147	2.68758e-40	1.48924	PCBP1	2.82222e-84	1.08581	SP110	1.39621e-14
MT-CO2	1.13306e-150	1.04259	PTP4A2	2.15483e-182	1.2915	PICALM	4.76967e-115	1.52776	PIK3IP1	5.32233e-07	0.947098	ATG7	6.2673e-104	1.22696	ATXN1	7.99317e-108	1.57449	RPL27	5.23017e-73	0.744882	DOCK1	0.0491019	1.25173	MFSD1	1.72075e-34	1.12474	LIMS1	1.07657e-138	1.52617	RPL37A	8.16674e-05	0.277993	AC009093.2	3.09462e-51	1.9035	BATF	3.20455e-40	2.6	ABI3	1.66684e-10	1.42054	PPT1	2.15994e-70	1.48826	GNAI2	8.79733e-84	1.13091	MICAL3	1.40218e-14
NDUFB2	1.88793e-150	1.17166	ATP5F1E	4.88398e-282	1.28992	SPIDR	3.92659e-118	1.52532	GZMH	5.4563e-07	0.795916	TET3	9.04567e-57	1.2163	TNRC6C	1.38694e-14	1.57156	RPL5	9.44532e-73	0.745497	TPCN1	0.000790084	1.25084	MYO5A	2.59716e-43	1.12271	ALDH2	1.4306e-138	2.3903	NACA	8.58157e-05	0.355524	MKL1	3.15153e-105	1.90112	CCND3	5.59357e-40	1.18	BTG2	2.84686e-10	1.02104	ATP6V0B	1.77934e-117	1.4879	AP2M1	9.87819e-84	1.38947	TENT5C	1.70334e-14
SUB1	3.36006e-150	1.04107	CAPNS1	4.3384e-134	1.28875	MIR181A1HG	8.35862e-15	1.51862	RPS5	5.89708e-07	0.394834	SNX2	6.45121e-135	1.21199	MTFR1	1.98898e-07	1.56655	RPL37A	3.92155e-72	0.766277	AMDHD2	0.808965	1.24968	CPVL	2.44789e-45	1.11611	SCPEP1	2.5126e-138	2.18721	FABP5	8.61934e-05	0.695747	FCGR2A	3.27121e-128	1.90111	CACNA2D1	5.82827e-40	4.24	PPP1R15A	3.04646e-10	0.97927	ATP5PD	6.57599e-78	1.48098	TPT1	3.61998e-83	1.10606	COBLL1	1.77361e-14
SRGN	5.90677e-150	0.836444	UBC	8.50553e-277	1.28403	SHTN1	1.00072e-11	1.51819	KIAA1551	6.96698e-07	0.854936	CTSL	2.14777e-129	1.20433	KAT6B	3.11657e-26	1.56578	EIF4A2	6.3804e-72	0.806529	ATP8B4	1.57727e-24	1.24943	RELL1	1.69861e-07	1.11454	BTG1	6.16735e-138	1.06825	VEGFA	0.000102084	1.28603	SNX29	7.34399e-162	1.89966	MAML2	6.23923e-40	1.09	GIMAP7	3.09662e-10	0.99844	CD74	1.45934e-136	1.48052	SDS	3.72452e-83	3.70725	SWAP70	1.93525e-14
ALOX5AP	1.26476e-149	1.21121	JAML	1.37342e-115	1.2832	NAALADL2	1.15917e-23	1.51605	SEMA4D	7.38969e-07	1.04302	LRMDA	1.23341e-123	1.19894	RFTN1	4.41305e-18	1.56198	PAXX	1.21388e-69	1.16847	NFIA	1.39764e-13	1.24683	SLCO2B1	3.26697e-46	1.11446	BLOC1S1	1.20238e-137	1.46395	CD52	0.000107398	0.44638	CMIP	1.01876e-163	1.89917	PNMT	1.93605e-39	7.06	TMA7	3.33038e-10	0.566033	UBC	3.12133e-159	1.47831	GLIPR2	8.21826e-83	1.43155	RPL14	2.05098e-14
TBX21	1.94764e-148	3.21902	RPL39	1.08755e-235	1.28196	QKI	2.35047e-141	1.51415	CD226	7.4088e-07	1.51683	STK3	6.16065e-63	1.19765	IKZF1	8.06507e-120	1.56005	CASP8	1.24658e-69	1.34414	BCAT1	0.00157196	1.2376	MTSS1	4.95056e-46	1.11041	UQCRH	1.77467e-137	1.20149	SMIM25	0.000112071	1.72221	GNAQ	3.11665e-196	1.89781	AL078590.2	3.28136e-39	6.85	XBP1	4.09906e-10	0.967778	TMBIM4	4.40169e-75	1.47236	CHMP1B	3.58947e-82	1.70319	RPL35	2.10174e-14
PTPN4	5.31693e-148	1.81786	PLSCR1	4.98836e-215	1.26881	CPEB3	2.63388e-20	1.51388	RPL15	7.96003e-07	0.266661	PIAS2	1.30569e-37	1.19168	CCSER2	1.326e-45	1.55815	UBB	2.31334e-69	0.821493	CTNNA3	0.00746038	1.23601	TTC7A	4.10904e-10	1.10702	EZR	3.58718e-137	1.53325	RPS11	0.000120938	0.286806	EDA	9.91729e-40	1.89612	STAG1	5.21972e-39	1.25	LSP1	4.68496e-10	0.876843	SDCBP	3.41868e-146	1.45983	RPL23	6.90961e-82	0.981787	GPR183	7.4394e-14
PRDX5	2.20859e-147	1.52594	UBA52	1.31823e-284	1.26827	KIF16B	2.84188e-08	1.51103	MBNL1	9.69566e-07	0.517279	GPR137B	2.45729e-38	1.19084	SPOCK2	3.17718e-13	1.55485	RPS3A	5.21303e-69	0.709041	RPH3AL	0.479798	1.23595	RTN1	1.02532e-14	1.10684	FOS	6.78658e-137	1.08806	PPIF	0.000132218	1.47949	ENG	7.04559e-54	1.8937	TENT5A	7.98401e-39	2.44	RBM39	5.63159e-10	0.579205	NDUFC2	5.34574e-63	1.45418	SLC16A3	8.09197e-82	1.23928	YPEL5	9.29412e-14
RPS11	5.5503e-146	0.884865	HSPE1	2.97555e-202	1.26372	MTSS1	1.30113e-98	1.5095	RPS13	1.15841e-06	0.283077	DTNA	4.0001e-49	1.19016	HIVEP2	2.4081e-14	1.55149	TTC39C	6.51933e-69	1.73098	ARID3A	0.0270706	1.23115	CST3	9.37082e-52	1.10549	GMFG	3.7969e-136	1.10774	KLF4	0.000134459	0.873256	PTPN12	5.78475e-82	1.88354	RYR3	8.57546e-39	5.68	VAMP2	6.67097e-10	1.23584	POMP	3.8982e-135	1.45104	TUBB	2.55455e-81	1.28437	NCF1	9.75167e-14
RPS18	2.81959e-145	0.996918	PFDN5	0	1.259	SNX29	6.93568e-94	1.50692	ATP8A1	1.26326e-06	1.041	C2CD5	9.11462e-49	1.18734	LRBA	3.37973e-65	1.54551	RPS16	6.77649e-69	0.708796	FGD2	4.36316e-09	1.22953	CSGALNACT1	2.00551e-11	1.10474	RPL8	4.15272e-136	1.07809	CD55	0.000137748	0.694765	NUMB	3.34373e-124	1.88026	LPCAT2	1.57741e-38	2.64	SEPT7	6.94223e-10	0.772044	PDXK	1.34308e-49	1.45016	TAGLN2	4.72612e-81	1.09739	SNHG7	1.11334e-13
PPIA	2.83515e-143	0.930181	SERPINB9	2.41468e-138	1.25854	TSHZ3	6.57124e-08	1.50306	MT-CO2	1.26594e-06	0.23757	UNC93B1	2.9502e-51	1.1852	GPRIN3	1.15188e-23	1.54347	GRAP2	9.49361e-69	1.47805	IL12RB2	0.0662214	1.22498	FMNL2	2.31588e-34	1.10401	HIF1A	8.13394e-136	1.21593	FOSL2	0.000140629	0.86081	SH3TC1	8.74946e-44	1.8784	ARHGEF3	2.57299e-38	1.86	SLC38A1	7.39011e-10	1.17641	SERF2	7.30421e-174	1.44974	ELOB	1.03308e-79	0.936171	TNRC6B	1.19751e-13
MT-ND4	1.84855e-142	0.990956	JPT1	2.13489e-128	1.25654	TBC1D14	8.02959e-77	1.50286	TRERF1	1.29872e-06	1.08144	QKI	4.56229e-181	1.171	STK4	8.36051e-150	1.54266	EEF1D	1.11746e-68	0.688974	PEAK1	6.81185e-15	1.22379	WDFY3	2.03922e-36	1.10171	METTL9	1.69765e-135	1.85971	MPEG1	0.000155166	1.29271	DNM2	9.46338e-98	1.87492	TNRC6B	6.23132e-38	1.16	PTPN4	8.44942e-10	1.20178	MT-CO3	3.83286e-134	1.44405	CD83	8.29282e-79	1.67621	PABPC1	1.3573e-13
CYTIP	7.59059e-142	1.26505	PPT1	1.12592e-145	1.25569	AGFG1	1.27263e-87	1.50263	PCNX1	1.35776e-06	0.768658	AP1B1	1.44719e-84	1.16832	BRD1	4.32719e-08	1.53291	OST4	1.47698e-68	0.799519	TMEM106A	0.0724889	1.22209	DERA	9.83076e-11	1.10157	NLRP3	4.50646e-135	2.70102	ATP1B3	0.000175778	0.680392	ITSN1	1.76392e-131	1.86793	KCNQ1OT1	1.95326e-37	2.92	RPL35A	9.53326e-10	0.38723	ATP6V1F	7.3245e-101	1.44397	CLTA	1.06222e-78	1.02939	RPS9	2.63921e-13
CCND3	8.20291e-142	0.959554	GSTP1	1.87162e-244	1.25382	TPTEP2-CSNK1E	2.97159e-10	1.50257	CD40LG	1.48089e-06	2.73719	HDAC9	1.32968e-82	1.16829	GLMN	2.33631e-09	1.52877	RPL24	1.74368e-68	0.733102	ANKS1A	1.38883e-12	1.21731	ANTXR2	1.76736e-10	1.10021	RPL12	4.17215e-134	1.14837	CD36	0.000179663	0.819038	DST	1.03975e-73	1.86676	HIPK2	4.07899e-37	2.03	CLDND1	9.79846e-10	1.47113	HLA-DMA	1.13767e-62	1.44264	RPL22	2.00326e-78	0.953773	TNFRSF13B	2.75717e-13
TPT1	4.4995e-140	0.89107	SERP1	1.70309e-266	1.2538	ITPR2	7.58966e-87	1.50235	MT-ND4	1.76074e-06	0.246841	MIR99AHG	2.03909e-42	1.16474	BTN3A1	2.76396e-08	1.51411	RPL18	9.60531e-68	0.678299	RIN2	5.21728e-13	1.21575	ATP8B4	4.01525e-36	1.0991	CD44	2.05219e-133	0.992611	HLA-DRB1	0.000183699	0.371125	DNAJC5	2.15699e-56	1.86631	ADAM12	4.34665e-37	5.19	TMIGD2	1.1785e-09	2.98449	MRC1	5.51832e-165	1.42978	PTMA	2.56332e-78	1.07365	HLA-DOB	3.5665e-13
VAMP2	6.14969e-140	1.74377	DNAJA1	3.09155e-212	1.2525	BAZ2B	2.02706e-54	1.49675	CASP8	1.80797e-06	1.0387	SEPT11	4.38883e-44	1.16191	TRAC	3.25769e-37	1.50994	CD7	1.93994e-67	0.808968	CRYAB	6.21134e-07	1.21352	MCTP1	1.54339e-32	1.09712	LTA4H	4.52632e-133	2.15845	CFP	0.000189484	1.49026	SRGAP2	8.20868e-118	1.86614	PRKN	6.79112e-37	1.63	PSMB9	1.2203e-09	0.887816	RGS2	2.28051e-89	1.42553	ATOX1	3.20863e-78	1.46414	SINHCAF	4.01418e-13
RPL24	2.6433e-139	0.867941	GNS	2.1062e-127	1.25163	CAMK1D	2.3303e-97	1.49377	DPP4	1.98135e-06	2.29455	PAPSS2	2.70775e-49	1.16097	BCL2	3.62077e-51	1.50424	AES	5.95085e-67	0.989682	DPY19L2	1	1.21299	AP003086.2	2.26677e-15	1.09249	IL1R2	6.88599e-133	3.23001	HIF1A	0.000232125	0.599341	PELI1	5.92121e-71	1.85709	FARS2	7.87646e-37	2.01399	RPL11	1.23213e-09	0.382631	C1orf162	1.31307e-104	1.42266	LDHA	3.54219e-78	1.19617	MARCKSL1	5.34416e-13
SERF2	1.56914e-138	0.804597	YBX3	2.16431e-141	1.24543	FHL2	1.76705e-18	1.49166	RUNX2	2.00524e-06	1.17762	MS4A7	1.08232e-69	1.15731	ATG5	7.51149e-21	1.50381	TOMM7	6.67581e-67	0.831293	ZFHX3	4.07014e-17	1.20866	GPR183	7.76606e-23	1.09039	RILPL2	1.20005e-132	1.8325	CD63	0.00023635	0.376109	DNM1	1.86338e-35	1.85573	KANSL1L	8.17143e-37	2.20193	IL18RAP	1.41106e-09	2.26756	ANAPC11	2.10254e-60	1.42245	BCAP31	4.06842e-78	1.45712	ARHGAP24	7.30042e-13
HAVCR2	3.46605e-138	1.67431	ATP6V1B2	1.55356e-107	1.24418	ATP8B1	1.19164e-10	1.48791	ZC3HAV1	2.44028e-06	0.83512	DIP2B	2.20461e-61	1.15659	ARID5B	6.12474e-43	1.50239	RPL10	6.67724e-67	0.647995	DPH6	0.0314869	1.20076	ANKUB1	2.59293e-14	1.08893	H2AFY	1.31139e-132	1.16059	CXCL8	0.000246226	1.36392	FRY	6.37096e-42	1.85551	TOX	8.56336e-37	2.16228	PIK3R1	1.95671e-09	0.838449	FGL2	3.85201e-72	1.42228	ATP5MD	4.4246e-78	1.03095	SYNGR2	7.30805e-13
MT-ATP6	5.1589e-138	1.00182	ANXA5	1.59859e-256	1.23527	UGGT2	2.96768e-08	1.4879	RPS7	2.80875e-06	0.281389	KCNMA1	3.49933e-51	1.15448	PDCD4	8.07258e-36	1.50097	RPS15	7.09586e-67	0.649472	NAALADL2	7.88145e-06	1.19941	LPAR6	2.16704e-37	1.08402	RPL13	3.8823e-132	1.21186	SLC25A37	0.000247116	0.977548	ATP11A	4.68026e-52	1.85375	NMT2	6.3694e-36	3.27863	RPL6	2.88927e-09	0.392585	NEDD8	4.07693e-102	1.42005	UQCR11	4.4246e-78	1.06725	HSP90AB1	8.00865e-13
RPL9	1.18103e-136	0.865407	MTPN	1.39204e-123	1.22995	BCAT1	7.22847e-14	1.47198	RPL30	3.10756e-06	0.312672	NFIC	1.61549e-59	1.15244	ANKRD44	5.66672e-151	1.49333	PPP1R2	1.19412e-65	1.10327	PDE4D	1.78886e-14	1.19711	TMCC1	1.5264e-17	1.08249	RPS28	5.62125e-131	1.14708	RPS8	0.000265133	0.252815	PFKFB3	2.73426e-76	1.85232	PRKCA-AS1	1.10168e-35	4.03493	STK4	3.29486e-09	0.619176	UQCRQ	3.67542e-107	1.41862	RPL8	5.74594e-78	0.997286	ELOVL5	9.65476e-13
GSTP1	4.28964e-136	1.05921	CSTB	4.21188e-221	1.22742	FAR2	2.21182e-16	1.46474	TNRC6B	4.62989e-06	0.587919	HCK	4.3296e-112	1.14988	NLRC5	6.14456e-17	1.48907	PTPN7	1.78736e-65	1.30969	GAS2L3	0.873187	1.1939	FOXO3	9.65902e-37	1.08151	RPL7	2.98057e-130	1.04915	CD93	0.000341088	1.20458	PLEKHM2	1.10566e-46	1.85047	LINC00486	1.18753e-35	1.63975	DNAJA1	3.6526e-09	0.680948	TNFRSF1A	1.99737e-73	1.41556	COX6B1	6.58938e-78	0.950135	ANKRD44	9.72551e-13
DHRS7	5.52429e-136	1.9404	GLRX	2.00066e-163	1.22731	AGO4	1.29104e-21	1.46468	MSI2	5.65927e-06	0.928462	PEPD	6.83403e-50	1.14893	ACAP1	1.39885e-43	1.48845	KIAA1551	4.96911e-65	1.13707	TCAP	1.03766e-05	1.18868	NISCH	3.87199e-11	1.07932	ATP6V0D1	3.1751e-130	1.59388	ATP6V0E1	0.000367727	0.540822	PDE7B	9.59191e-44	1.84887	PTGS1	3.55485e-35	4.03465	RPL32	3.81335e-09	0.379978	CANX	1.39153e-63	1.41529	ARPC2	1.04475e-77	0.876154	CCDC6	1.1902e-12
MATK	5.58674e-136	2.68065	INSIG1	1.10483e-111	1.22577	CNTLN	4.39112e-09	1.45911	ERN1	6.62984e-06	0.98824	ALOX5	3.0288e-98	1.14737	SIK3	1.73567e-65	1.48467	RPS23	1.51497e-64	0.67147	AC010127.1	0.867763	1.18868	WWP1	2.12777e-22	1.07637	ANPEP	7.05979e-130	2.35096	THBD	0.000407053	1.21134	PTK2	2.29249e-51	1.84826	PRKCE	8.88877e-35	1.93927	ADGRE5	5.92214e-09	0.846677	ZFP36L1	1.58983e-136	1.41417	C1QA	1.08331e-77	1.57765	FUT8	1.20426e-12
PPP1CA	6.15219e-136	1.41987	JUND	3.7432e-220	1.20943	CD163	7.15402e-149	1.45699	RPS21	7.95065e-06	0.420805	MSR1	5.41857e-178	1.14535	ANKRD36	2.43915e-15	1.48411	RPL39	7.0998e-64	0.716281	ANKRD1	0.00123974	1.1876	SNX2	2.05095e-39	1.07602	COX8A	1.47781e-128	1.196	RPL22	0.000434869	0.347661	IQSEC1	2.33028e-62	1.84742	NUTM2B-AS1	8.99818e-35	1.76232	GNPTAB	6.49611e-09	1.19646	SNX2	2.4765e-90	1.41287	EIF4G2	1.22325e-77	1.09659	IFNG-AS1	1.32726e-12
CX3CR1	2.38753e-134	2.95104	GNAI2	8.13297e-217	1.20834	TCF4	9.40115e-39	1.45472	FOXO1	1.01976e-05	0.895067	RBMS1	1.52659e-127	1.14519	FAM214A	3.12714e-11	1.48189	GIMAP4	1.18897e-63	1.12838	DES	0.000364179	1.18692	HERPUD1	5.73193e-35	1.07536	ZFAS1	1.13031e-127	1.21249	ATP5MD	0.000505756	0.700289	NT5C2	7.40284e-87	1.84413	RAP1GAP2	1.43027e-34	2.45916	CYCS	6.54788e-09	0.792664	DBI	7.55761e-122	1.41049	LAMTOR4	1.47773e-77	0.947614	FNBP1	1.99671e-12
CHCHD2	6.70616e-133	0.972043	RHOA	4.91106e-278	1.20601	SLC2A13	1.42547e-08	1.4545	ARID5B	1.28672e-05	0.828918	NCF4	6.41209e-86	1.14389	KIAA1551	3.54902e-45	1.48138	GCC2	1.19204e-63	1.04485	ITGB5	0.0529264	1.18553	SYK	1.45886e-38	1.0723	TMEM167A	1.82038e-127	1.69832	RPL38	0.000505756	0.320557	ARHGAP10	6.00549e-54	1.83242	AC093523.1	1.51792e-34	8.14468	RPL27	6.62447e-09	0.415458	ATOX1	4.83153e-52	1.40553	PEA15	1.6018e-77	2.22803	SPCS2	2.30618e-12
RPL10A	7.34791e-133	0.794305	MT-ND3	1.58234e-202	1.20222	DISC1	1.52539e-61	1.44349	CYTIP	1.46698e-05	0.637023	ATRN	7.11718e-49	1.14246	SMAD3	1.32411e-05	1.47661	ERN1	1.26484e-63	1.27724	DAPK1	4.43598e-08	1.17742	DAPK1	2.59626e-19	1.07129	RPL32	2.42344e-127	1.18615	DAZAP2	0.000584099	0.668583	STAB1	1.89255e-161	1.83104	DNAJC1	2.226e-34	1.80229	NCALD	6.71051e-09	1.86337	PYCARD	1.14382e-84	1.39825	RNF130	2.27205e-77	0.807621	IKZF3	2.44682e-12
RPS12	9.54182e-133	0.918138	HIGD2A	9.46176e-153	1.20115	NUMB	7.23714e-49	1.44115	PIP4K2A	1.58456e-05	0.642373	CEP170	9.42717e-75	1.14005	SFXN1	6.06105e-07	1.46802	SUB1	1.89156e-63	0.732224	FHOD3	0.95799	1.17538	AP2A2	7.26535e-30	1.07029	EIF4G2	8.21361e-127	1.31358	FAU	0.000594108	0.245848	TEC	4.39609e-37	1.82844	GAS7	3.52868e-34	1.41816	PSME2	6.72218e-09	0.807966	ANXA2	1.91218e-123	1.38795	RNH1	2.31446e-77	1.21948	AC004687.1	3.39485e-12
DBI	4.82041e-132	1.08522	ARPC3	6.14776e-299	1.2002	RPS6KC1	7.50763e-17	1.43921	BACH2	1.93909e-05	1.31618	SGMS1	5.92103e-73	1.13998	CEP85L	9.30184e-18	1.46359	RBL2	4.2271e-63	1.32143	EPB41L3	3.55398e-17	1.17428	NFIA	1.03815e-21	1.0678	ACSL1	8.89729e-127	1.26603	ITGAX	0.000607869	1.13348	FAM49A	4.95574e-52	1.82691	P2RY14	3.69267e-34	2.0778	EEF1A1	8.21147e-09	0.397962	SELENOH	1.79322e-58	1.38376	ATP5MC3	4.50536e-77	1.05991	FCHSD2	4.04787e-12
MT-CYB	6.89542e-132	0.887801	MAFB	2.66328e-219	1.20008	NF1	1.83925e-38	1.43857	C15orf53	2.0588e-05	2.88202	NFIA	9.36922e-57	1.13982	SP140	5.05267e-07	1.4623	SUN2	5.41533e-63	1.20662	SNCA	0.0943837	1.17187	CD83	1.28031e-12	1.06626	VEGFA	2.29613e-126	2.15579	RPS20	0.000614081	0.239733	SH3BP5	1.75781e-66	1.82638	TBC1D14	3.88223e-34	1.31308	ABHD17A	8.25945e-09	1.25921	CEBPB	3.27878e-127	1.37771	CYBB	1.51884e-76	1.32809	SPIB	4.25654e-12
SNRPB	1.67052e-131	1.50036	LY6E	2.30607e-144	1.19583	LPAR6	4.50293e-32	1.43682	HELB	2.07026e-05	1.33197	FKBP15	1.48553e-42	1.13803	RBL2	4.56937e-24	1.46138	HNRNPA1	7.65146e-63	0.752213	COLGALT1	0.0173514	1.16951	EPB41L3	9.64842e-46	1.06328	C1orf162	8.52736e-126	1.15293	NR4A3	0.000641171	1.31136	TRIO	1.29576e-108	1.82082	MLPH	3.98261e-34	7.07116	SELENOK	1.08058e-08	0.733707	DUSP1	1.36214e-131	1.37384	RAB13	2.84444e-76	2.42207	C6orf48	4.90182e-12
RPS14	6.74943e-131	0.908166	PECAM1	4.67583e-124	1.19284	PDK4	6.44143e-12	1.43315	MT-ND5	2.40311e-05	0.406545	ATF6	2.4484e-76	1.13792	SYNE1	1.59212e-35	1.45884	EEF1A1	1.18342e-62	0.681418	CDC42BPA	0.347691	1.16708	STX7	9.11217e-29	1.06291	DAZAP2	2.06628e-125	1.12619	PTP4A2	0.000680045	0.86447	ATF6	3.66859e-77	1.8208	AHI1	6.57489e-34	2.2847	TBC1D10C	1.12525e-08	1.23505	RNH1	5.16729e-75	1.36841	TPM4	8.16242e-76	1.15949	RPL27	4.98824e-12
TXNIP	8.07392e-131	0.864274	CEBPD	3.94166e-218	1.19243	ZFAND3	6.55117e-131	1.43242	PPP2R2B	2.6041e-05	1.39373	BLVRA	4.06572e-47	1.13635	ITM2A	9.07926e-12	1.45078	RPL28	1.90828e-62	0.681921	LRRK1	0.0483725	1.16676	SLC31A2	1.62239e-07	1.05938	ARPC4	1.67231e-124	1.49643	RPL23	0.000953018	0.329908	CEP170	5.84059e-74	1.81635	PBX1	9.8943e-34	4.25541	EOMES	1.23375e-08	2.2255	GTF3C6	4.96336e-46	1.3675	SNX3	1.17222e-75	0.95725	ANAPC16	5.73287e-12
RPL13A	3.09435e-130	0.884578	POU2F2	8.93571e-108	1.19156	RASAL2	2.99019e-15	1.43147	LBH	3.03322e-05	1.28237	RAPH1	9.68765e-59	1.13225	MAP3K5	2.99811e-36	1.43931	LDHB	3.1374e-62	0.955904	CCDC141	0.00275956	1.16553	TMEM14C	1.0959e-08	1.05832	HSBP1	7.38345e-124	1.37125	RPL32	0.00096623	0.246923	TNFAIP2	3.79029e-63	1.81345	DOCK5	2.24959e-33	1.8494	RPL10A	1.39948e-08	0.414893	MT-CO2	4.9931e-113	1.36551	HLA-DQB1	2.38013e-75	1.52369	CNR2	5.83413e-12
RPL35A	6.63717e-130	0.808746	LAP3	1.10302e-141	1.18926	SPTLC2	4.25176e-27	1.43069	TMC8	3.27486e-05	0.972869	TMCC1	8.80458e-51	1.13217	CDK17	6.24453e-16	1.43044	PDCD4	4.37899e-62	1.19688	FHIT	5.70409e-15	1.16309	DPYSL2	3.27181e-18	1.05468	RPS12	9.12324e-124	1.15743	FPR1	0.00110821	0.800788	FRMD4B	6.16252e-190	1.81058	PHF20	2.58575e-33	1.46492	CFL1	1.60081e-08	0.37587	LSM3	1.57262e-49	1.36474	EEF1A1	2.88642e-75	1.10742	RPS10	8.26257e-12
HSP90AB1	7.9378e-127	0.993094	PCBP1	2.20059e-209	1.1867	DENND5A	5.00351e-09	1.42672	LDHB	3.30434e-05	0.810043	DMXL2	9.22624e-65	1.12573	AC058822.1	6.19118e-06	1.43032	RPL35	4.43949e-62	0.659311	CKMT2	0.635464	1.1614	CSF2RA	7.24909e-24	1.04914	TPM4	2.50034e-123	1.28676	GNG5	0.00131651	0.703904	CLIP1	1.05506e-48	1.8103	ZNF521	2.96091e-33	5.35886	SH2D1A	1.98066e-08	1.69754	TSPO	2.40799e-117	1.3629	TMSB10	4.98991e-75	1.16688	RASGRP3	8.45407e-12
PAXX	3.10766e-126	1.65897	PET100	3.50877e-113	1.18554	ZNF438	2.61536e-15	1.42443	GZMM	3.44177e-05	0.663129	CYBB	1.19419e-57	1.12566	RSBN1	9.69467e-07	1.42135	ITGAL	1.02151e-61	1.33835	ETV5	0.369423	1.1563	SGK1	5.84551e-15	1.04719	UQCRB	4.65551e-123	1.00902	TPI1	0.00146182	0.507673	SLC2A9	9.78529e-35	1.80922	PAG1	5.29036e-33	1.71392	DOK2	3.02331e-08	0.975846	CSF1R	3.61337e-68	1.3519	LST1	5.31874e-75	0.734403	RPL37	8.7614e-12
MT-CO3	6.8163e-126	0.920491	COX6B1	6.24284e-231	1.18423	MED13L	4.44312e-91	1.42049	ODF2L	4.67371e-05	1.16801	FHIT	6.36769e-51	1.12539	AC010894.3	6.67639e-20	1.42102	IRF1	1.88067e-61	1.06538	TTTY14	0.0579754	1.15459	ITPR2	1.97982e-37	1.0446	CLIC1	8.37046e-123	1.03143	AC245128.3	0.00149671	2.02745	KCNMA1	2.12577e-58	1.80575	OSBPL8	9.74484e-33	1.60456	APBA2	4.6556e-08	1.92429	CHCHD10	2.68755e-63	1.35023	ITGAX	1.45512e-74	1.6389	IFT57	1.00736e-11
PPP1R15A	3.91056e-125	1.4783	ZYX	5.93498e-136	1.18399	RUNX1	1.12045e-103	1.41746	TNFAIP8	4.67715e-05	0.797952	GRN	9.8136e-92	1.12502	ANKRD36C	5.28029e-11	1.41919	RPL7A	2.65628e-61	0.685383	SIRPB2	0.263521	1.15311	ANKS1A	1.16597e-23	1.04376	RPL29	6.22284e-122	1.03643	RPS29	0.00152637	0.210451	EMILIN2	5.88558e-55	1.80316	BPTF	4.34076e-32	1.4811	FAM177A1	6.61574e-08	1.24599	UQCR10	3.2037e-96	1.3485	FBP1	2.85948e-74	2.82324	EIF5	1.37646e-11
BPGM	2.96354e-124	3.12845	NAP1L1	8.267e-162	1.18223	OSBPL1A	5.17264e-09	1.41629	SLAMF1	4.78911e-05	1.98557	HLA-DRA	1.37309e-66	1.12227	NPC1	1.85506e-17	1.41705	SPOCK2	3.34796e-61	1.69612	MYBPC3	0.00037044	1.14736	DIP2B	7.02692e-21	1.04375	POMP	9.51759e-122	1.06556	HSPB1	0.00163238	0.528677	HIVEP2	2.22339e-38	1.79943	LUC7L3	5.06388e-32	1.30132	GZMK	7.42055e-08	1.31096	NDUFS6	2.07306e-73	1.33958	TXN	3.32466e-74	1.19598	EEF1D	1.80247e-11
RPL34	4.32142e-124	0.889991	TPT1	6.96217e-215	1.17902	JAK2	1.69839e-23	1.41264	EEF1A1	5.45027e-05	0.22309	FGD4	7.89589e-92	1.1214	CYFIP2	7.75356e-08	1.41451	FAM129A	1.68741e-60	1.45992	APBB2	0.870698	1.14425	CCDC141	6.60984e-08	1.04294	CXCL2	1.00192e-121	2.16912	BLOC1S1	0.00205122	0.818241	FCHSD2	1.54393e-157	1.79109	PRAG1	6.69601e-32	3.44017	RAP1B	8.12202e-08	0.565575	ATP5F1E	6.00935e-143	1.33775	COX5A	3.7944e-74	1.09134	BACH2	2.00269e-11
RPL11	4.59626e-123	0.841746	CD48	4.80156e-172	1.1769	EDA	1.90343e-13	1.41225	CYTOR	6.0994e-05	0.917344	LAP3	8.94446e-77	1.12109	MAGED1	1.84959e-05	1.41289	CRYBG1	2.51015e-60	1.34072	BLNK	0.513909	1.13902	ADAM28	2.24112e-16	1.04203	HLA-DRA	3.91691e-121	0.997935	C15orf48	0.00208806	1.7507	TET2	3.39441e-71	1.78342	TAOK3	1.06531e-31	1.23918	B3GNT7	9.27021e-08	2.86423	KLF2	1.09557e-79	1.33645	NEDD8	8.71273e-74	1.00108	LY86	2.13168e-11
PPIB	6.52713e-123	1.27215	SLC25A6	1.36311e-213	1.17661	DIAPH2	3.70735e-73	1.41004	DOCK10	7.02382e-05	0.615012	ZSWIM6	1.42098e-100	1.11881	KLRG1	5.77542e-15	1.4127	TIGIT	5.54767e-60	2.43375	TNS1	0.0474095	1.13892	RASSF4	6.80373e-23	1.03827	FLNA	4.41035e-121	1.32778	NDUFA13	0.00217701	0.866147	GOLGA4	2.25256e-123	1.77919	BABAM2	1.76286e-31	1.65023	AKNA	1.01192e-07	0.916986	SIGLEC1	1.88412e-60	1.33489	SRP14	1.42043e-73	0.887024	CCDC50	2.1863e-11
RPS10	9.13933e-123	0.972027	COX8A	4.38618e-197	1.17334	LPP	1.50754e-142	1.40944	ANKRD28	7.80189e-05	1.07188	STX7	4.60191e-94	1.11439	CD226	1.0745e-06	1.40084	CD53	5.59547e-60	0.609679	WDFY2	3.38257e-10	1.1362	DLEU2	1.98855e-27	1.03656	NR4A3	5.52513e-121	2.38486	NDUFB1	0.00237411	0.74133	MKNK1	2.14364e-98	1.77813	ZEB2	2.98824e-31	0.742592	EEF1D	1.06894e-07	0.392983	GPR183	1.03507e-61	1.33035	ATP5PO	1.73394e-73	1.11249	FAM3C	2.1863e-11
RPS24	1.15889e-122	0.841512	ATOX1	1.70562e-103	1.16993	SLC26A3	2.05828e-15	1.40866	GLCCI1	0.000104992	1.12999	SNX13	9.72519e-54	1.11435	PCNX1	2.20443e-62	1.39807	SEMA4D	7.06448e-60	1.40347	CABLES1	0.865867	1.13558	STAB1	8.95283e-64	1.03246	RPL30	1.36045e-120	1.03033	OLR1	0.00252394	1.96188	ASPH	2.76566e-41	1.7721	DACH1	3.68627e-31	4.94226	RPL29	1.08378e-07	0.365597	TMEM219	5.33573e-42	1.32974	ATP5MC2	3.30237e-73	0.924486	SLC25A6	2.53942e-11
RPL27A	1.15319e-121	0.807718	UCP2	1.24106e-177	1.16377	SUMF1	4.42778e-41	1.40767	NKTR	0.000116803	0.656779	MPP1	6.4302e-35	1.11335	NUP210	6.39348e-05	1.39748	IFITM1	7.52564e-60	1.43277	COX7A1	0.703502	1.12974	KCTD12	1.72727e-22	1.02983	LILRB2	1.66512e-120	1.80815	GSTO1	0.00291262	0.680617	SPAG9	2.933e-69	1.76878	DMD	4.01225e-30	1.8801	HNRNPA1	1.08494e-07	0.547042	LGALS9	9.52449e-40	1.32835	CXCL2	4.36693e-73	2.0083	SNHG8	2.59192e-11
RBM8A	1.38505e-121	1.28754	CTSD	6.24852e-226	1.16127	KLF7	1.76368e-11	1.40678	OCIAD2	0.000134952	1.33325	NLK	1.00661e-42	1.11183	PTPRC	4.23883e-279	1.37986	WIPF1	8.09502e-60	0.649171	AC026202.2	0.133933	1.12621	WDFY2	4.48164e-24	1.02504	SOCS3	2.7374e-120	1.42746	SLC16A3	0.0029716	0.88205	USP53	1.73177e-44	1.7663	TTC17	4.29471e-30	1.39425	SERF2	1.21551e-07	0.314516	TIMM8B	7.56163e-37	1.32759	ATP6V0D1	4.57486e-73	1.28288	MT-CYB	3.05914e-11
EMP3	5.37268e-121	0.830126	CYBA	1.14716e-302	1.1527	DMD	2.45002e-27	1.40663	HCST	0.000136049	0.427912	PLD3	7.68466e-89	1.11115	XYLT1	1.2318e-13	1.37637	RACK1	1.18795e-59	0.654303	NUPR1	0.95702	1.12593	SIGLEC1	5.63871e-17	1.02423	ATP5MG	4.24292e-120	0.958391	RPL8	0.00335611	0.214169	AGO2	7.71316e-44	1.76339	AC111188.1	5.13558e-30	9.88747	TUBA4A	1.27043e-07	1.10212	GRINA	1.2794e-38	1.32737	FN1	4.61273e-73	3.55553	CD40	3.25905e-11
PLEK	2.45322e-119	1.22254	SERPINB1	6.10534e-162	1.15231	SGMS1	8.44036e-37	1.4021	SEPT1	0.000149094	1.05811	MCTP1	4.94145e-76	1.10829	TRG-AS1	1.06142e-06	1.36937	RPS26	1.30169e-59	0.752411	SLC2A9	0.0103278	1.12136	ARHGAP18	2.7134e-58	1.02288	RPL24	5.32578e-120	1.01008	ARPC3	0.00419414	0.322431	AFF4	1.24781e-72	1.76132	FAM172A	7.37151e-30	1.42687	LINC01871	1.30759e-07	1.22818	TECR	7.42379e-52	1.3247	BRK1	8.93744e-73	1.04778	PTMA	3.87044e-11
CD164	3.2794e-117	1.29767	ELOB	1.60226e-224	1.14858	FOXN3	4.65024e-143	1.39987	PTPN7	0.000184443	0.951435	GAS7	1.67389e-103	1.10688	GRAP2	7.34784e-13	1.36589	TXNIP	1.51392e-59	0.565509	CR1	0.00452181	1.12091	SAP30	3.80849e-09	1.01864	COX6B1	1.71564e-119	1.03064	HMOX1	0.00440089	0.76034	QKI	2.46174e-179	1.75758	PLPP1	8.52032e-30	3.27928	TBX21	2.48424e-07	1.85078	COX6C	2.72908e-119	1.32403	RPL9	9.07856e-73	1.00207	SNX3	4.10068e-11
PPP1R18	5.30089e-117	1.69707	RAC1	9.83182e-253	1.14702	USP32	9.42736e-29	1.39821	AKT3	0.000192084	0.805201	WDFY2	1.40177e-69	1.10614	NLRP1	4.70083e-19	1.36566	EPB41	8.46092e-59	1.39015	ARHGAP18	1.94265e-22	1.11577	NRP2	2.08551e-12	1.01863	CMTM6	3.44592e-119	1.29614	IL1R2	0.0045494	1.39238	DENND1A	1.10181e-122	1.75739	MBP	9.64486e-30	1.42324	SYTL1	2.5245e-07	1.79441	SOCS3	2.53925e-51	1.32211	SYNGR2	9.50605e-73	1.48573	TP53INP1	4.20887e-11
DNAJA1	1.77999e-116	1.05126	C9orf72	2.96641e-123	1.14596	RUFY3	9.83658e-09	1.39622	ZAP70	0.000214737	0.968997	TNFRSF1A	1.37828e-84	1.10549	PIP4K2A	2.89168e-98	1.36332	NAP1L4	9.33808e-59	1.24587	SLC40A1	0.520079	1.11293	NOTCH2	2.02873e-10	1.01831	HBEGF	4.54682e-119	2.1952	COX7C	0.00456569	0.37595	STAT3	1.08188e-115	1.75575	RCSD1	1.10269e-29	1.27221	RBM8A	2.60859e-07	0.887365	CALM3	1.40392e-67	1.32194	RPS9	1.4971e-72	0.967608	LSM7	6.04871e-11
KLF6	1.16659e-115	1.05988	VASP	1.97774e-154	1.1441	RHOT1	4.2882e-10	1.37745	TMA7	0.000221096	0.432702	SRGAP1	7.52051e-37	1.10165	RPS6KA3	1.22201e-28	1.36055	OPTN	1.06178e-58	1.69009	MAF	0.000271585	1.11071	TCF12	1.14752e-42	1.01647	PRELID1	5.12043e-119	1.20876	CD68	0.00494903	0.490389	PTPRM	2.12478e-50	1.75467	PBX3	1.69121e-29	2.12808	PTGDR	3.01447e-07	1.88565	FKBP2	1.11459e-43	1.32066	TPP1	1.88391e-71	1.24311	BCAS4	6.06304e-11
RPS23	4.94938e-114	0.788095	PLAC8	1.1078e-147	1.14403	IRAK3	1.30806e-41	1.37314	ATXN1	0.000241877	0.636337	IDH1	2.05301e-37	1.10157	RABGAP1L	1.80896e-81	1.36025	ZC3HAV1	1.50082e-58	0.961935	ATP6V0A1	0.0784313	1.10945	OSBPL1A	6.14787e-09	1.01075	SELL	5.41137e-119	2.16945	PPP1CB	0.00519445	0.717125	LRP1	3.72237e-75	1.75263	NR3C1	1.73734e-29	1.27827	OFD1	3.65193e-07	1.17099	S100A8	5.0881e-97	1.32023	IGSF6	1.99666e-71	1.99119	ZEB1	6.68033e-11
TSC22D3	1.54619e-113	0.919044	MT-CO1	9.35165e-200	1.14085	DOCK5	2.03734e-19	1.37159	TCF7	0.000269835	1.43411	FCHO2	1.16632e-61	1.10004	UHRF2	4.26123e-11	1.35094	FAU	1.86318e-58	0.622531	DAAM1	0.0680628	1.10893	SGMS1	9.41193e-21	1.00662	GPCPD1	1.44046e-117	1.36147	SEC61G	0.00626717	0.710404	TTYH3	5.54508e-38	1.75201	BIRC6	5.40323e-29	1.13161	PTPRC	3.7241e-07	0.322088	SUMO3	2.43433e-53	1.31716	NENF	2.24822e-71	1.78323	AC008014.1	8.9415e-11
BTN3A2	6.75536e-112	1.96161	MT-ND1	5.50581e-182	1.13703	TBC1D5	2.45453e-84	1.37143	MT-ATP6	0.000288069	0.187146	CPVL	4.39969e-98	1.0988	OGT	1.49326e-24	1.34699	PRDM1	2.83115e-58	1.29507	MKNK1	7.06191e-07	1.10592	GSN	4.17768e-56	1.00392	AC245128.3	7.69347e-117	3.62374	MT2A	0.00653374	0.506981	PEAK1	1.77261e-91	1.75106	HS2ST1	5.7644e-29	2.97084	MT-ND5	4.10375e-07	0.473497	COX5B	1.5542e-118	1.31576	VDAC1	2.63862e-71	1.40933	SMARCB1	9.4695e-11
ANXA6	1.42241e-111	1.63736	MT-CO2	1.97804e-188	1.13222	ST6GALNAC3	1.02354e-11	1.36839	GOLGA8B	0.000305353	1.33118	DRAM1	7.32576e-39	1.09834	USP9Y	2.79013e-05	1.34424	CCSER2	1.41987e-57	1.17933	AFF3	2.38544e-05	1.10515	DST	5.05281e-20	1.0034	RPL35A	7.90244e-117	1.01026	NR4A2	0.00840636	0.679949	GAS7	6.53543e-104	1.73953	AC098617.1	8.41484e-29	5.71278	ISG15	4.12033e-07	0.533382	LAMTOR1	5.32859e-62	1.30843	SRGN	5.57004e-71	0.959827	CLECL1	9.72062e-11
IL32	1.59423e-111	1.27141	EVI2B	1.05861e-117	1.13159	RYR2	2.79592e-62	1.36771	CXCR6	0.000348675	2.38377	SLC11A2	2.49277e-41	1.09753	ATF7IP	1.26236e-32	1.33792	SPON2	2.59886e-57	0.788802	SLC38A6	0.562405	1.10104	HPGDS	3.41529e-10	1.00268	C3AR1	1.2035e-116	1.58035	IGSF6	0.00858576	1.29848	ACER3	3.88522e-71	1.73625	NAALADL2	8.81351e-29	2.05815	TSPYL2	5.12406e-07	1.22385	NDUFAB1	1.86691e-54	1.30729	TMBIM4	6.00707e-71	1.23086	FCRL2	1.03026e-10
RUNX3	6.15943e-111	1.51964	RPL36A	7.16965e-158	1.12967	CACUL1	1.7742e-11	1.36733	CYFIP2	0.000394076	1.0921	SNX9	7.08261e-83	1.09298	ARHGEF3	2.86599e-25	1.33239	RAP1B	2.74351e-57	0.600167	AC092691.1	0.288596	1.09872	KIF1B	2.35202e-12	1.00237	RPL27	4.43547e-116	0.995528	TNFRSF1B	0.00947044	0.582912	ABL1	1.56254e-55	1.73606	DENND4A	1.18041e-28	1.36449	TLE1	5.34736e-07	2.11818	SPG21	3.01509e-37	1.30549	SDC2	6.54149e-71	2.35104	HMGN1	1.14739e-10
LITAF	2.94346e-110	0.875304	GPX4	4.25693e-179	1.12862	ARHGEF10L	1.98128e-11	1.36599	MMP25-AS1	0.000397758	1.5468	BMP2K	7.16384e-103	1.09096	CMSS1	5.10636e-06	1.32974	RPL29	2.83991e-57	0.639993	RAPH1	4.27422e-05	1.09692	LMNA	1.29535e-35	1.00163	IFITM3	9.9692e-116	1.15304	DNAJB1	0.00958579	0.295002	AUTS2	2.06128e-88	1.72084	TTC7B	1.35447e-28	3.33379	HSPA1B	5.64535e-07	0.543858	POLR2L	9.63473e-87	1.30543	CYBA	1.76125e-70	0.883163	CPNE3	1.20999e-10
EEF1D	5.86847e-110	0.73694	CFD	6.82023e-210	1.12841	ATXN7L1	1.42252e-12	1.36539	PCNX2	0.000437109	1.28257	SKAP2	1.77013e-98	1.08705	GABPB1	2.9877e-09	1.32966	IFNG	6.95184e-57	1.78341	ACTN2	0.418206	1.09486	CD302	4.97857e-10	0.994772	RPLP2	1.43173e-115	1.0755	TKT	0.0103482	0.94669	NRP1	8.65198e-111	1.71699	MANBA	1.3889e-28	1.62355	RPSA	5.69647e-07	0.42709	NR4A2	2.60214e-45	1.30272	ADAM9	2.04141e-70	1.35143	NFKBID	1.31293e-10
MYL6	2.07116e-107	0.707817	VAMP8	7.67801e-231	1.12024	SLC39A11	3.11129e-39	1.36095	NLRC5	0.000448559	1.0393	CORO1C	1.11574e-47	1.08694	CD69	8.81288e-99	1.32939	RAB27A	2.19999e-56	1.35775	GRK3	6.74454e-06	1.08559	TNS3	3.07195e-25	0.992336	SERPINB9	1.47141e-115	1.58796	FGR	0.0110841	0.887758	ELF2	5.17364e-107	1.71511	MBNL1	1.84553e-28	0.763989	ITGAL	5.8581e-07	1.18176	TIMM13	8.79593e-37	1.30124	GNS	2.06169e-70	1.42692	RPL23	1.42078e-10
TRGC1	2.66457e-107	2.77438	H2AFY	8.53666e-235	1.11923	SSH2	8.98822e-119	1.35599	GPR174	0.000481751	1.70978	ITPR2	1.16667e-92	1.08555	LEPROTL1	2.83567e-28	1.32387	ARPC5L	7.5433e-56	1.22087	NR6A1	0.469725	1.08362	NAIP	1.96151e-42	0.991326	GLIPR1	1.74174e-115	1.33509	MCEMP1	0.0112859	2.07092	DAAM2	8.57208e-34	1.71472	SORBS1	1.90864e-28	2.77208	NCR1	6.2421e-07	2.93854	LSM4	6.6588e-42	1.29915	COX5B	3.60213e-70	0.918166	RPL28	1.58408e-10
RPS26	7.52888e-105	0.961232	RPS11	8.30791e-224	1.11767	AFF1	3.20875e-83	1.3552	PCAT1	0.000544946	1.45769	RNF130	3.13675e-182	1.08355	RAB27A	9.06524e-12	1.32279	SMCHD1	1.26537e-55	0.870408	OSBPL1A	0.0720999	1.08102	FCGRT	1.81951e-65	0.980612	LDHA	2.10928e-115	1.25195	SELENOK	0.0112878	0.64247	SPIDR	8.14337e-152	1.71158	PARVB	2.16396e-28	2.01703	TTC38	6.66779e-07	1.63414	C19orf70	7.2419e-49	1.29486	COX4I1	3.61983e-70	0.863911	RPL37A	1.71102e-10
RPL32	9.32253e-103	0.852482	ZFAS1	2.12447e-202	1.1165	MIR646HG	7.66834e-09	1.35281	SORL1	0.000596457	1.05234	MGAT5	1.03896e-66	1.08177	FAM69A	7.25133e-05	1.32231	ARHGAP15	3.28734e-55	0.815716	TRMT1	0.712162	1.08014	MEF2A	3.73798e-45	0.979805	RPS3A	2.65448e-115	1.07808	ACSL1	0.0146609	0.405276	SAMSN1	1.11065e-104	1.7108	LAMA2	3.07546e-28	2.11274	LDB2	6.78021e-07	2.65876	DAD1	4.99374e-71	1.29455	RTN4	7.91758e-70	0.86678	BCL2L11	1.84163e-10
UBE2F	9.818e-103	2.47016	ETS2	9.89153e-107	1.11558	TRIO	1.37584e-43	1.35104	MPP7	0.000635424	1.46179	FAM13A	1.26254e-40	1.08034	SLF1	2.2309e-05	1.32118	OFD1	4.27583e-55	1.28603	PLA2G4A	1	1.07802	SRGAP1	1.30643e-18	0.976496	CAPNS1	5.06441e-115	1.63934	RPL30	0.0149857	0.183623	RBPJ	3.85287e-173	1.7107	RIC1	3.73589e-28	1.96399	ARPC2	7.81172e-07	0.361029	NCF4	2.56428e-56	1.29323	PRDX3	8.83981e-70	1.46236	HVCN1	1.84163e-10
RPS25	3.15997e-101	0.705187	RPL37	9.07671e-207	1.11494	GTDC1	1.45558e-23	1.35026	SOS1	0.000651687	0.877036	DENND1A	7.33783e-68	1.07833	ANKRD28	3.93817e-10	1.31981	RASGRP1	8.10277e-55	1.62318	CARMIL1	4.5047e-08	1.07434	MANBA	4.72334e-19	0.968919	ATP6V0E1	9.09123e-115	0.986488	EFHD2	0.0160337	0.679788	LINC00854	4.20102e-34	1.70974	PCNX1	1.16724e-27	1.13403	PTPN7	9.44374e-07	1.09538	HLA-DRA	1.68268e-100	1.2902	C1orf162	2.47622e-69	1.01048	AC120193.1	2.17116e-10
CIB1	8.22563e-101	1.33756	PTPN6	4.77112e-124	1.11286	PIK3R5	2.85653e-55	1.34781	AC006369.1	0.000657023	1.92051	NINJ1	4.84663e-52	1.07159	SLC25A26	8.05145e-07	1.31566	PCSK7	1.47861e-54	1.02732	2020-03-01	1.4942e-14	1.07301	GNAQ	5.0481e-54	0.968482	PGD	1.45884e-114	2.17617	GNS	0.0161698	0.955598	ETS2	2.08131e-45	1.70552	ABCA1	1.20603e-27	1.39191	SYNE2	1.27884e-06	0.926284	HSP90AA1	7.56062e-113	1.28981	LAMP2	3.01602e-69	1.39169	MBD4	2.98781e-10
H3F3A	1.00066e-100	0.702307	TMEM167A	7.08896e-113	1.11211	HEATR5B	2.03895e-12	1.34642	SFXN1	0.000718542	1.19631	FNIP2	3.60136e-49	1.07138	TNRC6B	3.17653e-89	1.3104	SLAMF6	3.10413e-54	2.03744	TSPAN4	0.658884	1.07203	AKR1B1	1.39713e-10	0.967607	CLEC7A	1.59387e-114	1.19158	CPVL	0.0170125	0.616949	BCAT1	1.50605e-38	1.69732	TMEM220-AS1	9.76094e-27	5.10241	RPLP2	1.41486e-06	0.326458	SPI1	7.88814e-88	1.28926	ATP5MF	7.21924e-69	1.08961	ORAI2	3.29074e-10
CALR	1.28891e-100	1.13927	ARPC5	7.17963e-234	1.10756	PTK2	2.74004e-13	1.34615	CCSER2	0.000718542	0.775616	TIMP2	1.15906e-59	1.0627	AC116366.3	1.12031e-09	1.30561	MYL12B	4.36718e-54	0.665413	SH3PXD2A	0.13506	1.06758	VOPP1	1.69232e-23	0.963445	PPP1CB	4.02648e-114	1.21525	ITM2B	0.01817	0.293924	SUSD6	2.54982e-62	1.69628	FHL2	1.27574e-26	2.02457	C1orf56	1.60858e-06	1.23376	RPN2	9.96433e-50	1.28548	TXNDC17	8.643e-69	1.59691	PNISR	3.58909e-10
RPL7	1.41364e-100	0.67742	C3AR1	5.39253e-119	1.10715	CPQ	5.81293e-25	1.34462	MIAT	0.000746832	2.08608	ATP8B4	1.72598e-78	1.06236	IQGAP2	7.32248e-96	1.30115	VAMP2	4.42781e-54	1.12863	PLXDC2	5.48906e-32	1.06612	ZCCHC2	3.58712e-09	0.963198	CTNNB1	8.33535e-114	1.21938	SERPINB1	0.0184287	0.679044	PLTP	6.23676e-74	1.69615	SOX13	1.33234e-26	5.68511	C12orf75	1.93621e-06	1.08724	TMBIM6	2.0917e-113	1.28537	HIF1A	8.75335e-69	0.952132	IDO1	3.60922e-10
RPS21	1.96809e-98	0.71897	EMP3	1.2371e-214	1.10616	MANBA	8.68019e-28	1.3445	AC139720.1	0.000748298	2.34344	SBF2	1.98031e-87	1.06222	RNF115	8.76315e-24	1.29582	INPP4B	5.04679e-54	1.51128	MGP	0.0329456	1.06504	RASAL2	1.73425e-08	0.960189	CDC42	3.70661e-113	0.943732	SCPEP1	0.0196044	1.1773	SSBP2	4.13109e-53	1.6959	ANKRD27	2.04547e-26	2.96135	ZNF331	2.41189e-06	0.911308	AP1S2	4.66715e-59	1.28385	PGK1	1.50454e-68	0.965858	CARD11	5.21314e-10
RPL28	1.52069e-97	0.798556	ABI3	7.97792e-94	1.10538	IL17RA	1.20274e-11	1.34376	CST7	0.000809548	0.26644	CLTA	7.09051e-126	1.06161	TMEM131L	8.63037e-12	1.29316	TERF2IP	6.95209e-54	0.997361	EEF2K	0.176518	1.0633	LRMDA	5.02596e-49	0.959779	RPL19	6.80533e-113	1.05691	ARL4A	0.0206057	1.05138	MYO9B	1.1796e-95	1.69293	POU2F1	2.05832e-26	1.97731	PAXX	2.59648e-06	0.996644	COX8A	6.28647e-93	1.28341	CSF1R	2.13569e-68	1.05282	PNN	5.24713e-10
ANXA1	2.13612e-97	0.886984	RPL26	7.55389e-188	1.10529	EPB41L2	1.69115e-10	1.33984	PBXIP1	0.000926537	1.31734	CTSH	2.77071e-47	1.0592	OFD1	3.47604e-13	1.28415	SNRPD2	8.30398e-54	0.849162	SLC8A1	2.52673e-28	1.06222	TCF4	1.0523e-30	0.958714	MT-ND5	6.86161e-112	0.967654	ZFP36L1	0.0230821	0.378868	OGDH	9.43706e-48	1.68645	CACNA1C	4.03036e-26	2.41194	RPS5	2.72245e-06	0.363236	PEBP1	4.0752e-42	1.28212	MARCO	2.33907e-68	1.3004	PKIG	6.37209e-10
HNRNPA2B1	2.47024e-97	0.67562	NACA	8.06702e-217	1.10402	KIF13A	1.99459e-08	1.33249	RPLP0	0.000942328	0.367683	TLR2	2.44139e-87	1.05811	PIK3IP1	3.0456e-16	1.28095	RPLP0	1.00101e-53	0.630505	CD14	1.81907e-31	1.05881	PRKN	6.98778e-16	0.956456	TPI1	1.17317e-111	1.03135	MARCKS	0.0240967	0.895349	RHBDF2	6.91013e-53	1.68239	RAD51B	4.34619e-26	1.52937	RHOC	2.86202e-06	1.08534	COX7B	1.93675e-99	1.27857	GK	3.037e-68	1.72216	ATP2B1	6.90318e-10
ARF6	4.42204e-97	1.20556	LAMTOR4	3.56837e-206	1.10263	PPM1L	3.13505e-12	1.33183	IFNG-AS1	0.000962139	1.78278	JAK2	4.59939e-47	1.05399	RAP1GDS1	1.06159e-21	1.28076	PDE3B	1.0759e-53	1.65919	LARGE1	0.0237721	1.05561	JAK2	2.76246e-14	0.95473	AP1S2	1.26019e-111	1.30584	CAPG	0.0293917	0.91	CSF2RA	5.24116e-34	1.68231	SAMSN1	8.26304e-26	1.01776	TAGAP	3.21237e-06	1.14073	ATP5ME	8.45752e-105	1.27851	IL13RA1	3.09882e-68	1.47094	ITM2C	7.84293e-10
RPS20	8.38961e-96	0.682894	ATP5MC2	5.62895e-227	1.10138	MVB12B	1.07065e-18	1.33148	CCL4	0.000989001	0.23689	RHBDF2	5.80326e-50	1.0518	XPO6	1.66389e-11	1.27949	AC245297.3	1.36371e-53	0.685747	MS4A4A	1.18047e-10	1.05552	RAB31	6.41447e-49	0.954139	FOSB	5.25157e-111	1.3795	IL1B	0.0309164	1.23933	PICALM	1.0385e-141	1.68002	RAB44	1.69914e-25	7.92062	CNOT6L	3.39988e-06	0.656225	TPP1	2.15931e-50	1.27531	RPS8	4.78766e-68	0.952954	TRIM22	9.40268e-10
GPR65	2.55034e-95	1.78043	EEF1A1	3.23822e-186	1.09897	AC100849.1	2.94623e-15	1.33015	SLF1	0.00102655	1.25632	ZFP36L1	7.61456e-171	1.0513	PAM	1.09052e-14	1.27124	PSMB8	1.9356e-53	1.0084	GRIK1	0.95799	1.04987	TET3	1.10793e-13	0.951774	PLP2	1.29147e-110	1.92943	C1orf162	0.032212	0.511286	CTNNA1	4.99989e-61	1.67598	AP003025.1	4.87352e-25	10.6228	PDGFD	3.45467e-06	2.07742	CHMP2A	1.76759e-52	1.26966	NAMPT	1.97081e-67	1.03439	ACAP1	1.16968e-09
C1orf21	4.16587e-95	2.24465	LAPTM5	1.00034e-234	1.09826	WDFY2	8.65436e-35	1.32904	GATA3	0.00106781	1.47314	GTDC1	2.85248e-41	1.05106	RNF38	9.29453e-16	1.27022	RPL7	2.25562e-53	0.638642	PLEKHA7	0.723895	1.04985	GAB2	6.57354e-22	0.949452	NOP10	2.32019e-110	1.16488	LILRB2	0.0333122	0.935104	CRK	5.9212e-36	1.67089	ERC1	1.605e-24	1.43661	RPL30	3.94323e-06	0.328575	ZNF706	5.94105e-59	1.26618	RPL10	2.79267e-67	1.04191	TSPAN13	1.19469e-09
RPS15	7.78647e-95	0.800617	LIPA	6.35687e-114	1.09821	ZMYM4	4.56199e-11	1.32832	HMGB1	0.0012384	0.376338	USP32	3.91155e-49	1.04909	ARAP2	4.68156e-31	1.26947	ANXA6	8.05831e-53	1.08012	ACTC1	3.97735e-06	1.04781	GRK3	1.4347e-15	0.947104	PTPRE	2.58677e-110	0.971774	PSMB3	0.0344338	0.661835	RNF144B	2.11002e-56	1.67078	STAP1	1.72235e-24	5.12833	PILRB	5.26148e-06	1.43619	HSPH1	2.94074e-77	1.26267	HSP90B1	2.83915e-67	0.953571	MYCBP2	1.32187e-09
UBL5	1.29145e-94	0.873585	RPL23	5.58734e-217	1.09418	RELL1	5.74241e-08	1.32819	SYNE1	0.00129041	0.718498	MLXIP	2.0991e-41	1.04907	CD247	4.86584e-61	1.26943	DDX24	9.66261e-53	0.861789	MKRN3	0.251628	1.04766	KLF7	2.03389e-11	0.947083	MAT2A	3.13036e-110	1.42729	IRF2BP2	0.036193	0.987779	RAPGEF1	8.56897e-90	1.67048	ELF1	2.51794e-24	1.03528	FCER1G	7.68852e-06	0.269475	ZFP36	1.73654e-111	1.2622	ARRB2	3.66824e-67	0.836385	BTLA	1.35609e-09
RPS5	1.36948e-94	0.668114	CD4	7.43232e-98	1.09402	RHBDF2	1.6645e-13	1.32661	TNFSF8	0.00130965	1.17451	ZNF710	5.33607e-38	1.0482	TMEM181	1.43024e-08	1.26748	CYFIP2	2.7913e-52	1.55799	TGFBI	1.89474e-11	1.04715	NPC2	4.20708e-41	0.942204	TPM3	5.28083e-110	0.968219	ZFAND5	0.0371482	0.795467	AP2A2	2.07479e-85	1.66987	BTBD10	3.07699e-24	2.55224	TOX	7.7768e-06	1.13657	PDIA6	2.63116e-51	1.25401	ITGB2	3.86473e-67	0.957309	MSI2	1.58503e-09
DSTN	1.4072e-94	1.40341	ATP6V0B	1.71054e-196	1.09314	DIP2B	2.38745e-31	1.3241	IPCEF1	0.00137528	1.02756	PDXK	2.12476e-49	1.04691	SORL1	4.90795e-09	1.259	ARGLU1	3.64583e-52	0.734587	USP39	0.000442768	1.04656	CIITA	4.0311e-13	0.940149	YWHAB	5.59211e-110	1.03898	CTSZ	0.0384198	0.457385	TIMM23B	2.54988e-35	1.66397	CDK8	1.60196e-23	2.39183	RACK1	7.89479e-06	0.340259	S100A10	2.99802e-99	1.2518	FPR3	4.21927e-67	1.50581	INPP5D	2.07196e-09
RPL13	3.01828e-94	0.875796	SRGN	2.24802e-220	1.09313	ALOX5	6.93698e-35	1.3229	LRBA	0.00165532	0.674755	SPI1	3.82203e-117	1.04285	ZFYVE28	1.04209e-05	1.25764	BTN3A2	6.65896e-52	1.33472	NAIP	8.63934e-20	1.04645	FAR2	1.59213e-07	0.937849	RBM3	8.09301e-110	1.0873	DNAJA4	0.0395266	1.10497	FCHO2	7.81385e-63	1.66094	ST3GAL4	2.53665e-23	3.79799	DDX5	8.11764e-06	0.251275	ATP5F1C	3.77659e-65	1.25108	RGS10	1.37932e-66	1.23156	NDUFAF6	2.15303e-09
PARK7	4.79673e-94	1.10551	KLF2	7.15219e-168	1.09062	MPPED2	4.69535e-15	1.32136	AC058791.1	0.00173384	1.09079	GAB2	4.04474e-59	1.04205	ZC3HAV1	1.37918e-32	1.25553	RPS8	6.83084e-52	0.589674	DAB2	0.0746237	1.04541	TBXAS1	1.96151e-42	0.936785	RPL18	8.1935e-110	0.959091	TUBA1A	0.039855	0.932321	AP003086.2	8.13614e-49	1.65918	CNKSR2	2.53948e-23	5.83702	ACTB	8.76047e-06	0.385123	MT-CYB	7.18675e-111	1.24697	DDAH2	1.96795e-66	1.38111	PPA1	2.69583e-09
BTG2	6.13376e-94	1.34976	BLVRB	3.07651e-238	1.0842	MKNK1	1.12679e-26	1.32018	ITGAL	0.00196981	1.0276	PDK4	7.39278e-37	1.04149	SOS1	5.42566e-23	1.25461	LINC01934	8.46748e-52	2.14916	NRP2	0.0292161	1.04514	FHIT	1.65853e-17	0.935924	RPL11	1.14741e-109	1.03473	FCGR3A	0.0426315	0.467943	TET3	2.51062e-62	1.65915	PKIG	2.58998e-23	3.66323	UBC	8.77399e-06	0.373125	TPT1	5.84996e-106	1.24076	TFRC	2.55534e-66	1.36556	UBE2J1	2.69583e-09
RPS2	3.49292e-93	0.778285	CALM3	3.76953e-138	1.08383	ARHGAP18	6.22085e-64	1.3185	CEP85L	0.00199261	0.934822	DOCK4	1.2564e-75	1.03834	TRBC2	1.05233e-22	1.25162	TAGAP	1.64215e-51	1.23858	ARSB	0.212156	1.04507	DAB2	9.35654e-16	0.935822	CHMP1B	1.30305e-109	1.91813	VSIR	0.0440125	0.750904	SNX9	5.84349e-63	1.65598	EXTL3	4.06891e-23	3.8423	CEP78	9.12826e-06	1.81962	SRP14	1.81313e-116	1.2371	TMED10	2.92989e-66	1.07999	RPL24	2.86232e-09
LCK	5.26905e-93	1.41793	NDUFB1	1.02499e-138	1.08331	ARHGAP5	5.30041e-08	1.31653	NLRC3	0.00221695	1.47873	C3AR1	1.36699e-59	1.03753	TBL1X	1.01915e-06	1.2495	C12orf57	3.55936e-51	1.38405	CPNE8	0.000172414	1.041	KCNMA1	4.66473e-19	0.934257	GPX4	1.39368e-109	1.09437	ANXA5	0.0445048	0.45315	PTPRE	1.67592e-111	1.65394	GLOD5	5.16039e-23	9.12649	CACYBP	1.31214e-05	0.989091	GNB2	1.89576e-61	1.23634	PABPC4	3.94652e-66	1.59082	ZHX2	2.8812e-09
UBA52	6.90686e-93	0.71027	PRDX1	2.37688e-165	1.08293	TBC1D22A	7.25345e-61	1.31416	TMSB4X	0.00229082	0.186711	TUBA1B	5.5265e-76	1.03689	EVA1C	3.70267e-07	1.24785	NPM1	4.33595e-51	0.738317	HECTD2	0.441271	1.03854	TRAK1	5.82951e-10	0.934096	NDUFB1	3.11766e-109	1.27908	PRAM1	0.0493226	1.81308	TBC1D22A	6.66667e-121	1.64563	FAM222B	7.42896e-23	2.19517	SRP14	1.54924e-05	0.417913	P4HB	1.49102e-57	1.23549	SLC25A6	4.53728e-66	0.88923	TFEB	2.99267e-09
RPLP2	6.93054e-93	0.733474	MARCO	1.35159e-157	1.08255	MKL1	3.71379e-26	1.31073	LINC00513	0.00232503	0.764887	LMNA	6.93168e-90	1.03608	PTPN4	4.4865e-16	1.24314	TRAT1	5.24692e-51	2.113	DENND1A	1.16636e-11	1.03741	RNF13	1.62985e-38	0.93384	CD52	3.41299e-109	1.08405	RBX1	0.0512996	0.660377	FNDC3A	5.76167e-57	1.64496	TMEFF2	1.61125e-22	5.98021	C1orf21	1.9826e-05	1.44075	GADD45GIP1	1.10524e-48	1.23397	GSTP1	4.5672e-66	0.924479	FLT3	3.98098e-09
COX6C	9.18519e-93	0.842493	RNF181	7.49612e-105	1.07601	KCNMA1	2.20811e-29	1.31027	ELOVL6	0.00235972	1.6995	CD74	2.3176e-60	1.03327	GMDS	3.35528e-13	1.24299	JAK1	5.24746e-51	0.744059	FMNL2	2.01975e-12	1.03362	C2CD5	1.75624e-09	0.929507	RPL38	9.9512e-108	0.950783	ATP5MC2	0.0527845	0.38133	DENND4C	2.42214e-82	1.64473	BTBD9	1.87813e-22	1.42096	CLIC1	2.39444e-05	0.439844	RHOA	6.31976e-119	1.23369	PDIA6	5.65328e-66	1.24623	MCOLN2	4.1133e-09
CD38	1.84882e-92	2.68886	MT-ATP6	1.63051e-155	1.07312	SORBS2	7.78022e-10	1.30894	GCC2	0.00262402	0.725751	LDLRAD4	1.06824e-84	1.02943	CEMIP2	3.00547e-50	1.22473	RBM39	6.01297e-51	0.50502	MERTK	3.41512e-16	1.02967	ATP6V0A1	3.78116e-09	0.924276	MTPN	1.43105e-107	1.62045	CDC42	0.0567726	0.391135	STX12	1.4351e-51	1.64041	RFX3	2.42929e-22	2.03222	SUN2	3.21169e-05	1.10188	CAPNS1	6.89869e-41	1.23355	MINOS1	5.92379e-66	1.09164	RSRP1	4.74289e-09
EDF1	7.67372e-92	1.02936	SERF2	4.43503e-227	1.07241	PPP1R21	1.82374e-08	1.30586	RASGRF2	0.00274968	1.99723	CTNNA1	9.847e-72	1.02719	ITPKB	1.97953e-05	1.22332	MYBL1	8.66546e-51	1.74569	AGFG1	5.29759e-17	1.02944	STK3	6.24874e-16	0.923529	ITGAX	3.04332e-107	1.80834	EIF4G2	0.0620956	0.658278	ME1	9.008e-40	1.63177	MIR99AHG	2.49672e-22	1.55235	RAMP1	3.52852e-05	2.07433	HSPE1	2.68384e-98	1.23206	NDUFB2	9.59047e-66	0.940528	RPL17	5.31577e-09
COX6A1	6.36269e-91	0.950549	MOB1A	3.42538e-134	1.07139	ELF2	9.12745e-41	1.29922	MT-ND4L	0.00275874	0.660847	EFR3A	4.00757e-46	1.02701	CCND3	1.61302e-81	1.22322	CD27	1.21188e-50	2.40893	CKM	0.372798	1.02684	ENTPD1-AS1	1.05854e-07	0.921544	RPL18A	5.09119e-107	1.10016	PET100	0.0628735	0.83823	NABP1	2.86079e-61	1.63174	TG	2.79862e-22	1.98663	GSTP1	3.73741e-05	0.56542	PSMB3	2.89701e-76	1.22962	ATP5PF	1.42477e-65	0.895114	BICD1	6.00483e-09
DYNLL1	2.91725e-90	0.976665	CTSB	1.04206e-268	1.06869	PTEN	1.13295e-31	1.29875	RPS23	0.00331019	0.189616	SYK	2.6182e-98	1.02571	OPTN	3.76397e-05	1.22225	PCED1B	1.34659e-50	1.3513	ZEB2	1.14005e-56	1.02548	AGO4	2.70461e-11	0.921482	PSMB3	4.49273e-106	1.11033	VAMP8	0.0661406	0.392252	LPP	3.02437e-166	1.62556	SIPA1L1	2.87147e-22	0.989616	SLFN13	3.91002e-05	2.41189	ZFAND5	1.97701e-41	1.22814	ST13	1.79312e-65	1.20221	SLAMF7	6.31739e-09
ICAM2	3.88473e-90	1.86874	NR4A2	4.29841e-118	1.06548	MKLN1	2.68206e-34	1.29266	PCSK7	0.00340821	0.774604	AKR1A1	1.07255e-68	1.02527	RIPOR2	9.32372e-32	1.21982	OXNAD1	3.55551e-50	1.50646	MSR1	2.68008e-17	1.02193	PPM1L	2.38089e-07	0.920507	UQCR11	8.71356e-106	1.05647	ASGR1	0.0699299	1.55176	NLK	8.16048e-54	1.62223	TRAF3IP3	3.83584e-22	1.60514	RPS25	4.35443e-05	0.282699	NDUFS7	2.09577e-46	1.21778	C4orf3	1.97737e-65	0.880948	EIF3L	7.23835e-09
SLC9A3R1	4.33712e-90	2.07661	LYN	8.74529e-214	1.06404	TET2	2.34433e-16	1.29137	GABPB1-AS1	0.00352646	0.866634	CPEB4	5.79643e-70	1.02432	RPAP2	7.49949e-05	1.21212	PDE7A	7.41174e-50	1.11635	AKAP6	0.814317	1.02158	CPNE8	2.86862e-14	0.917805	SEC61G	3.02788e-105	1.13456	RGS18	0.0711584	1.48461	ATG7	1.07259e-137	1.61674	PDXDC1	1.06995e-21	1.3353	AC022075.1	4.36555e-05	1.24793	ATP5MC3	2.22331e-79	1.21743	UQCR10	2.3238e-65	0.947356	RNASET2	7.35745e-09
RAMP1	5.52697e-90	3.31876	LAMTOR2	1.20571e-95	1.06171	ITGA9	8.00064e-11	1.28619	NCALD	0.00361861	1.13345	EPB41L2	2.36262e-42	1.02418	GLCCI1	1.63087e-06	1.21154	BUB3	9.74639e-50	1.20848	PIAS2	0.172651	1.02094	BAZ2B	2.66531e-24	0.916529	CTSZ	6.68946e-105	0.976441	LIMS1	0.0727058	0.581403	CPEB4	1.1301e-65	1.61647	CDKAL1	1.08958e-21	1.2498	KLF2	4.52297e-05	0.621386	RGS10	6.01405e-42	1.2168	FCGR2A	4.8304e-65	0.8471	DDX5	8.6154e-09
TRIR	7.75836e-90	1.0496	RPS12	4.37124e-170	1.05993	KCNQ1	1.49883e-13	1.28559	RNF157	0.00388482	1.60906	NT5C2	6.87161e-50	1.02216	MDFIC	6.35334e-14	1.20889	LAG3	1.21306e-49	2.87701	RASGEF1B	1.01832e-07	1.01853	FGD4	5.53023e-34	0.914292	RHOG	2.99769e-104	1.27731	MAT2A	0.0729529	0.706934	BNC2	1.12667e-41	1.61561	FAF1	1.22776e-21	1.25295	MT-ND1	4.95428e-05	0.252245	SEC61G	1.39064e-72	1.21679	ATP5F1D	5.22142e-65	0.852437	C16orf74	9.54273e-09
CCL4L2	2.67525e-89	2.4903	MINOS1	2.57199e-138	1.05874	HIP1	8.81071e-09	1.28472	LINC00649	0.00401923	1.63931	LIPA	8.43626e-56	1.0206	DENND4A	3.73896e-25	1.20351	SYNE1	1.24852e-49	1.09078	PER3	0.962386	1.0181	SNX13	5.80918e-11	0.912313	ZFAND5	5.98409e-104	1.3761	BAG3	0.0741724	0.96089	SRGAP2B	2.30163e-52	1.60721	PPP3CB	2.06455e-21	1.91274	RPL37	4.99285e-05	0.337028	EMB	1.40522e-89	1.21659	RHEB	8.93801e-65	1.10874	SRSF7	1.109e-08
OSTF1	2.73737e-89	1.13406	HNMT	1.45435e-132	1.05775	RIC1	2.86522e-15	1.28371	AQP3	0.0042722	2.45761	NISCH	2.76924e-36	1.02031	DOCK10	6.71628e-45	1.20319	SH2D2A	2.03503e-49	1.4227	ARHGAP6	5.06444e-06	1.01756	ZSWIM6	6.92377e-34	0.909619	METRNL	7.22624e-104	1.40682	LYN	0.0782743	0.496665	ARHGAP18	1.43385e-108	1.60606	AC113414.1	3.82407e-21	4.39315	ADGRG1	5.3893e-05	1.62784	LGALS3	6.2537e-63	1.21492	RBM3	9.59586e-65	0.932541	RAB11FIP1	1.17025e-08
FKBP11	3.39481e-89	2.38408	RNF144B	4.35496e-107	1.05701	LINC02256	7.10266e-13	1.2834	PRDX2	0.00452811	1.03677	ANXA5	2.30643e-101	1.01987	NR3C2	1.71737e-05	1.20204	GPR171	4.08969e-49	1.78306	RASSF4	0.0446576	1.01466	MVB12B	1.01121e-10	0.908528	ATP6V1F	7.58619e-104	1.12932	ACTR2	0.0786322	0.38124	ARHGAP24	1.91341e-92	1.60269	ADGRE2	3.82407e-21	2.10187	TRAF3IP3	5.56777e-05	0.891127	SELENOK	6.53234e-65	1.21441	SEC61B	1.62896e-64	0.887699	NGLY1	1.34301e-08
RPS28	4.2293e-89	0.731156	NOP10	2.69288e-163	1.05567	ARL15	1.81837e-57	1.28248	RNF19A	0.00464185	0.811443	SPTLC2	2.11724e-62	1.01978	ZAP70	7.08733e-07	1.20101	RPL9	6.90535e-49	0.60961	EIF4G3	3.8352e-19	1.01186	SNX9	5.01161e-23	0.90655	ATP1B3	1.06326e-103	1.13992	RPS12	0.0798161	0.157718	MTSS1	6.67183e-112	1.59442	SETD5	3.87853e-21	1.44272	TXNIP	5.59152e-05	0.383264	RNF181	2.72494e-44	1.21405	ARF1	1.90694e-64	0.906077	LIMD2	2.0868e-08
ACAP1	1.6801e-88	1.17297	EFHD2	1.60617e-161	1.05152	TNS3	2.29305e-39	1.28091	ANKRD12	0.0047003	0.426601	PLXDC2	6.96818e-119	1.0168	MALT1	2.09514e-05	1.19547	RHOF	7.44399e-49	1.69304	NFIC	0.0738634	1.0114	ANXA4	3.56929e-10	0.905852	EIF3K	1.21278e-103	1.00747	LITAF	0.0990947	0.401063	NEAT1	3.78618e-297	1.5928	TBXAS1	4.12898e-21	1.07268	IDI1	6.91107e-05	0.941678	BLOC1S1	4.49619e-66	1.21225	RPS5	2.9405e-64	0.834036	TAPBP	2.36531e-08
HSPA6	8.65265e-88	1.73361	RPL38	4.75255e-189	1.05093	RAB3GAP1	8.16276e-09	1.27857	DOCK9	0.00488648	1.43084	AP2S1	1.65225e-73	1.01639	STAT5B	5.80581e-08	1.17673	DNAJB1	1.38694e-48	0.909196	LINC00854	0.0960191	1.01081	PHACTR1	2.34495e-16	0.905093	GPR183	1.28559e-103	1.36509	FCGRT	0.10274	0.355575	EVI5	5.89581e-56	1.59117	NFIA	4.40184e-21	1.39602	RPS23	8.39192e-05	0.273679	MT-CO1	2.31345e-88	1.21218	MYL12B	4.87965e-64	0.822663	EIF4A2	2.4137e-08
NCL	2.83024e-87	1.31717	CALM2	3.1655e-195	1.04856	NBPF19	4.47468e-08	1.27773	PACS1	0.00496061	0.828032	PHKB	1.70119e-56	1.01369	GCC2	2.14734e-22	1.17316	PTPN22	5.22157e-48	1.08812	AC018682.1	0.00954559	1.01057	SPTLC2	1.13766e-22	0.904384	EEF1D	3.08733e-103	0.864989	FPR2	0.104119	1.68629	NFIC	1.35406e-38	1.59065	ZNF439	7.69008e-21	3.71156	RPL35	8.49646e-05	0.27361	MT-ND4L	1.8858e-85	1.21108	HERPUD1	1.54718e-63	0.850642	LINC01781	2.4137e-08
PRELID1	5.75904e-87	1.08629	ARPC4	1.42236e-116	1.04718	SESN1	6.01225e-26	1.27661	FBXO32	0.00513963	1.40408	GOLGA4	1.29408e-89	1.01203	ITGAL	4.97405e-08	1.17311	RNF213	8.03096e-48	0.594979	TRDN-AS1	0.733724	1.00946	MKNK1	1.74983e-20	0.904372	MOB1A	1.87402e-102	1.27057	AREG	0.105977	0.355875	RB1	8.31931e-99	1.58999	FNDC3A	8.24688e-21	1.46608	AOAH	8.79757e-05	0.765085	MT-ND3	4.03812e-87	1.21079	C4orf48	1.97927e-63	1.13189	BOD1L1	2.45287e-08
BTF3	1.16804e-86	0.740663	PIK3AP1	2.9866e-122	1.0443	STX7	4.03395e-21	1.27545	TENT5C	0.00516646	1.06747	DENND3	6.88207e-38	1.0098	SLFN5	0.000422196	1.1701	KLF12	2.60381e-47	1.41328	CFD	1.22397e-09	1.00294	PSD3	3.44208e-21	0.90225	YWHAZ	9.16798e-102	0.957044	PLSCR1	0.10751	0.612834	DGKD	3.83389e-43	1.58858	PAN3	1.36774e-20	1.10119	CLK1	9.68364e-05	0.681462	SEM1	1.7495e-69	1.21025	S100A9	4.19034e-63	0.37386	RBM39	2.47515e-08
LAIR2	1.91112e-86	3.90808	SDCBP	4.05403e-204	1.04188	SNX13	4.65308e-12	1.27094	SYTL2	0.00526272	0.960288	SH2B3	6.10161e-74	1.00953	OSBPL8	9.7148e-19	1.16026	CHST12	3.58784e-47	1.13728	CSRP3	0.704418	1.00259	ATRN	2.20293e-08	0.900325	MAFB	2.87249e-101	1.09214	ATP6V1B2	0.112072	0.847839	CTSB	1.73799e-170	1.58682	PAQR5	1.73673e-20	6.07747	CD300A	0.000122134	1.20875	CAPZA2	7.79417e-88	1.2101	LRP1	6.8048e-63	0.982322	STK4	2.48707e-08
GNPTAB	2.58477e-86	1.39196	MGAT1	1.24727e-152	1.03943	VOPP1	2.5745e-20	1.27049	SEL1L3	0.00534007	1.09016	BRI3	5.27966e-103	1.00199	SFMBT2	3.20881e-25	1.15877	TRG-AS1	1.60953e-46	1.59461	EMP1	9.15391e-05	0.998238	RNF144B	1.2171e-21	0.892365	UBC	4.39228e-101	0.870951	H2AFY	0.118658	0.434302	MAP3K8	1.29584e-75	1.58601	RBM6	1.81897e-20	1.10336	SSR2	0.000175599	0.758607	TMED9	2.06427e-48	1.2098	RPL7A	8.38341e-63	0.846426	BTG1	2.55979e-08
GPSM3	2.90961e-86	1.1349	IFI27L2	5.08823e-96	1.03928	EIF4G3	6.75553e-71	1.26878	RNF125	0.00569055	0.803414	HLA-DMB	2.30076e-37	1.00018	EMB	1.68254e-28	1.155	ANKRD44	3.20206e-46	0.737374	ITGA9	0.0126083	0.996969	TMEM176B	4.37389e-08	0.890868	ZYX	1.29252e-100	1.43333	CXCL16	0.121108	0.927001	ZFC3H1	2.4337e-56	1.58592	TDRD3	2.81621e-20	2.18312	LINC00861	0.000182592	1.1915	ITM2B	3.18206e-119	1.20956	RNASE6	1.09841e-62	1.7492	RBM6	2.78732e-08
SSR4	4.91175e-86	0.95402	GAPDH	2.23116e-203	1.03868	APP	2.95259e-10	1.26725	RPL26	0.00651735	0.190079	HLA-DRB1	7.37258e-58	0.998078	SYNRG	4.52666e-13	1.1521	ANK3	3.99021e-46	1.90375	MCTP1	1.01728e-09	0.992026	TBC1D14	1.29066e-28	0.890076	C4orf48	9.07486e-100	1.52926	CD83	0.123876	0.866459	DENND3	5.14359e-34	1.58395	ENPP3	3.04231e-20	6.65057	RPL8	0.000195029	0.255992	EMP3	2.35902e-110	1.20867	BASP1	1.1532e-62	1.59202	GABPB1-AS1	2.93532e-08
NPM1	5.55741e-86	0.88285	YBX1	1.62689e-199	1.03665	TENT2	1.7317e-40	1.2649	MT-ND1	0.00697001	0.167602	DNAJC5	1.11425e-40	0.997376	NCOA2	1.01528e-23	1.14998	RASAL3	9.91408e-46	1.52895	P4HA1	0.13778	0.990746	SBF2	1.61187e-33	0.885836	IFITM2	9.3399e-100	0.904879	COX4I1	0.133218	0.247888	RREB1	3.3643e-60	1.58339	PAQR3	3.98491e-20	2.93904	FCRL6	0.000211665	1.77177	PSMB6	1.45737e-48	1.20551	SEC61G	2.18389e-62	0.946489	CYFIP2	3.00106e-08
GAPDH	1.09551e-85	0.622476	MT-ND4	1.54069e-144	1.03246	CTBP2	1.65982e-12	1.26371	RPS3A	0.00721208	0.179618	COMT	1.13434e-56	0.9968	IL32	2.28205e-53	1.14974	GTF3A	1.11649e-45	0.901953	PTPRJ	1.36938e-11	0.990069	DENND1A	5.95111e-21	0.884448	RPS14	1.42759e-99	1.05641	NDUFA11	0.137839	0.734257	ST3GAL1	2.2712e-77	1.5833	RERE	4.22414e-20	1.07879	RPS20	0.000212721	0.26401	HSP90AB1	9.29146e-105	1.19823	ATP5PD	2.4481e-62	1.06106	CADM1	3.13788e-08
HSPA5	2.8741e-85	0.942826	CPVL	3.46085e-166	1.03199	C2CD5	6.12002e-12	1.2628	FKBP11	0.00742946	1.00326	SNX6	1.8859e-114	0.99647	ODF2L	1.54252e-06	1.14216	AAK1	1.18548e-45	0.683403	MEF2A	4.92824e-18	0.989449	CTSH	8.34715e-15	0.883633	RACK1	5.04046e-99	0.887837	HLA-DPA1	0.140688	0.265598	ERC1	7.52653e-81	1.57691	SEMA4D	5.32684e-20	1.55921	PPP2R5C	0.000232494	0.497548	EIF5A	5.09883e-64	1.19764	HCST	2.6468e-62	0.898369	UVRAG	3.48524e-08
NDUFA12	5.49358e-85	1.34088	RPL18A	2.92391e-156	1.03038	DST	2.97054e-18	1.26226	ICOS	0.00768294	1.78379	DST	4.61302e-50	0.991199	RPRD2	1.06089e-06	1.13957	DOK2	1.45311e-45	0.859288	LHFPL6	0.545357	0.987206	ASAP1	2.33637e-29	0.880972	ITGB2	2.36429e-98	0.906461	GPR183	0.14098	0.492042	ATAD2B	2.33522e-51	1.57661	MIR29B2CHG	5.53994e-20	2.06617	YPEL5	0.0002348	0.926566	LAMTOR5	1.89511e-64	1.19545	CMTM6	3.44191e-62	0.957687	ANKRD12	4.01608e-08
ETS1	7.37974e-85	1.01616	PSME2	1.48225e-149	1.02028	MIR99AHG	1.02071e-19	1.26169	STK39	0.00803812	1.1734	CERS6	3.61832e-44	0.989399	DUSP2	8.25185e-36	1.13554	DTHD1	1.53719e-45	2.30083	AXL	0.934082	0.986342	CORO1C	5.21278e-08	0.879376	RPS23	3.60465e-98	0.964166	CCRL2	0.143841	1.53678	PXN	2.90125e-45	1.57431	FGF12	6.30244e-20	1.94629	PTPN22	0.00027983	0.871548	KRT10	2.91017e-44	1.19334	UQCRH	3.75393e-62	0.829516	PDLIM1	4.86859e-08
ADGRE5	5.06864e-84	1.04756	RPS28	1.51451e-168	1.01986	NCOA3	1.42402e-31	1.25892	GOLGA8A	0.00871959	1.23057	NEAT1	5.5949e-186	0.985311	CYTIP	4.37754e-41	1.13224	GNG2	2.08443e-45	0.553271	GAB2	2.26779e-08	0.984806	CACUL1	2.26922e-14	0.876116	CAP1	7.24793e-98	0.927324	NR4A1	0.1492	0.659393	ARAP2	9.22236e-63	1.57406	ELL2	1.06421e-19	1.5154	RNF125	0.000301081	0.968062	ATP5MD	5.71231e-84	1.19166	P2RX4	4.29824e-62	1.58256	PPP3CC	5.65713e-08
NDUFB7	7.21467e-84	1.18351	HLA-DQB1	3.62954e-113	1.01874	MAP3K3	7.30866e-10	1.2587	BICDL1	0.00895271	1.58647	MVB12B	8.78081e-36	0.984478	NEK7	1.34737e-10	1.12543	HOPX	2.3187e-45	1.09092	TCF4	2.64446e-07	0.983977	TNFAIP2	1.27325e-13	0.875491	MGAT1	8.70724e-98	1.14762	PYCARD	0.160137	0.680304	PTPN1	2.11691e-42	1.57332	IPO9-AS1	1.07505e-19	3.06188	PTGDS	0.000301081	1.69594	SLIRP	1.57262e-49	1.19165	DAB2	4.42664e-62	1.23644	CIRBP	5.8762e-08
RPL18A	8.10613e-84	0.733252	RPS13	3.22056e-177	1.01259	SFMBT2	2.67924e-30	1.25514	CXCR3	0.00904508	2.44525	LAIR1	5.66407e-51	0.981254	RUNX2	2.15744e-05	1.12372	SOD1	2.90955e-45	0.856386	PRKN	9.73524e-08	0.980547	FRMD4A	3.66165e-26	0.871786	SLC25A6	9.27163e-98	0.96886	PGK1	0.167656	0.470224	EXOC6B	5.99896e-80	1.57206	FRYL	1.21603e-19	1.40424	PLCB1	0.000303727	1.25853	RPS19BP1	8.79593e-37	1.1898	EEF2	1.07567e-61	0.872707	HNRNPH1	6.56259e-08
DENND2D	1.2603e-83	1.99278	LY96	4.23657e-142	1.01218	CUX1	2.2454e-40	1.25408	TRGC2	0.0095868	1.07157	GLUL	5.1271e-110	0.980028	KIF2A	1.51727e-06	1.11512	TSPYL2	6.83692e-45	1.17706	TTN	2.24821e-16	0.980445	MED13L	1.89536e-27	0.86845	PSMA7	1.00235e-97	0.951758	MT1X	0.169564	0.858245	EXOC4	2.96218e-117	1.57065	TFB1M	1.2707e-19	2.78648	AC245297.3	0.000327438	0.52459	UQCR11	1.16341e-88	1.1896	SLC25A3	1.78448e-61	0.886497	SF1	6.61772e-08
SYTL3	2.59095e-83	0.847424	TALDO1	3.06376e-112	1.01031	AKAP10	1.50567e-17	1.25213	KLRB1	0.0102341	0.524744	DENND4C	1.48192e-54	0.974718	CCL5	2.21701e-47	1.1138	RNF125	7.76773e-45	1.31121	RHBDF2	0.125705	0.978819	TPK1	4.75041e-13	0.867371	RPL34	2.26609e-97	1.0519	RPL6	0.170485	0.141833	SH2B3	1.2882e-52	1.56988	2020-03-08	1.539e-19	2.82495	KLRC2	0.000341648	2.71744	PPIA	3.37508e-106	1.18763	RPLP0	3.40173e-61	0.812415	CLNK	7.87564e-08
PTPN7	5.95253e-83	1.53733	TPP1	5.9021e-114	1.00718	NLK	1.2327e-15	1.25081	MLLT3	0.0112669	1.12652	RAB20	1.70775e-43	0.965831	TUT4	2.13324e-14	1.10654	HSPE1	8.41961e-45	0.758574	EPS8	0.00435176	0.978622	OXR1	3.99723e-08	0.866382	TMBIM6	2.529e-97	0.886754	RPL11	0.170641	0.14267	RAPH1	1.36344e-44	1.56698	IMMP2L	1.92179e-19	1.48962	HNRNPA0	0.00037139	0.896841	TFRC	5.7108e-42	1.18613	UQCRB	6.63546e-61	0.791348	ANGPTL1	8.15719e-08
CDK2AP2	5.51121e-82	1.82292	ATP5MPL	2.59254e-189	1.00685	PCCA	1.60081e-11	1.24937	HLA-F	0.0130098	0.672908	TCF12	2.67927e-82	0.96573	PACS1	6.53461e-18	1.10344	PMAIP1	1.02235e-44	1.16573	KCNMA1	4.07399e-09	0.978533	PID1	1.1471e-22	0.860568	KLF4	7.14579e-97	1.31187	FABP4	0.175392	0.703294	MAML3	8.94333e-76	1.56608	LRP4	2.16294e-19	1.23816	RPL37A	0.000391113	0.279394	LAPTM5	2.51843e-115	1.18609	KCTD12	6.71808e-61	1.2276	PLP2	1.03279e-07
OST4	3.04009e-81	0.77657	NDUFA3	1.97701e-99	1.00575	UVRAG	7.66078e-21	1.2488	SOCS1	0.014802	0.73441	MEF2A	2.84547e-97	0.964355	GALNT11	0.000294821	1.10341	RPLP1	1.36039e-44	0.53607	OPHN1	0.24147	0.978241	MAF	1.45367e-14	0.857166	ANXA1	1.15392e-96	0.824293	NLRP3	0.182132	1.00816	ANKS1A	3.66529e-69	1.56543	SUSD1	2.66658e-19	2.14923	CD53	0.000416509	0.440442	TGOLN2	1.85367e-41	1.1857	COPE	7.21e-61	0.914258	PAWR	1.16171e-07
MT-ND3	3.56887e-81	0.680668	RPS16	1.39118e-179	1.00002	ABR	2.32348e-25	1.24834	GPRIN3	0.0154109	0.841328	WASHC4	1.25135e-66	0.964185	BTBD9	1.41548e-20	1.09793	RPS11	1.16775e-43	0.569528	AC006978.2	0.957863	0.976787	BMP2K	7.26838e-25	0.854503	RPL36	1.72677e-96	0.906301	ADGRE2	0.19338	0.775681	DENND4B	8.45496e-40	1.56513	CHKA	3.2968e-19	2.06905	HSPA5	0.00044346	0.589686	COX6B1	2.04495e-96	1.18174	SLC25A5	8.04008e-61	0.969226	NSD3	1.16588e-07
TMIGD2	8.54359e-81	4.32989	NFKBIA	6.43167e-162	0.999136	ZNF609	5.44687e-42	1.24318	THEM4	0.0162132	1.20227	PTPRJ	3.30471e-68	0.962788	KIAA1109	5.15636e-10	1.09613	SSR2	1.35185e-43	0.768764	MED13L	3.65637e-17	0.976127	FGL2	5.84946e-16	0.849822	NFKBIA	2.37682e-96	0.902921	RPS15A	0.201795	0.107705	MYO5A	1.20761e-120	1.56354	MAN2A1	3.6185e-19	1.88652	PSMB8	0.000467415	0.833138	LAIR1	1.93786e-38	1.17904	MCL1	8.32466e-61	0.914872	STK17A	1.23592e-07
PLEKHF1	9.2293e-80	3.32289	S100A10	4.51044e-178	0.997935	SH2B3	1.52049e-13	1.24057	TARSL2	0.0173192	1.008	TNRC18	4.82052e-35	0.96242	PLEKHA5	7.96837e-05	1.09219	NLRC5	2.53531e-43	1.36832	CLEC10A	0.694484	0.975304	ZEB2	1.3152e-55	0.847391	DDX3X	3.55376e-94	1.06555	RNASE2	0.210233	1.12468	RAB10	2.546e-84	1.55988	KREMEN1	3.69242e-19	4.33663	YPEL1	0.000501766	1.54643	ANXA1	3.99504e-103	1.17779	LAMTOR2	1.52624e-60	1.26116	EIF3F	1.41779e-07
RPS13	1.0651e-79	0.658701	RPS8	4.89152e-178	0.995374	RB1	2.47795e-41	1.23971	OPTN	0.0185993	0.937014	HLA-DPA1	1.38165e-42	0.961074	ABLIM1	6.03196e-05	1.08539	ARF6	3.63383e-43	0.785475	FARP1	0.380773	0.974555	CAMK1D	3.24843e-29	0.846932	WARS	3.76706e-94	1.96223	LFNG	0.215812	1.44356	ATP9B	1.31578e-57	1.55406	ANKRD28	4.36273e-19	1.8248	HSPA6	0.000531033	0.998598	NOP10	2.24879e-74	1.17567	OST4	1.7201e-60	0.832451	LYN	1.43971e-07
CEP78	1.95217e-79	2.60124	CD63	3.67301e-197	0.994773	JMJD1C	4.85706e-85	1.23887	RPS16	0.0196464	0.184724	ASAP1	3.61672e-75	0.960072	SOCS1	2.21914e-07	1.08484	RPL12	7.6989e-43	0.559697	DCN	0.0798747	0.97403	SDCCAG8	1.93798e-15	0.839462	H2AFJ	1.19747e-93	1.61663	C3AR1	0.220298	0.656349	ANKRD17	6.84179e-88	1.5516	EVA1C	1.37958e-18	2.0413	KCNQ5	0.000546353	1.93543	ATP5PF	6.60534e-74	1.17378	GTF3C6	3.0182e-60	1.29375	ARGLU1	1.76643e-07
TRAPPC1	3.70489e-79	1.22268	NDUFA11	8.73603e-106	0.994695	JARID2	5.2377e-37	1.23667	TRG-AS1	0.02082	1.05351	LGALS9	1.24917e-39	0.959723	SUPT3H	3.00015e-05	1.08246	SEPT6	7.83938e-43	0.903431	SRGAP2C	0.0692839	0.973135	CERS6	5.62034e-12	0.836189	PFKFB3	3.19705e-93	1.14372	CXCL3	0.222346	0.934589	INO80D	1.27106e-41	1.5513	RIC3	1.93048e-18	3.32456	BTF3	0.000609383	0.382858	BST2	3.26629e-54	1.17121	EEF1B2	1.11578e-59	0.78056	NR4A1	2.06823e-07
RPL38	4.25265e-79	0.634454	ENY2	6.3298e-143	0.993164	TPK1	1.38038e-19	1.23549	AP001011.1	0.0208579	0.867019	ZEB2	3.59389e-140	0.954394	LMBR1	0.000418429	1.08211	LBH	1.22185e-42	1.52784	TBC1D14	1.60895e-11	0.972524	CLEC7A	4.85696e-24	0.832315	ARL4A	3.36229e-93	1.65444	CLEC4E	0.22413	1.21628	COLEC12	9.10555e-75	1.54506	ARHGAP32	2.27141e-18	3.83814	RPL24	0.000609383	0.323848	UBB	1.68789e-97	1.16672	PYCARD	1.11578e-59	1.018	PLEKHF2	2.23244e-07
TRBC2	1.23805e-78	1.01269	ZFP36L1	4.88775e-192	0.992949	ATXN2	6.93685e-19	1.23548	RPL8	0.0226904	0.171222	GSN	7.67712e-114	0.953917	URI1	5.93976e-07	1.08204	PIK3R1	1.62775e-42	0.690196	LRP4	1.06601e-07	0.971524	FCHSD2	3.69553e-28	0.828155	FPR2	6.64046e-93	3.26669	CLEC12A	0.225362	1.0225	PLSCR1	1.16662e-51	1.54433	DENND4C	3.69103e-18	1.27087	RPL5	0.000617537	0.337029	NDUFA1	1.35988e-78	1.16455	OLR1	1.75501e-59	3.17002	TLK1	2.53492e-07
SRSF3	1.49169e-78	0.858876	CHMP2A	4.14223e-96	0.991675	AC009093.2	4.62856e-09	1.23279	ARAP2	0.0228628	0.640942	VOPP1	3.05903e-59	0.952915	DIP2A	2.57718e-11	1.0799	RPS5	2.07907e-42	0.550505	AC100849.1	0.000283489	0.969568	CEP170	9.02841e-16	0.826817	RAB31	7.39098e-93	0.887631	HLA-DPB1	0.22849	0.280757	PDE8A	3.03051e-41	1.54221	ST8SIA6	4.36176e-18	3.35511	SPN	0.000618143	1.34047	MT-ND5	4.41517e-99	1.16331	MS4A6A	2.04273e-59	0.782688	SAMD12	3.04329e-07
TPST2	9.21297e-78	1.48593	SLC25A5	9.46334e-129	0.990946	SIPA1L3	1.50453e-12	1.23159	CD5	0.0233642	1.70229	RREB1	7.84066e-53	0.952763	TUBA4A	2.0004e-07	1.07384	RNF167	2.34355e-42	1.35697	ASAP1	1.04103e-12	0.969532	AKR1A1	5.28872e-12	0.82443	GRINA	9.96292e-93	1.63092	NCF2	0.235954	0.818128	USP9X	3.89446e-47	1.53656	AGPS	4.76176e-18	2.08196	GFOD1	0.000634968	1.1979	IFI27L2	7.77031e-48	1.15594	COX6A1	2.47027e-59	0.898589	ICAM3	3.0527e-07
PNRC1	9.56074e-78	0.83119	ATP6V0D1	2.86423e-103	0.988653	CPVL	6.66478e-15	1.22578	RABGAP1L	0.0233992	0.51306	SNX29	1.46958e-60	0.940574	PPP3CC	7.53802e-12	1.07121	PSME2	2.40544e-42	0.681417	SBF2	2.4491e-18	0.969498	PTPRM	1.64309e-09	0.82394	SEC61B	3.04337e-92	0.986853	ADA2	0.241481	0.912312	GTDC1	7.69018e-54	1.53403	CCDC88A	4.79353e-18	1.31208	SERTAD1	0.000661608	1.30411	RPL12	5.53645e-96	1.15422	GUK1	2.70743e-59	0.820002	SMDT1	3.06194e-07
CD47	1.46609e-77	1.07316	RPL32	8.53798e-142	0.981799	ARMH3	4.49667e-15	1.22574	LYAR	0.0239776	0.857562	TFRC	1.52739e-49	0.94022	TPRG1	2.9431e-06	1.07025	CD6	3.2563e-42	1.95904	TMCC1	0.00022484	0.96685	ZNF609	1.24008e-16	0.822749	ATP6V1B2	1.10849e-91	1.52061	LGALS3	0.241773	0.556656	RPS6KC1	8.18539e-36	1.52252	ARHGAP6	4.87543e-18	1.34767	ITM2A	0.000680355	1.03878	DYNLL1	1.52972e-84	1.15287	LAMTOR1	3.29906e-59	1.03618	TLE1	3.27111e-07
FCRL6	3.42883e-77	2.77934	RPS19	5.19899e-141	0.980713	RREB1	1.53407e-20	1.22478	MAP3K5	0.0243323	0.664963	ACSL1	9.33425e-77	0.930838	SEPT6	8.55618e-10	1.06397	PPP2R2B	3.80533e-42	1.79939	MLIP	0.458801	0.9637	ABCA1	8.5697e-17	0.822709	C4orf3	1.17778e-91	1.01947	FOSB	0.242431	0.539472	MACF1	1.21686e-110	1.51346	LINGO2	6.74736e-18	4.16738	SEPT1	0.000851999	1.17367	VIM	4.9516e-90	1.15264	CAPZA2	3.31352e-59	0.820706	P2RX5	3.33252e-07
SUN2	5.86736e-77	1.4715	MT-CO3	3.71084e-140	0.973285	CCDC88A	1.00828e-26	1.2247	LRIG1	0.0251725	1.36249	DPYSL2	3.72656e-45	0.930196	CCNH	1.00497e-30	1.06242	LY6E	8.22501e-42	0.6648	SASH1	0.678119	0.961482	FAM20A	3.84615e-12	0.821479	UBE2D1	1.82281e-91	1.83765	RPS16	0.281098	0.124404	TRIP12	3.8997e-64	1.5113	LMO4	6.80603e-18	2.12662	ABCB1	0.000888723	2.23143	NDUFB2	2.06948e-79	1.14494	TALDO1	6.58294e-59	1.10211	NACA	3.44351e-07
ZFP36L2	6.72139e-77	0.686079	MYL6	8.63445e-196	0.972603	ASAP1	9.14745e-56	1.22375	PTPN22	0.0253249	0.758468	RNF144B	3.46019e-48	0.928247	FAM177A1	3.13211e-06	1.06074	TENT5C	8.62279e-42	1.47042	STK3	0.000276683	0.959884	NLK	2.70626e-08	0.820831	BTF3	8.67383e-91	0.86812	S100P	0.292658	1.87321	PACSIN2	2.22976e-42	1.5081	ELOVL5	8.67001e-18	1.85478	LBH	0.000962544	1.23731	LAMTOR4	3.10988e-81	1.14228	ARPC1B	8.63001e-59	0.881681	KLHL6	3.72162e-07
CLK1	1.32454e-76	0.957247	CSF1R	2.40886e-124	0.966419	ST6GAL1	1.91322e-23	1.22108	PLCB1	0.0255092	0.828493	VAMP8	2.09509e-70	0.927801	ABHD15-AS1	3.4636e-07	1.06067	HINT1	1.2431e-41	0.652197	SYK	4.39714e-10	0.959212	DMXL2	3.35961e-09	0.81527	HMGB2	9.90886e-91	1.20905	HNRNPU	0.293214	0.395921	ATR	1.28513e-34	1.50769	CD22	1.28946e-17	4.85566	ICAM3	0.000975483	1.13179	CFL1	2.83246e-108	1.14034	PHPT1	1.5571e-58	0.996239	FCRLA	3.88072e-07
TRAF3IP3	2.19193e-76	1.3201	IFNGR2	1.13031e-138	0.96534	HCK	5.22955e-18	1.21955	MT-ND3	0.0259768	0.171606	RAB1A	3.76837e-97	0.92337	UBR1	1.54266e-08	1.0603	RNF19A	2.18229e-41	1.05211	TNFRSF1A	0.2334	0.959138	PLCL2	2.05073e-14	0.813813	CALM2	2.2938e-89	0.758601	ALDH2	0.297327	1.05223	HIPK3	1.09937e-46	1.50716	NEDD9	1.73398e-17	1.47105	COLQ	0.00115647	2.48188	FIS1	1.36847e-38	1.13967	RPL15	2.72862e-58	0.908377	TNFAIP8	3.96879e-07
ATP5MG	3.41963e-76	0.627428	MT-ND2	5.14865e-145	0.96455	RPS6KA2	1.17867e-08	1.21004	ATP2B4	0.0281655	0.833605	DISC1	2.27482e-51	0.9205	TAF3	7.16009e-07	1.05974	GUK1	5.53123e-41	0.645	MVB12B	0.00426079	0.955708	RREB1	2.11765e-15	0.81234	NDUFB11	2.18879e-88	1.07309	TMBIM6	0.307268	0.369922	ZFHX3	4.54069e-76	1.50196	AP003025.2	2.52538e-17	9.43034	RPL39	0.00118863	0.25427	GSTO1	4.53556e-61	1.13917	C9orf16	2.95416e-58	1.19738	PEBP1	4.25869e-07
HNRNPK	1.05462e-75	0.863266	EIF1	1.75448e-197	0.964055	AC114760.2	3.97958e-10	1.20787	TRABD2A	0.0292854	1.88128	RNF13	5.56232e-91	0.916621	SARAF	4.43852e-56	1.0572	PIK3IP1	6.08342e-41	1.12908	PLD1	0.554751	0.954439	RGS10	1.45995e-14	0.810705	GLIPR2	4.95764e-88	1.25859	TREM1	0.310166	1.18845	LARP4B	2.98833e-62	1.50163	ZBTB16	4.01271e-17	1.19679	ZBTB16	0.00121162	0.765541	GPX4	1.67156e-73	1.13884	PPIB	3.41345e-58	0.91904	QRSL1	4.25869e-07
EIF5A	3.31463e-75	1.08843	RPL12	4.23426e-149	0.962013	LRP1	1.86272e-15	1.20702	TNRC6C	0.0299471	0.912882	RB1	3.87369e-99	0.916136	ZNF83	0.000379696	1.05697	CACYBP	1.15303e-40	0.922537	DOCK7	1	0.9544	RHOB	2.11014e-17	0.807957	CD48	1.48888e-87	1.06154	CHMP1B	0.315341	0.79566	CHST11	4.87426e-106	1.49675	PRSS12	4.09697e-17	8.73737	PIP4K2A	0.00122872	0.559144	ROMO1	3.68325e-42	1.13759	ANAPC11	4.80157e-58	1.17634	CLEC9A	4.28992e-07
RPL35	6.86189e-75	0.615229	NDUFS7	3.76319e-106	0.957178	FGF12	4.64825e-11	1.20694	RPS20	0.0321972	0.214199	DPYD	1.87758e-85	0.915063	FAM172A	4.16747e-23	1.05188	RPS13	1.45762e-40	0.53366	SLC2A13	0.347503	0.947916	SGK3	3.79152e-10	0.807498	ATP6AP2	2.5138e-87	1.1933	TMA7	0.348914	0.246465	RAB1A	1.21559e-86	1.49521	TEC	4.91968e-17	2.03415	ICAM2	0.00136119	1.13694	HEXB	4.98988e-41	1.13511	SLC11A1	6.91582e-58	0.929454	SLC38A1	4.40498e-07
RBM3	1.80598e-74	0.850533	TCIRG1	7.66416e-94	0.955023	SLC11A1	1.85371e-32	1.20178	STMN3	0.0322015	1.65635	PELI1	6.47937e-47	0.913102	PPP2R5A	0.000364439	1.05019	RASA3	1.70034e-40	1.35512	NLK	0.00692728	0.947746	QKI	1.18875e-41	0.806624	RPS21	6.38315e-87	0.818426	CCL20	0.357399	1.56194	STRN3	1.85915e-45	1.49462	WWC3	6.49391e-17	3.02581	CD244	0.00138069	2.07813	NDUFB8	1.01431e-50	1.12827	RPLP1	7.65479e-58	1.06008	PARP1	4.49143e-07
RPS16	1.96486e-74	0.618276	ATP5MD	1.81439e-153	0.951906	MAMDC2	1.71434e-11	1.20118	RORA-AS1	0.0336606	1.26574	MAP3K1	1.00393e-46	0.91209	PPP1R2	2.48302e-09	1.04878	OCIAD2	1.93389e-40	1.73875	FGF12	0.00172085	0.943303	LRP1	8.99894e-19	0.806334	GNB2	9.30401e-87	1.15723	HSP90AB1	0.370018	0.232664	SLC25A13	7.99896e-44	1.49263	FERMT2	7.82079e-17	3.69925	YES1	0.00139014	1.46555	ARPC5	2.9125e-89	1.12454	DAD1	8.06378e-58	0.952479	PPP1R16B	5.09525e-07
CTSC	3.4068e-74	0.82802	COX5B	5.49527e-171	0.951119	FOXO3	7.39954e-29	1.19932	FLT3LG	0.0371921	1.7331	SND1	5.23742e-56	0.912044	AC013394.1	0.000231119	1.04775	BTF3	2.21204e-40	0.571371	ZNF710	0.00687573	0.940783	NEAT1	2.34176e-88	0.802524	CDKN1A	1.30187e-86	1.49991	RXRA	0.37014	1.01698	VMP1	1.0111e-150	1.49128	MYO1E	8.12325e-17	2.35071	OST4	0.00151208	0.44703	GNG5	1.10246e-71	1.12218	GLIPR1	1.04556e-57	0.990559	NCL	5.19184e-07
AKNA	4.54392e-74	1.11612	ATP5MF	7.43398e-134	0.950321	MAML2	6.10104e-93	1.19751	PDCD1	0.039547	2.06979	SCARB2	3.50101e-36	0.910433	COA1	1.23758e-07	1.04661	COMMD6	4.13989e-40	0.64221	MB	0.0770178	0.938794	DISC1	4.34334e-16	0.799735	MGST1	1.88474e-86	2.75005	RAB31	0.377951	0.349971	HIF1A	4.32366e-81	1.48784	LINC00937	8.42689e-17	2.43087	ZFP36	0.00154384	0.380478	ELOC	3.5278e-42	1.12087	NPM1	1.07772e-57	0.813441	SPATS2	5.47571e-07
CCDC85B	7.75409e-74	1.39434	TNFRSF1B	1.92949e-179	0.949969	PRKN	2.13781e-30	1.19606	RETREG1	0.0403537	1.43227	EMILIN2	1.35577e-48	0.90934	A2M	0.000100583	1.04538	FGFBP2	7.85426e-40	0.946706	SRGAP2B	0.00586524	0.935728	EIF4G3	1.51967e-22	0.799645	TXN	2.17755e-86	1.04649	ENY2	0.392323	0.637077	WWOX	1.32756e-89	1.4871	SLC4A8	1.05844e-16	3.1098	RPL28	0.00155223	0.244537	STOM	7.80549e-50	1.11806	YWHAE	1.39901e-57	0.796653	RAN	5.51692e-07
PIM1	1.37739e-73	1.63895	ARPC1B	1.56697e-165	0.949598	STAB1	4.80315e-55	1.19565	CD7	0.0404088	0.238058	SERPINB6	8.00721e-54	0.903075	LINC00486	2.82557e-18	1.04508	TNRC6B	2.3274e-39	0.708397	TPM1	7.67908e-07	0.935598	SNX29	4.22865e-23	0.797741	RPN1	2.96783e-86	1.57917	COX7A2	0.397468	0.388592	CD44	4.46492e-93	1.4828	SPATS2L	1.32446e-16	1.82273	DNAJB6	0.00185906	0.558195	COX6A1	5.60487e-71	1.11287	PSMA7	1.54208e-57	0.825966	LSP1	5.69137e-07
TAGAP	2.69075e-73	1.63346	SLC16A3	1.32834e-115	0.947437	CMIP	7.05131e-52	1.19494	KIF21A	0.0406847	1.404	CAB39	3.70723e-81	0.89885	RASA1	2.89265e-18	1.04438	ARHGAP25	5.13594e-39	0.991539	GNAQ	5.74401e-23	0.934702	MAML3	4.64214e-16	0.794062	CES1	6.34449e-86	3.94067	CD44	0.403191	0.279563	SUMF1	5.3694e-65	1.47706	FOXO3	1.85071e-16	1.15237	IKZF3	0.00227671	0.773026	CYBA	1.08704e-115	1.11008	RPS16	1.59446e-57	0.865551	FBXW7	6.62916e-07
TPI1	6.59399e-73	0.760286	RPL11	1.42409e-158	0.945762	LARP4B	5.87027e-20	1.19127	ARHGEF3	0.0443546	0.763087	CD86	3.97618e-40	0.898676	MBNL1	4.03942e-85	1.03394	CLK1	5.63638e-39	0.651166	TCF12	9.25542e-19	0.929468	TLR2	4.95746e-23	0.793367	MYL12B	7.59135e-86	0.820631	EZR	0.404796	0.598658	DIAPH2	5.75205e-87	1.47415	ZFAND3	2.37435e-16	0.794915	TPST2	0.00231105	0.954244	ISCU	3.62936e-37	1.10721	CHCHD10	1.71945e-57	1.10999	FAM69A	7.24525e-07
PRKCH	1.18062e-72	0.90007	CD55	6.98362e-129	0.943243	PTPRE	1.54041e-35	1.18874	LINC00426	0.04493	1.86557	PPT1	1.5193e-44	0.898013	TSPYL2	3.32485e-06	1.0234	CUTA	1.30029e-38	0.861438	SRGAP2	1.50416e-06	0.928516	ELF2	5.67835e-21	0.791887	RAB5IF	1.17094e-85	1.44792	TLR2	0.41656	0.334025	GATAD2A	2.27298e-39	1.47109	ABCD3	2.49743e-16	2.75273	GNG2	0.00235856	0.546354	NDUFB7	1.18975e-59	1.10668	LAMTOR5	2.2909e-57	0.915635	HIST1H4C	7.46806e-07
GUK1	4.96251e-72	0.870772	COX7B	3.52408e-158	0.943087	DHRSX	2.94411e-09	1.18692	ATP8B2	0.0509713	1.77274	ARHGAP26	9.55013e-75	0.895989	MECP2	2.94105e-10	1.01924	SLFN5	1.41576e-38	1.53745	ZSWIM6	1.73612e-14	0.921598	SLC1A3	2.29502e-26	0.789068	RPL41	1.66197e-85	1.10902	NDUFB11	0.432631	0.617247	RIN3	8.84002e-70	1.46958	ASH1L	4.29931e-16	0.977753	CAPN12	0.0024766	2.28831	LGALS1	5.60598e-90	1.10129	GNA13	3.44012e-57	1.16746	PARP15	8.32658e-07
ITGB7	8.49508e-72	2.64126	NEAT1	3.04711e-203	0.942806	LAMA2	1.13013e-11	1.18656	PTPN4	0.0526889	0.733222	DICER1	3.324e-39	0.892937	RAB11A	7.53873e-16	1.01895	PLAC8	1.51101e-38	0.661741	DMXL2	0.132575	0.919883	DOCK11	7.20585e-15	0.787636	RPS7	1.68744e-85	0.841728	ROMO1	0.434225	0.79962	TRAPPC9	5.01678e-67	1.4652	MAP4K5	6.64863e-16	2.10688	RPL9	0.00250883	0.241524	C5AR1	3.38813e-68	1.09956	LEPROT	3.72143e-57	1.79904	CAMK2D	8.93346e-07
ITGAL	5.25354e-71	1.38915	UQCR11	7.3113e-147	0.939046	FTX	2.90115e-87	1.18086	P2RY8	0.0527521	0.897379	RAB5C	2.25817e-35	0.890364	UMAD1	1.67044e-06	1.01566	NCK2	2.38432e-38	1.26574	MAGI1	0.734177	0.919286	ALOX5	7.82442e-22	0.782359	RPS15A	2.67711e-85	0.913267	FAM45A	0.439157	1.01069	PSEN1	7.95423e-42	1.46234	RIN3	8.48694e-16	1.18862	MYL6	0.0028774	0.207673	MIF	1.95042e-40	1.09526	CHCHD2	4.92939e-57	0.762494	RABGAP1L	9.05338e-07
SOCS1	7.20646e-71	1.77491	RPL37A	3.35726e-155	0.938986	MLLT10	2.80129e-18	1.1801	RPL6	0.0552306	0.208957	C1orf162	1.67148e-74	0.888543	TG	5.32766e-06	1.01098	ANXA1	2.6838e-38	0.588536	AP1B1	0.122348	0.917061	MS4A7	1.41054e-18	0.782281	UBL5	3.50037e-85	0.8618	UQCRH	0.456355	0.477966	GRB2	5.60217e-99	1.4601	SORT1	9.07054e-16	3.07022	CEMIP2	0.00302631	0.433472	NDUFB4	3.08049e-45	1.08923	MIF	5.94137e-57	1.13125	SYPL1	9.13189e-07
RPS8	1.99622e-70	0.597191	RPL29	9.12174e-160	0.937793	BMP2K	5.4766e-36	1.17493	TRAF1	0.0596156	1.50138	APLP2	2.34754e-96	0.885846	ATP2B4	1.21317e-05	1.00484	HMOX2	2.86955e-38	1.25915	AP003086.2	0.000509343	0.916022	KYNU	3.10871e-22	0.778405	ATP2B1	1.13065e-84	1.05178	YBX3	0.461756	0.6566	SLC39A11	7.86175e-67	1.45542	EVPL	1.153e-15	7.36226	TMSB10	0.00313562	0.290813	YWHAE	5.62509e-65	1.08562	TMEM50A	1.60629e-56	0.85471	COL4A4	9.35194e-07
ARPC3	4.80651e-70	0.588417	GNB2	1.00979e-111	0.937004	TG	2.99581e-09	1.17437	SLFN5	0.0615841	0.902424	WDR26	5.29502e-49	0.871318	GPATCH8	4.7066e-19	1.0046	CIB1	4.02876e-38	0.791933	NPL	0.790631	0.911898	PLTP	1.78554e-34	0.77628	HSPA1A	2.4093e-84	0.954498	UBL5	0.471112	0.381671	TBXAS1	6.89625e-84	1.4545	ZNF638	1.19895e-15	1.24489	DENND2D	0.00316461	1.16525	COPS9	1.14641e-43	1.0841	NACA	1.62269e-56	0.789865	DERL3	1.08897e-06
ICAM3	5.54374e-70	1.80641	GMFG	2.95857e-180	0.936507	FOXP1	8.11246e-120	1.16886	DTHD1	0.0651764	1.03027	CAPZA2	2.00249e-94	0.871028	SCMH1	0.000148717	1.00241	ANAPC16	4.53586e-38	0.60344	CCL2	0.767143	0.910502	EPS15	9.87657e-23	0.775242	CCNI	9.82782e-84	0.902182	COX6B1	0.479329	0.342975	KIF1B	1.16426e-34	1.45323	PDE3B	1.64392e-15	1.17036	LITAF	0.00320511	0.448098	ASAH1	3.11839e-73	1.08407	WDR83OS	2.52896e-56	1.05151	UBE2D2	1.11731e-06
RHOF	9.68852e-70	2.1965	ATP6V1F	1.96395e-136	0.935405	PHKB	5.91078e-17	1.16695	HLA-E	0.071971	0.184985	PIK3AP1	1.81071e-45	0.869752	VWA8	0.000111535	0.997637	CRIP1	5.09735e-38	0.942553	MFHAS1	0.732532	0.905044	USP53	2.26385e-11	0.767688	CSTB	1.23546e-83	0.851411	JAML	0.494026	0.769553	DTNA	3.19026e-40	1.4529	PCM1	1.78733e-15	1.25125	ATP5IF1	0.00329772	0.678071	RPL35	4.85419e-92	1.0804	COX6C	3.65146e-56	0.765427	TRIM38	1.1295e-06
C9orf16	1.72588e-69	1.29932	RPL22	1.09548e-165	0.93097	PELI1	6.36145e-13	1.16482	RASAL3	0.0723445	0.929143	EMB	1.79495e-79	0.866623	DENND6A	4.63915e-05	0.989949	ATP5IF1	5.86884e-38	0.680174	DISC1	1.74682e-08	0.902599	RNF130	1.00587e-46	0.766324	GLRX	1.14271e-82	1.26667	EIF4A3	0.499577	0.69288	VAV3	2.82392e-83	1.45251	AC108449.1	1.88162e-15	3.86595	CCND2	0.00333544	1.15029	JUNB	1.80363e-80	1.07564	SUMO2	4.02343e-56	0.763167	OSER1	1.21702e-06
SERBP1	3.28061e-69	1.07969	NDUFA13	1.96963e-108	0.930739	CPNE8	1.04233e-14	1.16387	RPS8	0.0759446	0.152562	PTPN18	1.20215e-37	0.864377	ABCC1	8.8412e-09	0.988925	LRBA	6.59509e-38	1.00313	MGAT5	8.79345e-09	0.902333	EEA1	2.70626e-08	0.764158	GABARAPL1	1.24879e-82	1.57133	CKAP4	0.504939	1.60222	GRK3	1.01928e-39	1.4518	SLC11A2	2.02341e-15	1.82304	TNFSF14	0.00354363	1.84841	NDUFB11	2.85647e-54	1.0724	ITM2B	4.87418e-56	0.759048	DRAM2	1.21702e-06
IDI1	4.74672e-69	1.3352	COX7C	1.24154e-170	0.929746	FBXO11	2.72234e-28	1.16358	SYNRG	0.0767291	0.680767	SUSD6	5.93675e-38	0.863579	TMC8	6.97924e-06	0.983296	BTN3A1	7.10417e-38	1.60934	CYTH4	0.101288	0.901534	USP39	1.20172e-07	0.76048	GNS	1.36507e-82	1.38051	RPS18	0.508043	0.0980684	ELMO1	8.22416e-129	1.44574	KAT6B	2.24932e-15	1.54827	RPS12	0.00388782	0.22409	ATP5PB	2.93236e-46	1.07103	TMEM14C	4.98291e-56	1.77669	MPHOSPH8	1.22549e-06
RPL12	1.01453e-68	0.638672	RPLP2	5.23505e-139	0.928205	PRKCE	2.54946e-14	1.16022	CATSPERB	0.0792156	1.61371	ETS2	1.38405e-49	0.863437	GZMH	1.4715e-11	0.983039	SLC9A3R1	1.68972e-37	1.29596	ABCA1	3.37078e-05	0.895325	BLVRB	2.03922e-36	0.758081	NDRG1	1.36992e-82	2.24533	HSPA6	0.520314	0.227354	PDGFC	9.88328e-36	1.44512	SSBP2	2.50381e-15	1.35445	PLEKHF1	0.0042235	1.83583	MGAT1	4.75252e-59	1.07037	VKORC1	5.92648e-56	1.82817	DNAJB9	1.27028e-06
DRAP1	3.27253e-68	1.06264	TMBIM4	1.00877e-92	0.927588	ARHGAP10	4.76987e-09	1.15765	PZP	0.0825334	0.895699	DRAM2	2.33876e-38	0.862904	EVL	8.19119e-27	0.981674	ADGRE5	2.21492e-37	0.666588	ARHGAP26	2.27691e-23	0.894404	PDE4B	1.4941e-17	0.757598	ETS2	3.50301e-82	1.37219	POLR2L	0.527702	0.543524	SIGLEC1	2.0601e-38	1.4444	EDARADD	2.66517e-15	3.7316	TIGIT	0.00424109	1.47175	PLEK	1.11022e-59	1.06997	P4HB	7.86301e-56	1.02371	HMGB1	1.32491e-06
BAX	4.25327e-68	1.19955	RPL9	8.98085e-147	0.927583	EXOC4	2.84621e-52	1.15424	BTN3A1	0.0885224	0.974533	CCDC88A	4.92479e-83	0.855206	CAPN7	0.000118424	0.981536	CIRBP	2.53427e-37	0.502418	PTK2	0.0597703	0.892903	WASF2	5.24503e-17	0.753722	SLC39A8	3.90006e-82	2.19762	RPL27	0.530084	0.107255	CERS6	6.03804e-40	1.44418	SECISBP2	2.66866e-15	1.45103	ANXA6	0.00426044	0.891805	NDUFA11	8.70764e-45	1.0684	CTNNB1	8.45698e-56	0.946043	OFD1	1.34992e-06
PRR13	6.83131e-68	0.996073	UQCRB	2.68592e-165	0.927353	EPS15	3.05468e-43	1.15203	LAG3	0.0941355	1.45784	ENG	2.03909e-42	0.854862	SMYD3	6.91205e-30	0.981433	ODF2L	4.388e-37	1.26176	SNX13	0.187497	0.892192	CHD9	4.3516e-20	0.749764	RAB20	4.34337e-82	1.2711	TMEM167A	0.533586	0.757584	SDCCAG8	3.48009e-56	1.44053	TBC1D5	3.37094e-15	0.886425	SLC9A3R1	0.00503272	1.17159	VPS29	1.18365e-61	1.06747	UCP2	8.76943e-56	0.914311	TSPAN3	1.46999e-06
COPE	7.70015e-68	0.966802	FAM49A	1.07415e-93	0.924481	CRYAB	2.35736e-12	1.1502	NOP53	0.0962768	0.648683	EPS15	3.42278e-80	0.854638	FOXP1	7.66143e-64	0.980846	SP100	4.7497e-37	0.534963	RYR2	1.35784e-09	0.887657	ST6GAL1	1.37327e-11	0.748651	CHCHD2	6.06914e-82	0.802192	FOLR3	0.556977	2.62409	TCF12	1.27129e-114	1.43846	REPS1	3.50413e-15	2.00314	RPS13	0.00521306	0.21401	ATP6AP2	1.04717e-41	1.06526	CYFIP1	1.15435e-55	1.06743	RPS17	1.71932e-06
YWHAQ	2.70766e-67	1.18965	CFL1	9.42977e-160	0.924466	DOCK8	2.63854e-61	1.14718	ITGA6	0.0962768	1.20561	TUBB	2.67882e-42	0.853165	BICRAL	4.6908e-05	0.980591	TRIR	6.38003e-37	0.667601	SLC1A3	5.7514e-09	0.887046	CREG1	1.55088e-08	0.746994	HNRNPK	1.21251e-81	0.847925	CXCR4	0.580061	0.149049	CLEC7A	2.48473e-39	1.43557	PUM2	3.93649e-15	1.22756	MMP25-AS1	0.00521875	1.45524	AKR1A1	1.40242e-39	1.06377	COX7B	2.27464e-55	0.78538	STK17B	1.72572e-06
SCP2	2.71674e-67	1.21647	RPL41	6.62625e-104	0.917347	ERC1	1.86974e-24	1.1462	TMEM156	0.101583	1.18107	PARVB	7.40027e-41	0.849304	SMARCC1	7.08529e-05	0.977311	PPDPF	6.62183e-37	0.761952	BMP2K	9.05667e-08	0.883484	DRAM2	2.57605e-08	0.741177	TAGLN2	2.76751e-81	0.836745	DMXL2	0.592175	0.499542	TPK1	5.10718e-42	1.4335	SCMH1	4.23611e-15	2.0193	TSEN54	0.00526322	1.16556	PPIB	7.83916e-51	1.06319	ELOC	2.41544e-55	1.0897	TRAF5	1.78259e-06
BST2	3.46734e-67	1.10509	PSMA4	1.27364e-109	0.915459	ABCA1	6.35836e-24	1.14543	PTGDR	0.102398	1.19339	USP9X	4.6701e-41	0.847097	RALGAPA1	8.38845e-08	0.975261	BTG2	7.3746e-37	0.777039	PID1	0.000485926	0.880349	C5AR1	3.17995e-19	0.736911	HSP90AA1	5.41484e-81	0.824456	SERPINB9	0.635734	0.594163	RAPGEF2	1.81235e-35	1.43103	ZMYM2	4.28253e-15	1.26694	AES	0.00542541	0.662762	ERH	1.01387e-40	1.06307	HIGD2A	2.55525e-55	1.01489	EIF3E	1.80135e-06
FLNA	5.26724e-67	1.07927	RPL8	2.97643e-156	0.914895	SUSD6	1.12201e-10	1.14405	GNLY	0.104144	0.125998	ITGAM	1.02784e-47	0.84402	CHST11	1.47173e-41	0.970832	JAKMIP1	8.74936e-37	2.40524	ALPK1	1	0.878285	CYFIP1	5.6566e-09	0.736448	ATP5F1D	3.96486e-80	0.900021	CYP1B1	0.649493	0.95987	CSGALNACT2	6.08587e-35	1.43	TNRC6A	5.34755e-15	1.38201	PTGER4	0.00544467	1.06271	GAPDH	5.16437e-95	1.06128	IL1RN	4.53792e-55	2.97611	P2RY8	1.80135e-06
SAP18	6.03884e-67	0.899552	TPI1	2.44459e-153	0.910964	HDAC8	2.21266e-08	1.14382	TPD52	0.106059	0.909458	NCOR2	2.21576e-36	0.84242	BCAS3	6.21739e-12	0.969005	FAM107B	9.28459e-37	0.870091	NEBL	0.518306	0.876498	RB1	8.51524e-23	0.73162	POLR2L	4.5561e-80	0.973849	TPP1	0.650909	0.662588	TMEM165	1.74701e-65	1.42799	FLNB	6.23306e-15	3.53024	NR4A2	0.00559332	0.682051	ATP6V0E1	2.30344e-83	1.0605	COMT	5.79777e-55	1.09568	ANXA6	1.81548e-06
ARPC4	7.25303e-67	1.22636	PSMB3	8.08004e-139	0.906892	AMBRA1	7.48718e-11	1.1422	CCR6	0.11101	1.87582	ANXA4	3.10675e-40	0.841406	PTPN7	8.84054e-05	0.967191	MYH9	1.00349e-36	0.752676	DOCK4	2.99119e-12	0.873439	SSBP2	4.17944e-11	0.731005	CLEC4E	1.38204e-79	2.59246	ZFAS1	0.661859	0.458261	VPS53	1.19061e-37	1.42765	KIAA1522	6.55994e-15	5.01448	CD38	0.00575006	1.52913	SAP18	1.99148e-60	1.05788	S100A4	6.27174e-55	0.902348	GPBP1	1.88803e-06
SRSF5	7.46144e-67	0.734064	RPS15	6.57961e-125	0.906505	VTI1A	1.6328e-27	1.13382	ICAM3	0.11101	0.837725	BAZ2B	7.61963e-53	0.841358	PIK3R1	3.17209e-25	0.958402	TNFAIP8	1.2111e-36	0.835707	TECRL	1	0.870867	LPP	8.24811e-30	0.729257	IFI30	3.27686e-79	1.9668	C9orf72	0.667076	0.651656	CYTH4	6.28813e-39	1.42414	MTCL1	8.58056e-15	5.95981	ITGA4	0.00614279	0.69663	HSPD1	7.88493e-50	1.05719	POLR2L	9.90625e-55	0.874404	TUBA1A	1.96426e-06
SKP1	1.51955e-66	0.788411	PNRC1	5.07202e-116	0.904809	GSK3B	5.65553e-15	1.13186	MCOLN2	0.113114	1.57178	ANXA2	1.35973e-78	0.840177	GPHN	2.63907e-05	0.95798	HMGB2	1.22756e-36	0.715813	UGGT2	0.848343	0.869211	PPT1	5.32011e-13	0.729006	MS4A7	4.41004e-79	1.14302	LRRC25	0.67399	1.116	PPP6R2	7.21536e-52	1.42349	STIM1	1.10309e-14	1.34789	MAPK1	0.00657296	0.744672	NDUFS5	4.89755e-56	1.05055	VAPA	1.20548e-54	0.731557	CD70	2.09389e-06
PSMA7	1.57912e-66	0.762984	TNFAIP2	2.55843e-97	0.902965	KMT2C	1.38019e-42	1.13148	FAS	0.115145	1.43046	TBXAS1	1.86559e-89	0.83893	TLK1	1.67914e-05	0.956432	RSRP1	1.63118e-36	0.506162	DIAPH2	3.00205e-08	0.868832	PHKB	2.45906e-09	0.728698	IRF2BP2	8.75138e-79	1.54999	ABHD5	0.689801	0.923205	ITGAM	9.04868e-37	1.42228	TLDC2	1.86075e-14	4.9172	BTN3A2	0.00670435	1.00925	TRMT112	1.54883e-59	1.05051	NDUFC2	1.31029e-54	1.16248	PSIP1	2.20369e-06
SELENOK	2.45574e-66	0.756241	PGAM1	1.88099e-104	0.902242	RERE	2.52491e-45	1.12485	ARHGDIB	0.118039	0.262111	MGAT4A	5.17447e-46	0.837353	ARID4B	1.07586e-21	0.955492	SOCS1	1.70063e-36	1.12995	MYOM1	0.726057	0.866902	AUTS2	3.63294e-14	0.727669	SLC25A3	1.81608e-78	0.90998	UQCRQ	0.704317	0.47446	ATP8B4	8.71946e-71	1.42179	AC007879.1	2.81297e-14	5.56398	FASLG	0.00702648	2.03432	GLIPR1	1.60698e-45	1.04716	RPS12	1.88699e-54	0.948867	CD19	2.33114e-06
ARHGEF1	4.56701e-66	1.10548	FAU	2.13881e-147	0.901885	AC010894.3	3.14174e-11	1.12468	AL158071.4	0.130892	1.3805	AP1S2	7.78457e-54	0.837032	CYTOR	2.44224e-06	0.954394	MPHOSPH8	2.50117e-36	0.716442	ELMO1-AS1	0.351851	0.865071	EXOC6B	1.92869e-10	0.726117	SUB1	2.17238e-78	0.802708	TNFAIP6	0.707221	1.39062	BRAF	5.46318e-60	1.42157	GMDS-DT	3.18085e-14	1.49603	PITPNC1	0.00720638	0.624929	PTMA	2.03656e-76	1.04466	RNF7	2.21676e-54	1.12008	NUP210	2.34719e-06
STK17A	7.94947e-66	1.07605	DAZAP2	5.98872e-167	0.90024	CSF1R	4.77758e-08	1.12118	CD320	0.136274	1.03656	PSAP	3.13753e-92	0.835823	UGP2	1.01129e-05	0.952814	SCML4	3.38732e-36	1.82486	AC011933.4	0.113348	0.863476	ARL15	1.16828e-14	0.722963	PLAC8	2.27948e-78	1.1039	PTPRE	0.721518	0.365813	PHF21A	1.30529e-41	1.41839	KCNIP1	3.4848e-14	5.82305	CHCHD2	0.00760264	0.369205	ARPC3	5.48463e-94	1.03875	PPP1CB	2.31697e-54	0.933259	RPL36A	2.48037e-06
PSMB10	1.21817e-65	1.95148	RPLP1	1.64457e-104	0.899736	PIAS1	1.85009e-35	1.11993	FCMR	0.137107	0.920823	GRB2	3.42247e-99	0.834194	SMARCA2	8.52823e-10	0.948807	ARHGEF3	5.87629e-36	0.879039	RREB1	0.00528188	0.860977	ELMO1	2.70635e-27	0.722935	TMSB4X	2.83412e-78	1.41942	ATP6V0D1	0.724312	0.773713	MAML2	1.2788e-117	1.41659	NFE2L3	3.54078e-14	2.80182	ADAMTS17	0.00789248	2.19923	ELOB	1.46608e-79	1.03441	RPS3A	3.87045e-54	0.903985	NIN	2.60216e-06
TNFRSF18	1.40691e-65	3.23676	UBL5	2.04977e-148	0.895462	AP3B1	8.64969e-19	1.11872	GIMAP4	0.138764	0.695695	RAC1	4.47842e-83	0.823188	UTY	5.74207e-05	0.947596	TAP1	5.99287e-36	1.24496	GAS7	8.22704e-08	0.860707	NCOA1	6.85766e-14	0.721603	EVI2B	4.49412e-78	1.32303	UPP1	0.731296	0.632714	PTEN	9.85266e-61	1.40947	HERC1	4.13722e-14	1.03486	SARAF	0.00847869	0.40522	LIPA	1.539e-37	1.02795	NTAN1	4.02513e-54	1.95796	ERAP2	2.68745e-06
EEF1B2	6.07151e-65	0.700844	HMGN2	8.68442e-130	0.892694	AP2A2	6.90862e-24	1.11701	CYLD	0.14143	0.840172	ASPH	2.0893e-37	0.820835	FGF12	9.93416e-05	0.94449	NSD3	8.26398e-36	0.833122	C9orf3	0.055051	0.857744	SKAP2	1.55712e-14	0.719148	FCGR1A	1.36014e-77	2.00062	RBP7	0.737344	1.12526	CPQ	2.12676e-51	1.40928	UMAD1	4.84586e-14	1.70907	OPTN	0.00848218	1.06763	TMEM59	5.65082e-62	1.0278	TPM3	5.67945e-54	0.748731	RIC3	3.30018e-06
COX7C	7.91466e-65	0.613644	RPS23	3.8087e-138	0.892517	VPS13B	2.42481e-41	1.11684	HNRNPH1	0.143215	0.459299	DOCK11	7.83514e-47	0.819724	GABPB1-AS1	6.87959e-05	0.940532	IPCEF1	1.11236e-35	1.44755	GSN	1.45617e-06	0.857269	MGAT5	1.34017e-12	0.714658	NEDD8	1.73048e-77	0.889471	FN1	0.741196	0.897078	DAPK1	4.95491e-38	1.40827	ARHGAP25	5.48893e-14	1.45665	MYL12B	0.00862726	0.377986	SNU13	2.00688e-44	1.02713	RPS28	1.18667e-53	0.907272	BASP1	3.30716e-06
MT-ND5	1.23409e-64	0.619487	APLP2	1.12448e-141	0.892085	RNF111	3.53472e-13	1.11407	OGT	0.146606	0.711251	SH3BGRL	1.8428e-94	0.815361	NFATC2	2.02446e-05	0.935638	COX7C	1.17487e-35	0.519501	DIP2B	0.000903928	0.85148	CTSZ	2.27111e-22	0.714318	VAMP8	3.4753e-77	0.771707	PFKFB3	0.751824	0.432387	COPA	9.78912e-44	1.40741	PACSIN2	8.46348e-14	1.56145	AKR1C3	0.00875136	1.39848	GNAS	1.21303e-60	1.02586	MAP1LC3B	1.87771e-53	0.873539	SEC11C	3.37513e-06
RPL22	1.26867e-64	0.563414	EIF3K	2.28052e-142	0.891818	PTPRM	4.30274e-10	1.11185	THOC3	0.153665	1.05587	COMMD10	4.33283e-50	0.810657	INPP5D	1.20247e-15	0.931762	SKP1	1.38491e-35	0.538009	ARL15	3.71409e-10	0.851015	AGFG1	1.94077e-24	0.714252	ASGR1	7.56066e-77	2.71415	SRSF3	0.753412	0.403969	COP1	2.73406e-76	1.40235	NIPBL	1.16664e-13	1.00594	NPM1	0.00881972	0.463486	TPM3	9.12232e-74	1.01981	YWHAH	2.14255e-53	1.38874	TCF4	3.43947e-06
COX8A	1.37321e-64	0.852971	THEMIS2	5.65884e-117	0.891515	CHD9	2.44083e-35	1.11058	RSBN1	0.154147	0.909743	ANKH	1.5322e-39	0.806987	ZFP36L2	1.01265e-57	0.929866	RGS1	1.4347e-35	0.858394	DST	0.0126797	0.850704	LPCAT2	1.36338e-07	0.711937	BLVRB	2.68149e-76	0.768407	CLU	0.77986	1.06463	AGTPBP1	1.47467e-43	1.40073	SORBS2	1.23356e-13	1.86993	DUSP1	0.00912781	0.288178	NDUFB10	9.5903e-38	1.01756	MT-ND4L	2.82493e-53	0.748703	AKAP9	3.49257e-06
CD37	2.81804e-64	0.836197	FCGRT	1.72476e-207	0.891513	VPS8	2.89403e-08	1.10313	PSMB9	0.156045	0.530904	NF1	1.50792e-36	0.806558	SPATA5	0.000236918	0.92977	TMSB4X	1.70886e-35	0.599592	ARHGAP5	0.506525	0.848096	WASHC4	2.74458e-09	0.707355	MAP1LC3B	7.06057e-76	1.05811	SLC16A6	0.827427	1.21646	RABGAP1	2.71138e-35	1.39917	VMP1	1.5735e-13	0.765314	C16orf54	0.00964499	1.45831	NDUFA2	3.78123e-37	1.01552	SSR3	3.41954e-53	1.2652	SERPINB9	3.51492e-06
AHSA1	4.27463e-64	1.66001	RBX1	1.21471e-139	0.889714	XYLT1	7.34204e-08	1.10266	SEPT6	0.157041	0.68957	CTSC	1.26806e-84	0.805635	APBB1IP	5.29988e-21	0.927738	PPP1CA	1.71711e-35	0.750198	SPATS2L	0.910587	0.843735	FOXN3	1.92334e-31	0.70299	EMILIN2	7.49246e-76	1.20325	LILRB1	0.835448	0.993225	SGMS1	1.0631e-54	1.39877	USP53	1.95421e-13	1.46666	RPS8	0.00966003	0.198349	HLA-DRB1	6.70499e-60	1.01479	TGFBI	3.69747e-53	0.777467	TCEA1	3.67684e-06
SIGIRR	1.18757e-63	1.40492	LIMS1	3.94867e-109	0.88831	FKBP5	3.22919e-77	1.10231	AL365361.1	0.159329	2.11311	DLEU2	1.00227e-35	0.805585	MAML2	1.15879e-37	0.923582	PNISR	1.72565e-35	0.456182	EPS15	3.13652e-08	0.842385	RHOQ	6.67714e-11	0.69717	PNPLA8	1.30097e-75	1.54041	DYNLL1	0.843949	0.390421	PRKN	1.96571e-52	1.39583	SYCP2L	2.19141e-13	5.60712	RASAL3	0.0103056	1.11686	TALDO1	6.20797e-38	1.01163	VAT1	5.46596e-53	2.93314	EDEM1	3.71868e-06
SYNE2	1.23714e-63	0.977221	CD14	9.19088e-200	0.884662	PHF21A	8.33085e-14	1.1021	GNB5	0.161906	1.177	SUMF1	7.30559e-37	0.804256	BRAF	4.98929e-10	0.921984	PBX4	2.30331e-35	2.01583	EPB41L2	0.589141	0.8407	AIF1	5.05386e-29	0.69478	SELENOK	3.60188e-75	0.971795	IER3	0.849009	0.642957	HDAC9	1.35751e-58	1.39459	PTK2	2.34914e-13	1.64018	SUB1	0.0105544	0.432188	ATP6V1G1	1.53462e-58	1.0106	INSIG1	8.3442e-53	1.32316	SREBF2	5.38207e-06
DDIT3	1.37172e-63	1.64681	VIM	2.18207e-178	0.883879	MGAT5	4.45432e-31	1.10136	CALM1	0.16496	0.262426	LAMP1	9.25254e-53	0.803642	SMG6	2.76274e-05	0.920165	RBM8A	4.07092e-35	0.700691	CMYA5	1	0.83903	TACC1	3.21673e-13	0.693722	CKAP4	4.78689e-75	3.42741	RPS25	0.85098	0.0712388	ASH1L	1.54891e-87	1.39158	FBXL17	2.35327e-13	1.23336	TRBC2	0.0107947	0.394504	SELENOT	1.89723e-39	1.00966	ARL6IP1	1.08405e-52	1.05295	DUSP5	5.45937e-06
PRSS23	6.63229e-63	2.74072	CTSZ	5.47992e-169	0.876952	ACTC1	7.00652e-16	1.10006	AC026979.2	0.168968	1.09829	WASF2	7.29687e-65	0.801316	ST3GAL1	1.30328e-10	0.918189	SIT1	4.27199e-35	2.41773	KIF13A	0.537132	0.837167	TBC1D5	3.03401e-18	0.691006	TIMP2	7.0718e-75	1.27573	MS4A6A	0.854032	0.129268	NF1	1.02705e-54	1.38781	VPS13D	2.39111e-13	1.33204	CCDC85B	0.0109108	0.841328	TPI1	2.48013e-69	1.00965	REEP5	1.2911e-52	0.870491	TAF7	5.66307e-06
PTGDR	1.66673e-62	2.51361	PRR13	2.06151e-130	0.872695	JAZF1	7.04254e-13	1.09971	AL158071.1	0.170623	2.04844	CHD9	8.82535e-58	0.796748	EPC1	5.22444e-15	0.914513	OGT	4.32635e-35	0.968556	BLVRB	1.13892e-06	0.833033	SPI1	4.22865e-23	0.687041	NFIL3	7.10139e-75	1.95733	HBEGF	0.861771	0.783279	TTN	8.20535e-68	1.38212	NR3C2	3.1821e-13	1.94044	TENT5C	0.0112957	1.02031	TMED10	3.20062e-42	1.00473	RPL6	1.4533e-52	0.771796	DDX17	6.54986e-06
RPS17	2.17144e-62	0.868697	GADD45B	4.79102e-112	0.871318	ABL1	1.02919e-09	1.09397	GBP5	0.170998	1.08591	MANBA	2.68305e-39	0.788102	MYH9	5.68074e-10	0.914336	CLDND1	5.11095e-35	1.16529	LDLRAD4	4.57818e-20	0.831981	OGFRL1	7.75701e-08	0.682355	RPS4X	1.21352e-74	0.799718	TCF7L2	0.881046	0.823141	BAZ2B	1.48504e-64	1.38153	NEO1	5.6418e-13	3.81781	RPL4	0.0114622	0.323216	NR4A1	1.93786e-38	1.00379	SAP18	1.47784e-52	0.728808	SUB1	6.77284e-06
SPCS2	3.76959e-62	0.968231	DRAP1	2.36257e-104	0.871192	CHCHD3	9.27761e-12	1.09182	FAM102A	0.172945	1.40512	TPP1	1.33142e-42	0.785243	PIBF1	5.1024e-05	0.91161	ARID4B	6.8794e-35	0.622656	FCGRT	1.16123e-09	0.831106	LINGO1	1.1397e-07	0.678539	LGALS9	1.59246e-74	1.3524	PLBD1	0.882964	0.918392	COG5	9.52809e-59	1.36953	CHD7	6.65358e-13	2.05811	KIR2DL4	0.0126841	3.33353	SEC61B	2.35338e-55	1.00104	TMEM258	1.71086e-52	0.839734	RPL22L1	6.77284e-06
IL18RAP	1.27287e-61	2.89923	RPL13	6.05808e-106	0.869744	RIN3	4.17263e-21	1.09082	N4BP2L2	0.176658	0.277944	TBL1XR1	5.28638e-46	0.784576	FNBP1	3.47784e-27	0.908594	APBB1IP	8.63703e-35	0.614454	ESF1	0.974782	0.828963	C1orf162	3.52898e-21	0.678373	COX5B	4.54806e-74	0.757795	HSPA5	0.92517	0.331394	SYK	6.01995e-76	1.36551	KLRG1	7.60298e-13	1.66035	PNRC1	0.0127788	0.407015	SELENOF	3.80316e-49	1.00006	AKR1A1	3.59798e-52	0.947156	LINC02397	7.14206e-06
XCL2	2.19117e-61	2.56406	ANXA2	1.04367e-167	0.863939	NT5C2	1.04663e-12	1.08988	SIDT1	0.179759	0.950292	NCKAP1L	4.3404e-60	0.781772	NUP98	0.000146727	0.904354	PCNX2	9.20302e-35	2.06959	JAK2	0.185944	0.827496	DPYD	4.7273e-25	0.67728	TLR2	6.73052e-74	0.856232	DNAJA1	0.931776	0.308628	NSMCE2	3.55184e-55	1.36466	RIPOR2	1.17609e-12	1.07697	OSBPL5	0.0140489	1.66002	ENY2	2.5983e-43	0.998904	STMP1	4.38522e-52	1.09132	SCFD1	7.74181e-06
MT-ND2	3.03673e-61	0.58535	RPL24	2.76893e-144	0.863386	DENND4C	1.89659e-22	1.08886	ATP10A	0.182107	1.06291	MED13L	7.83944e-52	0.779194	TRBC1	2.18993e-06	0.90404	CFLAR	1.24346e-34	0.562418	CACNB2	0.580486	0.824784	SUMF1	9.00693e-11	0.675368	LILRB3	7.02087e-74	1.64824	CKLF	0.942794	0.66268	MEF2A	4.09125e-93	1.36208	CCNH	1.20814e-12	1.03287	PIK3IP1	0.0140559	0.744501	PFN1	7.16392e-75	0.998156	ATP5ME	4.61735e-52	0.809214	C12orf45	8.04919e-06
ATP5F1E	3.25218e-61	0.522006	RBM3	4.97246e-128	0.863124	DOCK11	2.09046e-19	1.08834	AC092683.1	0.189163	0.92403	PTEN	5.94405e-45	0.777542	AAK1	3.81466e-25	0.903142	TSEN54	1.38293e-34	1.41006	FOXO3	0.00480239	0.823573	FTX	7.65642e-20	0.67527	MAP3K8	1.26386e-73	0.825565	ATP13A3	0.947168	0.563712	MANBA	2.85175e-42	1.35653	ASTN2	1.95506e-12	2.58297	CBLB	0.0152558	0.46342	RPS24	7.61967e-70	0.989797	AHNAK	4.69476e-52	0.825	HNRNPA0	9.23602e-06
ARL6IP5	1.29833e-60	0.959336	NEDD8	3.65761e-127	0.854687	FNDC3B	1.2761e-26	1.08508	FAM69A	0.191204	0.99737	LPAR6	1.11692e-60	0.775874	ASXL1	7.05592e-05	0.902592	FOXO1	2.07554e-34	1.26634	LPP	7.80683e-19	0.822562	CCDC88A	4.96164e-19	0.671461	RPL7A	2.1001e-73	0.768133	UBE2R2	0.949166	0.509522	AVL9	1.63957e-37	1.35403	MACF1	2.84919e-12	0.815515	NACA	0.0154717	0.225232	ARHGDIA	1.11699e-46	0.988549	PSMB3	4.78484e-52	0.776658	LAPTM5	9.28877e-06
TOMM7	1.60161e-60	0.659819	RPL19	2.01601e-117	0.846459	WDPCP	1.1421e-08	1.08382	TRADD	0.193045	1.13372	FKBP5	1.3466e-71	0.772111	MIR4435-2HG	5.45894e-05	0.898155	SIGIRR	3.3688e-34	0.921946	BNC2	0.00298704	0.820738	LY96	1.84831e-14	0.66887	SQOR	2.41842e-73	1.97481	LCP1	0.962554	0.258243	FTX	4.02593e-118	1.35091	AC104123.1	2.92918e-12	2.57556	AC243829.4	0.0157423	2.13558	HLA-DRB5	4.55076e-39	0.985613	AP1S2	8.12338e-52	0.929621	PRMT1	9.53483e-06
ADAM8	5.5634e-60	2.35716	UQCRH	6.5633e-133	0.845572	ACAP2	1.20629e-32	1.08267	MPZL3	0.193355	1.33642	ABR	1.16358e-36	0.772021	RICTOR	3.43551e-07	0.894896	ARPC2	4.88183e-34	0.426313	TTC28	0.209698	0.820276	CD4	1.0852e-07	0.667946	ARPC1B	2.42411e-73	0.795536	IRAK3	0.967299	0.262876	SIK3	6.86116e-80	1.34736	ZBTB20-AS5	3.99863e-12	2.7131	DHRS7	0.0161573	0.932378	RBX1	1.11163e-49	0.982891	PPDPF	8.85073e-52	0.848955	TUT4	9.55483e-06
SYTL1	6.98066e-60	2.1889	TRA2B	3.00325e-121	0.843003	C9orf3	2.66478e-08	1.07295	NELL2	0.194909	1.73773	CYTH4	6.59587e-46	0.770709	PCSK7	1.1191e-05	0.89232	ARAP2	5.77231e-34	0.785914	ZNF438	0.304412	0.819882	MKLN1	2.28196e-11	0.667741	CTSA	2.51637e-73	1.20771	DSE	0.978061	0.68406	NCOA3	2.13002e-61	1.34663	ABCC4	4.39318e-12	2.6457	ARHGAP9	0.0199813	0.958461	NDUFB1	9.59681e-42	0.981407	RPL11	9.40417e-52	0.882612	STAP1	9.68444e-06
RORA	8.9484e-60	0.925032	RPL36	3.95913e-129	0.83943	WWOX	1.04758e-39	1.07072	UBASH3A	0.194986	1.75582	AFF1	2.24372e-56	0.76944	RYR2	2.34984e-19	0.890221	KLF6	7.04575e-34	0.577358	HNMT	0.700194	0.818567	ETS2	3.02265e-11	0.667693	SLA	4.63442e-73	0.829751	MYL12B	0.982901	0.256896	PHYKPL	2.81081e-35	1.34487	PDLIM5	4.91723e-12	1.21246	CUTA	0.0200489	0.778611	UBA52	4.21833e-72	0.976003	M6PR	1.17425e-51	0.946221	DNASE1L3	1.00726e-05
CAP1	1.5141e-59	0.726759	RPL10	4.42111e-112	0.838341	MS4A6A	1.58118e-71	1.0662	CMTM8	0.196939	1.56244	FNDC3B	5.76669e-49	0.768278	UTRN	1.47144e-26	0.886373	FYB1	7.06659e-34	0.476922	MIR646HG	0.417257	0.811523	AP1S2	1.93831e-12	0.664191	VASP	1.08443e-72	1.03457	CD302	0.986684	0.963201	PDE4D	1.00819e-49	1.34427	TP53BP1	5.16996e-12	2.90971	RPL7A	0.0222806	0.237379	COX4I1	5.34132e-81	0.975864	MOB1A	4.11166e-51	0.951814	FAM214A	1.07934e-05
EBP	1.66951e-59	2.18778	PGK1	1.76821e-138	0.837027	RAPGEF1	4.31456e-19	1.05919	CD28	0.200209	1.01026	RNF149	9.40066e-87	0.766736	STK38	0.000107913	0.885402	TRERF1	8.42114e-34	1.36055	MED12L	1	0.810623	RERE	2.92854e-14	0.660477	SMIM25	2.14867e-72	2.00466	SEC62	0.987515	0.444837	C20orf194	1.21591e-74	1.33899	ZNF618	5.92782e-12	3.45451	PPP2R2B	0.0238285	1.03358	RTN4	8.75214e-70	0.974979	RGS2	4.71205e-51	0.830917	IGHG4	1.24846e-05
COX4I1	2.54804e-59	0.536612	POMP	1.65122e-149	0.835018	CCNY	1.03162e-12	1.05741	PPP1R2	0.200646	0.67836	BACH1	1.67513e-55	0.765381	NEDD9	2.38729e-06	0.884943	ARID5B	8.94917e-34	0.828545	NEXN	0.862196	0.805341	SH3BGRL	6.55012e-26	0.660239	IGSF6	2.8216e-72	1.68531	LMO2	0.995798	1.21647	GNB1	1.89435e-72	1.33183	KMT2C	6.02594e-12	0.943042	LINC00623	0.0292739	0.686319	CD164	1.12485e-52	0.974286	CDC42	5.60874e-51	0.711527	USP6NL	1.31198e-05
RPL39	2.99092e-59	0.663025	PPP1R15A	4.03558e-93	0.834232	LYVE1	1.17996e-38	1.05715	ZFYVE28	0.208537	0.912065	RTN3	2.26487e-40	0.756399	TAF15	7.37068e-07	0.883494	NKTR	1.7028e-33	0.614004	CLTC	0.0233204	0.804699	AP1B1	2.43457e-08	0.658323	ITM2B	4.99659e-72	0.692833	ANXA2	0.998958	0.246497	MEF2C	1.57548e-81	1.33167	TTTY14	7.14945e-12	2.32967	SRSF5	0.0322839	0.493615	SLC25A5	3.25744e-50	0.974033	AQP9	6.84915e-51	1.93371	CD27	1.44832e-05
POLR2G	5.36626e-59	1.67614	COX5A	6.87116e-105	0.833629	RASGEF1B	8.08632e-15	1.05414	ABLIM1	0.214816	0.768494	VAV3	7.54393e-40	0.753769	PHC3	1.5125e-07	0.882376	XCL2	2.28183e-33	1.67074	TRAK1	0.48874	0.798338	GRN	1.25803e-20	0.658239	LAMTOR5	1.13429e-71	0.99186	ANPEP	1	0.730969	TOP1	3.19248e-35	1.32389	LINC02234	8.32204e-12	7.10022	FCMR	0.0327406	1.27055	REX1BD	6.08658e-39	0.973562	CXCL3	7.38001e-51	2.30935	KTN1	1.46585e-05
CYB5B	7.49605e-59	1.69033	RPL34	1.28798e-97	0.826863	KDM2A	5.53079e-20	1.05099	TSTD1	0.216169	0.93043	ELF2	6.54479e-41	0.753725	FBXL17	3.84818e-08	0.882134	CD37	2.6203e-33	0.575498	FAM168A	0.528892	0.798103	BNIP3L	2.97264e-14	0.65131	TPP1	2.27418e-71	1.13548	SLC7A7	1	0.8397	COMMD10	5.86612e-53	1.32109	PIAS1	8.34497e-12	0.965476	AHSA1	0.0329224	0.983421	GSTP1	2.93835e-69	0.96507	KLF4	9.43506e-51	1.14131	EPB41	1.72075e-05
ECH1	1.51688e-58	1.34802	PPIA	8.64814e-144	0.826586	COMMD10	3.73712e-17	1.05044	TTC39B	0.216241	0.899386	TAOK1	3.38509e-39	0.750381	FAF1	1.10012e-13	0.880444	SRSF11	4.08875e-33	0.557598	DMD	0.00948515	0.796131	MLLT10	8.33218e-08	0.646907	RPL35	5.43145e-71	0.781053	HK2	1	1.04098	AC016831.7	2.0928e-92	1.31874	LRIG1	9.19668e-12	2.67035	RPL36	0.0338649	0.171689	MGST3	1.95042e-40	0.962155	CYP27A1	1.00307e-50	3.29262	CD82	1.77637e-05
MCTP2	2.13872e-58	1.38813	RPL30	1.53853e-124	0.825759	PBRM1	1.06268e-14	1.05031	S1PR4	0.222977	0.952419	SDCCAG8	6.22652e-38	0.748637	CAMKMT	1.42336e-05	0.879237	BCL2	1.30287e-32	0.956181	RTN1	0.551184	0.795091	FOXP1	4.96842e-30	0.646882	TOMM7	7.77605e-71	0.769503	MGAT1	1	0.475165	CCNY	2.99114e-45	1.3173	RNF115	9.66301e-12	1.26593	CIB1	0.0344104	0.692885	PRDX5	3.44215e-40	0.958829	PCBP2	2.72877e-50	0.703493	ERP29	1.80611e-05
CHST2	3.13423e-58	3.4351	RNH1	6.40084e-106	0.825476	SNX9	2.31143e-11	1.04929	RPL12	0.224053	0.109776	CD63	5.33849e-50	0.743862	RASA2	2.11398e-21	0.878097	RPL22	1.32849e-32	0.481104	PLCL2	0.000675565	0.793716	PTPRJ	2.66996e-13	0.630604	CXCL8	3.04281e-70	2.50344	VAMP5	1	0.696144	FBXO11	1.00128e-58	1.31644	PDE8A	9.94921e-12	1.50229	SKP1	0.0363413	0.46566	DNAJB1	5.61267e-62	0.956619	ATP5PB	2.81766e-50	0.924513	HDAC9	1.88601e-05
RPL4	5.62613e-58	0.571264	HSP90AB1	1.57831e-123	0.823111	TTN	2.53206e-41	1.04636	LINC00944	0.226482	1.82932	TM9SF2	3.5817e-36	0.743545	STIM1	1.87266e-07	0.875396	YWHAQ	1.38143e-32	0.764439	ZCCHC2	0.954357	0.789949	ANKH	4.97142e-08	0.630029	FCGRT	5.68495e-70	0.61869	EHBP1L1	1	0.714767	PTK2B	5.63951e-37	1.31478	UBR1	1.48736e-11	1.45781	KLF6	0.0367457	0.414323	SELENOW	7.97467e-38	0.953951	EMP3	2.86838e-50	0.736695	LUC7L3	1.89379e-05
ATP5MC2	8.93862e-58	0.628247	NDUFS6	8.26877e-99	0.822975	TAOK3	5.95451e-34	1.04529	SKAP1-AS1	0.231792	1.71962	PTPN12	2.99212e-39	0.743478	TNFAIP8	1.02478e-07	0.872337	PPP1R16B	1.54953e-32	1.51797	C2CD5	0.542375	0.788116	FEZ2	1.80765e-07	0.62674	HLA-B	1.54763e-69	0.786516	LRRK2	1	0.748807	PI4KA	8.09879e-38	1.31322	ZNF609	1.98056e-11	0.995102	RPS10	0.0373679	0.351221	CD99	4.86298e-67	0.953589	FIS1	2.98715e-50	1.02531	ITSN2	2.01472e-05
PPP2R5C	3.04426e-57	0.626798	RPS3A	3.17205e-108	0.818989	COP1	7.4387e-22	1.04472	ATP2A3	0.232458	1.06426	PICALM	3.11608e-67	0.743233	NR3C1	1.96494e-10	0.870131	HNRNPDL	1.67473e-32	0.456329	PTPRM	0.150235	0.787071	LAPTM4A	5.37725e-12	0.626497	BZW1	1.62913e-69	1.15885	TNFAIP3	1	0.411349	ARIH1	3.95711e-46	1.31033	USP34	2.17341e-11	0.914328	CD48	0.0382021	0.489493	ATP5MPL	8.93641e-63	0.950043	COX7A2	4.13463e-50	0.745824	SELENOM	2.13116e-05
NOP10	4.50081e-57	0.846995	RPL27	1.72481e-123	0.815118	MYL2	1.59824e-33	1.0442	TESPA1	0.235123	0.943489	RNH1	2.31171e-45	0.739794	TRAF3IP3	8.5292e-06	0.869305	GSTK1	1.8815e-32	0.544222	GTDC1	0.0471415	0.780493	CAPZA2	5.77981e-20	0.624889	PGLS	2.08577e-69	1.40419	EIF4EBP1	1	1.0305	DISC1	9.22197e-64	1.3083	AC012414.5	2.25762e-11	5.433	RPS17	0.0383158	0.441826	PSMA7	1.40697e-61	0.948063	MGLL	4.58275e-50	1.96642	STX7	2.3406e-05
YWHAZ	4.583e-57	0.740191	COX4I1	3.96814e-139	0.81429	PAN3	1.00154e-27	1.03927	P2RY10	0.2395	1.34488	H2AFY	1.86592e-70	0.738077	FBXW7	2.78671e-07	0.864418	C9orf78	1.99089e-32	1.04823	CTSZ	0.00669217	0.776979	TFRC	1.51277e-07	0.622706	RPS2	4.82883e-69	0.886186	CNIH4	1	0.824047	RASA2	1.26893e-68	1.30631	CRLF2	2.37666e-11	6.57334	GUK1	0.0422719	0.502014	TMEM50A	3.86545e-40	0.947998	RPS2	5.72904e-50	0.899471	GGA2	2.3406e-05
AC020916.1	6.50341e-57	1.43093	DOK2	9.79167e-103	0.811629	DOCK2	4.5384e-39	1.03799	RASA3	0.239887	0.726945	VPS35	4.12923e-37	0.736143	SECISBP2	0.00017365	0.86299	LTB	2.02388e-32	0.832087	CACNA1C	0.190989	0.775069	EMB	2.097e-12	0.621039	IFNGR2	8.0239e-69	1.04259	RNASE6	1	0.869805	AGO3	6.66596e-35	1.30555	ZHX2	2.46467e-11	1.41579	TERF1	0.0436294	1.06073	RPLP1	5.28945e-39	0.945007	TIMM13	8.36144e-50	1.288	SMC6	2.36419e-05
ATP5IF1	6.6978e-57	0.9158	RPL27A	1.0581e-115	0.809757	AKAP13	7.53372e-106	1.03719	NIPAL3	0.24754	1.0948	CEBPD	1.51966e-76	0.73552	ZCCHC7	2.59004e-08	0.858171	CDC42SE1	2.93098e-32	0.626773	PDE4B	0.0358687	0.773521	CCDC91	1.26166e-12	0.614568	ARPC2	2.06065e-68	0.67068	PRELID1	1	0.573002	CAMK1D	1.00287e-75	1.30429	EDIL3	2.9118e-11	5.4555	CYFIP2	0.0438721	1.01763	UBL5	1.41461e-62	0.944573	RBX1	8.82924e-50	0.781139	CD24	2.41666e-05
LAT	3.82395e-56	1.57163	BST2	2.16442e-93	0.809221	GRB2	2.86284e-27	1.03562	TUBA4A	0.251131	0.580171	RERE	3.54692e-43	0.73343	CAMK2D	6.88833e-06	0.856397	EMB	3.23811e-32	0.63269	CENPP	0.256262	0.771904	SH2B3	3.98578e-12	0.612004	UQCRC1	7.00051e-68	1.31703	GSTP1	1	0.291603	VTI1A	1.29551e-63	1.30353	LINC02115	3.08503e-11	9.3528	RPS24	0.0444805	0.188538	COX7A2	6.08836e-66	0.943657	UQCRQ	1.23185e-49	0.765272	SET	2.49593e-05
RBM39	4.10144e-56	0.584697	UQCR10	1.43871e-119	0.804839	NCOA1	6.22763e-26	1.0341	ANO9	0.254403	1.9039	STX12	6.21895e-39	0.72649	CAMK1D	2.45838e-16	0.851068	TRGC1	3.44956e-32	1.72132	TET3	0.198388	0.770685	UVRAG	3.04157e-08	0.608213	CSF3R	7.76138e-68	1.47201	FCGR1A	1	0.92713	DOCK11	2.4595e-48	1.2944	XIST	3.08503e-11	1.03868	DDIT3	0.0449878	0.910033	BNIP3L	3.32697e-40	0.938871	GNB2	1.2358e-49	0.866495	CCDC32	2.54541e-05
BZW1	4.68252e-56	1.19186	JUNB	1.98163e-143	0.799529	NSMCE2	1.13022e-15	1.03179	SLC14A1	0.255974	1.39805	SNX3	4.85622e-58	0.723347	HERC1	1.00461e-13	0.850159	ICAM3	3.45157e-32	1.13296	NHSL1	0.478473	0.76925	HCK	1.8991e-13	0.604896	WDR1	1.81422e-67	1.063	TIMP2	1	0.637589	TBC1D5	8.36177e-84	1.29287	AGO3	3.32566e-11	1.47418	RSRP1	0.0453092	0.402998	SSR4	5.11351e-60	0.938362	ATP13A3	1.24457e-49	1.0755	NFKB2	2.58474e-05
CASP4	5.31224e-56	1.17817	NDUFS5	1.28854e-98	0.792539	COG5	3.14864e-18	1.02476	SP140	0.256169	0.836767	TENT2	1.64397e-45	0.721785	ADK	1.15303e-06	0.842095	CCL4L2	3.92514e-32	1.36232	DPYD	2.52448e-20	0.766132	RNF149	2.98905e-29	0.604606	PRDX5	2.01732e-67	0.925887	NFKBIA	1	0.222509	CAB39	2.89902e-49	1.29218	TCAIM	3.68285e-11	2.32646	RBM38	0.0469077	1.37603	JUND	1.69446e-67	0.93715	LRPAP1	1.26617e-49	1.18558	FAM30A	2.61207e-05
HSPD1	6.61275e-56	0.928818	PTMA	1.50299e-100	0.791315	RNF13	1.25341e-14	1.02314	SVIP	0.263263	0.970983	SESN1	2.17974e-39	0.720629	OGA	2.69877e-07	0.839387	HNRNPA0	4.48919e-32	0.815261	COMMD10	0.0216644	0.762372	RAC1	1.61117e-22	0.602765	RXRA	2.28993e-67	1.83522	PNPLA6	1	0.952588	VPS13D	4.26218e-42	1.29137	NCOA1	3.68419e-11	0.890649	RHOF	0.0478542	1.0688	CLTC	6.51124e-49	0.936962	UBL5	1.28284e-49	0.730992	KLHL5	2.6242e-05
GTF3A	1.34773e-55	1.08517	GDI2	6.33613e-106	0.791152	ITSN2	7.4709e-24	1.02282	KCNQ5	0.267188	1.04981	RHOQ	2.80237e-35	0.718347	KAT6A	3.14839e-06	0.838975	PRRC2C	4.86385e-32	0.566985	DIRC3	0.0369158	0.754534	MGAT1	1.24052e-12	0.60193	IFI6	2.62006e-67	1.59025	RGCC	1	0.421208	BMP2K	2.3499e-57	1.28858	C11orf49	3.95956e-11	2.02068	NOL4L	0.0489115	1.5201	COX5A	3.8588e-38	0.935324	FUOM	1.63093e-49	1.90278	RHBDD1	2.75003e-05
TRMT112	1.69738e-55	0.876014	PKM	2.1084e-136	0.787731	STAG1	5.50088e-43	1.02091	BIRC3	0.267539	0.60015	ARL15	4.70943e-36	0.718056	TNIK	2.92305e-08	0.82758	UBE2D2	4.99501e-32	0.617071	PPM1L	0.468159	0.754039	PLD3	1.5117e-10	0.600818	GNA15	4.23851e-67	1.84844	MGST1	1	0.974567	MKLN1	9.68274e-54	1.27983	TENM1	5.22321e-11	3.56292	RPS21	0.0498953	0.266819	LDHA	1.50469e-49	0.932688	LPL	2.20476e-49	3.06451	TCF3	2.83885e-05
HNRNPF	4.28703e-55	0.895997	RPS15A	3.0873e-101	0.786097	MAP2K1	1.09091e-10	1.01781	LPIN1	0.27312	0.796625	MGAT1	1.59314e-55	0.717824	KANSL1	8.79462e-21	0.82468	MECP2	5.45506e-32	0.758055	CTSB	7.79182e-35	0.753986	VPS13B	6.02842e-09	0.600579	WTAP	4.88359e-67	0.984666	LILRB3	1	0.818785	ARMH3	3.35032e-36	1.27794	SEPT2	6.50793e-11	1.28645	SUMO2	0.0502716	0.41206	COLEC12	4.03452e-75	0.932223	BTF3	2.3611e-49	0.71927	TCL1A	2.87149e-05
MANF	9.85454e-55	1.53331	ATP5PO	7.51589e-93	0.784365	FAM20A	4.17141e-09	1.01217	KAT6B	0.27368	0.685032	PREX1	2.67291e-43	0.717439	MVB12B	0.000113197	0.820827	MYO1G	9.68566e-32	0.870305	PLD3	0.720828	0.753284	CTNNA1	2.7297e-09	0.600095	CDA	5.64306e-67	3.63002	ZFAND2A	1	0.608353	MED13	2.02392e-34	1.27644	PLCG2	9.37905e-11	1.37015	LYAR	0.0509602	0.867307	TIMP1	1.9965e-79	0.930592	CSNK2B	2.36329e-49	1.09711	SNU13	3.00977e-05
MT-ND1	1.02651e-54	0.547788	CDC42	2.80355e-138	0.784276	KANSL1	3.54531e-31	1.01215	AKNA	0.27461	0.576404	EXOC4	5.82537e-40	0.714534	DNAJC1	1.30036e-05	0.819262	HIST1H4C	1.12128e-31	1.10875	CHD9	0.000541314	0.750324	ARRB2	2.99472e-16	0.596637	PHACTR1	9.16591e-67	1.06106	H2AFZ	1	0.439325	FGD2	3.46303e-35	1.27268	CASK	9.95109e-11	1.18776	OCIAD2	0.0511401	1.09646	UQCRB	4.74793e-71	0.930023	TMEM219	3.99007e-49	1.20733	CKS2	3.06154e-05
PSMB1	1.29692e-54	0.931653	SELENOK	5.96601e-93	0.782784	PDLIM5	4.71096e-12	1.00744	AP3M2	0.284288	1.0343	WSB1	4.17861e-82	0.71078	PIK3R5	3.61923e-13	0.816186	P2RY8	1.92518e-31	1.45476	EVI5	0.571147	0.749741	CTSB	1.63436e-44	0.59436	NUP214	1.26021e-66	1.2445	WARS	1	0.802257	MED13L	2.11803e-80	1.26761	NHSL1	1.15692e-10	1.78569	AC243960.1	0.051468	1.574	GNAI2	1.51218e-48	0.921666	HLA-DQA1	4.21246e-49	1.50585	PLPP5	3.07763e-05
COMMD6	2.27514e-54	0.755867	ATP1B3	1.50696e-109	0.782632	NFIA	4.32516e-14	0.996833	AC243829.2	0.290121	1.62215	KYNU	1.79372e-47	0.710068	SSH2	5.91124e-29	0.813532	NACA	1.94016e-31	0.470424	ARHGAP31	0.759193	0.748694	HEXB	2.04343e-09	0.592796	LYN	1.60019e-66	0.714074	CD300LF	1	1.67613	PIAS1	1.58341e-71	1.26599	FLI1	1.20836e-10	0.909365	IGFBP7	0.0527284	0.667497	ATP5MG	7.25107e-71	0.916349	SEC62	4.86102e-49	0.713759	IRF4	3.21504e-05
DUSP1	2.66149e-54	0.651033	JUN	2.69037e-112	0.78182	NSF	4.87006e-08	0.990368	TCAF2	0.291786	1.27062	CELF1	6.90144e-55	0.709658	AKAP9	1.95987e-14	0.811169	SUMO2	2.09759e-31	0.544139	AP002336.2	0.787923	0.745683	ARHGAP26	2.55688e-21	0.592746	NR4A1	1.85846e-66	0.987426	POLE4	1	0.801976	PIK3R5	2.99441e-51	1.25323	PPP1R12B	1.21339e-10	1.48498	CD2	0.0535523	0.45987	ATP5F1B	2.05708e-47	0.908199	PPP1CA	6.18853e-49	0.770792	NOP58	3.39498e-05
HNRNPDL	2.99459e-54	0.654391	COX6A1	4.47719e-119	0.780587	WDR70	1.05594e-11	0.988456	NUP210	0.292276	0.972536	VIM	6.3098e-49	0.709425	PLCL2	1.79313e-10	0.810226	FXYD5	2.29171e-31	0.569442	SGMS1	0.0321446	0.742861	TAGLN2	2.22674e-11	0.587633	IFI27	2.77606e-66	1.69468	OTUD1	1	1.19051	PHF20	1.28705e-48	1.25204	CHPT1	1.44928e-10	1.6135	SIGIRR	0.0536734	0.871822	RPS27L	3.5991e-46	0.906537	IFI30	9.43694e-49	1.59706	HSPE1	3.5721e-05
S100A4	5.3084e-54	0.491169	RPL18	1.87321e-115	0.777506	CCDC91	8.2899e-25	0.982947	LINC02273	0.307822	1.9073	DOCK2	4.38323e-62	0.709146	MYCBP2	5.81482e-11	0.809293	RPL23	2.7553e-31	0.487812	MLLT10	0.201865	0.740834	DIAPH2	2.36588e-11	0.584304	CD302	2.98525e-66	1.86056	IFI27L2	1	0.647862	VPS13B	2.24447e-71	1.25024	MYH10	1.48328e-10	3.38679	ATP8A1	0.0554709	0.641431	DNAJA1	6.88684e-53	0.903967	FAU	1.07033e-48	0.814006	HSP90B1	3.59356e-05
STARD3NL	7.11117e-54	1.87869	C4orf3	2.41778e-112	0.777341	ITFG1	1.11983e-16	0.981958	PSIP1	0.311081	0.812802	AHNAK	3.87128e-55	0.706133	JAK1	9.03355e-11	0.802584	DEF6	3.05476e-31	1.1957	ATRN	0.489092	0.739291	IQGAP2	1.35065e-22	0.583458	SRSF3	3.59511e-66	0.750519	CPPED1	1	0.624265	PBRM1	2.43519e-47	1.24944	WDFY2	1.62106e-10	1.07164	SERBP1	0.0566259	0.667947	PSMB1	2.03942e-40	0.901943	RACK1	1.24349e-48	0.735828	GNA12	3.59446e-05
RPL17	8.01782e-54	1.00071	LCP1	2.40336e-135	0.777089	TBL1XR1	3.39494e-11	0.977904	LINC01550	0.316639	1.61739	FOXO3	1.49019e-40	0.704594	PPP6R3	4.43606e-08	0.801616	JUN	4.66985e-31	0.713076	TEC	1	0.736544	FPR1	1.04039e-10	0.575	RPS26	4.61159e-66	0.711149	SMCO4	1	1.18582	SETX	5.57222e-46	1.24807	PARD3B	1.68084e-10	2.81575	RASSF5	0.0585699	0.983367	CYCS	1.03513e-45	0.899963	RPL5	1.26843e-48	0.68464	KDM4B	3.60952e-05
RPL36	9.18196e-54	0.502381	H3F3B	4.30481e-131	0.773308	CDKAL1	1.34296e-22	0.977747	SIRPG	0.316998	1.99045	YBX1	2.99695e-43	0.70368	TRAPPC9	5.1416e-10	0.798765	CD47	4.97323e-31	0.612436	SUMF1	0.00481678	0.726375	JAZF1	1.42119e-07	0.572788	MX2	5.1184e-66	1.29472	KCNE3	1	1.38667	DLEU2	3.7868e-76	1.24617	KDM4C	1.78403e-10	1.05093	IPCEF1	0.0635732	0.775169	RPL32	1.92917e-43	0.899512	HSPA5	1.99602e-48	0.755609	CWF19L2	3.61082e-05
HMOX2	1.4314e-53	1.49702	EIF4G2	2.00417e-101	0.772174	SOS2	4.10398e-08	0.974755	AC013652.1	0.322637	1.54066	FCER1G	5.44072e-65	0.702899	ZBTB20	2.17722e-38	0.797069	SRP14	5.66216e-31	0.451723	PDK4	0.771289	0.720015	RAB1A	2.17097e-15	0.570613	RTN3	5.48822e-66	1.01411	RNF141	1	1.04013	STAG1	2.21415e-84	1.24302	WDPCP	1.81715e-10	1.43602	SYTL2	0.0641264	0.822368	RPLP2	1.68661e-54	0.897697	ARPC4	4.32995e-48	0.928659	COL4A3	3.64958e-05
TAP1	1.65524e-53	1.65463	SEC11A	7.52131e-102	0.772042	SPG11	5.47522e-10	0.974704	UGP2	0.323237	0.640737	SPIDR	3.89201e-42	0.701128	CDK13	5.24782e-06	0.79705	SYNRG	5.96489e-31	0.929571	SGCD	0.800956	0.714024	ROCK1	2.0663e-18	0.569218	CDC42EP2	5.81563e-66	2.9424	AC011445.2	1	2.34145	PRKCE	4.35579e-34	1.24245	CD44	1.94916e-10	0.6759	PCSK7	0.0648143	0.663348	RPS26	1.57835e-54	0.891692	YWHAB	4.95153e-48	0.718588	IQSEC1	4.03406e-05
GIMAP4	7.81056e-53	1.17783	CYCS	1.2022e-104	0.771658	RNF130	6.57351e-29	0.973242	DGKA	0.330581	0.955024	ALOX5AP	5.04251e-36	0.698845	SCAPER	2.06167e-05	0.794479	YWHAZ	6.02053e-31	0.492397	SNX29	6.80904e-06	0.712515	ANXA5	4.06837e-15	0.567661	PFN1	8.91946e-66	0.711436	ATP6AP2	1	0.559504	MUC20-OT1	1.92397e-46	1.24107	TMEM220	2.02693e-10	3.14818	SPOCK2	0.0653938	0.892737	APRT	1.24074e-42	0.888705	SCPEP1	5.94175e-48	1.40443	RRAS2	4.08076e-05
UQCR11	1.01575e-52	0.644009	ARRB2	5.50742e-133	0.770698	ROCK1	2.42169e-22	0.972901	ESR2	0.331829	1.0533	TYROBP	2.94117e-56	0.69872	SRSF7	8.35617e-26	0.794053	PARK7	1.10196e-30	0.607355	TBC1D5	8.61029e-06	0.711457	CPEB4	1.50109e-08	0.565325	RPL6	1.75424e-65	0.721174	GNAI2	1	0.381859	CCDC88A	2.71351e-48	1.23047	LPP	2.53011e-10	0.647216	DHRS3	0.0654885	1.04774	RPS12	4.60376e-49	0.88648	AVPI1	7.28346e-48	2.00489	AC119396.1	4.34371e-05
COX7A2	2.51382e-52	0.639181	ITM2B	5.31675e-137	0.769197	VPS13D	3.98825e-09	0.967583	LINC01943	0.339084	1.75804	COP1	1.27193e-38	0.689313	SLC4A7	0.000342294	0.786882	SNRPG	1.43959e-30	0.641287	USP32	0.200009	0.711285	TPM1	1.11719e-14	0.562968	HCK	1.7894e-65	0.735277	SAMSN1	1	0.251542	JMJD1C	2.47288e-90	1.22787	PGBD5	2.82211e-10	5.74673	SLFN12L	0.0661011	0.638399	AHNAK	9.03993e-46	0.884758	DPP7	7.65266e-48	0.813451	HSPA4	4.38554e-05
LINC02384	2.80391e-52	3.33141	RPS21	1.26756e-124	0.766246	NIPBL	5.62216e-21	0.963371	TSHZ2	0.35303	1.35134	ZFAND3	3.83509e-51	0.688808	CXCR4	2.8746e-18	0.775211	FCMR	1.80784e-30	1.52185	AKAP10	0.793923	0.709239	ANXA2	1.98142e-18	0.562886	HIGD2A	1.7894e-65	1.01729	WTAP	1	0.568617	IMMP2L	3.20166e-34	1.22525	FBXO11	3.16073e-10	1.04065	MAFF	0.0704815	1.30945	RPL8	2.02319e-62	0.884653	CPVL	1.07461e-47	0.812154	RCN2	4.41376e-05
RASSF5	3.71848e-52	1.46501	HLA-B	1.89399e-108	0.765181	ANKRD17	1.40601e-17	0.962695	AC245297.3	0.358115	0.378129	CANX	1.62163e-36	0.685282	GZMA	3.34031e-26	0.772737	DENND2D	2.6118e-30	1.16448	FCGR2A	0.0205638	0.707337	TENT2	7.14863e-10	0.561269	MARCKS	4.30535e-65	1.47483	UBXN11	1	0.839183	STK10	2.21876e-53	1.22199	AC008871.1	3.74404e-10	5.32597	NOP53	0.0724687	0.5353	RPL23	2.9657e-64	0.871151	SSR4	1.1316e-47	0.700506	COL19A1	4.43601e-05
BANF1	6.10936e-52	1.28068	RPL35	1.90067e-107	0.765081	CAB39	2.60248e-10	0.960529	CCDC167	0.372002	1.05131	ACAP2	5.79793e-56	0.682715	PRKCB	5.5238e-08	0.771714	S1PR4	3.41414e-30	1.46997	DLG2	0.844051	0.706948	MGST3	2.11223e-10	0.556516	RPL21	5.01775e-65	0.916507	CD1D	1	1.68316	RERE	1.23703e-67	1.22144	PPP6R3	3.79337e-10	1.04949	EBP	0.0754614	1.295	CDC42	8.82786e-61	0.870698	NDUFA13	1.57877e-47	0.8947	PPP1R15A	4.49374e-05
LYAR	7.01203e-52	1.40047	NDUFB11	1.5034e-98	0.763689	FAM13B	2.41266e-08	0.956476	AL357060.1	0.374337	0.853238	PIAS1	8.30477e-49	0.680991	FTO	0.000261548	0.767027	COX7A2	7.6304e-30	0.464546	SPIDR	1.5613e-08	0.699316	RASGEF1B	5.93479e-12	0.554848	EIF4A3	8.8389e-65	1.17316	DYSF	1	1.13334	SND1	2.64238e-40	1.21906	CHD9	4.63659e-10	0.850986	MT-ND4L	0.0790939	0.561406	RPS15	2.65994e-46	0.870138	RPS7	1.78412e-47	0.742065	ADK	4.66049e-05
FXYD5	1.18749e-51	0.758598	TLR2	1.04241e-99	0.762872	CLASP2	1.55757e-10	0.955059	OPRM1	0.374609	1.05629	TBC1D5	3.57409e-42	0.679279	MPHOSPH8	6.68972e-05	0.758826	ARL6IP5	1.28831e-29	0.601555	CPEB3	0.948005	0.698377	PTPRE	1.93746e-19	0.553569	NDUFS5	1.04979e-64	0.869374	IRS2	1	0.502652	ITFG1	1.28944e-49	1.21608	CTPS2	4.72157e-10	2.95026	IDS	0.0823552	0.900411	RPL21	1.23665e-42	0.865257	RPL28	1.99624e-47	0.892859	EHMT1	4.82489e-05
HMGN1	1.57074e-51	1.04119	ZFP36	3.13072e-129	0.759329	WWP1	2.4865e-09	0.94763	SHISAL2A	0.375432	1.25996	RTN4	3.83724e-72	0.6768	ISG20	1.07642e-06	0.748702	SNRPB	1.67197e-29	0.75129	SPPL3	0.85356	0.698299	ZFP36L1	1.55089e-24	0.550945	IRS2	1.23288e-64	1.44395	TLR4	1	1.29306	ITPR2	1.08545e-68	1.21446	LINC01485	4.86298e-10	8.23113	RRAS2	0.0827955	1.17624	ATP5IF1	1.31373e-39	0.863766	NDUFA11	2.13767e-47	0.925017	EIF1B	4.82489e-05
SELENOW	2.18344e-51	1.04061	ATP6V1G1	1.98665e-110	0.749999	TGFBI	2.1649e-11	0.946314	RAP1GDS1	0.387501	0.579124	BNIP3L	6.74187e-50	0.676362	ATP9B	8.64827e-05	0.747822	EOMES	1.70426e-29	1.99843	MS4A4E	0.0429372	0.682655	ITGAM	7.1953e-08	0.549104	PPT1	1.60841e-64	1.10265	PLAC8	1	0.338104	PHKB	1.81662e-40	1.20995	MBD5	5.1809e-10	1.17277	RAB9A	0.0830891	0.993466	RPS2	8.67711e-46	0.858685	BSG	2.1818e-47	0.856419	SPINT2	4.83518e-05
SLC25A5	2.24131e-51	0.823939	SUMO2	4.60995e-118	0.747624	FLI1	2.8892e-22	0.943471	SFI1	0.396382	0.862448	TRIO	3.6031e-36	0.675264	ARFGEF1	0.000141733	0.747653	GMFG	1.73096e-29	0.415889	CPM	0.00302873	0.679575	PIAS1	7.11392e-12	0.547363	NDUFB9	2.07423e-64	0.924713	NFIL3	1	0.846097	ABCC1	4.84794e-37	1.20661	AC016831.7	5.26304e-10	0.489441	NCL	0.0841988	0.700606	RPL36	3.25102e-60	0.857603	NDUFA1	2.37409e-47	0.754318	TBC1D9	4.86942e-05
BSG	2.92815e-51	1.03771	BRK1	1.89723e-93	0.745931	FCGR2A	1.86272e-15	0.94338	SMAD3	0.400527	0.93738	AP3B1	3.52756e-39	0.674928	USP34	1.5445e-10	0.74474	ATM	1.86727e-29	0.525912	GOLGA4	0.00832131	0.677305	PDE4DIP	1.80305e-10	0.53683	KCTD12	2.78815e-64	1.18855	DPYSL2	1	0.643582	LRP4	9.5819e-46	1.20546	BICRAL	6.52955e-10	1.43975	SORL1	0.0858854	0.72501	PDIA3	4.95424e-45	0.856904	ZFP36L1	3.78842e-47	0.687899	TOR3A	4.92993e-05
GK5	3.46309e-51	1.94728	ATP5MC3	2.92636e-103	0.745602	BCAS3	6.53442e-13	0.942299	ANXA2R	0.403725	0.963586	NUMB	7.82124e-46	0.673326	HERC4	1.17807e-05	0.738305	S1PR5	4.57053e-29	1.30386	MARCO	0.460366	0.677288	JMJD1C	4.08129e-20	0.533518	CHP1	3.15988e-64	1.65633	TWISTNB	1	0.870656	AP3B1	3.09876e-45	1.20403	COL4A3BP	7.88652e-10	1.30073	RNF166	0.0886935	0.848936	HINT1	2.17903e-51	0.85666	FLNA	4.28114e-47	0.923334	GLO1	5.09519e-05
CDC42	3.73532e-51	0.644483	SEC61G	8.47904e-104	0.742736	FER	4.98264e-22	0.93734	BTN3A2	0.407496	0.694608	LPP	3.33615e-61	0.672527	IMMP2L	8.63928e-06	0.733307	ADD3	4.66214e-29	0.83845	EXOC6B	0.00910245	0.673281	RTN4	3.78866e-19	0.533	SEC62	3.29651e-64	0.822563	SULF2	1	0.824236	DIP2B	1.34273e-43	1.20249	GABPB1	1.00739e-09	1.64607	GBP5	0.0886935	1.16814	SRGN	3.58355e-64	0.854577	SQSTM1	5.02899e-47	0.700422	LARGE1	5.12656e-05
TUBA4A	4.06326e-51	1.23907	RPL35A	7.01233e-102	0.740949	TRPM7	3.61881e-08	0.936636	CLDND1	0.408804	0.798581	YWHAE	7.4823e-56	0.670921	CDKAL1	1.67688e-09	0.732671	GOLGA8B	4.82928e-29	1.73843	KCNQ1	0.769854	0.670268	MAML2	1.26113e-16	0.530422	ARHGDIA	1.00674e-63	0.896042	RPL27A	1	0.0539865	BTBD9	2.75856e-45	1.19019	TIAM2	1.03143e-09	1.86375	CDK2AP2	0.0894109	0.906944	RPL9	4.85217e-54	0.851888	RPL24	6.38551e-47	0.707154	PNOC	5.1268e-05
MYO1G	5.39665e-51	1.25672	ATP5F1D	3.56216e-106	0.740941	FAM49B	2.55845e-53	0.934693	ANKRD36B	0.439814	0.984389	IRAK3	2.87416e-40	0.666944	NKTR	1.67509e-07	0.72087	APMAP	8.73986e-29	0.806259	PDLIM5	0.279288	0.669858	TET2	1.05461e-08	0.523673	SUMO2	1.04877e-63	0.731674	KCTD12	1	0.648808	USP15	1.19641e-71	1.18977	LTC4S	1.05172e-09	2.67978	BPGM	0.093707	1.15397	PCBP1	1.26516e-47	0.839322	RPL38	7.09128e-47	0.702876	CHD7	5.82258e-05
TGFB1	5.40128e-51	0.859635	MCL1	2.85651e-110	0.738921	PDXDC1	5.89468e-13	0.931797	LY9	0.447345	1.0457	CFD	1.70196e-44	0.664839	FRYL	6.52199e-05	0.715646	FUS	9.77406e-29	0.439453	EXOC4	4.08161e-05	0.667828	CELF1	3.79614e-10	0.522401	COPE	1.61954e-63	0.82766	GMFG	1	0.332395	NRDC	2.85442e-35	1.18861	RGS17	1.06534e-09	4.57463	SLAMF7	0.0986616	1.42861	ATP1B3	6.49211e-46	0.832878	RPS13	7.41864e-47	0.809151	ETV6	5.99988e-05
EIF3K	9.53293e-51	0.714762	RPS20	1.87904e-107	0.738086	MYO1F	2.3421e-24	0.930283	TNFRSF25	0.447524	0.868193	CSTB	4.89144e-40	0.663626	DOCK8	1.33156e-16	0.707271	PRMT2	1.03463e-28	0.573424	FTX	6.79712e-10	0.667108	DENND4C	1.51493e-07	0.52037	ARF1	2.56523e-63	0.815187	IRGQ	1	1.93081	BIRC6	3.4313e-76	1.18272	CREB3L2	1.17457e-09	1.84635	TAP1	0.0998969	1.02511	GMFG	2.40581e-54	0.83055	IFNGR2	7.6899e-47	0.828477	HMGA1	6.20698e-05
SOD1	1.02221e-50	0.965728	ATP5MG	9.79495e-124	0.737324	GSN	1.11424e-12	0.926092	CASP6	0.450863	1.10004	ELMO1	1.53728e-45	0.661266	FOXN3	1.78901e-25	0.706766	EIF1	1.31705e-28	0.41846	ZFP36L1	1.80499e-11	0.664293	ATP2B1	1.01651e-09	0.516541	ATP6V1G1	2.71976e-63	0.778881	TPST1	1	0.830048	AKAP13	5.83931e-114	1.18041	RPP38	1.19216e-09	2.42574	TBCC	0.100714	1.33034	RPS3A	1.02394e-46	0.827271	TRAPPC1	2.19083e-46	0.829612	JMJD1C	6.22459e-05
APOBEC3C	1.02221e-50	1.81141	YWHAB	4.0032e-110	0.734445	VAV3	1.08371e-18	0.924502	FYB1	0.453914	0.396566	ETV6	5.27837e-50	0.660424	AC245297.3	1.10556e-09	0.706528	EEF1B2	1.33099e-28	0.497254	ABL1	0.730928	0.661718	YBX3	2.35331e-07	0.515652	MYO1G	7.1675e-63	1.18355	PPT1	1	0.592603	KDM2A	9.1239e-44	1.17958	CTNNA3	1.28854e-09	1.84614	ECH1	0.103681	0.801354	COPE	1.58504e-38	0.826671	ALCAM	2.28925e-46	1.24016	ANKRD13A	6.2299e-05
PSMA4	1.0304e-50	1.05221	TOMM7	7.24873e-116	0.733589	BIRC6	2.42567e-27	0.923146	TNFRSF4	0.458309	1.11791	CAPZB	3.80716e-89	0.657799	CYTH1	4.86828e-07	0.706321	MSI2	1.38528e-28	1.04147	HPGDS	0.943191	0.656927	EMILIN2	5.43968e-08	0.515439	CSNK2B	1.43536e-62	1.21405	COMMD6	1	0.462001	ITCH	1.05653e-40	1.17305	FHIT	1.29747e-09	0.941127	POLR2J3-1	0.104925	1.09467	RPS11	1.04756e-54	0.823985	EIF3K	2.35657e-46	0.669157	MT-CO2	6.47802e-05
ASCL2	4.83752e-50	3.15131	LDHA	4.1296e-96	0.733236	LYN	2.76412e-08	0.921356	RPS4Y1	0.466403	0.502456	ATP6V0B	1.894e-44	0.653451	WIPF1	1.0388e-15	0.703947	CFL1	2.59177e-28	0.450565	BACH1	0.0426556	0.654874	NUMB	3.72708e-09	0.510257	RTN4	1.87669e-62	0.647759	SERPINB2	1	1.37283	ARL15	4.0598e-64	1.16351	MEG3	1.61628e-09	5.24929	TSTD1	0.108348	1.13948	DAZAP2	1.06157e-45	0.820159	EREG	2.37665e-46	2.02691	SRSF10	6.76356e-05
HSPH1	6.82218e-50	0.811	RPS25	5.16904e-105	0.73237	SMAP2	6.03775e-18	0.917332	LSR	0.472418	1.37783	S100A11	9.68363e-36	0.651377	PCM1	0.000182818	0.703503	PBXIP1	3.5217e-28	1.62524	WWOX	1.1539e-05	0.652185	CLTC	3.95309e-11	0.507611	ENY2	2.12981e-62	0.913964	PPARG	1	0.74859	CELF1	2.71197e-55	1.15991	ANKRD17	1.68654e-09	0.994451	NLRC3	0.113634	1.29625	UQCRH	6.11901e-44	0.819538	PSMB1	2.39016e-46	0.791136	LRRK1	7.40865e-05
SDF2L1	6.8429e-50	1.40648	DYNLL1	1.9186e-109	0.731771	CHST11	1.94566e-43	0.917331	FAU	0.480007	0.108103	PID1	2.14475e-37	0.649932	DYM	0.000300669	0.700566	SORL1	3.66007e-28	1.1679	MANBA	0.644621	0.64954	FER	1.43577e-08	0.500279	PRDX1	2.14703e-62	0.807763	ODF3B	1	0.999886	CSNK1A1	5.90385e-53	1.15692	AL157895.1	1.71997e-09	10.0667	GYPC	0.119112	0.539287	PKM	2.20008e-45	0.819331	PNRC1	4.35558e-46	0.777988	C1orf54	7.64536e-05
CCND2	7.69547e-50	1.75601	VPS29	2.70372e-112	0.73062	EXOC6B	5.88993e-16	0.913709	LINC00243	0.48566	1.36589	FTX	5.34922e-43	0.645942	UBR2	0.000403096	0.699651	SRSF5	3.89389e-28	0.437667	ZFAND3	1.36399e-07	0.645881	EXOC4	8.02263e-09	0.49627	ACTN1	2.78901e-62	1.77643	AC015912.3	1	1.49367	ANKRD11	8.32106e-57	1.15558	SLC10A7	1.9307e-09	2.07994	ERN1	0.122571	0.618501	ARL6IP4	2.64157e-42	0.817498	EIF4EBP1	4.58638e-46	1.53152	DNAJC10	8.01227e-05
MYBL1	9.1515e-50	1.65325	MT-ND5	7.42223e-116	0.730008	RBM6	1.4421e-23	0.907627	HMOX2	0.48794	0.700214	RAB10	8.63791e-55	0.643663	CCDC91	1.22644e-10	0.698506	ACTG1	4.21868e-28	0.445425	DLEU2	1.65111e-06	0.639439	RNH1	4.49109e-08	0.495139	MT2A	3.31547e-62	0.966655	EVI2B	1	0.666677	CLTC	9.93815e-43	1.15489	SLC9A1	1.9441e-09	3.2326	TMEM71	0.124045	1.02863	ENO1	4.61332e-45	0.817224	RHOG	5.35253e-46	0.792527	TTC3	8.33941e-05
MRPS6	1.2761e-49	1.37448	SLC25A3	3.87498e-104	0.729113	TRAPPC9	1.70326e-13	0.906374	KIF2A	0.496995	0.733939	PDCD6IP	4.74834e-40	0.643441	ANKRD12	6.59669e-15	0.698344	CCNH	4.50955e-28	0.527125	ITFG1	0.116377	0.631867	ALOX5AP	1.55088e-08	0.490466	SFPQ	7.20448e-62	0.826693	B3GNT5	1	0.898449	MON2	5.8051e-38	1.1507	MED12L	2.1874e-09	2.05525	PRR7	0.124922	1.90469	HLA-DPA1	3.9623e-43	0.816074	NDUFB11	5.59484e-46	0.751051	DNAJA1	8.44724e-05
TMBIM6	1.66372e-49	0.601052	COX7A2	3.22836e-119	0.728267	WSB1	2.99092e-39	0.905619	AAK1	0.502572	0.399596	NCOA3	1.753e-37	0.643211	TGFBR2	5.84917e-06	0.697821	CNBP	9.44336e-28	0.487816	RNF130	0.0076111	0.621853	WSB1	1.99872e-19	0.490026	PHC2	3.78458e-61	1.22277	GPCPD1	1	0.381595	WSB1	1.18836e-86	1.15004	DHRS9	2.2083e-09	3.63832	MIB2	0.127123	1.30828	UCP2	6.44855e-42	0.814608	ANPEP	8.93329e-46	1.4864	EBLN3P	8.44724e-05
NFKBIA	1.82177e-49	0.768528	RPS10	1.75348e-107	0.72562	MALAT1	0	0.904506	ADAMTS17	0.508847	1.13311	GNB1	1.31243e-61	0.640867	FNBP4	0.000328287	0.697726	KAT2B	1.00425e-27	1.22223	NCOA1	0.0320858	0.614758	PICALM	8.09764e-21	0.487894	RNASE6	4.62958e-61	1.49462	ATP5PF	1	0.482777	TENT2	1.54004e-51	1.14989	DYRK1A	2.35345e-09	1.15856	CD99	0.127327	0.345389	H2AFY	2.53147e-44	0.812022	RNF181	1.06136e-45	0.977485	AL662796.1	8.57271e-05
PTGER4	2.35079e-49	1.56882	PTGES3	7.88044e-97	0.723745	NEAT1	4.5449e-184	0.903096	AC013264.1	0.508973	1.89654	TBC1D22A	1.90359e-35	0.638649	STK17B	1.2551e-11	0.694547	SNRPN	1.08688e-27	1.24026	TENT2	0.191596	0.614548	NFE2L2	4.9175e-16	0.487854	GNAI3	5.15103e-61	0.926436	CYP27A1	1	1.16315	MARK3	9.44944e-37	1.14534	ATP11B	2.94304e-09	1.36259	AC243829.2	0.128038	1.79908	RPL22	7.93325e-57	0.81193	TMEM167A	1.32644e-45	0.975392	FCER2	8.85809e-05
ARPC1B	9.25991e-49	0.693752	PFN1	1.09792e-98	0.722184	EXT1	1.0384e-10	0.900781	RICTOR	0.514691	0.543454	MAP3K8	2.90961e-37	0.631475	CLASP1	0.000134061	0.686899	HNRNPC	1.11818e-27	0.435652	PIAS1	0.332317	0.610894	NCOA3	2.52069e-08	0.48285	ATP13A3	1.18403e-60	1.06995	PTGS2	1	1.24371	BAZ1A	1.69894e-40	1.14164	CACNB2	3.09401e-09	1.95627	SNRPB	0.132617	0.664625	ATP5F1D	1.13432e-40	0.810485	PDIA3	1.35695e-45	0.749083	TOMM20	9.81294e-05
ARF1	1.06048e-48	0.794182	UQCRQ	6.55287e-106	0.716527	ACSL1	2.0347e-12	0.89337	SUSD3	0.541564	1.40951	DIAPH2	2.92656e-35	0.628093	ARID1B	9.78558e-15	0.685503	ATXN1	1.40128e-27	0.754142	GMDS-DT	0.585239	0.608314	DOCK4	8.55378e-12	0.481737	MSN	3.77503e-60	0.622794	SPP1	1	0.590694	KMT2C	4.50083e-62	1.13874	AC018816.1	4.13059e-09	2.78625	LAT	0.134732	0.8407	H2AFZ	1.1909e-40	0.809049	RPL29	1.50002e-45	0.754627	GAB1	0.000106895
HINT1	1.07794e-48	0.687043	LAPTM4A	4.26838e-99	0.706663	TTC17	1.18148e-16	0.89063	GNAO1	0.542828	1.2915	IQGAP1	1.39437e-75	0.624377	RAPGEF1	0.00010437	0.685137	TBX21	2.60285e-27	1.4005	TBXAS1	0.0393583	0.600995	LRRFIP1	9.61103e-19	0.480349	C19orf38	5.01861e-60	2.89451	NCF1	1	0.752271	DOCK2	3.06937e-65	1.12532	MBNL2	4.25587e-09	1.33397	CLNK	0.138349	1.72718	H3F3A	1.10644e-58	0.804794	VPS29	1.75227e-45	0.754779	STAG3	0.000107717
SYF2	1.13699e-48	1.19276	CHCHD2	4.84613e-108	0.69935	ZBTB16	8.23595e-09	0.889815	RARRES3	0.557682	0.424148	PTPRE	7.33089e-58	0.610329	FLI1	3.86656e-08	0.683709	ANKRD12	3.03004e-27	0.406383	ETV6	0.000533609	0.600671	FBXO11	5.12495e-08	0.479969	DBI	5.89101e-60	0.654096	HSPE1	1	0.291644	TGFBR2	9.33595e-40	1.1245	TMOD3	4.39478e-09	1.32226	TAPBP	0.140997	0.694453	RPL27	1.64042e-53	0.801339	SLC31A2	1.8868e-45	1.69049	MT-CO3	0.000113834
PSMA5	1.58636e-48	1.27082	RPL6	2.82764e-102	0.698075	RAD51B	7.81774e-12	0.888467	SUPT3H	0.561715	0.649759	IFITM3	1.62533e-46	0.609015	CELF2	1.26518e-28	0.681428	RPL8	4.22543e-27	0.428366	ACAP2	0.246293	0.59775	FTH1	1.9517e-07	0.47905	ATP5ME	6.57596e-60	0.710933	ETS2	1	0.507888	NR3C1	8.28683e-50	1.12257	LINC01579	4.53275e-09	5.30477	SAMD9	0.145363	0.915749	FCGR3A	1.02599e-49	0.795858	C19orf70	2.30481e-45	1.00643	IGHG2	0.000116378
UBE2L6	1.99869e-48	1.56214	FCGR2A	7.11258e-123	0.697623	ITCH	1.05834e-07	0.879247	SELENOM	0.562642	0.858956	LAPTM4A	9.4211e-37	0.607213	TTC17	3.1589e-06	0.662076	TPR	5.04148e-27	0.784227	PDE7B	0.441271	0.593703	SMAP2	9.12884e-15	0.471583	RPS25	6.89639e-60	0.708468	ASGR2	1	1.42123	WDFY2	3.04318e-34	1.12219	MIR3681HG	5.71025e-09	4.0336	CD320	0.146967	1.19344	RPL38	1.61796e-54	0.794257	ITGB1	3.03378e-45	0.700325	PACS1	0.000118883
RPA2	2.12867e-48	1.55767	MYL12B	9.36191e-110	0.69411	USP15	6.94256e-21	0.878046	MMP25	0.563211	1.64771	ARRB2	5.64451e-50	0.600291	VAV3	3.97182e-05	0.661994	MBP	5.56918e-27	0.525701	SESN1	0.221028	0.590506	CD68	2.97581e-13	0.467209	STX11	9.06233e-60	1.73717	TM4SF1	1	0.873181	SLC2A3	8.89497e-36	1.12005	VTI1A	6.21065e-09	0.909811	SYNE1	0.148033	0.577221	EIF1	5.35691e-50	0.792338	SPG21	3.98749e-45	1.07932	FDFT1	0.000119247
JUND	2.1933e-48	0.730094	MS4A6A	3.10645e-143	0.693029	AUTS2	2.05851e-20	0.869449	RGL4	0.566313	1.20541	RUNX1	1.36397e-50	0.595111	RSRP1	1.55865e-11	0.656413	TRMT112	1.02266e-26	0.565963	FNDC3B	0.320946	0.590223	GLUL	6.92336e-14	0.465751	HNRNPU	1.52746e-59	0.692538	CLEC4A	1	1.25963	CDKAL1	6.2543e-46	1.11781	SHLD2	6.70187e-09	1.44454	ITM2B	0.151336	0.19194	CHCHD2	4.42491e-49	0.791131	CORO1C	6.13193e-45	1.14052	SLC25A5	0.000120455
POLR3GL	2.84373e-48	1.78391	ATP6V0E1	3.83857e-118	0.692154	MYO9B	2.80677e-08	0.868816	MAP4K1	0.567794	1.01518	ROCK1	1.6741e-52	0.594815	PAN3	8.28886e-09	0.653379	AOAH	1.03965e-26	0.918355	RERE	0.00349977	0.58642	KMT2C	5.94298e-09	0.46259	SYAP1	2.62641e-59	1.0307	PHLDA2	1	1.04143	SSH2	6.2492e-80	1.1069	ARFGEF1	6.97454e-09	1.12288	PARP8	0.153389	0.356538	PARK7	4.59359e-38	0.787964	RPL35	6.65119e-45	0.758526	GABARAPL2	0.000126988
SELENOT	5.67061e-48	1.04055	PSMA7	7.73302e-112	0.689272	HIF1A	2.74479e-10	0.864676	ZHX2	0.569676	0.566128	HMOX1	2.5354e-38	0.592345	RCSD1	6.64686e-05	0.64911	SP140	1.0643e-26	1.2536	NEAT1	7.84322e-50	0.583702	PRKAG2	2.26259e-07	0.461946	VAPA	5.04227e-59	0.760118	IL1RN	1	0.968727	ACAP2	8.96882e-48	1.10275	MYO16	7.01109e-09	4.96004	PRDX5	0.161977	0.581915	RPL7	4.73297e-53	0.787241	ISCU	7.54711e-45	1.01012	PSMB9	0.000127598
BRK1	2.20103e-47	0.91526	ATP5ME	8.59215e-99	0.686463	USP34	5.45719e-17	0.853102	MSC-AS1	0.570606	1.63894	PKM	3.05576e-35	0.57944	MALAT1	6.37639e-169	0.647252	CHCHD2	1.40924e-26	0.440322	WSB1	0.00164415	0.582869	VIM	2.66453e-10	0.460524	HSPA5	5.77024e-59	0.7125	ARL5B	1	1.01868	NFE2L2	2.50895e-55	1.09904	NFATC3	8.21525e-09	1.1282	SEPT6	0.162626	0.600534	YWHAB	4.5094e-43	0.787124	FAM96A	8.68416e-45	1.30743	TAP1	0.000129045
SAMD9	2.35972e-47	1.64428	RPL7A	3.65035e-99	0.682505	PLCL2	5.09669e-11	0.84963	GLMN	0.584066	0.811939	SLC11A1	3.86938e-47	0.575991	ANKRD11	1.12183e-05	0.646802	EIF3F	1.51306e-26	0.66494	RAB31	0.249436	0.58001	CFD	1.07919e-07	0.459031	TGIF1	7.16814e-59	1.53886	YWHAB	1	0.339937	RNF13	1.63079e-35	1.09276	COP1	8.40782e-09	0.936148	ZNF600	0.174042	1.18104	CLIC1	1.39783e-50	0.78098	NAP1L1	1.00645e-44	0.749687	BTF3	0.000133602
H2AFZ	2.55136e-47	0.743966	ACTR2	1.59561e-124	0.681641	CELF2	4.22553e-56	0.846993	AC015849.1	0.585877	2.06526	TMEM165	2.01204e-39	0.572434	GPBP1	6.23065e-05	0.645506	PRPF38B	1.57335e-26	0.57988	RNF149	0.000787995	0.577703	PTEN	2.43349e-07	0.455862	PPIA	9.03283e-59	0.654204	BNIP3L	1	0.465387	LINC00486	8.24433e-38	1.08582	ST6GALNAC3	8.54395e-09	1.71162	B4GALT4	0.17459	1.3952	RPS20	9.97401e-52	0.777536	RPL36	1.30402e-44	0.74226	USP48	0.000139595
HNRNPA0	2.66968e-47	1.07361	UBB	4.84302e-103	0.68086	IMMP2L	1.93967e-08	0.836224	KATNAL1	0.58616	1.15008	RAB7A	3.82166e-59	0.558408	STAG1	3.14847e-11	0.641235	AIP	3.02458e-26	1.11386	SFMBT2	0.167641	0.575999	TTN	1.55735e-08	0.455496	AHNAK	1.01365e-58	0.757402	CES1	1	1.12541	LYVE1	2.52826e-50	1.08271	LINC02256	1.02076e-08	1.38254	HMOX2	0.175771	0.78795	SNX6	7.22676e-40	0.765284	RPS23	1.43013e-44	0.796349	ISCU	0.000140326
TMEM59	5.71088e-47	0.766335	GPSM3	4.68366e-100	0.680676	ST3GAL1	1.53731e-08	0.835158	AC092652.2	0.594318	1.12966	GNAI2	3.18606e-38	0.554582	RAD51B	0.000187348	0.639662	CRTAM	3.0388e-26	2.41138	MAFB	0.317474	0.568525	AHNAK	6.38803e-09	0.448005	IRAK3	1.70107e-58	0.758867	MSL3	1	0.803422	DOCK8	1.57033e-59	1.08032	TRAF3IP2-AS1	1.09535e-08	1.93828	ADGRG3	0.176572	2.66643	C4orf3	9.38844e-39	0.76483	RPS26	1.56633e-44	0.683898	MT-ND3	0.00015445
HNRNPA3	2.38642e-46	0.640602	CLIC1	1.04245e-104	0.680111	KDM4C	5.46748e-10	0.8351	RPL36A	0.612883	0.321762	HCLS1	2.21871e-51	0.541642	VPS13B	2.10758e-10	0.63766	STK17B	3.35552e-26	0.412787	LAMA2	0.716253	0.566029	SNX6	2.16174e-07	0.447739	SRP14	1.71388e-58	0.613892	CAV1	1	0.980063	MYO1F	2.21575e-53	1.07584	CDH12	1.15778e-08	2.69879	TPT1	0.177052	0.155583	CTSS	3.03024e-64	0.75982	TTYH3	1.70073e-44	1.20267	RABEP2	0.00015497
SELPLG	3.1062e-46	1.67234	ENO1	1.77953e-107	0.67766	CELF1	1.07358e-09	0.830664	NEK10	0.617761	1.15248	SAMHD1	9.95828e-52	0.539383	BIRC6	7.2182e-10	0.620129	H3F3B	3.63512e-26	0.4299	RB1	0.447955	0.562702	FKBP5	2.78148e-13	0.446276	PRDX3	1.81065e-58	1.29305	GABARAPL1	1	0.633761	MAN1A1	1.35279e-43	1.06922	URI1	1.19802e-08	1.38139	BUB3	0.177283	0.719903	SKP1	3.07275e-41	0.754918	CAP1	1.86505e-44	0.665596	ODC1	0.000159814
HDDC2	5.32417e-46	1.87761	DNAJB6	2.68723e-94	0.674277	ARID1B	1.05543e-25	0.828885	ARHGAP35	0.621751	0.920883	MACF1	1.0066e-35	0.534838	COG5	0.000332774	0.617639	EIF3G	4.34941e-26	0.648492	NSMCE2	0.775541	0.557027	GOLGA4	4.95521e-09	0.444695	ADA2	1.86239e-58	1.33	ATOX1	1	0.732698	RAB7A	2.72159e-39	1.06137	FAM13B	1.23162e-08	1.14272	MRPL10	0.179989	1.36149	MYL12B	6.07303e-46	0.744595	LITAF	1.86505e-44	0.65183	HLA-DOA	0.000160729
CTSD	6.56511e-46	0.371802	BTF3	1.69362e-97	0.670045	FAF1	9.65892e-13	0.818027	DOK6	0.62657	1.31603	CMTM7	6.077e-40	0.533291	BTG1	1.2016e-29	0.601813	YPEL5	4.71654e-26	0.69844	ZNF609	0.0519409	0.551658	CMTM7	2.2919e-07	0.444201	PRR13	2.0444e-58	0.751619	PGAM1	1	0.588614	USP34	2.03838e-49	1.03855	PIK3CA	1.24505e-08	1.72609	G6PD	0.184331	1.18288	RPL27A	9.84022e-41	0.7352	RPL26	1.86505e-44	0.787162	SNRNP70	0.000164938
CISD3	8.17303e-46	1.68307	NDUFA1	1.11315e-93	0.665044	AAK1	4.55691e-19	0.81257	CASTOR3	0.626762	1.06818	TGFBR2	2.77118e-39	0.53225	ASH1L	4.77362e-07	0.595772	PSMA1	6.11197e-26	0.748926	TPK1	0.992293	0.551022	ITSN2	1.42118e-08	0.440475	ATP6AP1	2.64109e-58	1.32398	OSCAR	1	1.03253	PPP6R3	3.50957e-39	1.01471	ISPD	1.37766e-08	3.71991	SCML4	0.184736	0.913828	RPS23	2.64152e-38	0.734833	TMEM147	1.89438e-44	1.23081	PIP5K1B	0.000168891
TSPYL2	1.03248e-45	1.36182	FXYD5	9.74354e-96	0.661304	RASA1	7.05648e-10	0.811193	A2M-AS1	0.626762	1.13658	RAP1A	8.28713e-51	0.528473	KIF13B	0.000452334	0.587819	PAIP2	1.02324e-25	0.582211	MAML3	0.0733467	0.535682	ETV6	3.03541e-14	0.433057	SLC7A7	4.19713e-58	1.41336	SNX10	1	0.654637	ITSN2	3.06987e-42	1.01307	ARL15	1.40031e-08	0.782571	LPCAT1	0.186473	1.08608	SH3BGRL3	5.83294e-43	0.733763	SEM1	1.919e-44	0.739151	TRIO	0.000194843
SRSF7	1.81353e-45	0.59525	SNX3	1.4386e-99	0.658874	MAP3K5	7.63947e-08	0.792305	AC246785.3	0.63048	1.82646	MNDA	1.05766e-38	0.528284	KMT2E	4.81555e-08	0.587077	LINC00649	1.24548e-25	2.39761	RBMS1	0.0503201	0.526072	CEBPB	3.17709e-10	0.43097	NR4A2	5.03924e-58	0.851238	CAPNS1	1	0.651513	FER	2.61472e-44	1.00879	ATP10A	1.41512e-08	2.07049	TRG-AS1	0.18778	0.874739	RPS13	4.52441e-38	0.728762	RAN	2.07351e-44	0.801369	KDM6B	0.000196223
SLA2	6.46443e-45	2.14536	HSPA8	1.50503e-103	0.658207	ASH1L	3.41979e-16	0.783291	AC114760.2	0.640089	0.57884	HIF1A	1.27387e-44	0.525006	FKBP5	9.55073e-24	0.584567	UBL5	1.33148e-25	0.447932	ST6GAL1	0.701349	0.523698	SAMHD1	3.73481e-09	0.426003	RPS10	7.04944e-58	0.670791	KLF10	1	1.00663	MGAT5	6.73999e-35	0.995224	SLC35D1	1.64159e-08	2.79368	DCXR	0.187894	0.934945	PFDN5	2.95891e-50	0.728429	TMEM59	2.15309e-44	0.706273	PTPN6	0.000196566
APRT	9.34659e-45	0.77792	RACK1	2.27274e-93	0.656778	MACF1	5.4794e-17	0.77332	AKTIP	0.64303	1.27622	CLEC7A	1.24382e-36	0.520083	N4BP2L2	6.72884e-21	0.584111	DYNLT1	1.87963e-25	0.606591	ELMO1	2.39797e-05	0.511547	SPIDR	4.66332e-08	0.421626	COX7C	8.07808e-58	0.638599	CREB5	1	0.433181	RBM6	9.63509e-48	0.989482	VPS13B	1.79588e-08	0.762923	AC012615.1	0.200068	1.76734	SRSF3	6.29495e-41	0.725157	SERINC1	2.21109e-44	0.977653	NFX1	0.000199253
TSEN54	1.32732e-44	1.68775	ARPC2	2.86947e-109	0.655176	INPP5D	1.0393e-07	0.772765	TUT4	0.643058	0.53557	LYN	1.67392e-41	0.505909	LRP4	2.30609e-06	0.57977	PRKCB	2.28095e-25	0.548155	ERC1	0.77642	0.510474	HCLS1	3.79685e-11	0.411813	MS4A6A	9.42039e-58	0.410025	TMBIM4	1	0.594526	KDM4C	2.12323e-39	0.98089	AC002070.1	1.95834e-08	4.40306	DNAJB4	0.202947	0.916678	EEF1B2	2.09635e-43	0.722974	LSP1	2.35082e-44	0.916297	CSGALNACT1	0.000201276
TAPBP	1.75708e-44	0.940427	RPS26	1.96105e-95	0.647991	PPP3CA	1.3931e-12	0.763155	ITGB2-AS1	0.645923	1.0276	RHOA	2.08692e-38	0.503424	ATM	0.000161971	0.573973	ATF7IP	2.43035e-25	0.733185	MALAT1	3.35651e-111	0.502734	ZFAND3	7.93918e-09	0.405896	JAML	9.4378e-58	1.36463	MTRNR2L8	1	0.807716	FOXN3	1.74836e-62	0.972262	CUX1	1.995e-08	0.842234	HOXB2	0.208371	1.37495	RPL15	8.93795e-37	0.710997	NDUFS6	2.72884e-44	0.85504	MIR29B2CHG	0.000202594
SEPT1	2.13095e-44	1.54182	TPM3	2.45725e-107	0.647035	SELENOP	2.5745e-20	0.760162	OFD1	0.647481	0.631502	VAPA	2.97722e-39	0.502659	SP100	0.00033742	0.563022	ABHD17A	3.07604e-25	0.775304	DENND4C	0.844602	0.482264	RUNX1	1.24272e-11	0.40211	NDUFA11	1.34352e-57	1.02872	IFI30	1	0.830787	FKBP5	2.39812e-66	0.962423	MICU3	2.2626e-08	3.39376	NMUR1	0.220311	2.36412	ACTG1	2.60214e-45	0.70905	ATP5MPL	3.22685e-44	0.603818	SLC9A7	0.00021169
C4orf3	2.27773e-44	0.751929	SH3BGRL	3.35805e-113	0.643237	UTRN	8.36616e-16	0.75972	CCR7	0.649243	0.994777	CEBPB	5.6478e-49	0.501758	WWOX	2.11681e-06	0.54604	TMC8	3.3321e-25	0.854329	FGD4	0.956914	0.474385	AFF1	2.68212e-09	0.398291	FXYD5	1.40824e-57	0.743824	STMP1	1	0.683883	FAF1	9.52283e-36	0.944101	KIF26B	2.3279e-08	4.11181	CHMP4A	0.220493	0.937191	COX7C	2.02394e-44	0.699588	C15orf48	3.33934e-44	2.44519	TBC1D22A	0.000219363
NEDD8	2.94715e-44	0.768281	CAP1	1.71454e-103	0.63521	ZBTB20	5.45387e-33	0.739765	SERINC5	0.65311	0.665162	PAK2	3.04943e-35	0.489835	ID2	2.44274e-06	0.530214	DHX36	4.68357e-25	0.694934	FER	0.0685207	0.472079	AKAP13	5.41334e-14	0.395978	PRKAR1A	2.13324e-57	0.764832	KLF6	1	0.16044	KMT2E	7.82586e-44	0.938259	FTO	2.39816e-08	1.28651	NEIL1	0.225644	1.52195	MORF4L1	9.35601e-37	0.687589	CSDE1	7.55656e-44	0.770266	TAF1D	0.000220128
STOM	4.82708e-44	0.980746	PABPC1	5.49281e-107	0.631109	AC016831.7	6.91958e-35	0.72981	LDLRAP1	0.655612	1.36784	ITSN2	9.07927e-39	0.489473	ELF1	3.86615e-07	0.527893	PPP3CC	4.98533e-25	0.638716	EXT1	0.604541	0.471536	RIN3	6.02393e-08	0.392386	IFI27L2	2.23984e-57	1.14157	IGKC	1	0.166759	NCOA1	6.35164e-34	0.925467	MPHOSPH9	2.49075e-08	1.95612	CCL3L1	0.226181	1.27315	SUMO2	2.11134e-37	0.685422	GRINA	8.06508e-44	1.12161	ITPR1	0.000229663
CUTA	6.27785e-44	1.09977	EEF1D	2.5754e-94	0.622622	MBNL1	3.5811e-42	0.717198	AC137810.1	0.667276	1.96918	SLC8A1	9.63726e-43	0.485317	CCL4	2.39509e-10	0.516608	HERPUD2	5.90818e-25	1.04476	CST3	5.6883e-06	0.458656	VAMP8	2.11718e-07	0.383373	IVNS1ABP	2.45325e-57	0.915097	NDUFA4	1	0.235071	PPP3CA	5.25918e-36	0.917	LINC02207	2.7424e-08	3.47635	ZBP1	0.22682	1.37084	SLCO2B1	6.65087e-53	0.672289	RPS20	8.09177e-44	0.703928	MT-CO1	0.000238885
LBH	6.67211e-44	1.7238	CTSL	1.46733e-98	0.621993	ATXN1	5.22356e-23	0.710453	AL157402.2	0.66959	1.08818	JMJD1C	2.76753e-38	0.484061	JMJD1C	1.16621e-05	0.513137	HSP90AA1	6.81725e-25	0.4475	VAV3	0.80443	0.458251	SAT1	3.24882e-16	0.380356	RPL13A	2.73402e-57	0.770999	HPSE	1	1.00407	TTC17	3.264e-35	0.911918	PIK3C2B	2.86127e-08	3.32858	SNRPD2	0.235594	0.491958	CAP1	1.48263e-38	0.671568	RPL39	8.48574e-44	0.906092	MTDH	0.000241425
HES4	7.36364e-44	1.79351	WSB1	5.50285e-118	0.610222	VSIG4	4.62132e-12	0.709939	RNF144A	0.673574	1.30562	CSNK1A1	6.31775e-38	0.48251	IL18R1	9.59732e-05	0.510403	FCRL6	1.05016e-24	1.67428	VPS13B	0.466455	0.448848	ITM2B	4.1938e-08	0.375408	PLIN3	3.12354e-57	1.76185	TPRG1	1	0.629753	TAOK3	4.17131e-34	0.901389	JPX	2.8734e-08	1.22513	USP28	0.235815	1.22062	RPS25	3.78123e-37	0.657417	PGAM1	1.21638e-43	0.853613	TMEM131L	0.000256162
SARAF	1.38517e-43	0.527432	CLTA	3.5523e-100	0.598415	BTBD9	5.59688e-08	0.695894	AP002387.2	0.678241	1.19923	LRRFIP1	1.64697e-47	0.472169	IFI16	1.12279e-06	0.506296	TOB1	1.70782e-24	1.02807	AFF1	0.160812	0.441703	IRAK3	3.99315e-08	0.374592	TRIR	4.01166e-57	0.738809	AC103591.3	1	1.02663	AAK1	1.47547e-40	0.87838	MYO10	2.89613e-08	2.74403	STK39	0.238222	0.923343	RGL1	5.0611e-45	0.642235	MORF4L1	2.98048e-43	0.6289	DDIT4	0.000256304
C12orf57	1.43923e-43	1.42942	VMP1	4.57763e-120	0.596004	DENND4A	8.13624e-08	0.693009	AC093010.2	0.683912	1.52611	TPM3	2.66402e-38	0.466392	HNRNPH1	1.70629e-05	0.495356	SH3KBP1	1.82706e-24	0.494693	SLC39A11	1	0.441336	MALAT1	6.6074e-27	0.37223	CALM3	4.9895e-57	0.95467	CAP1	1	0.280906	FAM49B	2.13326e-49	0.842361	SCAPER	3.39614e-08	1.09482	GK5	0.24445	1.18651	RPL7A	1.91889e-37	0.633427	NCF2	3.11926e-43	1.08703	ZBTB20	0.000256384
GYPC	1.62179e-43	0.80579	PTPRE	2.45863e-103	0.595003	N4BP2L2	1.60006e-17	0.629723	PIM2	0.685346	0.912281	TPM1	1.12472e-37	0.443472	TTN	9.65198e-05	0.438066	CASK	1.83465e-24	1.1056	CAMK1D	0.627012	0.393124	APLP2	3.80924e-09	0.364702	LRRFIP1	5.2409e-57	0.594091	BTG1	1	0.0625974	LRRFIP1	8.06964e-34	0.835233	TRIM24	3.93869e-08	2.3117	SAR1A	0.250793	0.863681	RAB7A	2.47706e-41	0.632073	MNDA	3.55547e-43	0.793464	GLS	0.000270091
PSMA2	1.82305e-43	1.37471	RAB10	2.52228e-104	0.585793	IQGAP2	8.63298e-14	0.618925	HS3ST3B1	0.706563	1.21692	TYMP	3.75018e-38	0.436714	CST7	5.10745e-06	0.435879	SYTL1	2.30405e-24	1.38821	ZBTB20	0.0147959	0.388774	H2AFY	9.0538e-09	0.360786	CNPY3	5.53287e-57	1.31857	PTGIR	1	1.15357	IQGAP1	3.41718e-34	0.812106	YAF2	3.99956e-08	1.47139	CFLAR	0.251929	0.432597	IFITM2	5.0558e-44	0.613265	PGLS	3.60047e-43	1.08058	SMARCC1	0.000287817
FYN	3.18373e-43	0.541044	TBXAS1	1.86783e-96	0.584423	VMP1	2.26096e-10	0.604848	DUSP16	0.707897	0.730208	ACTR2	7.12795e-38	0.412507	RBM39	0.000141615	0.403699	FKBP11	2.66145e-24	1.18117	NPC2	0.982964	0.339881	RAB7A	1.20781e-08	0.333423	C9orf72	7.62456e-57	1.12242	CCR1	1	0.787684	FOXP1	1.62853e-55	0.800746	ELMO1-AS1	4.01158e-08	1.58801	TFDP2	0.255026	0.819879	RPS5	7.86946e-39	0.61112	LY86	4.68182e-43	1.47165	ZNF107	0.000290635
STK4	3.62633e-43	0.517938	HCLS1	4.61467e-93	0.569446	SIK3	2.53646e-08	0.578148	APBA2	0.720883	0.679887	FAM49B	1.81096e-38	0.351947	FTX	1.31964e-06	0.3556	PATL2	4.56502e-24	1.58216	RUNX1	0.873244	0.330752	ZBTB20	9.99533e-08	0.327493	LAPTM4A	7.66611e-57	0.788588	SLC15A3	1	0.891749	SAT1	8.75777e-51	0.719115	MLIP	4.08498e-08	2.14913	CARD16	0.255684	0.623353	RNF130	5.79908e-41	0.573002	HMGA1	5.43164e-43	1.97083	PRKD3	0.000292777
VPS37B	4.63622e-43	1.24146	CAPZA2	4.82579e-95	0.549576	ANKRD44	3.54979e-10	0.455105	OST4	0.726937	0.388991	S100A9	8.80954e-40	0.311557	AKAP13	3.28425e-05	0.297783	DIAPH1	5.06401e-24	0.770392	MAML2	0.0183601	0.318753	LYZ	3.19445e-11	0.315446	BNIP3L	7.86555e-57	0.988961	NFE2	1	2.19182	ZBTB20	9.87594e-36	0.675831	SPIRE1	5.84054e-08	1.92118	RPL12	0.257188	0.133613	LST1	5.33999e-46	0.520554	NDUFA2	7.41942e-43	0.840761	GLCCI1	0.000298925
UQCRB	6.8524e-43	0.476858	FYB1	6.41982e-99	0.503242	ARHGAP15	2.26351e-12	0.451127	ZNF862	0.728751	1.00258	LST1	1.35651e-35	0.307675	DDX5	4.11015e-12	0.261992	GYPC	6.34101e-24	0.504244	AKAP13	0.480114	0.271224	ACSL1	1.30661e-07	0.208706	SCAND1	1.69026e-56	1.04982	CHP1	1	0.771061	MALAT1	1.48102e-53	0.536275	DLG2	7.37316e-08	1.81336	CXXC5	0.258805	1.70595	LYZ	1.11478e-49	0.121506	ENY2	7.54335e-43	0.692539	FBL	0.000300485
[truncated: 16 more columns]
