# Supplementary material for: Cells of the adult human heart
Source: Nature. 2020 Sep 24;588(7838):466–72. doi: 10.1038/s41586-020-2797-4 (PMC7681775; doi:10.1038/s41586-020-2797-4)
Supplement: Supplementary file 3 — This zipped file contains Supplementary Tables 1-35 and their legends. [file 41586_2020_2797_MOESM4_ESM.zip › Supplementary_tables/Supplementary_Table_31.xlsx]

## Sheet: SupplTableG1_DEG_SKM
FB0			Myo1_slow			Myo2_fast			Satellite3			EC4			Myeloid5			Lymphoid6			SMC7			PC8			B-cells9			doublets10			Myo11			EC12			EC13			Myo14			SMC15			Myo16
0_n	0_p	0_l	1_n	1_p	1_l	2_n	2_p	2_l	3_n	3_p	3_l	4_n	4_p	4_l	5_n	5_p	5_l	6_n	6_p	6_l	7_n	7_p	7_l	8_n	8_p	8_l	9_n	9_p	9_l	10_n	10_p	10_l	11_n	11_p	11_l	12_n	12_p	12_l	13_n	13_p	13_l	14_n	14_p	14_l	15_n	15_p	15_l	16_n	16_p
DCN	0	6.10906	TNNT1	0	4.10177	TNNT3	0	3.81794	MEG3	0	4.71209	CD74	0	4.08509	FTL	0	3.5799	B2M	0	2.57053	TAGLN	0	6.37535	RGS5	0	6.93202	RPS27	0	2.60557	APOE	2.04229e-14	1.47208	LRRC38	1.36297e-305	7.85073	IFI27	7.52433e-305	4.73632	RGS5	2.22926e-297	5.832	PRKAG3	3.15766e-263	8.32796	IGFBP6	7.64963e-135	4.43458	E2F8	3.78305e-141
CFD	0	5.8795	NEB	0	3.58412	TNNC2	0	3.61471	APOE	0	5.40315	IFI27	0	4.64666	TYROBP	0	5.83241	SRGN	0	2.93063	MYL9	0	5.61258	IGFBP7	0	4.26292	CD74	0	4.55683	MEG3	1.29319e-12	1.39729	MALAT1	1.9156e-160	2.09659	B2M	1.00871e-298	3.13963	FABP4	3.03628e-286	4.98947	TRDN	1.39217e-118	2.65801	PTGDS	9.91199e-132	6.39934	TTN	1.12207e-62
GSN	0	4.60846	TTN	0	3.55613	TTN	0	2.92826	APOC1	0	5.45642	B2M	0	2.58415	AIF1	0	6.87271	TMSB4X	0	2.35665	ACTA2	0	6.38398	NDUFA4L2	0	5.72099	RPL18A	0	2.37841	APOC1	5.96216e-11	1.54344	TRDN	3.82258e-159	2.61361	IL32	2.76618e-287	4.03718	CAV1	1.09402e-268	3.68494	TTN	1.09379e-112	2.74332	SLC2A1	1.49494e-119	8.02101	MALAT1	4.49569e-61
APOD	0	5.70351	TRDN	0	3.23303	PDLIM3	0	2.3837	DLK1	0	5.7635	TM4SF1	0	4.83541	FCER1G	0	5.64008	HLA-B	0	2.38499	ADIRF	0	4.34501	CD36	0	4.3752	RPLP2	0	2.26372	RPS6	3.19364e-09	0.485019	TTN	1.75098e-134	2.58626	TMSB4X	2.37231e-284	3.34463	SLC9A3R2	7.53042e-267	4.79397	MALAT1	5.4706e-104	1.88476	TAGLN	2.21073e-104	3.98647	NEB	3.93363e-56
GPX3	0	3.60411	FHL1	0	2.40191	TRDN	0	2.56784	RPL3	0	2.17829	IFITM3	0	2.54759	TMSB4X	0	2.91372	RPS29	0	1.71371	DSTN	0	3.90959	SPARC	0	4.03646	HLA-DRA	0	4.27173	RPS18	5.39041e-08	0.467578	NEB	4.25286e-130	2.3298	HLA-B	1.07053e-266	3.16351	NDUFA4L2	1.72736e-265	4.5295	TNNT3	5.62445e-103	2.85188	ID1	3.97972e-102	4.63372	TRDN	1.2176e-54
C1S	0	4.46178	PPP1R27	0	3.09341	MYLPF	0	3.56851	RPL10A	0	1.93248	TMSB10	0	2.45924	FTH1	0	2.42033	CCL5	0	7.19951	CALD1	0	3.67285	SPARCL1	0	3.10659	RPS29	0	2.41225	RPS3A	3.30279e-07	0.425189	PDLIM3	3.50407e-123	2.0779	HSPA1A	1.30997e-245	2.93216	HIGD1B	2.25102e-265	5.12806	NEB	8.36133e-101	2.3839	ADIRF	4.73402e-98	2.96568	NEAT1	2.38835e-51
MGP	0	3.45407	TNNI1	0	3.37997	MALAT1	0	1.54386	RPS18	0	1.90595	HLA-B	0	2.83331	SRGN	0	3.91279	HLA-C	0	2.06269	MYH11	0	7.33331	MFGE8	0	3.48597	CD37	0	5.21851	RPS4X	4.29812e-07	0.449996	NEAT1	1.66905e-119	2.22221	HLA-A	1.63002e-238	2.57594	IFI27	1.01606e-253	4.00245	PDLIM3	1.06813e-97	2.19291	IGFBP7	8.88097e-94	2.98508	PDLIM3	2.46424e-41
C1R	0	4.22759	MYBPC1	0	3.38344	FHL1	0	2.03764	RPL34	0	1.88473	HLA-E	0	2.61712	CYBA	0	3.40248	NKG7	0	6.98598	MYL6	0	2.64203	MYL9	0	3.67217	RPL39	0	2.34851	RPS27A	4.35767e-07	0.424053	PPP1R27	1.075e-109	2.26462	CALM2	1.45626e-230	2.36854	BST2	7.39715e-250	3.75322	TNNC2	9.7077e-94	2.55925	CSRP1	9.28394e-92	3.91104	FHL1	1.58367e-40
SERPING1	0	3.33654	PDLIM3	0	2.50405	NEB	0	2.20328	RPS6	0	1.91567	HLA-C	0	2.57185	TMSB10	0	2.2265	RPS19	0	1.55925	IGFBP7	0	3.38935	CPE	0	4.69727	RPL13	0	2.13012	RPS2	6.59888e-07	0.415077	ACTA1	1.37732e-100	1.88821	AIF1L	7.81102e-227	6.84337	CAVIN2	4.39586e-248	4.37225	ACTA1	2.52768e-93	2.07993	S100A6	1.13345e-88	2.17114	PPP1R27	9.23147e-38
S100A6	0	2.3353	NEAT1	0	2.47815	TNNI2	0	3.66671	RPL35A	0	1.78658	CLDN5	0	5.4224	ACTB	0	1.89348	RPS27	0	1.51664	PPP1R14A	0	4.80926	HIGD1B	0	6.16193	RPL13A	0	2.08467	RPL7	8.31777e-07	0.420523	FHL1	1.85898e-91	1.69863	TCEAL9	7.72327e-225	3.30482	FABP5	1.05275e-246	3.8646	NEAT1	9.73713e-88	2.22443	DCN	4.176e-86	3.29787	TNNT1	2.57982e-31
PLAC9	0	3.69703	MALAT1	0	1.72424	NEAT1	0	2.25775	RPL41	0	1.72929	HLA-DRB1	0	3.7458	SAT1	0	2.99838	HLA-A	0	1.94139	ACTB	0	2.12185	CALD1	0	3.07373	RPS19	0	2.32939	EEF1A1	1.16621e-06	0.506853	ATP1B1	1.16302e-84	2.09366	HLA-C	1.07791e-211	2.51774	TMEM88	3.34041e-237	4.48321	PPP1R27	3.3267e-84	2.34466	NGFR	1.34617e-85	6.83883	FBXO32	2.25957e-30
MGST1	0	5.36574	PDE4DIP	0	2.76177	PPP1R27	0	2.2971	RPL6	0	1.79783	HLA-DRA	0	3.41939	NPC2	0	3.02316	RPL28	0	1.55018	PTMA	0	1.90833	PDGFRB	0	4.81576	RPL21	0	2.12978	RPL13	2.69102e-06	0.384606	TNNC2	2.11777e-83	2.04437	HSPD1	2.90723e-210	3.03229	CD36	1.22433e-230	3.73941	FHL1	5.85698e-64	1.67054	DDIT4	5.23145e-84	2.98852	PDE4DIP	2.63516e-28
COL6A2	0	3.54713	MYL2	0	2.60134	ACTA1	0	2.07596	RPL7	0	1.81793	HLA-A	0	2.38563	HLA-DRA	0	3.44819	PFN1	0	1.95275	SORBS2	0	6.30692	ACTA2	4.91261e-270	3.44048	LAPTM5	3.18423e-305	4.24727	MT-CO3	3.44924e-06	0.449287	MB	6.8245e-72	1.65563	CACYBP	6.74853e-210	3.25892	GNG11	5.94206e-229	3.24862	MYLPF	2.45892e-63	2.39354	VIM	1.17822e-81	2.27919	ASB5	3.3617e-27
FBLN1	0	4.98647	FBXO32	0	2.72394	ENO3	0	2.57419	RPL10	0	1.62349	FKBP1A	0	2.90566	CD74	0	2.98215	RPLP2	0	1.35887	TPM2	0	2.48863	TIMP3	4.78673e-269	2.66649	RPL28	8.72231e-305	2.24845	RPL3	4.12857e-06	0.454786	TNNT3	2.46182e-60	2.18021	HSPA1B	2.03063e-203	2.53211	TIMP3	1.55073e-228	3.09337	MB	2.08154e-54	1.64579	MATN2	4.09872e-81	5.07309	ATP1B1	3.34204e-23
NOVA1	0	5.47227	TNNC1	0	2.72813	DES	0	1.93942	RPL32	0	1.6768	GNG11	0	3.48308	CST3	0	2.2142	HCST	0	4.06233	C11orf96	0	4.03176	EPS8	2.23159e-244	4.42198	RPL41	2.06744e-303	1.9545	RPL41	5.91168e-06	0.408229	ASB5	1.70915e-59	1.86783	CFDP1	1.29741e-202	3.79718	PPP1R14A	2.82269e-227	3.37407	TNNI2	1.62977e-49	2.28158	KLF5	1.21453e-79	5.43855	CORO6	1.11359e-21
IGFBP6	0	4.04095	MB	0	2.41877	FBXO32	0	1.95554	RPS27A	0	1.7309	FABP5	0	3.72691	MS4A6A	0	6.63243	RPS3	0	1.46796	TPM1	0	2.59393	NOTCH3	5.22691e-237	4.40795	RPS18	7.36373e-296	2.14742	S100A6	9.50289e-06	0.448028	FBXO32	1.7922e-56	1.60545	HSPE1	3.23179e-202	2.68837	HLA-B	3.13726e-226	2.99335	TPM2	9.3681e-47	1.3333	LTBP4	2.43675e-77	2.73819	HSPB7	3.67169e-21
EFEMP1	0	5.38621	MT1X	0	1.98915	HSPB7	0	2.04396	RPL13	0	1.64049	SPARCL1	0	2.42368	CTSS	0	5.16453	CST7	0	6.90139	SOD3	0	3.73021	FABP4	3.26107e-232	3.13595	RPS6	8.2938e-294	2.1423	PTMA	1.44304e-05	0.385683	HSPB7	2.05405e-56	1.75843	GNG11	1.09198e-199	2.87643	CLDN5	1.00418e-224	3.83539	EMC10	7.72521e-46	2.06814	SOCS3	3.52696e-74	2.84726	MYBPC1	4.3965e-20
COL6A3	0	5.30688	ATP2A2	0	3.43858	MB	0	1.77735	RPS3A	0	1.74698	PECAM1	0	5.16193	LYZ	0	6.82599	CD69	0	5.54091	CSRP1	0	4.11782	TINAGL1	8.86284e-230	3.62521	RPL23A	1.12638e-293	2.0178	VIM	1.83882e-05	0.510847	PDE4DIP	1.01859e-55	1.60994	HSPH1	8.901e-198	2.94968	MGLL	1.45266e-220	3.42633	PDE4DIP	1.306e-44	1.6421	SDCBP	8.08836e-73	2.56253	MYF6	4.71707e-20
CST3	0	1.9941	ACTA1	0	2.0513	TPM2	0	1.56942	RPL12	0	1.79181	TMSB4X	0	2.25925	C1QA	0	6.30364	ARHGDIB	0	2.82084	MYLK	0	6.0536	CD9	1.25216e-229	2.81127	RPL32	1.22052e-293	1.95519	RPL35A	2.53571e-05	0.359354	MYLPF	3.5247e-55	2.046	BEX3	3.43081e-194	2.99949	EGFL7	8.51149e-220	3.82356	ENO3	1.45831e-44	1.92786	SLC22A3	1.49804e-71	4.51485	ACTA1	9.66702e-19
S100A10	0	2.52112	TPM3	0	2.34366	CMYA5	0	2.03524	MYF5	0	6.56669	CAV1	0	2.93594	S100A9	0	6.49329	CYBA	0	2.39519	SNCG	0	4.18696	PPP1R14A	2.93138e-229	3.67801	RPL27A	1.52625e-289	1.96694	RPL24	3.6627e-05	0.370233	TPM2	8.56786e-53	1.19175	RPS4Y1	1.27636e-192	2.72752	TINAGL1	9.52222e-219	3.58282	FBXO32	2.46056e-44	1.65621	ELOB	2.10427e-71	2.11864	CSRP3	1.04596e-18
ADH1B	0	5.33031	HSPB7	0	2.6035	ASB5	0	2.14714	RPL26	0	1.72712	HLA-DPA1	0	3.35519	SH3BGRL3	0	2.28255	CXCR4	0	4.01723	BCAM	0	3.7711	ITGB1	5.57658e-227	2.69325	RPS27A	3.68632e-287	1.99182	RPL32	4.35308e-05	0.381851	CRYAB	5.36192e-45	1.17735	CAVIN2	1.12768e-191	3.34609	SPARC	4.81488e-217	3.01094	CMYA5	1.56457e-42	1.75152	ACTG1	9.06211e-70	1.65754	MB	6.57937e-17
VIM	0	2.19527	CORO6	0	2.71263	ATP1B1	0	1.94225	RPL13A	0	1.6046	EGFL7	0	4.66773	LST1	0	6.47389	DUSP2	0	4.48807	CALM2	0	1.79796	ADIRF	6.09346e-224	2.28001	HLA-DPB1	4.73949e-287	3.63856	MYL2	6.76637e-05	0.50047	CORO6	1.78701e-43	1.5918	P4HB	1.59989e-189	2.77688	MYL9	9.62773e-215	2.96849	ASB5	2.42163e-42	1.85409	NR2F2	9.90154e-70	3.60314	TRIM54	2.48286e-16
FBLN2	0	4.68045	ATP1B1	0	2.56012	PDE4DIP	0	1.72644	RPS3	0	1.75976	FABP4	0	4.2968	ATP5F1E	0	1.70721	RPS27A	0	1.32044	PLN	0	3.92747	GPAT2	6.79968e-220	6.02479	RPS3A	4.21184e-281	2.00978	RPS8	0.000137382	0.342858	ENO3	1.79708e-40	1.56904	HOMER3	2.31958e-189	5.57249	SPARCL1	1.06243e-212	2.80112	PDLIM5	7.33528e-39	1.68576	CLTB	5.52474e-68	2.64632	ATP1A2	3.37042e-15
C3	0	5.44616	TRIM63	0	2.75381	PDLIM5	0	1.86511	RPS8	0	1.75218	AQP1	0	5.39878	VAMP8	0	4.21139	BTG1	0	2.02215	LBH	0	4.50662	GJA4	2.50349e-219	5.29041	RPL30	1.15753e-277	1.96198	RACK1	0.000154584	0.367619	CMYA5	1.70895e-39	1.49029	IL34	1.18208e-187	7.15304	ICAM2	1.09717e-211	3.98576	ATP1B1	2.52459e-35	1.59687	MFAP5	3.85185e-67	2.763	PDLIM5	3.93612e-15
COL1A2	0	4.21792	TCAP	0	2.18384	NEXN	0	1.94364	RPL11	0	1.60877	PCAT19	0	5.32684	C1QB	0	6.25505	RPL27A	0	1.24376	IGFBP5	0	2.45984	2007-09-01	4.22965e-193	2.41632	RPL11	3.87995e-274	1.91696	RPL8	0.00019278	0.327281	DES	5.20796e-39	1.15237	FXYD6	3.56139e-187	3.56919	TM4SF1	2.49011e-208	3.12607	ATP1A2	5.41431e-34	1.88515	RARRES2	2.72589e-65	2.9106	KLHL41	1.21508e-13
ABCA8	0	3.83994	COX6A2	0	2.32277	COX6A2	0	1.80467	RPS4X	0	1.73536	IGFBP4	0	3.43441	CTSB	0	3.23483	CD52	0	4.0219	TINAGL1	0	3.33383	LGALS1	1.43101e-188	1.63079	RPS28	2.52079e-272	1.87913	RPS12	0.000210043	0.356752	ATP1A2	5.63316e-39	1.72782	INSR	3.13149e-184	3.95572	A2M	3.37495e-206	3.14852	ASPH	1.04885e-33	1.89435	JUNB	3.57115e-65	2.20551	ATP2A2	1.12331e-12
S100A13	0	2.68535	ASB5	0	2.54032	YBX3	0	1.25846	RPL5	0	1.7345	IFITM2	0	1.98983	CD68	0	4.82035	CORO1A	0	4.50637	SPARCL1	0	2.21456	LHFPL6	1.05629e-183	2.82738	RPSA	3.00458e-271	2.24861	RPS24	0.000321035	0.317334	TRIM54	4.81074e-37	1.59068	ITGA1	4.65399e-184	4.07329	RGCC	5.99811e-205	3.97668	DES	6.92811e-33	1.30359	CAV2	5.25951e-64	3.08063	NEXN	1.75549e-12
LTBP4	0	3.80925	CSRP3	0	2.68621	ATP2A1	0	3.6469	RPL24	0	1.59217	RAMP2	0	3.97043	CXCL8	0	6.15881	HSP90AA1	0	1.75407	MCAM	0	4.87326	COX4I2	2.2994e-175	5.34995	RPS5	3.92523e-271	2.07473	GAPDH	0.000425322	0.227409	MT1X	9.26364e-37	1.13466	HSP90AA1	1.53575e-183	2.34447	ESAM	6.6624e-205	3.63378	CRYAB	9.36026e-33	1.23015	FOS	8.20278e-64	2.29569	STAC3	5.44326e-12
SERPINF1	0	2.4452	CMYA5	0	2.35671	MYL1	0	2.45648	RPS23	0	1.55728	VWF	0	5.48965	MT-CO1	0	1.54542	RPS15A	0	1.23038	MT-CO3	0	1.58341	ARHGDIB	1.02843e-170	2.895	RPL10	2.48403e-270	1.80323	RPL34	0.00042889	0.362093	CSRP3	1.14017e-36	1.59769	HYAL2	5.11027e-183	4.06681	IGFBP7	7.17907e-205	3.0333	STAC3	7.23883e-32	1.68991	ITM2B	1.84206e-63	1.71224	PPDPFL	6.75396e-12
TNXB	0	4.90849	PPDPFL	0	2.63869	XIRP2	0	2.16701	RPL9	0	1.60223	RNASE1	0	2.63826	OAZ1	0	1.41523	HSPA8	0	1.90907	CNN1	0	7.29213	ACTB	1.04546e-169	1.39961	RPS15A	1.33809e-269	1.87062	RPL26	0.000779443	0.321788	EMC10	1.20826e-36	1.77015	TFF3	1.88197e-180	6.24005	B2M	2.37373e-204	2.53613	ATP2A1	1.07066e-28	2.58725	SBSPON	1.90678e-61	5.81797	CMYA5	9.87763e-12
FSTL1	0	4.34227	CRYAB	0	1.78354	TRIM54	0	1.86243	EEF1A1	0	1.94319	ECSCR	0	5.76757	S100A4	0	1.91036	PTPRC	0	4.3429	FLNA	0	3.53309	RHOB	1.76598e-165	2.04305	RPL19	1.23377e-267	1.83474	RPLP1	0.000862746	0.279747	ARPP21	3.18935e-36	2.09903	FKBP1A	3.04473e-179	2.34365	FLT1	4.08812e-204	4.07236	NEXN	6.93751e-28	1.51602	CEBPD	1.57315e-60	2.22157	MT1X	1.48652e-11
DPT	0	3.90398	TRIM54	0	2.66376	TCAP	0	1.53131	RPS2	0	1.66215	A2M	0	3.29284	B2M	0	1.56124	RPL41	0	1.24216	HES4	0	3.74614	CALM2	2.7309e-159	1.52457	IGKC	1.92466e-266	4.04751	RPL30	0.00202571	0.301707	RTN2	9.56307e-35	1.91256	BST2	8.10436e-176	2.63908	HLA-C	7.70698e-204	2.5046	TCAP	1.54185e-27	1.29942	TM4SF1	2.00787e-60	2.56201	YBX3	6.11978e-11
COL6A1	0	3.22947	MYF6	0	2.54429	CORO6	0	1.68747	NACA	0	1.73296	STOM	0	2.73329	C1QC	0	6.61097	SH3BGRL3	0	1.82779	LMOD1	0	5.0659	FABP5	5.26256e-141	2.31072	IGHM	3.53115e-266	5.09744	NACA	0.00202571	0.346907	TNNT1	9.89456e-34	1.32396	ICAM2	2.5827e-175	3.52098	VWF	1.1547e-199	3.66808	ASB2	4.67095e-27	1.85489	SOD3	8.64624e-60	2.49148	TNNI1	7.45276e-11
MFAP5	0	5.06243	DWORF	0	2.80801	TRIM63	0	1.82501	IGFBP5	0	2.45787	CLEC14A	0	3.93028	LAPTM5	0	3.32143	RPL23A	0	1.23405	BGN	0	3.68358	IFITM3	3.25944e-140	1.51855	RPS23	6.21402e-266	1.8426	RPL6	0.0020413	0.300426	NEXN	1.01158e-32	1.44734	HSD17B6	3.25706e-174	9.26702	RNASE1	1.67383e-197	2.85725	COX6A2	1.05807e-26	1.30813	CAV1	9.55858e-59	2.16522	DES	2.81884e-10
SDC2	0	3.59876	MYH7	0	3.57378	CKM	0	1.57612	RPL31	0	1.58842	SLC9A3R2	0	4.46641	HSP90AA1	0	1.92295	MT-CO1	0	1.28741	SELENOM	0	2.15076	CAV1	2.01966e-139	1.99368	RPS3	1.30762e-263	2.02717	RPL15	0.00248673	0.265611	PDLIM5	1.60265e-32	1.37638	TPM4	3.31985e-174	2.64443	STOM	4.06213e-196	2.81201	NDRG2	3.96475e-26	1.35893	CD9	1.24605e-58	2.30538	TCAP	3.58308e-10
ITM2B	0	1.75038	NEXN	0	2.25632	CSRP3	0	1.69477	RPL23A	0	1.56478	BST2	0	3.32506	H3F3A	0	1.53297	RAC2	0	4.8414	RERGL	0	7.43802	ISYNA1	8.61532e-139	4.05685	RPS12	2.66942e-262	2.01054	RPL35	0.00251723	0.26243	PDLIM7	5.34354e-32	1.64465	UBB	1.95685e-172	1.8192	CAV2	1.9544e-191	3.10622	LDB3	7.42813e-26	1.84287	GSN	2.06756e-58	2.00834	CRYAB	7.1928e-10
LUM	0	5.20164	DES	0	1.81729	NDRG2	0	1.5228	RPS12	0	1.67306	LY6E	0	2.78825	CD14	0	5.12542	RPSA	0	1.37457	MT-CYB	0	1.46306	TPM1	5.79274e-136	1.69505	MS4A1	1.90535e-260	8.56538	RPL13A	0.0025981	0.293212	YBX3	1.18591e-31	0.905472	HSPB1	6.76608e-171	1.87881	CLEC14A	5.08835e-191	3.47203	TRIM54	1.35581e-25	1.62537	FGL2	4.41518e-58	3.75244	LMOD3	8.72098e-10
PDGFRL	0	5.45079	STAC3	0	2.32675	ART3	0	2.37236	RPL21	0	1.56482	HLA-DRB5	0	3.39761	PFN1	0	1.66158	DNAJB1	0	1.86904	VIM	0	1.8366	CYGB	1.1413e-131	3.82654	CD52	3.60204e-260	4.19825	FTH1	0.00268015	0.287882	TNNI2	7.17997e-31	1.70945	SNCG	1.52034e-170	3.14488	HLA-A	5.2044e-189	2.30581	RTN2	1.53098e-25	1.88776	ZFP36	5.32969e-58	1.88239	TRIM63	1.06781e-09
PLA2G2A	0	5.09267	PDLIM5	0	2.02176	PFKM	0	2.54093	RPL18	0	1.55424	CD59	0	1.93961	ARPC3	0	2.28485	CD7	0	7.36337	S100A4	0	1.825	ADAMTS1	4.26169e-127	3.07032	RPL34	7.85895e-259	1.92791	RPS13	0.00374785	0.271262	ASB2	1.34734e-30	1.79787	CCL14	2.44379e-170	4.91028	CD9	3.01153e-187	2.6244	AC020909.2	6.31094e-25	2.0102	CLDN1	7.61768e-58	8.1171	BLCAP	1.45179e-09
LRP1	0	3.70602	COQ8A	0	2.73181	CRYAB	0	1.16344	RPL39	0	1.5765	HLA-DPB1	0	2.65435	COTL1	0	3.77627	RPS18	0	1.26034	MT-ND4	0	1.41137	ASPN	4.5452e-127	3.88704	RPS2	1.57595e-258	1.96007	DLK1	0.00437284	1.06435	ART3	4.04976e-30	2.0025	RHOC	1.35568e-167	2.53186	ADGRF5	3.12084e-185	4.21306	CORO6	5.40071e-24	1.48127	SLC2A3	8.9078e-57	2.74923	COX6A2	1.83793e-09
WISP2	0	5.0664	MYL3	0	3.5	BIN1	0	1.81456	MT-CO3	0	1.61671	RPS28	0	1.21539	TPT1	0	1.13694	RPL3	0	1.34757	NOTCH3	0	3.57287	ITM2C	6.89186e-125	3.75898	RPS21	3.57561e-257	2.07438	RPS23	0.00484789	0.272638	COX6A2	8.10427e-30	1.19682	SELENOW	1.61342e-167	2.12963	EHD2	1.3613e-184	3.22075	SVIL	7.73636e-24	1.70626	NR4A1	2.3488e-56	2.22708	PNISR	6.61218e-09
MMP2	0	4.38884	YBX3	0	1.28104	ASB2	0	1.91724	RPS13	0	1.47618	GIMAP7	0	4.13802	MS4A7	0	6.94713	RPS12	0	1.26003	NDUFA4	0	1.62451	H3F3B	1.76372e-119	1.07679	RPS25	6.4064e-254	1.68835	RPL31	0.00526093	0.292353	MYBPC1	1.33153e-28	1.37775	SERF2	4.80603e-167	1.66777	EPS8	1.61377e-183	3.3465	PFKM	1.17279e-23	2.22349	ANXA2	2.0286e-55	1.76	ARPP21	7.4746e-09
S100A4	0	1.9508	KLHL41	0	2.22062	FHL3	0	1.79506	RACK1	0	1.54157	EMCN	0	5.47054	RPL28	0	1.32615	HSPE1	0	1.90684	CCDC3	0	5.40645	CD151	2.60844e-115	2.03416	EEF1A1	1.1494e-253	2.21146	RPL10A	0.00551067	0.293914	TXNIP	3.98516e-28	0.870965	CES1	6.82453e-165	4.40198	GJA4	1.69586e-182	4.13382	ART3	2.49649e-23	2.10516	CYB5A	2.33437e-55	2.86351	LRRC2	1.44577e-08
FBLN5	0	4.52981	NRAP	0	2.76273	ATP1A2	5.58372e-307	1.84828	RPS9	0	1.51415	PDLIM1	0	2.50526	MT-ATP6	0	1.35291	GNLY	0	6.44583	CRIP2	0	2.82098	TAGLN	1.29024e-111	2.12691	RPL36	1.99214e-253	1.90487	RPL11	0.00554164	0.26518	STAC3	5.24359e-28	1.41654	FTL	1.78071e-164	1.85424	EPAS1	1.69586e-182	3.32105	RETREG1	3.71053e-23	1.79629	CAVIN1	2.62074e-55	2.00989	TXNIP	3.23851e-08
FBN1	0	4.55618	ANKRD2	0	3.08453	TPM1	5.38665e-306	1.81531	RPS27	0	1.51146	PTMA	0	1.27977	HLA-DRB1	0	2.76689	LAPTM5	0	2.76161	MT-CO2	0	1.42435	CNN3	1.8633e-106	2.02924	HLA-DPA1	7.05672e-252	3.26928	GPM6B	0.00588257	2.43176	ASPH	5.38991e-28	1.67344	SERPINH1	2.88141e-163	3.08457	RAMP2	3.51039e-178	3.23492	ARPP21	7.18025e-23	2.00649	MYL12B	1.97422e-54	1.77519	ASB2	7.56285e-08
PMP22	0	2.37945	MYOT	0	2.7049	KLHL41	7.1235e-298	1.54247	RPS5	0	1.54541	TMEM88	0	5.14331	RPL39	0	1.25145	CCL4	0	3.8613	CAV1	0	2.07208	DLC1	1.33114e-103	3.62962	RPLP1	4.75408e-251	1.63333	RPL10	0.00748637	0.24587	TNFRSF12A	1.11291e-27	2.19132	COTL1	2.92113e-163	3.00325	HLA-E	5.19163e-178	2.33806	YBX3	1.19954e-22	0.897862	APOD	2.38999e-54	2.45458	EMC10	8.13533e-08
MFAP4	0	4.31249	ATP1A2	0	2.34974	STAC3	5.91963e-292	1.52766	FOS	0	2.55788	ESAM	0	3.89657	MT-CO2	0	1.27386	RPL39	0	1.18502	CAVIN3	0	2.75771	NDRG2	1.175e-101	1.63449	HLA-DQA1	7.11428e-250	4.58333	RPL18	0.00761302	0.2711	SVIL	1.29242e-27	1.53925	CYB5A	1.68361e-160	3.09448	RHOC	5.51929e-178	2.472	MYL1	5.42272e-22	1.59285	ARL4D	4.09434e-53	4.59534	XIRP2	1.23798e-07
LAPTM4A	0	1.76225	LMOD3	0	2.57964	MYOZ1	7.80921e-283	2.02023	RPL19	0	1.39602	ICAM2	0	4.1322	IL1B	0	7.10128	RPS14	0	1.11157	CRIP1	0	3.32514	KCNJ8	2.10414e-99	5.91335	RPS26	7.07137e-244	2.08283	FTL	0.00835359	0.214953	CKM	2.24679e-27	0.957004	RAB11A	4.58802e-160	2.91239	NEDD9	5.90449e-178	3.75645	CSRP3	9.66036e-22	1.43527	AKAP12	1.19257e-52	2.61684	ENO3	4.37785e-07
FTH1	0	1.41943	ACADVL	0	1.97936	SVIL	4.37383e-282	1.68937	RPL37A	0	1.36106	EPAS1	0	3.64084	GMFG	0	3.25823	RPL21	0	1.17508	MT-CO1	0	1.47674	STEAP4	4.78781e-99	4.05875	RPS15	6.91848e-242	1.66002	RPL22	0.00938861	0.283971	AC020909.2	2.58696e-27	2.02635	DNAJA1	1.71749e-155	2.34689	CD74	4.12721e-177	2.93202	CKM	3.78302e-21	1.0546	CALD1	1.82479e-52	1.82061	MYOT	4.72193e-07
S100A11	0	1.85861	TPM2	0	1.27207	BLCAP	7.67634e-279	1.84036	RPL8	0	1.43462	LGALS3	0	1.88226	HSPH1	0	2.44732	RPS2	0	1.17594	ISYNA1	0	4.25075	SERPING1	1.1433e-97	1.57875	RPS8	9.36518e-242	1.87029	RPL37A	0.00971572	0.253101	TRIM63	9.16354e-26	1.40756	RNASE1	3.49452e-155	2.55303	BTNL9	4.87574e-176	4.3619	PPDPFL	4.54013e-21	1.42708	LAPTM4A	2.7953e-52	1.62038	SPPL2A	5.56304e-07
GPX4	0	1.80672	CYB5R1	0	2.54776	EMC10	5.52813e-278	1.77902	GNAS	0	2.57893	CAVIN2	0	3.74663	CYBB	0	6.29225	CD37	0	3.3354	SH3BGRL	0	2.42709	EFHD1	3.33915e-94	3.47174	RPL15	5.92365e-238	1.76337	MT-ND2	0.010372	0.332216	RETREG1	1.76675e-24	1.70028	LIMCH1	1.34735e-154	3.33233	GPAT2	5.7079e-176	4.3352	MYBPC1	7.93462e-21	1.37947	HES1	3.15408e-52	2.30053	SLC36A2	6.29964e-07
SMOC2	0	4.67633	EMC10	0	2.18199	MYH1	2.35259e-273	3.84526	RPS24	0	1.4327	ADGRL4	0	5.22735	SERF2	0	1.2021	CTSW	0	7.33294	MT-ATP6	0	1.35357	MGST3	1.94758e-90	1.56525	RPL18	5.3316e-237	1.82815	RPL21	0.0103809	0.254664	TCAP	2.33588e-23	1.03799	POLR2L	2.08467e-154	2.0995	HLA-DRB1	1.24914e-175	2.59814	MYOT	8.95194e-21	1.6941	CALM2	4.53161e-52	1.53738	TNNT3	7.91339e-07
CD99	0	1.93053	SLN	0	1.97458	PYGM	3.46337e-259	2.09647	CXCL14	0	3.08469	ITM2A	0	2.85908	CXCL2	0	3.19596	RPS6	0	1.19056	MAP1B	0	2.88335	TSC22D1	1.71718e-89	1.92303	RPL12	1.39119e-235	1.86567	RPL12	0.0128079	0.274633	DMD	2.72605e-23	1.66016	NPDC1	5.25929e-151	3.07519	PCAT19	1.43557e-172	3.14026	HSPB1	6.96707e-20	0.720249	PLEKHA4	9.70849e-52	3.81429	SLC38A2	8.96137e-07
ANXA2	0	1.74457	RRAD	0	2.65292	TNFRSF12A	4.66887e-254	2.35562	RPL29	0	1.40335	ACKR1	0	5.70355	PLAUR	0	4.83307	GZMA	0	7.16277	GADD45B	0	2.02941	CPM	3.3726e-88	4.90558	CD79A	2.87342e-232	8.09416	RPL19	0.0141721	0.2358	ATP2A1	2.14328e-22	2.29877	FKBP4	1.10812e-150	3.27618	COX4I2	9.42345e-172	4.19289	SLC25A4	1.21867e-19	1.46447	PHLDA3	9.85542e-52	3.00806	NRAP	9.82515e-07
TIMP3	0	2.00821	SVIL	0	2.02687	MYH2	5.85035e-252	3.63064	RPL15	0	1.38182	CRIP2	0	2.48225	MT-CO3	0	1.19515	RPL13	0	1.1193	CPE	0	2.71789	MTHFD2	9.28763e-84	2.78017	RPL3	6.78746e-232	2.03705	RPL38	0.0155474	0.236508	MYL1	6.16299e-22	1.34748	GIPC2	7.01307e-149	5.86528	F8	4.15765e-171	4.02103	N4BP2L2	7.50828e-18	1.12517	DUSP1	9.02496e-51	1.79127	TNNC2	2.02443e-06
SELENOM	0	1.9605	ASB2	0	2.3158	TUBA4A	7.28791e-250	1.90229	RPS19	0	1.44967	RAMP3	0	6.18165	UBA52	0	1.15062	RPL10	0	1.09268	JUNB	0	1.73092	COL6A2	8.21356e-81	1.58585	RPS13	6.96008e-232	1.73133	RPS15	0.0174001	0.240295	PPDPFL	1.07471e-21	1.30494	SDCBP	1.35671e-146	2.12124	TSC22D1	1.35825e-169	2.57501	MIR133A1HG	1.13576e-17	1.98106	GLUL	4.95364e-50	1.85653	NDRG2	2.54949e-06
TIMP1	0	1.94467	XIRP2	0	2.24306	MT1X	8.74101e-250	0.963914	RPL7A	0	1.43753	NPDC1	0	3.35395	HCST	0	3.25103	CFL1	0	1.40162	MFGE8	0	1.94132	FAM213A	7.82847e-80	3.62853	HLA-DRB1	7.2771e-231	3.09014	RPS14	0.0231773	0.250993	LDB3	3.90124e-21	1.57467	NTN4	2.2367e-145	3.61123	CRIP2	5.42881e-169	2.58489	HSPB7	1.14425e-17	1.21141	C19orf33	6.4765e-50	6.87193	SVIL	2.61324e-06
FTL	0	1.25727	LDB3	0	2.29175	RTN2	1.14849e-249	1.81256	RPL37	0	1.45026	ADIRF	0	1.75503	SPI1	0	5.9475	TMSB10	0	1.30092	NDUFA4L2	0	3.67759	EGFLAM	1.77175e-79	3.88951	CXCR4	9.69402e-229	4.0353	RPS16	0.0307314	0.211022	FHL3	1.81466e-20	1.29693	PDLIM2	1.86108e-143	3.10417	CALD1	9.33859e-167	2.24082	XIRP2	1.28923e-17	1.41635	BNC2	1.87581e-49	3.97561	CYB5R1	3.3844e-06
CXCL12	0	2.97331	RBM24	0	2.6321	LMOD3	1.6375e-248	1.73428	JUN	0	1.99827	RPS18	0	1.19503	TIMP1	0	1.97579	ID2	0	2.73741	NTRK2	0	4.11775	KCNE4	1.7892e-77	4.85372	FAU	2.81647e-227	1.72047	RPS3	0.0387975	0.242002	DGKD	2.89625e-20	1.86469	CAV1	3.57659e-141	2.38896	GPIHBP1	1.67882e-164	4.50858	DMD	1.49207e-17	1.74886	DKK3	3.10848e-49	3.93883	ACADVL	3.80897e-06
CCDC80	0	3.9207	ARPP21	0	2.60052	PPDPFL	1.22233e-245	1.43264	RPL22	0	1.42087	RHOC	0	2.11695	S100A11	0	1.52992	KLRD1	0	6.99387	CAVIN1	0	1.94344	PACSIN2	2.48537e-77	3.79073	RPL37	4.63968e-225	1.81725	RPS9	0.0476005	0.246843	BIN1	5.92389e-20	1.36233	ECH1	1.92548e-139	2.38208	TACC1	2.30546e-162	2.60234	CASQ1	3.87609e-17	2.2557	USP53	8.46228e-49	2.90877	N4BP2L2	7.91095e-06
CYBRD1	0	3.25045	RETREG1	0	2.3591	MYF6	4.78437e-238	1.38053	RPL4	0	1.52183	RPS6	0	1.19617	RNASE1	0	3.75828	RPLP1	0	0.955979	CCNI	0	1.73081	ID3	4.34119e-77	2.03413	RPL31	6.33968e-225	1.76277	RPS15A	0.0494859	0.220183	TUBA4A	5.39828e-19	1.54945	NOP10	6.4195e-139	2.25818	PECAM1	1.06935e-161	2.94874	PDLIM7	3.99383e-17	1.53699	ID3	6.1272e-48	2.10769	TNNC1	1.41269e-05
PLPP3	0	2.96847	AC020909.2	0	2.50703	HSPB1	1.78312e-237	0.72273	CD63	0	1.47876	NEDD9	0	4.23045	EMP3	0	2.02441	RPL19	0	1.02751	CKB	0	4.24171	LPL	5.35396e-77	3.06267	RPS14	2.95941e-217	1.64216	RPL7A	0.0508069	0.250897	LMOD3	3.72715e-18	1.45759	AQP3	1.47199e-138	5.22706	PDGFRB	6.11416e-161	2.99995	FHL3	5.21212e-17	1.46495	HERPUD1	2.92098e-47	1.9559	COQ8A	1.74033e-05
CD63	0	1.20346	MIR133A1HG	0	2.9789	RETREG1	1.46977e-229	1.84576	RPL30	0	1.35125	GIMAP4	0	3.67493	RPS24	0	1.1156	RPS4X	0	1.14687	RHOB	0	1.84981	MYO1B	1.72351e-76	4.87777	RPS20	2.00922e-213	1.72627	RPL9	0.053278	0.216292	CEBPB	4.09442e-18	0.981883	EIF1AY	1.81678e-138	3.78978	CPE	2.89619e-160	2.70344	APOBEC2	7.6291e-17	1.78187	CAVIN3	2.9879e-47	2.12736	FHL3	1.83828e-05
LAMC1	0	3.49236	CKM	0	1.32688	MYBPC2	1.98769e-226	3.81643	RPS14	0	1.28731	IGFBP7	0	1.50525	NAMPT	0	2.99672	RPL31	0	1.07085	CSRP2	0	3.09865	MT-CO2	1.79804e-76	0.953326	RPS7	8.25417e-213	1.6988	RPL5	0.0587929	0.25336	BLCAP	5.64963e-18	1.44667	PLVAP	3.35866e-138	3.76003	IFITM3	9.28318e-160	2.09039	PYGM	2.13057e-16	1.7499	BTG2	5.24776e-47	2.00668	TPM2	2.59202e-05
ANXA1	0	1.81268	FLNC	0	2.38874	PDLIM7	4.10594e-225	1.63542	RPS15	0	1.25668	CAV2	0	2.98088	CTSZ	0	3.56581	RPS21	0	1.15447	LGALS1	0	1.39029	JUNB	5.36296e-76	1.23089	EEF1B2	2.91668e-212	2.07367	LGALS1	0.0653615	0.275381	TNNI1	4.92994e-17	1.06777	HSPA8	6.09315e-137	1.95087	ITM2A	6.58207e-159	2.70143	TRIM63	2.29263e-16	1.36176	S100A10	5.52246e-47	1.63472	CLIP1	2.63913e-05
LGALS3	0	1.70553	FHL3	0	1.80857	TXNIP	1.56133e-221	0.779563	RPL35	0	1.26598	MGLL	0	2.70881	ARHGDIB	0	2.28309	EEF1A1	0	1.38612	RCAN2	0	4.8648	ASAH1	1.33417e-75	2.10026	RPL9	1.16771e-211	1.71021	RPLP2	0.113391	0.19393	SLN	5.43336e-17	1.18748	HEBP1	7.9014e-137	3.1282	APOLD1	4.06284e-158	3.71611	LMOD3	1.94774e-15	1.52595	MEOX2	8.62382e-47	3.47525	MYL2	3.26191e-05
PCOLCE	0	4.23096	SLC25A4	0	1.79402	DGKD	8.36235e-220	2.29825	RPS15A	0	1.295	FLT1	0	4.55737	CD83	0	4.26767	RPL30	0	1.06948	CARMN	0	5.07448	RASD1	1.51759e-75	2.69608	RPS11	3.65678e-208	1.7329	PLP1	0.116287	5.81699	SGCA	9.25692e-17	1.40568	LY6E	1.25953e-136	2.35964	ARHGDIB	4.59346e-158	2.40266	PNISR	3.34566e-15	1.06602	SERTAD1	3.20323e-46	2.52408	RETREG1	4.19496e-05
MXRA8	0	3.27632	CFLAR	0	1.8724	DMD	1.26956e-213	1.83788	RPL14	0	1.29604	ENG	0	3.1236	MAFB	0	3.23273	KLRB1	0	7.00247	NET1	0	3.89759	SOD3	2.69306e-75	2.16841	LTB	5.19081e-206	5.60722	MPZ	0.130196	6.44899	SCN1B	1.13978e-16	1.60404	MYL6	5.51991e-136	1.65731	TIMP4	4.66274e-158	4.29254	MYH1	3.34566e-15	2.62915	GSTM3	3.85768e-45	3.02821	APOBEC2	4.4171e-05
NUPR1	0	1.57099	N4BP2L2	0	1.34699	ASPH	1.56117e-209	1.64237	RPS28	0	1.28676	TNFSF10	0	2.82367	CFL1	0	1.37535	RPS26	0	1.23948	A2M	0	2.37095	TESC	4.30932e-74	4.34767	RPL27	6.55154e-203	1.65097	RPL14	0.145301	0.203673	MYL2	2.16677e-16	0.764193	TM4SF1	4.62628e-135	2.04915	LGALS3	1.08429e-157	2.12946	MYOZ1	8.19868e-15	1.48841	LMO7	3.37242e-44	2.95274	RTN2	4.49284e-05
EMP1	0	2.65679	CA3	0	2.05779	SCN1B	3.4235e-206	1.89992	TUBB2B	0	5.76851	RPS19	0	1.06512	HLA-DPB1	0	2.91381	RPS7	0	1.04323	HCFC1R1	0	2.5728	CSRP2	5.18159e-74	2.73059	HLA-DQB1	2.96631e-200	3.89699	MT-ND4	0.146693	0.229113	ACADVL	2.41849e-16	1.20089	IGKC	1.28409e-134	1.65904	EMCN	8.77951e-157	3.55006	TPM1	5.23348e-14	1.22288	ADH1B	7.86539e-44	1.72459	DWORF	5.93352e-05
TGFBR3	0	2.97298	RTN2	0	2.01549	NRAP	2.34714e-199	1.53921	RPL36	0	1.30704	S100A16	0	2.6528	PLEK	0	4.65587	CD53	7.1188e-308	3.8782	ACTN1	0	3.29193	AGTR1	9.22766e-73	3.17322	RPS10	1.472e-198	1.96852	ACTA1	0.162613	0.167437	MYOZ1	5.89296e-16	1.32402	PPDPF	1.85104e-134	1.90711	RHOB	9.28446e-156	2.24019	SLN	1.57371e-13	1.28638	BEX3	3.86299e-43	2.3007	POLR2J3-1	6.19795e-05
DSTN	0	1.26423	APOBEC2	0	2.40294	MYBPC1	1.22877e-189	1.08781	CIRBP	0	1.48624	TINAGL1	0	2.54433	LCP1	0	3.8524	RPL13A	2.85296e-306	1.05983	GUCY1A1	0	4.3701	GUCY1B1	5.28769e-72	4.47527	RPL26	1.25597e-194	1.67326	RPL39	0.167254	0.204038	SLC38A2	1.13881e-15	1.11792	HLA-E	3.14673e-134	1.8515	HLA-DPA1	5.16992e-155	2.37645	MYH2	4.65948e-13	2.47436	AHNAK	7.85063e-43	1.89725	MIR133A1HG	8.13946e-05
NNMT	0	1.40059	SLC38A2	0	1.67572	HSPB8	1.12264e-183	1.86622	RPLP2	0	1.26747	TAGLN2	0	1.72418	FCGR2A	0	5.9235	GZMB	1.47325e-305	7.01373	FOS	0	1.62007	AGT	2.38364e-69	4.10879	RPL10A	8.33174e-192	1.67532	MT-CO2	0.172583	0.231881	N4BP2L2	1.29615e-15	0.936656	TMA7	8.73663e-134	1.68817	HLA-DRA	1.96549e-154	2.28229	MIR1-1HG	4.43522e-12	1.94594	SFRP4	9.65371e-43	3.02446	MPV17	0.000107061
PCOLCE2	0	5.21099	PLIN5	0	3.14158	LDB3	1.80857e-182	1.58272	SPATS2L	0	3.29563	BCAM	0	2.55398	HLA-DPA1	0	2.72166	RPL18A	2.94067e-298	1.00112	ACTG2	0	8.03167	EHD2	2.48647e-69	3.00078	RPL35	3.24553e-191	1.54387	RPL23A	0.186376	0.172238	NDRG2	2.00856e-15	1.03523	PCDH17	3.75727e-133	6.50332	TCIM	3.21574e-154	3.48111	AGL	6.98085e-12	1.92738	ITGA6	1.24072e-42	3.55391	TNFRSF12A	0.000119203
CALD1	0	1.28773	OBSCN	0	2.68787	AC020909.2	1.42892e-180	1.94536	RPL18A	0	1.20282	LDB2	0	4.53424	CCL3	0	4.42781	RPS15	5.79454e-290	0.96598	COX7A2	0	1.62158	ATP5F1B	1.33611e-68	1.56624	RPL29	1.89282e-187	1.58364	RPL36	0.187947	0.197149	KLHL41	2.1888e-15	1.06268	CD8A	8.39144e-132	5.43865	CYGB	7.08562e-154	3.1601	BIN1	1.53991e-11	1.36819	TNNT2	1.49109e-42	7.37453	OBSCN	0.000197974
MYOC	0	4.69742	DMD	0	2.07185	PGAM2	2.95335e-177	2.18763	MT-CO1	0	1.31168	VAMP5	0	2.06812	F13A1	0	6.20392	RPS28	1.05653e-289	1.00085	ARPC1A	0	2.90924	C20orf27	1.93094e-68	3.89271	RPL4	2.4435e-184	1.72918	S100B	0.211419	4.61161	RRAD	2.41758e-15	1.42826	SNX3	1.41123e-131	1.81304	ANXA3	4.08821e-153	4.26648	NPHP1	1.61781e-11	2.45243	ZFAS1	2.64439e-42	1.67791	LDB3	0.000282492
FN1	0	3.3402	TXNIP	0	0.82497	SLN	6.69296e-172	1.53166	RPLP0	0	1.28222	SDCBP	0	1.66354	PSAP	0	1.36632	RPS3A	1.27441e-283	1.04101	LPP	0	2.3287	MT-CO3	8.04417e-67	0.888058	CD69	5.47693e-181	4.46456	TPSB2	0.214366	2.46164	SDC4	1.28048e-14	1.88738	PSMB9	1.45597e-131	2.64673	MFGE8	5.86678e-153	2.23163	NRAP	1.62717e-11	1.34954	HNRNPA1	6.31395e-42	1.41292	ABCA5	0.000310715
IFITM3	0	1.23832	HOOK2	0	2.41448	ARPP21	1.39788e-171	1.73722	RPS11	0	1.26994	SRGN	0	1.61181	HSPA1A	0	1.54125	CYTIP	6.33184e-282	4.64234	PPP1R12A	0	2.6543	ABCC9	4.33794e-66	3.47441	RPS17	1.77062e-180	1.85251	MT-CYB	0.246924	0.234946	MIR133A1HG	2.08513e-13	1.6948	DNASE1L3	3.57674e-131	7.26702	SLC14A1	2.28247e-147	4.79182	SYNGR2	2.1639e-11	1.48764	PPP1R15A	6.76862e-42	1.81389	DMD	0.000339043
PDGFRA	0	4.88173	SMPX	0	2.36727	CACNB1	2.77647e-166	2.13294	VIM	0	1.58415	DEPP1	0	2.3518	NFKBIA	0	1.76441	ACTB	4.52578e-281	1.11818	MGST3	0	1.67521	SMIM3	2.08056e-65	3.00591	UBA52	2.42279e-178	1.57703	RPS7	0.27048	0.186719	MYF6	2.49585e-13	1.05788	DHCR24	4.34912e-131	5.10518	NOTCH3	4.05885e-146	2.8899	CACNB1	1.15947e-10	1.94589	PERP	2.46692e-41	3.4454	RBM24	0.000358289
LHFPL6	0	2.08419	SLC36A2	7.97547e-305	2.99921	SMTNL2	1.04932e-160	2.12135	SLC25A6	0	1.52553	RPS7	0	1.01157	RPLP2	0	1.03914	IL2RG	7.75759e-276	5.3567	MT-ND3	0	1.2546	MT-ND3	2.22033e-64	0.912818	RPL8	3.81423e-176	1.53462	TPT1	0.327658	0.129227	LUC7L3	2.66922e-13	1.08168	TAGLN2	2.37944e-130	1.93298	PHACTR2	2.88769e-144	2.77167	KLHL41	1.71655e-10	1.09118	SFRP5	4.30877e-41	8.16711	HOOK2	0.000442179
IGFBP7	0	1.51646	CLIP1	6.76748e-301	2.03992	SLC25A4	1.24285e-160	1.27589	RPS25	0	1.12662	RPL36	0	1.0025	C1orf162	0	4.38577	RPS20	5.01809e-275	1.01355	MTHFD2	0	2.73	NR2F2	3.51747e-64	3.141	RPL35A	3.14981e-172	1.55668	RPL29	0.338298	0.161363	ANKRD2	4.38648e-13	1.41847	ZFAND2A	1.04534e-129	3.1056	GIMAP4	9.48976e-143	2.93599	MYBPC2	2.33306e-10	2.4489	AES	8.11815e-41	2.19303	ANKRD2	0.000754654
TIMP2	0	2.82594	SCN1B	8.42764e-293	2.06814	MYOT	2.51741e-156	1.40137	TCEAL9	0	2.39805	RPL3	0	1.16461	MT-ND1	0	1.1448	PRF1	1.2893e-268	7.35163	2007-09-01	0	1.75762	CEBPD	1.05884e-63	1.34338	RPS16	4.18539e-169	1.48878	CTNNB1	0.349507	0.94953	CASQ1	7.91292e-13	1.91919	SLC9A3R2	1.53602e-129	2.29202	FKBP1A	9.64986e-143	2.00975	DDIT4L	3.66883e-10	2.17106	EID1	1.63393e-40	1.5836	AC058791.1	0.001024
ISLR	0	4.65375	BLCAP	6.55751e-287	1.74617	APOBEC2	5.52969e-147	1.65711	MT-CYB	0	1.25936	NRN1	0	3.83764	TNFAIP3	0	3.68728	CREM	2.15155e-266	2.98154	PHLDA2	0	4.41278	IGFBP2	4.53232e-63	3.94495	BIRC3	1.96991e-163	3.60001	MT-CO1	0.349735	0.207961	PCNT	9.43872e-13	1.43088	PCAT19	1.55322e-129	3.11949	BCAM	2.24133e-142	2.49151	BLCAP	1.77029e-09	1.30047	LINC01088	1.8054e-40	4.69425	FLNC	0.00115769
EMP3	0	1.73801	MYOZ1	1.87002e-286	1.68792	PCNT	1.48198e-146	1.81595	MEST	0	4.61576	CYYR1	0	4.72374	IER3	0	2.24371	UBB	3.20889e-265	1.11136	EEF1A1	0	1.49191	MT-ATP6	6.19061e-63	0.86018	PABPC1	9.81831e-162	1.89166	AZGP1	0.37689	7.8251	PDE4D	1.29805e-12	1.65642	RAB13	2.23333e-129	2.46446	NOTCH4	2.4468e-142	3.91171	MYF6	2.39538e-09	0.975692	AVPI1	2.03106e-40	4.01755	RRAD	0.00130103
SRPX	0	5.0054	TACC2	6.82242e-282	2.48405	CACNG1	5.89586e-144	2.86349	RPS21	0	1.34402	LAP3	0	2.96467	C5AR1	0	7.03033	FAU	3.81185e-265	0.946262	TSC22D1	0	1.89067	APOD	1.36323e-61	0.79552	RPL38	1.83565e-159	1.45932	RPS25	0.387157	0.15861	ATP6V0A1	2.20214e-12	1.72296	MAFB	2.93219e-129	2.84457	ADIRF	4.81702e-142	2.05264	ACADVL	3.02687e-09	1.13488	EEF1A1	6.32798e-40	1.52925	SPTB	0.00134825
COL3A1	0	3.5869	MIR1-1HG	3.36769e-280	2.53651	ANKRD1	3.83198e-138	2.33925	FOSB	0	2.75976	RPL34	0	1.09646	PFDN5	0	1.1378	FXYD5	5.0354e-262	2.21074	YBX1	0	1.23321	ITM2B	1.2461e-60	0.920588	RPS9	2.93221e-159	1.52105	MT-ND1	0.390944	0.213975	NRAP	3.69636e-12	1.15867	PLK2	3.29198e-129	3.71955	IGFBP4	7.86851e-142	2.28803	PCNT	3.15516e-09	1.47839	EIF4A3	1.13383e-39	2.76197	DGKD	0.00136073
SPRY1	0	1.87263	SGCA	1.31826e-276	1.73631	FLNC	6.82372e-125	1.50572	HSP90AB1	0	1.28384	TSPAN7	0	3.06478	MT-ND3	0	1.118	CD48	5.44333e-259	3.86751	CCDC107	0	2.48671	GAS6	4.81805e-60	2.0921	RPL36A	5.8861e-159	1.77386	RPS19	0.398364	0.16811	ATP2A2	7.36278e-12	1.24157	DYNLL1	2.6854e-128	1.89538	LY6E	7.87329e-141	2.39439	ARL6IP5	3.73822e-09	1.069	PGRMC1	2.76882e-39	2.24149	MYLPF	0.00155299
MT-ND2	0	1.11968	PCNT	3.80208e-268	2.15964	SGCA	2.06688e-122	1.25315	CEBPD	0	1.78292	CLU	0	1.97142	CD163	0	6.61929	TRBC2	1.94526e-258	6.0079	RBPMS	0	3.37451	SLC25A6	2.54959e-58	1.086	B2M	3.83966e-158	1.81006	CD63	0.404568	0.247239	MYOT	1.57821e-11	1.22656	LYVE1	3.83825e-126	3.08244	TPM1	4.27742e-140	1.89737	PPP1R3A	5.39579e-09	2.19159	SERPING1	4.04172e-39	1.45236	MYH7	0.00160865
CFH	0	3.07229	ABCC5	3.18339e-265	2.55446	CEBPB	6.19285e-120	0.851225	CNN3	0	2.05621	JAM2	0	4.65145	BCL2A1	0	5.82767	RPL37	1.00458e-256	0.9841	CD151	0	1.81339	CARMN	6.76037e-57	3.64983	HSPD1	5.8948e-158	2.5208	TPSAB1	0.418565	2.39775	XIRP2	3.3359e-11	1.02353	MEST	2.29775e-124	3.33657	LHFPL6	4.89494e-140	2.13978	HSPB8	9.28137e-09	1.48386	VSIR	7.57581e-39	2.44434	AKAP6	0.00163753
TGFBR2	0	2.55359	FABP3	8.68858e-265	2.17568	RBM24	8.44993e-120	1.51103	BTF3	0	1.28154	PLVAP	0	5.0715	DNAJB1	0	1.49251	RPL32	3.88596e-254	0.992875	MT-ND2	0	1.22551	UBA2	2.39117e-55	2.55213	CACYBP	9.72087e-158	3.05189	PRX	0.436006	5.27112	MYH2	3.58414e-11	2.19782	PDIA6	3.69741e-124	2.16971	SRGN	1.09763e-139	2.2383	MBNL1	1.20967e-08	1.1782	TACC1	4.12724e-38	1.9591	SMPX	0.00201544
EID1	0	1.43443	ARPP19	5.03581e-263	1.77827	CASQ1	6.2838e-117	1.92647	FAU	0	1.12547	RPL32	0	0.982563	PABPC1	0	1.44027	PTMA	4.72923e-246	0.998189	MT-ND1	0	1.17971	MYL6	2.573e-55	0.911064	RPS4X	2.21773e-157	1.57786	TMEM100	0.470365	2.00868	HOOK2	3.91261e-11	1.45458	SPATA13	2.60639e-123	4.71455	LGALS1	1.28106e-138	1.83652	SGCA	1.67297e-08	1.3143	CARHSP1	4.47465e-38	2.05421	RBFOX1	0.00203491
PRELP	0	3.48424	ENO3	4.08771e-260	1.23529	DHRS7	3.68955e-115	1.28311	EEF1D	0	1.23878	HLA-DQB1	0	3.00305	MT-ND4	0	1.05806	RPL27	5.33821e-244	0.923905	PALLD	8.66069e-303	2.38156	OAZ2	1.23009e-54	2.10102	HSPE1	1.03668e-156	2.15597	RPL27	0.608504	0.142514	PFKM	5.4126e-11	1.55796	S100A16	5.76825e-123	2.57611	TMSB10	2.05563e-137	1.99861	HOOK2	2.17291e-08	1.48235	TKT	4.86801e-38	2.26566	TPM3	0.00207931
LARP6	0	3.89818	CEBPB	1.03054e-258	1.07703	DDIT4L	1.5982e-112	2.34973	MT-ND2	0	1.27756	HLA-DMA	0	2.84225	HLA-B	0	1.24867	TRBC1	2.39788e-243	7.07568	TIMP3	7.77138e-300	1.49581	CXCL12	2.68279e-54	1.60345	CD83	2.84112e-155	3.94284	BCAS1	0.624594	7.75674	SLC25A4	6.66825e-11	1.0481	MYL12A	1.79856e-121	1.45756	SOX17	7.05647e-137	4.46114	RBM24	7.02015e-08	1.30632	TXN	5.62336e-38	1.62473	AC020909.2	0.00293801
PROCR	0	3.89094	BIN1	4.53269e-257	1.56022	SLC38A2	2.66957e-110	1.14789	SPARCL1	0	1.45632	IFITM1	0	2.42882	PYCARD	0	3.6029	RGS2	2.62436e-242	2.73536	PTMS	1.27706e-298	1.81505	FAM162B	5.8755e-54	4.28465	HSP90AA1	6.53101e-153	1.97879	GJC3	0.64226	7.912	SLC2A4	7.93295e-11	1.67859	MGST2	2.13917e-121	2.75959	ARHGAP29	1.02006e-135	2.39916	HSF4	9.32818e-08	1.87283	NRP2	5.70633e-38	4.31403	BEST3	0.00380761
LSP1	0	1.84646	PYGM	2.50939e-255	1.71728	RAMP1	7.90076e-108	2.00491	NNMT	0	1.56813	NFKBIA	0	1.25093	BLVRB	0	2.20068	ISG20	1.83508e-241	3.67606	PPP1R12B	6.78259e-294	2.56969	GUCY1A1	9.28264e-51	3.44933	RACK1	3.15248e-149	1.48208	PTGDS	0.683391	0.61242	SYNGR2	9.00103e-11	1.34423	HMGN1	2.70834e-121	2.16793	TMSB4X	1.41484e-135	2.29773	CACNG1	9.34476e-08	2.18727	JUN	1.50151e-37	1.49983	MAP4	0.00496761
TMEM59	0	1.34101	PDLIM7	3.48233e-252	1.54985	SPTB	9.5014e-105	2.04513	ALDH1A1	0	2.68419	MYL6	0	1.00565	LYVE1	0	5.0354	RPL15	9.11556e-236	0.919258	C12orf75	2.04019e-290	2.92702	SNCG	9.90272e-50	2.21884	RPLP0	1.43835e-147	1.50511	S100A2	0.684679	4.9552	PNISR	9.55455e-11	0.801077	TRMT112	4.6074e-121	1.78121	ACTA2	7.36198e-135	2.17924	OBSCN	1.75848e-07	1.54721	FIBIN	2.39806e-37	3.03143	BCL6	0.00546137
CYP1B1	0	3.35736	SPPL2A	2.57004e-249	1.79537	SMPX	1.86157e-98	1.42174	HSPA1B	0	1.60237	CXCL2	0	2.39681	HMOX1	0	4.02269	RPL14	4.21945e-233	0.930156	TGFB1I1	3.01295e-286	2.92042	BCAM	5.39203e-49	2.15992	HLA-B	5.7087e-144	1.80469	STMN1	0.705587	1.5017	APOBEC2	1.09462e-10	1.42425	DNAJB1	5.43812e-121	1.91169	CAVIN1	2.76593e-133	1.92078	SLC2A4	2.97891e-07	1.71708	DDAH2	2.73901e-37	1.86532	PLIN5	0.00563241
SCARA5	0	5.3212	LUC7L3	5.21497e-244	1.41717	GGT7	5.95144e-98	2.92175	EEF2	0	1.3105	F8	0	4.99942	CTSC	0	3.05354	ARPC2	1.61832e-231	1.44452	S100A6	2.70029e-281	1.24576	HES1	5.58033e-49	1.27916	RPL7	2.49264e-143	1.50226	DES	0.728627	0.38753	OBSCN	1.10777e-10	1.50387	DNAJB4	1.9995e-120	2.46719	FAM107A	7.71563e-133	4.30095	SLC36A2	3.17665e-07	1.74121	RPL7	2.04349e-36	1.25058	BIN1	0.00641036
COL1A1	0	3.80125	S100A1	1.64003e-243	2.04732	S100A1	1.05281e-97	1.47338	RPS16	0	1.09613	CD93	0	4.084	CCL4	0	3.57061	IL32	1.00992e-230	1.99555	MT-ND5	2.60772e-277	1.32996	MEF2C	1.28327e-48	1.4483	CYBA	1.76342e-142	2.04813	RPL27A	0.763196	0.147873	AC058791.1	1.73619e-10	1.59748	SERPINA5	3.08226e-120	4.5961	GIMAP7	2.08169e-132	2.81681	SCN1B	3.58571e-07	1.33274	MGP	3.46409e-36	1.37703	ART3	0.00738185
PRG4	0	4.89703	ART3	1.1764e-239	1.88195	KLHL30	6.2244e-97	2.15158	NOP53	0	1.56449	KLF2	0	1.92483	NINJ1	0	3.14315	MT-CO2	2.26626e-229	0.950832	ACTN4	4.71181e-275	2.26395	SELENBP1	2.32913e-48	2.97456	IRF8	2.07254e-135	5.15225	PLEKHA4	0.772672	1.9293	PYGM	2.82959e-10	1.3152	NUDC	9.81983e-120	2.16862	SEC14L1	1.92489e-130	2.80121	MEF2C	3.73673e-07	1.07512	NPM1	9.79871e-36	1.38331	CKM	0.00762543
VCAN	0	2.81316	DUSP26	3.75208e-238	2.75618	KLHL40	9.161e-97	2.20579	SPRY1	0	1.95634	SRP14	0	1.02381	RPS9	0	0.998124	HLA-E	7.324e-228	1.09654	RPL3	7.52429e-275	1.23425	FXYD6	1.07522e-47	2.58961	RPL5	7.83124e-135	1.42628	RPS5	0.780197	0.175209	DHRS7	3.25341e-10	1.20858	MYH9	1.32587e-119	2.43177	MYCT1	9.71376e-130	3.69239	PDE4D	4.3383e-07	1.57494	PTMS	2.1377e-35	1.64197	SLC25A4	0.00881936
SOD3	0	1.8504	LMOD2	8.00655e-232	2.86022	CAV3	6.85756e-95	2.60867	MT-ND4	0	1.14826	JUN	0	1.14751	MS4A4A	0	6.37352	HOPX	8.34806e-228	5.02121	ADAMTS1	9.55075e-274	2.49816	COL6A1	1.22742e-47	1.56589	RPL23	2.90058e-134	1.44308	SFRP5	0.846076	4.53702	RAMP1	3.91424e-10	1.80979	PDE2A	3.71055e-119	5.45512	FMO2	1.46023e-129	2.63344	SMPX	7.02698e-07	1.33065	LUM	4.50771e-35	2.27619	DENND2C	0.00918406
DAB2	0	2.13987	FILIP1	5.10598e-230	1.81063	TMEM233	1.05934e-94	2.11993	PPP1R14B	0	2.73055	MYCT1	0	4.9162	RPS29	0	0.959852	SARAF	2.91115e-227	1.73996	ATF3	2.6141e-266	1.78394	FRMD3	1.36672e-47	3.48881	BTG1	7.28482e-121	1.7868	CTSG	0.86706	2.47476	MYPN	4.5304e-10	1.96456	TM4SF18	6.47044e-118	5.03351	MYL6	9.15093e-129	1.62257	PGAM2	8.87169e-07	1.51741	H3F3B	8.10954e-35	1.07083	TACC2	0.00940663
COL12A1	0	4.59999	MT2A	1.69975e-221	0.713451	GAPDH	2.84531e-93	0.669742	PTMA	0	1.16876	MYL12B	2.3051e-307	1.26112	CXCL3	7.70133e-300	4.36531	RPL6	5.28731e-227	0.90503	SMTN	5.26766e-265	2.64538	HES4	1.38077e-46	2.39805	HLA-DRB5	1.15049e-120	2.58444	GPX3	0.940356	0.155298	CACNB1	8.31371e-10	1.66271	NR2F2	1.93291e-117	3.00996	SMIM3	1.11896e-127	2.83262	UBE2B	1.04053e-06	0.886577	RPL7A	9.57634e-35	1.17598	MYPN	0.0102669
ABCA9	0	3.6122	BEST3	5.37307e-214	2.60072	ASB8	9.65217e-92	1.72857	RPS7	0	1.09335	RPS14	2.87271e-307	0.917906	LY96	1.22067e-299	3.29036	RPL11	3.77148e-226	0.946817	CAMTA1	1.97898e-262	1.99729	GSN	2.98251e-46	0.634198	EEF1D	1.61932e-117	1.37935	MT3	0.958295	5.46923	CLIP1	1.04574e-09	1.29903	NR5A1	1.59297e-116	9.71891	LAP3	2.4608e-127	2.63422	OSBPL6	2.63043e-06	2.21614	KRT19	1.12093e-34	9.24204	IP6K3	0.010671
RPL13A	0	0.987866	LRRC2	8.5821e-213	2.50412	MEF2C	3.89369e-90	1.04729	RPL38	0	1.07112	KLF4	9.51423e-306	2.11935	ARPC2	6.10473e-295	1.4285	UBA52	2.785e-224	0.891314	UQCRB	4.09779e-259	1.12836	KLHL23	4.5008e-45	3.99617	RPL6	5.43377e-117	1.32312	MIA	0.980047	6.83723	MYH1	1.11911e-09	2.14923	HSP90B1	2.58989e-115	1.78774	HES1	2.9328e-125	2.06325	ABCA5	2.93611e-06	1.49137	TCEAL4	1.24677e-34	2.14176	ARPP19	0.0111276
RPS27	0	0.995742	IDH2	4.16106e-208	1.91112	SAR1B	1.00618e-88	1.65286	BTG1	0	1.4871	RAC1	1.74977e-305	1.24997	HSPE1	3.97004e-292	1.40801	H3F3B	4.84712e-221	0.877753	ITGB1	3.28877e-253	1.48425	CRIP2	1.21752e-44	1.80112	RPS4Y1	7.06065e-116	2.08812	RPL4	0.996945	0.197246	COQ8A	1.97562e-09	1.124	TXNDC17	3.92429e-115	2.91117	ITGB1	4.92768e-125	1.8223	CLIP1	3.15745e-06	1.26408	DAAM1	2.57998e-34	2.9692	MYOZ1	0.011913
RPLP0	0	0.95592	NDRG2	2.50247e-200	1.0542	PDE4D	1.10712e-87	1.57285	CADM2	0	4.82577	RPL8	2.89425e-304	0.911672	CSTB	7.99381e-290	1.72029	RPS25	5.92341e-219	0.837532	ILK	5.42268e-252	2.27875	CRISPLD2	2.47844e-44	2.53943	IGLC2	9.9756e-114	3.26166	RPL18A	1	0.101976	HSF4	2.0097e-09	1.79395	CD36	5.74453e-115	2.1825	CYYR1	1.00556e-124	3.54045	RAMP1	3.34075e-06	1.7953	RPL3	3.25603e-34	1.31558	UBE2B	0.0173094
HTRA3	0	3.26654	CAP2	5.12093e-199	2.0988	BCL6	2.77222e-87	1.47839	GPX3	0	1.31902	ID1	1.95527e-302	2.89943	SOD2	7.29674e-288	1.85816	ACAP1	1.33072e-217	4.73148	TNS1	2.57499e-250	2.41369	DTX3	3.3081e-44	4.3108	RPL14	9.35174e-113	1.26827	MEST	1	1.2805	MIR1-1HG	2.87499e-09	1.63779	SEMA3D	1.39202e-114	8.25601	HLA-DRB5	1.00556e-124	2.39388	LUC7L3	3.51715e-06	1.02058	RPS3	1.10623e-33	1.21518	PDE4D	0.017403
CAVIN1	0	1.37418	MYL6B	2.18343e-198	2.41357	CAP2	1.13971e-86	1.55581	RPL27A	0	1.07255	HYAL2	2.11112e-301	3.49178	S100A8	9.4742e-286	6.23269	RPL34	3.3745e-216	1.00681	RGS16	2.79172e-247	3.10599	HMGB1	1.19496e-43	0.848008	PFDN5	3.2847e-112	1.32588	EEF2	1	0.263774	CACNG1	4.41434e-09	2.05273	ADGRL4	1.99084e-114	3.34837	LPL	1.7198e-121	3.56768	MT1X	3.70777e-06	0.577602	A4GALT	1.57252e-33	2.99311	MEF2C	0.0210978
TFPI	0	1.69172	ASPH	4.74744e-198	1.39742	GLRX	1.2394e-86	1.67334	RPS17	0	1.26705	MGST2	7.37936e-300	2.48081	HLA-DRB5	4.13235e-279	2.72743	CACYBP	9.66672e-216	2.29537	CAV2	3.83931e-247	2.25262	ACTG1	2.03075e-43	0.720856	RPL17	4.35759e-112	1.5981	NCMAP	1	6.47295	PEBP4	5.85225e-09	1.96884	CNN3	6.26628e-114	1.84558	IFITM1	2.0828e-120	2.24413	TNNT1	3.74938e-06	0.799782	GADD45B	3.92565e-33	1.48379	MLIP	0.022705
GPNMB	0	3.1867	MBNL1	1.22525e-193	1.37985	COL4A3	3.0745e-86	2.3756	RPS20	0	1.07773	RPS15A	8.55679e-299	0.903504	HSPD1	4.8627e-279	1.67094	ITGB2	7.58683e-215	3.76768	PPP1R15A	1.4482e-246	1.4074	HLA-C	2.80657e-43	0.864918	HERPUD1	4.45061e-112	2.04905	CKM	1	0.281444	CYB5R1	8.2739e-09	1.21029	CD320	1.54592e-113	3.12401	TNFSF10	3.02896e-120	2.36002	TUBA4A	3.88865e-06	1.25253	CIRBP	7.15694e-33	1.14044	ATP6V0A1	0.0272599
ADD3	0	3.0156	USP54	2.0495e-193	3.14364	ABCA5	3.15971e-86	1.71972	RPL23	0	1.10681	MMRN2	2.15816e-298	5.03574	SDCBP	4.50379e-278	1.49036	HSPD1	2.36375e-214	1.73465	RBPMS2	4.31711e-246	5.30147	A2M	4.92441e-43	1.91211	HSPA8	9.19198e-112	1.65935	PLLP	1	3.09829	GDNF	1.54557e-08	2.4	CAV2	3.81329e-113	2.501	ITM2C	1.46055e-119	2.87599	RORA	4.67856e-06	1.28579	CLU	1.11576e-32	1.48706	SLC2A4	0.0294266
CILP	0	5.37779	SYNGR2	6.56997e-192	1.62434	RORA	5.56583e-84	1.45547	RPL17	0	1.52761	CAVIN1	3.47187e-296	1.39094	RPLP1	2.03124e-274	0.808607	STK4	7.38196e-211	3.26015	JUN	9.34884e-244	1.19078	2004-09-01	6.32116e-43	3.7567	RPL7A	1.67872e-108	1.27552	JCHAIN	1	1.80193	IGFBP5	2.18578e-08	0.681622	GSDMD	1.14835e-111	2.98677	CSRP2	4.37055e-119	2.27518	ASB8	4.82136e-06	1.58643	MAFB	8.91578e-32	2.09797	SCN1B	0.0305997
LGALS1	0	1.05385	ACTN2	8.29525e-189	2.22665	DUSP13	1.83225e-83	1.77508	RPLP1	0	0.922869	ARHGAP29	2.81743e-293	2.28823	TUBA1B	5.11115e-274	1.50212	RPL18	4.45066e-205	0.856439	COX6A1	5.15973e-239	1.37082	SMTN	9.50914e-43	2.41749	REL	3.26163e-108	2.87963	PMP2	1	8.35178	MYOD1	5.2369e-08	2.01485	SOD1	6.73982e-111	1.58112	DEPP1	1.17881e-118	2.42883	RPL3L	4.90715e-06	1.75252	GSTP1	3.85125e-31	1.2396	SYNGR2	0.0320117
THBS4	0	3.02363	CPEB4	2.19901e-188	1.87657	MIR1-1HG	6.71495e-83	1.51826	MT-CO2	0	1.07694	RPS27A	1.16679e-292	0.946624	JUND	3.01401e-273	1.79553	RARRES3	2.28675e-203	3.07086	CYCS	2.41338e-238	1.89208	RIPOR3	2.13742e-42	4.79281	RPL22	4.63199e-107	1.28493	IGLC2	1	1.90375	COL4A3	8.26402e-08	1.92129	S100A11	7.66531e-111	1.64718	POMP	1.22116e-118	1.72043	RBFOX1	5.90191e-06	1.77692	TIMP2	4.75169e-31	1.98452	ABCC5	0.0407697
H2AFJ	0	2.00646	SLC2A4	5.65347e-188	2.17655	PEBP4	1.67636e-82	1.99466	RASD1	0	2.49063	TIMP3	2.16807e-288	1.47076	FOLR2	3.26753e-273	6.28187	RPL36	2.34405e-201	0.863581	GJA4	6.85362e-238	3.17081	TPPP3	2.22796e-42	2.49607	HSP90AB1	3.15671e-105	1.39604	RPL37	1	0.134248	HSPB1	1.08347e-07	0.38194	MAATS1	1.23166e-110	7.01092	IGFBP2	4.4236e-115	3.28102	CPEB4	1.09085e-05	1.33601	TPM4	1.7912e-30	1.54987	CPEB4	0.0417897
AGTR1	0	3.68834	SMTNL2	1.33591e-174	2.03856	FAM166B	3.14498e-82	2.96215	RPSA	0	1.1201	MYL12A	3.41812e-287	0.924965	TSPO	5.22553e-272	1.74554	EVL	6.65218e-200	3.91492	ZFHX3	4.98818e-237	2.19877	CLMN	2.37556e-42	4.11945	PMAIP1	3.16068e-105	3.74293	RPS20	1	0.128326	RBM24	1.20569e-07	1.19641	REXO2	1.76167e-110	2.15434	LDB2	1.29923e-114	3.20364	MYADML2	1.21634e-05	2.38289	PRELP	2.1484e-30	2.04061	SDC4	0.056472
PI16	0	5.06713	TUBA4A	3.54089e-169	1.51875	FABP3	6.23516e-82	1.27595	RBP1	0	4.556	ITM2B	9.65323e-286	0.945248	SELENOP	6.49879e-271	2.23971	PLAC8	5.88215e-198	4.27247	TLN1	2.29902e-236	2.3331	MAP1B	3.30243e-41	2.13665	CD79B	9.5186e-105	4.1613	PLEKHB1	1	3.93627	CFLAR	1.47456e-07	1.00827	HSPA6	2.16576e-110	2.82663	ISYNA1	4.95064e-114	2.81942	FAM166B	1.43269e-05	2.42967	RPL5	4.97855e-30	1.11758	COL4A3	0.0572345
ITM2A	0	1.83128	HSPB6	2.79896e-168	2.06278	OBSCN	1.07135e-81	1.49741	TPT1	0	0.895618	PALMD	1.01109e-285	2.69131	ALOX5AP	5.54644e-269	3.80179	CD247	4.73246e-197	7.21478	RPL5	1.01453e-235	1.01143	ADRA2B	4.30529e-41	5.71584	EEF2	3.26278e-104	1.37815	KIF19	1	3.96636	SMTNL2	1.57469e-07	1.53146	CALHM6	7.399e-110	4.93785	SNCG	8.23555e-114	2.18812	TMEM52	1.47594e-05	2.2137	RPS4Y1	1.33096e-29	1.63843	SGCA	0.0606962
SELENOP	0	1.09766	FEZ2	5.4411e-167	1.78836	PPP1R3A	1.69714e-81	2.14872	MT-ND1	0	1.07605	S100A10	3.02439e-285	1.0343	LGMN	2.45189e-263	3.17814	RPL26	7.92757e-195	0.925021	SLC25A6	5.1534e-234	1.15945	COX6A1	1.60831e-40	1.26599	FKBP4	6.56679e-101	3.15723	MAG	1	7.42965	ETS2	1.7706e-07	1.16079	TINAGL1	1.88919e-109	2.18893	PSMB9	5.18481e-113	2.38419	RYR1	1.94187e-05	1.70005	RPL9	1.96896e-29	1.07244	GPD1	0.0692139
ZFP36L2	0	1.35124	XIRP1	5.75318e-167	2.56576	CHMP1B	1.09864e-78	1.31468	HSPA1A	0	1.31855	CDH5	3.12185e-285	5.38052	FCGRT	1.31029e-262	1.94931	GPSM3	1.69252e-194	3.41883	GUK1	9.14002e-234	1.39573	DAAM2	1.71322e-40	4.08976	RPL37A	2.7692e-97	1.11966	TMSB10	1	0.127132	GGT7	1.87789e-07	2.22411	PTGES3	2.5821e-109	1.85165	HLA-DPB1	3.05884e-112	1.78095	DGKD	2.69189e-05	1.35282	PROS1	2.54776e-29	3.33495	LUC7L3	0.0755662
FIBIN	0	4.39097	DENND2C	1.32697e-166	2.71536	ANKRD2	3.84705e-78	1.08232	EGR1	0	1.69697	RPL10	1.65913e-282	0.907858	RNASET2	9.45491e-262	3.27954	RPL36AL	2.31938e-194	1.01993	TGFBI	2.28805e-232	2.48571	SH3BGRL	2.8556e-40	1.61272	NPM1	8.40752e-96	1.43425	RPLP0	1	0.142537	KLHL30	2.24194e-07	1.65486	IFITM2	3.76407e-109	1.59329	DDIT4	9.90308e-112	1.97208	GDNF	3.70768e-05	2.25522	LMNA	2.78536e-29	1.29546	HSF4	0.0830723
RPL11	0	0.951299	CASQ1	3.80931e-165	2.17573	MBNL1	9.73279e-77	1.10158	RPS10	0	1.23683	ID3	1.10012e-277	1.5462	RPL23	2.29315e-258	0.929604	RPL35	8.93448e-194	0.82135	CASQ2	1.58382e-228	2.96655	CAVIN2	4.15926e-40	1.91701	NOP53	1.10285e-94	1.45782	S100A4	1	0.145848	MBNL1	2.37357e-07	1.03625	CHORDC1	3.83972e-109	2.75393	ITGA1	1.85174e-111	3.10268	SMTNL2	4.01103e-05	1.40348	ATF4	3.5701e-29	1.34549	SMG1	0.0841649
CPB1	0	5.13606	ABCA5	4.51048e-160	1.88052	AGL	2.33646e-76	1.70554	RPL28	0	1.04761	CD34	1.01502e-276	2.55225	TYMP	1.73312e-257	2.39596	CD3D	6.21551e-191	6.89845	TBX2-AS1	6.11297e-227	5.02083	TPI1	5.61071e-40	1.08823	DNAJB1	6.40626e-91	1.63719	RPS28	1	0.115601	TMEM233	4.13844e-07	1.7311	NDUFA12	1.18435e-107	1.97862	ADAMTS1	4.47991e-111	2.37062	SPTB	4.79629e-05	1.56415	C6orf48	6.07108e-29	1.55706	MYL3	0.0866554
GALNT15	0	4.14481	HSPB3	4.0055e-156	2.70326	MIR133A1HG	2.58609e-76	1.34651	EIF3E	0	1.31787	RPL11	6.63295e-276	0.907492	SERPINA1	3.02707e-256	6.69028	CLIC1	3.61752e-190	1.3122	UBA2	1.13245e-225	2.14553	DSTN	1.42063e-39	0.953848	MT-CO2	5.18134e-89	1.17108	SEMA3B	1	2.55491	HSPB8	6.04824e-07	1.19091	TKT	1.29613e-107	2.52335	EFHD1	6.2006e-111	2.84482	COL4A3	6.39259e-05	1.93574	PEBP1	7.80956e-29	1.32801	SMTNL2	0.0874929
RABAC1	0	1.40703	RYR1	3.56584e-152	2.33223	TMEM52	2.3083e-75	2.37382	EIF3L	0	1.66799	CCDC85B	9.87631e-273	1.90409	AP2S1	1.452e-250	2.03097	ATP5F1E	3.45067e-189	0.892316	NDUFB7	2.37809e-225	1.4384	PTMS	2.80901e-39	1.50322	MT-CO1	6.37492e-89	1.24128	GATM	1	1.59742	SLC36A2	7.04957e-07	1.42174	HSP90AB1	2.07168e-107	1.42086	ID3	6.65482e-111	1.89834	GGT7	6.88097e-05	2.10527	EGR1	1.3697e-28	1.44283	DHRS7	0.0913476
ABCA6	0	2.56676	PDE4D	1.82196e-151	1.91642	TRIM72	3.21133e-75	2.06813	RPL36A	0	1.24674	SNCG	5.27569e-271	2.09623	CLIC1	4.44011e-249	1.36033	ALOX5AP	6.36477e-186	3.1066	FAU	6.1369e-223	0.9418	SELENOP	3.69442e-39	1.02046	HSPH1	8.18162e-86	1.87709	NNMT	1	0.262174	IP6K3	7.05048e-07	1.69213	FIS1	2.2885e-107	1.82605	ARL6IP1	9.72418e-111	2.1593	PEBP4	8.91088e-05	1.84492	PHACTR2	1.3697e-28	2.05899	ACTN2	0.0915721
CD44	0	1.59411	BCL6	9.97667e-150	1.70396	ETS2	4.02049e-74	1.11908	RARRES2	0	2.34828	PTPRB	3.19822e-269	5.31912	MYL6	3.55318e-248	0.928725	IFNG	1.17333e-184	7.36422	PPP1CB	3.67117e-221	1.61692	THBS4	2.41648e-37	2.0304	HLA-DMA	2.0122e-84	2.6566	HSP90AB1	1	0.166705	ABCA5	7.09008e-07	1.34923	MRPL18	3.42524e-107	2.43747	KANK3	1.90639e-110	3.60415	TXNIP	0.000110227	0.422512	CCNI	1.51508e-28	1.30106	HHATL	0.0916629
MEG3	0	0.837848	HSF4	4.12775e-149	2.30441	RYR1	8.79744e-73	1.83474	CHRNA1	0	2.20297	RPL26	2.40348e-267	0.934602	VSIG4	1.42963e-247	6.44861	CD3E	1.45625e-184	7.53178	C2orf40	2.35132e-217	4.63886	MCAM	3.84715e-37	2.78401	ARHGDIB	1.3139e-83	1.85858	HNRNPH1	1	0.58635	THBD	7.58162e-07	1.55747	RBP5	4.14412e-107	6.91802	SELENOW	1.90639e-110	1.67948	SLC38A2	0.000190214	0.811515	CYP1B1	5.74107e-28	2.14537	RASA4	0.0927862
PPIB	0	1.30993	IP6K3	9.11335e-148	2.27105	RPL3L	3.54017e-71	1.67838	RHOB	0	1.48706	RPL31	5.85858e-266	0.886768	GRN	7.16133e-247	2.06144	DNAJA1	1.6881e-183	1.42877	WDR1	3.19741e-217	2.19116	VAMP2	1.6146e-36	1.22866	RPS24	4.98233e-80	1.12561	CLDN19	1	8.38523	MYL3	8.69507e-07	1.02382	CDH11	8.35651e-107	4.99497	BTG1	7.17605e-110	1.68364	SPPL2A	0.000214408	1.03616	SELENOP	7.42615e-28	1.06969	SLC2A5	0.0940013
LAMA2	0	3.60849	RPL3L	9.44137e-148	2.24801	MYOD1	1.96438e-70	2.0898	EIF1	0	0.784524	TCF4	2.30441e-261	1.42237	ARPC5	3.3735e-244	1.76519	EEF1B2	3.64194e-183	0.997314	NR2F2	3.60621e-217	2.72206	APOLD1	3.46916e-36	2.96508	RGS2	3.64084e-78	2.56025	TMSB4X	1	0.114425	BEST3	9.93068e-07	1.44165	MRFAP1	8.9908e-106	1.76106	SMTN	1.10775e-109	2.36098	FNBP4	0.000214736	1.31607	MYL9	8.67212e-28	1.04358	PCNT	0.0998494
PLAU	0	3.38697	MYH7B	4.44633e-143	4.26683	PACSIN3	1.73501e-67	1.70773	MT-ND3	0	1.04301	APP	2.34324e-258	1.52413	DNAJA1	4.66215e-243	1.47361	GMFG	5.38371e-182	2.29347	NR4A1	1.20962e-214	1.46183	EPHX1	5.26083e-36	1.69605	CD48	2.64883e-77	3.26739	FAU	1	0.118087	RHOBTB1	1.09918e-06	2.18408	LDB2	1.77857e-105	3.20922	RAC1	1.14049e-109	1.58846	CEBPB	0.000261825	0.651768	RPS16	1.4202e-27	1.04373	SLN	0.109299
TMEM176B	0	2.8392	AKAP6	1.14105e-141	2.38503	MYPN	2.89532e-67	1.87161	NPM1	0	1.23105	CXorf36	1.4532e-256	5.58975	ITGB2	5.21051e-243	3.2817	CMC1	1.00029e-181	3.77453	2004-09-01	2.79409e-213	3.84231	MT2A	2.19455e-35	0.715173	LY9	1.09453e-74	6.60201	TNNC1	1	0.283098	PPP1R3A	1.48626e-06	1.79665	PTPRN2	5.77239e-105	4.75036	ISG15	2.65022e-109	2.52833	GPD1	0.000261825	1.97221	EZR	1.44018e-27	2.13681	HSPB8	0.131225
AXL	0	2.59172	TWF2	1.85893e-140	1.96003	GPD1	3.49878e-67	2.36981	MT1X	0	1.30275	GUK1	1.53924e-254	1.43017	GLIPR1	8.54136e-236	3.17848	LCP1	1.32955e-181	3.09081	RPL14	3.35159e-210	0.942514	SKP1	6.42494e-34	0.821732	PRR13	1.42182e-71	2.07979	AATK	1	4.09971	DWORF	1.51164e-06	0.872754	CALR	1.50411e-104	1.77495	MTHFD2	3.37918e-109	2.08966	MYOM1	0.000272287	1.74953	MXRA8	1.92127e-27	1.85854	SNRNP70	0.141755
EEF1A1	0	1.20377	PNISR	2.13891e-140	0.908458	SLC2A4	5.16777e-67	1.53412	S100A4	0	1.15777	EEF1A1	6.57604e-254	1.15404	NFKBIZ	2.00874e-234	2.48458	HSPA6	9.72248e-180	3.02278	KCNMB1	7.69892e-210	4.82037	TMSB4X	8.45458e-34	0.846953	CCR7	3.24364e-71	6.29034	FAM178B	1	3.2888	KLF10	2.39941e-06	1.09238	AL590235.2	4.17981e-104	10.4039	SPTBN1	5.01999e-108	1.89382	MYOD1	0.000308111	1.78784	C1S	2.53372e-27	1.07967	SEMA6C	0.154921
CXCL14	0	2.45094	MYOZ2	2.87887e-140	3.2182	LUC7L3	3.98264e-66	0.959866	DUSP1	0	1.39979	FXYD5	8.24443e-253	1.79022	PTMA	1.17754e-232	0.898922	GZMH	3.66532e-174	7.51451	PTP4A3	1.48877e-209	1.79953	GJC1	1.04006e-32	5.25132	ISG20	4.41821e-71	3.15257	CMA1	1	2.93461	THUMPD3-AS1	3.06952e-06	1.29017	APP	7.00627e-104	1.77467	2007-09-01	5.53229e-108	1.62676	ANK1	0.000325021	1.76627	PLSCR4	3.78556e-27	2.97322	RERE	0.165053
CAVIN3	0	1.71901	MAP4	3.27159e-140	1.40122	HOOK2	1.41364e-65	1.27661	IFITM2	0	1.19885	SEC14L1	3.21206e-251	2.72402	CTSD	2.3116e-231	1.40364	TRAC	2.27448e-173	5.36235	SELENOW	5.52597e-209	1.19334	C1QTNF1	4.15433e-32	3.2885	CORO1A	2.59407e-70	2.67479	MYF5	1	0.550192	ARL6IP5	3.25793e-06	0.838921	FCGRT	2.14499e-103	1.78378	FXYD6	6.07008e-108	2.51376	RHOBTB1	0.000470846	2.03953	GSTM5	4.92326e-27	4.14273	AGL	0.170769
RRBP1	0	1.94482	CACNB1	7.38841e-140	1.90005	COQ8A	1.06281e-64	0.977317	DNAJB1	0	1.30691	RAB11A	1.35347e-250	1.97937	HLA-DMA	6.10659e-230	2.80234	GZMM	9.07534e-173	7.45277	IFITM3	1.7672e-206	1.05723	GUCY1A2	1.02254e-31	4.43008	TMSB4X	2.70609e-69	1.4805	SHD	1	6.36444	TNNC1	3.35287e-06	0.62535	KAZN	9.69464e-103	5.35965	NRN1	3.41728e-107	2.88482	CAP2	0.000566304	1.37772	KCNQ1OT1	6.20202e-27	2.20917	GBE1	0.181263
PLTP	0	1.96349	CKMT2	1.11805e-139	2.49821	SYNGR2	7.09904e-64	1.15619	PAX7	0	5.87001	CDC37	2.95056e-250	1.39329	HSPA1B	1.49604e-227	1.22944	RPS10	2.52283e-171	0.957733	PFN1	2.24309e-205	1.05162	TGFB1I1	2.90502e-31	2.55925	RAC2	1.76613e-68	2.98093	NEK1	1	1.49882	CHRNA1	4.10203e-06	1.44661	STIP1	4.95642e-102	2.67118	IL32	3.41728e-107	1.61335	MAP4	0.000662324	1.04323	NACA	9.35494e-27	1.0712	CAP2	0.182316
RPL35A	0	0.906384	IDI2	8.02939e-137	3.29378	CPEB4	6.72283e-63	1.29306	ZFAS1	0	1.46888	SLC2A3	3.17434e-249	1.98627	PTPRC	2.9417e-221	2.64837	PABPC1	2.5637e-171	1.1008	SLMAP	1.54616e-204	2.52409	PLOD1	3.02077e-31	2.97552	LINC00926	2.08455e-68	6.60926	FGFBP2	1	1.64386	COL4A4	4.13395e-06	2.38581	RGS2	5.13082e-102	2.45364	MYH9	4.52027e-107	2.23612	MSS51	0.000750015	2.45329	TNNC1	9.66415e-27	1.09727	EGF	0.182414
FGFR1	0	2.33587	UBE2B	4.17409e-135	1.03077	GAMT	1.20528e-62	1.69436	JUNB	0	1.3839	TUBA1B	5.65383e-249	1.16401	ARRB2	1.63721e-220	3.72204	EEF1D	4.35193e-171	0.833086	RPS7	3.61158e-202	0.934609	CDC42EP4	3.40111e-31	2.6482	OAZ1	1.8935e-65	1.0083	TNNT2	1	3.15547	MEF2C	4.52153e-06	0.841701	CHID1	7.22897e-102	3.19	CDH5	2.84356e-106	3.5495	SLC29A2	0.000758264	2.04051	SNHG8	2.08505e-26	1.29071	CACNG1	0.185975
LIMA1	0	1.78977	MEF2C	2.49622e-134	1.12101	SDC4	5.9581e-62	1.60365	IFITM3	0	1.08472	ITGA6	4.49137e-248	4.02757	ARPC1B	1.28167e-219	1.87818	DOK2	1.63711e-170	3.90139	HSPB1	5.09681e-202	0.885499	TMEM273	2.54579e-30	3.76684	HSPB1	3.37765e-65	1.21557	MZB1	1	2.14607	CAP2	4.65885e-06	1.37065	CALM1	9.14874e-102	1.48627	SRP14	4.25742e-106	1.385	TOB1	0.000881954	1.23747	FZD1	3.74595e-26	4.82327	PPP1R3C	0.189464
LGALS3BP	0	2.40617	AGL	6.94926e-130	1.95472	XIRP1	1.56805e-61	1.61807	HMGN2	0	1.60319	GIMAP1	2.98954e-244	3.83429	RPS28	6.69634e-219	0.831911	RGS1	2.89673e-168	4.15236	COL18A1	5.48969e-202	2.7534	DCBLD1	3.34765e-30	4.06297	PHACTR1	2.56186e-64	3.74071	GLDN	1	3.65081	OSBPL6	4.92703e-06	2.06834	BTG1	4.22369e-101	1.60109	GIMAP1	6.37079e-106	3.33621	PPP1R3C	0.000887101	1.82346	EIF1	9.85259e-26	0.817585	FNBP4	0.192574
UAP1	0	3.03367	MLIP	4.40762e-126	2.23331	PPP1R3C	3.26196e-61	1.93771	NFIA	0	1.79515	PSMB9	3.60539e-243	2.30843	YBX1	4.44946e-218	0.931651	TYROBP	5.5521e-165	1.79352	CD9	7.67459e-201	1.36879	MAP1LC3A	3.45848e-30	2.09004	BANK1	2.23277e-62	8.00558	ASS1	1	1.80763	BSG	5.93799e-06	0.888919	EIF1	5.63636e-101	1.05271	PPFIBP1	7.30026e-106	2.42453	ZFAND5	0.00119314	0.76447	SRSF3	1.71979e-25	1.24273	CACNB1	0.198705
TCF4	0	1.31023	HSPB8	7.00465e-126	1.48567	MAP4	3.07944e-60	1.06598	PTGDS	0	2.15464	PHACTR2	2.8635e-241	2.47705	RPL27	1.11711e-217	0.801656	RPS5	3.32397e-162	0.800798	PLAC9	1.02322e-199	1.15995	MT-ND4	5.71003e-30	0.625068	EIF3F	4.40153e-61	1.29177	NPM1	1	0.406999	SAR1B	6.19497e-06	1.39013	NUCB1	1.83449e-100	1.97882	IFI6	2.50537e-105	2.68809	AKAP6	0.00138724	1.55809	C2orf40	2.10825e-25	3.46466	CFLAR	0.202609
MARCKS	0	2.11738	RBFOX1	1.13571e-124	2.29702	ATP6V0A1	1.26192e-59	1.49477	LGALS1	0	1.00699	RPL28	9.26113e-239	0.843293	CD44	2.82445e-217	1.87006	HSPH1	2.31117e-161	1.58955	FRZB	1.40205e-199	3.58448	FHL5	1.89409e-29	4.14926	EZR	2.34345e-60	2.54821	POU3F1	1	3.776	ARRDC2	9.94814e-06	1.50622	CTSD	2.38123e-100	1.58552	PDLIM1	3.93273e-105	1.73556	MPV17	0.00142452	1.24175	SKP1	6.25152e-25	1.07564	MYOM1	0.204173
DDAH2	0	1.80713	PFN2	1.65107e-123	1.78061	ACADVL	4.95259e-59	0.829499	CLU	0	1.31112	RPS2	2.95249e-235	0.86832	PLTP	2.83628e-217	3.25314	RPS16	1.57133e-159	0.78012	C1QTNF1	3.74845e-199	3.33764	MYH9	8.42568e-29	2.08723	HNRNPA1	3.31356e-60	1.06676	FA2H	1	8.30725	BHLHE40	1.00124e-05	1.01721	PEA15	1.71171e-99	2.57072	DUSP1	5.65954e-104	1.67841	SRPK3	0.00152341	1.99109	NUPR1	9.46029e-25	1.24959	GPATCH8	0.210947
SSPN	0	2.20051	MYOM1	2.23006e-121	2.62244	UBAC1	5.46693e-59	1.69769	PON2	0	3.19785	RPL9	6.01094e-234	0.835709	CD37	2.85647e-217	2.45127	RPL35A	3.63109e-157	0.823298	FILIP1L	9.43238e-197	1.71995	HLA-B	8.71968e-29	0.658031	COTL1	4.97643e-60	2.09985	KCNK12	1	5.64327	MAP4	1.13595e-05	1.01551	PSTPIP2	4.94397e-99	4.3198	CD151	2.27265e-103	1.6715	ATP2A2	0.00156499	1.07595	STXBP6	9.4834e-25	2.87529	TUBA4A	0.218154
EBF1	0	2.89232	LINC01405	4.933e-118	3.16332	RBFOX1	7.35401e-59	1.68797	S100A6	0	1.05801	TPM4	2.11504e-232	1.60445	S100A6	7.32654e-216	0.954276	TMA7	2.42391e-156	0.915735	ITGA8	1.50451e-196	5.90426	ANO1	1.0764e-28	5.0451	GPSM3	9.24554e-60	2.83807	ERBB3	1	3.98816	AKAP6	1.13595e-05	1.47217	EGFL7	9.8921e-99	2.3295	HES4	6.19865e-103	2.13744	TMEM233	0.00170757	1.59846	TNS1	9.69703e-25	1.85743	MIR1-1HG	0.22143
AKAP12	0	2.22758	AMPD1	7.67109e-116	2.68913	HSF4	1.04144e-58	1.73564	HNRNPA1	1.79246e-303	1.0217	IFI16	8.83198e-232	1.57313	EVI2B	8.36716e-216	3.68282	TSC22D3	6.33852e-154	1.30022	RASL12	3.10318e-196	5.00191	MALAT1	1.26356e-28	0.642484	ZFAS1	9.93019e-60	1.28708	PAX7	1	1.31459	SOX6	1.60499e-05	1.93114	CFL1	9.96441e-99	1.45268	TJP1	6.94877e-103	2.62622	ANKRD2	0.00188376	1.13502	EBPL	1.65888e-24	2.28873	ASPH	0.222767
CTSF	0	2.13432	TECRL	7.86489e-116	4.1531	AHCYL1	1.08882e-57	1.57185	PDLIM4	2.9473e-302	3.26548	RPS12	1.37021e-229	0.879392	CD53	8.4986e-214	2.90388	SUB1	4.60403e-149	1.28295	MAP3K20	2.37421e-194	1.51275	CAVIN3	1.87035e-28	1.5885	ST13	2.06605e-58	1.31407	CDH7	1	5.82534	UBE2B	1.98091e-05	0.749575	TSPAN12	2.49925e-98	4.77497	TSPAN13	3.16813e-102	3.56698	FILIP1	0.00195641	1.02527	ZFAND5	1.82032e-24	1.25705	TRIM72	0.25749
RPL12	0	0.890883	G0S2	5.63709e-115	0.996569	MLIP	5.37926e-57	1.70104	RPL27	5.25963e-298	0.882081	DUSP1	3.47975e-229	0.993932	RPS13	5.98289e-213	0.825269	RPS24	1.58874e-146	0.753876	MSRB3	4.8338e-194	2.35487	RHOC	2.22279e-28	1.39144	PTMA	7.33523e-58	1.04485	MYMX	1	4.60061	SLC7A2	2.01932e-05	1.80869	ARMCX3	2.7244e-98	2.55952	TMEM50A	6.64169e-102	1.71822	GMPR	0.00207163	1.75055	RPL34	2.23657e-24	1.14402	RPL3L	0.27961
TSPAN4	0	1.87875	MPV17	5.19653e-114	1.9444	COX7A1	1.00649e-56	0.944628	RSL24D1	5.91881e-298	1.46621	CFL1	3.56811e-229	0.953761	RHOA	2.35782e-212	1.06773	STK17A	6.46493e-146	3.197	RPL15	5.42327e-194	0.919765	IGFBP5	2.32688e-28	0.949704	COMMD6	1.60551e-57	1.13375	NPPC	1	1.6091	CPEB4	2.20029e-05	1.04049	AP2S1	4.11834e-98	1.91881	MTUS1	1.16679e-101	1.95987	EGF	0.00219202	2.10956	ADAMTS1	2.2948e-24	1.80931	SH3BGR	0.280381
RPL13	0	0.903755	DUSP13	1.76604e-113	2.00033	IDH2	2.57936e-56	1.14268	FGFR4	2.08425e-290	5.46268	HSPA1A	8.30707e-229	0.997308	SERP1	6.47303e-212	1.5512	ZFP36L2	7.5598e-145	1.28498	RPL23A	4.48917e-193	0.960026	ITGA7	8.4018e-28	1.83815	ATP5F1E	3.84845e-57	0.959823	DRP2	1	8.18473	RASA4	2.52257e-05	1.55622	PDIA3	7.60981e-98	1.7415	NBL1	2.07953e-101	2.30536	MKNK2	0.00239418	1.37086	MRAS	3.70951e-24	3.6198	PYGM	0.292826
AKR1C1	0	2.98161	DST	9.55861e-110	1.28095	OSBPL6	1.16425e-55	2.22864	CHRDL2	9.54537e-287	5.44545	RPS3	1.50204e-227	0.86029	MT-ND2	1.01011e-211	0.914028	RPS17	1.17299e-142	0.849201	SYNPO2	6.94852e-191	1.70031	LGI4	1.23748e-27	3.1327	LIMD2	5.04667e-56	3.55033	CDH19	1	4.291	VEGFA	3.3124e-05	1.38791	MRPL33	1.36874e-97	1.69731	CEBPD	2.12209e-101	1.71531	SAR1B	0.00273057	1.29012	CDO1	4.63243e-24	3.08234	SAR1B	0.293121
LTBP2	0	4.8471	MYPN	4.49983e-108	2.25823	IP6K3	3.3397e-55	1.54424	ZFP36	1.8661e-283	1.24457	DUSP23	4.47054e-227	2.88131	SAMSN1	8.09657e-207	4.32037	PPP2R5C	1.97441e-142	2.69398	EID1	9.59679e-191	1.1644	TACC1	1.64619e-27	1.64653	ARPC3	1.00748e-55	1.27692	FOXD3-AS1	1	3.84182	FABP3	3.75862e-05	1.09554	JUND	7.02563e-97	1.72333	ECSCR	3.71189e-101	2.5963	TNFRSF12A	0.00285713	1.04012	GPC1	7.12473e-24	2.34277	UBE2D1	0.303386
CTSK	0	4.4167	ANK1	1.58021e-107	2.1931	SQSTM1	7.71427e-55	0.563706	UBA52	5.46901e-281	0.861813	RPL15	1.55093e-226	0.802482	RPS12	1.78914e-205	0.876462	ANXA1	7.18672e-141	1.35883	RPS14	1.56718e-189	0.930901	COX7A2	2.03861e-27	0.891822	STK17A	3.35265e-55	3.04909	KANK4	1	4.54761	RYR1	4.05847e-05	1.41494	ARPC3	8.44025e-97	1.52395	AQP1	2.21827e-100	2.96009	RRAD	0.00307299	0.909312	MAFF	8.40955e-24	2.08679	SMTNL1	0.305572
CTGF	0	2.68087	TPD52L1	5.17678e-107	1.5697	UTP11	2.94358e-54	1.39374	BTG2	1.1568e-279	1.652	LPAR6	1.35419e-224	3.53257	RPL12	6.37494e-204	0.840003	HSPA1B	3.43521e-137	1.05946	PPDPF	1.86862e-187	1.30775	BGN	2.5725e-27	2.089	NACA	3.49586e-55	0.979465	MAL	1	1.71484	CHMP1B	6.79407e-05	1.08939	MORF4L2	9.35009e-97	1.771	OAZ2	1.49766e-98	1.89977	G0S2	0.00313767	0.790974	PLAC9	8.65897e-24	1.20574	AMPD1	0.353491
ANXA5	0	1.25974	DGKD	6.68002e-107	1.58228	SLC7A2	2.65034e-53	2.17822	MT-ATP6	5.25806e-276	0.869334	RPL27A	3.04763e-222	0.815049	AC020656.1	1.06984e-200	5.3847	FKBP11	3.04154e-136	3.39016	EFHD1	1.79861e-186	2.33773	MT-CYB	2.90908e-27	0.594913	PFN1	1.08085e-54	0.986974	UGT8	1	6.2945	SQSTM1	7.35489e-05	0.465836	BAG3	1.21113e-96	1.98558	PKIG	2.00842e-98	1.92399	TACC2	0.00331155	1.15209	ATF3	9.48551e-24	1.40315	XIRP1	0.369439
RPS8	0	0.892903	TNNC2	7.89137e-105	0.541988	SPPL2A	4.65752e-53	1.06332	TOMM7	1.41412e-273	0.870597	HES1	5.31095e-222	1.29756	G0S2	2.30669e-199	2.41879	RPL36A	3.04379e-136	0.847736	ROCK1	6.65275e-184	1.94805	NDN	3.18526e-27	2.22916	EIF3E	1.07908e-53	1.06345	GAS2L3	1	3.3609	TRIM72	9.52374e-05	1.5613	ARHGAP29	1.0022e-95	2.09493	TMEM204	6.02822e-98	3.04355	COQ8A	0.003333	0.945966	OAF	2.49394e-23	2.82258	SLC16A10	0.386015
CEBPD	0	1.09003	TMEM38A	2.26821e-102	2.36101	CLIP1	5.67298e-53	1.09992	RPS29	2.9044e-261	0.840095	PLSCR1	2.53874e-216	2.12284	IGSF6	3.79518e-199	5.45374	CD2	8.12063e-136	6.78883	HNRNPA1	8.74217e-184	0.987719	CAVIN1	5.34493e-27	1.06174	EVI2B	4.39374e-53	3.15647	DERL3	1	2.17974	SYPL2	0.000105932	1.64751	ANAPC16	2.17837e-95	1.53556	PALMD	2.02997e-97	2.2893	IP6K3	0.00337975	1.42578	TUBB4B	3.03874e-23	1.50611	MBNL1	0.388582
PRRX1	0	1.97005	TXLNB	1.83425e-100	2.49681	SH3BGR	1.05342e-51	1.61457	RPS26	1.40639e-256	0.906598	EFNA1	1.9525e-215	3.69268	MRC1	1.32435e-197	5.45589	OST4	1.90894e-135	0.933669	PTK2	1.09235e-182	2.49037	CDC42BPA	1.19407e-26	2.57097	SERP1	5.3609e-53	1.44963	CNP	1	1.47041	FAM166B	0.00010697	2.06688	ACKR1	8.06372e-95	1.79647	CTNNBIP1	7.99439e-97	3.34419	IGFN1	0.00407412	1.68426	RPL4	3.35707e-23	1.00909	DGKZ	0.390008
MEDAG	0	4.06159	AKAP9	2.74189e-100	1.26159	THUMPD3-AS1	3.91291e-51	1.27219	LSP1	3.04163e-254	1.44736	RPL35A	3.20023e-215	0.826816	FCN1	7.68667e-197	7.04234	SELENOK	5.90897e-134	1.28255	FHL5	1.91754e-182	4.62967	PKIG	2.60209e-26	1.75023	NUDC	9.86659e-53	1.775	IFITM3	1	0.102399	MIR503HG	0.000109129	2.81654	SUMO1	1.04303e-94	1.67922	PACSIN2	8.20543e-97	2.93098	TRIM72	0.00407412	1.55665	BZW1	3.87986e-23	1.49768	CASQ1	0.407819
AC245595.1	0	3.11604	PEBP4	3.57803e-100	2.11115	RHOBTB1	2.16882e-50	2.34684	MYC	8.52661e-252	1.82595	MYH9	1.44548e-214	2.07769	CDC42	1.33013e-196	1.10109	RPL10A	3.57206e-133	0.71754	EHD2	7.5378e-182	2.27195	LAPTM4A	5.55951e-26	0.716376	SLC25A6	1.89138e-52	1.01709	KIF1A	1	9.6045	SPPL2A	0.00015151	0.996581	COX5B	1.17196e-93	1.40476	APP	1.64302e-96	1.61173	PACSIN3	0.00484069	1.41148	MT1E	4.21211e-23	1.63316	PLCD4	0.412309
HTRA1	0	2.72279	PADI2	3.10146e-99	2.2269	UBE2G1	4.06773e-50	1.44981	GPM6B	1.47584e-251	3.60891	RPL19	2.72185e-213	0.766252	PLIN2	1.77248e-195	2.18422	SSR4	6.03653e-133	1.41277	NRIP2	5.53637e-177	6.1081	P2RY14	2.54998e-25	4.56981	COX4I1	1.31453e-51	0.961175	RPL28	1	0.0600587	AGL	0.000157231	1.28936	CCDC85B	5.1121e-93	2.04215	TCF4	9.02749e-95	1.50402	S100A1	0.00500481	1.01791	WNT6	5.15331e-23	6.82786	WIPF3	0.431732
SEC62	0	1.01757	SH3BGR	3.53237e-99	1.98225	UBE2B	1.08358e-49	0.749404	APP	5.18552e-248	1.39465	RPS25	1.48979e-212	0.721803	MNDA	3.25879e-193	5.14376	CCND3	7.4346e-132	2.7336	LDHB	2.00174e-175	1.385	ADGRF5	2.56608e-25	2.96318	ADAM28	4.24134e-51	6.70741	RELN	1	3.83054	FLNC	0.000167877	0.823276	ATOX1	1.46354e-92	1.96408	TAGLN	2.44029e-94	1.80707	SLC7A2	0.00561673	1.70504	TCEAL9	9.08712e-23	1.36731	MYOD1	0.436751
SPON2	0	2.7839	PDE7A	6.71628e-99	2.13659	ALDOA	5.16704e-48	1.63552	UQCRB	9.82959e-248	0.872221	S1PR1	3.19334e-211	4.45472	PHACTR1	3.13431e-192	4.06604	LITAF	2.27078e-131	1.63686	PKIG	4.76932e-175	1.65929	REM1	2.78104e-25	5.3735	ATP6V1G1	5.66148e-51	1.35052	CDH15	1	0.872344	PADI2	0.000168494	1.57131	DNAJB6	1.56452e-92	1.78712	FAM213A	3.75192e-94	2.7928	MYH7	0.00562344	1.05699	RPL36AL	1.66284e-22	1.05949	USP54	0.441086
GYPC	0	1.40123	SPTB	1.04015e-97	1.94825	ZFAND5	1.21308e-44	0.801931	PFDN5	1.98596e-244	0.833036	MARCKSL1	8.41232e-211	3.00684	TGFBI	8.89357e-192	2.02625	HSP90AB1	4.54148e-131	0.813299	KANK2	4.93691e-175	2.40655	LBH	3.64158e-25	2.04046	EIF3H	8.4168e-51	1.2403	TMPRSS5	1	3.27619	MYBPC2	0.000179595	1.65344	LYN	1.90109e-92	3.79306	S1PR1	4.89095e-94	3.5466	CDH13	0.00562853	1.73422	EIF4A2	1.69035e-22	1.03568	MLXIP	0.451106
NEGR1	0	5.26555	PFKFB3	6.55818e-97	1.59776	TACC2	2.38658e-44	1.24438	HSP90AA1	1.71903e-241	0.923177	BTG1	2.25349e-210	0.994374	IER5	1.99776e-189	2.31202	RPS11	5.00426e-130	0.729767	ESAM	7.23716e-174	1.98759	NBL1	8.12103e-25	2.13318	TNFAIP8	1.32557e-50	3.61329	ANKRD20A4	1	3.7442	CHRND	0.000235183	2.33277	CRHBP	1.33769e-91	7.14817	TIE1	2.20285e-93	3.49307	BCL6	0.00655633	1.00969	NR4A2	1.84456e-22	1.97432	PTP4A3	0.456421
APP	0	1.29579	FNBP4	2.24381e-96	1.57184	ACHE	3.90999e-44	1.98807	DAG1	2.26105e-239	2.23273	TIE1	1.16703e-209	5.10497	RGS2	3.66147e-186	2.21408	RPL12	7.83038e-130	0.757618	CSDC2	7.97002e-174	7.40043	TFPI	1.29093e-23	1.3931	SARAF	1.71848e-50	1.40911	IGHG3	1	2.02462	ASB8	0.000283905	1.24661	RAI14	3.31768e-91	4.65196	HSD17B11	3.14723e-93	1.84541	GPATCH8	0.0068921	1.23811	CYR61	1.94477e-22	1.47629	FILIP1	0.468848
LDHA	0	0.990369	LMCD1	5.75411e-96	1.82316	PADI2	4.0432e-44	1.6659	IMPDH2	6.71735e-235	1.88115	LRRC32	1.23102e-209	3.77616	RNF130	6.72482e-186	2.40383	LCK	4.41974e-128	6.69588	PTN	1.74251e-173	4.92535	FLNA	2.7024e-23	1.68862	IGHD	2.08227e-50	9.27887	AGXT	1	4.49707	TACC2	0.000289385	1.09449	TCIM	4.72205e-91	2.51049	JAM2	3.93303e-93	3.10229	CFLAR	0.00700125	0.933225	C1R	2.02203e-22	0.919059	ASB8	0.475166
MAP1B	0	2.03009	MLXIP	1.25224e-94	1.81138	PTP4A3	5.20835e-44	1.07046	EDN3	8.50344e-233	5.90047	H3F3B	4.87606e-209	0.694775	RPL38	1.0775e-185	0.750305	ARPC3	1.175e-126	1.11778	FABP4	2.10538e-173	1.32778	FRZB	4.04442e-23	2.92902	CD53	2.10534e-50	2.56193	AC092069.1	1	1.86593	MYH7	0.000298152	0.891516	AP2A2	6.14099e-91	3.10415	IFNGR1	3.98348e-93	1.98472	KAT2A	0.00775729	1.55583	AQP3	2.39802e-22	3.76022	RYR1	0.495657
FMO2	0	2.85896	HHATL	2.03792e-94	2.61396	ACTN2	7.41695e-44	1.26691	SNRPD2	4.61121e-230	1.09489	RPS8	1.48628e-208	0.813905	STXBP2	5.70122e-185	5.31993	EMP3	2.0278e-126	1.15877	BRK1	8.20629e-173	1.24726	PTK2	5.14231e-23	2.41013	HLA-A	2.36427e-49	0.941772	PAQR6	1	4.04714	HDAC4	0.000322746	1.81226	PCDH7	3.69156e-90	5.68685	ADGRL4	5.07416e-93	2.73874	MYPN	0.00804999	1.40962	SPTBN1	3.50881e-22	1.38936	FEZ2	0.496144
AP3S1	0	1.84922	PDK4	4.20821e-93	1.3394	AKAP6	6.87911e-43	1.46322	CD82	1.53728e-229	2.58445	RPS15	2.60346e-208	0.754713	EIF1	3.48574e-184	0.606131	MYL12A	4.74324e-126	0.753564	PLP2	1.39582e-172	1.48341	GAPDH	1.20148e-22	0.334598	VPREB3	5.79687e-49	8.39809	IGLC3	1	1.51843	SRSF5	0.00034289	0.530057	ATP6V1G1	2.60291e-89	1.53758	VAMP5	4.94505e-92	1.7189	CKMT2	0.0090076	1.52252	NDRG1	3.5357e-22	1.9826	STRIP2	0.496273
NENF	0	1.40737	AAK1	2.0994e-92	1.68912	GPRC5C	4.55014e-42	1.78931	MT1E	7.91568e-229	1.32219	RPLP2	4.10818e-208	0.786992	RPS11	1.08497e-183	0.779108	BIRC3	3.09232e-124	2.44612	PDGFRB	7.59446e-172	2.07482	ESAM	1.20148e-22	2.05242	HMGN1	8.38113e-49	1.61888	KCTD4	1	7.65743	SMPX	0.000363667	0.995948	ETS2	5.66375e-89	1.61887	DLC1	9.89182e-92	2.35878	MYLK4	0.00919582	2.39211	ACTB	4.11304e-22	0.939225	COL4A4	0.508833
RACK1	0	0.789783	IL17D	4.11779e-92	3.50338	DTNA	1.97526e-41	1.70399	CYR61	6.88588e-226	1.76677	IER2	6.72722e-208	1.26461	NR4A2	4.88224e-183	2.39063	RPL7	4.63053e-123	0.794819	FXYD1	1.24505e-171	1.18914	EDNRB	1.33973e-22	3.69597	SELL	5.7334e-48	5.03941	TNFRSF17	1	2.49908	BCL6	0.000435063	0.984689	PSMB8	5.94642e-88	2.18342	CD59	9.90109e-92	1.44593	FTX	0.00926643	1.16684	CEBPB	5.10214e-22	1.22445	IDH2	0.510402
SRI	0	1.61605	COX7A1	3.20597e-91	0.878439	LRRC2	9.91205e-41	1.27682	EIF3H	4.94183e-220	1.19985	ZFP36	6.32129e-206	0.921494	CSF1R	1.8949e-182	6.66883	RPS23	9.58175e-123	0.732829	FTH1	9.646e-171	0.852209	IGKC	1.69382e-22	0.991234	NFKBID	7.59058e-48	3.65903	NES	1	1.49556	DUSP26	0.000435063	1.32614	LAPTM5	8.29612e-88	2.05632	HIF3A	1.25696e-91	3.45467	THUMPD3-AS1	0.00947927	1.09947	CD63	5.17328e-22	0.919396	MYL1	0.513962
RPL10	0	0.873428	IGFN1	1.11282e-90	2.53225	MSS51	3.29051e-40	2.74688	TMEM123	1.95904e-216	1.91066	RPL21	1.99659e-201	0.875931	S100A10	5.04003e-182	0.927775	CCL3	2.21857e-121	2.77068	SPARC	1.49154e-170	1.34979	COX5B	1.72134e-22	0.758777	SNAP23	1.40684e-47	2.09324	PRRG4	1	1.99978	AHCYL1	0.000446973	1.25417	TCP1	1.7135e-87	2.0002	KLF2	2.42622e-91	1.89453	GAMT	0.00969916	1.22646	RPS4X	5.72216e-22	1.03317	KLHL30	0.539393
RPS15	0	0.789711	KIF1B	2.01749e-88	1.85368	ITGA7	1.78019e-39	1.45048	EIF4A2	2.26499e-215	0.924876	POMP	8.90183e-198	1.18313	CSTA	2.23562e-181	5.82904	RPL9	2.40913e-121	0.725603	COX7C	8.35431e-170	0.839411	RERG	3.44675e-22	3.02457	MT-CO3	1.81735e-47	0.877063	KLK6	1	6.31783	KIF1B	0.000448803	1.39945	FLYWCH2	2.4819e-87	3.05183	MYL12B	5.40995e-91	1.40118	DUSP13	0.0106778	1.32057	NDN	5.72584e-22	1.97419	OSBPL6	0.545856
RPL34	0	0.955405	PPP1R3A	3.98045e-87	2.04619	SYPL2	3.1529e-39	1.78567	ADIRF	5.47011e-215	0.690157	RPS24	1.40954e-197	0.76561	RPS16	7.34246e-181	0.745743	IGKC	1.92384e-120	2.30137	EDNRA	2.58442e-169	5.35579	TNS2	6.38146e-22	1.8894	HINT1	2.76741e-47	0.981208	AURKB	1	3.80608	DENND2C	0.000456167	1.45263	SRP14	3.28668e-87	1.22754	PPIC	3.61048e-90	2.02586	PDE7A	0.010915	1.49276	ZFP36L2	6.11048e-22	1.30188	LMOD2	0.547103
NFIB	0	1.38604	MYLK2	8.90633e-86	2.2606	NPHP1	3.68671e-39	1.77894	ZFP36L2	3.48873e-211	1.06851	ARL6IP1	8.57119e-196	1.75756	RPS20	5.03322e-180	0.779439	HNRNPA1	1.93353e-120	0.772962	MRVI1	2.74857e-169	4.82198	AOC3	9.76033e-22	4.06547	HNRNPC	1.48722e-45	1.18652	SOX8	1	2.85209	DDIT4L	0.000465204	1.44468	RERG	4.19289e-87	3.18168	NDUFA12	7.00268e-90	1.7146	HHATL	0.0109694	1.8033	INTS6	7.59784e-22	2.15159	PSME4	0.553743
ADH1C	0	5.2086	PRKAA2	1.19076e-85	2.18447	THBD	6.85709e-39	1.46183	FBL	9.13627e-205	1.75928	GNAI2	1.43698e-195	1.94047	ZFAND2A	7.22079e-180	2.5136	RPL38	6.27878e-120	0.671376	C12orf57	5.65156e-169	1.25714	BMP5	2.49719e-21	3.31979	IL2RG	1.60621e-45	3.24045	COX7C	1	0.114609	GPD1	0.000466658	1.82453	RNF187	4.19289e-87	2.49671	EMP2	7.49409e-90	1.79565	ACHE	0.0118639	1.76646	XBP1	8.08497e-22	1.35045	PADI2	0.578332
GSTP1	0	0.900934	SLC20A2	2.06308e-85	2.17101	PGM1	7.22688e-39	1.6539	RSL1D1	1.51568e-204	1.37613	RCN1	1.48634e-195	2.03827	ZEB2	1.79696e-179	2.04318	PMAIP1	1.16254e-119	3.17115	SKP1	6.91004e-169	0.945352	BSG	2.49914e-21	0.923476	NCF1	2.40078e-45	3.71378	SHC4	1	3.93731	SLC16A10	0.000475555	1.87307	AL845472.1	4.54455e-87	9.05847	GAS6	1.79971e-89	1.701	VEGFA	0.0125204	1.30609	FOSB	8.08497e-22	1.29502	ABLIM2	0.581623
RPS16	0	0.780219	SYPL2	3.24854e-85	2.34215	MAFG	3.23525e-38	1.70381	COMMD6	1.31152e-202	0.96986	SOCS3	1.76812e-194	1.53737	ANXA5	1.36141e-178	1.1093	RPL4	1.5494e-117	0.705339	NDUFS5	1.66136e-168	1.07924	AXL	2.92637e-21	1.83135	AHSA1	5.00512e-45	1.98156	CADM4	1	3.22302	RORA	0.000501707	1.04276	CSTB	1.39867e-86	1.59328	FRMD3	1.91113e-89	2.90808	MLIP	0.0126505	1.25459	RPL8	1.01412e-21	0.95315	TNNI2	0.592725
RPL26	0	0.871828	SNHG25	2.02455e-84	1.58804	JSRP1	3.45315e-38	1.2408	ESD	1.50607e-201	1.2776	SOX17	7.58465e-194	4.84293	LITAF	8.60022e-178	1.82623	BIN2	2.7296e-117	5.27014	RPS8	4.44767e-168	0.929571	MT-ND2	3.5626e-21	0.584853	FXYD5	5.00512e-45	1.54384	SOX10	1	6.34378	PDE7A	0.000631054	1.48881	HSBP1	1.98071e-86	1.65407	MT1E	4.23349e-89	1.56501	PTP4A3	0.0129234	1.05535	FLRT2	2.04667e-21	3.68231	P2RX6	0.600548
TMBIM4	0	1.2833	RAMP1	2.66604e-83	1.64033	CUTC	7.05514e-38	1.41929	EDF1	1.01935e-199	0.929008	IL3RA	5.19319e-193	4.98913	ATP5MG	2.30797e-177	0.859342	RHOH	1.84335e-115	5.23128	AXL	7.29063e-167	1.91488	DKK3	1.117e-20	3.17297	STK4	5.1582e-45	2.52356	ACTC1	1	1.06981	PGAM2	0.000664034	1.1541	KIF5B	2.48166e-86	1.92867	TPM4	1.38152e-88	1.5368	RASA4	0.0129339	1.36727	HSPA5	2.72048e-21	1.21461	CLIP4	0.618542
ANGPTL2	0	2.8074	SYNPO2	3.70756e-82	1.57251	RASA4	1.16344e-37	1.64372	C12orf57	1.34232e-196	1.14128	SELENOW	5.60697e-193	0.987355	GPR183	1.47626e-176	4.26724	CDC42SE2	5.52845e-114	2.9508	CBX6	7.33306e-167	2.15597	RABAC1	6.59672e-20	1.15692	MARCKSL1	7.56459e-45	2.56035	MYH14	1	0.99054	NPHP1	0.000691174	1.56858	ACTN4	4.39652e-86	1.82692	CD34	1.65502e-88	2.1473	MYL2	0.0136421	0.454	PRDX1	3.3046e-21	1.01037	SLC20A2	0.635024
SRPX2	0	4.41517	SMG1	2.64246e-81	1.71734	BEST3	4.24459e-37	1.27287	OLFML2B	4.62239e-194	3.67682	RPL13	6.89691e-190	0.797016	AP1S2	5.13818e-176	1.68398	HSPA1A	1.02161e-113	0.959053	UQCR11	2.27935e-166	1.02806	DPYSL2	1.83073e-19	1.83002	SOD1	1.64121e-44	1.09519	RASSF4	1	1.14918	G0S2	0.000701188	0.740661	PLS3	5.67288e-85	2.2045	RPS4Y1	4.00903e-88	1.60932	SGCG	0.0142736	1.82817	RPS6	3.32073e-21	1.03401	SLITRK4	0.670814
CARHSP1	0	1.69654	ZFAND5	2.29425e-80	0.904357	ABLIM2	6.79679e-37	1.57721	EPB41L4A-AS1	5.23316e-193	1.88521	RPS3A	2.54946e-189	0.792813	RPS14	1.18622e-174	0.777225	IKZF1	1.11472e-113	4.39437	RPL41	2.65473e-166	0.995118	ANXA5	2.08396e-19	0.977322	NAP1L1	5.6061e-44	1.03379	PCLAF	1	1.53421	HES1	0.000828527	0.579009	BEX4	1.21004e-84	2.47473	CDC37	5.11656e-88	1.48096	ACTN2	0.0144046	1.05304	PRDX6	3.63036e-21	1.06956	AL022238.2	0.683543
ADH5	0	1.99187	SIX1	6.93369e-80	1.79976	TMEM38B	1.6337e-36	1.39931	SNHG8	1.48103e-190	1.21686	RAB13	8.05554e-189	1.96575	COX4I1	1.23567e-174	0.832094	KLRF1	1.81174e-113	7.13832	RPL6	7.00218e-166	0.855591	CHCHD10	2.41598e-19	1.01862	FTL	1.03275e-43	0.754315	IL17B	1	2.58008	FILIP1	0.000942446	0.944693	ATP5F1E	2.65994e-84	1.24519	S100A16	1.20412e-87	2.03281	AMPD1	0.0144223	1.67363	TIMP1	3.63036e-21	0.945542	ANKRD23	0.690749
CCNI	0	0.998906	ABLIM2	1.19287e-79	2.18146	GDNF	1.96302e-36	2.10675	SPARC	4.38009e-190	1.13012	PRCP	2.5787e-185	2.68071	GPSM3	1.30281e-174	2.81019	MT-ND4	1.82987e-113	0.699482	ANAPC16	2.02936e-163	1.13279	TMEM50A	5.21259e-19	1.32625	SNX3	1.28818e-43	1.06437	SAA2	1	4.64438	ANKRD1	0.000942473	1.35626	C9orf16	6.30578e-84	2.08619	NR2F2	2.35333e-86	2.49373	LRRC2	0.0149106	1.25851	HNRNPA0	3.92645e-21	1.2473	DDX17	0.700766
RPS23	0	0.814446	PLCD4	2.18483e-79	2.69015	PRKAA2	1.58662e-35	1.52345	ZBTB20	1.29057e-188	0.920902	PSMB8	3.69788e-185	2.10042	UCP2	6.53279e-173	3.01007	RPS13	3.18593e-111	0.681923	YWHAQ	2.98445e-163	1.36954	CYB5R3	7.58732e-19	1.28891	TNFRSF13C	1.3633e-43	8.27063	TUBB2B	1	0.758254	IGFN1	0.00102475	1.6436	MT-ND4	8.27312e-84	1.31359	SOD3	3.28763e-86	1.56738	FABP3	0.0155532	0.957309	CCNL1	4.30847e-21	1.16833	ITGA7	0.710446
CPQ	0	2.36955	SLC22A5	8.53478e-79	2.76812	GMPR	1.68267e-35	1.51716	JSRP1	3.20837e-187	1.60836	H3F3A	1.8565e-184	0.780879	CMTM6	1.02397e-172	2.30788	REL	4.47157e-111	2.29338	PLS3	2.05052e-162	1.95989	CD59	8.09671e-19	0.814561	CHORDC1	2.34303e-43	2.1173	AP1B1	1	1.20624	CA3	0.00110374	0.70645	ITGB1	1.52263e-83	1.39999	PTMS	7.29744e-85	1.50155	NOL3	0.0162941	1.47205	RPL37A	7.47592e-21	0.874123	CUTC	0.71869
GAS1	0	2.80052	LRRC39	9.69286e-79	2.80205	ABRA	2.54939e-35	1.83916	RPL36AL	9.78005e-186	0.813745	TPT1	3.32394e-184	0.649042	LAMTOR4	1.09667e-170	1.31492	IL7R	8.70076e-111	6.64964	COX6C	6.96527e-162	0.994344	LGALS3	1.17753e-18	0.86444	HSPA6	9.99741e-43	2.34147	SCD	1	1.91875	DGKZ	0.00111963	1.48156	C1orf115	3.70472e-83	5.28929	EPHX1	1.12926e-84	1.54563	MYOG	0.0163173	1.85669	SARAF	8.1674e-21	1.11512	TWF2	0.719845
TNFSF10	0	1.84459	ANKRD1	3.12164e-78	1.73196	ARL6IP5	2.88923e-35	0.736629	YWHAE	3.10308e-184	1.02198	IFI6	8.90884e-182	2.63443	RPS19	2.58713e-169	0.797184	NR4A2	3.09819e-110	2.26021	EPAS1	1.27332e-161	1.92119	SPECC1	1.91192e-18	3.61049	PLAC8	1.03751e-42	2.85441	LHPP	1	1.78819	XIRP1	0.00136479	1.14044	RAPGEF5	1.18591e-82	4.30752	TMEM109	1.79489e-84	1.68983	SNHG25	0.0169138	1.17571	RPL13A	1.20084e-20	0.97067	GPRC5C	0.720045
MTCH1	0	1.42186	USP13	6.2723e-76	2.48514	PNISR	3.15257e-35	0.625432	ANXA5	1.58423e-182	1.01104	RPL30	1.55061e-181	0.744014	FYB1	9.21285e-165	3.71251	ICAM3	9.2239e-108	3.63911	OAZ2	2.45332e-160	1.63965	GNAI1	3.78743e-18	3.55526	TSC22D3	3.70696e-42	1.09171	SHROOM1	1	1.81261	MLIP	0.00198915	1.35042	BAX	2.61956e-82	2.15345	ACTN4	2.23729e-84	1.67345	CAV3	0.0170826	1.62182	NENF	1.52674e-20	1.14921	PFKM	0.723182
TMSB10	0	0.866691	ASB8	6.71603e-76	1.4813	MYLK4	8.13078e-35	3.04344	BEX3	4.01312e-182	1.577	RPS23	2.59265e-181	0.74267	CREG1	1.88897e-164	2.29023	TPT1	1.15341e-107	0.585075	LHFPL6	6.28495e-160	1.41151	IFITM1	4.31533e-18	1.71876	RPL24	1.3575e-41	0.811584	SECISBP2L	1	1.36421	S100A1	0.00211939	0.849183	IFITM3	4.30978e-82	1.46205	IFITM2	2.31498e-84	1.37841	SH3BGR	0.0170826	1.32833	ARPC5	2.1979e-20	1.32659	PHKG1	0.725268
SH3BGRL3	0	1.05616	CFL2	9.00867e-76	1.33555	RRAD	3.47736e-34	0.855632	NUCKS1	2.44947e-178	1.02729	HLA-F	3.19318e-180	2.4078	DUSP2	8.5721e-164	2.20566	FGFBP2	1.61823e-107	6.04233	TPM4	7.56566e-160	1.36722	DDX5	1.12254e-17	0.533354	HSPA1A	2.6068e-41	1.0601	CMTM5	1	3.90835	NOL3	0.00249741	1.51222	PCSK6	4.7348e-82	4.09335	SEC62	3.62377e-84	1.35811	LAMP2	0.0198467	0.937206	RPS23	2.58701e-20	0.933154	S100A1	0.747385
SGCE	0	2.26254	PKIA	1.04412e-75	2.18448	EGF	7.92891e-34	2.2811	LDHB	3.03966e-178	1.21983	NECTIN2	4.24688e-178	2.78027	RNASE6	1.08561e-163	5.70872	SYTL3	7.98764e-107	5.0625	MOB2	4.14679e-159	2.36461	GNG11	1.33338e-17	0.953274	TCL1A	3.23755e-41	8.68788	COL28A1	1	1.78986	KAT2A	0.00262497	1.39212	EFHD1	4.38519e-81	2.59929	TNS2	4.56354e-84	1.93259	FLNC	0.0210181	0.76722	RPS27A	3.47563e-20	0.965182	DUSP13	0.748891
RPL14	0	0.776483	UBE2D1	2.12342e-75	1.46579	EEF1A2	1.00339e-32	1.83001	ATF3	9.15862e-174	1.42822	TCIM	1.58291e-177	3.1097	EREG	2.54908e-161	6.84867	RPL29	2.03542e-106	0.655976	RPL7	1.0725e-158	0.933899	SUMO2	1.47145e-17	0.665224	PPDPF	4.02677e-41	0.990465	HP	1	3.60285	SPTB	0.00285181	1.09421	AHSA1	1.04877e-80	2.17163	CPM	4.66519e-84	3.52222	SCN4A	0.021632	2.09041	C12orf57	3.68234e-20	1.11149	AAK1	0.754562
SOD2	0	1.06037	IFRD1	1.51508e-74	1.27006	CHRND	4.18496e-32	2.4128	MIF	3.64761e-173	1.29957	NOTCH4	2.90984e-177	4.48005	INSIG1	3.8956e-161	2.63921	SERF2	3.94738e-106	0.630216	ITIH5	1.58713e-157	2.20218	CLTB	1.61564e-17	1.27718	CTSS	1.32468e-40	1.58727	GALNT17	1	3.41206	TNFRSF1A	0.00294198	0.926789	ZNHIT1	2.00006e-80	1.80732	CCDC85B	6.74644e-84	1.68116	POLR2J3-1	0.0223981	1.0351	RPL15	4.64673e-20	0.920501	ZBTB43	0.754936
MPZL1	0	2.5688	AC058791.1	1.73427e-74	1.52954	JPH1	9.10255e-32	2.11225	HIST1H4C	1.08633e-172	1.85332	RPS20	4.00111e-177	0.741724	ASAH1	4.79409e-160	1.40636	KLF6	1.05478e-105	1.03014	WFDC1	2.65357e-155	6.31393	PPP1R12A	1.94737e-17	1.70939	HLA-DMB	3.70087e-40	3.3716	ALB	1	7.30114	CAV3	0.00335549	1.66797	MGLL	3.13351e-80	1.88511	DLL4	1.45868e-83	4.04389	SMG1	0.0234125	1.18153	ITGB4	5.42336e-20	4.94446	G0S2	0.762658
HSPG2	0	2.32634	MIR29B2CHG	4.70631e-73	2.10539	MBNL1-AS1	2.83761e-31	1.92123	RHOBTB3	2.19713e-169	1.70968	IRF1	1.20237e-176	1.72717	TPP1	2.9873e-159	2.61231	DDIT4	2.69649e-104	1.08643	ZFP36L1	1.27276e-154	1.09547	TCF4	4.1915e-17	1.0317	RHOH	1.45857e-39	4.06588	SNCA	1	1.97998	RBFOX1	0.00336659	1.29254	DNAJA4	6.20852e-80	2.37208	LPAR6	6.76948e-83	2.69111	ALDOA	0.0249209	1.25597	ACTN4	5.7414e-20	1.49917	FABP3	0.77806
RARRES1	0	3.98159	PLN	1.27714e-72	1.16093	METTL7B	2.90623e-31	3.16769	SNRPE	1.04637e-167	1.24112	RPS9	1.47536e-175	0.73637	RPS3A	8.59082e-159	0.776801	TNFAIP3	2.04738e-102	2.09992	RPL10A	1.20625e-153	0.826109	RBPMS	4.25447e-17	2.40436	EIF3L	5.43123e-38	1.0902	MS4A2	1	2.61716	AC020916.1	0.00353828	0.792389	COX6A1	8.87704e-80	1.3683	TSPAN7	1.64921e-82	2.12744	BEST3	0.0254327	1.15253	CHPT1	6.51931e-20	1.89726	PFKFB3	0.787783
CD34	0	2.27108	RORA	2.44963e-72	1.28174	AC058791.1	3.02764e-31	1.15011	SOX4	1.72744e-164	2.19815	RPS4X	8.20394e-175	0.784803	RPL27A	2.02778e-157	0.738054	RPS9	2.80004e-102	0.670765	ELOB	8.55969e-153	0.981513	TMEM59	5.91196e-17	0.817723	BTF3	7.47508e-38	0.817352	SDC1	1	2.86121	MPV17	0.00364787	1.06268	OLFML2A	8.94126e-80	3.97188	CHMP5	2.38041e-82	1.72731	HDAC4	0.0267796	1.65997	CITED2	6.54098e-20	1.67921	MYOG	0.802033
TMEM176A	0	2.83518	KLHL40	2.70113e-72	2.01498	PFKFB3	5.74806e-31	1.07104	RASSF4	3.58623e-164	2.59515	PPIC	1.31107e-174	1.76975	ACTR2	3.55191e-157	1.79038	S100A4	7.62997e-102	0.729904	EPS8	1.58052e-152	2.04536	TBX2-AS1	6.09738e-17	3.45967	HLA-C	1.68821e-37	0.730562	MAPK8IP1	1	3.15557	PFKFB3	0.00369358	0.958765	GABARAPL2	2.26209e-78	1.37356	NRP1	2.89445e-82	2.29352	PADI2	0.0273827	1.49149	GUK1	7.48634e-20	1.04933	TLE4	0.813665
LRRN4CL	0	4.0262	ATP6V0A1	5.18659e-72	1.54133	DEPTOR	6.5302e-31	1.73888	TPD52L1	2.34645e-161	1.4084	APOLD1	6.90197e-174	3.18545	GNAI2	1.20447e-156	1.89152	SRSF7	1.76892e-101	1.24024	ATP5ME	6.83722e-152	0.97425	ITIH5	6.42884e-17	2.10766	PPP1R2	4.21808e-37	1.59742	CD82	1	0.980946	ITGA7	0.00397942	1.16673	GNG12	2.8337e-78	2.65942	PPDPF	4.16961e-82	1.3531	SRSF5	0.0314746	0.484056	PNKD	7.48634e-20	1.7952	EEF1A2	0.823929
VIT	0	4.06864	PTP4A3	6.48013e-72	1.27665	KLF10	7.41632e-31	0.877395	TSC22D1	9.91257e-156	1.10448	RND1	4.59366e-173	4.6261	HCLS1	2.43376e-156	3.5309	VAMP8	4.68008e-100	1.66548	NUPR1	6.85839e-152	0.970252	CSRP1	1.20868e-16	1.42355	LINC01857	5.28203e-37	8.00069	HSPA12A	1	1.88162	ABCC5	0.00421978	1.01475	NDUFC1	3.36532e-78	1.43148	KCNE4	1.59412e-81	3.72002	EEF1A2	0.0323773	1.71444	SELENOM	7.80965e-20	0.928446	ACAT1	0.83002
CTSL	0	1.43767	MYOD1	1.11746e-71	1.96159	CKMT2	1.98105e-30	1.3211	EMP2	3.02663e-154	1.3622	CCL14	5.17766e-173	4.69183	RPL36	3.5624e-156	0.720362	XBP1	6.96791e-99	1.46045	RHOC	2.06299e-151	1.19783	EID1	1.52298e-16	0.809491	DNAJA1	5.42446e-37	1.08201	FGG	1	8.70805	TMEM38B	0.00424025	1.30503	HMGN2	7.08041e-78	1.39844	TAGLN2	3.43882e-81	1.42276	PRKAA2	0.0341327	1.38005	RPS3A	8.92497e-20	0.95912	THUMPD3-AS1	0.836905
DPYSL2	0	1.96339	MYOG	5.08836e-71	2.59294	SLC36A2	8.59148e-30	1.07162	LAPTM4A	1.23129e-151	0.7067	SERF2	8.10842e-173	0.695621	FAU	4.66688e-156	0.691381	RPL5	1.23455e-98	0.634752	RPL36AL	3.75563e-151	0.923129	NAPA	1.54012e-16	1.77991	C6orf48	5.91729e-37	1.3043	WNT10A	1	4.26821	SLC29A2	0.00432502	1.58881	SH3BGRL	1.22217e-77	1.50934	C1orf21	7.42535e-81	1.49733	DHRS7	0.036607	0.812542	RPL35A	9.52535e-20	0.973364	PGAM2	0.841888
ANG	0	3.03229	GMPR	5.69571e-71	1.95408	NFE2L1	1.09626e-29	1.19922	SAT1	5.2146e-151	0.890459	ADGRF5	2.31188e-170	3.82446	TNFRSF1B	1.00154e-155	3.07784	GNG2	2.55808e-98	3.18656	CNN3	1.75415e-150	1.14033	ARHGAP10	2.05686e-16	2.48539	SAT1	6.54875e-37	0.804366	ORM1	1	7.70297	DST	0.00445079	0.762949	LSP1	2.81422e-77	1.71984	CALM2	9.71119e-81	1.24638	DTNA	0.0380535	1.38563	IER2	1.07424e-19	1.03458	CHRNB1	0.842777
RPL7	0	0.822709	SRPK3	1.28964e-70	2.31652	ANKRD23	1.31647e-29	1.72953	TSTD1	8.29582e-147	2.31709	RPS29	1.24783e-169	0.693259	PTPRE	1.70562e-155	2.93395	PSME1	5.62358e-98	1.08246	MINOS1	6.09839e-149	1.2417	SSTR2	2.91014e-16	4.85086	CD55	8.59841e-37	1.50891	APOA2	1	8.53326	ABLIM2	0.00488526	1.34458	PPP1R15A	4.23196e-77	1.38123	TSPAN14	2.7198e-80	2.79367	BSG	0.042545	0.774577	OMD	1.07909e-19	4.53159	KAT2A	0.845905
SMIM14	0	2.10956	GPATCH8	1.68513e-70	1.55107	MPV17	3.95066e-29	1.21353	MT1M	1.77799e-146	1.73647	YBX1	3.80294e-167	0.742938	SELENOK	5.17003e-155	1.50578	LIMD2	2.00102e-97	3.70216	DMPK	1.89895e-148	2.00663	CAV2	3.02261e-16	1.6752	GPR183	8.81115e-37	2.95465	FABP1	1	8.10573	METTL7B	0.00557956	2.54981	LRMDA	1.57723e-76	4.35538	RAB5C	3.2676e-80	1.66452	DENND2C	0.0433546	1.33303	MT-ND2	1.14992e-19	0.986975	IGFN1	0.852942
MT-ND1	0	0.755056	SDC4	9.32292e-70	1.55791	EHBP1L1	7.12745e-29	1.43134	UXT	1.37345e-145	1.20049	DNAJA1	4.94901e-167	1.14226	TKT	7.88461e-155	2.03317	CLEC2B	7.76372e-96	1.6627	RPL8	2.38565e-148	0.830524	EBF2	3.29971e-16	2.68384	CYTIP	2.43953e-36	2.85289	APOC3	1	8.28925	PACSIN3	0.00628477	1.25439	HIKESHI	3.46588e-76	2.12658	IGKC	5.46669e-80	0.990139	AC092384.2	0.0435338	1.87033	TMSB4X	1.17387e-19	1.25677	JSRP1	0.860224
SPARCL1	0	0.796842	SGCG	6.00929e-69	2.48138	COL4A4	1.76571e-28	2.33071	UQCRH	1.15381e-143	0.85668	RPS13	9.87341e-167	0.72231	PPIA	9.28483e-154	0.851768	HMGB2	1.54113e-95	1.9467	MT1M	4.98319e-148	1.85675	LEPROT	1.08164e-15	1.30555	RNASET2	4.10921e-36	2.19004	QPRT	1	1.39799	CHD9	0.00648549	0.886996	FXYD5	6.91609e-76	1.77818	AFDN	2.34469e-79	2.83366	JSRP1	0.0436446	1.15981	ZFP36L1	1.17387e-19	1.07738	MLXIPL	0.878417
GOLIM4	0	1.89079	VEGFA	3.76895e-68	1.64756	TMEM38A	3.2748e-28	1.40753	PEBP1	1.51785e-141	0.830777	ANXA3	1.16741e-166	4.64603	RPL37	1.81809e-152	0.72347	RPL17	2.02958e-95	0.852361	AEBP1	6.852e-148	2.26826	FMO2	1.52716e-15	1.62022	MT-ND3	1.14445e-35	0.757575	SCRIB	1	1.60839	CDH13	0.00750602	1.50215	MYCT1	7.95144e-76	3.36931	NR4A1	6.94268e-79	1.59016	DUSP26	0.0450618	1.24274	ANGPTL7	1.25842e-19	4.7257	SNHG25	0.887832
RPS9	0	0.768168	SLITRK4	6.31737e-68	3.21123	HSPB3	3.57941e-28	1.22954	AC020916.1	1.82079e-141	1.64339	RPL7	1.10559e-165	0.774976	C4orf48	2.78702e-152	3.18016	NPM1	3.9352e-95	0.758602	ARL6IP4	8.52364e-147	1.10695	FILIP1L	1.67685e-15	1.33675	SMDT1	1.55657e-35	1.15708	CXCL14	1	0.0819222	SMG1	0.00766311	1.13647	GRN	1.3172e-75	1.69051	CYB5R3	1.67593e-77	1.41571	ETS2	0.0459448	0.76492	INHBA	2.52876e-19	3.82933	RALGAPA2	0.888347
MYL12B	0	0.882873	NPHP1	9.51485e-66	2.11234	HJV	1.34189e-27	1.98225	ABCA8	2.1992e-140	0.938221	HLA-DQA1	2.52291e-164	2.42234	REL	4.53431e-152	2.21194	ARF6	3.52296e-94	1.59807	NPM1	1.30684e-144	0.921719	BTG1	2.47273e-15	0.569591	FCMR	3.19772e-35	4.78666	RGS13	1	2.66463	NR1D1	0.00852878	1.27305	GNG5	1.387e-75	1.40997	MGST2	3.46039e-77	1.87574	PLCD4	0.0468632	1.57918	NAP1L1	4.27044e-19	1.06473	TEAD1	0.909871
SPTBN1	0	1.44221	ATP5IF1	3.98311e-64	0.922713	FNBP4	1.89072e-27	1.06145	HSPA8	4.71078e-139	0.743566	CDC42EP3	2.80496e-164	1.69027	FGL2	6.85724e-151	2.51916	RPS8	5.48022e-94	0.689778	RPLP1	4.33364e-144	0.73387	NR2F2-AS1	2.77056e-15	4.16645	IKZF1	1.24961e-34	3.42845	MYOG	1	1.00742	ARPP19	0.00879022	0.795786	PRDX6	1.52038e-75	1.28117	PLS3	4.01863e-77	1.9195	EIF4E2	0.048421	1.21782	RPL24	5.1572e-19	0.875569	IL17D	0.9235
TSHZ2	0	2.30899	RNF115	2.76438e-63	1.53706	MYADML2	1.96949e-27	1.92199	NAP1L1	3.05926e-138	0.849778	RBP7	1.63423e-163	3.88971	HIF1A	3.16371e-150	2.5137	NFKBIA	5.20361e-93	0.945338	CAP1	6.65319e-144	1.36421	CYTOR	3.32901e-15	1.82224	GNG7	1.61784e-34	4.92917	GRIA2	1	3.89142	FNBP4	0.00907371	0.949006	SRP9	2.41784e-75	1.42169	ENG	1.19454e-76	2.02253	PIK3R1	0.0492803	1.20475	MRFAP1	6.3858e-19	1.06718	KIF1B	0.92767
VKORC1	0	1.62391	PGAM2	6.99568e-63	1.21527	TNNT1	2.14727e-27	0.333556	SRSF3	8.00464e-138	0.789885	TACC1	9.90112e-161	1.55538	RHOG	3.93946e-149	2.12058	ARL4C	2.97666e-91	3.75218	RPS4X	8.44544e-144	0.889821	CYCS	3.35868e-15	1.09045	SPIB	3.3796e-34	6.25544	IGHG4	1	1.85649	DUSP13	0.00936371	1.17713	CAMTA1	2.95257e-75	1.70812	EGFLAM	2.0175e-76	2.55747	KIF1B	0.058003	1.18825	KRTCAP2	6.90694e-19	1.13777	GPAT3	0.984197
RPS12	0	0.825278	SNRNP70	8.73334e-62	1.19051	FBP2	2.38116e-27	2.49358	SIRT2	5.87982e-137	1.6054	ACTN1	1.32294e-159	2.10641	SERPINB1	1.13452e-148	1.57219	AREG	3.0704e-90	3.29137	LMO4	6.08098e-143	1.83224	ITGA1	4.28784e-15	2.57242	CLEC2D	1.04063e-33	3.58409	SLC2A1	1	1.08284	MYLK2	0.00936866	1.42696	HNRNPC	3.01963e-75	1.36025	MMRN2	6.90947e-76	3.05111	AKAP9	0.0581355	0.814401	EIF4A1	8.07031e-19	1.1201	DMPK	0.99904
ADM	0	2.42228	JSRP1	1.0048e-61	1.43696	COBL	2.68601e-27	2.36137	EIF3D	1.03577e-136	1.23586	KANK3	1.9665e-159	3.82026	FCGR3A	1.46342e-148	3.62801	STK17B	3.5886e-90	2.88546	MAP3K7CL	9.18379e-143	3.735	FHL2	4.664e-15	2.3172	DUSP2	1.09339e-33	1.97698	SORCS1	1	4.2242	GMPR	0.0101548	1.42756	KRT10	3.34124e-75	1.55537	RABAC1	8.6128e-76	1.30268	ATP2A1-AS1	0.0611953	2.75439	YWHAE	1.11514e-18	0.977046	PPTC7	1
PODN	0	4.77982	UBAC1	1.12405e-61	1.60386	FILIP1	4.08381e-26	0.875222	MGP	3.49655e-136	0.702792	SNHG7	5.41425e-159	1.59698	RGS10	1.78418e-147	2.56667	LTB	1.30541e-89	3.79624	KCNAB1	5.03194e-142	4.73437	SELENOW	6.74435e-15	0.67086	LY86	1.40336e-33	4.03279	MT1H	1	4.95085	UBAC1	0.0103448	1.27618	SLC25A5	9.53917e-75	1.53551	BSG	1.51454e-75	1.25884	SLC16A10	0.065003	1.61856	NOP53	1.58048e-18	0.997387	MT2A	1
FGF7	0	3.52574	SMTNL1	5.99393e-60	2.95486	CAVIN4	5.87823e-26	2.02041	EEF1B2	1.48065e-133	0.687077	RPL18A	4.65202e-158	0.694298	CFP	4.03466e-147	6.55989	PSMB9	1.37624e-88	1.85435	COX14	7.65038e-142	1.37023	MAGED2	7.63768e-15	1.58685	BCL11A	2.0568e-33	6.27281	IGLV6-57	1	4.62265	PPP1R3C	0.0104403	1.33428	RGS14	9.54764e-75	4.50863	RBP7	1.79402e-75	3.22084	DAPK2	0.0662125	1.71486	DNAJB1	1.58048e-18	0.995257	PEBP4	1
IGF1	0	3.45141	RASA4	7.76795e-60	1.70288	RAD23A	1.57994e-25	0.793695	KCNQ1OT1	3.07082e-133	2.04473	ADAM15	5.11978e-158	3.14339	CPVL	4.50826e-146	4.49132	MT-ATP6	1.6566e-88	0.599683	BTG2	1.06814e-141	1.08281	NRP1	2.49105e-14	2.12105	SNHG7	2.11871e-33	1.41162	CAHM	1	1.76855	GPRC5C	0.0116537	1.48449	SEC62	1.058e-74	1.27771	TMEM59	2.49793e-75	1.23613	DWORF	0.0686748	0.67798	HINT1	1.63427e-18	0.925966	PRKAA2	1
CLIC1	0	0.937482	TMEM38B	1.08146e-59	1.62818	PKIA	2.58082e-25	1.36531	PABPC1	3.98452e-133	0.71892	ICAM1	1.9212e-156	2.43815	MARCO	1.53413e-145	6.14827	FCER1G	2.80995e-88	1.593	COX5B	1.17506e-140	0.905618	ARHGEF17	2.62281e-14	4.2182	CD22	2.42306e-32	6.66827	COX6A2	1	0.19145	GPATCH8	0.0145506	1.05277	C19orf53	2.70903e-74	1.39835	ITGA6	3.21907e-75	2.8264	LIMCH1	0.0707565	1.2754	SVBP	1.67503e-18	2.04772	TBC1D8	1
RPS4X	0	0.810979	KLHL30	6.03985e-59	1.66852	KIF1B	2.80238e-25	1.20061	WEE1	8.4273e-132	3.36621	NUCB1	1.0892e-155	1.45822	MT-ND5	1.76765e-145	0.994747	MT-CO3	1.87611e-87	0.59774	GSTP1	8.28623e-140	0.885596	AGAP2	3.81963e-14	5.90912	SNRPD2	4.75714e-32	0.872175	POU2AF1	1	1.973	TLE4	0.0147296	0.897261	UBL5	3.63914e-74	1.21047	TESC	3.30098e-75	3.17202	SDC4	0.0740988	1.01423	SH3PXD2A	1.94381e-18	3.21938	MDM4	1
RPS15A	0	0.757327	TNNT3	6.87913e-59	0.515462	LMOD2	2.81782e-25	1.03266	KANK1	1.50892e-131	2.68434	ID2	3.16639e-155	1.4295	ATP6V0B	1.85454e-145	1.31087	FCGR3A	2.95114e-87	3.43334	TBX2	1.64933e-138	4.99756	RSU1	5.57374e-14	1.93924	ERP29	1.27477e-31	1.39521	SAA1	1	2.96927	PLCD4	0.0147675	1.65885	LPCAT1	5.58009e-74	3.81397	ZBTB16	9.5548e-75	1.43952	PERM1	0.0751461	2.17834	TUBB	2.01711e-18	1.05379	PDLIM7	1
RPL7A	0	0.731498	SSH2	4.33969e-58	1.64949	N4BP2L2	1.04029e-24	0.519944	PMP22	4.26127e-130	0.735898	RPL37	5.04931e-155	0.700809	FXYD5	1.59056e-144	1.46665	CD74	2.71015e-86	0.255928	RPL9	3.13209e-136	0.824814	BST2	7.14829e-14	1.13783	TAGAP	3.77999e-31	3.96998	SLC12A2	1	0.844804	ZBTB43	0.0161581	1.29439	TIMM13	2.9148e-73	1.71015	JUN	1.13801e-74	1.42583	SOX6	0.0763893	1.55327	TJP1	2.09987e-18	2.02402	AC092384.2	1
MMP14	0	3.31166	SLC16A10	1.26542e-56	2.21233	ADSSL1	1.68386e-24	1.50514	ATP5PO	3.20741e-129	0.79782	CCL2	1.06389e-154	1.47512	CORO1A	2.11577e-144	2.17924	IRF1	5.31825e-86	1.26816	NDUFB8	1.44045e-135	1.13313	YWHAQ	7.52235e-14	1.16584	TCP1	6.36066e-31	1.5483	LINC00844	1	2.4016	AMPD1	0.0173085	1.44595	OAZ1	5.83678e-73	1.10104	GUCY1A2	1.23328e-74	3.76593	CA3	0.0765469	0.726772	NFIA	2.75381e-18	1.00916	DST	1
MORF4L1	0	0.867482	CHRNA1	2.21319e-56	1.34672	ANK1	1.91167e-24	1.17782	H3F3B	2.76282e-128	0.549753	HSP90AB1	1.48032e-154	0.706657	MAF	3.12677e-144	2.69697	UCP2	6.32666e-86	2.60088	RPS27A	4.10705e-135	0.874921	CD63	9.33202e-14	0.409761	TOMM7	2.4639e-30	0.705445	ABCA2	1	1.58117	RPL3L	0.0181879	1.12955	AES	6.50647e-73	1.73197	CDC42EP4	1.35794e-74	2.31633	LMOD2	0.0768989	1.21703	SUMO2	3.1644e-18	0.929285	ETS2	1
PID1	0	4.0263	SLC29A2	2.4122e-56	2.27114	GADD45G	2.26174e-24	1.24806	DBI	1.94348e-127	0.94174	RPL41	9.56736e-154	0.815153	CAP1	1.18185e-142	1.40579	PPDPF	3.53372e-85	0.835573	EEF2	1.23015e-134	0.834092	TPM2	1.83869e-13	0.277261	GPBP1	1.08772e-29	1.19646	AC009041.2	1	1.76973	MSS51	0.018798	2.02532	CAVIN1	9.10208e-73	1.32759	OSBPL1A	2.1602e-74	2.17059	TMEM38B	0.0798195	1.27788	MYL6	3.25476e-18	0.876651	ARL6IP5	1
ENO1	0	1.07949	SEMA6C	7.68491e-56	2.25602	MACROD1	3.54853e-24	1.15676	COX4I1	2.41575e-127	0.636857	TGM2	2.07647e-152	3.1202	DOK2	1.18378e-142	3.02211	CTSC	1.65775e-84	1.63495	HMGN2	5.32495e-134	1.11435	FBLIM1	2.41831e-13	3.77575	UQCRB	2.35086e-29	0.718602	CYP2E1	1	5.67886	NEDD4	0.0188744	1.84436	HSPA5	1.32174e-72	1.54315	DYNLL1	2.37181e-74	1.26963	SLC20A2	0.0839578	1.3851	CNN3	3.28046e-18	1.03379	RORA	1
EGFR	0	2.65544	RALGAPA2	1.67219e-55	2.14165	SLC29A2	3.97818e-24	1.76778	PPIA	2.63199e-127	0.6764	MALL	2.20374e-152	4.34921	RPL21	1.89203e-141	0.813948	EVI2B	1.65775e-84	2.75883	KLHL23	3.50997e-133	3.47858	RAC1	2.68141e-13	0.690828	PIM2	3.33172e-28	3.24595	MEGF9	1	1.50397	LAMP2	0.0194201	0.892171	SEC61G	1.51969e-72	1.31318	C20orf27	2.46659e-74	2.80527	P2RX6	0.0852684	1.62364	RPL31	3.89448e-18	0.927393	ANKRD1	1
RPS17	0	0.790162	PHKG1	3.71095e-55	1.50598	MAP2K3	5.30278e-24	1.35726	ZIC1	1.64375e-124	4.76378	CTSH	4.30315e-152	2.63459	ICAM1	7.34346e-141	1.9783	APOBEC3G	1.2624e-83	4.05934	PHPT1	5.18939e-133	1.21372	VASN	2.90044e-13	2.86924	CKS2	1.30397e-27	1.92579	CYB5R2	1	2.59298	PER1	0.0200734	1.16633	STAB1	8.44573e-72	3.34839	EFNA1	3.48546e-74	2.82129	HSPB3	0.0859678	1.22359	CDKN1C	3.97901e-18	2.12915	GMPR	1
RAB34	0	1.91059	SRL	1.80929e-54	2.27784	SOX6	7.39237e-24	1.70247	GAPDH	1.9424e-124	0.371406	SPTBN1	9.74645e-152	1.38517	RPL26	8.45084e-141	0.768517	SNRPD2	7.51449e-83	0.855849	JAG1	4.05982e-132	2.66973	C2orf40	3.0516e-13	2.80035	TPD52	3.52867e-27	2.81869	FGB	1	9.95022	IDH2	0.0207398	0.90594	UQCR11	1.21249e-71	1.23191	RPS27L	4.81262e-74	1.26414	UBE2G1	0.0877519	1.089	EMP1	4.59745e-18	1.2876	NR1D1	1
POLR2L	0	0.893424	MKNK2	2.23368e-54	1.47117	HRC	8.48201e-24	1.43928	CCL2	2.51886e-124	1.32542	TJP1	5.02966e-151	2.42879	CARD16	1.02494e-140	2.69726	PPP1R15A	2.56256e-82	0.907275	MGLL	1.17738e-131	1.35199	LMOD1	3.1768e-13	2.19559	FCER2	4.32029e-27	6.09114	GSTA1	1	11.9939	MKNK2	0.0215064	1.15177	PEAK1	1.40135e-71	3.55796	IGFBP3	8.06987e-74	3.03099	UBAC1	0.0889096	1.37071	MYC	5.06402e-18	1.30706	CNKSR1	1
RPS5	0	0.730633	LMO7	2.25824e-54	2.08259	TCEA3	1.22077e-23	1.14454	ST13	9.53195e-123	0.838246	MTUS1	1.03763e-147	1.47896	MFSD1	4.83251e-140	2.98677	RPL7A	3.01596e-82	0.593428	DYNLL1	1.93697e-131	0.947751	SON	3.64466e-13	0.705813	GDI2	6.63285e-27	1.26315	CPA3	1	2.63552	AL133406.2	0.0217278	2.24138	ARHGDIB	1.41565e-71	1.48045	NPDC1	9.76587e-74	1.76737	AGBL1	0.0952835	1.86803	DSTN	5.33757e-18	0.761876	MYLK2	1
COL15A1	0	3.06827	DGKZ	3.48877e-54	1.88627	SLC16A10	1.61576e-23	1.68985	IER2	2.03823e-121	1.06074	ZNF385D	1.05119e-147	2.95561	MGAT1	3.08967e-139	1.91639	PYHIN1	3.69705e-82	6.04871	ARID5A	4.76679e-131	1.97956	RPS7	4.66453e-13	0.442728	CMTM6	9.3243e-27	1.8418	ACKR1	1	0.156901	DAPK2	0.0219782	1.58006	CRIP2	1.43248e-71	1.58925	LRRC32	2.79686e-73	2.89159	GPRC5C	0.09565	1.341	RPL37	7.53858e-18	0.905968	PRKG1	1
SDCBP	0	0.923512	KAT2A	4.10324e-54	1.91679	SRPK3	4.24396e-23	1.49679	TUBA1A	2.62278e-121	1.28217	AFDN	2.674e-146	3.19792	IFI30	4.67911e-137	5.05832	RPL37A	7.65282e-82	0.566536	RPS25	8.92603e-130	0.748194	GRK5	4.93672e-13	2.60414	TPT1	1.17287e-26	0.650508	GPR37L1	1	5.8235	P2RX6	0.0225637	1.58467	RPS3	1.94976e-71	1.21839	ATP5PF	4.14453e-73	1.24283	ARRDC2	0.0973616	1.32299	CDK2AP2	7.55389e-18	2.19307	MBNL1-AS1	1
RNH1	0	1.17579	THUMPD3-AS1	9.78527e-54	1.22478	LMO7	8.8437e-23	1.51926	CXCR4	8.10839e-121	1.04515	RPL18	3.44874e-146	0.652869	MCL1	1.35599e-135	1.3599	ATP5MG	1.07796e-81	0.648172	CRISPLD2	1.29704e-129	2.13615	ARHGAP29	5.08684e-13	1.52828	MT-ND4	1.32237e-26	0.712119	DUSP15	1	3.85319	AC016831.5	0.0234045	1.20007	PLEKHO2	2.46768e-71	3.84294	FAM162B	4.92242e-73	3.26357	KLHL30	0.101439	1.23965	RPL41	8.08658e-18	0.95431	MYOM3	1
NUCKS1	0	0.945489	HDAC4	1.67352e-53	2.02907	ATP2A1-AS1	9.24755e-23	3.50701	MT-ND5	6.49767e-118	0.670483	RPL35	4.68054e-146	0.642062	ABRACL	3.64824e-134	2.73572	ELF1	1.84337e-81	1.80296	RABAC1	1.64146e-129	1.03724	SH3RF1	5.72284e-13	3.68263	DEDD2	2.17816e-26	2.31762	MT-ATP6	1	0.0918809	AGBL1	0.0264399	1.7972	ISG20	2.65799e-71	2.67211	SELENBP1	7.74099e-73	2.25733	KIAA0232	0.10277	1.48231	DDX5	1.39298e-17	0.867716	CHRNA1	1
RPS20	0	0.73359	GBE1	3.05828e-53	1.61528	DUSP26	2.27578e-22	0.990018	FGL2	7.09452e-118	2.12048	SRSF3	5.71129e-146	0.907775	DAB2	2.19937e-133	2.18939	WIPF1	2.78084e-81	2.56791	CALM3	2.72732e-128	1.40066	CDH6	6.61875e-13	3.80638	UQCRH	2.42508e-26	0.82509	GPX2	1	6.23387	ACHE	0.0271572	1.40103	HINT1	3.0005e-71	1.20966	SNHG7	1.0767e-72	1.69035	AHCYL1	0.103619	1.08281	PRNP	1.67995e-17	1.42938	TMEM233	1
SOCS3	1.4498e-307	1.23361	ABRA	4.42143e-53	2.25193	ACTN3	3.871e-22	3.13063	VAMP2	5.53373e-117	0.787119	GIMAP6	6.59563e-146	3.87189	SERPINB9	2.33942e-133	3.2814	LYAR	3.03126e-81	2.92237	PCNP	1.27908e-127	1.23871	PEBP1	9.93794e-13	0.749754	SNX2	6.77231e-26	1.90654	LMO7	1	0.441885	EYA4	0.0308922	1.86929	TM2D2	3.14774e-71	3.02562	RALB	1.38659e-72	2.50225	TMEM38A	0.106072	1.36548	STMN1	1.84815e-17	2.39644	MAFG	1
C12orf57	2.35604e-306	0.997123	DAPK2	9.92713e-53	2.3466	AC068506.1	4.36683e-22	1.97146	NCL	8.99758e-117	1.0342	NPC2	2.46666e-145	0.951147	ATP6V1F	7.10156e-133	1.36306	FYB1	7.62717e-81	3.23568	GUCY1B1	1.32539e-127	3.14287	SGCE	1.01206e-12	1.78359	FCRLA	1.5018e-25	8.30491	FXYD3	1	5.11869	DTNA	0.0343205	1.23184	TNIP1	5.01528e-71	2.29156	LEPROTL1	2.94711e-72	2.3495	FBP2	0.11106	2.14276	MTCH1	1.86113e-17	1.14919	AGBL1	1
CLU	5.84473e-306	1.3211	NR1D1	1.25546e-52	1.66066	TEAD1	4.58098e-22	1.38821	MAL	1.04971e-115	4.66887	SEC62	9.50425e-145	0.900268	RPL22	1.95364e-132	0.671847	PFDN5	1.7557e-80	0.588051	BEX3	1.06658e-126	1.33116	SELENOM	1.4739e-12	0.699139	SLC25A5	1.70004e-25	1.06018	YBX1	1	0.162887	PIAS2	0.0389263	1.29259	HMGN3	5.34709e-71	1.32684	PSME1	3.02461e-72	1.2456	MLXIP	0.111123	1.09582	YBX1	2.038e-17	0.839453	CAMK2B	1
SVEP1	3.23325e-304	5.13131	LGR5	1.5342e-52	4.08191	ARRDC2	6.69044e-22	1.2348	C6orf48	1.03071e-113	1.04804	RGCC	1.06968e-144	3.03831	RPS15	3.04845e-132	0.654704	HMGN1	3.87184e-80	1.28397	MRPS6	1.40399e-126	1.22201	SASH1	1.59403e-12	2.26885	ARPC2	3.51287e-25	0.77627	HPD	1	4.7002	CAMK2B	0.0393352	1.75276	TCEAL4	1.0261e-70	1.54126	ARL2	3.02461e-72	1.4131	MAPK12	0.114788	1.92304	FUS	2.26381e-17	1.02227	NEDD4	1
RPL37	3.72127e-303	0.723247	SAR1B	2.38975e-52	1.28232	DLGAP4	7.01196e-22	1.35106	NDUFS5	1.34407e-112	0.720707	RPL29	3.93327e-143	0.653504	FAM49B	3.17805e-132	2.44743	TRDC	9.99702e-80	7.10185	HSPA1A	2.11687e-126	0.820347	MYADM	2.68912e-12	1.69686	ABHD3	4.51504e-25	2.20067	CRTAC1	1	2.2357	FBP2	0.0441447	1.95105	TRG-AS1	1.09096e-70	5.74156	KLF4	1.12927e-71	1.46809	SESN1	0.119603	1.41232	CST3	2.36681e-17	0.83146	CREBZF	1
NFIA	5.93673e-303	1.18395	PPP1R3C	2.96954e-51	1.67428	MYLK2	8.21339e-22	1.33298	CCNI	2.33443e-112	0.657432	PTMS	6.74519e-142	1.16918	COX6B1	1.8788e-131	0.828706	ABRACL	1.48194e-79	2.38719	CLMN	3.90407e-126	3.27698	SRSF5	2.70811e-12	0.597428	CCT3	4.7594e-25	1.37071	KCNQ1OT1	1	0.749317	CALM1	0.0471857	0.359817	CD79B	1.7847e-70	3.10837	GATA2	3.74928e-71	3.51545	ANKRD23	0.123098	1.56488	PCNP	2.54068e-17	1.09748	EYA4	1
AEBP1	4.95635e-302	2.37331	DTNA	5.5883e-51	1.84342	HHATL	1.67829e-21	1.43658	RBMX	4.37518e-111	0.792427	IL32	7.52235e-142	1.16165	FCGR2B	3.12181e-131	5.76192	ARPC5L	3.13321e-78	2.03852	RPS27L	7.21571e-126	1.00524	INAFM1	4.42325e-12	2.4552	MUM1	6.94809e-25	1.89284	COL9A2	1	3.29546	MAP2K3	0.0471857	1.28582	YWHAB	5.46034e-70	1.35818	UTRN	4.20243e-71	2.11336	TEAD1	0.123728	1.29905	EEF2	2.71508e-17	0.91674	DIAPH1	1
TXN	2.06362e-298	0.95942	TNFRSF12A	1.44313e-50	0.906164	SGCG	1.79308e-21	1.58186	SERPINB6	4.62803e-111	1.16658	EVA1C	1.19477e-141	3.57033	BLVRA	1.8008e-129	2.72825	ZFAND2A	1.31249e-77	1.98132	UBB	8.33715e-126	0.713381	2011-09-01	1.64294e-11	2.38281	CD72	7.66679e-25	4.91305	MEG8	1	1.0987	HHATL	0.0474787	1.41857	OST4	6.45148e-70	1.20906	PTPRB	5.47387e-71	3.1868	BHLHE40	0.12552	0.78991	RCAN1	2.87534e-17	3.58968	MYADML2	1
TRAM1	1.87843e-297	1.43434	FAM214A	4.05343e-50	2.18096	TNFRSF1A	4.27522e-21	0.799158	EIF4B	5.62492e-111	1.07281	BTNL9	2.00253e-141	4.73542	C3AR1	6.53145e-129	6.14418	FAM49B	1.87315e-77	2.38921	COX4I2	1.63783e-125	3.18783	MYL12B	2.18573e-11	0.637192	UBB	1.59268e-24	0.698562	CASKIN2	1	1.27668	FTX	0.0475495	0.933112	SWAP70	7.31086e-70	2.50304	CDC42BPA	5.7243e-71	2.10662	ITGA7	0.131262	1.09083	RPS21	2.879e-17	0.880691	CIPC	1
FAP	2.84409e-296	5.24391	UGP2	6.17336e-50	1.00079	UCP3	5.78598e-21	1.9202	EID1	2.68593e-110	0.711944	CD36	6.799e-140	1.75935	SH3BGRL	8.43578e-129	1.21683	CALM1	2.35797e-77	0.623733	MAGED2	5.58617e-125	1.53712	TBX2	2.43267e-11	3.53013	BST2	2.14812e-24	0.992418	CCND1	1	1.47501	COQ10A	0.0514194	1.48587	EIF4G2	7.89373e-70	1.37825	UACA	9.10176e-71	1.40235	JPH1	0.135161	1.79446	IRF1	3.66579e-17	1.49329	TSPAN8	1
NFIC	1.25174e-295	0.995508	ANKRD23	4.22105e-49	2.17413	ADPRHL1	6.40214e-21	1.71692	MEG8	5.05952e-110	3.3073	FAM107A	1.11741e-139	4.12962	HSPA6	3.25406e-127	1.63417	XCL1	7.3492e-77	7.27189	AOC3	9.52697e-125	4.08624	B2M	2.93623e-11	0.339975	RAN	4.07431e-24	0.854913	MT-ND3	1	0.0985265	MYOM1	0.0519542	1.32295	SDF2L1	1.00178e-69	2.44349	RCN1	1.18691e-70	1.7263	CUTC	0.138242	1.15533	TOB1	3.83978e-17	1.39759	DEPTOR	1
TMEM258	7.78719e-295	0.929236	TEAD1	1.0614e-48	1.82486	NR1D1	1.3634e-20	1.19103	TGFBI	5.37665e-110	1.57937	ARL4A	2.02495e-139	2.47152	CREM	4.93676e-127	1.76251	SERP1	3.42725e-75	1.07967	OST4	1.49991e-124	0.874007	CKM	3.07449e-11	0.322425	ELF1	4.54209e-24	1.54572	CADM2	1	0.855048	SRPK3	0.0539147	1.47455	NEDD8	1.7042e-69	1.29305	C4orf3	2.31199e-70	1.2477	TNNI1	0.139564	0.528158	HLA-E	4.14449e-17	0.957126	SLPI	1
EPHX1	2.70934e-294	1.21659	UBE2G1	1.33368e-48	1.32852	TXLNB	1.478e-20	1.20533	CLCN5	3.60221e-108	3.7254	FLOT1	5.57025e-139	1.45047	DUSP1	5.1118e-127	0.736854	IFITM2	7.87923e-75	0.678823	RRAS	6.97449e-124	2.48247	NES	4.43315e-11	2.69698	UXT	6.1829e-24	1.05375	RRM2	1	2.78863	MYADML2	0.0555997	1.57609	APLNR	1.75299e-69	4.25293	VAMP2	2.65917e-70	1.2092	KCNN3	0.151255	1.76876	RPS9	4.21176e-17	0.870004	UBFD1	1
RPL18A	7.73664e-290	0.691782	MYADML2	1.34721e-48	2.24833	ARPP19	1.57687e-20	0.688483	H3F3A	1.25596e-107	0.554412	RPL22	2.15014e-138	0.656651	CD52	1.56667e-126	2.26638	PPP1R2	3.3297e-74	1.42778	HES1	1.19897e-123	0.943346	COL5A3	4.85813e-11	3.9248	ICAM3	6.85389e-24	2.7398	ITGB8	1	2.76607	PLIN5	0.0590502	0.915909	PRDX5	1.84742e-69	1.33383	FOXN3	3.72368e-70	1.98936	SLC7A6	0.151567	1.65213	HNRNPF	4.47067e-17	1.19751	PRRC2B	1
DCLK1	5.69324e-287	4.66902	POLR2J3-1	1.81899e-48	1.23482	POPDC2	2.4356e-20	1.67315	ANXA1	1.91894e-107	0.673035	SELE	2.51347e-138	6.38856	CXCL16	1.99532e-126	4.60067	MT-CYB	3.61891e-74	0.576584	RPL7A	1.30875e-123	0.75938	PRKAR1A	4.96874e-11	0.986905	NFKB2	1.07863e-23	2.33238	NUDT14	1	1.3092	TMEM52	0.060443	1.4014	SELENOH	2.098e-69	1.40871	ISOC1	7.44241e-70	2.67279	COQ10A	0.156555	1.53781	PDGFRL	4.51038e-17	1.4101	CASZ1	1
MVP	1.02697e-286	2.22548	HSPB1	5.17048e-48	0.23921	TOB1	2.91322e-20	0.948921	UGCG	3.96676e-107	2.26342	MSN	3.05065e-138	1.5999	RPS21	4.40402e-126	0.672223	SSR2	4.88903e-74	1.00046	TUBA1A	3.92506e-123	1.19736	EIF3K	5.2543e-11	0.677451	IGHA1	1.43498e-23	2.63753	LYRM9	1	1.15089	PHTF2	0.0622045	1.46107	DNM3OS	2.80255e-69	4.33083	FXYD5	1.21131e-69	1.39455	MBNL1-AS1	0.157417	1.65094	CTGF	5.82495e-17	1.61268	SALRNA2	1
RPL41	1.37318e-286	0.848379	COL4A3	1.40043e-47	1.72899	SEMA6C	5.41566e-20	1.47902	ATP5MG	6.33642e-107	0.593441	RPS5	4.35105e-138	0.658599	HCK	2.48434e-125	6.66028	SAT1	2.08182e-73	0.645827	WTIP	1.01935e-122	4.21586	TNFRSF21	5.72841e-11	3.60936	UCP2	2.97853e-23	2.23826	ORM2	1	12.0013	LPIN1	0.0624388	1.28871	BIRC3	6.30923e-69	2.21347	CALCOCO2	1.33796e-69	1.77448	HNRNPM	0.165868	0.963557	TUBA1B	5.86897e-17	0.893746	SCN4A	1
TMEM50A	9.31047e-284	1.14893	FXR1	2.28087e-47	1.17718	DENND2C	1.04982e-19	1.20452	SGCA	6.97051e-106	0.674936	ANXA2	5.26707e-138	0.723722	BIRC3	3.94812e-125	2.11682	CDC42SE1	2.63211e-73	1.65087	MGP	1.11684e-122	0.6762	COL27A1	5.90751e-11	4.13792	LSM7	6.02998e-23	1.152	DCN	1	-0.252941	ATP5IF1	0.06245	0.667771	GUK1	1.26443e-68	1.28782	DAD1	2.33226e-69	1.26034	ZNF302	0.172023	1.27409	RPS18	7.27315e-17	0.953339	ALPK2	1
UBA52	1.37578e-283	0.676826	ADSSL1	2.86149e-47	1.96556	AMPD1	1.12071e-19	1.2776	ACTG1	1.05837e-105	0.532817	TXN	3.50625e-137	0.977525	RPL35	1.53187e-123	0.638672	RPL23	4.32438e-73	0.561026	RPL27A	3.67703e-122	0.784954	SCN4B	6.08965e-11	4.82347	CDC42SE2	1.33977e-22	2.18525	TTR	1	10.0664	FHOD1	0.0630351	1.48677	PAPOLA	1.27454e-68	1.59949	SARAF	3.67611e-69	1.28284	AC058791.1	0.173341	0.936409	HSPA8	9.59313e-17	0.905141	AKAP9	1
CNN3	2.82472e-283	0.93031	SQSTM1	4.74175e-47	0.483087	MAP3K20	1.82819e-19	0.829364	EIF3F	6.5955e-105	0.807136	NDRG1	6.93714e-137	2.01161	ZFP36L1	8.34419e-123	1.00809	TSPYL2	2.02497e-72	2.10084	NDUFB10	1.14406e-121	0.96626	GPRIN3	6.25909e-11	4.06727	RCSD1	1.58168e-22	2.85256	ANK3	1	1.06766	SEMA6C	0.0637102	1.39748	HIF1A	2.73196e-68	2.03849	GUCY1A1	4.83201e-69	2.6535	EHBP1L1	0.192944	1.28038	SNHG15	1.03421e-16	1.97753	TXLNB	1
COL4A1	5.46562e-281	2.29255	DDIT4L	1.0913e-46	1.43816	BHLHE40	3.98082e-19	0.711942	PPP1R15A	1.4711e-104	0.696561	JUNB	1.2154e-136	0.727058	RAB31	4.93807e-121	3.12372	GPR65	7.48272e-72	4.6546	COX17	1.86605e-121	1.04581	TECR	8.09862e-11	1.13838	OST4	1.63507e-22	0.67669	ANGPTL3	1	9.11377	ESCO1	0.0658228	1.33059	FDXR	2.92433e-68	4.80278	SH3BGRL	1.10197e-68	1.34958	SEMA6C	0.195132	1.40143	RPS12	1.03798e-16	0.935817	KLHL40	1
ATP6V0E1	5.68847e-280	0.843444	EEF1A2	1.16803e-46	2.10895	DNAJB5	4.74692e-19	1.67979	TRMT112	3.07501e-104	0.751889	HSP90AA1	6.60462e-136	0.679941	STAB1	1.11835e-120	4.03304	EIF1	9.63683e-72	0.453448	PGF	2.23288e-121	2.59244	APP	8.52263e-11	1.01153	RPL22L1	2.13099e-22	1.20778	PCBP4	1	0.662932	SRL	0.0665158	1.34844	AAMDC	5.19457e-68	2.11481	ASPN	1.23254e-68	2.2168	SLC25A37	0.205765	1.08855	PDLIM4	1.04607e-16	1.96571	GOLGA4	1
IFI16	9.58928e-280	1.10451	TRIM7	1.52823e-46	2.10334	HDAC4	6.77392e-19	1.59323	ATP5MC2	6.33712e-104	0.583298	ETS2	9.54656e-136	1.03661	RPS15A	1.10976e-119	0.670018	HLA-F	2.3908e-71	2.18158	PEBP1	1.05657e-120	0.887065	SLC38A11	1.0409e-10	4.67748	EIF1AY	3.00403e-22	2.28059	SOX2	1	5.13014	SPEG	0.0711123	1.35462	NFKBIE	7.35817e-68	3.82346	RBPMS	1.23425e-68	2.24624	PKIA	0.206798	1.30627	RPS8	1.2144e-16	0.888302	HDAC4	1
LAMP1	5.71217e-279	1.15696	PLIN4	3.61761e-46	2.70496	P2RX6	1.32776e-18	1.77264	HSD17B11	9.28918e-104	1.18455	ARPC1B	1.45546e-135	1.3653	MPEG1	9.67154e-118	6.08599	RPLP0	4.7792e-71	0.534265	RPS6	2.07657e-120	0.856327	KANK3	1.06606e-10	2.73362	HSPA1B	3.20741e-22	0.673222	CALM2	1	0.23208	CDH15	0.0719988	1.37727	ARL2BP	9.32087e-68	2.40749	GABARAPL2	1.26012e-68	1.21837	ASH1L	0.20803	0.981287	MORF4L2	1.43155e-16	1.15	ANKRD10	1
MT-ND5	1.85965e-277	0.723482	XPO4	3.95932e-46	2.7189	NEDD4	1.76851e-18	1.90479	TLN2	7.13338e-103	3.38295	FAM167B	4.0849e-134	5.51911	MT-CYB	1.90295e-117	0.657384	TRAF3IP3	5.693e-71	5.01763	CFL1	7.60671e-119	0.779456	EIF4A2	1.27869e-10	0.553684	LAT2	7.40916e-22	3.22641	NRXN1	1	5.19935	MUC20-OT1	0.0731632	0.925076	HYAL1	7.68281e-67	3.99173	CSRP1	3.13573e-68	1.4637	MID1IP1	0.215394	0.921189	RAB34	1.60713e-16	1.5238	ATP6V1FNB	1
PTGDS	3.77113e-277	1.99311	TRIM72	8.53353e-46	1.66512	IL32	2.00362e-18	0.63008	CALM2	1.94484e-102	0.513817	HSD17B11	7.74446e-134	1.44174	RBPJ	9.82819e-117	1.57684	PIM2	1.80406e-69	3.79227	RAP1A	7.7026e-119	1.46598	PPP1CB	1.34196e-10	1.01857	NR4A2	1.25717e-21	1.58147	ALDOB	1	5.22505	B3GAT2	0.0732204	1.48258	STAB2	8.29603e-67	8.92416	PCNP	5.83696e-68	1.33015	CAMK2B	0.217563	1.79027	TCF25	1.70706e-16	1.0883	FTX	1
HMGB1	3.20771e-276	0.687307	DHRS7	1.03849e-45	0.875933	LINC01372	2.34058e-18	1.67	SNHG7	2.75478e-101	1.22453	PLK2	2.40803e-133	2.62578	VMP1	1.38061e-116	1.47045	PPP1R18	2.70714e-69	2.21631	CDH6	1.48941e-117	4.91822	MGLL	1.34918e-10	1.217	PTPRC	3.11407e-21	1.66815	AC114760.2	1	1.11247	SNRNP70	0.0778711	0.77622	ANKDD1A	2.16734e-66	5.00533	HLA-DMA	6.52944e-68	1.80859	SYPL2	0.218018	1.20199	ALDH1A1	2.08554e-16	1.48179	PGPEP1L	1
DDR2	5.08302e-276	2.87094	SERPINF1	1.1747e-45	0.464621	MLXIP	2.96819e-18	1.10332	ST5	1.62038e-100	2.35853	GPIHBP1	1.26143e-132	5.14892	H2AFY	5.39423e-116	1.53248	RUNX3	4.98715e-69	5.01505	NACA	2.72025e-117	0.747781	TIMP1	1.37362e-10	0.519685	ZFAND2A	3.9912e-21	1.61067	MATN2	1	1.25862	CKMT2	0.0778951	1.09455	CITED4	4.90433e-66	4.27264	NFIB	3.29456e-67	1.31279	ABCC5	0.223297	0.870242	LGALS1	2.09119e-16	0.854487	LINC01372	1
EEF2	9.79031e-276	0.726354	AC092384.2	1.19385e-45	2.46037	MAPRE3	3.13943e-18	1.46724	GAS1	5.11644e-100	1.84972	ELK3	1.10682e-131	3.17013	RPL18A	7.29183e-116	0.626791	GIMAP7	2.78686e-68	1.92455	PNRC1	2.81459e-117	0.766982	CNGA1	1.7347e-10	6.01284	MRPL18	3.9912e-21	1.40511	SORD	1	2.34578	XIST	0.081344	0.736032	TMSB10	2.29761e-65	1.30932	ZFP36L1	1.52602e-66	1.2161	ANKRD10	0.228147	0.871719	AMD1	2.31073e-16	1.39567	NAA25	1
FCGRT	2.68596e-275	1.00556	UTP11	1.81277e-45	1.24945	ABCC5	4.59372e-18	0.969125	COMT	3.11306e-99	1.13504	DDIT4	2.52515e-130	1.11622	CLEC10A	1.35319e-115	6.03837	EZR	4.78099e-68	1.99044	ARHGAP29	3.44243e-117	1.42375	PTEN	1.84344e-10	2.0517	STIP1	4.55946e-21	1.67732	IGLL5	1	3.55391	TOB1	0.0876094	0.904188	LINC01116	6.18538e-65	2.92492	CXCL2	1.55627e-66	1.64837	KLHL24	0.229133	1.18954	PTN	2.38135e-16	3.71292	MAP3K2	1
MT-ND3	2.54406e-274	0.707963	NNMT	6.97014e-45	0.560184	EIF4E2	8.81253e-18	1.13026	SEC62	3.16878e-99	0.652583	C4orf3	5.20879e-130	1.00341	LRRFIP1	1.37184e-114	1.31889	PRR13	5.64764e-67	1.39758	CCL2	9.72962e-117	1.37229	PRKG1	3.1501e-10	1.70278	BCL2A1	6.91451e-21	1.84239	HPGD	1	1.52402	HSF2	0.0925696	1.5691	CTNNBL1	7.15796e-65	2.69311	ARF1	4.56404e-66	1.20405	DGKZ	0.238238	1.27454	SEC63	2.58296e-16	1.50958	CKMT2	1
PEBP1	2.60191e-273	0.800115	PTPN3	1.48351e-43	2.76032	CACNA2D1	1.61319e-17	1.51328	KLF2	5.42522e-98	1.30133	CDC42	3.36278e-129	0.89652	HSP90AB1	5.83497e-114	0.660685	COMMD6	8.66735e-67	0.725212	MZT2B	1.69552e-116	1.20727	GSTP1	3.33739e-10	0.531155	TSTD1	1.1796e-20	1.87195	LRRC17	1	1.71366	TRIM7	0.0959397	1.43637	CCT4	8.65314e-65	1.58742	H3F3B	6.56808e-66	1.03084	CACNA2D1	0.238504	1.52339	EFNB1	3.13903e-16	3.44302	SIX1	1
GLIPR2	6.90601e-273	2.23553	ALPK3	1.75958e-43	2.2668	TRIM7	2.50024e-17	1.48492	DDIT4	5.59941e-98	1.10751	RPL27	5.93149e-129	0.618509	MXD1	1.981e-113	3.12874	COX4I1	1.82103e-66	0.550771	ANGPTL1	1.1754e-115	1.9822	CNBP	3.88602e-10	0.567634	CNN2	1.59545e-20	2.5379	TNNT1	1	0.155995	LINC01089	0.0986147	1.62464	TIMP2	8.98384e-65	1.66193	UBE2L6	9.9265e-66	2.09791	CYB5R1	0.248027	0.773397	DNAJA1	3.34856e-16	0.86914	SPEG	1
ECM1	1.05029e-272	3.56673	GAMT	1.76551e-43	1.22517	MYOG	3.09445e-17	1.42904	HSPA5	1.95277e-96	1.14583	PLAT	2.16452e-128	3.83259	CD4	8.57389e-113	5.53751	RPL8	2.83061e-66	0.559846	RPL34	1.32931e-115	0.935583	HRC	4.04562e-10	1.72864	P2RX5	2.14557e-20	3.83289	IGLV3-1	1	2.43015	SNHG25	0.0987131	0.871426	VAPA	9.47004e-65	1.30076	CAVIN3	1.71842e-65	1.33401	LRRC39	0.263419	1.55386	SOX4	4.18559e-16	1.56707	PIAS2	1
RPL31	3.0289e-272	0.714579	NT5C2	4.54252e-43	1.94697	SRL	3.99091e-17	1.43362	COX7C	6.0226e-96	0.514377	HSPA1B	4.06974e-128	0.757521	HNMT	5.75577e-112	2.20997	CLEC2D	3.45715e-66	3.66768	MORF4L1	2.1983e-115	0.830724	STOM	8.86248e-10	0.927142	ANAPC16	2.19692e-20	0.641801	GPM6A	1	2.66897	LMO7	0.101397	1.301	PELO	1.65862e-64	3.19157	AP2M1	2.3784e-65	1.29285	ANO5	0.265899	2.0285	TCEAL3	4.30839e-16	2.25862	MSI2	1
RPL23A	3.85488e-272	0.728091	FITM1	1.02485e-42	1.69511	MIR503HG	1.45471e-16	2.72836	PEG10	6.0226e-96	4.73152	DYNLL1	4.54033e-128	0.853441	RPL32	1.51621e-111	0.70795	PTPN7	1.06838e-65	5.15923	ATP5MD	3.25344e-115	0.852035	ADAMTS4	1.17686e-09	2.7423	CD19	3.69176e-20	7.4214	APOA1	1	3.72629	PTP4A3	0.102758	0.840202	MANF	3.06792e-64	2.19638	CYR61	2.3784e-65	1.26224	SRL	0.267515	1.48705	SRRM2	4.50602e-16	0.927454	TMEM182	1
OLFML3	3.93554e-272	2.71278	PFKFB2	1.28088e-42	3.34443	FXR1	2.05398e-16	0.833587	H1F0	1.02143e-95	1.55059	CDKN1A	2.69873e-127	1.28823	FPR1	8.28692e-111	7.30192	RACK1	1.09709e-65	0.519162	COX8A	6.6851e-115	0.924116	TUBA1A	1.26928e-09	1.12592	HLA-E	5.43148e-20	0.435689	EYA2	1	2.22036	LMOD2	0.103922	1.01638	NAA38	5.03916e-64	1.62206	MGST3	3.33963e-65	1.09361	PIAS2	0.269015	1.26283	PHLDA2	4.58429e-16	2.28787	LMCD1	1
NID1	1.40647e-271	3.4639	PACSIN3	3.38916e-42	1.38763	PSMD3	2.27146e-16	1.04653	JUND	3.66339e-95	1.05339	TMEM255B	1.46299e-126	4.69517	RPS23	1.13342e-110	0.660041	FYN	1.17241e-65	2.80134	KCNA5	2.31088e-114	4.95163	GGT5	1.39835e-09	2.79993	DNAJB6	9.8039e-20	0.87592	DCLK3	1	3.16937	MLXIP	0.105953	1.04412	SLC40A1	1.32011e-63	2.36787	SYNE2	3.79806e-65	1.42207	TMCC1	0.286327	1.60274	CCDC3	4.74933e-16	2.57667	MIR22HG	1
RPL10A	2.04442e-271	0.670408	MYL1	4.90742e-42	0.706949	IGFN1	3.65149e-16	1.3826	COPS9	2.4362e-94	0.875481	CD9	4.95349e-126	1.13083	UQCRB	4.58592e-110	0.653932	IL2RB	3.45706e-65	7.12324	CLTB	4.18963e-114	1.09265	SRSF3	1.53063e-09	0.675115	SNHG8	1.37071e-19	0.747261	IGHG2	1	2.30355	CLIP4	0.1065	1.38713	SVIP	1.74386e-63	2.13829	CDKN1B	8.81357e-65	2.07029	MIR503HG	0.292161	2.06895	CD151	5.25847e-16	0.903899	GPC1	1
ESD	2.24694e-271	0.98493	CHCHD10	7.65403e-42	0.889966	PDE7A	4.47589e-16	1.17414	HNRNPA0	2.4362e-94	0.821316	TSHZ2	5.70546e-126	1.90223	DAZAP2	2.53158e-109	1.32433	SAMSN1	5.4396e-65	2.68943	MRGPRF	6.33592e-114	3.02579	EMILIN1	1.77208e-09	2.41006	TMEM243	1.42796e-19	2.17247	PODXL2	1	1.95633	TRIM13	0.108954	1.31043	MT-ND3	2.06731e-63	1.15932	SRI	1.46086e-64	1.36944	PITX2	0.296221	1.51893	LAMA4	8.93468e-16	2.51599	SLC16A1-AS1	1
FKBP8	1.1884e-268	1.17483	ZBTB43	1.39169e-41	1.69375	HACD1	4.56542e-16	1.58664	HTRA3	3.37946e-93	1.37695	PSME1	7.18401e-126	0.976673	CD302	2.82923e-109	2.49908	TAGAP	9.15917e-65	4.26499	SELENOK	8.33911e-114	0.934726	LAMP1	2.23906e-09	1.0117	CREM	2.14457e-19	1.37644	GJB1	1	22.4032	MIR29B2CHG	0.109135	1.10117	MRC1	2.06731e-63	3.12917	SNX3	1.96269e-64	1.13983	GADD45G	0.315156	1.12292	FKBP8	9.2714e-16	1.10267	SYNPO2	1
MT-CYB	1.95543e-267	0.679956	ARRDC2	2.02819e-41	1.41737	CHRNB1	4.95409e-16	1.32731	CD9	1.08744e-92	0.671215	CD151	7.53148e-126	0.935984	APLP2	1.00514e-108	1.27051	CYCS	1.48814e-64	0.893496	BTF3	1.37425e-113	0.746718	CDKN1B	2.33343e-09	1.82353	BCL2	2.39979e-19	2.77229	AMBP	1	10.0601	MYOG	0.115675	1.31397	MARCKSL1	2.16335e-63	2.44398	ADD1	2.1253e-64	1.66944	CALM1	0.319431	0.309471	AP2M1	9.66716e-16	1.03233	LIMCH1	1
AHNAK	4.92712e-267	1.1843	PFKM	6.87324e-41	0.985427	GBE1	5.20946e-16	0.999352	ID3	1.4602e-91	1.05829	UBC	1.03568e-125	0.585734	PRR13	2.2047e-107	1.43935	MATK	8.18236e-64	7.01803	COL6A2	4.31107e-113	0.740726	SGIP1	2.46058e-09	4.78032	2001-03-01	2.57785e-19	3.85651	APOH	1	8.56167	CHRNB1	0.11674	1.27244	CCDC50	3.13802e-63	2.11337	FERMT2	5.59478e-64	1.82275	CDH15	0.321471	1.44633	FTL	1.04606e-15	0.665158	NT5C2	1
KRTCAP2	1.17256e-265	1.11949	RBFOX2	8.48728e-41	1.64145	CAMK2B	9.29757e-16	1.53061	C1QTNF3	2.25781e-91	2.92774	KCTD12	1.57623e-122	1.94542	NCF2	4.99034e-107	5.16928	RSRP1	4.75221e-63	1.06038	YWHAH	4.32612e-113	1.45881	PGM5	2.57029e-09	3.41177	HNRNPA2B1	3.6091e-19	0.607059	MYL10	1	3.52281	PHKG1	0.119016	0.967841	NBDY	3.94204e-63	1.90736	RDX	6.54076e-64	1.60141	AAK1	0.341323	0.939034	LDHB	1.07152e-15	0.959314	MAPRE3	1
RBPJ	2.10225e-265	1.12253	OSBPL6	3.13637e-40	1.75664	FTX	1.89252e-15	0.933166	SBDS	5.23433e-90	0.737128	PPP1R15A	1.72723e-120	0.842659	CEBPB	5.18244e-107	0.800777	LAT	4.34651e-62	4.60114	RAB13	4.47765e-113	1.39402	GSTK1	3.4505e-09	1.15473	CFL1	3.82479e-19	0.578729	BIRC5	1	1.84853	SSH2	0.122849	1.0681	SERP1	8.07967e-63	1.29814	HLA-DQB1	1.60901e-63	1.92086	FHOD1	0.342157	1.46583	MORF4L1	1.27371e-15	0.819385	HSPB3	1
SSR2	9.78117e-265	0.981803	TMEM245	5.75603e-40	2.01535	SCN4A	1.89963e-15	1.77348	CSRP2	6.43329e-89	1.36104	OCIAD2	4.3602e-120	3.34778	POMP	5.48602e-107	0.834425	LSP1	7.26233e-62	0.947676	PGAM1	2.81899e-112	1.31969	AP2M1	3.48097e-09	1.05229	CD40	4.23576e-19	2.2413	MYMK	1	7.50614	EGF	0.12337	1.45249	TCEAL8	8.51092e-63	1.87731	HMGB1	2.13537e-63	1.08726	ABRA	0.359291	1.25149	CYCS	1.30101e-15	0.880354	GCLM	1
MRFAP1	1.77272e-261	0.946884	CAMK2B	6.1208e-40	2.34179	SLC20A2	2.97288e-15	1.12213	TCEAL8	9.21095e-89	1.40371	TSPAN14	1.90948e-119	2.80091	GNG5	1.50412e-106	0.992702	SAMD3	1.68628e-61	7.07741	ESD	8.27964e-112	1.06818	SLC43A3	3.79394e-09	1.99998	HSPA4	5.61375e-19	1.85198	KRT14	1	6.93022	TUT4	0.130529	1.14621	CHMP2A	1.06233e-62	1.48033	NDRG2	2.49337e-63	1.07634	MAFG	0.366772	1.13961	ARL6IP1	1.51831e-15	1.14923	MYH2	1
TAX1BP3	1.05936e-259	1.57462	USP2	6.94446e-40	2.03331	ADSL	3.37035e-15	1.44365	HSPE1	1.78184e-88	0.525884	CALCRL	7.9196e-119	3.24909	ATP2B1	2.41758e-106	2.02792	HNRNPC	2.30185e-61	0.847106	UQCRQ	3.16661e-111	0.851265	SNRK	3.89214e-09	2.57208	ZNF331	6.5025e-19	2.13062	CHP2	1	6.98712	ZNF207	0.133873	0.8622	HSPA4	1.52387e-62	2.44936	PGRMC1	3.36352e-63	1.6034	MACROD1	0.38367	1.14036	LGALS3	1.54148e-15	0.836767	WIPI1	1
TSPO	5.20899e-259	0.968996	PRKG1	1.34775e-39	1.70672	FSD1L	4.69461e-15	2.21755	GBP2	2.23838e-86	1.51344	RPL7A	3.86259e-118	0.611595	CKLF	7.881e-106	2.03035	LEPROTL1	2.81971e-61	2.1351	LITAF	5.20446e-111	1.10438	COX7B	4.1541e-09	0.684337	SMAP2	7.53555e-19	2.74038	CD22	1	1.80221	GLRX	0.140676	0.975459	RPS26	1.58493e-62	1.15178	COX6A1	4.29309e-63	1.11805	TXLNB	0.385527	1.3033	PLK2	1.99837e-15	1.96693	WDR6	1
SNX9	9.0383e-259	2.02092	MYOM3	2.13471e-39	3.50387	MIR22HG	4.97293e-15	1.18029	COX7A2L	2.86137e-86	1.01086	PPFIBP1	8.85076e-118	2.14826	KDM6B	7.12987e-105	2.14417	GIMAP4	6.27422e-61	1.93819	NRGN	6.51246e-110	4.99896	CLEC11A	4.36757e-09	2.80577	SP110	7.54099e-19	2.11021	RBP4	1	2.9822	UBR3	0.15873	1.30945	RPS27L	5.17255e-62	1.19826	BRK1	4.31049e-63	1.19267	GAPDH	0.390926	0.232419	HILPDA	2.16853e-15	3.33	TRIM13	1
HEXB	3.61649e-257	1.71375	CNKSR1	2.60817e-39	2.45205	AGBL1	7.15708e-15	1.83519	SYF2	1.01589e-85	0.949126	RPS27	2.38427e-116	0.702182	NOP10	9.50506e-105	1.115	C12orf75	3.61251e-60	1.45839	NUDT4	3.50127e-109	1.30736	PPDPF	4.62134e-09	0.685679	SMIM14	9.85771e-19	1.68263	AC009403.1	1	0.69812	EHBP1L1	0.163139	1.08297	UBE2D3	6.87175e-62	1.12648	CD79B	4.82391e-63	2.82156	PHKG1	0.399848	1.01736	ATP6AP2	2.21524e-15	1.24916	MYO18B	1
COMMD6	1.40952e-255	0.765683	HRC	3.2055e-39	1.77544	SMG1	7.59239e-15	1.04824	EIF3G	1.75496e-85	0.779846	CALR	3.99281e-116	0.941875	RPL36A	1.03469e-104	0.682107	YWHAZ	1.63989e-59	1.1142	MRPL33	2.54478e-108	1.02378	RGL3	5.55781e-09	4.09389	JCHAIN	1.01551e-18	1.81465	FGFR4	1	0.955942	RTN4	0.168433	0.425346	HSD17B12	1.06126e-61	1.87012	HLA-F	5.23048e-63	2.15658	MIA2	0.401647	1.6968	AP3S1	2.46878e-15	1.26348	RNF115	1
NACA	2.66979e-255	0.663285	MACROD1	3.62307e-39	1.4352	UNC45B	7.75268e-15	2.23154	TSC22D3	3.02815e-85	0.960136	WARS	3.17888e-115	2.94059	IQGAP1	1.27828e-104	1.55353	CYTOR	9.09962e-59	1.55009	RPL24	2.68241e-108	0.679846	FLT1	6.6221e-09	1.97799	TSPAN13	1.19112e-18	2.78858	NFE2L3	1	2.56644	GAMT	0.169158	1.02864	POLR2K	1.92778e-61	1.58195	LEPROT	6.01095e-63	1.34589	TRIM7	0.405915	1.41537	MXI1	2.46878e-15	2.24062	SQSTM1	1
PTGIS	1.00387e-254	4.46168	ANKRD10	4.55355e-39	1.11693	SYNPO2	9.13271e-15	0.844064	ATP5F1D	6.66363e-84	0.585703	ARL2	5.83661e-115	1.19592	LGALS9	1.65383e-104	3.68147	CARD16	1.72963e-58	2.08746	RHOA	2.24622e-107	0.817913	SRP14	8.3965e-09	0.37377	TRMT112	1.19112e-18	0.633297	EDN3	1	1.05737	TMEM182	0.170612	1.77502	SARAF	2.2094e-61	1.29206	RRAS	1.0117e-62	2.49465	PRH1	0.407049	1.46514	RPL10A	2.54294e-15	0.813904	CA3	1
RPS11	4.87227e-253	0.658119	ADPRHL1	1.52098e-38	2.26254	FHOD1	9.79029e-15	1.43791	SRP14	3.30142e-83	0.48318	SYNE2	6.13867e-115	1.24155	HLA-DQA1	1.08017e-103	2.9331	RAP1B	2.04205e-58	1.21045	GPRC5C	7.63175e-107	1.73659	NUDT4	9.7578e-09	1.17901	DRAM2	1.30113e-18	1.79194	SCRN1	1	1.81197	SIX1	0.172487	0.963788	SYNE1	2.78696e-61	2.44662	ID2	1.07984e-62	1.53681	PPP1R12B	0.408595	1.17413	PDE1A	3.63654e-15	3.02285	SOX6	1
RPL21	1.11232e-251	0.792959	ACHE	3.1215e-38	1.82153	NOL3	1.0051e-14	1.07188	TBCA	9.53247e-83	0.728387	GABARAPL2	2.78297e-113	0.922276	GSTO1	3.05922e-103	1.26588	NACA	1.04308e-57	0.493795	CHCHD10	1.93832e-106	0.885164	MYLK	1.02448e-08	1.74427	ACAP1	1.63467e-18	2.43686	RTKN	1	1.36119	TMEM38A	0.189453	1.16787	GRPEL1	3.00933e-61	2.3582	HEY1	1.09097e-62	3.10511	MUC20-OT1	0.409455	0.933757	ARL13B	3.65371e-15	2.96138	PTPN3	1
REXO2	2.24203e-251	1.24873	NOL3	3.65161e-37	1.5518	UBE2D1	1.1218e-14	0.821848	CLTA	3.05321e-81	0.766931	NOP10	5.92902e-113	1.01942	BRI3	1.37687e-102	1.42553	CLIC3	4.22082e-57	6.35225	HSPA1B	1.25812e-105	0.715942	SCN7A	1.19396e-08	2.41224	SERF2	1.63847e-18	0.568176	SLC25A48	1	4.67799	TSPAN8	0.195149	1.71008	ENG	4.94148e-61	1.79396	HYAL2	1.70461e-62	2.18762	MAPRE3	0.412438	1.34751	INMT	3.84003e-15	2.86761	AC074117.1	1
RBMS1	5.55736e-251	1.53255	CUTC	3.79798e-37	1.31007	PLCD4	1.62042e-14	1.45655	KCNN3	3.56591e-81	2.10383	RPL23A	7.32896e-113	0.655863	EFHD2	3.25567e-102	2.87856	ACTR3	8.263e-57	1.43148	TMSB4X	1.72578e-105	0.883204	FNBP1L	1.30932e-08	2.95258	STK17B	1.90681e-18	2.21657	CAPS	1	1.28442	LINC00513	0.201599	1.28272	BCAP31	7.21734e-61	1.62835	DPYSL2	2.02196e-62	1.60772	ESCO1	0.417598	1.40123	AAMP	5.16438e-15	1.47967	POPDC2	1
RPL29	8.51292e-251	0.64085	SLC2A5	1.13355e-36	3.01926	PHKG1	2.11568e-14	0.943662	GDI2	4.32712e-80	0.920797	EMP2	1.09561e-112	1.25539	HLA-DQB1	4.14137e-102	2.50067	DEDD2	8.73821e-57	2.29825	COMMD6	2.27204e-105	0.827163	EPAS1	1.76778e-08	1.43403	LCP1	2.1714e-18	1.72251	TMEM117	1	1.37472	GBE1	0.202108	0.969343	PMVK	7.3966e-61	2.24619	CCND3	2.5315e-62	1.94444	PLIN5	0.417598	0.859866	SDC2	5.16438e-15	0.849309	CFL2	1
RPL8	1.04568e-250	0.676404	TLE4	6.68034e-36	1.04863	FITM1	2.12296e-14	1.09976	RPL22L1	4.57211e-80	1.24891	FAU	4.20749e-112	0.589683	RPL41	4.65134e-100	0.754668	PSME2	1.14268e-54	1.18674	ATP5MC2	1.095e-104	0.741589	CIRBP	1.87488e-08	0.388631	EIF3D	3.34659e-18	0.943798	PEG10	1	1.04593	CNKSR1	0.206552	1.46482	GPBP1	8.60358e-61	1.36374	SRSF3	6.69668e-62	1.12228	KMT2C	0.41926	1.30166	SRSF2	5.16438e-15	0.893029	PPP1R12B	1
OST4	1.37168e-249	0.737636	MRLN	7.99981e-36	2.30554	AK1	2.86938e-14	1.61635	FOXO3	1.60597e-79	0.834742	BTF3	4.04291e-111	0.615791	CD48	9.22321e-99	2.61665	ADGRE5	2.04431e-54	2.33113	ARPC2	2.83252e-104	0.851248	CHD9	2.79963e-08	0.95009	SMCHD1	4.29762e-18	1.70909	RASL11B	1	2.01211	PFN2	0.215895	0.903743	SUMO3	9.36379e-61	1.61704	UBA2	1.05363e-61	1.70091	MSI2	0.42028	1.27076	ENTPD2	5.33592e-15	6.09061	TMCC1	1
RTN4	1.21042e-248	0.694679	PERM1	9.01131e-36	2.79343	CFL2	7.29495e-14	0.77018	RHOA	1.06536e-78	0.556651	DNAJB1	5.36951e-111	0.723757	DNAJA4	1.20841e-98	1.9777	CHORDC1	1.78066e-53	1.65599	FKBP8	4.40658e-104	1.10349	CFL1	2.85104e-08	0.435395	TAF1D	5.29643e-18	0.918153	ARHGEF16	1	3.90082	SMTNL1	0.216181	1.51055	TRIOBP	9.92166e-61	2.66865	PSMB8	1.20897e-61	1.73222	PPTC7	0.425557	1.45062	TFG	5.71444e-15	1.58024	HSPA2	1
KRT10	1.86209e-248	1.12045	EHBP1L1	2.26548e-35	1.53723	SREBF1	8.1322e-14	1.57611	SSR2	3.02601e-78	0.781116	EHD2	6.1537e-111	1.82025	LYN	2.3491e-98	3.42982	GPBP1	2.49267e-53	1.01772	H3F3B	1.6126e-103	0.62786	COBLL1	2.96125e-08	3.07616	DNAJA4	6.08122e-18	1.53276	ANAPC15	1	0.900864	ACACB	0.216233	1.48245	TDGF1	1.64004e-60	7.0908	MAFF	1.32942e-61	1.67774	KIAA0930	0.438802	1.52058	TMBIM1	6.18652e-15	1.41328	ANK1	1
FOS	1.10236e-244	0.889394	KTN1	2.39022e-35	0.632469	CALM1	9.98659e-14	0.370562	HEY1	1.04356e-77	2.36555	FOXP1	1.59113e-110	1.28704	ATP5MC2	3.82269e-98	0.660651	SLA	8.48335e-53	3.41122	CCND1	4.65859e-103	3.0544	FERMT2	4.11999e-08	1.58969	COX7C	6.41612e-18	0.531176	VTN	1	5.06826	USP54	0.222619	1.02737	MINOS1	2.52527e-60	1.26892	NUCB1	1.42101e-61	1.4606	KPNA3	0.440307	1.33795	RBM3	7.19914e-15	0.861253	THBD	1
ACKR3	2.35236e-242	3.68325	AQP7	2.69801e-35	3.30853	LPIN1	1.05986e-13	1.30214	SOCS3	9.25928e-77	1.0344	TSC22D1	1.39399e-109	0.843999	KCTD12	2.69428e-97	2.07179	ARPC1B	8.7166e-53	1.22318	HMGB1	5.24191e-103	0.686479	NFASC	4.56746e-08	4.06847	POU2F2	7.98966e-18	4.01468	CHRDL2	1	0.805258	HSPB3	0.225543	1.01028	ARL4A	2.69124e-60	2.60067	MIER2	1.51494e-61	3.39181	FSD1L	0.453875	1.8591	DYNLL1	7.49615e-15	0.883334	FLCN	1
VEGFD	6.76169e-242	2.71341	MAP3K20	3.43506e-35	0.995614	MRLN	1.8032e-13	1.45783	RND3	7.48156e-76	1.66376	AKR1C3	8.45818e-109	1.4898	PPT1	1.83078e-96	1.96939	TBC1D10C	1.76818e-52	5.44644	CLIC4	1.09233e-102	1.66284	JAG1	4.90584e-08	2.16081	HCLS1	1.18142e-17	2.225	SULT2A1	1	5.21766	WIPI1	0.228932	1.20159	RANBP1	1.65413e-59	1.38031	MT1M	3.48706e-61	1.47223	ATP6V0A1	0.467001	0.915397	GPX3	8.15612e-15	0.869823	KIAA0930	1
RPL15	1.28502e-240	0.669004	GPD1	3.67938e-35	1.62903	TMOD1	1.82451e-13	1.46035	LMNA	2.9828e-75	0.663295	ISG15	1.27246e-108	1.85549	NCF4	7.50123e-96	5.09937	CD3G	2.17232e-51	7.03565	MAP7D3	1.72188e-102	2.42225	SDHD	4.99768e-08	1.20623	ITSN2	1.43707e-17	1.64042	DHH	1	4.28645	KLHL40	0.230282	1.00335	NDUFA3	1.67496e-59	1.27773	CYP4B1	4.4477e-61	2.97623	GPAT3	0.483391	1.56075	EPB41L4A-AS1	8.73141e-15	1.3299	KLHL24	1
SFRP4	2.90406e-240	3.61614	SLC29A1	1.20475e-34	1.68603	GPC1	2.28598e-13	1.38139	DUT	5.65734e-75	0.917972	RPL12	2.55622e-108	0.61755	S100A12	1.41704e-95	7.04966	ACTG1	2.80689e-51	0.486842	CDKN1A	1.95724e-102	1.37312	ATP6AP2	5.72704e-08	1.20406	FCRL1	1.81618e-17	8.62954	HAMP	1	4.13993	AKAP9	0.231242	0.658372	CIB1	2.237e-59	1.50226	PTK2	5.19877e-61	2.12267	SPEG	0.485977	1.31733	ISYNA1	8.74358e-15	2.07097	RIC3	1
CYB5R3	6.01576e-240	1.01079	SLC1A3	1.26794e-34	3.05495	TSPAN8	3.3271e-13	1.81855	TCIM	1.03557e-74	1.71194	ERG	3.82918e-108	4.99238	LCP2	2.65862e-95	4.5671	IL10RA	4.44155e-51	3.29779	C4orf3	5.59582e-102	0.940686	EZR	5.96784e-08	1.63928	BCAS2	1.91984e-17	1.36479	FAM92B	1	3.27704	PCNX4	0.234124	1.22413	CARD16	2.79113e-59	2.34866	ITM2B	1.47355e-60	1.0987	CMBL	0.487289	1.51309	SELENOS	8.91433e-15	1.03103	SESN1	1
SELENOS	2.94195e-239	1.04508	SOX6	1.38606e-34	1.81372	CDH15	3.93766e-13	1.34931	HMCN2	9.29053e-74	2.10107	PDIA3	4.88086e-108	1.05317	RPS2	4.11898e-95	0.605359	RPL22	8.98734e-51	0.471653	ANXA6	9.18819e-102	1.3783	RBPMS2	7.17173e-08	2.85533	SNN	2.10605e-17	1.97872	SLC44A4	1	4.22396	MT2A	0.239243	0.225108	DPM3	3.09748e-59	1.89898	CNN3	1.67135e-60	1.09096	PGM1	0.505939	1.22978	THBS4	9.70253e-15	1.25971	BHLHE40	1
NDFIP1	6.20705e-237	1.17654	GDNF	9.7901e-34	2.1024	FEM1A	4.43513e-13	1.36185	EIF3K	1.23004e-73	0.542104	GATA2	1.1386e-107	4.15155	VCAN	4.5839e-94	2.43267	MT-ND3	1.65436e-50	0.467981	CRIM1	1.834e-101	1.65053	SNX3	7.23509e-08	0.590018	KMT2E	2.11519e-17	0.845379	TSC22D4	1	1.24075	ZNF302	0.239804	1.11609	SELENOP	4.40626e-59	0.972748	TMBIM6	1.69577e-60	1.05907	ASB15	0.506336	1.70752	HCFC1R1	1.02117e-14	1.1311	USP2	1
RPL27A	2.08903e-236	0.669954	DDX17	1.65505e-33	0.835588	HSPB6	5.24061e-13	0.651602	TMA7	1.55012e-73	0.490793	GJA1	1.14094e-107	3.0023	MSR1	6.32598e-94	6.45427	KLRG1	1.73183e-50	5.45894	PSMC3	2.52357e-101	1.13411	MRVI1	7.61975e-08	3.15955	NOP58	5.67939e-17	1.2353	IGHM	1	1.17052	UBE2G1	0.241138	0.957042	UQCRQ	6.18582e-59	1.0851	YWHAQ	2.33786e-60	1.12654	PCNX4	0.510867	1.18841	DNAJB9	1.04492e-14	1.46167	SRPK3	1
ZFAS1	2.15435e-236	0.807706	WIPI1	2.2596e-33	1.66605	KIAA0232	1.33859e-12	1.21011	SELENOP	5.30474e-73	0.400793	RAB5C	1.66637e-107	1.2657	TALDO1	2.10178e-93	1.50537	UQCRB	3.58829e-50	0.460173	ANXA11	7.46099e-101	1.16579	APLP2	8.41824e-08	1.01911	CKM	7.57475e-17	0.256131	AL354733.3	1	1.65813	TSC22D1	0.241827	0.415085	FRMD4B	8.52447e-59	3.09392	UQCRC2	3.65782e-60	1.30962	XIRP1	0.511593	0.854437	EIF4B	1.0568e-14	1.01178	PPP1R3A	1
ATRAID	5.49765e-236	1.0392	TMEM52	2.4303e-33	1.55528	SESN1	1.36711e-12	1.08871	CNBP	1.06152e-72	0.501601	S100A11	2.34431e-107	0.614045	TMEM176B	3.77612e-93	1.92381	CD44	4.93868e-50	0.959645	CYB5R3	7.56169e-100	1.00429	NDUFA5	1.06366e-07	1.09542	PTPN6	7.58854e-17	2.96069	SLC25A22	1	1.94546	USP2	0.251921	1.1313	NDUFB5	1.01601e-58	1.48936	PLOD1	3.78249e-60	2.33443	TRIP10	0.522211	0.966025	RPL11	1.05776e-14	0.875937	PLA2G4C	1
RPL3	7.63827e-236	0.768865	PPP1R12B	2.92947e-33	1.48269	SSH2	1.4831e-12	1.10105	UBXN1	1.12884e-72	0.728758	RPL13A	3.7982e-107	0.676923	MAP3K8	4.64325e-93	2.2876	AHSA1	5.47702e-50	1.50727	RPL21	1.75406e-99	0.862123	C12orf57	1.14519e-07	0.827516	SRGN	7.64921e-17	0.408317	VARS2	1	1.12247	SLC25A37	0.255412	0.883869	RAC1	1.17923e-58	1.10112	CDC42EP1	6.52753e-60	2.78844	FAM189A2	0.536643	1.95852	PCBP2	1.06359e-14	0.825281	MYLK4	1
DBI	1.74529e-235	0.817844	SPEG	4.25189e-33	1.89204	PCNX4	2.07839e-12	1.28628	ECHDC2	1.51609e-71	1.00159	NACA	4.99001e-107	0.593013	CLEC7A	2.50522e-92	6.59345	EVI2A	1.41843e-49	3.17739	RAC1	3.32533e-99	0.754188	EPB41L1	1.25047e-07	3.81293	CHPT1	7.88921e-17	1.53466	CD79A	1	0.217602	FSD1L	0.256261	1.9172	TACC1	1.69958e-58	1.4793	DSTN	7.51271e-60	0.928714	SLC25A25	0.53943	1.46367	RAB3IL1	1.41677e-14	2.76713	FAM189A2	1
RPL35	4.30022e-235	0.631503	ACSS2	4.71948e-33	2.11659	AC092384.2	2.71566e-12	1.60083	KHDRBS1	1.55181e-71	1.0297	LEPROT	7.72166e-107	1.14687	PPP1R15A	7.31044e-92	0.756786	RHOF	2.12905e-49	3.1788	AKAP1	4.15137e-99	2.28222	ATP5F1A	1.44948e-07	0.810728	HMGN2	1.41848e-16	0.665563	STC2	1	2.04918	TRIM55	0.265533	1.6965	RNF11	2.29672e-58	1.96215	APLP2	1.0482e-59	1.21471	SNRNP70	0.547357	0.743755	BEX4	1.61179e-14	1.64769	NR2C1	1
UGDH	1.40375e-234	2.95997	CLIP4	6.60554e-33	1.91231	CDH13	2.88484e-12	1.25234	RAPSN	4.04309e-71	2.48574	IGFBP2	1.32342e-106	2.47419	MARCKS	8.41359e-92	1.37985	CLK1	2.21594e-49	0.880185	NDUFB2	1.2374e-98	0.808574	DENND3	1.5121e-07	3.0206	ATP5MG	1.43383e-16	0.518184	COL9A3	1	1.36264	ANKRD10	0.269904	0.729495	ISOC2	2.34942e-58	2.34114	DENND3	1.32728e-59	3.39906	SSH2	0.54751	1.12547	TMSB10	2.12217e-14	0.902235	EHBP1L1	1
PLAGL1	2.67574e-234	2.35647	CPED1	8.55012e-33	1.80974	KIAA0930	3.14144e-12	1.57444	RAB34	4.5222e-71	1.29091	RPL24	2.0092e-106	0.553337	YWHAB	1.21698e-91	0.948955	MT-ND2	4.04646e-49	0.513086	RASGRP2	1.34268e-98	2.89798	ENPP1	1.55994e-07	2.93682	SIT1	2.23205e-16	4.80361	ADH4	1	3.88351	GTF2IRD1	0.274583	1.66394	ERH	7.15141e-58	1.1867	SUMO1	1.40009e-59	1.12524	MYH7B	0.551469	1.24745	ST3GAL4	2.16929e-14	3.33337	SSH2	1
PRDX5	6.23643e-233	0.884532	ZNF302	2.18698e-32	1.40044	CALML6	3.61929e-12	3.35942	TAGLN2	4.98414e-71	0.604722	NOSTRIN	7.4109e-106	5.01015	HSPA8	1.76288e-91	0.683043	FAM107B	4.70289e-49	2.36134	FIS1	1.70012e-98	0.934043	HIC1	2.00822e-07	2.67075	CMPK1	2.44523e-16	1.1597	AC025159.1	1	1.01389	LNPEP	0.279206	1.28057	PPP1CC	8.28324e-58	1.72489	PPP1R12A	1.88745e-59	1.53411	ADSL	0.559375	1.55385	XRCC6	3.3081e-14	1.02516	C9orf3	1
NDN	7.78809e-233	1.77017	B4GALT5	2.37371e-32	1.82455	SLC22A3	7.60183e-12	2.21504	FABP5	1.22965e-70	0.713798	TGFBR2	2.85951e-105	1.33727	NFKB1	3.36641e-91	3.07716	ZNF331	4.98381e-49	2.2336	RPS5	3.47039e-97	0.69192	INPP4B	2.0342e-07	3.12867	SSR2	3.50473e-16	0.736477	CTNS	1	1.27546	PLA2G15	0.2793	1.58634	TMEM258	8.35194e-58	1.12646	C12orf57	3.10991e-59	1.12401	RNPC3	0.575096	1.29639	FOXS1	3.36184e-14	4.73804	MAPT	1
JUNB	6.82976e-232	0.751606	LINC01372	3.43293e-32	2.13604	XIST	7.61043e-12	0.659238	FN1	1.34157e-70	1.01895	ENY2	3.05385e-105	1.06227	FOSB	4.33473e-91	1.18423	OSTF1	8.20197e-49	1.88568	EEF1D	1.41856e-96	0.681246	EDNRA	2.07746e-07	3.18188	PIK3IP1	4.15709e-16	2.03654	EGR2	1	1.38988	SMARCD3	0.2793	1.24404	HLA-F	8.78868e-58	2.14841	C1QTNF9	3.40735e-59	4.00492	IDH2	0.579726	0.669584	PRDX5	3.74448e-14	0.888791	SYNPO2L	1
PTMS	2.52691e-230	0.899903	ETS2	3.51093e-32	0.82157	NIPSNAP2	1.37784e-11	0.875113	SPG21	3.6352e-70	1.47165	SWAP70	6.53613e-105	2.08958	GK	5.24596e-91	4.34019	PTGER4	1.53964e-48	2.44474	TUBA1B	1.68303e-96	0.775396	MYLIP	2.66108e-07	1.32734	SYNGR2	4.15709e-16	0.722402	IGFN1	1	0.241208	POLR2J3-1	0.282379	0.819699	CTNNAL1	9.30453e-58	2.95938	MYO1B	3.4872e-59	3.15866	VPS13A	0.586094	1.47865	EIF3L	4.38743e-14	0.918013	TMEM38B	1
FAM3C	1.72497e-229	1.58392	KLHL24	5.22355e-32	1.39227	DYSF	1.45713e-11	1.77224	SLC47A1	6.90513e-70	2.39263	IL6	8.26579e-105	3.77251	EVI2A	9.79304e-90	3.57227	XCL2	2.06818e-48	7.32869	RERG	6.11995e-96	2.47939	MUM1	2.68768e-07	1.70161	MOB1A	6.6621e-16	1.43247	LDLRAD3	1	1.00843	PKIA	0.287139	1.22099	PHPT1	9.56298e-58	1.15876	CD46	4.18079e-59	1.44903	CISH	0.595828	1.22036	CAMLG	4.38743e-14	1.05425	SGCG	1
SERF2	3.02087e-229	0.615123	DIAPH1	7.2739e-32	1.67157	MID1IP1	1.64732e-11	0.77499	PARK7	2.43049e-68	0.577389	TMEM173	5.83289e-104	1.85266	ADAP2	1.07751e-89	4.31202	RPL24	2.78934e-48	0.439887	SBSPON	1.0178e-95	4.95456	EBF1	2.81123e-07	1.61184	CYCS	7.75762e-16	0.713981	PRUNE2	1	1.04351	AC011498.4	0.291385	1.84056	FHOD1	1.48241e-57	2.14105	CRISPLD2	4.39955e-59	1.75473	PLA2G15	0.60436	1.73455	SLC25A6	4.84925e-14	0.836174	PPP2R3B	1
PLXDC1	1.41917e-227	2.84513	SCN4A	8.52702e-32	2.19946	KAT2A	1.69769e-11	1.1907	MSC	1.77129e-67	3.3541	IFNGR1	1.77109e-103	1.41856	METRNL	2.06714e-89	3.43778	CKS2	8.44971e-48	1.84657	LGI4	1.43711e-95	2.55828	ELOVL5	3.03748e-07	1.92568	IFT57	1.42041e-15	2.36377	RAP1GAP	1	6.88009	WNT9A	0.292491	2.11087	BTNL9	1.67756e-57	2.82126	OCIAD2	4.98573e-59	2.83565	ATP1B4	0.614763	2.0411	SERTAD3	5.48093e-14	1.66507	B3GNT5	1
LEPROT	1.50524e-227	1.09367	PIAS2	2.16424e-31	1.59738	KPNA3	2.16384e-11	1.08278	MATN2	1.87757e-67	2.94264	ADAMTS9	4.49463e-103	3.58072	RPL19	2.85826e-89	0.563988	RASSF5	3.54685e-47	3.6281	HIST1H4C	1.44799e-95	1.30712	TUBA1B	3.48801e-07	0.583801	SLC38A1	1.56879e-15	2.28643	L1CAM	1	3.43164	ALPK3	0.292904	1.21117	PDLIM1	2.26982e-57	1.20528	FLOT1	5.63771e-59	1.31049	TNKS2	0.620039	1.13935	TRIB2	6.13609e-14	3.10088	CLASRP	1
SLC43A3	7.55348e-227	2.26221	KIAA1217	3.14938e-31	1.89373	CMBL	2.82371e-11	1.42483	PROX1	8.72507e-67	2.82397	LIMS2	1.48906e-102	2.68064	AREG	5.71618e-89	3.3735	SPOCK2	7.80393e-47	4.12288	RPL37A	3.1879e-95	0.643745	TMEM47	3.49718e-07	1.69695	MT-CYB	1.69388e-15	0.54809	AC008267.5	1	1.68611	ASH1L	0.299574	0.834652	HNRNPA2B1	2.42503e-57	1.0325	HPCAL1	5.94098e-59	2.292	MFGE8	0.635288	0.408175	EGFLAM	6.32179e-14	2.12829	IDI2	1
CSTB	9.15843e-227	0.844219	AGBL1	1.32052e-30	2.32574	PITX2	2.92812e-11	1.36519	MT2A	1.49916e-66	0.514783	HMGB1	1.72411e-102	0.598117	SLC25A5	3.81201e-88	1.05969	HERPUD1	1.05526e-46	0.899906	MT-ND4L	7.10604e-95	1.09901	COL4A2	3.62487e-07	1.71454	EVL	1.84238e-15	1.96895	SLC17A9	1	1.70627	POPDC2	0.308164	1.37863	ST13	2.68685e-57	1.19159	KLF9	6.85133e-59	1.24239	LMO7	0.638426	1.11708	ST13	6.45961e-14	0.848992	UNKL	1
RPL5	9.35978e-227	0.623438	MSI2	2.57488e-30	1.61715	PDK4	3.69721e-11	0.708771	PA2G4	2.75967e-66	0.83658	GPR146	5.09509e-102	4.25494	BASP1	1.70176e-87	3.35797	MYL6	2.74032e-46	0.388862	NUCKS1	7.49003e-95	0.825812	PGAM1	3.85069e-07	1.18846	CCNI	1.93972e-15	0.500374	KRT80	1	5.53722	CACNA2D1	0.312015	1.2779	GMFG	3.26926e-57	1.71106	SUMO2	7.47333e-59	1.06296	TMEM182	0.644444	1.74015	AKR1C2	6.58742e-14	1.8868	TECRL	1
GLUL	1.1068e-225	0.80382	DEPTOR	3.64333e-30	1.65893	CISH	3.96467e-11	1.19153	BEX4	1.5416e-65	1.56786	ROBO4	1.1881e-100	4.07969	DBI	2.5236e-87	0.891596	PIM1	4.47132e-46	1.6419	ARPC5	1.46016e-94	1.02461	PPT1	4.7106e-07	1.51106	GRB2	2.08314e-15	1.42874	MLIP	1	0.448534	ANKRD23	0.316541	1.25522	DDX24	3.40599e-57	1.2725	TECR	1.26481e-58	1.0943	TRIM45	0.653256	2.42758	FAM133B	6.59644e-14	1.13378	PSMD11	1
TMSB4X	3.45811e-225	0.748927	ACACB	5.73542e-30	2.06241	ACTC1	4.07284e-11	1.66429	CTNNB1	2.24279e-65	0.992647	TSPAN13	3.04859e-100	3.6109	RPL30	3.21597e-87	0.581862	ARHGEF1	5.42408e-46	2.48453	RPL35A	5.43476e-94	0.758531	ECM2	4.7355e-07	2.52068	HVCN1	4.36465e-15	3.16965	APLP1	1	2.75902	EEF1A2	0.320226	1.36474	NINJ1	3.83666e-57	1.90842	TGFB1I1	1.83073e-58	1.90775	ACTN3	0.660152	2.1658	BNIP3L	6.59644e-14	1.26171	PPP6R3	1
TAGLN2	1.03168e-222	0.784949	QKI	6.95286e-30	1.11581	TP63	5.50264e-11	1.84247	TIMP1	2.94947e-65	0.379341	YWHAE	1.93417e-99	0.802498	EMB	7.46401e-87	4.17688	HCLS1	8.54526e-46	2.49663	RPS16	1.29199e-93	0.680988	ATP5F1D	5.00622e-07	0.601491	PARP1	5.77367e-15	1.84515	LY6D	1	5.5656	FOXP2	0.324627	2.18024	BANF1	8.11624e-57	1.26119	LIMS2	2.30819e-58	2.60509	ABCC9	0.665383	1.22055	NBL1	6.59644e-14	1.55727	KLHDC8B	1
RPL30	9.99093e-222	0.634311	ACAT1	2.48026e-29	1.15795	CNKSR1	5.95471e-11	1.51371	DNAJA1	3.38656e-65	0.663651	ADAMTS1	4.08805e-99	1.48702	NCF1	2.6141e-86	4.03176	SKAP1	1.87493e-45	6.15806	TBC1D1	2.26806e-93	2.6617	GCC2	6.22133e-07	1.56737	TMSB10	5.86352e-15	0.515581	CD24	1	1.30108	SLC20A2	0.327988	0.993144	SLC16A9	1.13686e-56	6.56075	RBM17	2.57284e-58	1.45798	ARSG	0.672758	1.82692	RNF5	7.57794e-14	1.61977	DUSP26	1
RPL39	1.16966e-221	0.673717	EMC3	3.45544e-29	1.12372	ZNF302	6.98553e-11	0.984444	SKP1	8.501e-65	0.452483	CALM1	4.15336e-98	0.629703	TNFAIP2	2.9086e-86	1.66283	CD8A	2.88453e-45	4.54165	LDHA	7.77768e-93	0.746465	UBB	6.26584e-07	0.316637	GTF3A	6.81078e-15	0.902624	FCRL5	1	0.558723	DEPTOR	0.329982	1.23677	PSTPIP1	1.38358e-56	4.42827	GUCY1B1	2.80151e-58	3.05279	KLHL40	0.674382	0.897215	COX7A2L	8.65821e-14	1.04845	PDE7A	1
TCF7L2	4.95616e-220	2.40652	ARID5B	3.90724e-29	0.638871	CHRNA1	9.40642e-11	0.878911	HNRNPC	1.18603e-64	0.63736	IL6ST	4.29831e-98	1.19648	FKBP1A	4.58378e-86	0.696045	SH2D2A	4.61959e-45	5.79675	UBL5	9.26825e-93	0.753167	SLC16A12	7.697e-07	5.90312	LITAF	7.62395e-15	0.996223	CYP19A1	1	5.46669	JPH1	0.330777	1.46644	ATP5ME	1.47919e-56	1.06628	CARMN	3.22904e-58	2.50353	PLA2G4C	0.679131	1.54631	FKBP5	1.16336e-13	1.15721	SLC7A6	1
ALDH1A1	7.8548e-220	1.44163	PPTC7	4.24186e-29	1.97347	USP2	1.01321e-10	1.17088	CRYAB	2.81779e-64	0.532075	EIF1	8.28896e-98	0.4336	PCBP1	4.70869e-86	0.818511	SH2D1A	5.24954e-45	3.05672	HSP90AA1	7.98405e-92	0.615464	DYNC1I2	7.79278e-07	1.02601	PIM3	9.65708e-15	1.07484	C2orf88	1	1.49082	UNC45B	0.337265	2.07733	TMBIM4	1.47919e-56	1.16686	TSPAN4	3.34278e-58	1.41677	FITM1	0.679842	1.20407	UBXN1	1.18442e-13	0.869538	MYH1	1
NT5E	1.99746e-219	4.4336	CACNA2D1	6.81905e-29	1.73006	HSF2	1.01786e-10	1.38916	NFIC	2.04411e-63	0.661762	PPA1	9.49795e-98	1.31522	LY86	5.08185e-86	4.8835	RGCC	1.20554e-44	1.41859	RALY	9.01175e-92	1.40534	MXRA8	8.22127e-07	1.26238	EEF1G	1.03001e-14	2.34394	RARRES2	1	0.679807	CEP85L	0.343396	1.23052	C11orf58	1.94299e-56	1.088	GNB2	3.50844e-58	1.21989	AL133406.2	0.681803	1.72722	CD82	1.38742e-13	1.75403	GPATCH2L	1
SEC11A	5.84433e-219	0.895068	MAPT	1.15699e-28	2.07241	PHTF2	1.02911e-10	1.38404	MRFAP1	3.56053e-63	0.640995	BACE2	1.14195e-97	3.0598	RPL37A	1.10224e-85	0.532897	CNOT6L	1.36289e-44	2.10947	SRP14	1.12384e-91	0.635888	COL18A1	9.6557e-07	1.81003	YPEL5	1.23519e-14	1.23065	IL34	1	0.9399	B3GNT5	0.350878	1.33208	GSTO1	2.08495e-56	1.39723	MEF2C	3.67282e-58	0.904149	MAMSTR	0.682634	1.66139	FCGRT	1.41435e-13	0.854171	PACSIN3	1
ABI3BP	1.10708e-218	3.62167	C9orf3	1.21072e-28	1.13416	ANKRD10	1.16591e-10	0.726581	CITED2	5.81451e-63	1.08433	TMOD3	1.49147e-97	2.0234	UPP1	6.72658e-85	2.376	RBM39	1.4969e-44	0.614991	GAPDH	1.16076e-91	0.418871	RASL12	9.98826e-07	2.95934	PSMB9	1.58153e-14	1.20321	LAMP5	1	4.37028	HSPB6	0.356764	0.715287	MLEC	2.13941e-56	2.24937	SELENOP	7.48445e-58	0.908346	DEPTOR	0.68448	1.18442	PLEC	1.54698e-13	1.82043	KSR1	1
ITGBL1	3.77939e-218	3.18146	NFE2L1	1.27912e-28	1.24872	GPAT3	1.16966e-10	1.38362	CHCHD10	2.26015e-62	0.501696	LDHA	1.2477e-96	0.707858	NLRP3	1.54079e-84	6.8474	2006-09-01	4.51083e-44	2.62199	SYNM	4.67317e-91	2.10509	ARHGAP15	1.08739e-06	2.9978	RPL36AL	1.77596e-14	0.480906	TMEM215	1	3.76684	PPP2R3A	0.359792	1.34767	SF3B6	2.14402e-56	1.23377	CD93	7.55779e-58	2.32267	OGT	0.700022	1.18748	TMED10	1.61804e-13	1.03388	CAMK2A	1
PGRMC1	1.74433e-216	1.48123	ATP1B4	1.2973e-28	3.57621	TEAD4	1.42986e-10	1.52965	EIF3M	3.47009e-62	0.949783	RDX	1.29948e-96	1.31137	VASP	1.99076e-84	1.90159	PLEK	4.78731e-44	2.16976	CARHSP1	6.26657e-91	1.27417	C11orf96	1.16144e-06	0.798072	TRBC2	1.84541e-14	2.30343	MCM4	1	1.28343	BACH1	0.378371	1.18803	RENBP	2.25024e-56	4.0587	EPB41L2	7.88478e-58	1.8676	TNK2	0.715542	1.50424	SAP18	1.67257e-13	0.885811	RBM26	1
GFPT2	4.62648e-216	4.29741	ASB15	2.64408e-28	2.4494	MYOM1	1.49368e-10	0.945296	EIF2A	1.12043e-61	1.18581	TIMP4	1.98545e-96	3.76524	C15orf48	4.71653e-84	6.69336	APOBEC3C	1.35944e-43	2.33701	RPL18	7.73554e-91	0.659739	COX7C	1.22079e-06	0.316324	PHF20	2.83991e-14	1.33783	GRK4	1	1.62315	AC092384.2	0.382203	1.20635	PRDX3	2.36575e-56	1.51134	GNAI2	8.65554e-58	1.65281	TWF2	0.718842	0.782084	STAT3	1.67428e-13	0.935328	BCO2	1
HSP90B1	5.35636e-216	0.855094	MLXIPL	2.87391e-28	2.07105	PSMD11	1.88917e-10	0.886795	TCEAL7	1.48688e-61	2.69195	STC1	2.03609e-95	5.85046	CKS2	5.19818e-84	2.26122	DDX5	1.73744e-43	0.416952	RSU1	1.39012e-90	1.64095	CDC42EP1	1.34732e-06	2.4042	GPR18	3.438e-14	5.57012	AURKA	1	1.93407	PWAR6	0.385862	1.8998	IGLC2	4.17767e-56	1.18487	TMEM219	2.9951e-57	1.43289	UTP11	0.721028	0.820367	UBB	2.49263e-13	0.705179	AC015813.1	1
RPS29	6.30912e-216	0.587618	CAVIN4	3.50346e-28	2.08357	STRIP2	2.17514e-10	1.67072	NPPC	1.77389e-61	4.62879	NRP1	2.29186e-95	1.94686	KYNU	7.35802e-84	6.23576	GLIPR1	3.25683e-43	1.9529	BAG1	1.86221e-90	1.26446	CCNI	1.35932e-06	0.482605	PPP1R15A	7.19763e-14	0.416901	TTC36	1	4.34395	VPS8	0.394227	1.28994	CYYR1	4.55158e-56	2.81304	ANXA5	4.59104e-57	1.01532	HRC	0.733379	1.26045	MCL1	2.58196e-13	0.848573	FITM1	1
TNFAIP6	6.64505e-216	3.73999	MYOZ3	3.69577e-28	2.46428	ASB15	2.65312e-10	1.56168	GREM1	5.31572e-60	5.43315	RASIP1	3.41609e-95	4.02775	CCRL2	2.35749e-83	4.63525	STAT4	3.69006e-43	5.70174	NENF	1.97428e-90	0.958527	NEURL1B	1.37395e-06	3.21204	RGS1	7.3348e-14	2.26665	IGLC7	1	4.39343	MSI2	0.399121	1.041	HNRNPK	6.1419e-56	1.10835	RAB11A	5.64631e-57	1.3525	OSBPL7	0.737918	2.43075	FXYD1	2.61048e-13	0.719802	NPLOC4	1
PRDX4	7.46741e-216	1.50171	ZBTB20	4.85471e-28	0.612662	ALPK3	2.73534e-10	1.21775	PPIB	6.08737e-60	0.56249	HIF3A	5.69035e-94	3.8648	CAPZB	2.6048e-83	0.97746	CAP1	7.20584e-43	1.05644	COX7A1	3.02221e-90	0.588774	RARRES2	1.40401e-06	1.06803	SWAP70	7.76899e-14	1.78858	GATB	1	1.05266	GPC1	0.401542	1.24655	YWHAH	7.6298e-56	1.58167	RASD1	6.72541e-57	1.86794	FXYD1	0.738698	0.611511	GADD45A	2.86422e-13	1.20079	PHTF2	1
EMP2	1.32968e-215	1.14782	BHLHE40	1.25895e-27	0.775612	PPP1R1A	7.02755e-10	1.25586	HMGN1	6.90481e-60	0.909767	DLL4	9.95545e-94	5.08047	SMAP2	3.54795e-83	3.08052	APMAP	9.38101e-43	2.07109	PDGFA	3.31784e-90	2.64101	TCIM	1.82876e-06	1.35426	SNHG15	1.42849e-13	1.52833	ALDH6A1	1	1.19374	NDUFS7	0.407923	0.772534	NES	8.13602e-56	2.93095	SDCBP	9.64505e-57	1.00719	ALPK3	0.740457	1.30554	JUND	3.04956e-13	0.836335	COQ10A	1
NBL1	9.3679e-214	1.75475	POPDC2	1.67705e-27	1.95013	HSPA2	8.86508e-10	1.24649	SELENOM	8.44796e-60	0.364848	IFI44L	5.9686e-93	3.93902	LILRB2	9.51449e-83	6.7082	GZMK	1.13739e-42	7.15635	PARK7	5.41542e-90	0.766799	HNRNPK	1.84515e-06	0.585721	NFKBIE	1.82091e-13	2.80316	SEC14L2	1	1.74339	AAK1	0.412133	0.752074	MT-ND1	8.78425e-56	1.07849	RSU1	1.2161e-56	1.78178	PER1	0.740763	0.999501	MAGED2	3.18581e-13	1.27311	MYH7B	1
RGMA	1.11009e-213	1.58249	CACNG1	2.21926e-27	1.27685	MAPT	9.07382e-10	1.34091	KREMEN1	8.87992e-60	2.69512	SERPINH1	5.00183e-92	1.02121	ATP5MPL	1.99315e-82	0.715674	OAZ1	1.81582e-42	0.407436	IER2	5.75718e-90	0.963783	RASGRP2	2.12547e-06	2.48253	TERF2IP	2.59214e-13	1.04411	BIRC7	1	4.34509	ADCY2	0.414069	1.56589	ARF1	9.32719e-56	1.13149	CXCL12	1.43303e-56	0.900381	PHKB	0.741225	1.33503	TSPAN4	3.32244e-13	1.06724	ADSSL1	1
GAS6	1.93791e-213	1.47937	PSME4	4.10241e-27	1.74289	GYG1	9.46109e-10	0.812096	ZFP36L1	2.16599e-59	0.553785	MAP3K11	5.08934e-92	2.59797	CD55	2.87937e-82	1.3394	S1PR5	2.91456e-42	7.10542	RPS3A	6.17623e-90	0.734179	AVPR1A	2.34253e-06	4.66948	SP140	2.81027e-13	4.52697	ENHO	1	3.98355	EIF4E2	0.4179	0.897477	FGF12	1.1956e-55	6.00602	CLTB	1.62366e-56	1.15994	MAPT	0.741807	1.34953	DUSP5	3.64793e-13	3.16802	LMO7	1
BOC	1.02702e-210	4.62316	XIST	5.58115e-27	0.885971	MSI2	9.55696e-10	1.14525	NET1	3.90271e-59	1.56258	ADCY4	7.54233e-92	4.82771	ANXA1	1.37474e-81	0.755339	DNAJA4	9.48708e-42	1.81864	INAFM1	1.31104e-89	2.23282	ARPC5	2.34378e-06	0.985403	KLF6	3.03547e-13	0.51428	TCEAL5	1	2.44338	ABCC9	0.421003	1.11759	SNAP23	3.38798e-55	1.75766	CFL1	2.34666e-56	1.04855	MIR193BHG	0.749126	1.62137	SCD5	4.29334e-13	4.50889	PLA2G15	1
RPS2	3.40698e-209	0.63256	LINC01089	8.62075e-27	2.10692	COQ10A	1.02389e-09	1.20933	SIX1	7.99056e-58	0.97063	IL33	1.11228e-91	2.28585	GLUL	1.90956e-81	0.755863	MYO1F	1.53397e-41	3.73071	COX4I1	1.45415e-89	0.662549	RPL21	2.79266e-06	0.502674	ALOX5AP	3.25943e-13	1.3744	SKA1	1	3.70413	MIR22HG	0.445742	0.935089	PRR13	3.63131e-55	1.56562	EID1	2.47197e-56	1.01699	EYA4	0.759151	1.55769	H2AFZ	4.44474e-13	0.934668	PDE4B	1
SUMO2	3.59995e-209	0.646993	GYG1	8.88812e-27	1.16036	TNK2	1.19989e-09	1.52471	TLE4	1.07471e-57	0.764105	RPL37A	2.29484e-91	0.519923	RPS26	2.21589e-81	0.563355	PRKCH	1.64392e-41	3.07968	DYNLT1	2.97425e-89	1.13549	ILK	2.963e-06	1.32695	ODC1	3.37617e-13	1.91856	PPP1R14B	1	0.709403	MAPK12	0.450247	1.54851	2006-09-01	3.84889e-55	2.81076	PPP1CB	3.5883e-56	1.21734	RICTOR	0.769204	1.0117	VIT	4.64824e-13	2.22914	ZNF302	1
LRP10	3.31125e-208	1.4972	CLK4	1.08248e-26	1.44104	POPDC3	1.25678e-09	1.38841	CAMLG	1.47216e-57	0.880664	ACTG1	5.60973e-91	0.538194	CNPY3	2.67577e-81	2.33072	JPT1	1.83101e-41	1.48998	ATP5PF	1.6734e-88	0.744239	FIGN	2.96755e-06	3.38151	UBE2D2	3.39593e-13	0.969105	TK1	1	1.10296	DAG1	0.454519	0.982183	VPS35L	3.91193e-55	3.17557	KCNJ8	3.83806e-56	3.90043	VPS8	0.774345	1.36284	GNB2	5.31052e-13	1.09883	CDH13	1
IFI27L2	4.13067e-208	1.4761	CASQ2	1.25678e-26	1.82665	TMEM182	1.54728e-09	1.71826	ARMCX1	1.61076e-57	1.57162	NOP53	1.14977e-90	0.704837	NUP214	6.17365e-81	2.85392	LY6E	2.44758e-41	0.853595	ANAPC11	2.52063e-88	0.970662	TMBIM6	3.22098e-06	0.595104	EIF1	4.33299e-13	0.457988	RHEX	1	2.59568	UBFD1	0.464132	1.20101	LY96	4.63945e-55	2.05404	XAF1	7.29249e-56	2.94139	HES1	0.778552	0.336792	YWHAQ	5.53676e-13	0.915747	MEF2D	1
RPS18	5.01364e-208	0.725503	ITGA7	1.83183e-26	1.20576	TSC22D1	2.23879e-09	0.289545	EPDR1	1.64351e-57	1.70845	PPP3CA	2.54765e-90	1.35869	PLD3	2.53032e-80	1.70243	PIP4K2A	3.0527e-41	2.61739	SLIT3	3.23372e-88	4.2234	HVCN1	3.51141e-06	2.9004	NOP10	4.53131e-13	0.722138	PAQR7	1	1.51713	PLIN4	0.47925	1.22649	NDUFB4	4.99588e-55	1.0412	MAP1LC3A	9.6281e-56	1.47495	CHRND	0.778949	1.50162	CDKN1A	5.99365e-13	0.904083	VEGFA	1
MYDGF	3.7753e-207	1.04609	YIPF7	1.84619e-26	3.52095	UBFD1	4.41521e-09	1.42964	PNRC1	3.33339e-57	0.510403	ITGA1	4.9454e-90	2.84412	RAB20	5.01721e-80	3.74526	GTF3A	3.24222e-41	1.03659	FAM129A	3.26456e-88	1.93589	PGRMC1	3.98576e-06	1.36051	ANP32B	6.25841e-13	0.863647	CADM3	1	1.23164	ANKRD9	0.489631	1.61905	YWHAE	5.75465e-55	1.0639	DAAM2	9.62917e-56	3.13213	PPM1L	0.784986	1.56802	NUCKS1	6.00807e-13	0.798477	PPP1R3E	1
GABARAPL2	9.77188e-207	0.765695	P2RX6	2.72938e-26	1.81873	BBC3	5.193e-09	1.56853	NUPR1	3.96778e-57	0.417666	RPL5	1.55994e-89	0.536149	CALR	6.31966e-80	0.995323	RPS4Y1	6.40032e-41	0.853425	PFDN5	1.23594e-87	0.636872	VASP	4.1005e-06	1.62755	EIF4B	7.79934e-13	0.728767	SRPRB	1	0.79322	PKDCC	0.489631	1.41782	CDV3	5.83398e-55	2.39007	SERPING1	1.08104e-55	0.830275	TP63	0.788131	1.76533	RALBP1	6.14724e-13	1.67336	XPO4	1
IFNGR2	1.86367e-206	1.77714	MAPRE3	3.5119e-26	1.62566	FOXO1	7.07244e-09	1.33922	LDLR	1.50135e-56	2.36285	DDX5	2.53529e-88	0.53326	IL1RN	6.43327e-80	6.84714	NCR3	2.66804e-40	6.37817	EGR1	2.28229e-87	0.775772	ADA	4.18483e-06	2.39737	SNU13	8.00597e-13	0.65217	IGHA1	1	1.77606	CACNA1S	0.494131	1.56407	ARL6IP4	1.02467e-54	1.11161	STEAP4	1.5482e-55	2.35875	B3GAT2	0.799656	1.31548	RSPO3	6.96077e-13	4.43568	KLF10	1
H3F3B	4.72943e-206	0.543612	ANO5	4.65479e-26	3.01995	TRIM55	7.92121e-09	1.49526	RBM3	2.88219e-56	0.676117	GMFG	7.31632e-88	1.30031	RPL34	7.22866e-79	0.718	LINC01871	5.34605e-40	6.65849	UTRN	2.31222e-87	1.71526	ATP5MC3	4.62853e-06	0.74637	ARHGAP24	1.30571e-12	1.91651	MYO5B	1	3.67063	KLHL24	0.500369	0.936899	ODF2L	2.27612e-54	2.27127	CAPZB	1.57363e-55	1.06286	SCAPER	0.80708	1.50992	EIF3E	7.39643e-13	0.730993	GDNF	1
RBMS3	1.19693e-205	1.52766	KIAA0232	6.55334e-26	1.47095	SNRNP70	9.03091e-09	0.714014	TMEM258	1.64847e-55	0.568077	FAM110D	2.87773e-87	4.96011	LILRB5	2.19228e-78	5.18501	TNFAIP8	5.46062e-40	2.6067	NUDC	3.64229e-87	0.983687	ATP1B2	4.67857e-06	4.07484	YBX1	1.59098e-12	0.417759	NPFFR1	1	2.6355	CXXC5	0.504515	1.0661	CLIC2	2.34502e-54	3.00126	MGAT1	3.15061e-55	1.57593	MYLK2	0.81811	1.04755	PDLIM2	8.32766e-13	1.44073	CALCOCO1	1
EGR1	1.21503e-205	0.903368	CISH	7.58573e-26	1.5691	MIR29B2CHG	9.84214e-09	0.986464	UBB	2.02958e-55	0.385481	FLI1	5.48993e-87	2.99386	CTSH	2.93401e-78	2.05745	ARHGAP15	6.37319e-40	3.40382	AP2M1	4.4286e-87	0.960895	SRI	4.78578e-06	1.06454	PLPP5	2.78548e-12	2.37916	NCAPG	1	2.85344	MYLK4	0.504515	1.5597	SNU13	2.57832e-54	1.08783	BCAP31	4.58953e-55	1.28462	MYOZ3	0.81903	1.55008	RAP1B	8.43583e-13	0.970969	ZNF207	1
RPL28	2.06502e-205	0.604453	GADD45G	3.25578e-25	1.21689	MYOZ3	1.13209e-08	1.51512	SERBP1	2.3025e-55	0.598655	RPSA	6.13385e-87	0.549776	BID	1.04987e-77	2.87957	PSMB8	9.31978e-40	1.44955	CSDE1	5.79833e-87	0.75376	TMEM204	4.79401e-06	2.08292	DAPP1	4.31469e-12	4.49966	MT1G	1	2.82563	NRIP1	0.511714	1.21559	TSPAN4	5.50184e-54	1.42661	RASSF1	6.05154e-55	2.10174	CNKSR1	0.837248	1.35647	RPL21	8.633e-13	0.881437	USP13	1
DAD1	7.61029e-205	0.806523	VDAC3	5.55455e-25	0.953478	DMPK	1.3025e-08	1.03468	TCEAL4	2.46363e-55	0.900219	PODXL	6.73003e-87	4.58984	CD36	1.57587e-77	0.839362	ZAP70	1.73861e-39	5.269	ZYX	3.60932e-86	1.36419	COL3A1	5.03394e-06	1.10046	FNBP1	5.4394e-12	1.60836	FLRT3	1	1.13057	TP63	0.513554	1.67433	NECTIN2	5.95279e-54	2.31418	SLC2A3	7.01805e-55	1.26082	DLGAP4	0.843504	1.00609	RNF13	9.71046e-13	1.24266	UBR5	1
RPS14	1.10561e-203	0.653122	COQ10A	5.7922e-25	1.58508	CISD1	1.40179e-08	0.81744	RSRC2	2.59693e-55	0.7888	RPL10A	1.27504e-86	0.521735	RPS10	2.82973e-77	0.597137	FNBP1	2.15559e-39	1.98802	PLEKHO1	1.18282e-85	2.5994	TLE1	6.51122e-06	2.15884	SLBP	5.65756e-12	1.58894	LMTK2	1	1.18066	LRCH3	0.527556	1.33343	AFAP1L2	1.22135e-53	4.48524	SERINC3	9.25509e-55	1.34972	YIPF7	0.846165	1.95892	RPS14	1.03243e-12	0.782376	TBC1D15	1
RPL24	3.33039e-203	0.56578	ALPK2	1.10507e-24	3.40428	SLC7A6	1.41536e-08	1.36127	LINC01579	1.01949e-54	4.57158	HPCAL1	1.33723e-86	2.15634	ATP1B3	3.87821e-77	1.39362	CDK2AP2	2.22466e-39	1.72357	DYNLRB1	3.34643e-85	0.975249	ACTN4	6.6529e-06	1.09372	2006-09-01	5.86202e-12	2.19259	FGFBP3	1	1.29723	MFGE8	0.531198	0.377448	CLTA	1.42702e-53	1.1172	ACTB	1.02519e-54	1.01623	GRIP2	0.850366	1.70981	AKR1C1	1.05078e-12	1.6126	CAV3	1
PPIC	2.71038e-202	1.41979	NIPSNAP2	1.67313e-24	1.08696	FXYD1	1.90075e-08	0.590639	TUBB2A	1.68226e-54	2.1051	EHD4	1.37131e-86	2.7072	HSP90B1	4.6617e-77	0.98797	CNN2	2.88834e-39	2.42687	MYADM	6.59881e-85	1.39581	MYO1C	6.69819e-06	1.85244	RCN2	6.18914e-12	1.38794	HPS5	1	0.909276	TPM1	0.532467	0.430193	COX7A2	4.42302e-53	0.999069	TERF2IP	1.13353e-54	1.31967	ZNF692	0.855556	1.78953	CSRNP1	1.05193e-12	1.53397	GABPB1-AS1	1
GADD45B	1.7024e-201	0.933805	SLC7A2	2.21839e-24	1.47863	MCU	2.02396e-08	1.29838	SUMO2	1.70699e-54	0.433909	HSPG2	1.89438e-86	1.33799	CALM3	4.91357e-77	1.3432	IGLC2	3.18716e-39	2.52986	CHMP4A	7.82146e-85	1.41384	MORF4L1	7.52255e-06	0.492798	IDI1	6.33674e-12	1.0045	LINC02532	1	22.79	DCUN1D4	0.535106	1.58516	SNRPN	8.39339e-53	1.58012	KLF6	1.24336e-54	1.07878	ALPK2	0.873419	1.86004	EIF3G	1.1675e-12	0.881729	HJV	1
BICC1	2.15308e-201	2.92424	UCP3	2.87035e-24	2.03127	NRDC	2.14683e-08	0.910538	HLA-E	3.64759e-54	0.42246	PIM3	3.90888e-86	1.18752	SLC7A7	5.76878e-77	5.3928	VPS37B	3.55554e-39	2.69303	PRKG1	8.03527e-85	1.54498	EPOR	8.71635e-06	3.6163	RHOG	6.57204e-12	1.27933	LGI1	1	0.894262	CISD1	0.538327	0.899935	NDUFA1	8.67435e-53	0.976431	NECTIN2	2.02232e-54	2.07175	PPP2R3B	0.878826	1.70637	SEMA3B	1.20293e-12	4.16029	PITX2	1
PPIA	4.47601e-200	0.599764	EIF4E2	3.05705e-24	1.26227	VEGFA	2.26919e-08	0.891292	SNRPN	6.99281e-54	1.01437	FAM213A	7.80229e-86	1.85714	IL10RA	5.76878e-77	3.28355	PRDM1	4.14939e-39	3.677	SERF2	2.73267e-84	0.592474	PTPRG	9.82995e-06	1.88247	SYF2	8.51082e-12	0.692097	HPN	1	1.52578	TMEM70	0.539513	0.949018	PAIP2	8.95847e-53	1.12632	TRIR	2.28033e-54	1.04389	UNKL	0.884986	1.21683	EBF2	1.50205e-12	2.09419	ZSCAN30	1
RPL9	5.65501e-200	0.62079	ARIH2	3.40321e-24	1.49994	HNRNPDL	2.28146e-08	0.361799	COL18A1	7.19407e-54	1.61651	SOX7	1.19646e-85	4.65566	FRMD4B	8.20055e-77	3.2893	FMNL1	4.43232e-39	2.82469	NEDD8	2.76333e-84	0.828636	2009-09-01	1.17574e-05	1.62444	EIF5A	8.79674e-12	0.556279	BDH1	1	1.23091	TDRD3	0.562578	1.29394	CDKN2C	1.06034e-52	3.12072	NBDY	2.3043e-54	1.47857	GPC1	0.894452	1.11864	MTDH	1.53651e-12	0.956447	LPIN1	1
SCP2	4.59664e-199	1.14665	ACSL1	3.93636e-24	1.41261	ZBTB43	2.62491e-08	0.93489	HDDC2	8.71987e-54	1.24073	GADD45B	2.1612e-85	0.658184	WAS	3.22136e-76	3.53625	CKLF	6.62992e-39	1.63658	SUMO2	3.12526e-84	0.680426	RPS27L	1.19346e-05	0.568012	JPT1	1.02885e-11	1.27648	PACRG	1	1.97239	PRPF4B	0.570456	0.725591	FLI1	1.14301e-52	3.12796	PAIP2	2.48339e-54	1.07237	LRRC38	0.900711	1.95931	TOMM7	1.54278e-12	0.724154	USP28	1
LMNA	9.42601e-199	0.661678	MUC20-OT1	5.96014e-24	1.13987	JPH2	3.09362e-08	1.55161	SEM1	1.7152e-53	0.538273	EMP1	2.7431e-85	1.10272	EEF1A1	3.73016e-76	0.865162	BTN3A2	1.4071e-38	2.49357	KIF5B	3.16216e-84	1.09571	PACSIN3	1.22126e-05	1.18984	RUBCNL	1.06331e-11	5.06977	FGL1	1	9.27452	MYOZ3	0.571988	1.57466	SCAND1	1.33977e-52	1.28037	APOL3	2.5633e-54	2.11816	AVIL	0.906991	1.83493	CYBRD1	1.56663e-12	1.18062	SLC36A1	1
SLC25A6	2.5892e-198	0.615576	AMPD3	9.24823e-24	2.70793	PHKA1	3.10803e-08	2.39107	PXDN	2.37292e-53	2.66408	C2CD4B	4.68505e-85	6.44832	TNFSF13B	6.31342e-76	3.8505	SMCHD1	1.94053e-38	1.5889	CYR61	1.58269e-83	0.832127	ARF1	1.22436e-05	0.783292	IFNGR2	1.4243e-11	1.33825	IGHGP	1	2.48266	COQ9	0.571988	1.30828	MTRF1L	1.94213e-52	2.80148	HSPA12B	2.60377e-54	3.26879	SREBF1	0.916707	1.32657	ADH1C	1.66268e-12	1.78003	SGCD	1
OS9	3.65945e-198	1.16469	FHOD1	1.3557e-23	1.69614	MYO18B	3.38761e-08	1.65169	SERTAD1	2.80126e-53	1.04178	RPL39	2.2069e-84	0.584233	RILPL2	4.97201e-75	2.28539	SPN	2.14102e-38	4.89399	CORO1B	1.73626e-83	1.70966	IGLC2	1.5137e-05	0.761616	PPM1K	1.48604e-11	1.94497	AKR1C4	1	8.99728	DDX17	0.57575	0.517544	UQCR10	2.5169e-52	0.945363	H1FX	4.7932e-54	1.51202	SLCO5A1	0.940914	1.73332	SORBS1	1.78652e-12	2.41683	ABRA	1
DYNLRB1	5.68876e-198	0.910328	CES2	1.39024e-23	1.92527	ACYP2	3.91084e-08	0.965451	ST3GAL5	5.91077e-53	1.71932	CRIM1	2.30189e-84	1.5053	GCA	9.86939e-75	2.95155	ETS1	3.25943e-38	2.10998	TACC1	4.0148e-83	1.04622	BBX	1.53518e-05	1.36809	TSPYL2	1.62996e-11	1.32988	AC083809.1	1	7.95629	ANK1	0.57682	1.00957	MEG3	4.44676e-52	0.759563	ARPC1A	1.01733e-53	1.49017	DST	0.941121	0.552072	VAMP2	1.80372e-12	0.809287	PLIN4	1
STXBP6	3.95731e-197	2.72476	CHRNB1	1.90049e-23	1.48206	LAMP2	4.42114e-08	0.728336	HYKK	1.03855e-52	3.82058	CSRP2	5.98271e-84	1.57876	ACSL1	1.11149e-74	1.79346	AKNA	7.92704e-38	3.88689	RARRES2	7.26876e-83	1.26547	EIF4A1	1.53559e-05	0.823893	CD24	1.8418e-11	4.11698	ZBTB46	1	1.935	UTP11	0.580233	0.75284	RAB32	5.57138e-52	2.26027	2004-09-01	1.06072e-53	2.72453	ARPP19	0.961105	0.641802	SCP2	1.83048e-12	1.14345	DAPK2	1
RPSA	2.14755e-196	0.573494	RCOR3	2.08333e-23	1.72806	CYB5R1	5.45413e-08	0.451667	PCBP2	1.24655e-52	0.494702	RAPGEF3	9.47327e-84	4.02845	TBXAS1	1.7907e-74	5.19491	FKBP4	1.80754e-37	1.54972	NTRK3	2.1736e-82	4.96225	PLS3	1.58957e-05	1.34034	TMA7	1.94571e-11	0.416023	USP6NL	1	1.24715	ASPSCR1	0.588354	1.19192	ROMO1	7.25445e-52	1.20329	TNS1	1.12028e-53	1.65498	CEP85L	0.962845	1.23745	SNHG7	2.19971e-12	0.93549	CAPN3	1
RPLP2	3.48268e-195	0.625666	SLC16A1-AS1	2.73346e-23	1.97885	PPP2R3A	5.8186e-08	1.27852	NTN4	1.28048e-52	1.7794	NBDY	1.05377e-83	1.37623	SNX6	1.94793e-74	1.53925	SPON2	1.8909e-37	1.96642	SERPINI1	3.9649e-82	3.47825	PLN	1.72441e-05	0.783616	YWHAZ	2.16532e-11	0.769371	CD27	1	0.424186	LRRC2	0.588354	0.669744	CRIM1	7.86952e-52	1.59422	FKBP8	1.43016e-53	1.16115	NR1D1	0.966172	0.99064	TSPYL2	2.21013e-12	1.50992	LARP4	1
C6orf48	1.0008e-192	0.883868	EYA4	2.86182e-23	2.20258	CLTCL1	6.50451e-08	1.68686	CCT4	2.28961e-52	0.815642	CARD8	1.08547e-83	2.34659	RPL13	8.5634e-74	0.635418	MYO1G	2.2703e-37	4.02311	EIF5B	4.12602e-82	0.917974	JAK1	1.79095e-05	1.2346	MT-ATP6	2.42889e-11	0.46465	IGHG1	1	1.79369	PPP2R3B	0.588996	1.58129	CCND3	8.06849e-52	2.15157	UBC	1.94082e-53	0.952983	ITGB6	0.971029	1.89798	TRAM1	2.37382e-12	0.979979	MAT2A	1
RPL22	1.35938e-191	0.579379	MYH6	3.02114e-23	4.08265	WNT9A	6.53837e-08	2.38319	TPD52	2.75565e-52	2.3844	HNRNPA1	1.61439e-83	0.586567	SMIM25	2.05633e-73	6.76339	SDF2L1	2.81485e-37	1.78072	MT1E	1.002e-81	1.00227	ATP5PO	1.98057e-05	0.613199	SRSF7	2.42889e-11	0.617061	ARG1	1	6.36502	CISH	0.598224	1.11346	ARPC2	8.19414e-52	1.01092	ANAPC16	2.46752e-53	1.00174	SGCD	0.979979	1.40469	FBXL3	2.5836e-12	1.57469	SLC29A2	1
YWHAQ	2.82796e-191	0.918803	CAV3	3.61549e-23	1.26159	B3GNT5	7.43125e-08	1.16227	EGFR	6.13341e-52	1.37993	CD79B	2.02954e-83	2.66084	ELOB	3.0128e-73	0.628564	SOCS1	5.43964e-37	2.24628	RNASEH2C	1.09396e-81	1.22281	ADAP2	2.0657e-05	2.49034	CNPY3	2.59602e-11	1.73291	KIAA1586	1	1.31869	KIAA0232	0.610387	0.990712	DAB2	9.00316e-52	1.30511	TMEM273	3.3456e-53	2.94963	CHRNB1	1	1.10704	OGN	2.68801e-12	2.77207	PRPF4B	1
F10	4.36478e-191	3.20724	GPAT3	3.66905e-23	1.908	ASH1L	8.12279e-08	0.820606	NDN	1.64371e-51	1.20816	ATP5F1E	2.44558e-83	0.521134	GRB2	7.05309e-73	1.66803	EML4	3.96218e-36	2.40119	LMNA	1.31564e-81	0.670015	NBEAL1	2.22535e-05	1.68239	IL16	3.44813e-11	2.65188	CASP9	1	1.27344	CLTCL1	0.611316	1.62187	SUMO2	9.5645e-52	1.02203	YWHAH	3.39549e-53	1.22097	GTF2IRD1	1	1.67382	GJB2	2.84058e-12	6.05001	HSPBAP1	1
COX7A2	4.93133e-191	0.587042	UBFD1	5.61211e-23	1.83096	SHISA4	9.88014e-08	1.08432	HES4	3.23116e-51	1.13714	RPL23	4.78556e-83	0.52661	OSTF1	1.62462e-72	1.87644	PTPN6	4.92119e-36	3.08321	NDUFA11	1.63134e-81	0.805535	CAP1	2.40103e-05	0.984707	SH3BP5	3.76638e-11	1.28277	FUT8	1	0.63306	UCP3	0.612611	1.34882	PSMB8-AS1	1.29065e-51	3.0898	TSC22D3	4.17864e-53	0.953177	USP54	1	0.91718	COL6A2	2.94995e-12	0.483407	ANKRD12	1
MRC2	1.17987e-190	4.311	AC011498.4	7.13449e-23	2.85203	MIRLET7BHG	1.09962e-07	1.68481	PTMS	7.42527e-51	0.628247	CLIC4	5.94984e-83	1.46865	ITM2B	1.65643e-72	0.51852	NOP53	6.64027e-36	0.495218	RPL4	3.04055e-81	0.627751	PHLDA1	2.48779e-05	1.70672	IER5	4.26701e-11	1.0324	SOX11	1	1.93919	CAND2	0.617829	1.60024	EIF5	1.29065e-51	1.10011	H1F0	5.72558e-53	1.42753	CACNA1S	1	1.6748	EIF3H	3.44869e-12	0.788285	CHD9	1
KDELR2	9.7493e-190	1.09437	MAST2	9.56118e-23	2.19302	GTF2IRD1	1.09984e-07	1.58646	CDH15	1.00707e-50	1.27143	GNG5	7.59033e-83	0.810801	RNF149	2.59846e-72	1.86385	ERP29	6.77236e-36	1.0372	NFIB	6.82037e-81	0.874692	PTH1R	2.76241e-05	4.34898	IGLC3	4.4199e-11	2.36829	BIK	1	1.29094	PPTC7	0.647382	1.16026	ADGRF5	2.1882e-51	2.43873	SP100	6.96957e-53	1.66222	CFL2	1	0.612276	CBR1	3.87425e-12	1.67895	ALPK3	1
MYADM	1.86947e-189	1.67467	CCDC9B	1.68609e-22	2.34871	SPEG	1.24095e-07	1.13513	SAP18	1.44964e-50	0.482075	HSP90B1	2.54077e-82	0.708854	SNX2	4.43815e-72	1.75293	2001-09-01	7.32428e-36	2.44896	CRTAP	1.16258e-80	1.41945	PRDX2	2.95947e-05	0.837557	LTA4H	5.21108e-11	1.69891	MT1F	1	1.77093	GADD45G	0.656359	0.957409	ANAPC13	2.27066e-51	1.98639	ILK	1.29115e-52	1.37967	UCP3	1	1.34203	ADI1	4.03945e-12	1.02518	AL133406.2	1
ZFP36L1	2.12306e-189	0.737104	STRIP2	1.7344e-22	2.29583	CDC42EP3	1.27064e-07	0.846282	MT1A	1.83258e-50	1.52619	HSPA8	5.3383e-82	0.568023	ARPC4	2.10266e-71	1.19802	CD96	2.05092e-35	5.35003	ACTG1	1.27119e-80	0.568631	NCALD	3.0015e-05	2.3823	CTSH	5.91543e-11	1.65539	PSMC3IP	1	1.55693	SCHIP1	0.662808	1.56542	CCDC69	2.79841e-51	2.46252	SDHD	1.82073e-52	1.12805	RBFOX2	1	1.00894	RPL22L1	5.68554e-12	1.00917	FEM1A	1
TMED2	1.23507e-188	0.915664	TBC1D8	1.86188e-22	2.53768	UNKL	1.31346e-07	1.23951	PLOD1	2.46268e-50	1.64664	TMEM50A	6.39078e-82	0.946469	EEF1B2	3.69067e-71	0.575588	PAXX	2.35348e-35	1.53564	COX7B	1.69051e-80	0.692651	ABI2	3.0015e-05	1.81051	PRDM2	6.0909e-11	1.54661	RPL26L1	1	0.87911	SLC2A5	0.66597	1.43055	PCMTD1	3.21234e-51	1.47464	MAP1B	2.04135e-52	1.35631	XPO4	1	1.38472	FAM43A	5.99488e-12	2.56181	GGT7	1
ARF4	1.36634e-188	1.04856	MID1IP1	1.90876e-22	0.949808	PIAS2	1.61626e-07	1.0175	VWA1	4.82046e-50	2.36946	RALB	3.3548e-81	2.10813	RPL9	4.58353e-71	0.554619	CALR	2.64608e-35	0.679637	PACSIN2	1.74905e-80	1.96365	PABPC1	3.27058e-05	0.51683	TRIM38	7.24106e-11	1.80127	SLC16A6	1	1.20816	CYC1	0.684826	0.737683	ASAP1	3.75232e-51	2.64075	GSN	2.09181e-52	0.736793	TCEA3	1	0.912632	TMBIM6	6.08883e-12	0.726177	RNPC3	1
CTTN	7.22838e-188	1.33491	EXOC6	2.10241e-22	1.99856	TMCC1	1.62577e-07	1.32351	NPM3	5.47033e-50	2.22233	C1QTNF9	4.31614e-81	5.29259	CACYBP	5.40297e-71	1.0897	BATF	5.13992e-35	4.0695	SAP18	1.95077e-80	0.731384	PCNP	3.27058e-05	0.947526	CHD2	7.30418e-11	1.25244	CFHR1	1	2.00642	MACROD1	0.686243	1.01697	FAM178B	6.44708e-51	6.85652	TMED2	2.88641e-52	0.991289	LINC01089	1	1.39944	SEC62	6.37068e-12	0.745811	OGT	1
EBF2	1.42138e-187	2.98825	GPC1	3.75779e-22	1.59795	MIR193BHG	1.66674e-07	1.56885	SARAF	6.17233e-50	0.544192	LIFR	1.39053e-80	1.38071	GPR34	6.85753e-71	6.08994	PRPF38B	6.51226e-35	1.18783	TMEM47	3.25633e-80	1.68225	ROCK1	3.63779e-05	1.28408	SP100	7.96143e-11	1.22762	CASC15	1	1.54416	SLC25A25	0.69152	1.33426	SLIRP	8.38949e-51	1.14155	CDC42EP3	4.09924e-52	1.34388	DAG1	1	0.865847	RPS26	7.63809e-12	0.759017	LINC02035	1
CPE	3.01514e-187	1.16638	U2AF1L4	7.12403e-22	1.62994	ESCO1	1.86932e-07	1.13316	VAMP5	1.03259e-49	0.720368	CFI	3.95086e-80	4.10466	HLA-DMB	1.25825e-70	3.01233	SEC61G	8.28833e-35	0.734199	NTN4	4.89141e-80	1.93377	VDAC2	3.71394e-05	0.800106	RRAS2	8.24659e-11	2.10792	MT2A	1	0.0459909	TMCC1	0.692789	1.21766	ANXA2	8.68302e-51	0.983376	SERF2	4.60348e-52	0.970302	CES3	1	1.98223	BTF3	7.77059e-12	0.744519	RICTOR	1
CALU	4.51217e-187	1.50055	SRSF5	7.92268e-22	0.457703	SIX1	2.14574e-07	0.724125	NFE2L2	1.13705e-49	0.638536	MT-ND2	4.18594e-80	0.536273	RNF144B	2.40955e-70	2.08065	SLC25A5	9.2495e-35	0.804771	FOSB	5.43487e-80	1.05456	PHLDB1	3.88077e-05	2.16691	TAF7	8.6368e-11	0.610925	IGHV6-1	1	4.43227	PKD1	0.699798	1.20576	SLBP	1.16104e-50	2.26785	GUK1	6.77674e-52	0.92699	STRIP2	1	1.30828	SYF2	8.40639e-12	0.881418	IFRD1	1
CLDN11	4.96495e-187	4.07966	WIPF3	8.01591e-22	2.67806	AC020916.1	2.24505e-07	0.501941	DNAJB4	1.42174e-49	0.817451	PEA15	5.62099e-80	1.5579	RGS1	3.26727e-70	2.5881	MZB1	2.81737e-34	4.63822	COX6B1	5.98461e-80	0.673334	ANXA6	3.88077e-05	1.1806	CCT4	1.00337e-10	0.768697	AC106707.1	1	1.27371	SGCD	0.704924	1.36053	CDC37	1.56617e-50	1.03796	NEDD8	8.39683e-52	0.938302	AC016831.5	1	1.04513	RSRP1	8.40639e-12	0.923762	CLTCL1	1
ANTXR2	7.02523e-186	2.95957	TNK2	1.68825e-21	1.97501	UACA	2.37153e-07	0.824798	ZEB2	1.69961e-49	1.05126	TMEM219	6.31505e-80	1.24279	CD86	4.10168e-70	6.24707	PIK3IP1	2.91417e-34	1.92288	GSN	6.23636e-80	0.186349	SLC2A3	4.12655e-05	0.926886	FAM30A	1.35107e-10	5.80198	TFAP2A	1	5.22343	UACA	0.713043	0.848434	SAP18	1.59542e-50	0.993723	HSD17B12	9.00547e-52	1.59851	SLC22A5	1	1.1766	SELENOT	8.71757e-12	0.951794	TMEM38A	1
LOXL1	5.96212e-184	3.4547	B3GNT5	1.706e-21	1.66276	CACNA1S	2.43007e-07	1.81025	CXXC5	1.76172e-49	1.18859	BRK1	5.36013e-79	0.75059	ATP2B1-AS1	1.91011e-69	3.39773	ISG15	6.94644e-34	1.33691	ARL3	1.04956e-79	1.83309	NDUFB7	4.20642e-05	0.685493	ATP5MC2	1.41672e-10	0.376798	ZNF713	1	1.59275	MAT2A	0.717368	0.642357	ZFYVE21	2.0636e-50	1.86676	VDAC2	9.22064e-52	1.00585	LINC01372	1	1.3708	CSTB	8.71757e-12	0.76917	VPS8	1
RPL17	5.96212e-184	0.637211	SMYD1	1.82094e-21	2.8703	KCNN3	2.43068e-07	1.30995	MDFIC	1.78579e-49	2.60861	RPL36A	1.30066e-78	0.539957	BNIP3L	1.96833e-69	1.37156	MT-ND5	7.8148e-34	0.467929	ATP5PO	1.29169e-79	0.721088	CASQ2	4.35598e-05	1.54369	EIF2S3	1.54487e-10	0.822749	BBS2	1	1.00048	ARID5B	0.734852	0.482855	BLNK	2.7379e-50	5.52874	KLHL23	1.37887e-51	2.79781	POPDC2	1	1.29768	CD99	8.93747e-12	0.645313	RHOBTB1	1
HSD17B11	1.23416e-183	1.00775	ABCC9	1.86092e-21	1.4844	TMEM11	2.46094e-07	0.958999	DEPP1	1.91368e-49	0.773632	CLEC2B	1.77999e-78	1.09747	KLF6	3.79938e-69	0.719964	SEC11C	1.16422e-33	2.18936	H2AFJ	2.51461e-79	1.05966	LGALS3BP	4.41563e-05	1.20333	PAPOLA	1.63344e-10	0.823669	LAX1	1	1.15891	AC016831.1	0.757432	1.81515	DAZAP2	2.89777e-50	1.18808	CLMN	1.47135e-51	3.01076	PFN2	1	0.787919	ARF4	9.24261e-12	0.95554	PILRB	1
EIF3F	2.31638e-183	0.739961	RTN4	3.10169e-21	0.46401	TUT4	2.47181e-07	0.926793	MYF6	2.23868e-49	0.133694	PSME2	2.76641e-78	1.10578	SUB1	9.6645e-69	0.764863	CCNH	1.72267e-33	1.48466	ANP32B	3.6838e-79	1.05073	GADD45B	5.1995e-05	0.367961	P2RY10	1.91299e-10	4.91784	CDKN2A	1	0.781197	GABPB1-AS1	0.758739	0.864862	SNX2	3.28707e-50	1.89871	FHL5	2.79e-51	3.10063	C4orf54	1	1.81986	CYP4B1	9.3635e-12	2.37108	CASTOR3	1
CYGB	2.48275e-183	1.88286	CD36	3.24235e-21	0.424255	RNF115	2.84599e-07	0.770353	COX6A1	3.38098e-49	0.483649	ATP5PF	2.92384e-78	0.664017	ARHGAP18	5.24918e-68	2.79746	BST2	2.698e-33	0.5608	DRAP1	4.48833e-79	0.849371	SLC12A2	5.3523e-05	2.13858	FAM129C	2.0525e-10	7.08401	SEC11C	1	1.00955	TRIP10	0.765103	0.922614	CCDC88B	4.03962e-50	4.57731	ODF3B	3.04288e-51	2.39087	TRIM55	1	1.49207	RGS16	9.39014e-12	1.53945	FHOD1	1
RPL32	3.71203e-183	0.66141	CAND2	3.25448e-21	2.31478	DIAPH1	3.30991e-07	0.987802	SNHG19	4.10022e-49	1.45907	ATP1A1	3.32772e-78	1.3118	PNRC1	6.84571e-68	0.666229	TGFB1	4.771e-33	2.3444	C1orf54	4.64134e-79	2.15227	NDUFA13	6.12127e-05	0.645579	BLK	2.80384e-10	8.10054	NCAM1	1	0.97052	BBC3	0.775485	1.38139	RDX	4.2547e-50	1.36027	PPIG	3.06279e-51	1.09928	MYL3	1	0.596206	WASF2	9.62027e-12	0.906775	LINC00513	1
CMTM3	3.78375e-183	2.13816	SLCO5A1	3.60604e-21	2.59209	PSMB5	4.90504e-07	0.647866	ANKRD65	1.00134e-48	3.31366	PDIA6	3.72119e-78	0.993309	CAPZA1	8.60464e-68	1.20856	ARHGAP30	5.20628e-33	3.99376	VDAC2	1.20157e-78	0.814659	TGFBI	6.21444e-05	1.16085	LY6E	3.69486e-10	0.655983	SMPD1	1	0.835881	COBL	0.802259	1.5315	CHCHD2	5.12627e-50	0.94775	SMDT1	3.56029e-51	1.0807	KMT2E-AS1	1	1.1216	RPL22	9.62027e-12	0.751447	AC005616.1	1
ANXA4	3.72424e-182	1.61183	PITX2	4.51046e-21	1.6566	FAM219A	5.81515e-07	1.70823	TMEM120A	1.51878e-48	1.48654	APOL3	4.06235e-78	1.99532	FOSL2	1.70574e-67	1.28976	BCAS2	1.00689e-32	1.25284	ITGB1BP1	1.27224e-78	1.40252	ADAMTS9	7.05833e-05	2.22024	STMN1	4.51038e-10	1.90149	MEI1	1	0.774686	KCNN3	0.811422	1.16531	PDCD6	6.2337e-50	1.57633	ATP5F1B	3.56029e-51	0.902245	SIX1	1	0.836518	CDH11	9.89748e-12	3.36902	AKIRIN2	1
VAT1	2.61039e-181	2.25338	VPS8	5.37764e-21	1.75777	GCLM	5.82019e-07	1.10535	ERGIC3	3.06206e-48	0.917491	LRRFIP1	7.68507e-78	0.975377	OLR1	2.33474e-67	7.281	PPP1CA	2.01507e-32	1.17727	TMEM14C	2.28169e-78	0.953572	ZEB2	7.41282e-05	1.15917	BTK	4.5637e-10	3.96027	IGHV3-23	1	2.72429	SH3BGR	0.811422	0.823783	CANX	7.57725e-50	1.30799	RPS26	3.9503e-51	1.07959	TUT4	1	0.928644	IFITM3	1.05667e-11	0.730483	ZFAND5	1
NOP53	2.85783e-180	0.634775	TMCC1	7.87192e-21	1.74112	C9orf3	6.41905e-07	0.754495	PPP1R14C	5.00978e-48	3.2062	H2AFZ	2.9821e-77	0.748661	ATP6V0E1	4.30773e-67	0.710484	CASP8	3.01058e-32	4.01343	OR51E1	4.60189e-78	4.97967	LDHB	7.47781e-05	0.829132	UBXN1	5.30533e-10	0.50155	AL451062.1	1	0.935526	KCNJ2	0.811422	1.48677	HIBCH	9.79207e-50	2.45816	RAB1A	3.97412e-51	1.11267	PHKA1	1	2.06741	NFKBIA	1.13407e-11	0.636197	PTCD3	1
TMA7	6.99723e-180	0.567403	UACA	1.02566e-20	1.13225	PDE4B	6.50847e-07	0.773393	TPRG1	8.04489e-48	3.30386	EEF1B2	3.32083e-77	0.60618	MRPL18	7.61775e-67	1.33639	YPEL5	3.45139e-32	1.26815	LRP10	4.93296e-78	1.30485	LPP	8.00541e-05	0.909935	MYL1	5.72136e-10	-0.010964	KCNMB4	1	1.78069	QTRT1	0.815275	0.953859	CLU	1.17503e-49	1.04845	PDIA6	4.64723e-51	1.16051	PLIN4	1	1.1025	PFDN5	1.24959e-11	0.717066	UACA	1
COL14A1	7.74946e-180	3.32788	TOB1	1.0635e-20	0.925292	EMC3	8.17047e-07	0.747074	GLUL	1.40433e-47	0.377971	ACTN4	4.91697e-77	1.10908	ID2	9.78937e-67	1.02095	HSH2D	4.66255e-32	5.31713	ITM2C	1.92121e-77	1.78177	PEAR1	8.58445e-05	3.64716	SELENOF	6.50584e-10	0.697801	CCNE1	1	2.42386	ABRA	0.820627	0.914904	SMIM30	1.23195e-49	1.6141	SASH1	6.14929e-51	1.97493	AC074117.1	1	1.50351	EFNA1	1.28834e-11	2.38214	PAN2	1
RPS25	1.83251e-179	0.555831	RERE	1.24203e-20	1.40295	PLA2G15	8.36975e-07	1.46224	TTC3	1.69131e-47	0.878327	NASP	5.2003e-77	1.34554	CCL13	4.15501e-66	5.38219	ABHD3	5.002e-32	1.77531	COPS6	2.72914e-77	0.985792	DUT	8.86059e-05	0.96341	VAMP8	6.54663e-10	0.79068	LINC02397	1	0.531447	SLC22A5	0.828021	0.899997	BORCS7	1.28624e-49	1.64788	COX17	7.1358e-51	0.966093	ADCY2	1	1.53176	KLF4	1.62864e-11	1.11339	FAM214A	1
RPL18	6.23292e-179	0.550917	RHOBTB1	1.97726e-20	1.39342	MEF2D	9.30806e-07	0.977042	HNMT	3.05521e-47	1.38443	SLC14A1	5.62009e-77	4.80327	CTSL	8.43787e-66	1.29267	TRGC2	5.35778e-32	7.27069	ERH	4.22331e-77	0.785846	PLEKHG3	9.21986e-05	2.52653	IGHG3	6.79483e-10	2.12683	PITX3	1	1.35948	FOXO1	0.831212	1.07734	NDUFB2	1.67419e-49	0.915575	SELENOF	1.24791e-50	0.993745	GOLGA4	1	0.865397	DUT	1.69066e-11	0.91464	SLC22A5	1
RPL6	2.28733e-178	0.571297	UQCR10	2.08424e-20	0.70802	SMIM37	1.0097e-06	0.775933	APRT	3.17073e-47	0.741984	NPM1	8.4421e-77	0.586368	CLTA	9.76156e-66	0.965993	TSTD1	6.12326e-32	1.56784	OSBPL1A	4.93977e-77	1.62174	SPRY2	0.000100881	1.59312	EIF3M	7.4831e-10	0.773211	AL139393.2	1	2.33213	HRC	0.8332	1.06163	CD74	1.82598e-49	0.346296	PTGES3	1.28146e-50	0.905105	PPP2R3A	1	1.3572	RPS20	1.78907e-11	0.773095	ASB10	1
EIF3E	2.34873e-178	0.63404	TMEM233	2.54143e-20	1.06553	NDUFS2	1.04802e-06	0.788146	TGIF1	4.26957e-47	1.22739	CLIC1	9.68175e-77	0.674738	HLA-C	1.50342e-65	0.429126	COTL1	7.20937e-32	1.11156	PIN1	5.01869e-77	1.30955	MAMDC2	0.000102054	2.3586	FCRL3	7.6365e-10	5.69512	ADH1A	1	4.85285	DYSF	0.839408	1.32759	MIF	1.98608e-49	0.988094	ABLIM3	1.28176e-50	3.22556	DYSF	1	1.5716	RPL23	2.13324e-11	0.719634	SPRYD7	1
KDELR1	9.0251e-178	1.05624	AL133406.2	2.67092e-20	2.51749	LSMEM1	1.13953e-06	1.97505	AC245297.3	4.86492e-47	1.49453	RPS11	4.44888e-76	0.508566	SNX10	1.51453e-65	4.48611	DENND2D	1.25194e-31	4.60465	CLIC1	5.44714e-77	0.67811	EPS8L1	0.000113628	4.30151	H3F3A	7.84283e-10	0.397392	PRSS36	1	1.74006	HECTD1	0.841595	0.95244	CCM2L	2.22284e-49	5.72917	C1orf54	1.51717e-50	2.32195	CLTCL1	1	1.57301	TMEM14C	2.84634e-11	0.856657	CES2	1
CDO1	1.02148e-177	4.00015	MCU	3.56997e-20	1.86794	SMARCD3	1.16816e-06	1.08028	RPS4Y1	9.32647e-47	0.85175	CLIC2	7.15486e-75	2.43942	MOB1A	1.5937e-65	1.53098	TNFSF14	1.55722e-31	4.59951	NDUFA1	7.10138e-77	0.691171	PPP2R1A	0.000119726	1.14159	TANK	8.60586e-10	1.07634	IGHV1-24	1	4.3863	OGT	0.844656	0.832838	SERPINB6	2.24201e-49	1.20933	FRY	1.58976e-50	2.40343	COL4A4	1	1.19411	TIMP3	3.00381e-11	0.533746	SFXN5	1
BTF3	1.06389e-177	0.563362	ADCY2	3.96428e-20	2.41945	DUSP3	1.27501e-06	1.02697	HDAC2	9.63066e-47	1.32337	DAD1	1.46852e-74	0.769033	CASP1	1.87326e-65	2.67009	EBP	1.57477e-31	2.67195	UQCRH	1.67052e-76	0.705299	AC100793.2	0.000126066	2.99879	SS18L2	9.55286e-10	1.69308	TXNDC5	1	1.35585	CLK4	0.845648	0.90878	CD99	2.24745e-49	0.920418	C11orf58	1.68316e-50	0.960362	DMPK	1	1.20844	OAT	3.02977e-11	1.29199	UCP3	1
SNRPD2	2.06312e-177	0.644957	KMT2E-AS1	6.52583e-20	1.47289	SYNM	1.34843e-06	1.19028	HSP90B1	1.06674e-46	0.563039	SERTAD1	1.76587e-74	1.05302	UQCR11	1.88503e-65	0.560741	PTGER2	1.83501e-31	4.70011	SBDS	2.81384e-76	0.743208	ARPC1A	0.000127293	1.19504	FBL	9.73177e-10	0.906206	CCDC163	1	2.31729	TEAD4	0.866855	1.45127	SAT2	2.81144e-49	1.08579	RGS3	1.99037e-50	2.69026	KCNJ2	1	1.43837	KHDRBS1	3.14408e-11	1.04392	TPD52L1	1
RPL19	2.3582e-177	0.579834	SHISA4	6.58984e-20	1.55106	MRPL14	1.7558e-06	0.719176	FUS	1.93039e-46	0.4993	ABLIM3	2.82746e-74	3.95781	LIPA	2.4211e-65	2.54804	AES	2.14879e-31	1.05728	LIMS2	9.4434e-76	2.29074	PLAU	0.000129021	1.08814	SELENOK	1.20667e-09	0.499029	FHAD1	1	4.43157	JSRP1	0.870287	0.818908	DEDD2	2.96346e-49	2.52567	PPA1	3.15434e-50	1.27909	SLC6A8	1	1.31536	TENM2	3.25118e-11	8.57534	KIDINS220	1
EPB41L2	3.88925e-177	1.67148	MEF2D	7.65551e-20	1.40955	BACH1	1.8122e-06	1.20862	PLXDC2	3.0234e-46	1.44662	YWHAH	5.48506e-74	1.10003	IL10	2.43022e-65	5.69421	LINC00623	2.99787e-31	2.64007	ATP5F1B	9.58415e-76	0.727539	ADCY6	0.000129021	3.15336	CYB561A3	1.2315e-09	2.03749	PSAT1	1	1.27214	KIF21A	0.873356	1.42146	NECAP2	3.25868e-49	2.48057	CCNI	3.35643e-50	0.98526	TMEM70	1	0.873346	IFI27	4.01476e-11	0.222644	NFE2L1	1
PPL	5.50298e-177	3.43312	TNKS2	7.78886e-20	1.42112	AFF1	1.92348e-06	0.998865	RBMS3	4.03578e-46	1.15173	CHMP5	6.87533e-74	1.11997	NR4A3	9.94709e-65	3.35365	DNAJB6	4.48419e-31	0.727853	EIF4A2	1.12871e-75	0.650728	CSNK1E	0.000133333	1.95149	FCRL5	1.37197e-09	6.02799	ANKRD36B	1	1.02985	RALGAPA1	0.878841	0.988941	MRPL51	3.419e-49	1.24819	FDPS	4.19713e-50	1.51084	RTN4	1	0.359111	EIF1B	4.06641e-11	0.895944	ESCO1	1
CAST	2.09837e-176	0.819246	SLC7A6	8.40926e-20	1.88761	PPM1B	2.31517e-06	0.895563	MORF4L1	6.5158e-46	0.435205	SH3BGRL3	8.75717e-74	0.458804	PGLS	1.01981e-64	1.46874	SYTL1	1.97967e-30	5.31084	NAP1L1	4.61445e-75	0.701777	SLC2A4	0.000140028	0.782235	EIF3G	1.54454e-09	0.503096	HIST1H2AE	1	1.89183	TXLNB	0.894491	0.844757	KANK3	3.48857e-49	2.96593	MRFAP1	4.83967e-50	0.969818	NPIPA1	1	1.78893	CAVIN2	5.21043e-11	0.820833	AC068506.1	1
EFEMP2	1.30271e-175	2.09014	HJV	9.03894e-20	1.65039	MEF2A	2.31577e-06	0.926948	AKR1B1	7.03858e-46	0.7578	SP100	6.89863e-73	1.39103	RPS8	1.62951e-64	0.542972	PIK3R1	2.70928e-30	1.0584	SOD1	1.34125e-74	0.629142	RAPH1	0.000146823	2.71704	CCT2	1.73191e-09	0.999318	AC074117.1	1	0.779367	YIPF7	0.910954	1.77733	PRKACA	3.83375e-49	2.56347	C2orf40	5.40784e-50	2.8094	ANKRD9	1	1.58253	MARCKSL1	5.51346e-11	1.72382	TOGARAM2	1
SPARC	2.47231e-175	0.677164	CDH15	1.01463e-19	1.50638	EYA4	2.43574e-06	1.34388	POLA2	7.23916e-46	3.71959	TSPAN4	1.25691e-72	1.02041	STK17B	6.96103e-64	2.20459	MCL1	2.99913e-30	0.674206	RPS20	2.37307e-74	0.651493	ZYX	0.000147946	1.34394	PRRC2C	2.26298e-09	0.710025	CENPM	1	1.46554	ADPRHL1	0.917986	0.956698	ARPC1A	5.36466e-49	1.61792	GCC2	5.78116e-50	1.60331	CHCHD10	1	0.514813	PLK3	5.5149e-11	2.10092	CECR2	1
FAU	7.24975e-175	0.561576	MAPK12	1.43308e-19	2.19041	SLC6A8	2.60934e-06	1.51956	KDELR1	1.15271e-45	0.822793	CASP4	3.01567e-72	1.51491	RBM47	9.27588e-64	5.4197	CEMIP2	3.32532e-30	2.51899	RPL19	3.29476e-74	0.626512	KTN1	0.000162507	0.532253	ACTR3	2.38763e-09	0.881631	FMN2	1	3.65941	FAM189A2	0.929628	1.60355	ATP5MD	6.52453e-49	0.955379	PODXL	6.65606e-50	3.30844	TDRD3	1	1.30863	PGAM1	5.6108e-11	1.02216	CAVIN4	1
HNRNPA0	1.29157e-174	0.713345	LIMCH1	1.50466e-19	1.14279	KCNJ12	3.20106e-06	2.62562	CTSL	1.31253e-45	0.664846	IGKC	5.29467e-72	0.599622	SLA	1.0601e-63	3.42088	RNF213	6.22219e-30	1.36792	CHMP4B	3.29633e-74	1.20662	TROVE2	0.000165188	1.35677	CXCR5	2.57563e-09	7.58619	INPP5F	1	1.51674	GAPDH	0.929635	0.131444	TSPO	1.00251e-48	1.035	ARPC5	6.91153e-50	0.974242	MRLN	1	1.34434	PHGDH	5.77251e-11	2.47886	JPH2	1
GNB2	4.74854e-174	0.962049	SESN1	2.15759e-19	1.24021	LINC01089	3.25555e-06	1.21097	SPTBN1	1.75917e-45	0.771402	RPL4	1.17918e-71	0.490788	LTC4S	1.09657e-63	3.62996	HSPA5	7.98661e-30	0.605718	PBXIP1	6.24158e-74	1.50749	ANAPC16	0.000184168	0.615751	IL4R	2.64901e-09	2.85505	XRRA1	1	0.763893	CPED1	0.940914	1.10663	ETS1	1.11934e-48	2.36173	RAB7A	7.59408e-50	0.979	CLK4	1	0.926071	PEAR1	6.09205e-11	3.69658	CCDC9B	1
ELOB	8.85478e-174	0.566472	EGF	2.47483e-19	1.68279	PKDCC	3.29612e-06	1.41478	NDUFS4	2.75711e-45	0.69781	MEOX1	1.18143e-71	5.01042	PPIF	3.59236e-63	2.74309	BUB3	8.54555e-30	1.2833	ID3	1.49159e-73	0.859776	HTR1F	0.000220436	5.14341	EAF2	2.65885e-09	3.49017	ZNF26	1	0.946396	KPNA3	0.952582	1.00047	RAB5C	1.29726e-48	1.32814	TPI1	8.48083e-50	0.966967	SYNPO2	1	0.795709	RPS27	6.8342e-11	0.811631	SRSF5	1
RPL37A	9.85383e-174	0.536166	CHMP1B	2.6e-19	0.777875	C19orf47	3.313e-06	1.3919	SNX3	4.35485e-45	0.414282	DAAM1	1.22938e-71	1.76447	DNAJB6	8.49457e-63	0.834806	CAPZB	1.10132e-29	0.741183	DBI	5.49309e-73	0.771223	PAG1	0.000223361	2.37438	RHOF	3.1887e-09	2.08412	SEMA4C	1	1.07968	USP13	0.953803	0.968208	INO80C	1.69483e-48	2.83662	PTMA	1.4311e-49	1.06493	PPP3CC	1	1.31112	TMEM173	6.96852e-11	1.65642	TUT4	1
PDIA3	1.08599e-173	0.825781	PRRC2B	2.86547e-19	1.43968	CFLAR	3.59815e-06	0.527445	NENF	5.29946e-45	0.660672	FRY	1.4342e-71	2.30269	YWHAZ	9.5732e-63	0.887414	EFHD2	1.44829e-29	2.3002	POLR2I	9.82773e-73	0.998022	COX6B1	0.000225344	0.434378	SPI1	3.61318e-09	1.64037	HIST1H4E	1	2.08148	PRKAA2	0.956096	0.884519	HSPB8	2.37909e-48	1.04672	ASAH1	1.77684e-49	1.01653	RNF144B	1	1.02006	DACT1	7.13153e-11	4.64457	METTL7B	1
CYB5A	3.30557e-173	1.40618	MAP3K2	4.39717e-19	1.39583	SNHG25	3.67912e-06	0.733665	C11orf58	1.3159e-44	0.507305	FDPS	4.02876e-71	1.45363	ACTG1	2.16337e-62	0.44407	APRT	2.70347e-29	0.823965	TBCA	1.50422e-72	0.748653	MYL2	0.000233421	0.00585775	ELOVL5	3.62518e-09	1.58471	MAFA-AS1	1	3.25159	TEAD1	0.956096	0.866021	BAALC	2.79556e-48	4.9529	NUCKS1	2.18177e-49	0.877667	CAND2	1	1.33687	SORBS3	7.30322e-11	1.4161	AL157938.3	1
CD81	4.96526e-173	1.48834	AC068506.1	5.11426e-19	2.09925	MYOM2	3.88162e-06	1.69941	TFPI	1.48407e-44	0.590584	SLCO4A1	4.0392e-71	4.48188	RAC1	6.37943e-62	0.558751	EIF4A2	3.96446e-29	0.406908	HSPB6	3.80858e-72	0.931799	PLAC9	0.000249698	0.357397	TNFAIP3	4.74391e-09	0.929702	VASH2	1	1.32979	SCN4A	0.956096	1.04018	SNRPG	4.99202e-48	1.09356	CLIC4	2.4089e-49	1.49809	GLRX	1	0.7416	UBE2S	7.30878e-11	2.45664	SRRM2	1
ITIH5	9.7563e-173	2.19198	SGCD	6.58324e-19	2.02412	VGLL2	6.29804e-06	1.75483	NOTCH3	1.67146e-44	1.06838	MIER2	7.83334e-71	3.38568	FGR	8.78628e-62	3.59462	CD8B	4.72591e-29	6.8251	MYO1C	8.46432e-72	1.76886	CYTH3	0.000249698	2.64403	STAG3	5.86242e-09	3.63887	ADORA1	1	2.83154	PNPLA7	0.958426	1.89217	CLK1	5.07034e-48	1.21143	NAPA	3.57954e-49	1.37946	LPIN1	1	0.940131	ALDH2	7.70486e-11	1.2378	PIDD1	1
PDGFRB	2.16807e-172	1.33173	KPNA3	6.74286e-19	1.27034	USP13	6.90763e-06	0.825627	SET	3.89492e-44	0.71826	NFIB	9.31351e-71	0.779565	RAP1A	9.31859e-62	1.06257	TCP1	4.81925e-29	1.09458	MIF	2.23147e-71	0.791276	SERINC3	0.000287702	1.14326	DDIT4	5.87857e-09	0.320131	LAD1	1	3.09245	KMT2C	0.972597	1.05703	ICAM1	5.28726e-48	1.62685	DUT	4.90954e-49	1.01373	SPSB3	1	0.874516	ROCK1	7.8172e-11	1.02177	TCF7	1
SERPINE2	6.74596e-171	3.7875	VPS13A	6.96495e-19	1.69419	TXNL1	8.42872e-06	0.76544	PCNP	1.14035e-43	0.673572	FIS1	1.01514e-70	0.787909	RPL11	9.76437e-62	0.543168	CCND2	9.52129e-29	2.35252	CYSTM1	2.33506e-71	0.733711	EEF2	0.000364023	0.283126	DCK	6.31818e-09	2.4484	RIDA	1	1.51763	XPO4	0.982988	1.10957	SEC61B	5.68555e-48	1.02316	PDIA3	4.90954e-49	1.02347	CREBZF	1	0.981561	FAU	8.62223e-11	0.697684	MPP6	1
MIF	6.78571e-171	0.751171	TMEM140	7.30018e-19	1.61655	KCNJ2	8.73332e-06	1.47701	KLF4	1.18597e-43	1.07194	RPL38	1.24257e-70	0.474575	IFITM2	2.74919e-61	0.497913	ZC3HAV1	1.20156e-28	1.78626	C7orf50	3.01873e-71	1.89975	SELENOF	0.000398524	0.826641	FAM49B	6.8038e-09	1.33636	NKAIN2	1	1.46476	LRRC39	0.983868	1.11571	MXRA7	6.30693e-48	2.56716	MINOS1	4.90954e-49	0.984064	CNTFR	1	2.00852	PHLDB1	8.84117e-11	1.93963	B3GALNT2	1
CD248	6.98589e-171	4.01767	LAMP2	8.33497e-19	0.842216	UBR3	8.94517e-06	1.06613	CUTA	1.41173e-43	0.664921	ACTB	1.30961e-70	0.422383	UBE2D3	3.22151e-61	0.6588	JCHAIN	1.3439e-28	3.62014	TCEA1	3.66592e-71	1.04731	LAMA4	0.000398524	1.95891	FAM3C	7.27651e-09	1.15803	DUSP4	1	0.986796	PGM1	0.985573	0.886778	PCBP1	1.0643e-47	0.979943	SERTAD3	7.02611e-49	1.74212	DNAJB5	1	1.26089	SBDS	9.68977e-11	0.716636	CCDC141	1
BZW1	1.36168e-170	1.07207	TCEA3	8.36472e-19	1.04409	DAPK2	8.95421e-06	1.08205	NCAM1	1.56921e-43	3.43967	FAM241A	1.40128e-70	2.45617	HBEGF	4.05242e-61	2.51672	WAS	3.16368e-28	2.94665	EIF3L	7.7569e-71	0.769577	TNS1	0.0004457	1.26902	CLNS1A	8.66553e-09	1.25504	PKP2	1	1.53189	MBNL1-AS1	0.993967	1.22562	SELENOF	1.23202e-47	1.07995	LGALS3BP	8.15532e-49	1.35291	PHTF2	1	1.12666	RAC1	9.78166e-11	0.680673	AL683813.1	1
IFITM1	4.12162e-170	1.14566	UBR3	8.70507e-19	1.5249	P2RY2	1.04267e-05	1.94294	GSTP1	1.70821e-43	0.373317	POSTN	3.65662e-70	6.0944	SEC61G	6.36465e-61	0.7937	JAK1	3.55377e-28	1.18663	NDUFA12	7.99279e-71	0.874236	2002-09-01	0.00046284	0.939121	ARF6	8.75381e-09	0.812721	FAM19A5	1	3.51129	DIAPH1	1	0.885705	SNX5	1.44708e-47	1.68607	GIMAP6	8.82487e-49	2.79207	PAXIP1-AS1	1	1.44255	MYO1C	1.06165e-10	1.73413	ACSL1	1
PPA1	1.52561e-169	0.992383	JPH1	8.74308e-19	1.63651	CTSD	1.39993e-05	0.446384	HSBP1	2.15887e-43	0.679072	GSDMD	4.83537e-70	1.77269	THBS1	1.26714e-60	2.16975	CUTA	3.78973e-28	0.78423	CHURC1	1.81607e-70	0.88379	VSTM4	0.000502157	2.90454	CENPM	8.75381e-09	5.70287	PSRC1	1	1.67182	KIAA0930	1	1.17194	IER3IP1	1.44849e-47	1.35606	COX7A2	9.79362e-49	0.918228	HSPB6	1	0.667086	KLF9	1.09583e-10	0.882337	HSPB6	1
RNASE4	8.32419e-169	3.19847	PPP1R3E	1.73588e-18	1.85859	CNTFR	1.42555e-05	2.11124	S100A13	2.39126e-43	0.359995	CAPZA2	5.28476e-70	0.760554	HSBP1	1.42272e-60	0.952961	RHOG	4.93112e-28	1.3688	ACTR3	4.13201e-70	1.09578	COL4A1	0.000503502	1.34829	HLA-DOB	9.78424e-09	6.3499	CCR2	1	2.11226	GPAT3	1	1.12285	IGFBP7	1.80078e-47	0.869926	CD99	1.02365e-48	0.935408	ANK3	1	1.65984	PCSK7	1.18008e-10	1.30745	EIF2B3	1
SSR4	9.09116e-169	0.652576	SMARCD3	2.03669e-18	1.52819	SH3GLB1	1.45221e-05	0.561259	MOCS2	2.67885e-43	1.35079	CD320	5.33239e-70	1.58243	UBB	1.91672e-60	0.477463	TENT5C	5.24184e-28	2.27378	SRSF3	4.20324e-70	0.655735	SMC6	0.000503502	2.2284	LSM2	1.26107e-08	1.10614	ZNF536	1	2.95598	RALGAPA2	1	0.929723	OPTN	1.94574e-47	1.04313	EIF5A	1.04895e-48	0.832024	IGFBP5	1	0.172661	SCN7A	1.18015e-10	2.22974	RORC	1
CRISPLD2	1.47316e-168	1.85836	CDH13	2.87093e-18	1.36508	PLIN4	1.63768e-05	1.15973	NR4A1	2.68149e-43	0.701276	CARHSP1	7.75651e-70	1.02282	SLC40A1	3.73507e-60	3.0236	GUK1	6.0195e-28	0.519262	ISCU	5.66173e-70	0.761137	LASP1	0.000507934	1.59633	HMGA1	1.32971e-08	1.50264	CD200	1	1.09247	FITM1	1	1.10352	MTCH1	1.98015e-47	1.19648	CD82	1.13994e-48	1.90357	TLE4	1	0.662796	RPL18	1.33003e-10	0.68464	CLK4	1
PCDH18	1.68703e-168	4.55567	CLIC5	3.01205e-18	1.69307	TMEM120B	1.73214e-05	1.42099	SNRPF	2.95047e-43	0.845474	CARD16	8.35359e-70	1.70406	RPS27A	7.01891e-60	0.577267	UBE2D3	7.90846e-28	0.50036	PRMT9	8.54029e-70	2.69756	SLC25A5	0.000529007	0.821506	RSL1D1	1.51785e-08	0.583446	CDC20	1	2.43623	CLIC5	1	1.2122	SUB1	1.98747e-47	0.94708	BEX3	1.18063e-48	1.09762	TNFRSF1A	1	0.585468	TPT1	1.33003e-10	0.627553	CACNA2D1	1
IL6ST	1.82063e-168	1.02232	FSD2	3.43569e-18	2.81424	ADCY2	1.74312e-05	1.40154	PSMB7	1.12479e-42	0.681633	HSPA12B	1.1348e-69	3.59906	PRNP	1.24245e-59	1.39043	ITGA4	9.96034e-28	4.81247	NME4	9.10835e-70	1.69542	MGP	0.000536951	0.182101	MAP3K8	1.56371e-08	1.3385	FST	1	1.10143	HACD1	1	1.15876	RHEB	2.78138e-47	1.1578	VPS28	1.322e-48	1.01748	SMYD1	1	1.70094	PTP4A2	1.34589e-10	0.782181	CEP350	1
RPL36	1.83141e-168	0.556387	IDI1	3.72246e-18	1.035	CHCHD10	1.92461e-05	0.530441	PRDX5	4.28445e-42	0.544597	TM4SF18	1.22269e-69	4.01871	2001-03-01	2.62812e-59	4.44924	H2AFV	1.38366e-27	1.05049	CDC42	1.25649e-69	0.681845	CCR10	0.000536951	3.38391	GADD45B	1.65191e-08	0.270839	METRN	1	1.21715	SALRNA2	1	1.87876	FES	3.77315e-47	3.46764	IFI16	1.57462e-48	0.96568	MYOM2	1	1.71279	NDUFAF3	1.64681e-10	0.896594	ATP2A1	1
ADAMTS5	1.88348e-168	3.13889	PPM1B	4.51212e-18	1.29285	PLIN5	1.94823e-05	0.534053	ERFE	4.34455e-42	4.58587	ATF3	4.28585e-69	0.794585	CLTC	3.98575e-59	1.64288	MANF	1.48496e-27	1.322	ZFP36	1.33567e-69	0.584489	HAPLN2	0.000544536	4.644	PLEKHF2	1.78313e-08	2.27031	KIAA1755	1	2.34093	UNC13B	1	1.59197	MRPL57	3.8878e-47	1.37689	TBX2-AS1	2.0585e-48	2.99253	GABPB1-AS1	1	0.785765	RACK1	1.67433e-10	0.6954	SLC16A1	1
SUMO3	2.2011e-168	1.09889	FTX	4.63004e-18	0.937226	PIK3R1	2.33075e-05	0.730098	PBXIP1	2.07601e-41	1.15587	PLS3	1.78043e-68	1.45024	ITGAM	4.11662e-58	4.69522	AC245297.3	1.52036e-27	1.68095	RPL23	1.34774e-69	0.583139	EHD1	0.00055024	1.57388	PARP14	1.78313e-08	1.88627	LRRC4C	1	2.25752	FEM1A	1	1.23385	TXN	3.89548e-47	0.969627	MOB2	2.4761e-48	1.66877	NEDD4	1	1.20647	PTMA	1.67433e-10	0.753217	ARID1B	1
AKR1B1	2.4037e-168	1.01308	DNAJB5	4.73742e-18	1.67708	LRRC39	2.46024e-05	0.784183	HERPUD1	3.18887e-41	0.560237	SOCS2	2.25989e-68	2.33111	RASGEF1B	7.4868e-58	2.99361	MSN	1.53529e-27	1.08905	PA2G4	1.74842e-69	0.856284	HMOX2	0.000560996	1.78394	UBE2J1	1.8728e-08	1.34763	MDK	1	1.01428	IFRD1	1	0.618197	LUZP1	4.35183e-47	2.47125	WARS	3.58602e-48	2.24629	SMPDL3A	1	1.1781	TRIR	1.78123e-10	0.736329	UBAC1	1
MAP1LC3A	3.72887e-168	1.1776	TMEM182	4.95024e-18	2.23171	AQP4	2.77946e-05	2.65754	STX11	3.53084e-41	2.00163	RPLP1	2.74219e-68	0.461448	COX8A	7.96475e-58	0.648529	SLC38A1	1.58077e-27	2.29712	CAMK2G	1.81044e-69	1.68419	IFITM2	0.000594123	0.303086	CHCHD10	1.97444e-08	0.376362	FSCN1	1	0.982506	MAPT	1	1.16346	YBX1	4.48529e-47	0.929951	SRP9	3.80819e-48	0.97562	CCDC9B	1	1.31237	EGFR	1.97801e-10	1.47471	MRLN	1
MYC	6.54084e-168	1.02184	TRIM13	6.17656e-18	1.3449	HOMER2	3.1768e-05	1.53572	GADD45B	1.05295e-40	0.663677	ADAMTS4	8.90511e-68	2.97746	CFD	8.12929e-58	-0.171936	CIB1	2.63431e-27	1.09387	ITGA7	2.85831e-69	0.90213	SYDE1	0.000598702	2.67549	CALHM6	2.18609e-08	2.95995	SVIP	1	0.73171	PYGO1	1	1.50739	LSM2	5.15906e-47	1.65887	YWHAB	4.17908e-48	0.945745	ADPRHL1	1	0.942511	RPS5	2.13357e-10	0.710032	ADCY2	1
MAP1A	7.53725e-168	2.74351	PPP2R3A	6.96807e-18	1.74605	FAM189A2	3.67309e-05	1.56804	VDAC3	1.86046e-40	0.463747	PTTG1IP	1.41349e-67	1.14916	GNG2	1.7258e-57	2.27982	TRGC1	3.82778e-27	7.00549	TESC	4.25212e-69	2.74349	PLCB4	0.00063153	2.96183	TAPBP	2.27777e-08	1.02491	AC002470.1	1	2.28165	DNAJB5	1	1.15498	KLF4	6.74709e-47	1.25481	SLC25A5	7.50116e-48	1.01314	ADSSL1	1	1.14404	GLUD1	2.23194e-10	1.44957	ATP5IF1	1
RPS13	5.87069e-167	0.583671	ZNF385B	6.98417e-18	4.09931	USP28	4.34964e-05	1.29436	EIF2S3	1.89331e-40	0.880969	SMAGP	1.47312e-67	3.0333	UQCRH	2.18018e-57	0.628597	CD27	5.17653e-27	5.40965	NDUFA5	1.33494e-68	0.936994	MPPED2	0.000709818	3.08133	TRIR	2.50149e-08	0.491843	GAREM1	1	1.16078	SLC7A6	1	1.03254	IGFBP4	1.2558e-46	1.27968	PEF1	1.65181e-47	1.80255	FXR1	1	0.693486	CLK1	2.45821e-10	0.776967	LINC01089	1
DYNLL1	8.61812e-167	0.597725	LPIN1	7.3432e-18	1.28934	AL133406.2	4.37e-05	1.56206	SMIM26	4.20555e-40	0.546228	TMBIM4	3.64685e-67	0.774237	ZFAS1	2.44051e-57	0.666296	ABI3	5.27641e-27	3.15529	RPL22	1.61228e-68	0.600677	RNH1	0.000809158	0.794806	FCRL2	2.5138e-08	6.61981	AK5	1	1.85576	AC138904.3	1	2.19638	BRK1	1.49171e-46	0.999328	NFKBIA	1.93334e-47	0.857803	QTRT1	1	0.968386	2009-09-01	2.49567e-10	1.46488	MAU2	1
MPG	1.10327e-166	1.32403	ARL6IP5	7.61361e-18	0.591342	LMCD1	4.65703e-05	0.691343	NHP2	4.28821e-40	0.883835	GBP4	4.1842e-67	2.93298	MCOLN1	3.3517e-57	2.22704	CD160	6.77667e-27	6.65962	CHMP2A	1.95158e-68	0.998016	ARHGAP6	0.000851184	2.1415	CLK1	2.61626e-08	0.447571	FERMT1	1	2.28412	TMEM120B	1	1.34805	IER5	1.49532e-46	1.89731	MYO1C	2.10693e-47	1.95885	HECTD1	1	0.895061	RPL23A	2.60422e-10	0.758998	DTNA	1
DEPP1	7.90302e-166	0.917888	PHTF2	8.80116e-18	1.52302	NRIP1	5.39645e-05	1.10788	ANP32B	4.42113e-40	0.698352	CCND3	7.44327e-67	1.44344	RPS27	1.75892e-56	0.564714	LDHB	6.99307e-27	0.727068	MAPRE2	5.52109e-68	1.37613	RNF152	0.000889559	3.5946	SET	2.6638e-08	0.555501	EXTL1	1	2.11706	PHKA1	1	1.71245	CHMP5	1.505e-46	1.31011	COX7A2L	2.39723e-47	1.08982	ASB11	1	1.91731	BRD2	2.66313e-10	0.986255	RALGAPA1	1
LIFR	8.48318e-166	1.82055	TMEM63B	1.19406e-17	1.84943	SYNC	6.15456e-05	0.919401	FAM49A	4.94624e-40	1.84588	C1orf21	1.46944e-66	0.921069	LAMTOR2	2.54174e-56	1.23774	PPIA	7.61731e-27	0.393407	C11orf58	8.98376e-68	0.707299	PAWR	0.00091641	3.10009	CGAS	2.72364e-08	2.35704	AC008074.3	1	2.0736	CHCHD10	1	0.555348	POMP	1.52147e-46	0.922809	TROVE2	2.92665e-47	1.42273	SLF2	1	1.30136	TMED2	2.69962e-10	0.839184	ASB15	1
MZT2B	1.1405e-165	0.844837	TP63	1.26171e-17	2.18304	PRH1	6.8723e-05	1.08471	RTKN	7.08021e-40	3.42875	EGLN1	1.93921e-66	1.75662	HERPUD1	5.83716e-56	0.870296	DYNLL1	7.73233e-27	0.544793	EBF1	1.8283e-67	1.40655	ARHGEF7	0.000960712	1.78548	CASP4	3.32774e-08	1.14162	MUSK	1	1.74231	C9orf3	1	0.679007	CLIC1	1.56287e-46	0.963816	LAMP1	3.21692e-47	0.950438	USO1	1	1.14446	ARF1	3.08355e-10	0.690184	RAMP1	1
SEC61G	1.67411e-165	0.715432	MIR193BHG	1.46551e-17	2.06466	KTN1	6.92491e-05	0.395808	SMDT1	9.82818e-40	0.576729	ITGB1	2.82348e-66	0.629399	RGL1	1.73029e-55	3.70802	NCL	8.21852e-27	0.704176	TCEAL4	2.31714e-67	0.976545	WASF2	0.000962417	0.942896	AZIN1	3.79242e-08	1.2581	CA3	1	0.266019	TBC1D8	1	1.46091	HMGB2	1.70093e-46	1.47872	TMEM179B	3.93019e-47	1.31672	SFXN5	1	1.60324	RPS11	3.20807e-10	0.705773	FSD1L	1
ZFP36	2.81583e-165	0.657682	ENAH	1.55587e-17	1.55429	MAPK12	7.12129e-05	1.26723	PQLC2L	1.01786e-39	2.04483	COMMD6	4.54233e-66	0.602572	EZR	2.06679e-55	1.60572	LAT2	8.21852e-27	3.0412	PPIA	2.70889e-67	0.576138	HNMT	0.000990507	1.40109	EIF4A2	4.20281e-08	0.319355	PAICS	1	0.874509	PRH1	1	1.14628	MAP3K13	1.70093e-46	2.09858	CLTA	4.93775e-47	0.982887	PWAR6	1	1.60751	FHL2	3.34756e-10	1.85327	AC087239.1	1
BMP4	3.165e-165	2.56569	MAT2A	1.62056e-17	0.939641	DST	8.27906e-05	0.485332	NR3C1	1.31817e-39	0.635717	VIM	4.68193e-66	0.502997	MTPN	5.93932e-55	1.41811	ATM	9.64198e-27	1.71993	C9orf16	2.88571e-67	1.15712	NDUFB8	0.00116102	0.683912	PTP4A1	4.30407e-08	0.97429	PLEKHA7	1	1.46098	AL022238.2	1	1.67191	COX7A2L	1.92244e-46	1.17388	CALR	7.91377e-47	0.832146	DPH7	1	1.49937	CSDE1	3.45852e-10	0.646183	HACD1	1
RPL23	3.87915e-165	0.533416	PRPF4B	1.78568e-17	0.946322	DOK5	8.39002e-05	2.1049	SRSF7	1.74418e-39	0.53172	TMEM273	1.33642e-65	2.70101	EEF1D	6.61325e-55	0.455312	KMT2E	1.51601e-26	0.699202	RGS5	4.42049e-67	1.6629	EIF4G2	0.0011896	0.65754	SNRPB	5.08152e-08	0.632589	GCNA	1	1.34487	LCLAT1	1	1.32646	TMEM230	1.99167e-46	1.11207	RHOA	8.95381e-47	0.89284	DIAPH1	1	0.971533	ARL2	3.57909e-10	0.917847	SERPINF1	1
RPS7	6.2937e-165	0.55934	TMEM70	1.8932e-17	1.15196	PER1	8.87088e-05	0.835162	CHCHD2	2.03351e-39	0.337815	TMEM204	1.3371e-65	2.09891	ATP6V0D1	1.85729e-54	1.30993	LBH	1.52215e-26	1.07188	TOB1	1.31418e-66	0.901814	CSPG4	0.00119663	2.96902	SRP14	6.07807e-08	0.359329	SLC27A6	1	1.96905	FKBP5	1	0.984794	MRPS21	2.25829e-46	1.14288	PRDX2	1.20446e-46	0.905322	AQP4	1	2.12459	STRAP	3.57909e-10	1.07292	RCOR3	1
CYR61	6.54978e-165	1.06101	CAMK2A	1.938e-17	3.11268	LIMCH1	8.89749e-05	0.760035	CDK8	2.10627e-39	2.63751	CALCOCO2	2.02707e-65	1.19411	LAIR1	2.43973e-54	3.66445	BAZ1A	1.84741e-26	1.41323	COX20	4.90267e-66	1.30361	UBE2E1	0.00132394	1.34965	ARHGAP15	6.32669e-08	2.30391	CEP85	1	0.489916	SAT2	1	0.636423	WDR83OS	4.05521e-46	0.990182	CNBP	1.20708e-46	0.896269	ATL2	1	1.41424	NUMBL	3.6531e-10	3.4868	AL359504.2	1
PLD3	3.15996e-164	1.10984	SLC19A2	2.49527e-17	1.75137	LINC00513	9.05265e-05	1.00303	C8orf59	2.60938e-39	0.914544	RPS26	2.22794e-65	0.474632	ATP5MF	3.1676e-54	0.68375	RAN	1.95126e-26	0.59392	ATP5MG	6.44983e-66	0.573608	CHMP5	0.00132554	1.01754	AREG	6.4007e-08	1.33276	IL1RL1	1	2.30348	PITX2	1	1.28782	STRAP	4.0906e-46	1.60936	MPHOSPH8	1.30128e-46	1.03375	CYC1	1	0.635939	MGLL	3.74465e-10	0.963185	EPM2A	1
IGFBP3	6.69901e-164	2.28619	MRPL14	3.11785e-17	1.00154	SYNPO2L	0.000104155	1.67986	HNRNPD	2.82592e-39	0.881516	NBL1	8.93066e-65	1.31882	CXCR4	5.22457e-54	1.06875	UBL5	2.38058e-26	0.430659	H3F3A	7.05127e-66	0.536433	EMC2	0.00134643	1.60218	SELENOH	6.41813e-08	0.631333	LRRC75B	1	2.23979	PDE4B	1	0.659395	SPTBN1	5.73076e-46	1.15183	IGFBP5	1.41284e-46	0.988639	JPH2	1	1.41928	CNBP	4.08968e-10	0.648194	CACNA1S	1
RPL36AL	7.5555e-164	0.550894	IFRD2	3.54621e-17	1.33531	HSPBAP1	0.000107125	1.28062	SELENOF	2.91186e-39	0.61848	LMCD1	1.12664e-64	0.669965	TMEM176A	2.00681e-53	1.72806	TXK	3.75195e-26	6.57003	MRPL20	8.51534e-66	0.820084	REEP3	0.001625	1.54929	CIB1	6.68648e-08	0.862068	OLFML2A	1	1.01923	FLCN	1	0.838272	EIF2S2	6.34507e-46	1.13073	ELF1	1.6691e-46	1.32962	HPS4	1	1.32627	FIS1	4.53281e-10	0.7619	JPH1	1
RPS27A	1.26358e-163	0.643481	FXYD1	3.79042e-17	0.663022	RNPC3	0.0001163	1.0917	TCEAL2	8.74593e-39	4.16583	HAPLN3	1.97563e-64	3.42597	MT-ND4L	2.44339e-53	0.907273	ARHGAP9	7.03234e-26	4.40421	NDUFB4	1.51763e-65	0.637825	ARHGAP1	0.00166448	1.88732	SF1	7.48236e-08	0.536671	NUCKS1	1	0.549447	RCOR3	1	1.08294	ATP5F1C	6.41279e-46	1.06172	DYNLRB1	2.35669e-46	1.00636	SLC37A4	1	1.62916	METTL7A	4.9326e-10	1.15372	MIGA1	1
IER2	1.79877e-163	0.829581	PKDCC	3.99479e-17	1.86649	ASB10	0.00011785	1.48126	SYNGR1	8.80728e-39	1.66128	BCAP31	5.01737e-64	1.03671	TLR2	2.61542e-53	6.42377	TNFRSF18	8.31037e-26	5.36399	SMIM12	3.65234e-65	1.72876	ATP6V1G1	0.00179744	0.596519	UBE2D3	7.83037e-08	0.359587	AL163051.1	1	2.10966	MIRLET7BHG	1	1.29361	GHITM	6.55787e-46	1.13881	JUNB	2.38065e-46	1.06426	FLCN	1	0.952999	AFAP1L1	5.06322e-10	3.22467	TEAD4	1
HMCN2	2.72356e-163	2.62726	HADHB	4.77895e-17	1.14061	BVES	0.000128727	1.50942	NSMCE1	1.16997e-38	1.51863	SET	6.39775e-64	0.894245	TREM1	3.40073e-53	5.70922	C9orf16	9.56417e-26	1.00659	TWSG1	4.19942e-65	2.23964	RASAL2	0.00180855	2.0537	SINHCAF	8.40047e-08	2.29234	ADAMTS9-AS2	1	1.34115	PREPL	1	1.1387	MYL12B	7.01631e-46	0.945526	VSIR	2.46872e-46	1.53516	DUSP3	1	1.07473	ABTB1	5.55012e-10	1.51821	QTRT1	1
ITGB1	4.71801e-163	0.636192	COQ9	6.06173e-17	1.46076	MAMSTR	0.000132398	1.26732	EBPL	2.21654e-38	1.20569	ADGRG1	1.86752e-63	3.53129	EIF4A3	6.06472e-53	1.44678	COX7C	1.47634e-25	0.306857	TTLL7	4.4797e-65	1.85448	NDUFB10	0.00181296	0.634445	ARPC5L	8.97417e-08	1.09426	TM7SF2	1	0.978932	TMEM11	1	0.933004	HNRNPF	7.54086e-46	1.18299	TMEM14C	2.83601e-46	1.04195	SLC8A3	1	2.14599	MTSS1	5.75621e-10	1.38386	SLC25A42	1
RPS27L	4.72089e-163	0.617732	ANKRD9	9.31716e-17	1.83181	IPO13	0.000135753	1.23584	PSME1	2.78027e-38	0.503911	CA4	2.13235e-63	5.46127	RAB7A	7.40689e-53	0.812566	IKZF3	1.50552e-25	4.80157	VCL	9.11363e-65	1.21326	RPS26	0.00182276	0.256079	SH3BGRL3	9.67777e-08	0.200092	RBM11	1	2.477	SLC25A45	1	1.32208	BRI3	9.55702e-46	1.2522	ABTB1	2.93086e-46	1.80449	CASTOR3	1	1.49604	PAK3	6.52364e-10	4.46005	UCKL1	1
F3	6.56758e-162	3.31962	HSF2	1.07356e-16	1.54324	TNKS2	0.00013918	0.94799	ARHGAP24	3.08131e-38	1.68386	MECOM	3.45892e-63	4.99939	TMEM167A	1.0232e-52	1.52413	TAPBP	1.50666e-25	1.18561	DNAJB1	9.93333e-65	0.529402	HMGN3	0.00195888	0.75011	AC016831.5	1.00305e-07	0.846039	PAX2	1	7.24972	MAST2	1	1.28113	COX8A	1.5309e-45	0.946981	CA4	3.7148e-46	4.07721	ARID1B	1	0.844021	BTG3	6.66811e-10	1.64911	TNKS2	1
COX6A1	3.08495e-161	0.572005	GPRC5C	1.71039e-16	1.17038	OSBPL7	0.00017185	2.24288	ATP5F1A	3.77041e-38	0.484519	CYB5R3	3.58569e-63	0.772118	IGKC	1.08787e-52	0.662696	SNRPB	2.07708e-25	0.888357	RASSF3	1.79307e-64	2.74362	FGF1	0.00205777	4.29262	PRKCB	1.04476e-07	2.88447	PRRG3	1	1.22816	AC239804.1	1	1.59733	MUM1	1.7171e-45	2.01062	TPPP3	4.26277e-46	1.60184	MIR29B2CHG	1	0.617411	RPL38	6.84552e-10	0.6633	ANO5	1
PTGFR	4.04757e-161	4.81329	RETSAT	1.94739e-16	2.4792	MAST2	0.000173706	1.1137	CNKSR3	3.98264e-38	2.70989	RACK1	4.52828e-63	0.448019	BTG1	1.18493e-52	0.722184	ARHGAP45	2.21465e-25	3.50293	SMIM10	2.72923e-64	2.38936	CD99	0.0020711	0.348896	CD44	1.05629e-07	0.442094	CENPU	1	1.30181	FEZ2	1	0.647854	CCND1	3.03827e-45	2.91705	RTF2	4.55385e-46	1.26193	U2AF1L4	1	0.997779	2006-09-01	7.6736e-10	2.18103	DDI2	1
PRDX1	9.57241e-161	0.541423	TOM1	2.28193e-16	1.43444	OSGIN1	0.000189369	1.32658	NDUFB9	1.16277e-37	0.414098	PRKCH	5.83952e-63	2.74805	PTGS2	2.0861e-52	4.19326	TRIR	2.24251e-25	0.587382	RPL10	3.56221e-64	0.710236	CD46	0.00210023	1.04402	CCT8	1.10681e-07	0.755302	VAX2	1	3.04163	ITGA3	1	1.60364	GTF2A2	3.273e-45	1.39655	CAP1	5.20906e-46	1.00636	ZNF207	1	0.687721	DYNLRB1	8.29379e-10	0.733379	TMEM161A	1
COX6C	6.43042e-160	0.544571	MDM4	2.37481e-16	0.864988	CLIC5	0.000189909	1.00178	HSPD1	1.18845e-37	0.260556	POLE4	8.28065e-63	1.07978	CCR1	2.26437e-52	5.13931	CCDC88C	3.12368e-25	4.05928	CHMP3	3.90488e-64	1.1177	RPL8	0.00237578	0.285179	FAM96A	1.19856e-07	1.39157	ATP10B	1	5.69108	PPM1L	1	1.29518	RPS28	3.29845e-45	0.970031	TMBIM4	5.47335e-46	0.972213	FILIP1L	1	0.798517	SELENOK	9.26019e-10	0.646285	SLC27A1	1
FAM114A1	8.43082e-160	2.21226	RICTOR	2.79976e-16	1.18717	AIMP2	0.000193425	1.1062	EIF1AX	1.3771e-37	0.573052	ABCD4	2.76777e-62	1.59483	OTUD1	2.70891e-52	1.88077	SLC2A3	3.1334e-25	0.767895	SNX3	6.36866e-64	0.632149	RBMS3	0.00238008	1.13184	TNFRSF14	1.3545e-07	1.76861	DNAJC6	1	3.16331	TMEM150A	1	1.29461	TIMP3	4.92196e-45	0.693705	MECOM	6.60045e-46	3.9319	RILPL1	1	1.50735	PPIG	9.84282e-10	0.750529	SLC35E4	1
RND3	1.11029e-159	1.85622	C19orf47	2.82301e-16	2.11958	IFRD2	0.000194983	0.86307	STAT3	1.85759e-37	0.674554	SHE	2.91838e-62	4.04401	AQP9	4.76958e-52	7.24069	KLRC1	3.4843e-25	6.75732	NT5C3B	1.31853e-63	1.69345	MT-ND5	0.00241118	0.37642	TMEM154	1.40945e-07	3.76069	ANXA8	1	4.20432	SGCG	1	0.877646	PIM3	5.00082e-45	1.39282	2002-09-01	6.95006e-46	0.998733	SAMD4A	1	1.05453	ESD	1.01263e-09	0.778196	STEAP3	1
SRP14	1.56438e-159	0.503422	MNAT1	3.33818e-16	1.13308	MFGE8	0.000195148	0.267542	PHB2	2.55201e-37	0.847689	YWHAB	5.54525e-62	0.723665	MINOS1	6.24039e-52	0.784345	TNFRSF1B	4.04901e-25	1.83256	STUB1	1.37657e-63	1.02788	LAMB2	0.00250824	1.32306	ANKRD37	1.44211e-07	1.68717	ZBTB34	1	1.61225	TNK2	1	1.08774	RGL2	5.08979e-45	2.69114	ATRX	1.04256e-45	0.995379	AC020916.1	1	0.470851	PITHD1	1.02224e-09	1.28319	VGLL2	1
UBE2I	6.87032e-159	0.90052	CACNA1S	3.45286e-16	2.29346	PCMT1	0.000195425	0.750092	NUDT14	3.20342e-37	2.00329	ARGLU1	6.29813e-62	0.765337	FOS	8.65467e-52	0.377338	PPIB	5.50738e-25	0.646593	RSL24D1	1.85207e-63	0.707729	SYPL1	0.00251979	0.648558	BAX	1.45866e-07	0.910162	PEX5L	1	1.58983	ADSSL1	1	1.0018	TNS1	7.03064e-45	1.65935	NDUFA13	1.79731e-45	0.820662	LINC01996	1	1.78346	TGFB1I1	1.05129e-09	1.30731	ACHE	1
RPS28	2.50424e-158	0.584048	C4orf54	3.57726e-16	2.80196	POLR2J3-1	0.000204953	0.685627	ATP5MC3	5.27643e-37	0.470266	C9orf16	1.07238e-61	1.04735	ACTR3	1.9345e-51	1.04619	RBM3	6.28916e-25	0.612286	RPL31	2.73054e-63	0.638037	SERPINI1	0.00263924	2.47958	SIAH2	1.61999e-07	2.11656	ALG1L2	1	3.49846	LGR5	1	1.31287	SLC44A2	7.12711e-45	1.97558	CXorf36	2.12264e-45	2.91477	ACSL3	1	0.963126	LRP10	1.09625e-09	1.22657	CDH15	1
NPC2	2.91155e-158	0.43685	PCBP4	4.06035e-16	1.84235	WIPI1	0.0002099	0.796268	LGALS3BP	7.92227e-37	0.907298	HMGB2	3.15163e-61	0.987931	SEC61B	2.20956e-51	0.676868	EIF3G	7.37187e-25	0.623063	ENTPD1	2.99722e-63	2.82899	ARHGEF25	0.00265108	2.9439	RELB	1.71472e-07	1.94241	INSC	1	5.20828	PROB1	1	1.84303	FTH1	9.1508e-45	0.931737	CANX	2.61623e-45	1.12534	DDI2	1	1.16241	NFE2L2	1.21469e-09	0.807107	MIA2	1
PSAP	1.50429e-157	0.48588	ASPSCR1	4.24744e-16	1.59545	AAK1	0.00021355	0.675421	MZT2B	9.88391e-37	0.637325	CMIP	3.15706e-61	2.95334	HSPA5	6.5201e-51	0.903489	SLC9A3R1	7.94951e-25	2.83965	YWHAB	3.03526e-63	0.735423	RAB6B	0.00271383	3.86352	TPP1	1.71801e-07	1.2975	CENPE	1	1.97568	NUFIP2	1	0.932163	GIMAP1	9.63188e-45	2.5529	LPP	2.70282e-45	0.964884	QKI	1	0.636077	SSR2	1.25626e-09	0.710536	ZMYND8	1
GINM1	2.41744e-157	1.25837	LINC00513	4.57143e-16	1.59531	PERM1	0.000216921	1.22205	KANK2	1.07196e-36	1.29356	ARF1	3.31513e-61	0.679345	MSN	7.00099e-51	1.09587	AC114760.2	9.49849e-25	3.7632	MRFAP1	3.82963e-63	0.718003	FOXS1	0.00275442	3.50833	CCND3	1.94438e-07	1.28942	DHX33	1	1.22173	CCDC12	1	0.908747	EIF4A2	1.39624e-44	0.94151	VAMP3	3.16504e-45	1.56876	RALGAPA2	1	0.949099	FSTL3	1.34916e-09	3.16402	MIRLET7BHG	1
THBS2	4.93027e-157	5.4448	NDUFS2	9.58082e-16	0.976212	KPNA1	0.000227687	0.962051	TUBB	1.07972e-36	0.39437	OLFM1	3.89776e-61	3.03831	UBL5	5.38195e-50	0.551308	PHLDA1	1.13192e-24	1.88786	C9orf3	3.87849e-63	0.868088	RNF180	0.00280738	2.7308	GGA2	2.01483e-07	1.98558	ZNF512B	1	1.2328	SCAPER	1	1.11535	F2R	1.39636e-44	3.62069	KIF5B	4.74053e-45	1.12192	TMEM120B	1	1.37418	CANX	1.40574e-09	0.805706	VDAC3	1
SDF4	6.61585e-157	1.18916	MAMSTR	1.29624e-15	1.96811	KEAP1	0.000230076	1.01314	SH3GLB1	1.82095e-36	0.566591	TMEM59	4.51512e-61	0.572341	KLF4	8.83529e-50	0.860832	CDC42	1.13192e-24	0.521601	PABPC1	4.15351e-63	0.546977	NR1H3	0.00285965	2.57647	MAP1LC3B	2.09645e-07	0.496989	CRACR2B	1	1.45257	GBA2	1	1.35392	IDI1	1.60116e-44	1.52484	GNAI1	5.90125e-45	3.05019	CXXC5	1	0.926395	GABARAPL2	1.4624e-09	0.644197	AK9	1
HSD11B1	8.10647e-157	5.56731	PDE4B	1.34745e-15	1.01033	AKAP9	0.000241252	0.549375	TMEM47	2.48137e-36	1.34953	CANX	4.9625e-61	0.946305	PLAC8	1.58313e-49	2.33197	RIPOR2	1.17116e-24	2.07827	RPS3	4.32072e-63	0.621421	ISCU	0.00317648	0.652509	DDX21	2.21763e-07	0.600705	RPS27	1	0.110659	U2AF1L4	1	0.957821	LAMTOR4	1.67295e-44	1.02044	SEC61G	7.27816e-45	0.878836	CECR2	1	1.21912	MAP1B	1.76085e-09	1.0241	PPP2R3A	1
ABCA10	5.23241e-156	2.80673	SLMAP	1.36938e-15	1.27763	LCLAT1	0.000241542	1.27916	CLK1	3.19918e-36	0.468708	RPS17	5.62051e-61	0.456013	BST2	1.76951e-49	0.545381	TPST2	1.47689e-24	1.73893	GHITM	7.70152e-63	0.856445	TRIB2	0.00345023	2.50636	ABRACL	2.38764e-07	1.36803	CDK19	1	1.07374	MAP4K3	1	1.1333	NKX2-3	2.03773e-44	10.1138	CAPZA2	9.31293e-45	0.915235	LGR5	1	1.14676	SNRPB	2.08113e-09	0.809553	RBM6	1
TMEM98	5.8696e-156	2.81387	AC005616.1	1.49778e-15	3.90706	KMT2E-AS1	0.000250612	0.933589	RWDD1	3.24979e-36	0.607875	ELF1	1.91868e-60	1.1318	NDUFB1	2.50147e-49	0.578969	CELF2	1.84763e-24	0.993378	TMED2	1.60908e-62	0.780004	PRDX1	0.00346667	0.375154	RIPOR2	2.40453e-07	1.88434	MYBL2	1	1.72246	IFRD2	1	0.904838	LSM4	2.3368e-44	1.64131	PRMT1	9.35421e-45	0.998473	AGAP6	1	1.83139	SHISA3	2.08782e-09	4.40325	DVL1	1
DBN1	6.86294e-155	2.86773	KIF21A	1.88451e-15	2.00284	ALDH1L1	0.000259856	2.05472	OLFML3	3.59624e-36	1.86114	ANKRD29	2.32302e-60	3.30892	COX6A1	2.96613e-49	0.580249	S1PR4	3.031e-24	3.91435	NPY1R	1.73618e-62	4.901	PCYOX1	0.00351228	1.26451	RILPL2	2.89452e-07	1.52836	ACOT7	1	1.38595	METTL17	1	1.20746	C4orf3	2.47508e-44	0.999311	MX1	9.59858e-45	3.11778	CHMP1B	1	0.663934	SPRYD3	2.11973e-09	2.26911	NFAT5	1
GRN	9.67478e-155	0.898609	B3GAT2	2.11288e-15	1.55341	AC016831.7	0.000261897	1.32511	TRIR	5.92404e-36	0.446234	RHOB	2.70699e-60	0.640089	PILRA	3.34618e-49	5.17722	TRAPPC1	6.1552e-24	1.01877	SLIRP	2.76597e-62	0.709414	ABTB1	0.00386372	1.47177	NSD3	3.08102e-07	1.15241	AC116667.1	1	1.88877	CSF3	1	1.43605	TRIM69	3.2963e-44	2.90469	GSTP1	1.16294e-44	0.878562	ITIH4	1	2.01907	KIF5B	2.12578e-09	0.91056	B3GAT2	1
APRT	1.9408e-154	0.850192	UNKL	2.13537e-15	1.57587	COQ9	0.000264004	0.942809	SLC25A3	7.33212e-36	0.395766	HSPE1	2.81544e-60	0.44793	ATP13A3	3.45553e-49	2.26615	FAM177A1	9.09341e-24	1.17813	PKM	3.05759e-62	0.64571	ZNF385D	0.00398049	1.65516	IRF1	3.53885e-07	0.470866	AC020659.1	1	2.14736	KTN1	1	0.399781	GATA6-AS1	3.45116e-44	7.93056	CHMP3	1.16925e-44	1.21888	LINC01854	1	2.44159	SRSF4	2.19626e-09	0.834279	HSF2	1
ATP6AP2	2.5308e-154	0.986219	ACTC1	2.41366e-15	1.81783	DNAJB2	0.000268848	0.941768	RPA2	8.94892e-36	1.21116	CCDC69	3.44518e-60	1.82393	CALHM6	3.55014e-49	3.8534	PDIA3	1.76254e-23	0.705457	RTL8C	4.12634e-62	1.08856	BNIP3L	0.00412924	1.10875	RAB11FIP1	3.6564e-07	2.17629	AC245060.6	1	1.88071	MDM4	1	0.568237	PSD3	3.8151e-44	4.0686	NAA38	1.41549e-44	1.05187	MACO1	1	1.30204	SET	2.19626e-09	0.71052	SSFA2	1
CKS1B	3.59157e-154	1.72168	CISD1	2.48277e-15	0.987984	AC016831.5	0.000271579	0.805091	CALCR	9.85434e-36	5.77947	TAP1	5.26012e-60	2.05969	ARL5B	7.42903e-49	2.0473	FERMT3	1.86209e-23	2.36488	RWDD1	4.62033e-62	0.798282	MEOX2	0.00413536	1.6678	TRAF3IP3	3.74902e-07	2.66506	IQGAP3	1	4.49755	AC092171.4	1	2.30042	COX14	3.98144e-44	1.13265	VASP	1.47653e-44	1.77734	GBE1	1	0.86144	ZNF428	2.21093e-09	1.05239	TMEM164	1
CES1	3.70894e-154	2.53828	TUT4	2.49813e-15	1.12053	CASTOR3	0.000277693	1.42751	BEX2	1.1426e-35	3.08163	GIMAP8	5.40612e-60	4.17228	CCL20	9.492e-49	6.58202	RBM8A	2.93177e-23	0.605264	DCTN2	4.62033e-62	1.16223	TPM4	0.00415334	0.682052	SUMO2	3.75148e-07	0.357275	VWA1	1	0.944947	AC110285.6	1	1.80667	HADHB	4.2397e-44	1.15741	ID1	1.74511e-44	1.53482	ASPSCR1	1	1.00033	PNRC1	2.22947e-09	0.651675	AC006480.2	1
[truncated: 7 more columns]
