# Supplementary material for: Cells of the adult human heart
Source: Nature. 2020 Sep 24;588(7838):466–72. doi: 10.1038/s41586-020-2797-4 (PMC7681775; doi:10.1038/s41586-020-2797-4)
Supplement: Supplementary file 3 — This zipped file contains Supplementary Tables 1-35 and their legends. [file 41586_2020_2797_MOESM4_ESM.zip › Supplementary_tables/Supplementary_Table_29.xlsx]

## Sheet: Distribution per source
Source	Nuclei	Cells	CD45		Percentage	Nuclei	Cells	CD45
vCM	125289	0	0		vCM	38	0	0
aCM	23483	0	0		aCM	7.1	0	0
FB	56484	2230	627		FB	17.1	4.9	0.8
EC	28463	31296	40820		EC	8.6	69.2	53.1
PC	59826	6220	11810		PC	18.1	13.7	15.4
SMC	9473	2974	3795		SMC	2.9	6.6	4.9
Lym	6984	1059	9797		Lym	2.1	2.3	12.7
Myel	12119	1119	9790		Myel	3.7	2.5	12.7
NC	3437	238	286		NC	1	0.5	0.4
Adi	3799	0	0		Adi	1.2	0	0
Meso	597	121	0		Meso	0.2	0.3	0
Sum	359652	45885	80597

## Sheet: Key
Abbrevations:
Adi	adipocyte
EC	endothelial cell
FB	smooth muscle cell
Lym	lymphoid cell
Meso	mesothelial
Myel	myeloid cell
NC	neural cell
PC	pericyte
SMC	smooth muscle cell
