# Supplementary material for: Cells of the adult human heart
Source: Nature. 2020 Sep 24;588(7838):466–72. doi: 10.1038/s41586-020-2797-4 (PMC7681775; doi:10.1038/s41586-020-2797-4)
Supplement: Supplementary file 3 — This zipped file contains Supplementary Tables 1-35 and their legends. [file 41586_2020_2797_MOESM4_ESM.zip › Supplementary_tables/Supplementary_Table_33.tsv]

pair	clusters	pvalue	mean
HLA-DPA1_TNFSF9	SKM0_SMC|SKM0_SMC	1	-4.64385618977472
PVR_TNFSF9	SKM0_SMC|SKM0_SMC	1	-6.265344566521
HLA-DPA1_GAL	SKM0_SMC|SKM0_SMC	1	-4.64385618977472
GALR2_GAL	SKM0_SMC|SKM0_SMC	1	0
GALR3_GAL	SKM0_SMC|SKM0_SMC	1	0
PVR_CD96	SKM0_SMC|SKM0_SMC	1	-6.265344566521
PVR_CD226	SKM0_SMC|SKM0_SMC	1	-6.265344566521
PVR_TIGIT	SKM0_SMC|SKM0_SMC	1	0
PVR_NECTIN3	SKM0_SMC|SKM0_SMC	1	-5.38082178394093
CADM3_NECTIN3	SKM0_SMC|SKM0_SMC	1	-6.38082178394093
CADM1_NECTIN3	SKM0_SMC|SKM0_SMC	1	-5.64385618977472
NECTIN1_NECTIN3	SKM0_SMC|SKM0_SMC	1	-5.50635266602479
TIGIT_NECTIN3	SKM0_SMC|SKM0_SMC	1	0
NECTIN2_NECTIN3	SKM0_SMC|SKM0_SMC	1	-4.08314123530025
CADM3_CADM1	SKM0_SMC|SKM0_SMC	1	-6.79585928321977
CADM1_CADM1	SKM0_SMC|SKM0_SMC	1	-5.87832144341175
CRTAM_CADM1	SKM0_SMC|SKM0_SMC	1	-6.79585928321977
CADM3_CADM4	SKM0_SMC|SKM0_SMC	1	-7.96578428466209
CADM3_EPB41L1	SKM0_SMC|SKM0_SMC	1	-4.87832144341175
NECTIN1_CADM3	SKM0_SMC|SKM0_SMC	1	-6.50635266602479
TIGIT_NECTIN2	SKM0_SMC|SKM0_SMC	1	0
CD226_NECTIN2	SKM0_SMC|SKM0_SMC	1	-4.38082178394093
FGF2_CD44	SKM0_SMC|SKM0_SMC	1	-3.62593428177746
SPP1_CD44	SKM0_SMC|SKM0_SMC	1	-3.66200353648498
LGALS9_CD44	SKM0_SMC|SKM0_SMC	1	-3.62593428177746
HGF_CD44	SKM0_SMC|SKM0_SMC	1	-3.27928375747887
FGF2_FGFR4	SKM0_SMC|SKM0_SMC	1	-7.64385618977472
FGF1_FGFR4	SKM0_SMC|SKM0_SMC	1	-4.64385618977472
TNFRSF10A_FGFR4	SKM0_SMC|SKM0_SMC	1	-8.38082178394093
FGF17_FGFR4	SKM0_SMC|SKM0_SMC	1	0
FGF18_FGFR4	SKM0_SMC|SKM0_SMC	1	-7.38082178394093
FGF19_FGFR4	SKM0_SMC|SKM0_SMC	1	-8.38082178394093
FGF7_FGFR4	SKM0_SMC|SKM0_SMC	1	-5.87832144341175
FGF2_FGFR1	SKM0_SMC|SKM0_SMC	1	-2.84684321193858
FGF1_FGFR1	SKM0_SMC|SKM0_SMC	1	-2.52284078881336
FGF17_FGFR1	SKM0_SMC|SKM0_SMC	1	0
FGF18_FGFR1	SKM0_SMC|SKM0_SMC	1	-2.83650126771712
FGF19_FGFR1	SKM0_SMC|SKM0_SMC	1	-2.86775220170156
FGF10_FGFR1	SKM0_SMC|SKM0_SMC	1	-2.86775220170156
FGF2_FGFR2	SKM0_SMC|SKM0_SMC	1	-8.96578428466209
FGF1_FGFR2	SKM0_SMC|SKM0_SMC	1	-4.75633091903314
CD44_FGFR2	SKM0_SMC|SKM0_SMC	1	-3.66200353648498
FGF17_FGFR2	SKM0_SMC|SKM0_SMC	1	0
FGF18_FGFR2	SKM0_SMC|SKM0_SMC	1	-8.38082178394093
FGF7_FGFR2	SKM0_SMC|SKM0_SMC	1	-6.05889368905357
FGF10_FGFR2	SKM0_SMC|SKM0_SMC	1	0
TIMP1_FGFR2	SKM0_SMC|SKM0_SMC	1	-1.04990490582631
FGFR1_FGFR2	SKM0_SMC|SKM0_SMC	1	-2.86775220170156
FGF2_FGFR3	SKM0_SMC|SKM0_SMC	1	-7.96578428466209
FGF1_FGFR3	SKM0_SMC|SKM0_SMC	1	-4.68038206579984
FGF17_FGFR3	SKM0_SMC|SKM0_SMC	1	0
FGF18_FGFR3	SKM0_SMC|SKM0_SMC	1	-7.64385618977472
FGF7_FGFR3	SKM0_SMC|SKM0_SMC	1	-5.96578428466209
FGFR2_FGFR3	SKM0_SMC|SKM0_SMC	1	-8.96578428466209
FGF2_FGFRL1	SKM0_SMC|SKM0_SMC	1	-6.96578428466209
SPP1_PTGER4	SKM0_SMC|SKM0_SMC	1	-6.50635266602479
FGF1_TGFBR3	SKM0_SMC|SKM0_SMC	1	-3.73696559416621
TGFB1_TGFBR3	SKM0_SMC|SKM0_SMC	1	-4.0350469470992
INHA_TGFBR3	SKM0_SMC|SKM0_SMC	1	-4.7178567712185
TGFB3_TGFBR3	SKM0_SMC|SKM0_SMC	1	-3.33642766458248
TGFB2_TGFBR3	SKM0_SMC|SKM0_SMC	1	-4.05889368905357
FCER2_CR2	SKM0_SMC|SKM0_SMC	1	0
L1CAM_L1CAM	SKM0_SMC|SKM0_SMC	1	0
JAM2_JAM3	SKM0_SMC|SKM0_SMC	1	-4.01158797427521
JAM3_JAM3	SKM0_SMC|SKM0_SMC	1e-05	-3.12029423371771
FFAR2_FAM3C	SKM0_SMC|SKM0_SMC	1	0
HLA-C_FAM3C	SKM0_SMC|SKM0_SMC	1	-0.590744853315162
GPR42_FAM3C	SKM0_SMC|SKM0_SMC	1	-3.45798964446339
LAMP1_FAM3C	SKM0_SMC|SKM0_SMC	1	-1.65744525452268
CXADR_FAM3C	SKM0_SMC|SKM0_SMC	1	-3.45798964446339
PDCD1_FAM3C	SKM0_SMC|SKM0_SMC	1	0
ADGRG5_FAM3C	SKM0_SMC|SKM0_SMC	1	0
FFAR2_CCL4L2	SKM0_SMC|SKM0_SMC	1	0
GPR42_CCL4L2	SKM0_SMC|SKM0_SMC	1	-7.96578428466209
PGRMC2_CCL4L2	SKM0_SMC|SKM0_SMC	1	-3.22431729826094
FFAR2_TNF	SKM0_SMC|SKM0_SMC	1	0
HLA-C_KIR2DL1	SKM0_SMC|SKM0_SMC	1	0
GPR42_ADIPOQ	SKM0_SMC|SKM0_SMC	1	0
ASGR2_ADIPOQ	SKM0_SMC|SKM0_SMC	1	0
CNR2_ADIPOQ	SKM0_SMC|SKM0_SMC	1	0
LAMP1_VSTM1	SKM0_SMC|SKM0_SMC	1	-2.1456053222469
CXCR3_CXCL9	SKM0_SMC|SKM0_SMC	1	0
DPP4_CXCL9	SKM0_SMC|SKM0_SMC	1	-8.96578428466209
FCGR2A_CXCL9	SKM0_SMC|SKM0_SMC	1	-4.75633091903314
PDCD1_CD274	SKM0_SMC|SKM0_SMC	1	0
CD80_CD274	SKM0_SMC|SKM0_SMC	1	-9.96578428466209
PDCD1_PDCD1LG2	SKM0_SMC|SKM0_SMC	1	0
EGFR_CNTF	SKM0_SMC|SKM0_SMC	1	0
EGFR_NRG1	SKM0_SMC|SKM0_SMC	1	-4.35107444054688
HLA-DPB1_NRG1	SKM0_SMC|SKM0_SMC	1	-3.608232280044
ADGRL1_NRG1	SKM0_SMC|SKM0_SMC	1	-7.64385618977472
EGF_NRG1	SKM0_SMC|SKM0_SMC	1	-9.96578428466209
ERBB3_NRG1	SKM0_SMC|SKM0_SMC	1	0
EGFR_EGF	SKM0_SMC|SKM0_SMC	1	-4.32192809488736
EGFR_TGFA	SKM0_SMC|SKM0_SMC	1	-4.32192809488736
EGFR_TGFB1	SKM0_SMC|SKM0_SMC	1	-3.79585928321977
EGFR_MIF	SKM0_SMC|SKM0_SMC	1	-0.948975996975533
CD74_MIF	SKM0_SMC|SKM0_SMC	1	-0.664288089679538
EGFR_AREG	SKM0_SMC|SKM0_SMC	1	-4.13289427049735
ICAM1_AREG	SKM0_SMC|SKM0_SMC	1	-5.7178567712185
EGFR_GRN	SKM0_SMC|SKM0_SMC	1	-2.66200353648498
TNFRSF1A_GRN	SKM0_SMC|SKM0_SMC	1	-2.36587144247496
NTRK1_GRN	SKM0_SMC|SKM0_SMC	1	0
TNFRSF1B_GRN	SKM0_SMC|SKM0_SMC	1	-3.12029423371771
EGFR_BTC	SKM0_SMC|SKM0_SMC	1	-4.05889368905357
ERBB3_BTC	SKM0_SMC|SKM0_SMC	1	0
EGFR_COPA	SKM0_SMC|SKM0_SMC	1	-3.0350469470992
CD74_COPA	SKM0_SMC|SKM0_SMC	1	-2.08926733809709
NTRK1_COPA	SKM0_SMC|SKM0_SMC	1	0
EGFR_HBEGF	SKM0_SMC|SKM0_SMC	1	-3.94341647163363
CD44_HBEGF	SKM0_SMC|SKM0_SMC	1	-3.39592867633114
ERBB4_HBEGF	SKM0_SMC|SKM0_SMC	1	-5.21089678249862
HLA-DPB1_TNFSF13B	SKM0_SMC|SKM0_SMC	1	-3.57346686188333
TNFRSF13B_TNFSF13B	SKM0_SMC|SKM0_SMC	1	-8.38082178394093
TFRC_TNFSF13B	SKM0_SMC|SKM0_SMC	1	-6.265344566521
CD40_TNFSF13B	SKM0_SMC|SKM0_SMC	1	-4.50635266602479
TNFRSF17_TNFSF13B	SKM0_SMC|SKM0_SMC	1	-8.38082178394093
TNFRSF13C_TNFSF13B	SKM0_SMC|SKM0_SMC	1	-8.38082178394093
CD74_APP	SKM0_SMC|SKM0_SMC	1	-1.07400058144378
ICAM1_SPN	SKM0_SMC|SKM0_SMC	1	0
ICAM1_ITGAL	SKM0_SMC|SKM0_SMC	1	-6.64385618977472
TNFRSF1A_FASLG	SKM0_SMC|SKM0_SMC	1	0
TNFRSF10B_FASLG	SKM0_SMC|SKM0_SMC	1	0
FAS_FASLG	SKM0_SMC|SKM0_SMC	1	0
NTRK1_NTF3	SKM0_SMC|SKM0_SMC	1	0
NGFR_NTF3	SKM0_SMC|SKM0_SMC	1	-3.50635266602479
NTRK1_GPI	SKM0_SMC|SKM0_SMC	1	0
NTRK1_NAMPT	SKM0_SMC|SKM0_SMC	1	0
ADORA2A_NAMPT	SKM0_SMC|SKM0_SMC	1	0
NTRK1_AIMP1	SKM0_SMC|SKM0_SMC	1	0
CD44_SELE	SKM0_SMC|SKM0_SMC	1	-3.62593428177746
CEACAM1_SELE	SKM0_SMC|SKM0_SMC	1	-7.96578428466209
ERBB4_NRG4	SKM0_SMC|SKM0_SMC	1	-6.38082178394093
NRP1_VEGFA	SKM0_SMC|SKM0_SMC	1	-3.44222232860507
NRP2_VEGFA	SKM0_SMC|SKM0_SMC	1	-5.15842936260448
NRP1_PGF	SKM0_SMC|SKM0_SMC	1e-05	-1.40736357139342
NRP2_PGF	SKM0_SMC|SKM0_SMC	1	-1.68038206579984
FLT1_PGF	SKM0_SMC|SKM0_SMC	1	-1.64385618977472
NRP1_VEGFB	SKM0_SMC|SKM0_SMC	1	-2.96578428466209
FLT1_VEGFB	SKM0_SMC|SKM0_SMC	1	-3.81603716515741
ADRB2_VEGFB	SKM0_SMC|SKM0_SMC	1	-3.83650126771712
NRP1_SEMA3A	SKM0_SMC|SKM0_SMC	1	0
NRP2_SEMA3F	SKM0_SMC|SKM0_SMC	1	-7.64385618977472
NRP2_SEMA3C	SKM0_SMC|SKM0_SMC	1	-7.96578428466209
CCL4L2_VSIR	SKM0_SMC|SKM0_SMC	1	-2.96578428466209
TNF_VSIR	SKM0_SMC|SKM0_SMC	1	-2.96578428466209
HLA-F_LILRB2	SKM0_SMC|SKM0_SMC	1	-4.13289427049735
CD1D_LILRB2	SKM0_SMC|SKM0_SMC	1	-9.96578428466209
HLA-G_LILRB2	SKM0_SMC|SKM0_SMC	1	-9.96578428466209
HLA-F_LILRB1	SKM0_SMC|SKM0_SMC	1	-4.13289427049735
HLA-G_LILRB1	SKM0_SMC|SKM0_SMC	1	-9.96578428466209
CCL4_CCR5	SKM0_SMC|SKM0_SMC	1	-5.50635266602479
CCL3_CCR5	SKM0_SMC|SKM0_SMC	1	-5.57346686188333
CCL5_CCR5	SKM0_SMC|SKM0_SMC	1	-7.15842936260448
CCL4_SLC7A1	SKM0_SMC|SKM0_SMC	1	-5.05889368905357
CSF1_SLC7A1	SKM0_SMC|SKM0_SMC	1	-4.68038206579984
CCL4_CNR2	SKM0_SMC|SKM0_SMC	1	-5.50635266602479
CCL4_GPRC5D	SKM0_SMC|SKM0_SMC	1	0
IGF2_IDE	SKM0_SMC|SKM0_SMC	1	-6.64385618977472
CCL3_IDE	SKM0_SMC|SKM0_SMC	1	-5.01158797427521
IAPP_IDE	SKM0_SMC|SKM0_SMC	1	0
IGF2_IGF1R	SKM0_SMC|SKM0_SMC	1	-5.50635266602479
IGF1_IGF1R	SKM0_SMC|SKM0_SMC	1	-5.38082178394093
IGF2_IGF2R	SKM0_SMC|SKM0_SMC	1	-4.87832144341175
BDNF_NTRK2	SKM0_SMC|SKM0_SMC	1	-0.701341684435485
NTF3_NTRK2	SKM0_SMC|SKM0_SMC	1e-05	-0.524915117051217
BDNF_SORT1	SKM0_SMC|SKM0_SMC	1	-2.93236128312464
GRN_SORT1	SKM0_SMC|SKM0_SMC	0.98	-2.07096652135414
COPA_SORT1	SKM0_SMC|SKM0_SMC	1e-05	-2.30757280191029
BDNF_F11R	SKM0_SMC|SKM0_SMC	1	-7.64385618977472
ADIPOQ_CD200R1	SKM0_SMC|SKM0_SMC	1	0
CD200_CD200R1	SKM0_SMC|SKM0_SMC	1	-8.96578428466209
ADIPOQ_CLEC2D	SKM0_SMC|SKM0_SMC	1	0
KLRB1_CLEC2D	SKM0_SMC|SKM0_SMC	1	-6.96578428466209
FAM3C_CLEC2D	SKM0_SMC|SKM0_SMC	1	-3.35107444054688
TNF_DAG1	SKM0_SMC|SKM0_SMC	1	-4.0350469470992
LGALS9_DAG1	SKM0_SMC|SKM0_SMC	1	-4.01158797427521
TNF_NOTCH1	SKM0_SMC|SKM0_SMC	1	-5.64385618977472
DLL1_NOTCH1	SKM0_SMC|SKM0_SMC	1	-5.50635266602479
TNF_SEMA4C	SKM0_SMC|SKM0_SMC	1	-4.608232280044
PLXNB2_SEMA4C	SKM0_SMC|SKM0_SMC	1	-3.66200353648498
TNF_FLT4	SKM0_SMC|SKM0_SMC	1	-8.38082178394093
VEGFD_FLT4	SKM0_SMC|SKM0_SMC	1	-8.38082178394093
TNF_ICOS	SKM0_SMC|SKM0_SMC	1	-8.38082178394093
ICOSLG_ICOS	SKM0_SMC|SKM0_SMC	1	-7.64385618977472
TNF_TNFRSF1A	SKM0_SMC|SKM0_SMC	1	-3.50635266602479
LTA_TNFRSF1A	SKM0_SMC|SKM0_SMC	1	-3.53951952995999
TNFSF13_TNFRSF1A	SKM0_SMC|SKM0_SMC	1	0
TNF_FAS	SKM0_SMC|SKM0_SMC	1	-3.7178567712185
TNFSF13_FAS	SKM0_SMC|SKM0_SMC	1	0
TNF_TNFRSF1B	SKM0_SMC|SKM0_SMC	1	-6.79585928321977
LTA_TNFRSF1B	SKM0_SMC|SKM0_SMC	1	-7.15842936260448
TNF_RIPK1	SKM0_SMC|SKM0_SMC	1	-5.50635266602479
LTA_RIPK1	SKM0_SMC|SKM0_SMC	1	-5.7178567712185
TNFSF10_RIPK1	SKM0_SMC|SKM0_SMC	1	-5.05889368905357
TNF_PTPRS	SKM0_SMC|SKM0_SMC	1	-6.38082178394093
PTN_PTPRS	SKM0_SMC|SKM0_SMC	1	-1.06491747668134
TNF_CELSR2	SKM0_SMC|SKM0_SMC	1	-7.64385618977472
CXCR3_CCL19	SKM0_SMC|SKM0_SMC	1	-5.7178567712185
CCRL2_CCL19	SKM0_SMC|SKM0_SMC	1	-5.57346686188333
CCR7_CCL19	SKM0_SMC|SKM0_SMC	1	-5.57346686188333
CXCR3_CCL20	SKM0_SMC|SKM0_SMC	1	-8.96578428466209
CCR6_CCL20	SKM0_SMC|SKM0_SMC	1	-8.96578428466209
DPP4_CCL11	SKM0_SMC|SKM0_SMC	1	-8.96578428466209
ACKR2_CCL11	SKM0_SMC|SKM0_SMC	1	0
CCR2_CCL11	SKM0_SMC|SKM0_SMC	1	0
DPP4_CXCL12	SKM0_SMC|SKM0_SMC	1	-2.19759995988516
ACKR3_CXCL12	SKM0_SMC|SKM0_SMC	1	-1.89969509420431
TNFRSF13B_TNFSF13	SKM0_SMC|SKM0_SMC	1	0
TNFRSF13B_CD70	SKM0_SMC|SKM0_SMC	1	-8.96578428466209
CD27_CD70	SKM0_SMC|SKM0_SMC	1	-8.38082178394093
CD40_CD40LG	SKM0_SMC|SKM0_SMC	1	-4.53951952995999
CD40_INSL3	SKM0_SMC|SKM0_SMC	1	-4.57346686188333
HLA-DQB2_PRL	SKM0_SMC|SKM0_SMC	1	0
HLA-DRB1_OGN	SKM0_SMC|SKM0_SMC	1	-2.32915966411844
NGFR_BDNF	SKM0_SMC|SKM0_SMC	1	-6.96578428466209
NCAM1_BDNF	SKM0_SMC|SKM0_SMC	1	-8.38082178394093
NCAM1_GDNF	SKM0_SMC|SKM0_SMC	1	-9.96578428466209
NOTCH2_IL24	SKM0_SMC|SKM0_SMC	1	0
NOTCH2_DLL4	SKM0_SMC|SKM0_SMC	1	-4.83650126771712
NOTCH1_DLL4	SKM0_SMC|SKM0_SMC	1	-5.64385618977472
NOTCH4_DLL4	SKM0_SMC|SKM0_SMC	1	-5.79585928321977
NOTCH2_DLL3	SKM0_SMC|SKM0_SMC	1	0
NOTCH1_DLL3	SKM0_SMC|SKM0_SMC	1	0
NOTCH4_DLL3	SKM0_SMC|SKM0_SMC	1	0
NOTCH2_JAG2	SKM0_SMC|SKM0_SMC	1	-4.96578428466209
NOTCH1_JAG2	SKM0_SMC|SKM0_SMC	1	-5.79585928321977
NOTCH4_JAG2	SKM0_SMC|SKM0_SMC	1	-5.96578428466209
NOTCH3_JAG2	SKM0_SMC|SKM0_SMC	1	-0.479954975960182
NOTCH1_WNT4	SKM0_SMC|SKM0_SMC	1	0
FZD6_WNT4	SKM0_SMC|SKM0_SMC	1	0
NOTCH1_JAG1	SKM0_SMC|SKM0_SMC	1	-1.85725982788392
CD46_JAG1	SKM0_SMC|SKM0_SMC	1e-05	-1.37332724739401
NOTCH1_NOV	SKM0_SMC|SKM0_SMC	1	-3.47393118833241
NOTCH1_DLK1	SKM0_SMC|SKM0_SMC	1	-4.7178567712185
FZD9_WNT7A	SKM0_SMC|SKM0_SMC	1	0
FZD9_WNT2	SKM0_SMC|SKM0_SMC	1	-9.96578428466209
CCL16_CCR2	SKM0_SMC|SKM0_SMC	1	0
CCL2_CCR2	SKM0_SMC|SKM0_SMC	1	0.635057829725214
CCL3_CCR3	SKM0_SMC|SKM0_SMC	1	0
CCL5_CCR3	SKM0_SMC|SKM0_SMC	1	0
CCL3L1_CCR3	SKM0_SMC|SKM0_SMC	1	0
CCL11_CCR3	SKM0_SMC|SKM0_SMC	1	0
CCL16_CCR1	SKM0_SMC|SKM0_SMC	1	0
CCL3_CCR1	SKM0_SMC|SKM0_SMC	1	-5.50635266602479
CCL5_CCR1	SKM0_SMC|SKM0_SMC	1	-6.96578428466209
CCL3L1_CCR1	SKM0_SMC|SKM0_SMC	1	-8.38082178394093
CCL16_HRH4	SKM0_SMC|SKM0_SMC	1	0
CCL2_ACKR1	SKM0_SMC|SKM0_SMC	1	0.67626740826589
CCL5_ACKR1	SKM0_SMC|SKM0_SMC	1	-4.23786383009889
PF4_ACKR1	SKM0_SMC|SKM0_SMC	1	-4.44222232860507
CXCL1_ACKR1	SKM0_SMC|SKM0_SMC	1	-4.265344566521
CXCL8_ACKR1	SKM0_SMC|SKM0_SMC	1	-3.94341647163363
CXCL5_ACKR1	SKM0_SMC|SKM0_SMC	1	0
CCL8_ACKR1	SKM0_SMC|SKM0_SMC	1	-3.10780328953451
CCL7_ACKR1	SKM0_SMC|SKM0_SMC	1	0
CCL2_CCR10	SKM0_SMC|SKM0_SMC	1	0.668119124686432
CCL5_ACKR4	SKM0_SMC|SKM0_SMC	1	0
CCL11_ACKR4	SKM0_SMC|SKM0_SMC	1	0
CCL21_ACKR4	SKM0_SMC|SKM0_SMC	1	0
CXCL13_ACKR4	SKM0_SMC|SKM0_SMC	1	0
CCL19_ACKR4	SKM0_SMC|SKM0_SMC	1	0
CCL5_CCR4	SKM0_SMC|SKM0_SMC	1	-7.15842936260448
CCL22_CCR4	SKM0_SMC|SKM0_SMC	1	0
CCL3L1_DPP4	SKM0_SMC|SKM0_SMC	1	-7.96578428466209
CCL22_DPP4	SKM0_SMC|SKM0_SMC	1	-8.96578428466209
CXCL11_DPP4	SKM0_SMC|SKM0_SMC	1	0
VIP_DPP4	SKM0_SMC|SKM0_SMC	1	0
CXCL10_DPP4	SKM0_SMC|SKM0_SMC	1	-8.38082178394093
PYY_DPP4	SKM0_SMC|SKM0_SMC	1	0
NPPB_DPP4	SKM0_SMC|SKM0_SMC	1	0
ADCYAP1_DPP4	SKM0_SMC|SKM0_SMC	1	0
CXCL2_DPP4	SKM0_SMC|SKM0_SMC	1	-3.12029423371771
PF4_CXCR3	SKM0_SMC|SKM0_SMC	1	-9.96578428466209
CXCL11_CXCR3	SKM0_SMC|SKM0_SMC	1	0
CXCL10_CXCR3	SKM0_SMC|SKM0_SMC	1	-9.96578428466209
CXCL12_CXCR3	SKM0_SMC|SKM0_SMC	1	-2.20423305221761
CXCL1_CXCR1	SKM0_SMC|SKM0_SMC	1	0
CXCL8_CXCR1	SKM0_SMC|SKM0_SMC	1	0
CXCL2_CXCR1	SKM0_SMC|SKM0_SMC	1	0
PPBP_CXCR1	SKM0_SMC|SKM0_SMC	1	0
CXCL3_CXCR1	SKM0_SMC|SKM0_SMC	1	0
CXCL1_CXCR2	SKM0_SMC|SKM0_SMC	1	-7.15842936260448
CXCL8_CXCR2	SKM0_SMC|SKM0_SMC	1	-5.64385618977472
CXCL2_CXCR2	SKM0_SMC|SKM0_SMC	1	-3.13289427049735
PPBP_CXCR2	SKM0_SMC|SKM0_SMC	1	0
CXCL3_CXCR2	SKM0_SMC|SKM0_SMC	1	-6.38082178394093
IAPP_CALCR	SKM0_SMC|SKM0_SMC	1	0
CALCA_CALCR	SKM0_SMC|SKM0_SMC	1	-8.38082178394093
CALCA_CALCR	SKM0_SMC|SKM0_SMC	1	-8.38082178394093
CALCB_CALCR	SKM0_SMC|SKM0_SMC	1	-9.96578428466209
CCL21_CCR7	SKM0_SMC|SKM0_SMC	1	-7.15842936260448
CXCL13_CXCR5	SKM0_SMC|SKM0_SMC	1	-8.38082178394093
CXCL11_ACKR3	SKM0_SMC|SKM0_SMC	1	0
VIP_AVPR1A	SKM0_SMC|SKM0_SMC	1	0
VIP_VIPR1	SKM0_SMC|SKM0_SMC	1	0
ADCYAP1_VIPR1	SKM0_SMC|SKM0_SMC	1	0
SCT_VIPR1	SKM0_SMC|SKM0_SMC	1	-6.38082178394093
VIP_VIPR2	SKM0_SMC|SKM0_SMC	1	0
ADCYAP1_VIPR2	SKM0_SMC|SKM0_SMC	1	0
PYY_NPY5R	SKM0_SMC|SKM0_SMC	1	0
PYY_NPY1R	SKM0_SMC|SKM0_SMC	1	0
NPPB_NPR3	SKM0_SMC|SKM0_SMC	1	0
NPPA_NPR3	SKM0_SMC|SKM0_SMC	1	-9.96578428466209
NPPB_NPR2	SKM0_SMC|SKM0_SMC	1	0
NPPA_NPR2	SKM0_SMC|SKM0_SMC	1	-7.64385618977472
ADCYAP1_ADCYAP1R1	SKM0_SMC|SKM0_SMC	1	0
LGALS9_MET	SKM0_SMC|SKM0_SMC	1	-7.96578428466209
LGALS9_LRP1	SKM0_SMC|SKM0_SMC	1	-4.50635266602479
PDGFB_LRP1	SKM0_SMC|SKM0_SMC	1	-4.29335894269059
MDK_LRP1	SKM0_SMC|SKM0_SMC	1	-4.21089678249862
LGALS9_CD47	SKM0_SMC|SKM0_SMC	1	-3.36587144247496
SIRPA_CD47	SKM0_SMC|SKM0_SMC	1	-3.36587144247496
LGALS9_PTPRK	SKM0_SMC|SKM0_SMC	1	-3.87832144341175
BMP7_PTPRK	SKM0_SMC|SKM0_SMC	1	-3.94341647163363
WNT5A_PTPRK	SKM0_SMC|SKM0_SMC	1	-3.94341647163363
LGALS9_SLC1A5	SKM0_SMC|SKM0_SMC	1	-5.79585928321977
LGALS9_COLEC12	SKM0_SMC|SKM0_SMC	1	-6.79585928321977
LGALS9_HAVCR2	SKM0_SMC|SKM0_SMC	1	-7.96578428466209
LGALS9_SORL1	SKM0_SMC|SKM0_SMC	1	-4.7178567712185
MDK_SORL1	SKM0_SMC|SKM0_SMC	1	-4.38082178394093
WISP3_SORL1	SKM0_SMC|SKM0_SMC	1	0
LGALS9_MRC2	SKM0_SMC|SKM0_SMC	1	-7.96578428466209
CER1_MRC2	SKM0_SMC|SKM0_SMC	1	-8.96578428466209
PDGFB_PDGFRB	SKM0_SMC|SKM0_SMC	1	-1.29689930039584
PDGFB_PDGFRA	SKM0_SMC|SKM0_SMC	1	-6.38082178394093
PDGFA_PDGFRA	SKM0_SMC|SKM0_SMC	1	-2.29335894269059
PDGFB_ADGRV1	SKM0_SMC|SKM0_SMC	1	-6.64385618977472
XCL1_ADGRV1	SKM0_SMC|SKM0_SMC	1	-8.96578428466209
MDK_PTPRZ1	SKM0_SMC|SKM0_SMC	1	0
PTN_PTPRZ1	SKM0_SMC|SKM0_SMC	1	0
WNT4_FZD8	SKM0_SMC|SKM0_SMC	1	0
WNT5A_FZD1	SKM0_SMC|SKM0_SMC	1	-6.15842936260448
WNT4_FZD1	SKM0_SMC|SKM0_SMC	1	0
WNT2_FZD1	SKM0_SMC|SKM0_SMC	1	-6.15842936260448
WNT3_FZD1	SKM0_SMC|SKM0_SMC	1	-6.05889368905357
WNT7B_FZD1	SKM0_SMC|SKM0_SMC	1	-6.15842936260448
WNT5A_FZD2	SKM0_SMC|SKM0_SMC	1	-9.96578428466209
WNT2_FZD2	SKM0_SMC|SKM0_SMC	1	-9.96578428466209
BMP7_SLAMF1	SKM0_SMC|SKM0_SMC	1	-9.96578428466209
WNT5A_FZD5	SKM0_SMC|SKM0_SMC	1	-6.96578428466209
WNT7A_FZD5	SKM0_SMC|SKM0_SMC	1	0
WNT5A_EPHA7	SKM0_SMC|SKM0_SMC	1	0
EFNA2_EPHA7	SKM0_SMC|SKM0_SMC	1	0
EFNA1_EPHA7	SKM0_SMC|SKM0_SMC	1	0
EFNA3_EPHA7	SKM0_SMC|SKM0_SMC	1	0
EFNA4_EPHA7	SKM0_SMC|SKM0_SMC	1	0
EFNA5_EPHA7	SKM0_SMC|SKM0_SMC	1	0
WNT5A_ANTXR1	SKM0_SMC|SKM0_SMC	1	-3.13289427049735
GDF11_ANTXR1	SKM0_SMC|SKM0_SMC	1	-2.88896868761126
WNT5A_ROR2	SKM0_SMC|SKM0_SMC	1	0
WNT5A_FZD3	SKM0_SMC|SKM0_SMC	1	-4.32192809488736
WNT2_FZD3	SKM0_SMC|SKM0_SMC	1	-4.32192809488736
WNT5A_ROR1	SKM0_SMC|SKM0_SMC	1	-5.44222232860507
TNFRSF10A_TNFSF10	SKM0_SMC|SKM0_SMC	1	-6.38082178394093
TNFRSF11B_TNFSF10	SKM0_SMC|SKM0_SMC	1	-6.15842936260448
TNFRSF10B_TNFSF10	SKM0_SMC|SKM0_SMC	1	-5.57346686188333
TNFRSF10C_TNFSF10	SKM0_SMC|SKM0_SMC	1	-6.38082178394093
FGFR1_NCAM1	SKM0_SMC|SKM0_SMC	1	-2.85725982788392
FGFR1_FGF7	SKM0_SMC|SKM0_SMC	1	-2.72737954533701
FGFR1_FGF9	SKM0_SMC|SKM0_SMC	1	0
FGFR2_FGF9	SKM0_SMC|SKM0_SMC	1	0
FGFR4_FGF9	SKM0_SMC|SKM0_SMC	1	0
FGFR3_FGF9	SKM0_SMC|SKM0_SMC	1	0
FGFR1_KL	SKM0_SMC|SKM0_SMC	1	-2.86775220170156
FGFR2_EPHA4	SKM0_SMC|SKM0_SMC	1	-6.50635266602479
EFNA2_EPHA4	SKM0_SMC|SKM0_SMC	1	0
EFNA1_EPHA4	SKM0_SMC|SKM0_SMC	1	-4.7178567712185
EFNA3_EPHA4	SKM0_SMC|SKM0_SMC	1	-6.50635266602479
EFNA4_EPHA4	SKM0_SMC|SKM0_SMC	1	-6.15842936260448
EFNA5_EPHA4	SKM0_SMC|SKM0_SMC	1	-6.50635266602479
EFNB2_EPHA4	SKM0_SMC|SKM0_SMC	1	-6.05889368905357
FGFR4_EPHA4	SKM0_SMC|SKM0_SMC	1	-6.265344566521
FGFR3_EPHA4	SKM0_SMC|SKM0_SMC	1	-6.38082178394093
FGFR2_CD83	SKM0_SMC|SKM0_SMC	1	-6.265344566521
FGFR2_NECTIN1	SKM0_SMC|SKM0_SMC	1	-6.50635266602479
FGFR3_NECTIN1	SKM0_SMC|SKM0_SMC	1	-6.38082178394093
CD96_NECTIN1	SKM0_SMC|SKM0_SMC	1	-6.38082178394093
FGFR2_PTPRR	SKM0_SMC|SKM0_SMC	1	-9.96578428466209
FGFR4_PTPRR	SKM0_SMC|SKM0_SMC	1	-8.38082178394093
FGFR2_XPR1	SKM0_SMC|SKM0_SMC	1	-6.38082178394093
WNT4_SMO	SKM0_SMC|SKM0_SMC	1	0
BMP2_SMO	SKM0_SMC|SKM0_SMC	1	-5.96578428466209
WNT2_FZD4	SKM0_SMC|SKM0_SMC	1	-5.64385618977472
WNT7B_FZD4	SKM0_SMC|SKM0_SMC	1	-5.57346686188333
WNT2B_FZD4	SKM0_SMC|SKM0_SMC	1	-5.44222232860507
WNT7B_FZD10	SKM0_SMC|SKM0_SMC	1	-8.96578428466209
DLL1_NOTCH2	SKM0_SMC|SKM0_SMC	1	-4.79585928321977
JAG1_NOTCH2	SKM0_SMC|SKM0_SMC	1	-1.78587519464715
DLK1_NOTCH2	SKM0_SMC|SKM0_SMC	1	-4.265344566521
DLL1_NOTCH4	SKM0_SMC|SKM0_SMC	1	-5.64385618977472
JAG1_NOTCH4	SKM0_SMC|SKM0_SMC	1	-1.87302714374223
DLK1_NOTCH4	SKM0_SMC|SKM0_SMC	1	-4.79585928321977
DLL1_NOTCH3	SKM0_SMC|SKM0_SMC	1	-0.471928835421265
JAG1_NOTCH3	SKM0_SMC|SKM0_SMC	1e-05	-0.0380063225797449
DLK1_NOTCH3	SKM0_SMC|SKM0_SMC	1	-0.440263475567017
SCGB3A1_NOTCH3	SKM0_SMC|SKM0_SMC	1	-0.481968507397831
DLL4_NOTCH3	SKM0_SMC|SKM0_SMC	1	-0.475936324222789
DLL3_NOTCH3	SKM0_SMC|SKM0_SMC	1	0
PLXNB2_PTN	SKM0_SMC|SKM0_SMC	1	-0.974262438586392
PLXNB2_SEMA4D	SKM0_SMC|SKM0_SMC	1	-4.50635266602479
PLXNB1_SEMA4D	SKM0_SMC|SKM0_SMC	1	-5.32192809488736
CD72_SEMA4D	SKM0_SMC|SKM0_SMC	1	-7.96578428466209
PLXNB2_SEMA4G	SKM0_SMC|SKM0_SMC	1	-4.608232280044
VEGFD_KDR	SKM0_SMC|SKM0_SMC	1	-7.38082178394093
VEGFA_KDR	SKM0_SMC|SKM0_SMC	1	-5.10780328953452
LTA_LTBR	SKM0_SMC|SKM0_SMC	1	-4.68038206579984
TNFSF14_LTBR	SKM0_SMC|SKM0_SMC	1	-4.7178567712185
LTA_TNFRSF14	SKM0_SMC|SKM0_SMC	1	-5.05889368905357
TNFSF13_TNFRSF14	SKM0_SMC|SKM0_SMC	1	0
TNFSF14_TNFRSF14	SKM0_SMC|SKM0_SMC	1	-5.10780328953452
CD160_TNFRSF14	SKM0_SMC|SKM0_SMC	1	0
MIF_TNFRSF14	SKM0_SMC|SKM0_SMC	1	-1.00578235259401
BTLA_TNFRSF14	SKM0_SMC|SKM0_SMC	1	-5.10780328953452
TNFSF13_TNFRSF17	SKM0_SMC|SKM0_SMC	1	0
CD70_TNFRSF17	SKM0_SMC|SKM0_SMC	1	-8.96578428466209
TNFSF10_TNFRSF10D	SKM0_SMC|SKM0_SMC	1	-5.44222232860507
MIF_TNFRSF10D	SKM0_SMC|SKM0_SMC	1	-1.05589120089205
WNT7A_LDLR	SKM0_SMC|SKM0_SMC	1	0
EFNA2_EPHA1	SKM0_SMC|SKM0_SMC	1	0
EFNA1_EPHA1	SKM0_SMC|SKM0_SMC	1	-5.15842936260448
EFNA2_EPHA2	SKM0_SMC|SKM0_SMC	1	0
EFNA1_EPHA2	SKM0_SMC|SKM0_SMC	1	-4.47393118833241
EFNA2_EPHA3	SKM0_SMC|SKM0_SMC	1	0
EFNA1_EPHA3	SKM0_SMC|SKM0_SMC	1	-4.75633091903314
EFNA2_EPHA5	SKM0_SMC|SKM0_SMC	1	0
EFNA1_EPHA5	SKM0_SMC|SKM0_SMC	1	-5.15842936260448
EFNA3_EPHA5	SKM0_SMC|SKM0_SMC	1	-9.96578428466209
EFNA4_EPHA5	SKM0_SMC|SKM0_SMC	1	-7.96578428466209
EFNA5_EPHA5	SKM0_SMC|SKM0_SMC	1	-9.96578428466209
CORT_SSTR1	SKM0_SMC|SKM0_SMC	1	-9.96578428466209
CORT_MRGPRX2	SKM0_SMC|SKM0_SMC	1	0
ADM_MRGPRX2	SKM0_SMC|SKM0_SMC	1	0
POMC_MC1R	SKM0_SMC|SKM0_SMC	1	-6.15842936260448
LEFTY2_TDGF1	SKM0_SMC|SKM0_SMC	1	-8.38082178394093
LEFTY1_TDGF1	SKM0_SMC|SKM0_SMC	1	-9.96578428466209
SCGB3A1_MARCO	SKM0_SMC|SKM0_SMC	1	-7.38082178394093
ACKR2_CCL3	SKM0_SMC|SKM0_SMC	1	-5.57346686188333
ACKR2_CCL4	SKM0_SMC|SKM0_SMC	1	-5.50635266602479
ACKR2_CCL2	SKM0_SMC|SKM0_SMC	1	0.635057829725214
ACKR2_CCL5	SKM0_SMC|SKM0_SMC	1	-7.15842936260448
GPR75_CCL5	SKM0_SMC|SKM0_SMC	1	0
ACKR2_CCL3L1	SKM0_SMC|SKM0_SMC	1	-8.96578428466209
ACKR2_CCL8	SKM0_SMC|SKM0_SMC	1	-3.81603716515741
CCR2_CCL8	SKM0_SMC|SKM0_SMC	1	-3.81603716515741
CCR1_CCL8	SKM0_SMC|SKM0_SMC	1	-3.79585928321977
CCR3_CCL8	SKM0_SMC|SKM0_SMC	1	0
CCR5_CCL8	SKM0_SMC|SKM0_SMC	1	-3.81603716515741
ACKR2_CCL7	SKM0_SMC|SKM0_SMC	1	0
CCR2_CCL7	SKM0_SMC|SKM0_SMC	1	0
CCR1_CCL7	SKM0_SMC|SKM0_SMC	1	0
CCR3_CCL7	SKM0_SMC|SKM0_SMC	1	0
CCR5_CCL7	SKM0_SMC|SKM0_SMC	1	0
CCR10_CCL7	SKM0_SMC|SKM0_SMC	1	0
ACKR2_CCL14	SKM0_SMC|SKM0_SMC	1	-8.38082178394093
CCR1_CCL14	SKM0_SMC|SKM0_SMC	1	-7.96578428466209
CCR3_CCL14	SKM0_SMC|SKM0_SMC	1	0
ACKR2_CCL13	SKM0_SMC|SKM0_SMC	1	-6.96578428466209
CCR2_CCL13	SKM0_SMC|SKM0_SMC	1	-6.96578428466209
CCR1_CCL13	SKM0_SMC|SKM0_SMC	1	-6.79585928321977
CCR3_CCL13	SKM0_SMC|SKM0_SMC	1	0
ACKR2_CCL28	SKM0_SMC|SKM0_SMC	1	-8.96578428466209
CCR3_CCL28	SKM0_SMC|SKM0_SMC	1	0
CCR10_CCL28	SKM0_SMC|SKM0_SMC	1	-4.75633091903314
ACKR2_CCL27	SKM0_SMC|SKM0_SMC	1	-9.96578428466209
CCR10_CCL27	SKM0_SMC|SKM0_SMC	1	-4.75633091903314
CCR2_CCL26	SKM0_SMC|SKM0_SMC	1	-9.96578428466209
CCR1_CCL26	SKM0_SMC|SKM0_SMC	1	-8.96578428466209
CCR3_CCL26	SKM0_SMC|SKM0_SMC	1	0
CCR1_CCL23	SKM0_SMC|SKM0_SMC	1	-9.96578428466209
IDE_CCL23	SKM0_SMC|SKM0_SMC	1	-6.64385618977472
CCR1_CCL18	SKM0_SMC|SKM0_SMC	1	-8.38082178394093
CCR1_CCL15	SKM0_SMC|SKM0_SMC	1	0
CCR3_CCL15	SKM0_SMC|SKM0_SMC	1	0
PODXL_SELL	SKM0_SMC|SKM0_SMC	1	-7.96578428466209
CXCL12_CXCR4	SKM0_SMC|SKM0_SMC	1	-2.12029423371771
OXT_OXTR	SKM0_SMC|SKM0_SMC	1	0
NPPA_NPR1	SKM0_SMC|SKM0_SMC	1	-8.38082178394093
NRG2_ERBB3	SKM0_SMC|SKM0_SMC	1	0
NRG2_ERBB4	SKM0_SMC|SKM0_SMC	1	-6.265344566521
EREG_ERBB4	SKM0_SMC|SKM0_SMC	1	-6.15842936260448
BTC_ERBB4	SKM0_SMC|SKM0_SMC	1	-5.50635266602479
NRG3_ERBB4	SKM0_SMC|SKM0_SMC	1	0
NRG1_ERBB4	SKM0_SMC|SKM0_SMC	1	-6.50635266602479
EREG_EGFR	SKM0_SMC|SKM0_SMC	1	-4.23786383009889
NRG1_LSR	SKM0_SMC|SKM0_SMC	1	-6.265344566521
NRG1_NETO2	SKM0_SMC|SKM0_SMC	1	-9.96578428466209
NRG1_MS4A4A	SKM0_SMC|SKM0_SMC	1	-7.64385618977472
NRG1_LGR4	SKM0_SMC|SKM0_SMC	1	-7.38082178394093
RSPO3_LGR6	SKM0_SMC|SKM0_SMC	1	-5.44222232860507
NCR3_BAG6	SKM0_SMC|SKM0_SMC	1	-3.62593428177746
NCR3_NCR3LG1	SKM0_SMC|SKM0_SMC	1	-8.96578428466209
PLD2_ARF1	SKM0_SMC|SKM0_SMC	1	-1.15842936260448
SEMA3E_PLXND1	SKM0_SMC|SKM0_SMC	1	-4.50635266602479
SEMA4A_PLXND1	SKM0_SMC|SKM0_SMC	1	-4.35107444054688
ANGPT2_TEK	SKM0_SMC|SKM0_SMC	1	-3.89969509420431
EPHB6_EFNB2	SKM0_SMC|SKM0_SMC	1	-4.87832144341175
EPHB2_EFNB2	SKM0_SMC|SKM0_SMC	1	-7.96578428466209
EPHB6_EFNB1	SKM0_SMC|SKM0_SMC	1	-4.83650126771712
EPHB2_EFNB1	SKM0_SMC|SKM0_SMC	1	-7.38082178394093
EPHB3_EFNB1	SKM0_SMC|SKM0_SMC	1	-6.96578428466209
EPHB4_EFNB1	SKM0_SMC|SKM0_SMC	1	-6.79585928321977
EPHB1_EFNB1	SKM0_SMC|SKM0_SMC	1	-7.15842936260448
EPHA4_EFNB1	SKM0_SMC|SKM0_SMC	1	-5.87832144341175
EPHB6_EFNB3	SKM0_SMC|SKM0_SMC	1	-5.05889368905357
EPHB2_EFNB3	SKM0_SMC|SKM0_SMC	1	-9.96578428466209
EPHB3_EFNB3	SKM0_SMC|SKM0_SMC	1	-8.96578428466209
EPHB4_EFNB3	SKM0_SMC|SKM0_SMC	1	-7.96578428466209
EPHB1_EFNB3	SKM0_SMC|SKM0_SMC	1	-8.96578428466209
EPHA4_EFNB3	SKM0_SMC|SKM0_SMC	1	-6.50635266602479
EFNB2_EPHB4	SKM0_SMC|SKM0_SMC	1	-7.15842936260448
EPHB2_EFNA5	SKM0_SMC|SKM0_SMC	1	-9.96578428466209
EPHA1_EFNA5	SKM0_SMC|SKM0_SMC	1	-9.96578428466209
EPHA2_EFNA5	SKM0_SMC|SKM0_SMC	1	-5.79585928321977
EPHA3_EFNA5	SKM0_SMC|SKM0_SMC	1	-6.64385618977472
EFNB2_EPHB3	SKM0_SMC|SKM0_SMC	1	-7.38082178394093
EFNB2_EPHB1	SKM0_SMC|SKM0_SMC	1	-7.64385618977472
EPHA1_EFNA3	SKM0_SMC|SKM0_SMC	1	-9.96578428466209
EPHA2_EFNA3	SKM0_SMC|SKM0_SMC	1	-5.79585928321977
EPHA3_EFNA3	SKM0_SMC|SKM0_SMC	1	-6.64385618977472
EPHA1_EFNA4	SKM0_SMC|SKM0_SMC	1	-8.38082178394093
EPHA2_EFNA4	SKM0_SMC|SKM0_SMC	1	-5.57346686188333
EPHA3_EFNA4	SKM0_SMC|SKM0_SMC	1	-6.265344566521
VGF_NTRK1	SKM0_SMC|SKM0_SMC	1	0
NGF_NTRK1	SKM0_SMC|SKM0_SMC	1	0
NGF_NGFR	SKM0_SMC|SKM0_SMC	1	-4.32192809488736
TTR_NGFR	SKM0_SMC|SKM0_SMC	1	0
TTR_DDR1	SKM0_SMC|SKM0_SMC	1	0
TTR_AGER	SKM0_SMC|SKM0_SMC	1	0
GPR37_PSAP	SKM0_SMC|SKM0_SMC	1	0
GRIN2A_IL16	SKM0_SMC|SKM0_SMC	1	-5.57346686188333
GRIN2B_IL16	SKM0_SMC|SKM0_SMC	1	0
CSF1_SIRPA	SKM0_SMC|SKM0_SMC	1	-4.92139016530363
CSF1_CELSR3	SKM0_SMC|SKM0_SMC	1	-5.01158797427521
FGFR4_SCGB3A1	SKM0_SMC|SKM0_SMC	1	-8.38082178394093
CEACAM1_CD209	SKM0_SMC|SKM0_SMC	1	-8.96578428466209
ICAM3_CD209	SKM0_SMC|SKM0_SMC	1	-5.79585928321977
CEACAM1_CEACAM8	SKM0_SMC|SKM0_SMC	1	0
TBXA2R_GHRL	SKM0_SMC|SKM0_SMC	1	-6.38082178394093
PTGER3_GHRL	SKM0_SMC|SKM0_SMC	1	-9.96578428466209
PTGIR_GHRL	SKM0_SMC|SKM0_SMC	1	-4.10780328953452
GHRHR_GHRL	SKM0_SMC|SKM0_SMC	1	-9.96578428466209
ACE2_GHRL	SKM0_SMC|SKM0_SMC	1	0
TNFSF12_TNFRSF25	SKM0_SMC|SKM0_SMC	1	-3.10780328953451
TNFSF15_TNFRSF25	SKM0_SMC|SKM0_SMC	1	-8.96578428466209
TNFSF12_TNFRSF12A	SKM0_SMC|SKM0_SMC	1e-05	-1.70839644196944
CD70_GPRC5B	SKM0_SMC|SKM0_SMC	1	-4.0350469470992
HCRT_HCRTR1	SKM0_SMC|SKM0_SMC	1	-9.96578428466209
HCRT_HCRTR2	SKM0_SMC|SKM0_SMC	1	0
VEGFA_FLT1	SKM0_SMC|SKM0_SMC	1	-4.83650126771712
VEGFA_EPHB2	SKM0_SMC|SKM0_SMC	1	-5.265344566521
VEGFA_GRIN2B	SKM0_SMC|SKM0_SMC	1	0
FZD6_WNT5A	SKM0_SMC|SKM0_SMC	1	-5.96578428466209
PLXNC1_SEMA7A	SKM0_SMC|SKM0_SMC	1	-9.96578428466209
FZD7_WNT3	SKM0_SMC|SKM0_SMC	1	-5.32192809488736
LRP5_FAM3B	SKM0_SMC|SKM0_SMC	1	-6.05889368905357
LGR5_RSPO3	SKM0_SMC|SKM0_SMC	1	-7.96578428466209
LGR4_RSPO3	SKM0_SMC|SKM0_SMC	1	-7.15842936260448
LRP6_CKLF	SKM0_SMC|SKM0_SMC	1	-3.92139016530363
NTF3_NTRK3	SKM0_SMC|SKM0_SMC	1e-05	-1.94897599697553
GRN_CLEC4M	SKM0_SMC|SKM0_SMC	1	-3.19759995988516
ICAM3_CLEC4M	SKM0_SMC|SKM0_SMC	1	-5.79585928321977
COPA_P2RY6	SKM0_SMC|SKM0_SMC	1	-3.75633091903314
NAMPT_P2RY6	SKM0_SMC|SKM0_SMC	1	-2.36587144247496
GAL_GALR1	SKM0_SMC|SKM0_SMC	1	-9.96578428466209
C3_C3AR1	SKM0_SMC|SKM0_SMC	1	-6.79585928321977
ADORA2A_ENTPD1	SKM0_SMC|SKM0_SMC	1	0
ADORA3_ENTPD1	SKM0_SMC|SKM0_SMC	1	0
ADORA2B_ENTPD1	SKM0_SMC|SKM0_SMC	1	-2.58207999218803
ADORA1_ENTPD1	SKM0_SMC|SKM0_SMC	1	0
AGT_AGTR1	SKM0_SMC|SKM0_SMC	1	-3.39592867633114
C5_C5AR1	SKM0_SMC|SKM0_SMC	1	-7.64385618977472
C5_C5AR2	SKM0_SMC|SKM0_SMC	1	-8.38082178394093
CGA_LHCGR	SKM0_SMC|SKM0_SMC	1	0
LHB_LHCGR	SKM0_SMC|SKM0_SMC	1	0
PRL_PRLR	SKM0_SMC|SKM0_SMC	1	-5.87832144341175
GH1_PRLR	SKM0_SMC|SKM0_SMC	1	0
GH1_GHR	SKM0_SMC|SKM0_SMC	1	0
TG_ASGR1	SKM0_SMC|SKM0_SMC	1	-8.96578428466209
PTHLH_PTH2R	SKM0_SMC|SKM0_SMC	1	-8.96578428466209
PTHLH_PTH1R	SKM0_SMC|SKM0_SMC	1	-5.32192809488736
IL1B_ADRB2	SKM0_SMC|SKM0_SMC	1	-5.87832144341175
CD8A_CEACAM5	SKM0_SMC|SKM0_SMC	1	-8.96578428466209
ANXA1_FPR1	SKM0_SMC|SKM0_SMC	1	-1.2688167584278
ANXA1_FPR3	SKM0_SMC|SKM0_SMC	1	-1.2688167584278
ANXA1_FPR2	SKM0_SMC|SKM0_SMC	1	0
APP_FPR2	SKM0_SMC|SKM0_SMC	1	0
SAA1_FPR2	SKM0_SMC|SKM0_SMC	1	0
CSF2_CSF1R	SKM0_SMC|SKM0_SMC	1	0
IL13_IL13RA2	SKM0_SMC|SKM0_SMC	1	0
TNFSF9_IL13RA2	SKM0_SMC|SKM0_SMC	1	0
NAMPT_IL13RA2	SKM0_SMC|SKM0_SMC	1	0
IL13_TMEM219	SKM0_SMC|SKM0_SMC	1	-2.22431729826094
TNFSF9_TNFRSF9	SKM0_SMC|SKM0_SMC	1	0
TNFSF9_ADGRG5	SKM0_SMC|SKM0_SMC	1	0
IL6_HRH1	SKM0_SMC|SKM0_SMC	1	-2.95455702923883
CD2_CD58	SKM0_SMC|SKM0_SMC	1	-4.64385618977472
CEACAM5_CEACAM1	SKM0_SMC|SKM0_SMC	1	-8.96578428466209
CEACAM5_CD1D	SKM0_SMC|SKM0_SMC	1	0
CRH_CRHR2	SKM0_SMC|SKM0_SMC	1	0
UCN_CRHR2	SKM0_SMC|SKM0_SMC	1	-6.96578428466209
PROS1_AXL	SKM0_SMC|SKM0_SMC	1	-1.26188071121742
PROS1_TYRO3	SKM0_SMC|SKM0_SMC	1	-5.87832144341175
CSF1R_CSF1	SKM0_SMC|SKM0_SMC	1	-4.87832144341175
CSF1R_CSF3	SKM0_SMC|SKM0_SMC	1	-7.96578428466209
CSF1R_IL34	SKM0_SMC|SKM0_SMC	1	-7.15842936260448
GRP_GRPR	SKM0_SMC|SKM0_SMC	1	0
CD55_ADGRE5	SKM0_SMC|SKM0_SMC	1	-3.41119543298445
PTPRC_CD22	SKM0_SMC|SKM0_SMC	1	-7.96578428466209
PTPRC_MRC1	SKM0_SMC|SKM0_SMC	1	-7.15842936260448
MET_HGF	SKM0_SMC|SKM0_SMC	1	-5.32192809488736
CD48_CD244	SKM0_SMC|SKM0_SMC	1	-8.96578428466209
PDGFRB_PDGFD	SKM0_SMC|SKM0_SMC	1	-1.33278908751913
ALOX5_ALOX5AP	SKM0_SMC|SKM0_SMC	1	-7.15842936260448
CSF3_CSF3R	SKM0_SMC|SKM0_SMC	1	-8.96578428466209
KIT_KITLG	SKM0_SMC|SKM0_SMC	1	-7.64385618977472
EPOR_KITLG	SKM0_SMC|SKM0_SMC	1	-5.44222232860507
CD28_CD80	SKM0_SMC|SKM0_SMC	1	0
CTLA4_CD80	SKM0_SMC|SKM0_SMC	1	0
CD28_CD86	SKM0_SMC|SKM0_SMC	1	-9.96578428466209
CTLA4_CD86	SKM0_SMC|SKM0_SMC	1	0
HLA-E_KLRC1	SKM0_SMC|SKM0_SMC	1	-0.325539348439741
HLA-E_KLRC2	SKM0_SMC|SKM0_SMC	1	0
HLA-E_KLRK1	SKM0_SMC|SKM0_SMC	1	0
SELL_CD34	SKM0_SMC|SKM0_SMC	1	-5.01158797427521
SELP_CD34	SKM0_SMC|SKM0_SMC	1	-5.05889368905357
SELL_SELPLG	SKM0_SMC|SKM0_SMC	1	-9.96578428466209
SELP_SELPLG	SKM0_SMC|SKM0_SMC	1	-9.96578428466209
SELE_SELPLG	SKM0_SMC|SKM0_SMC	1	-8.38082178394093
SELP_CD24	SKM0_SMC|SKM0_SMC	1	-8.38082178394093
SELE_GLG1	SKM0_SMC|SKM0_SMC	1	-3.41119543298445
CD99_PILRA	SKM0_SMC|SKM0_SMC	1	-0.623709616662948
NPR1_NPPB	SKM0_SMC|SKM0_SMC	1	0
NPR1_NPPC	SKM0_SMC|SKM0_SMC	1	-8.38082178394093
NPR3_NPPC	SKM0_SMC|SKM0_SMC	1	-9.96578428466209
NPR2_NPPC	SKM0_SMC|SKM0_SMC	1	-7.38082178394093
NPR3_OSTN	SKM0_SMC|SKM0_SMC	1	0
SPN_SIGLEC1	SKM0_SMC|SKM0_SMC	1	0
PDGFRA_PDGFC	SKM0_SMC|SKM0_SMC	1	-4.96578428466209
FLT4_PDGFC	SKM0_SMC|SKM0_SMC	1	-5.05889368905357
FLT4_VEGFC	SKM0_SMC|SKM0_SMC	1	-9.96578428466209
KDR_VEGFC	SKM0_SMC|SKM0_SMC	1	-7.96578428466209
PECAM1_CD38	SKM0_SMC|SKM0_SMC	1	-5.87832144341175
PMCH_MCHR1	SKM0_SMC|SKM0_SMC	1	0
EDN2_EDNRA	SKM0_SMC|SKM0_SMC	1	0
C5AR1_RPS19	SKM0_SMC|SKM0_SMC	1	2.11069731654493
TNFSF4_TNFRSF4	SKM0_SMC|SKM0_SMC	1	-8.96578428466209
CXCR1_CXCL5	SKM0_SMC|SKM0_SMC	1	0
CXCR2_CXCL5	SKM0_SMC|SKM0_SMC	1	0
CXCR1_YARS	SKM0_SMC|SKM0_SMC	1	0
CXCR1_CXCL6	SKM0_SMC|SKM0_SMC	1	0
CXCR2_CXCL6	SKM0_SMC|SKM0_SMC	1	-9.96578428466209
FPR3_HEBP1	SKM0_SMC|SKM0_SMC	1	-3.41119543298445
FPR2_CAMP	SKM0_SMC|SKM0_SMC	1	0
MST1_MST1R	SKM0_SMC|SKM0_SMC	1	-7.15842936260448
TNFRSF8_TNFSF8	SKM0_SMC|SKM0_SMC	1	0
CD6_ALCAM	SKM0_SMC|SKM0_SMC	1	0
AXL_IL15RA	SKM0_SMC|SKM0_SMC	1	-1.28982725172034
IL15_IL15RA	SKM0_SMC|SKM0_SMC	1	-6.96578428466209
AXL_GAS6	SKM0_SMC|SKM0_SMC	1e-05	-0.821126041830205
TYRO3_GAS6	SKM0_SMC|SKM0_SMC	1	-2.59946207041627
MERTK_GAS6	SKM0_SMC|SKM0_SMC	1	-2.50635266602479
CALCR_ADM	SKM0_SMC|SKM0_SMC	1	-5.21089678249862
CALCR_ADM2	SKM0_SMC|SKM0_SMC	1	0
CD52_SIGLEC10	SKM0_SMC|SKM0_SMC	1	-6.96578428466209
BMP8B_PLAUR	SKM0_SMC|SKM0_SMC	1	-5.79585928321977
APLNR_APLN	SKM0_SMC|SKM0_SMC	1	-7.38082178394093
FLT3_FLT3LG	SKM0_SMC|SKM0_SMC	1	0
LTBR_LTB	SKM0_SMC|SKM0_SMC	1	-4.57346686188333
THPO_MPL	SKM0_SMC|SKM0_SMC	1	0
LEP_LEPR	SKM0_SMC|SKM0_SMC	1	0
GPR1_RARRES2	SKM0_SMC|SKM0_SMC	1	0
CMKLR1_RARRES2	SKM0_SMC|SKM0_SMC	1	-1.74661576419993
NMU_NMUR1	SKM0_SMC|SKM0_SMC	1	-9.96578428466209
NMS_NMUR1	SKM0_SMC|SKM0_SMC	1	0
CX3CR1_CX3CL1	SKM0_SMC|SKM0_SMC	1	-3.92139016530363
CCR4_CCL17	SKM0_SMC|SKM0_SMC	1	-9.96578428466209
ACKR1_CCL17	SKM0_SMC|SKM0_SMC	1	-4.44222232860507
LILRA4_BST2	SKM0_SMC|SKM0_SMC	1	0
DSG2_DSC3	SKM0_SMC|SKM0_SMC	1	0
DSC2_DSG2	SKM0_SMC|SKM0_SMC	1	0
TEK_ANGPT1	SKM0_SMC|SKM0_SMC	1	-3.7178567712185
TEK_ANGPT4	SKM0_SMC|SKM0_SMC	1	-7.38082178394093
LRP1_ERFE	SKM0_SMC|SKM0_SMC	1	-4.57346686188333
CD47_SIRPG	SKM0_SMC|SKM0_SMC	1	0
CRHR2_UCN3	SKM0_SMC|SKM0_SMC	1	0
IL16_GRIN2C	SKM0_SMC|SKM0_SMC	1	-6.38082178394093
KISS1_KISS1R	SKM0_SMC|SKM0_SMC	1	0
GPR19_ENHO	SKM0_SMC|SKM0_SMC	1	0
LAIR1_LILRB4	SKM0_SMC|SKM0_SMC	1	-8.38082178394093
VSTM1_ADGRG3	SKM0_SMC|SKM0_SMC	1	-9.96578428466209
PROKR1_PROK2	SKM0_SMC|SKM0_SMC	1	0
RXFP4_INSL5	SKM0_SMC|SKM0_SMC	1	0
CLEC2B_KLRF1	SKM0_SMC|SKM0_SMC	1	-6.05889368905357
EDA_EDA2R	SKM0_SMC|SKM0_SMC	1	-5.87832144341175
ESAM_ESAM	SKM0_SMC|SKM0_SMC	1	-0.45205668870965
TNFSF18_TNFRSF18	SKM0_SMC|SKM0_SMC	1	0
COL6A6_a10b1 complex	SKM0_SMC|SKM0_SMC	1	0
COL6A5_a10b1 complex	SKM0_SMC|SKM0_SMC	1	0
COL1A1_a10b1 complex	SKM0_SMC|SKM0_SMC	1	-3.96578428466209
COL2A1_a10b1 complex	SKM0_SMC|SKM0_SMC	1	0
COL3A1_a10b1 complex	SKM0_SMC|SKM0_SMC	1	-4.44222232860507
COL4A1_a10b1 complex	SKM0_SMC|SKM0_SMC	1	-3
FN1_a10b1 complex	SKM0_SMC|SKM0_SMC	1	-4.10780328953452
COL5A2_a10b1 complex	SKM0_SMC|SKM0_SMC	1	-5.32192809488736
COL1A2_a10b1 complex	SKM0_SMC|SKM0_SMC	1	-3.29335894269059
COL4A2_a10b1 complex	SKM0_SMC|SKM0_SMC	1	-2.76611193982572
COL11A1_a10b1 complex	SKM0_SMC|SKM0_SMC	1	-7.64385618977472
COL6A1_a10b1 complex	SKM0_SMC|SKM0_SMC	1	-1.72737954533701
COL6A2_a10b1 complex	SKM0_SMC|SKM0_SMC	1	-0.682695931638085
COL6A3_a10b1 complex	SKM0_SMC|SKM0_SMC	1	-6.64385618977472
COL11A2_a10b1 complex	SKM0_SMC|SKM0_SMC	1	-5.15842936260448
COL9A1_a10b1 complex	SKM0_SMC|SKM0_SMC	1	-7.38082178394093
COL5A1_a10b1 complex	SKM0_SMC|SKM0_SMC	1	-5.96578428466209
COL8A2_a10b1 complex	SKM0_SMC|SKM0_SMC	1	-6.96578428466209
COL5A3_a10b1 complex	SKM0_SMC|SKM0_SMC	1	-5.50635266602479
COL8A1_a10b1 complex	SKM0_SMC|SKM0_SMC	1	-7.38082178394093
COL4A5_a10b1 complex	SKM0_SMC|SKM0_SMC	1	-5.05889368905357
COL15A1_a10b1 complex	SKM0_SMC|SKM0_SMC	1	-5.87832144341175
COL18A1_a10b1 complex	SKM0_SMC|SKM0_SMC	1	-1.38082178394093
COL4A4_a10b1 complex	SKM0_SMC|SKM0_SMC	1	0
COL4A3_a10b1 complex	SKM0_SMC|SKM0_SMC	1	-7.64385618977472
COL7A1_a10b1 complex	SKM0_SMC|SKM0_SMC	1	-6.96578428466209
COL10A1_a10b1 complex	SKM0_SMC|SKM0_SMC	1	0
COL14A1_a10b1 complex	SKM0_SMC|SKM0_SMC	1	-2.68038206579984
COL16A1_a10b1 complex	SKM0_SMC|SKM0_SMC	1	-4.38082178394093
COL4A6_a10b1 complex	SKM0_SMC|SKM0_SMC	1	-5.50635266602479
COL9A3_a10b1 complex	SKM0_SMC|SKM0_SMC	1	-7.38082178394093
COL9A2_a10b1 complex	SKM0_SMC|SKM0_SMC	1	-7.15842936260448
COL19A1_a10b1 complex	SKM0_SMC|SKM0_SMC	1	-7.64385618977472
COL24A1_a10b1 complex	SKM0_SMC|SKM0_SMC	1	-6.79585928321977
COL28A1_a10b1 complex	SKM0_SMC|SKM0_SMC	1	-7.64385618977472
COL13A1_a10b1 complex	SKM0_SMC|SKM0_SMC	1	-6.79585928321977
COL27A1_a10b1 complex	SKM0_SMC|SKM0_SMC	1	-3.79585928321977
COL22A1_a10b1 complex	SKM0_SMC|SKM0_SMC	1	-7.64385618977472
COL26A1_a10b1 complex	SKM0_SMC|SKM0_SMC	1	0
COL21A1_a10b1 complex	SKM0_SMC|SKM0_SMC	1	-6.79585928321977
COL12A1_a10b1 complex	SKM0_SMC|SKM0_SMC	1	-4.68038206579984
COL20A1_a10b1 complex	SKM0_SMC|SKM0_SMC	1	0
COL17A1_a10b1 complex	SKM0_SMC|SKM0_SMC	1	-7.64385618977472
COL6A6_a11b1 complex	SKM0_SMC|SKM0_SMC	1	0
COL6A5_a11b1 complex	SKM0_SMC|SKM0_SMC	1	0
COL1A1_a11b1 complex	SKM0_SMC|SKM0_SMC	1	-3.96578428466209
COL2A1_a11b1 complex	SKM0_SMC|SKM0_SMC	1	0
COL3A1_a11b1 complex	SKM0_SMC|SKM0_SMC	1	-4.47393118833241
COL4A1_a11b1 complex	SKM0_SMC|SKM0_SMC	1	-3
FN1_a11b1 complex	SKM0_SMC|SKM0_SMC	1	-4.13289427049735
COL5A2_a11b1 complex	SKM0_SMC|SKM0_SMC	1	-5.32192809488736
COL1A2_a11b1 complex	SKM0_SMC|SKM0_SMC	1	-3.29335894269059
COL4A2_a11b1 complex	SKM0_SMC|SKM0_SMC	1	-2.76611193982572
COL11A1_a11b1 complex	SKM0_SMC|SKM0_SMC	1	-7.64385618977472
COL6A1_a11b1 complex	SKM0_SMC|SKM0_SMC	1	-1.73216460790239
COL6A2_a11b1 complex	SKM0_SMC|SKM0_SMC	1	-0.682695931638085
COL6A3_a11b1 complex	SKM0_SMC|SKM0_SMC	1	-6.79585928321977
COL11A2_a11b1 complex	SKM0_SMC|SKM0_SMC	1	-5.21089678249862
COL9A1_a11b1 complex	SKM0_SMC|SKM0_SMC	1	-7.38082178394093
COL5A1_a11b1 complex	SKM0_SMC|SKM0_SMC	1	-5.96578428466209
COL8A2_a11b1 complex	SKM0_SMC|SKM0_SMC	1	-7.15842936260448
COL5A3_a11b1 complex	SKM0_SMC|SKM0_SMC	1	-5.57346686188333
COL8A1_a11b1 complex	SKM0_SMC|SKM0_SMC	1	-7.64385618977472
COL4A5_a11b1 complex	SKM0_SMC|SKM0_SMC	1	-5.10780328953452
COL15A1_a11b1 complex	SKM0_SMC|SKM0_SMC	1	-5.87832144341175
COL18A1_a11b1 complex	SKM0_SMC|SKM0_SMC	1	-1.38082178394093
COL4A4_a11b1 complex	SKM0_SMC|SKM0_SMC	1	0
COL4A3_a11b1 complex	SKM0_SMC|SKM0_SMC	1	-7.64385618977472
COL7A1_a11b1 complex	SKM0_SMC|SKM0_SMC	1	-7.15842936260448
COL10A1_a11b1 complex	SKM0_SMC|SKM0_SMC	1	0
COL14A1_a11b1 complex	SKM0_SMC|SKM0_SMC	1	-2.68038206579984
COL16A1_a11b1 complex	SKM0_SMC|SKM0_SMC	1	-4.38082178394093
COL4A6_a11b1 complex	SKM0_SMC|SKM0_SMC	1	-5.57346686188333
COL9A3_a11b1 complex	SKM0_SMC|SKM0_SMC	1	-7.38082178394093
COL9A2_a11b1 complex	SKM0_SMC|SKM0_SMC	1	-7.15842936260448
COL19A1_a11b1 complex	SKM0_SMC|SKM0_SMC	1	-7.64385618977472
COL24A1_a11b1 complex	SKM0_SMC|SKM0_SMC	1	-6.79585928321977
COL28A1_a11b1 complex	SKM0_SMC|SKM0_SMC	1	-7.64385618977472
COL13A1_a11b1 complex	SKM0_SMC|SKM0_SMC	1	-6.79585928321977
COL27A1_a11b1 complex	SKM0_SMC|SKM0_SMC	1	-3.79585928321977
COL22A1_a11b1 complex	SKM0_SMC|SKM0_SMC	1	-7.64385618977472
COL26A1_a11b1 complex	SKM0_SMC|SKM0_SMC	1	0
COL21A1_a11b1 complex	SKM0_SMC|SKM0_SMC	1	-6.79585928321977
COL12A1_a11b1 complex	SKM0_SMC|SKM0_SMC	1	-4.68038206579984
COL20A1_a11b1 complex	SKM0_SMC|SKM0_SMC	1	0
COL17A1_a11b1 complex	SKM0_SMC|SKM0_SMC	1	-7.64385618977472
COL6A6_a1b1 complex	SKM0_SMC|SKM0_SMC	1	0
COL6A5_a1b1 complex	SKM0_SMC|SKM0_SMC	1	0
COL1A1_a1b1 complex	SKM0_SMC|SKM0_SMC	1	-2.75633091903314
COL2A1_a1b1 complex	SKM0_SMC|SKM0_SMC	1	0
COL3A1_a1b1 complex	SKM0_SMC|SKM0_SMC	1	-2.95455702923883
COL4A1_a1b1 complex	SKM0_SMC|SKM0_SMC	1	-2.2584251525812
COL5A2_a1b1 complex	SKM0_SMC|SKM0_SMC	1	-3.21089678249862
COL1A2_a1b1 complex	SKM0_SMC|SKM0_SMC	1	-2.43440282414578
COL4A2_a1b1 complex	SKM0_SMC|SKM0_SMC	1	-2.11403524324603
COL11A1_a1b1 complex	SKM0_SMC|SKM0_SMC	1	-3.50635266602479
COL6A1_a1b1 complex	SKM0_SMC|SKM0_SMC	0.843	-1.37706964907982
COL6A2_a1b1 complex	SKM0_SMC|SKM0_SMC	1e-05	-0.500217879852688
COL6A3_a1b1 complex	SKM0_SMC|SKM0_SMC	1	-3.42662547355406
COL11A2_a1b1 complex	SKM0_SMC|SKM0_SMC	1	-3.17136841831198
COL9A1_a1b1 complex	SKM0_SMC|SKM0_SMC	1	-3.49005085369569
COL5A1_a1b1 complex	SKM0_SMC|SKM0_SMC	1	-3.33642766458248
COL8A2_a1b1 complex	SKM0_SMC|SKM0_SMC	1	-3.45798964446339
COL5A3_a1b1 complex	SKM0_SMC|SKM0_SMC	1	-3.25153876699596
COL8A1_a1b1 complex	SKM0_SMC|SKM0_SMC	1	-3.49005085369569
COL4A5_a1b1 complex	SKM0_SMC|SKM0_SMC	1	-3.1456053222469
COL15A1_a1b1 complex	SKM0_SMC|SKM0_SMC	1	-3.30757280191029
COL18A1_a1b1 complex	SKM0_SMC|SKM0_SMC	1e-05	-1.09541956507868
COL4A4_a1b1 complex	SKM0_SMC|SKM0_SMC	1	0
COL4A3_a1b1 complex	SKM0_SMC|SKM0_SMC	1	-3.49005085369569
COL7A1_a1b1 complex	SKM0_SMC|SKM0_SMC	1	-3.45798964446339
COL10A1_a1b1 complex	SKM0_SMC|SKM0_SMC	1	0
COL14A1_a1b1 complex	SKM0_SMC|SKM0_SMC	1	-2.05889368905357
COL16A1_a1b1 complex	SKM0_SMC|SKM0_SMC	1	-2.93236128312464
COL4A6_a1b1 complex	SKM0_SMC|SKM0_SMC	1	-3.25153876699596
COL9A3_a1b1 complex	SKM0_SMC|SKM0_SMC	1	-3.47393118833241
COL9A2_a1b1 complex	SKM0_SMC|SKM0_SMC	1	-3.47393118833241
COL19A1_a1b1 complex	SKM0_SMC|SKM0_SMC	1	-3.50635266602479
COL24A1_a1b1 complex	SKM0_SMC|SKM0_SMC	1	-3.42662547355406
COL28A1_a1b1 complex	SKM0_SMC|SKM0_SMC	1	-3.50635266602479
COL13A1_a1b1 complex	SKM0_SMC|SKM0_SMC	1	-3.44222232860507
COL27A1_a1b1 complex	SKM0_SMC|SKM0_SMC	1	-2.68965987938785
COL22A1_a1b1 complex	SKM0_SMC|SKM0_SMC	1	-3.49005085369569
COL26A1_a1b1 complex	SKM0_SMC|SKM0_SMC	1	0
COL21A1_a1b1 complex	SKM0_SMC|SKM0_SMC	1	-3.42662547355406
COL12A1_a1b1 complex	SKM0_SMC|SKM0_SMC	1	-3.02326977932285
COL20A1_a1b1 complex	SKM0_SMC|SKM0_SMC	1	0
COL17A1_a1b1 complex	SKM0_SMC|SKM0_SMC	1	-3.50635266602479
SEMA7A_a1b1 complex	SKM0_SMC|SKM0_SMC	1	-3.49005085369569
COL6A6_a2b1 complex	SKM0_SMC|SKM0_SMC	1	0
COL6A5_a2b1 complex	SKM0_SMC|SKM0_SMC	1	0
COL1A1_a2b1 complex	SKM0_SMC|SKM0_SMC	1	-4.01158797427521
COL2A1_a2b1 complex	SKM0_SMC|SKM0_SMC	1	0
COL3A1_a2b1 complex	SKM0_SMC|SKM0_SMC	1	-4.53951952995999
COL4A1_a2b1 complex	SKM0_SMC|SKM0_SMC	1	-3.02326977932285
FN1_a2b1 complex	SKM0_SMC|SKM0_SMC	1	-4.18442457113743
COL5A2_a2b1 complex	SKM0_SMC|SKM0_SMC	1	-5.50635266602479
COL1A2_a2b1 complex	SKM0_SMC|SKM0_SMC	1	-3.33642766458248
COL4A2_a2b1 complex	SKM0_SMC|SKM0_SMC	1	-2.78587519464715
COL11A1_a2b1 complex	SKM0_SMC|SKM0_SMC	1	-8.96578428466209
COL6A1_a2b1 complex	SKM0_SMC|SKM0_SMC	1	-1.74178261046398
COL6A2_a2b1 complex	SKM0_SMC|SKM0_SMC	1	-0.689659879387849
COL6A3_a2b1 complex	SKM0_SMC|SKM0_SMC	1	-7.15842936260448
COL11A2_a2b1 complex	SKM0_SMC|SKM0_SMC	1	-5.32192809488736
COL9A1_a2b1 complex	SKM0_SMC|SKM0_SMC	1	-8.38082178394093
COL5A1_a2b1 complex	SKM0_SMC|SKM0_SMC	1	-6.265344566521
COL8A2_a2b1 complex	SKM0_SMC|SKM0_SMC	1	-7.64385618977472
COL5A3_a2b1 complex	SKM0_SMC|SKM0_SMC	1	-5.7178567712185
COL8A1_a2b1 complex	SKM0_SMC|SKM0_SMC	1	-8.38082178394093
COL4A5_a2b1 complex	SKM0_SMC|SKM0_SMC	1	-5.21089678249862
COL15A1_a2b1 complex	SKM0_SMC|SKM0_SMC	1	-6.05889368905357
COL18A1_a2b1 complex	SKM0_SMC|SKM0_SMC	1	-1.38835545662634
COL4A4_a2b1 complex	SKM0_SMC|SKM0_SMC	1	0
COL4A3_a2b1 complex	SKM0_SMC|SKM0_SMC	1	-8.38082178394093
COL7A1_a2b1 complex	SKM0_SMC|SKM0_SMC	1	-7.64385618977472
COL10A1_a2b1 complex	SKM0_SMC|SKM0_SMC	1	0
COL14A1_a2b1 complex	SKM0_SMC|SKM0_SMC	1	-2.69899774396719
COL16A1_a2b1 complex	SKM0_SMC|SKM0_SMC	1	-4.47393118833241
COL4A6_a2b1 complex	SKM0_SMC|SKM0_SMC	1	-5.7178567712185
COL9A3_a2b1 complex	SKM0_SMC|SKM0_SMC	1	-7.96578428466209
COL9A2_a2b1 complex	SKM0_SMC|SKM0_SMC	1	-7.96578428466209
COL19A1_a2b1 complex	SKM0_SMC|SKM0_SMC	1	-8.96578428466209
COL24A1_a2b1 complex	SKM0_SMC|SKM0_SMC	1	-7.38082178394093
COL28A1_a2b1 complex	SKM0_SMC|SKM0_SMC	1	-8.96578428466209
COL13A1_a2b1 complex	SKM0_SMC|SKM0_SMC	1	-7.38082178394093
COL27A1_a2b1 complex	SKM0_SMC|SKM0_SMC	1	-3.85725982788392
COL22A1_a2b1 complex	SKM0_SMC|SKM0_SMC	1	-8.38082178394093
COL26A1_a2b1 complex	SKM0_SMC|SKM0_SMC	1	0
COL21A1_a2b1 complex	SKM0_SMC|SKM0_SMC	1	-7.38082178394093
COL12A1_a2b1 complex	SKM0_SMC|SKM0_SMC	1	-4.75633091903314
COL20A1_a2b1 complex	SKM0_SMC|SKM0_SMC	1	0
COL17A1_a2b1 complex	SKM0_SMC|SKM0_SMC	1	-8.96578428466209
LAMC1_a2b1 complex	SKM0_SMC|SKM0_SMC	1	-3.41119543298445
CDH1_a2b1 complex	SKM0_SMC|SKM0_SMC	1	0
FN1_aVb3 complex	SKM0_SMC|SKM0_SMC	1	-4.01158797427521
LAMC1_aVb3 complex	SKM0_SMC|SKM0_SMC	1	-3.30757280191029
F2_aVb3 complex	SKM0_SMC|SKM0_SMC	1	0
VTN_aVb3 complex	SKM0_SMC|SKM0_SMC	1	-6.64385618977472
THBS1_aVb3 complex	SKM0_SMC|SKM0_SMC	1	-1.8520421186129
FGF2_aVb3 complex	SKM0_SMC|SKM0_SMC	1	-6.38082178394093
SPP1_aVb3 complex	SKM0_SMC|SKM0_SMC	1	-6.64385618977472
FGF1_aVb3 complex	SKM0_SMC|SKM0_SMC	1	-4.41119543298445
THY1_aVb3 complex	SKM0_SMC|SKM0_SMC	1	-6.38082178394093
VWF_aVb3 complex	SKM0_SMC|SKM0_SMC	1	-5.38082178394093
FCER2_aVb3 complex	SKM0_SMC|SKM0_SMC	1	-6.64385618977472
MMP2_aVb3 complex	SKM0_SMC|SKM0_SMC	1	-5.87832144341175
TNC_aVb3 complex	SKM0_SMC|SKM0_SMC	1	-4.0350469470992
L1CAM_aVb3 complex	SKM0_SMC|SKM0_SMC	1	-6.64385618977472
PLAUR_aVb3 complex	SKM0_SMC|SKM0_SMC	1	-5.15842936260448
OMD_aVb3 complex	SKM0_SMC|SKM0_SMC	1	-6.64385618977472
FN1_a3b1 complex	SKM0_SMC|SKM0_SMC	1	-2.89969509420431
THBS1_a3b1 complex	SKM0_SMC|SKM0_SMC	1e-05	-1.51870105845243
LAMA3_a3b1 complex	SKM0_SMC|SKM0_SMC	1	-3.41119543298445
CSPG4_a3b1 complex	SKM0_SMC|SKM0_SMC	1e-05	-2.7178567712185
FN1_a4b1 complex	SKM0_SMC|SKM0_SMC	1	-4.15842936260448
SPP1_a4b1 complex	SKM0_SMC|SKM0_SMC	1	-7.96578428466209
TNC_a4b1 complex	SKM0_SMC|SKM0_SMC	1	-4.21089678249862
PLAUR_a4b1 complex	SKM0_SMC|SKM0_SMC	1	-5.57346686188333
PLA2G2A_a4b1 complex	SKM0_SMC|SKM0_SMC	1	-4.08314123530025
VCAM1_a4b1 complex	SKM0_SMC|SKM0_SMC	1	-5.21089678249862
JAM2_a4b1 complex	SKM0_SMC|SKM0_SMC	1	-6.96578428466209
FN1_a5b1 complex	SKM0_SMC|SKM0_SMC	1	-3.92139016530363
CD40LG_a5b1 complex	SKM0_SMC|SKM0_SMC	1	-6.15842936260448
L1CAM_a5b1 complex	SKM0_SMC|SKM0_SMC	1	-6.15842936260448
PLA2G2A_a5b1 complex	SKM0_SMC|SKM0_SMC	1	-3.83650126771712
FBN1_a5b1 complex	SKM0_SMC|SKM0_SMC	1	-5.265344566521
FN1_a8b1 complex	SKM0_SMC|SKM0_SMC	1	-1.31832585820717
TNC_a8b1 complex	SKM0_SMC|SKM0_SMC	1	-1.32192809488736
FN1_aVb1 complex	SKM0_SMC|SKM0_SMC	1	-3.10780328953451
VTN_aVb1 complex	SKM0_SMC|SKM0_SMC	1	-3.96578428466209
FN1_aVb5 complex	SKM0_SMC|SKM0_SMC	1	-3.25153876699596
LAMC1_a6b1 complex	SKM0_SMC|SKM0_SMC	1	-3.35107444054688
LAMC1_a7b1 complex	SKM0_SMC|SKM0_SMC	1e-05	-1.57346686188333
CDH1_aEb7 complex	SKM0_SMC|SKM0_SMC	1	0
SPP1_a9b1 complex	SKM0_SMC|SKM0_SMC	1	-9.96578428466209
TNC_a9b1 complex	SKM0_SMC|SKM0_SMC	1	-4.265344566521
VCAM1_a9b1 complex	SKM0_SMC|SKM0_SMC	1	-5.38082178394093
THY1_aMb2 complex	SKM0_SMC|SKM0_SMC	1	-8.38082178394093
FCER2_aMb2 complex	SKM0_SMC|SKM0_SMC	1	-9.96578428466209
ICAM1_aMb2 complex	SKM0_SMC|SKM0_SMC	1	-6.50635266602479
F10_aMb2 complex	SKM0_SMC|SKM0_SMC	1	-3.09541956507868
C3_aMb2 complex	SKM0_SMC|SKM0_SMC	1	-6.79585928321977
GP1BA_aMb2 complex	SKM0_SMC|SKM0_SMC	1	-8.96578428466209
JAM3_aMb2 complex	SKM0_SMC|SKM0_SMC	1	-4.10780328953452
TNC_aVb6 complex	SKM0_SMC|SKM0_SMC	1	-4.265344566521
TGFB1_aVb6 complex	SKM0_SMC|SKM0_SMC	1	-5.44222232860507
ACVL1_BMPR2_BMP10	SKM0_SMC|SKM0_SMC	1	0
ACVL1_BMPR2_GDF2	SKM0_SMC|SKM0_SMC	1	0
ACVR1_BMPR2_BMP7	SKM0_SMC|SKM0_SMC	1	-5.7178567712185
ACVR_1A2A receptor_BMP7	SKM0_SMC|SKM0_SMC	1	-6.265344566521
ACVR_1A2B receptor_BMP7	SKM0_SMC|SKM0_SMC	1	-7.64385618977472
BMPR1A_BMPR2_BMP7	SKM0_SMC|SKM0_SMC	1	-4.83650126771712
BMPR1B_BMPR2_BMP7	SKM0_SMC|SKM0_SMC	1	-8.96578428466209
BMR1A_ACR2A_BMP7	SKM0_SMC|SKM0_SMC	1	-4.83650126771712
BMR1A_AVR2B_BMP7	SKM0_SMC|SKM0_SMC	1	-7.64385618977472
ACVR1_BMPR2_BMP5	SKM0_SMC|SKM0_SMC	1	-2.53951952995999
ACVR_1A2A receptor_BMP5	SKM0_SMC|SKM0_SMC	1	-2.58207999218803
ACVR_1A2B receptor_BMP5	SKM0_SMC|SKM0_SMC	1	-2.66200353648498
BMPR1A_BMPR2_BMP5	SKM0_SMC|SKM0_SMC	1	-2.40354186044101
BMPR1B_BMPR2_BMP5	SKM0_SMC|SKM0_SMC	1	-2.68965987938785
BMR1A_ACR2A_BMP5	SKM0_SMC|SKM0_SMC	1	-2.40354186044101
BMR1A_AVR2B_BMP5	SKM0_SMC|SKM0_SMC	1	-2.66200353648498
ACVR1_BMPR2_BMP6	SKM0_SMC|SKM0_SMC	1	0
ACVR_1A2A receptor_BMP6	SKM0_SMC|SKM0_SMC	1	0
ACVR_1A2B receptor_BMP6	SKM0_SMC|SKM0_SMC	1	0
BMPR1A_BMPR2_BMP6	SKM0_SMC|SKM0_SMC	1	0
BMPR1B_BMPR2_BMP6	SKM0_SMC|SKM0_SMC	1	0
BMR1A_ACR2A_BMP6	SKM0_SMC|SKM0_SMC	1	0
BMR1A_AVR2B_BMP6	SKM0_SMC|SKM0_SMC	1	0
ACVR1_BMPR2_BMP8A	SKM0_SMC|SKM0_SMC	1	0
ACVR_1A2A receptor_BMP8A	SKM0_SMC|SKM0_SMC	1	0
ACVR_1A2B receptor_BMP8A	SKM0_SMC|SKM0_SMC	1	0
BMPR1A_BMPR2_BMP8A	SKM0_SMC|SKM0_SMC	1	0
BMPR1B_BMPR2_BMP8A	SKM0_SMC|SKM0_SMC	1	0
BMR1A_ACR2A_BMP8A	SKM0_SMC|SKM0_SMC	1	0
BMR1A_AVR2B_BMP8A	SKM0_SMC|SKM0_SMC	1	0
ACVR_1A2A receptor_INHBA	SKM0_SMC|SKM0_SMC	1	-4.29335894269059
ACVR_1A2B receptor_INHBA	SKM0_SMC|SKM0_SMC	1	-4.57346686188333
ACVR_1B2A receptor_INHBA	SKM0_SMC|SKM0_SMC	1	-4.32192809488736
ACVR_1B2B receptor_INHBA	SKM0_SMC|SKM0_SMC	1	-4.57346686188333
ACVR_1C2A receptor_INHBA	SKM0_SMC|SKM0_SMC	1	-4.47393118833241
ACVR_1C2B receptor_INHBA	SKM0_SMC|SKM0_SMC	1	-4.47393118833241
ACVR_1A2A receptor_INHBB	SKM0_SMC|SKM0_SMC	1	-6.15842936260448
ACVR_1A2B receptor_INHBB	SKM0_SMC|SKM0_SMC	1	-7.38082178394093
ACVR_1B2A receptor_INHBB	SKM0_SMC|SKM0_SMC	1	-6.15842936260448
ACVR_1B2B receptor_INHBB	SKM0_SMC|SKM0_SMC	1	-7.38082178394093
ACVR_1C2A receptor_INHBB	SKM0_SMC|SKM0_SMC	1	-6.79585928321977
ACVR_1C2B receptor_INHBB	SKM0_SMC|SKM0_SMC	1	-6.79585928321977
BMPR1A_BMPR2_BMP2	SKM0_SMC|SKM0_SMC	1	-4.35107444054688
BMPR1B_BMPR2_BMP2	SKM0_SMC|SKM0_SMC	1	-5.96578428466209
BMR1A_ACR2A_BMP2	SKM0_SMC|SKM0_SMC	1	-4.35107444054688
BMR1A_AVR2B_BMP2	SKM0_SMC|SKM0_SMC	1	-5.79585928321977
BMPR1A_BMPR2_BMP4	SKM0_SMC|SKM0_SMC	1	-4.38082178394093
BMPR1B_BMPR2_BMP4	SKM0_SMC|SKM0_SMC	1	-6.05889368905357
BMR1A_ACR2A_BMP4	SKM0_SMC|SKM0_SMC	1	-4.38082178394093
BMR1A_AVR2B_BMP4	SKM0_SMC|SKM0_SMC	1	-5.87832144341175
BMPR1A_BMPR2_GDF5	SKM0_SMC|SKM0_SMC	1	0
BMPR1B_BMPR2_GDF5	SKM0_SMC|SKM0_SMC	1	0
BMR1A_ACR2A_GDF5	SKM0_SMC|SKM0_SMC	1	0
BMR1A_AVR2B_GDF5	SKM0_SMC|SKM0_SMC	1	0
BMPR1A_BMPR2_GDF6	SKM0_SMC|SKM0_SMC	1	-4.83650126771712
BMPR1B_BMPR2_GDF6	SKM0_SMC|SKM0_SMC	1	-8.96578428466209
BMR1A_ACR2A_GDF6	SKM0_SMC|SKM0_SMC	1	-4.83650126771712
BMR1A_AVR2B_GDF6	SKM0_SMC|SKM0_SMC	1	-7.64385618977472
BMPR1A_BMPR2_GDF7	SKM0_SMC|SKM0_SMC	1	-4.75633091903314
BMPR1B_BMPR2_GDF7	SKM0_SMC|SKM0_SMC	1	-7.96578428466209
BMR1A_ACR2A_GDF7	SKM0_SMC|SKM0_SMC	1	-4.75633091903314
BMR1A_AVR2B_GDF7	SKM0_SMC|SKM0_SMC	1	-7.15842936260448
BMPR1B_BMPR2_BMP15	SKM0_SMC|SKM0_SMC	1	0
BMPR1B_BMPR2_BMPR1A	SKM0_SMC|SKM0_SMC	1	-4.75633091903314
ACVR_1B2A receptor_MSTN	SKM0_SMC|SKM0_SMC	1	-6.265344566521
ACVR_1B2B receptor_MSTN	SKM0_SMC|SKM0_SMC	1	-7.64385618977472
ACVR_1B2A receptor_GDF11	SKM0_SMC|SKM0_SMC	1	-4.87832144341175
ACVR_1B2B receptor_GDF11	SKM0_SMC|SKM0_SMC	1	-5.265344566521
ACVR_1B2A receptor_BMP3	SKM0_SMC|SKM0_SMC	1	0
ACVR_1B2B receptor_GDF1	SKM0_SMC|SKM0_SMC	1	0
ACVR_1B2B receptor_GDF10	SKM0_SMC|SKM0_SMC	1	-7.64385618977472
ACVR_1B2B receptor_GDF3	SKM0_SMC|SKM0_SMC	1	0
ICAM1_aLb2 complex	SKM0_SMC|SKM0_SMC	1	-6.64385618977472
ICAM2_aLb2 complex	SKM0_SMC|SKM0_SMC	1	-4.87832144341175
ICAM3_aLb2 complex	SKM0_SMC|SKM0_SMC	1	-5.87832144341175
ICAM4_aLb2 complex	SKM0_SMC|SKM0_SMC	1	-9.96578428466209
F11R_aLb2 complex	SKM0_SMC|SKM0_SMC	1	-8.38082178394093
FLT1 complex_VEGFA	SKM0_SMC|SKM0_SMC	1	-5.10780328953452
FLT1 complex_PGF	SKM0_SMC|SKM0_SMC	1	-1.67116353577046
FLT1 complex_VEGFB	SKM0_SMC|SKM0_SMC	1	-3.94341647163363
PlexinA1_complex3_SEMA3A	SKM0_SMC|SKM0_SMC	1	0
PlexinA2_complex1_SEMA3A	SKM0_SMC|SKM0_SMC	1	0
PlexinA3_complex1_SEMA3A	SKM0_SMC|SKM0_SMC	1	0
PlexinA4_complex1_SEMA3A	SKM0_SMC|SKM0_SMC	1	0
FcRn complex_ALB	SKM0_SMC|SKM0_SMC	1	-3.41119543298445
IFNA8_Type I IFNR	SKM0_SMC|SKM0_SMC	1	0
IFNE_Type I IFNR	SKM0_SMC|SKM0_SMC	1	0
IFNA1_Type I IFNR	SKM0_SMC|SKM0_SMC	1	0
IFNA2_Type I IFNR	SKM0_SMC|SKM0_SMC	1	0
IFNA10_Type I IFNR	SKM0_SMC|SKM0_SMC	1	0
IFNA7_Type I IFNR	SKM0_SMC|SKM0_SMC	1	0
IFNA21_Type I IFNR	SKM0_SMC|SKM0_SMC	1	0
IFNA5_Type I IFNR	SKM0_SMC|SKM0_SMC	1	0
IFNA14_Type I IFNR	SKM0_SMC|SKM0_SMC	1	0
IFNA17_Type I IFNR	SKM0_SMC|SKM0_SMC	1	0
IFNB1_Type I IFNR	SKM0_SMC|SKM0_SMC	1	0
IFNW1_Type I IFNR	SKM0_SMC|SKM0_SMC	1	0
IFNA6_Type I IFNR	SKM0_SMC|SKM0_SMC	1	0
IFNA4_Type I IFNR	SKM0_SMC|SKM0_SMC	1	0
IFNA16_Type I IFNR	SKM0_SMC|SKM0_SMC	1	0
IFNK_Type I IFNR	SKM0_SMC|SKM0_SMC	1	0
IL1 receptor_IL1A	SKM0_SMC|SKM0_SMC	1	0
IL1 receptor_IL1B	SKM0_SMC|SKM0_SMC	1	-6.38082178394093
IL1 receptor_IL1RN	SKM0_SMC|SKM0_SMC	1	-7.64385618977472
IL10 receptor_IL10	SKM0_SMC|SKM0_SMC	1	-6.50635266602479
IL11 receptor_IL11	SKM0_SMC|SKM0_SMC	1	0
IL13 receptor_IL4	SKM0_SMC|SKM0_SMC	1	0
IL4 receptor_IL4	SKM0_SMC|SKM0_SMC	1	0
IL13 receptor_IL13	SKM0_SMC|SKM0_SMC	1	-4.44222232860507
IL17 receptor AB_IL25	SKM0_SMC|SKM0_SMC	1	0
IL17 receptor AC_IL17A	SKM0_SMC|SKM0_SMC	1	0
IL17 receptor AC_IL17F	SKM0_SMC|SKM0_SMC	1	0
IL17 receptor AE_IL17C	SKM0_SMC|SKM0_SMC	1	0
IL26 receptor_IL26	SKM0_SMC|SKM0_SMC	1	0
IL28 receptor_IFNL3	SKM0_SMC|SKM0_SMC	1	0
IL3 receptor_IL3	SKM0_SMC|SKM0_SMC	1	0
IL33 receptor_IL33	SKM0_SMC|SKM0_SMC	1	-7.64385618977472
IL37 receptor_IL37	SKM0_SMC|SKM0_SMC	1	0
IL6 receptor_IL6	SKM0_SMC|SKM0_SMC	1	-2.47393118833241
IL7 receptor_IL7	SKM0_SMC|SKM0_SMC	1	-8.38082178394093
LIFR_OSM	SKM0_SMC|SKM0_SMC	1	-5.05889368905357
OSMR_OSM	SKM0_SMC|SKM0_SMC	1	-5.05889368905357
LIFR_LIF	SKM0_SMC|SKM0_SMC	1	-4.87832144341175
MIS receptor 3_AMH	SKM0_SMC|SKM0_SMC	1	-9.96578428466209
PDGFB_PDGFR complex	SKM0_SMC|SKM0_SMC	1	-6.38082178394093
GDF11_TGFR_AVR2A	SKM0_SMC|SKM0_SMC	1	-4.83650126771712
MSTN_TGFR_AVR2A	SKM0_SMC|SKM0_SMC	1	-6.15842936260448
GDF11_TGFR_AVR2B	SKM0_SMC|SKM0_SMC	1	-5.265344566521
MSTN_TGFR_AVR2B	SKM0_SMC|SKM0_SMC	1	-7.64385618977472
TGFB1_TGFbeta receptor1	SKM0_SMC|SKM0_SMC	1	-4.79585928321977
TGFB3_TGFbeta receptor1	SKM0_SMC|SKM0_SMC	1	-3.73696559416621
TGFB2_TGFbeta receptor1	SKM0_SMC|SKM0_SMC	1	-4.79585928321977
TGFB1_TGFbeta receptor2	SKM0_SMC|SKM0_SMC	1	-4.57346686188333
TGFB3_TGFbeta receptor2	SKM0_SMC|SKM0_SMC	1	-3.64385618977472
TGFB2_TGFbeta receptor2	SKM0_SMC|SKM0_SMC	1	-4.608232280044
NRG1_a6b4 complex	SKM0_SMC|SKM0_SMC	1	-9.96578428466209
IGF1_a6b4 complex	SKM0_SMC|SKM0_SMC	1	-7.96578428466209
GDF9_TGFR_BMPR2	SKM0_SMC|SKM0_SMC	1	-6.15842936260448
IFNG_Type II IFNR	SKM0_SMC|SKM0_SMC	1	-4.96578428466209
PDGFR complex_PDGFD	SKM0_SMC|SKM0_SMC	1	-8.38082178394093
PlexinA1_complex1_SEMA6D	SKM0_SMC|SKM0_SMC	1	-6.79585928321977
CD47_SIRB1 complex	SKM0_SMC|SKM0_SMC	1	0
IFNL1_Type III IFNR	SKM0_SMC|SKM0_SMC	1	0
IFNL3_Type III IFNR	SKM0_SMC|SKM0_SMC	1	0
IFNL2_Type III IFNR	SKM0_SMC|SKM0_SMC	1	0
HLA-DPA1_TNFSF9	SKM0_SMC|SKM1_EC_ven	1	-3.73696559416621
PVR_TNFSF9	SKM0_SMC|SKM1_EC_ven	1	-4.38082178394093
HLA-DPA1_GAL	SKM0_SMC|SKM1_EC_ven	1	-4.64385618977472
GALR2_GAL	SKM0_SMC|SKM1_EC_ven	1	-9.96578428466209
GALR3_GAL	SKM0_SMC|SKM1_EC_ven	1	0
PVR_CD96	SKM0_SMC|SKM1_EC_ven	1	-6.15842936260448
PVR_CD226	SKM0_SMC|SKM1_EC_ven	1	-6.265344566521
PVR_TIGIT	SKM0_SMC|SKM1_EC_ven	1	-6.265344566521
PVR_NECTIN3	SKM0_SMC|SKM1_EC_ven	1	-5.50635266602479
CADM3_NECTIN3	SKM0_SMC|SKM1_EC_ven	1	-6.64385618977472
CADM1_NECTIN3	SKM0_SMC|SKM1_EC_ven	1	-5.79585928321977
NECTIN1_NECTIN3	SKM0_SMC|SKM1_EC_ven	1	-5.64385618977472
TIGIT_NECTIN3	SKM0_SMC|SKM1_EC_ven	1	0
NECTIN2_NECTIN3	SKM0_SMC|SKM1_EC_ven	1	-4.13289427049735
CADM3_CADM1	SKM0_SMC|SKM1_EC_ven	1	-8.38082178394093
CADM1_CADM1	SKM0_SMC|SKM1_EC_ven	1	-6.50635266602479
CRTAM_CADM1	SKM0_SMC|SKM1_EC_ven	1	-8.38082178394093
CADM3_CADM4	SKM0_SMC|SKM1_EC_ven	1	-8.38082178394093
CADM3_EPB41L1	SKM0_SMC|SKM1_EC_ven	1	-7.38082178394093
NECTIN1_CADM3	SKM0_SMC|SKM1_EC_ven	1	-4.79585928321977
TIGIT_NECTIN2	SKM0_SMC|SKM1_EC_ven	1	0
CD226_NECTIN2	SKM0_SMC|SKM1_EC_ven	1	-1.34739878240348
FGF2_CD44	SKM0_SMC|SKM1_EC_ven	1	-6.265344566521
SPP1_CD44	SKM0_SMC|SKM1_EC_ven	1	-6.38082178394093
LGALS9_CD44	SKM0_SMC|SKM1_EC_ven	1	-6.15842936260448
HGF_CD44	SKM0_SMC|SKM1_EC_ven	1	-4.79585928321977
FGF2_FGFR4	SKM0_SMC|SKM1_EC_ven	1	-7.96578428466209
FGF1_FGFR4	SKM0_SMC|SKM1_EC_ven	1	-4.68038206579984
TNFRSF10A_FGFR4	SKM0_SMC|SKM1_EC_ven	1	-8.96578428466209
FGF17_FGFR4	SKM0_SMC|SKM1_EC_ven	1	0
FGF18_FGFR4	SKM0_SMC|SKM1_EC_ven	1	-7.64385618977472
FGF19_FGFR4	SKM0_SMC|SKM1_EC_ven	1	-8.96578428466209
FGF7_FGFR4	SKM0_SMC|SKM1_EC_ven	1	-5.96578428466209
FGF2_FGFR1	SKM0_SMC|SKM1_EC_ven	1	-3.38082178394093
FGF1_FGFR1	SKM0_SMC|SKM1_EC_ven	1	-2.93236128312464
FGF17_FGFR1	SKM0_SMC|SKM1_EC_ven	1	0
FGF18_FGFR1	SKM0_SMC|SKM1_EC_ven	1	-3.36587144247496
FGF19_FGFR1	SKM0_SMC|SKM1_EC_ven	1	-3.39592867633114
FGF10_FGFR1	SKM0_SMC|SKM1_EC_ven	1	-3.39592867633114
FGF2_FGFR2	SKM0_SMC|SKM1_EC_ven	1	0
FGF1_FGFR2	SKM0_SMC|SKM1_EC_ven	1	0
CD44_FGFR2	SKM0_SMC|SKM1_EC_ven	1	0
FGF17_FGFR2	SKM0_SMC|SKM1_EC_ven	1	0
FGF18_FGFR2	SKM0_SMC|SKM1_EC_ven	1	0
FGF7_FGFR2	SKM0_SMC|SKM1_EC_ven	1	0
FGF10_FGFR2	SKM0_SMC|SKM1_EC_ven	1	0
TIMP1_FGFR2	SKM0_SMC|SKM1_EC_ven	1	0
FGFR1_FGFR2	SKM0_SMC|SKM1_EC_ven	1	0
FGF2_FGFR3	SKM0_SMC|SKM1_EC_ven	1	-7.38082178394093
FGF1_FGFR3	SKM0_SMC|SKM1_EC_ven	1	-4.608232280044
FGF17_FGFR3	SKM0_SMC|SKM1_EC_ven	1	0
FGF18_FGFR3	SKM0_SMC|SKM1_EC_ven	1	-7.15842936260448
FGF7_FGFR3	SKM0_SMC|SKM1_EC_ven	1	-5.79585928321977
FGFR2_FGFR3	SKM0_SMC|SKM1_EC_ven	1	-7.96578428466209
FGF2_FGFRL1	SKM0_SMC|SKM1_EC_ven	1	-7.38082178394093
SPP1_PTGER4	SKM0_SMC|SKM1_EC_ven	1	-4.32192809488736
FGF1_TGFBR3	SKM0_SMC|SKM1_EC_ven	1	-1.43050890804128
TGFB1_TGFBR3	SKM0_SMC|SKM1_EC_ven	1	-1.48600402063299
INHA_TGFBR3	SKM0_SMC|SKM1_EC_ven	1	-1.58207999218803
TGFB3_TGFBR3	SKM0_SMC|SKM1_EC_ven	1	-1.33642766458248
TGFB2_TGFBR3	SKM0_SMC|SKM1_EC_ven	1	-1.48600402063299
FCER2_CR2	SKM0_SMC|SKM1_EC_ven	1	0
L1CAM_L1CAM	SKM0_SMC|SKM1_EC_ven	1	-6.64385618977472
JAM2_JAM3	SKM0_SMC|SKM1_EC_ven	1	-5.15842936260448
JAM3_JAM3	SKM0_SMC|SKM1_EC_ven	1	-3.62593428177746
FFAR2_FAM3C	SKM0_SMC|SKM1_EC_ven	1	0
HLA-C_FAM3C	SKM0_SMC|SKM1_EC_ven	1	-0.448114896528275
GPR42_FAM3C	SKM0_SMC|SKM1_EC_ven	1	-2.64385618977472
LAMP1_FAM3C	SKM0_SMC|SKM1_EC_ven	0.037	-1.37332724739401
CXADR_FAM3C	SKM0_SMC|SKM1_EC_ven	1	-2.64385618977472
PDCD1_FAM3C	SKM0_SMC|SKM1_EC_ven	1	0
ADGRG5_FAM3C	SKM0_SMC|SKM1_EC_ven	1	0
FFAR2_CCL4L2	SKM0_SMC|SKM1_EC_ven	1	0
GPR42_CCL4L2	SKM0_SMC|SKM1_EC_ven	1	-8.38082178394093
PGRMC2_CCL4L2	SKM0_SMC|SKM1_EC_ven	1	-3.23786383009889
FFAR2_TNF	SKM0_SMC|SKM1_EC_ven	1	0
HLA-C_KIR2DL1	SKM0_SMC|SKM1_EC_ven	1	0
GPR42_ADIPOQ	SKM0_SMC|SKM1_EC_ven	1	0
ASGR2_ADIPOQ	SKM0_SMC|SKM1_EC_ven	1	0
CNR2_ADIPOQ	SKM0_SMC|SKM1_EC_ven	1	0
LAMP1_VSTM1	SKM0_SMC|SKM1_EC_ven	1	0
CXCR3_CXCL9	SKM0_SMC|SKM1_EC_ven	1	-6.79585928321977
DPP4_CXCL9	SKM0_SMC|SKM1_EC_ven	1	-6.50635266602479
FCGR2A_CXCL9	SKM0_SMC|SKM1_EC_ven	1	-4.44222232860507
PDCD1_CD274	SKM0_SMC|SKM1_EC_ven	1	0
CD80_CD274	SKM0_SMC|SKM1_EC_ven	1	-6.15842936260448
PDCD1_PDCD1LG2	SKM0_SMC|SKM1_EC_ven	1	0
EGFR_CNTF	SKM0_SMC|SKM1_EC_ven	1	-4.35107444054688
EGFR_NRG1	SKM0_SMC|SKM1_EC_ven	1	-4.35107444054688
HLA-DPB1_NRG1	SKM0_SMC|SKM1_EC_ven	1	-3.608232280044
ADGRL1_NRG1	SKM0_SMC|SKM1_EC_ven	1	-7.64385618977472
EGF_NRG1	SKM0_SMC|SKM1_EC_ven	1	-9.96578428466209
ERBB3_NRG1	SKM0_SMC|SKM1_EC_ven	1	0
EGFR_EGF	SKM0_SMC|SKM1_EC_ven	1	0
EGFR_TGFA	SKM0_SMC|SKM1_EC_ven	1	-4.32192809488736
EGFR_TGFB1	SKM0_SMC|SKM1_EC_ven	1	-3.13289427049735
EGFR_MIF	SKM0_SMC|SKM1_EC_ven	1	-0.736965594166206
CD74_MIF	SKM0_SMC|SKM1_EC_ven	1	-0.488026018218199
EGFR_AREG	SKM0_SMC|SKM1_EC_ven	1	-3.52284078881336
ICAM1_AREG	SKM0_SMC|SKM1_EC_ven	1	-4.38082178394093
EGFR_GRN	SKM0_SMC|SKM1_EC_ven	1	-1.49005085369569
TNFRSF1A_GRN	SKM0_SMC|SKM1_EC_ven	0.689	-1.35107444054688
NTRK1_GRN	SKM0_SMC|SKM1_EC_ven	1	0
TNFRSF1B_GRN	SKM0_SMC|SKM1_EC_ven	1	-1.67576543772947
EGFR_BTC	SKM0_SMC|SKM1_EC_ven	1	-4.32192809488736
ERBB3_BTC	SKM0_SMC|SKM1_EC_ven	1	0
EGFR_COPA	SKM0_SMC|SKM1_EC_ven	1	-3.02326977932285
CD74_COPA	SKM0_SMC|SKM1_EC_ven	1	-2.08314123530025
NTRK1_COPA	SKM0_SMC|SKM1_EC_ven	1	0
EGFR_HBEGF	SKM0_SMC|SKM1_EC_ven	1	-2.69899774396719
CD44_HBEGF	SKM0_SMC|SKM1_EC_ven	1e-05	-2.45008444637804
ERBB4_HBEGF	SKM0_SMC|SKM1_EC_ven	1	-3.12029423371771
HLA-DPB1_TNFSF13B	SKM0_SMC|SKM1_EC_ven	1	-3.57346686188333
TNFRSF13B_TNFSF13B	SKM0_SMC|SKM1_EC_ven	1	-8.38082178394093
TFRC_TNFSF13B	SKM0_SMC|SKM1_EC_ven	1	-6.265344566521
CD40_TNFSF13B	SKM0_SMC|SKM1_EC_ven	1	-4.50635266602479
TNFRSF17_TNFSF13B	SKM0_SMC|SKM1_EC_ven	1	-8.38082178394093
TNFRSF13C_TNFSF13B	SKM0_SMC|SKM1_EC_ven	1	-8.38082178394093
CD74_APP	SKM0_SMC|SKM1_EC_ven	1	-0.166502663140165
ICAM1_SPN	SKM0_SMC|SKM1_EC_ven	1	-6.50635266602479
ICAM1_ITGAL	SKM0_SMC|SKM1_EC_ven	1	0
TNFRSF1A_FASLG	SKM0_SMC|SKM1_EC_ven	1	0
TNFRSF10B_FASLG	SKM0_SMC|SKM1_EC_ven	1	0
FAS_FASLG	SKM0_SMC|SKM1_EC_ven	1	0
NTRK1_NTF3	SKM0_SMC|SKM1_EC_ven	1	0
NGFR_NTF3	SKM0_SMC|SKM1_EC_ven	1	-6.15842936260448
NTRK1_GPI	SKM0_SMC|SKM1_EC_ven	1	0
NTRK1_NAMPT	SKM0_SMC|SKM1_EC_ven	1	0
ADORA2A_NAMPT	SKM0_SMC|SKM1_EC_ven	1	0
NTRK1_AIMP1	SKM0_SMC|SKM1_EC_ven	1	0
CD44_SELE	SKM0_SMC|SKM1_EC_ven	1e-05	0.874993638932967
CEACAM1_SELE	SKM0_SMC|SKM1_EC_ven	1	0.813114191346289
ERBB4_NRG4	SKM0_SMC|SKM1_EC_ven	1	0
NRP1_VEGFA	SKM0_SMC|SKM1_EC_ven	1	-3.50635266602479
NRP2_VEGFA	SKM0_SMC|SKM1_EC_ven	1	-5.44222232860507
NRP1_PGF	SKM0_SMC|SKM1_EC_ven	1	-3.27928375747887
NRP2_PGF	SKM0_SMC|SKM1_EC_ven	1	-4.68038206579984
FLT1_PGF	SKM0_SMC|SKM1_EC_ven	1	-4.41119543298445
NRP1_VEGFB	SKM0_SMC|SKM1_EC_ven	1	-3.39592867633114
FLT1_VEGFB	SKM0_SMC|SKM1_EC_ven	1	-4.68038206579984
ADRB2_VEGFB	SKM0_SMC|SKM1_EC_ven	1	-4.75633091903314
NRP1_SEMA3A	SKM0_SMC|SKM1_EC_ven	1	-3.87832144341175
NRP2_SEMA3F	SKM0_SMC|SKM1_EC_ven	1	-4.96578428466209
NRP2_SEMA3C	SKM0_SMC|SKM1_EC_ven	1	-8.38082178394093
CCL4L2_VSIR	SKM0_SMC|SKM1_EC_ven	1	-2.73696559416621
TNF_VSIR	SKM0_SMC|SKM1_EC_ven	1	-2.74661576419993
HLA-F_LILRB2	SKM0_SMC|SKM1_EC_ven	1	-4.10780328953452
CD1D_LILRB2	SKM0_SMC|SKM1_EC_ven	1	-9.96578428466209
HLA-G_LILRB2	SKM0_SMC|SKM1_EC_ven	1	-8.96578428466209
HLA-F_LILRB1	SKM0_SMC|SKM1_EC_ven	1	0
HLA-G_LILRB1	SKM0_SMC|SKM1_EC_ven	1	0
CCL4_CCR5	SKM0_SMC|SKM1_EC_ven	1	0
CCL3_CCR5	SKM0_SMC|SKM1_EC_ven	1	0
CCL5_CCR5	SKM0_SMC|SKM1_EC_ven	1	0
CCL4_SLC7A1	SKM0_SMC|SKM1_EC_ven	1	-4.05889368905357
CSF1_SLC7A1	SKM0_SMC|SKM1_EC_ven	1	-3.85725982788392
CCL4_CNR2	SKM0_SMC|SKM1_EC_ven	1	0
CCL4_GPRC5D	SKM0_SMC|SKM1_EC_ven	1	0
IGF2_IDE	SKM0_SMC|SKM1_EC_ven	1	-6.50635266602479
CCL3_IDE	SKM0_SMC|SKM1_EC_ven	1	-5.01158797427521
IAPP_IDE	SKM0_SMC|SKM1_EC_ven	1	0
IGF2_IGF1R	SKM0_SMC|SKM1_EC_ven	1	-5.44222232860507
IGF1_IGF1R	SKM0_SMC|SKM1_EC_ven	1	-5.32192809488736
IGF2_IGF2R	SKM0_SMC|SKM1_EC_ven	1	-5.44222232860507
BDNF_NTRK2	SKM0_SMC|SKM1_EC_ven	1	-7.38082178394093
NTF3_NTRK2	SKM0_SMC|SKM1_EC_ven	1	-3.53951952995999
BDNF_SORT1	SKM0_SMC|SKM1_EC_ven	1	-6.265344566521
GRN_SORT1	SKM0_SMC|SKM1_EC_ven	1	-3.05889368905357
COPA_SORT1	SKM0_SMC|SKM1_EC_ven	1	-3.57346686188333
BDNF_F11R	SKM0_SMC|SKM1_EC_ven	1	-3.79585928321977
ADIPOQ_CD200R1	SKM0_SMC|SKM1_EC_ven	1	0
CD200_CD200R1	SKM0_SMC|SKM1_EC_ven	1	0
ADIPOQ_CLEC2D	SKM0_SMC|SKM1_EC_ven	1	0
KLRB1_CLEC2D	SKM0_SMC|SKM1_EC_ven	1	-6.38082178394093
FAM3C_CLEC2D	SKM0_SMC|SKM1_EC_ven	1	-3.30757280191029
TNF_DAG1	SKM0_SMC|SKM1_EC_ven	1	-5.05889368905357
LGALS9_DAG1	SKM0_SMC|SKM1_EC_ven	1	-5.05889368905357
TNF_NOTCH1	SKM0_SMC|SKM1_EC_ven	1	-3.75633091903314
DLL1_NOTCH1	SKM0_SMC|SKM1_EC_ven	1	-3.7178567712185
TNF_SEMA4C	SKM0_SMC|SKM1_EC_ven	1	-4.41119543298445
PLXNB2_SEMA4C	SKM0_SMC|SKM1_EC_ven	1	-3.55639334852439
TNF_FLT4	SKM0_SMC|SKM1_EC_ven	1	-5.7178567712185
VEGFD_FLT4	SKM0_SMC|SKM1_EC_ven	1	-5.64385618977472
TNF_ICOS	SKM0_SMC|SKM1_EC_ven	1	0
ICOSLG_ICOS	SKM0_SMC|SKM1_EC_ven	1	0
TNF_TNFRSF1A	SKM0_SMC|SKM1_EC_ven	1	-1.17136841831198
LTA_TNFRSF1A	SKM0_SMC|SKM1_EC_ven	1	-1.17788172527066
TNFSF13_TNFRSF1A	SKM0_SMC|SKM1_EC_ven	1	0
TNF_FAS	SKM0_SMC|SKM1_EC_ven	1	-6.64385618977472
TNFSF13_FAS	SKM0_SMC|SKM1_EC_ven	1	0
TNF_TNFRSF1B	SKM0_SMC|SKM1_EC_ven	1	-2.85725982788392
LTA_TNFRSF1B	SKM0_SMC|SKM1_EC_ven	1	-2.87832144341175
TNF_RIPK1	SKM0_SMC|SKM1_EC_ven	1	-4.83650126771712
LTA_RIPK1	SKM0_SMC|SKM1_EC_ven	1	-4.92139016530363
TNFSF10_RIPK1	SKM0_SMC|SKM1_EC_ven	1	-4.50635266602479
TNF_PTPRS	SKM0_SMC|SKM1_EC_ven	1	-8.38082178394093
PTN_PTPRS	SKM0_SMC|SKM1_EC_ven	1	-1.09541956507868
TNF_CELSR2	SKM0_SMC|SKM1_EC_ven	1	0
CXCR3_CCL19	SKM0_SMC|SKM1_EC_ven	1	-7.64385618977472
CCRL2_CCL19	SKM0_SMC|SKM1_EC_ven	1	-7.38082178394093
CCR7_CCL19	SKM0_SMC|SKM1_EC_ven	1	-7.38082178394093
CXCR3_CCL20	SKM0_SMC|SKM1_EC_ven	1	-9.96578428466209
CCR6_CCL20	SKM0_SMC|SKM1_EC_ven	1	-9.96578428466209
DPP4_CCL11	SKM0_SMC|SKM1_EC_ven	1	0
ACKR2_CCL11	SKM0_SMC|SKM1_EC_ven	1	0
CCR2_CCL11	SKM0_SMC|SKM1_EC_ven	1	0
DPP4_CXCL12	SKM0_SMC|SKM1_EC_ven	1	-2.9105018491609
ACKR3_CXCL12	SKM0_SMC|SKM1_EC_ven	1	-2.45798964446339
TNFRSF13B_TNFSF13	SKM0_SMC|SKM1_EC_ven	1	-9.96578428466209
TNFRSF13B_CD70	SKM0_SMC|SKM1_EC_ven	1	-8.96578428466209
CD27_CD70	SKM0_SMC|SKM1_EC_ven	1	-8.38082178394093
CD40_CD40LG	SKM0_SMC|SKM1_EC_ven	1	0
CD40_INSL3	SKM0_SMC|SKM1_EC_ven	1	-4.53951952995999
HLA-DQB2_PRL	SKM0_SMC|SKM1_EC_ven	1	0
HLA-DRB1_OGN	SKM0_SMC|SKM1_EC_ven	1	-4.75633091903314
NGFR_BDNF	SKM0_SMC|SKM1_EC_ven	1	0
NCAM1_BDNF	SKM0_SMC|SKM1_EC_ven	1	0
NCAM1_GDNF	SKM0_SMC|SKM1_EC_ven	1	0
NOTCH2_IL24	SKM0_SMC|SKM1_EC_ven	1	0
NOTCH2_DLL4	SKM0_SMC|SKM1_EC_ven	1	-3.17136841831198
NOTCH1_DLL4	SKM0_SMC|SKM1_EC_ven	1	-3.36587144247496
NOTCH4_DLL4	SKM0_SMC|SKM1_EC_ven	1	-3.39592867633114
NOTCH2_DLL3	SKM0_SMC|SKM1_EC_ven	1	0
NOTCH1_DLL3	SKM0_SMC|SKM1_EC_ven	1	0
NOTCH4_DLL3	SKM0_SMC|SKM1_EC_ven	1	0
NOTCH2_JAG2	SKM0_SMC|SKM1_EC_ven	1	-4.13289427049735
NOTCH1_JAG2	SKM0_SMC|SKM1_EC_ven	1	-4.57346686188333
NOTCH4_JAG2	SKM0_SMC|SKM1_EC_ven	1	-4.64385618977472
NOTCH3_JAG2	SKM0_SMC|SKM1_EC_ven	1	-0.432454552356253
NOTCH1_WNT4	SKM0_SMC|SKM1_EC_ven	1	-5.79585928321977
FZD6_WNT4	SKM0_SMC|SKM1_EC_ven	1	-6.05889368905357
NOTCH1_JAG1	SKM0_SMC|SKM1_EC_ven	1	-3.57346686188333
CD46_JAG1	SKM0_SMC|SKM1_EC_ven	1	-2.36587144247496
NOTCH1_NOV	SKM0_SMC|SKM1_EC_ven	1	-5.7178567712185
NOTCH1_DLK1	SKM0_SMC|SKM1_EC_ven	1	-4.47393118833241
FZD9_WNT7A	SKM0_SMC|SKM1_EC_ven	1	0
FZD9_WNT2	SKM0_SMC|SKM1_EC_ven	1	0
CCL16_CCR2	SKM0_SMC|SKM1_EC_ven	1	0
CCL2_CCR2	SKM0_SMC|SKM1_EC_ven	1	0.635986503745623
CCL3_CCR3	SKM0_SMC|SKM1_EC_ven	1	0
CCL5_CCR3	SKM0_SMC|SKM1_EC_ven	1	0
CCL3L1_CCR3	SKM0_SMC|SKM1_EC_ven	1	0
CCL11_CCR3	SKM0_SMC|SKM1_EC_ven	1	0
CCL16_CCR1	SKM0_SMC|SKM1_EC_ven	1	0
CCL3_CCR1	SKM0_SMC|SKM1_EC_ven	1	-5.57346686188333
CCL5_CCR1	SKM0_SMC|SKM1_EC_ven	1	-7.15842936260448
CCL3L1_CCR1	SKM0_SMC|SKM1_EC_ven	1	-8.96578428466209
CCL16_HRH4	SKM0_SMC|SKM1_EC_ven	1	0
CCL2_ACKR1	SKM0_SMC|SKM1_EC_ven	1e-05	3.60750786529016
CCL5_ACKR1	SKM0_SMC|SKM1_EC_ven	1	3.4118329633087
PF4_ACKR1	SKM0_SMC|SKM1_EC_ven	1	3.41101941345205
CXCL1_ACKR1	SKM0_SMC|SKM1_EC_ven	1	3.41169740352087
CXCL8_ACKR1	SKM0_SMC|SKM1_EC_ven	1	3.41345868800798
CXCL5_ACKR1	SKM0_SMC|SKM1_EC_ven	1	0
CCL8_ACKR1	SKM0_SMC|SKM1_EC_ven	1	3.42048240210809
CCL7_ACKR1	SKM0_SMC|SKM1_EC_ven	1	0
CCL2_CCR10	SKM0_SMC|SKM1_EC_ven	1	0.636914580355878
CCL5_ACKR4	SKM0_SMC|SKM1_EC_ven	1	-5.38082178394093
CCL11_ACKR4	SKM0_SMC|SKM1_EC_ven	1	-5.87832144341175
CCL21_ACKR4	SKM0_SMC|SKM1_EC_ven	1	-5.50635266602479
CXCL13_ACKR4	SKM0_SMC|SKM1_EC_ven	1	-5.64385618977472
CCL19_ACKR4	SKM0_SMC|SKM1_EC_ven	1	-4.79585928321977
CCL5_CCR4	SKM0_SMC|SKM1_EC_ven	1	-7.15842936260448
CCL22_CCR4	SKM0_SMC|SKM1_EC_ven	1	-9.96578428466209
CCL3L1_DPP4	SKM0_SMC|SKM1_EC_ven	1	-7.96578428466209
CCL22_DPP4	SKM0_SMC|SKM1_EC_ven	1	-8.38082178394093
CXCL11_DPP4	SKM0_SMC|SKM1_EC_ven	1	0
VIP_DPP4	SKM0_SMC|SKM1_EC_ven	1	0
CXCL10_DPP4	SKM0_SMC|SKM1_EC_ven	1	-8.38082178394093
PYY_DPP4	SKM0_SMC|SKM1_EC_ven	1	0
NPPB_DPP4	SKM0_SMC|SKM1_EC_ven	1	0
ADCYAP1_DPP4	SKM0_SMC|SKM1_EC_ven	1	0
CXCL2_DPP4	SKM0_SMC|SKM1_EC_ven	1	-3.10780328953451
PF4_CXCR3	SKM0_SMC|SKM1_EC_ven	1	-9.96578428466209
CXCL11_CXCR3	SKM0_SMC|SKM1_EC_ven	1	0
CXCL10_CXCR3	SKM0_SMC|SKM1_EC_ven	1	-9.96578428466209
CXCL12_CXCR3	SKM0_SMC|SKM1_EC_ven	1	-2.20423305221761
CXCL1_CXCR1	SKM0_SMC|SKM1_EC_ven	1	0
CXCL8_CXCR1	SKM0_SMC|SKM1_EC_ven	1	0
CXCL2_CXCR1	SKM0_SMC|SKM1_EC_ven	1	0
PPBP_CXCR1	SKM0_SMC|SKM1_EC_ven	1	0
CXCL3_CXCR1	SKM0_SMC|SKM1_EC_ven	1	0
CXCL1_CXCR2	SKM0_SMC|SKM1_EC_ven	1	-7.15842936260448
CXCL8_CXCR2	SKM0_SMC|SKM1_EC_ven	1	-5.64385618977472
CXCL2_CXCR2	SKM0_SMC|SKM1_EC_ven	1	-3.13289427049735
PPBP_CXCR2	SKM0_SMC|SKM1_EC_ven	1	0
CXCL3_CXCR2	SKM0_SMC|SKM1_EC_ven	1	-6.38082178394093
IAPP_CALCR	SKM0_SMC|SKM1_EC_ven	1	0
CALCA_CALCR	SKM0_SMC|SKM1_EC_ven	1	-8.38082178394093
CALCA_CALCR	SKM0_SMC|SKM1_EC_ven	1	-8.38082178394093
CALCB_CALCR	SKM0_SMC|SKM1_EC_ven	1	-9.96578428466209
CCL21_CCR7	SKM0_SMC|SKM1_EC_ven	1	-7.15842936260448
CXCL13_CXCR5	SKM0_SMC|SKM1_EC_ven	1	-8.38082178394093
CXCL11_ACKR3	SKM0_SMC|SKM1_EC_ven	1	0
VIP_AVPR1A	SKM0_SMC|SKM1_EC_ven	1	0
VIP_VIPR1	SKM0_SMC|SKM1_EC_ven	1	0
ADCYAP1_VIPR1	SKM0_SMC|SKM1_EC_ven	1	0
SCT_VIPR1	SKM0_SMC|SKM1_EC_ven	1	-9.96578428466209
VIP_VIPR2	SKM0_SMC|SKM1_EC_ven	1	0
ADCYAP1_VIPR2	SKM0_SMC|SKM1_EC_ven	1	0
PYY_NPY5R	SKM0_SMC|SKM1_EC_ven	1	0
PYY_NPY1R	SKM0_SMC|SKM1_EC_ven	1	0
NPPB_NPR3	SKM0_SMC|SKM1_EC_ven	1	0
NPPA_NPR3	SKM0_SMC|SKM1_EC_ven	1	-7.38082178394093
NPPB_NPR2	SKM0_SMC|SKM1_EC_ven	1	0
NPPA_NPR2	SKM0_SMC|SKM1_EC_ven	1	-7.15842936260448
ADCYAP1_ADCYAP1R1	SKM0_SMC|SKM1_EC_ven	1	0
LGALS9_MET	SKM0_SMC|SKM1_EC_ven	1	-3.69899774396719
LGALS9_LRP1	SKM0_SMC|SKM1_EC_ven	1	-6.50635266602479
PDGFB_LRP1	SKM0_SMC|SKM1_EC_ven	1	-5.7178567712185
MDK_LRP1	SKM0_SMC|SKM1_EC_ven	1	-5.50635266602479
LGALS9_CD47	SKM0_SMC|SKM1_EC_ven	1	-2.75633091903314
SIRPA_CD47	SKM0_SMC|SKM1_EC_ven	1	-2.76611193982572
LGALS9_PTPRK	SKM0_SMC|SKM1_EC_ven	1	-4.64385618977472
BMP7_PTPRK	SKM0_SMC|SKM1_EC_ven	1	-4.75633091903314
WNT5A_PTPRK	SKM0_SMC|SKM1_EC_ven	1	-4.75633091903314
LGALS9_SLC1A5	SKM0_SMC|SKM1_EC_ven	1	-3.10780328953451
LGALS9_COLEC12	SKM0_SMC|SKM1_EC_ven	1	-6.96578428466209
LGALS9_HAVCR2	SKM0_SMC|SKM1_EC_ven	1	-8.38082178394093
LGALS9_SORL1	SKM0_SMC|SKM1_EC_ven	1	-7.64385618977472
MDK_SORL1	SKM0_SMC|SKM1_EC_ven	1	-6.05889368905357
WISP3_SORL1	SKM0_SMC|SKM1_EC_ven	1	0
LGALS9_MRC2	SKM0_SMC|SKM1_EC_ven	1	-7.96578428466209
CER1_MRC2	SKM0_SMC|SKM1_EC_ven	1	-9.96578428466209
PDGFB_PDGFRB	SKM0_SMC|SKM1_EC_ven	1	-5.265344566521
PDGFB_PDGFRA	SKM0_SMC|SKM1_EC_ven	1	-5.50635266602479
PDGFA_PDGFRA	SKM0_SMC|SKM1_EC_ven	1	-2.23107466443625
PDGFB_ADGRV1	SKM0_SMC|SKM1_EC_ven	1	0
XCL1_ADGRV1	SKM0_SMC|SKM1_EC_ven	1	0
MDK_PTPRZ1	SKM0_SMC|SKM1_EC_ven	1	0
PTN_PTPRZ1	SKM0_SMC|SKM1_EC_ven	1	0
WNT4_FZD8	SKM0_SMC|SKM1_EC_ven	1	0
WNT5A_FZD1	SKM0_SMC|SKM1_EC_ven	1	-7.64385618977472
WNT4_FZD1	SKM0_SMC|SKM1_EC_ven	1	0
WNT2_FZD1	SKM0_SMC|SKM1_EC_ven	1	-7.64385618977472
WNT3_FZD1	SKM0_SMC|SKM1_EC_ven	1	-7.38082178394093
WNT7B_FZD1	SKM0_SMC|SKM1_EC_ven	1	-7.64385618977472
WNT5A_FZD2	SKM0_SMC|SKM1_EC_ven	1	0
WNT2_FZD2	SKM0_SMC|SKM1_EC_ven	1	0
BMP7_SLAMF1	SKM0_SMC|SKM1_EC_ven	1	-6.64385618977472
WNT5A_FZD5	SKM0_SMC|SKM1_EC_ven	1	-6.05889368905357
WNT7A_FZD5	SKM0_SMC|SKM1_EC_ven	1	0
WNT5A_EPHA7	SKM0_SMC|SKM1_EC_ven	1	-8.96578428466209
EFNA2_EPHA7	SKM0_SMC|SKM1_EC_ven	1	0
EFNA1_EPHA7	SKM0_SMC|SKM1_EC_ven	1	-5.10780328953452
EFNA3_EPHA7	SKM0_SMC|SKM1_EC_ven	1	-8.96578428466209
EFNA4_EPHA7	SKM0_SMC|SKM1_EC_ven	1	-7.64385618977472
EFNA5_EPHA7	SKM0_SMC|SKM1_EC_ven	1	-8.96578428466209
WNT5A_ANTXR1	SKM0_SMC|SKM1_EC_ven	1	-8.96578428466209
GDF11_ANTXR1	SKM0_SMC|SKM1_EC_ven	1	-5.50635266602479
WNT5A_ROR2	SKM0_SMC|SKM1_EC_ven	1	0
WNT5A_FZD3	SKM0_SMC|SKM1_EC_ven	1	-8.96578428466209
WNT2_FZD3	SKM0_SMC|SKM1_EC_ven	1	-8.96578428466209
WNT5A_ROR1	SKM0_SMC|SKM1_EC_ven	1	0
TNFRSF10A_TNFSF10	SKM0_SMC|SKM1_EC_ven	1	-0.560642821525743
TNFRSF11B_TNFSF10	SKM0_SMC|SKM1_EC_ven	1	-0.554273296650016
TNFRSF10B_TNFSF10	SKM0_SMC|SKM1_EC_ven	1	-0.539519529959989
TNFRSF10C_TNFSF10	SKM0_SMC|SKM1_EC_ven	1	-0.560642821525743
FGFR1_NCAM1	SKM0_SMC|SKM1_EC_ven	1	-2.8059129478837
FGFR1_FGF7	SKM0_SMC|SKM1_EC_ven	1	-2.72737954533701
FGFR1_FGF9	SKM0_SMC|SKM1_EC_ven	1	0
FGFR2_FGF9	SKM0_SMC|SKM1_EC_ven	1	0
FGFR4_FGF9	SKM0_SMC|SKM1_EC_ven	1	0
FGFR3_FGF9	SKM0_SMC|SKM1_EC_ven	1	0
FGFR1_KL	SKM0_SMC|SKM1_EC_ven	1	-2.66200353648498
FGFR2_EPHA4	SKM0_SMC|SKM1_EC_ven	1	-4.13289427049735
EFNA2_EPHA4	SKM0_SMC|SKM1_EC_ven	1	0
EFNA1_EPHA4	SKM0_SMC|SKM1_EC_ven	1	-3.57346686188333
EFNA3_EPHA4	SKM0_SMC|SKM1_EC_ven	1	-4.13289427049735
EFNA4_EPHA4	SKM0_SMC|SKM1_EC_ven	1	-4.05889368905357
EFNA5_EPHA4	SKM0_SMC|SKM1_EC_ven	1	-4.13289427049735
EFNB2_EPHA4	SKM0_SMC|SKM1_EC_ven	1	-4.0350469470992
FGFR4_EPHA4	SKM0_SMC|SKM1_EC_ven	1	-4.05889368905357
FGFR3_EPHA4	SKM0_SMC|SKM1_EC_ven	1	-4.10780328953452
FGFR2_CD83	SKM0_SMC|SKM1_EC_ven	1	-4.32192809488736
FGFR2_NECTIN1	SKM0_SMC|SKM1_EC_ven	1	-8.38082178394093
FGFR3_NECTIN1	SKM0_SMC|SKM1_EC_ven	1	-7.96578428466209
CD96_NECTIN1	SKM0_SMC|SKM1_EC_ven	1	-8.38082178394093
FGFR2_PTPRR	SKM0_SMC|SKM1_EC_ven	1	-7.38082178394093
FGFR4_PTPRR	SKM0_SMC|SKM1_EC_ven	1	-6.79585928321977
FGFR2_XPR1	SKM0_SMC|SKM1_EC_ven	1	-5.15842936260448
WNT4_SMO	SKM0_SMC|SKM1_EC_ven	1	0
BMP2_SMO	SKM0_SMC|SKM1_EC_ven	1	0
WNT2_FZD4	SKM0_SMC|SKM1_EC_ven	1	-3.50635266602479
WNT7B_FZD4	SKM0_SMC|SKM1_EC_ven	1	-3.50635266602479
WNT2B_FZD4	SKM0_SMC|SKM1_EC_ven	1	-3.45798964446339
WNT7B_FZD10	SKM0_SMC|SKM1_EC_ven	1	-9.96578428466209
DLL1_NOTCH2	SKM0_SMC|SKM1_EC_ven	1	-6.79585928321977
JAG1_NOTCH2	SKM0_SMC|SKM1_EC_ven	1	-1.93236128312464
DLK1_NOTCH2	SKM0_SMC|SKM1_EC_ven	1	-5.32192809488736
DLL1_NOTCH4	SKM0_SMC|SKM1_EC_ven	1	-3.66200353648498
JAG1_NOTCH4	SKM0_SMC|SKM1_EC_ven	0.06	-1.58640591759082
DLK1_NOTCH4	SKM0_SMC|SKM1_EC_ven	1	-3.39592867633114
DLL1_NOTCH3	SKM0_SMC|SKM1_EC_ven	1	-5.79585928321977
JAG1_NOTCH3	SKM0_SMC|SKM1_EC_ven	1	-1.87832144341175
DLK1_NOTCH3	SKM0_SMC|SKM1_EC_ven	1	-4.87832144341175
SCGB3A1_NOTCH3	SKM0_SMC|SKM1_EC_ven	1	-6.15842936260448
DLL4_NOTCH3	SKM0_SMC|SKM1_EC_ven	1	-5.96578428466209
DLL3_NOTCH3	SKM0_SMC|SKM1_EC_ven	1	0
PLXNB2_PTN	SKM0_SMC|SKM1_EC_ven	1	-4.50635266602479
PLXNB2_SEMA4D	SKM0_SMC|SKM1_EC_ven	1	-4.41119543298445
PLXNB1_SEMA4D	SKM0_SMC|SKM1_EC_ven	1	-5.21089678249862
CD72_SEMA4D	SKM0_SMC|SKM1_EC_ven	1	-7.15842936260448
PLXNB2_SEMA4G	SKM0_SMC|SKM1_EC_ven	1	-4.608232280044
VEGFD_KDR	SKM0_SMC|SKM1_EC_ven	1	-4.47393118833241
VEGFA_KDR	SKM0_SMC|SKM1_EC_ven	1	-3.89969509420431
LTA_LTBR	SKM0_SMC|SKM1_EC_ven	1	-2.94341647163363
TNFSF14_LTBR	SKM0_SMC|SKM1_EC_ven	1	-2.94341647163363
LTA_TNFRSF14	SKM0_SMC|SKM1_EC_ven	1	-3.21089678249862
TNFSF13_TNFRSF14	SKM0_SMC|SKM1_EC_ven	1	0
TNFSF14_TNFRSF14	SKM0_SMC|SKM1_EC_ven	1	-3.21089678249862
CD160_TNFRSF14	SKM0_SMC|SKM1_EC_ven	1	0
MIF_TNFRSF14	SKM0_SMC|SKM1_EC_ven	1e-05	-0.793356776016605
BTLA_TNFRSF14	SKM0_SMC|SKM1_EC_ven	1	-3.21089678249862
TNFSF13_TNFRSF17	SKM0_SMC|SKM1_EC_ven	1	0
CD70_TNFRSF17	SKM0_SMC|SKM1_EC_ven	1	-8.38082178394093
TNFSF10_TNFRSF10D	SKM0_SMC|SKM1_EC_ven	1	-2.86775220170156
MIF_TNFRSF10D	SKM0_SMC|SKM1_EC_ven	1e-05	-0.749038426466781
WNT7A_LDLR	SKM0_SMC|SKM1_EC_ven	1	0
EFNA2_EPHA1	SKM0_SMC|SKM1_EC_ven	1	0
EFNA1_EPHA1	SKM0_SMC|SKM1_EC_ven	1	-5.15842936260448
EFNA2_EPHA2	SKM0_SMC|SKM1_EC_ven	1	0
EFNA1_EPHA2	SKM0_SMC|SKM1_EC_ven	1	-3.81603716515741
EFNA2_EPHA3	SKM0_SMC|SKM1_EC_ven	1	0
EFNA1_EPHA3	SKM0_SMC|SKM1_EC_ven	1	-5.15842936260448
EFNA2_EPHA5	SKM0_SMC|SKM1_EC_ven	1	0
EFNA1_EPHA5	SKM0_SMC|SKM1_EC_ven	1	0
EFNA3_EPHA5	SKM0_SMC|SKM1_EC_ven	1	0
EFNA4_EPHA5	SKM0_SMC|SKM1_EC_ven	1	0
EFNA5_EPHA5	SKM0_SMC|SKM1_EC_ven	1	0
CORT_SSTR1	SKM0_SMC|SKM1_EC_ven	1	-9.96578428466209
CORT_MRGPRX2	SKM0_SMC|SKM1_EC_ven	1	0
ADM_MRGPRX2	SKM0_SMC|SKM1_EC_ven	1	0
POMC_MC1R	SKM0_SMC|SKM1_EC_ven	1	-6.265344566521
LEFTY2_TDGF1	SKM0_SMC|SKM1_EC_ven	1	-6.96578428466209
LEFTY1_TDGF1	SKM0_SMC|SKM1_EC_ven	1	-7.64385618977472
SCGB3A1_MARCO	SKM0_SMC|SKM1_EC_ven	1	-8.96578428466209
ACKR2_CCL3	SKM0_SMC|SKM1_EC_ven	1	-5.64385618977472
ACKR2_CCL4	SKM0_SMC|SKM1_EC_ven	1	-5.44222232860507
ACKR2_CCL2	SKM0_SMC|SKM1_EC_ven	1	1.93206117134342
ACKR2_CCL5	SKM0_SMC|SKM1_EC_ven	1	-6.96578428466209
GPR75_CCL5	SKM0_SMC|SKM1_EC_ven	1	0
ACKR2_CCL3L1	SKM0_SMC|SKM1_EC_ven	1	-8.96578428466209
ACKR2_CCL8	SKM0_SMC|SKM1_EC_ven	1	-7.64385618977472
CCR2_CCL8	SKM0_SMC|SKM1_EC_ven	1	-7.64385618977472
CCR1_CCL8	SKM0_SMC|SKM1_EC_ven	1	-7.38082178394093
CCR3_CCL8	SKM0_SMC|SKM1_EC_ven	1	0
CCR5_CCL8	SKM0_SMC|SKM1_EC_ven	1	-7.64385618977472
ACKR2_CCL7	SKM0_SMC|SKM1_EC_ven	1	0
CCR2_CCL7	SKM0_SMC|SKM1_EC_ven	1	0
CCR1_CCL7	SKM0_SMC|SKM1_EC_ven	1	0
CCR3_CCL7	SKM0_SMC|SKM1_EC_ven	1	0
CCR5_CCL7	SKM0_SMC|SKM1_EC_ven	1	0
CCR10_CCL7	SKM0_SMC|SKM1_EC_ven	1	0
ACKR2_CCL14	SKM0_SMC|SKM1_EC_ven	1	-0.0469210473874926
CCR1_CCL14	SKM0_SMC|SKM1_EC_ven	1	-0.045431429247006
CCR3_CCL14	SKM0_SMC|SKM1_EC_ven	1	0
ACKR2_CCL13	SKM0_SMC|SKM1_EC_ven	1	-8.38082178394093
CCR2_CCL13	SKM0_SMC|SKM1_EC_ven	1	-8.38082178394093
CCR1_CCL13	SKM0_SMC|SKM1_EC_ven	1	-7.96578428466209
CCR3_CCL13	SKM0_SMC|SKM1_EC_ven	1	0
ACKR2_CCL28	SKM0_SMC|SKM1_EC_ven	1	-7.38082178394093
CCR3_CCL28	SKM0_SMC|SKM1_EC_ven	1	0
CCR10_CCL28	SKM0_SMC|SKM1_EC_ven	1	-4.57346686188333
ACKR2_CCL27	SKM0_SMC|SKM1_EC_ven	1	0
CCR10_CCL27	SKM0_SMC|SKM1_EC_ven	1	0
CCR2_CCL26	SKM0_SMC|SKM1_EC_ven	1	-9.96578428466209
CCR1_CCL26	SKM0_SMC|SKM1_EC_ven	1	-8.96578428466209
CCR3_CCL26	SKM0_SMC|SKM1_EC_ven	1	0
CCR1_CCL23	SKM0_SMC|SKM1_EC_ven	1	-2.72737954533701
IDE_CCL23	SKM0_SMC|SKM1_EC_ven	1	-2.64385618977472
CCR1_CCL18	SKM0_SMC|SKM1_EC_ven	1	-8.96578428466209
CCR1_CCL15	SKM0_SMC|SKM1_EC_ven	1	-8.96578428466209
CCR3_CCL15	SKM0_SMC|SKM1_EC_ven	1	0
PODXL_SELL	SKM0_SMC|SKM1_EC_ven	1	-6.79585928321977
CXCL12_CXCR4	SKM0_SMC|SKM1_EC_ven	1	-2.10780328953451
OXT_OXTR	SKM0_SMC|SKM1_EC_ven	1	-9.96578428466209
NPPA_NPR1	SKM0_SMC|SKM1_EC_ven	1	-3.1456053222469
NRG2_ERBB3	SKM0_SMC|SKM1_EC_ven	1	-8.38082178394093
NRG2_ERBB4	SKM0_SMC|SKM1_EC_ven	1	-8.96578428466209
EREG_ERBB4	SKM0_SMC|SKM1_EC_ven	1	-7.96578428466209
BTC_ERBB4	SKM0_SMC|SKM1_EC_ven	1	-6.50635266602479
NRG3_ERBB4	SKM0_SMC|SKM1_EC_ven	1	0
NRG1_ERBB4	SKM0_SMC|SKM1_EC_ven	1	-9.96578428466209
EREG_EGFR	SKM0_SMC|SKM1_EC_ven	1	-6.64385618977472
NRG1_LSR	SKM0_SMC|SKM1_EC_ven	1	-4.05889368905357
NRG1_NETO2	SKM0_SMC|SKM1_EC_ven	1	-9.96578428466209
NRG1_MS4A4A	SKM0_SMC|SKM1_EC_ven	1	-8.38082178394093
NRG1_LGR4	SKM0_SMC|SKM1_EC_ven	1	-9.96578428466209
RSPO3_LGR6	SKM0_SMC|SKM1_EC_ven	1	0
NCR3_BAG6	SKM0_SMC|SKM1_EC_ven	1	-3.81603716515741
NCR3_NCR3LG1	SKM0_SMC|SKM1_EC_ven	1	-6.96578428466209
PLD2_ARF1	SKM0_SMC|SKM1_EC_ven	1	-0.852042118612899
SEMA3E_PLXND1	SKM0_SMC|SKM1_EC_ven	1	-3.1456053222469
SEMA4A_PLXND1	SKM0_SMC|SKM1_EC_ven	1	-3.08314123530025
ANGPT2_TEK	SKM0_SMC|SKM1_EC_ven	0.525	-2.65290132937773
EPHB6_EFNB2	SKM0_SMC|SKM1_EC_ven	1	-2.81603716515741
EPHB2_EFNB2	SKM0_SMC|SKM1_EC_ven	1	-3.1456053222469
EPHB6_EFNB1	SKM0_SMC|SKM1_EC_ven	1	-4.01158797427521
EPHB2_EFNB1	SKM0_SMC|SKM1_EC_ven	1	-4.96578428466209
EPHB3_EFNB1	SKM0_SMC|SKM1_EC_ven	1	-4.87832144341175
EPHB4_EFNB1	SKM0_SMC|SKM1_EC_ven	1	-4.83650126771712
EPHB1_EFNB1	SKM0_SMC|SKM1_EC_ven	1	-4.92139016530363
EPHA4_EFNB1	SKM0_SMC|SKM1_EC_ven	1	-4.53951952995999
EPHB6_EFNB3	SKM0_SMC|SKM1_EC_ven	1	-5.05889368905357
EPHB2_EFNB3	SKM0_SMC|SKM1_EC_ven	1	-9.96578428466209
EPHB3_EFNB3	SKM0_SMC|SKM1_EC_ven	1	-8.96578428466209
EPHB4_EFNB3	SKM0_SMC|SKM1_EC_ven	1	-8.38082178394093
EPHB1_EFNB3	SKM0_SMC|SKM1_EC_ven	1	-8.96578428466209
EPHA4_EFNB3	SKM0_SMC|SKM1_EC_ven	1	-6.50635266602479
EFNB2_EPHB4	SKM0_SMC|SKM1_EC_ven	1	-3.42662547355406
EPHB2_EFNA5	SKM0_SMC|SKM1_EC_ven	1	-9.96578428466209
EPHA1_EFNA5	SKM0_SMC|SKM1_EC_ven	1	-9.96578428466209
EPHA2_EFNA5	SKM0_SMC|SKM1_EC_ven	1	-5.79585928321977
EPHA3_EFNA5	SKM0_SMC|SKM1_EC_ven	1	-6.64385618977472
EFNB2_EPHB3	SKM0_SMC|SKM1_EC_ven	1	-7.64385618977472
EFNB2_EPHB1	SKM0_SMC|SKM1_EC_ven	1	-6.96578428466209
EPHA1_EFNA3	SKM0_SMC|SKM1_EC_ven	1	-7.15842936260448
EPHA2_EFNA3	SKM0_SMC|SKM1_EC_ven	1	-5.32192809488736
EPHA3_EFNA3	SKM0_SMC|SKM1_EC_ven	1	-5.96578428466209
EPHA1_EFNA4	SKM0_SMC|SKM1_EC_ven	1	-6.50635266602479
EPHA2_EFNA4	SKM0_SMC|SKM1_EC_ven	1	-5.15842936260448
EPHA3_EFNA4	SKM0_SMC|SKM1_EC_ven	1	-5.64385618977472
VGF_NTRK1	SKM0_SMC|SKM1_EC_ven	1	0
NGF_NTRK1	SKM0_SMC|SKM1_EC_ven	1	0
NGF_NGFR	SKM0_SMC|SKM1_EC_ven	1	-4.44222232860507
TTR_NGFR	SKM0_SMC|SKM1_EC_ven	1	0
TTR_DDR1	SKM0_SMC|SKM1_EC_ven	1	0
TTR_AGER	SKM0_SMC|SKM1_EC_ven	1	0
GPR37_PSAP	SKM0_SMC|SKM1_EC_ven	1	0
GRIN2A_IL16	SKM0_SMC|SKM1_EC_ven	1	-5.265344566521
GRIN2B_IL16	SKM0_SMC|SKM1_EC_ven	1	0
CSF1_SIRPA	SKM0_SMC|SKM1_EC_ven	1	-3.55639334852439
CSF1_CELSR3	SKM0_SMC|SKM1_EC_ven	1	-5.01158797427521
FGFR4_SCGB3A1	SKM0_SMC|SKM1_EC_ven	1	-7.96578428466209
CEACAM1_CD209	SKM0_SMC|SKM1_EC_ven	1	-8.96578428466209
ICAM3_CD209	SKM0_SMC|SKM1_EC_ven	1	-5.87832144341175
CEACAM1_CEACAM8	SKM0_SMC|SKM1_EC_ven	1	0
TBXA2R_GHRL	SKM0_SMC|SKM1_EC_ven	1	-6.265344566521
PTGER3_GHRL	SKM0_SMC|SKM1_EC_ven	1	-8.38082178394093
PTGIR_GHRL	SKM0_SMC|SKM1_EC_ven	1	-4.08314123530025
GHRHR_GHRL	SKM0_SMC|SKM1_EC_ven	1	-8.38082178394093
ACE2_GHRL	SKM0_SMC|SKM1_EC_ven	1	0
TNFSF12_TNFRSF25	SKM0_SMC|SKM1_EC_ven	1	-3.07096652135414
TNFSF15_TNFRSF25	SKM0_SMC|SKM1_EC_ven	1	-7.64385618977472
TNFSF12_TNFRSF12A	SKM0_SMC|SKM1_EC_ven	1	-2.59074485331516
CD70_GPRC5B	SKM0_SMC|SKM1_EC_ven	1	-3.26534456652099
HCRT_HCRTR1	SKM0_SMC|SKM1_EC_ven	1	-9.96578428466209
HCRT_HCRTR2	SKM0_SMC|SKM1_EC_ven	1	0
VEGFA_FLT1	SKM0_SMC|SKM1_EC_ven	1	-1.46992925777492
VEGFA_EPHB2	SKM0_SMC|SKM1_EC_ven	1	-5.265344566521
VEGFA_GRIN2B	SKM0_SMC|SKM1_EC_ven	1	0
FZD6_WNT5A	SKM0_SMC|SKM1_EC_ven	1	-6.05889368905357
PLXNC1_SEMA7A	SKM0_SMC|SKM1_EC_ven	1	-8.96578428466209
FZD7_WNT3	SKM0_SMC|SKM1_EC_ven	1	0
LRP5_FAM3B	SKM0_SMC|SKM1_EC_ven	1	-5.96578428466209
LGR5_RSPO3	SKM0_SMC|SKM1_EC_ven	1	-3.85725982788392
LGR4_RSPO3	SKM0_SMC|SKM1_EC_ven	1	-3.79585928321977
LRP6_CKLF	SKM0_SMC|SKM1_EC_ven	1	-3.04692104738749
NTF3_NTRK3	SKM0_SMC|SKM1_EC_ven	1	-3.57346686188333
GRN_CLEC4M	SKM0_SMC|SKM1_EC_ven	1	-3.19759995988516
ICAM3_CLEC4M	SKM0_SMC|SKM1_EC_ven	1	-5.87832144341175
COPA_P2RY6	SKM0_SMC|SKM1_EC_ven	1	-3.57346686188333
NAMPT_P2RY6	SKM0_SMC|SKM1_EC_ven	1	-2.28630418515664
GAL_GALR1	SKM0_SMC|SKM1_EC_ven	1	-9.96578428466209
C3_C3AR1	SKM0_SMC|SKM1_EC_ven	1	-6.79585928321977
ADORA2A_ENTPD1	SKM0_SMC|SKM1_EC_ven	1	0
ADORA3_ENTPD1	SKM0_SMC|SKM1_EC_ven	1	0
ADORA2B_ENTPD1	SKM0_SMC|SKM1_EC_ven	1	-3.05889368905357
ADORA1_ENTPD1	SKM0_SMC|SKM1_EC_ven	1	0
AGT_AGTR1	SKM0_SMC|SKM1_EC_ven	1	-4.23786383009889
C5_C5AR1	SKM0_SMC|SKM1_EC_ven	1	-7.38082178394093
C5_C5AR2	SKM0_SMC|SKM1_EC_ven	1	-8.38082178394093
CGA_LHCGR	SKM0_SMC|SKM1_EC_ven	1	0
LHB_LHCGR	SKM0_SMC|SKM1_EC_ven	1	0
PRL_PRLR	SKM0_SMC|SKM1_EC_ven	1	0
GH1_PRLR	SKM0_SMC|SKM1_EC_ven	1	0
GH1_GHR	SKM0_SMC|SKM1_EC_ven	1	0
TG_ASGR1	SKM0_SMC|SKM1_EC_ven	1	-4.83650126771712
PTHLH_PTH2R	SKM0_SMC|SKM1_EC_ven	1	0
PTHLH_PTH1R	SKM0_SMC|SKM1_EC_ven	1	-8.38082178394093
IL1B_ADRB2	SKM0_SMC|SKM1_EC_ven	1	-3.89969509420431
CD8A_CEACAM5	SKM0_SMC|SKM1_EC_ven	1	0
ANXA1_FPR1	SKM0_SMC|SKM1_EC_ven	1	-1.27229732716276
ANXA1_FPR3	SKM0_SMC|SKM1_EC_ven	1	-1.27229732716276
ANXA1_FPR2	SKM0_SMC|SKM1_EC_ven	1	-1.27229732716276
APP_FPR2	SKM0_SMC|SKM1_EC_ven	1	-1.67576543772947
SAA1_FPR2	SKM0_SMC|SKM1_EC_ven	1	-7.15842936260448
CSF2_CSF1R	SKM0_SMC|SKM1_EC_ven	1	0
IL13_IL13RA2	SKM0_SMC|SKM1_EC_ven	1	0
TNFSF9_IL13RA2	SKM0_SMC|SKM1_EC_ven	1	0
NAMPT_IL13RA2	SKM0_SMC|SKM1_EC_ven	1	0
IL13_TMEM219	SKM0_SMC|SKM1_EC_ven	1	-1.5649048483799
TNFSF9_TNFRSF9	SKM0_SMC|SKM1_EC_ven	1	-8.96578428466209
TNFSF9_ADGRG5	SKM0_SMC|SKM1_EC_ven	1	0
IL6_HRH1	SKM0_SMC|SKM1_EC_ven	1	-2.44222232860507
CD2_CD58	SKM0_SMC|SKM1_EC_ven	1	-4.7178567712185
CEACAM5_CEACAM1	SKM0_SMC|SKM1_EC_ven	1	-6.64385618977472
CEACAM5_CD1D	SKM0_SMC|SKM1_EC_ven	1	-9.96578428466209
CRH_CRHR2	SKM0_SMC|SKM1_EC_ven	1	0
UCN_CRHR2	SKM0_SMC|SKM1_EC_ven	1	0
PROS1_AXL	SKM0_SMC|SKM1_EC_ven	1	-5.57346686188333
PROS1_TYRO3	SKM0_SMC|SKM1_EC_ven	1	-5.96578428466209
CSF1R_CSF1	SKM0_SMC|SKM1_EC_ven	1	-4.57346686188333
CSF1R_CSF3	SKM0_SMC|SKM1_EC_ven	1	-1.52284078881336
CSF1R_IL34	SKM0_SMC|SKM1_EC_ven	1	-7.38082178394093
GRP_GRPR	SKM0_SMC|SKM1_EC_ven	1	0
CD55_ADGRE5	SKM0_SMC|SKM1_EC_ven	1	-4.68038206579984
PTPRC_CD22	SKM0_SMC|SKM1_EC_ven	1	-7.64385618977472
PTPRC_MRC1	SKM0_SMC|SKM1_EC_ven	1	-7.15842936260448
MET_HGF	SKM0_SMC|SKM1_EC_ven	1	-4.53951952995999
CD48_CD244	SKM0_SMC|SKM1_EC_ven	1	-8.96578428466209
PDGFRB_PDGFD	SKM0_SMC|SKM1_EC_ven	1	-1.31114825613412
ALOX5_ALOX5AP	SKM0_SMC|SKM1_EC_ven	1	-7.38082178394093
CSF3_CSF3R	SKM0_SMC|SKM1_EC_ven	1	-8.96578428466209
KIT_KITLG	SKM0_SMC|SKM1_EC_ven	1	-5.05889368905357
EPOR_KITLG	SKM0_SMC|SKM1_EC_ven	1	-4.38082178394093
CD28_CD80	SKM0_SMC|SKM1_EC_ven	1	-9.96578428466209
CTLA4_CD80	SKM0_SMC|SKM1_EC_ven	1	0
CD28_CD86	SKM0_SMC|SKM1_EC_ven	1	0
CTLA4_CD86	SKM0_SMC|SKM1_EC_ven	1	0
HLA-E_KLRC1	SKM0_SMC|SKM1_EC_ven	1	0
HLA-E_KLRC2	SKM0_SMC|SKM1_EC_ven	1	0
HLA-E_KLRK1	SKM0_SMC|SKM1_EC_ven	1	-0.325539348439741
SELL_CD34	SKM0_SMC|SKM1_EC_ven	1	-0.788364746672851
SELP_CD34	SKM0_SMC|SKM1_EC_ven	1	-0.788364746672851
SELL_SELPLG	SKM0_SMC|SKM1_EC_ven	1	-9.96578428466209
SELP_SELPLG	SKM0_SMC|SKM1_EC_ven	1	-9.96578428466209
SELE_SELPLG	SKM0_SMC|SKM1_EC_ven	1	-8.38082178394093
SELP_CD24	SKM0_SMC|SKM1_EC_ven	1	-7.96578428466209
SELE_GLG1	SKM0_SMC|SKM1_EC_ven	1	-3.89969509420431
CD99_PILRA	SKM0_SMC|SKM1_EC_ven	1	-0.623709616662948
NPR1_NPPB	SKM0_SMC|SKM1_EC_ven	1	0
NPR1_NPPC	SKM0_SMC|SKM1_EC_ven	1	-6.38082178394093
NPR3_NPPC	SKM0_SMC|SKM1_EC_ven	1	-6.64385618977472
NPR2_NPPC	SKM0_SMC|SKM1_EC_ven	1	-6.05889368905357
NPR3_OSTN	SKM0_SMC|SKM1_EC_ven	1	-9.96578428466209
SPN_SIGLEC1	SKM0_SMC|SKM1_EC_ven	1	0
PDGFRA_PDGFC	SKM0_SMC|SKM1_EC_ven	1	-8.38082178394093
FLT4_PDGFC	SKM0_SMC|SKM1_EC_ven	1	-9.96578428466209
FLT4_VEGFC	SKM0_SMC|SKM1_EC_ven	1	-3.96578428466209
KDR_VEGFC	SKM0_SMC|SKM1_EC_ven	1	-3.89969509420431
PECAM1_CD38	SKM0_SMC|SKM1_EC_ven	1	-5.87832144341175
PMCH_MCHR1	SKM0_SMC|SKM1_EC_ven	1	-7.64385618977472
EDN2_EDNRA	SKM0_SMC|SKM1_EC_ven	1	0
C5AR1_RPS19	SKM0_SMC|SKM1_EC_ven	1	3.30158764660319
TNFSF4_TNFRSF4	SKM0_SMC|SKM1_EC_ven	1	-5.96578428466209
CXCR1_CXCL5	SKM0_SMC|SKM1_EC_ven	1	0
CXCR2_CXCL5	SKM0_SMC|SKM1_EC_ven	1	-8.96578428466209
CXCR1_YARS	SKM0_SMC|SKM1_EC_ven	1	0
CXCR1_CXCL6	SKM0_SMC|SKM1_EC_ven	1	0
CXCR2_CXCL6	SKM0_SMC|SKM1_EC_ven	1	-8.96578428466209
FPR3_HEBP1	SKM0_SMC|SKM1_EC_ven	1	-2.82623293226329
FPR2_CAMP	SKM0_SMC|SKM1_EC_ven	1	0
MST1_MST1R	SKM0_SMC|SKM1_EC_ven	1	0
TNFRSF8_TNFSF8	SKM0_SMC|SKM1_EC_ven	1	0
CD6_ALCAM	SKM0_SMC|SKM1_EC_ven	1	0
AXL_IL15RA	SKM0_SMC|SKM1_EC_ven	1e-05	-1.09850554495243
IL15_IL15RA	SKM0_SMC|SKM1_EC_ven	1	-3.94341647163363
AXL_GAS6	SKM0_SMC|SKM1_EC_ven	1e-05	-0.790858602161408
TYRO3_GAS6	SKM0_SMC|SKM1_EC_ven	1	-2.49005085369569
MERTK_GAS6	SKM0_SMC|SKM1_EC_ven	1	-2.40354186044101
CALCR_ADM	SKM0_SMC|SKM1_EC_ven	1	-3.30757280191029
CALCR_ADM2	SKM0_SMC|SKM1_EC_ven	1	-9.96578428466209
CD52_SIGLEC10	SKM0_SMC|SKM1_EC_ven	1	-6.79585928321977
BMP8B_PLAUR	SKM0_SMC|SKM1_EC_ven	1	-3.83650126771712
APLNR_APLN	SKM0_SMC|SKM1_EC_ven	1	-6.38082178394093
FLT3_FLT3LG	SKM0_SMC|SKM1_EC_ven	1	0
LTBR_LTB	SKM0_SMC|SKM1_EC_ven	1	-4.608232280044
THPO_MPL	SKM0_SMC|SKM1_EC_ven	1	0
LEP_LEPR	SKM0_SMC|SKM1_EC_ven	1	0
GPR1_RARRES2	SKM0_SMC|SKM1_EC_ven	1	0
CMKLR1_RARRES2	SKM0_SMC|SKM1_EC_ven	1	-4.87832144341175
NMU_NMUR1	SKM0_SMC|SKM1_EC_ven	1	-8.96578428466209
NMS_NMUR1	SKM0_SMC|SKM1_EC_ven	1	0
CX3CR1_CX3CL1	SKM0_SMC|SKM1_EC_ven	1	-3.79585928321977
CCR4_CCL17	SKM0_SMC|SKM1_EC_ven	1	0
ACKR1_CCL17	SKM0_SMC|SKM1_EC_ven	1	0
LILRA4_BST2	SKM0_SMC|SKM1_EC_ven	1	0
DSG2_DSC3	SKM0_SMC|SKM1_EC_ven	1	0
DSC2_DSG2	SKM0_SMC|SKM1_EC_ven	1	0
TEK_ANGPT1	SKM0_SMC|SKM1_EC_ven	1	-8.96578428466209
TEK_ANGPT4	SKM0_SMC|SKM1_EC_ven	1	0
LRP1_ERFE	SKM0_SMC|SKM1_EC_ven	1	-4.57346686188333
CD47_SIRPG	SKM0_SMC|SKM1_EC_ven	1	0
CRHR2_UCN3	SKM0_SMC|SKM1_EC_ven	1	0
IL16_GRIN2C	SKM0_SMC|SKM1_EC_ven	1	0
KISS1_KISS1R	SKM0_SMC|SKM1_EC_ven	1	0
GPR19_ENHO	SKM0_SMC|SKM1_EC_ven	1	0
LAIR1_LILRB4	SKM0_SMC|SKM1_EC_ven	1	-8.38082178394093
VSTM1_ADGRG3	SKM0_SMC|SKM1_EC_ven	1	-9.96578428466209
PROKR1_PROK2	SKM0_SMC|SKM1_EC_ven	1	0
RXFP4_INSL5	SKM0_SMC|SKM1_EC_ven	1	0
CLEC2B_KLRF1	SKM0_SMC|SKM1_EC_ven	1	-5.87832144341175
EDA_EDA2R	SKM0_SMC|SKM1_EC_ven	1	-6.38082178394093
ESAM_ESAM	SKM0_SMC|SKM1_EC_ven	0.98	-0.0499049058263139
TNFSF18_TNFRSF18	SKM0_SMC|SKM1_EC_ven	1	0
COL6A6_a10b1 complex	SKM0_SMC|SKM1_EC_ven	1	0
COL6A5_a10b1 complex	SKM0_SMC|SKM1_EC_ven	1	0
COL1A1_a10b1 complex	SKM0_SMC|SKM1_EC_ven	1	-3.29335894269059
COL2A1_a10b1 complex	SKM0_SMC|SKM1_EC_ven	1	0
COL3A1_a10b1 complex	SKM0_SMC|SKM1_EC_ven	1	-3.59074485331516
COL4A1_a10b1 complex	SKM0_SMC|SKM1_EC_ven	1	-2.61705613043101
FN1_a10b1 complex	SKM0_SMC|SKM1_EC_ven	1	-3.39592867633114
COL5A2_a10b1 complex	SKM0_SMC|SKM1_EC_ven	1	-3.98850436116217
COL1A2_a10b1 complex	SKM0_SMC|SKM1_EC_ven	1	-2.83650126771712
COL4A2_a10b1 complex	SKM0_SMC|SKM1_EC_ven	1	-2.43440282414578
COL11A1_a10b1 complex	SKM0_SMC|SKM1_EC_ven	1	-4.53951952995999
COL6A1_a10b1 complex	SKM0_SMC|SKM1_EC_ven	1	-1.56064282152574
COL6A2_a10b1 complex	SKM0_SMC|SKM1_EC_ven	1	-0.597277823154395
COL6A3_a10b1 complex	SKM0_SMC|SKM1_EC_ven	1	-4.41119543298445
COL11A2_a10b1 complex	SKM0_SMC|SKM1_EC_ven	1	-3.92139016530363
COL9A1_a10b1 complex	SKM0_SMC|SKM1_EC_ven	1	-4.50635266602479
COL5A1_a10b1 complex	SKM0_SMC|SKM1_EC_ven	1	-4.21089678249862
COL8A2_a10b1 complex	SKM0_SMC|SKM1_EC_ven	1	-4.47393118833241
COL5A3_a10b1 complex	SKM0_SMC|SKM1_EC_ven	1	-4.08314123530025
COL8A1_a10b1 complex	SKM0_SMC|SKM1_EC_ven	1	-4.53951952995999
COL4A5_a10b1 complex	SKM0_SMC|SKM1_EC_ven	1	-3.89969509420431
COL15A1_a10b1 complex	SKM0_SMC|SKM1_EC_ven	1	-4.18442457113743
COL18A1_a10b1 complex	SKM0_SMC|SKM1_EC_ven	1	-1.2446850959549
COL4A4_a10b1 complex	SKM0_SMC|SKM1_EC_ven	1	0
COL4A3_a10b1 complex	SKM0_SMC|SKM1_EC_ven	1	-4.53951952995999
COL7A1_a10b1 complex	SKM0_SMC|SKM1_EC_ven	1	-4.47393118833241
COL10A1_a10b1 complex	SKM0_SMC|SKM1_EC_ven	1	0
COL14A1_a10b1 complex	SKM0_SMC|SKM1_EC_ven	1	-2.36587144247496
COL16A1_a10b1 complex	SKM0_SMC|SKM1_EC_ven	1	-3.53951952995999
COL4A6_a10b1 complex	SKM0_SMC|SKM1_EC_ven	1	-4.08314123530025
COL9A3_a10b1 complex	SKM0_SMC|SKM1_EC_ven	1	-4.50635266602479
COL9A2_a10b1 complex	SKM0_SMC|SKM1_EC_ven	1	-4.47393118833241
COL19A1_a10b1 complex	SKM0_SMC|SKM1_EC_ven	1	-4.53951952995999
COL24A1_a10b1 complex	SKM0_SMC|SKM1_EC_ven	1	-4.41119543298445
COL28A1_a10b1 complex	SKM0_SMC|SKM1_EC_ven	1	-4.53951952995999
COL13A1_a10b1 complex	SKM0_SMC|SKM1_EC_ven	1	-4.41119543298445
COL27A1_a10b1 complex	SKM0_SMC|SKM1_EC_ven	1	-3.18442457113743
COL22A1_a10b1 complex	SKM0_SMC|SKM1_EC_ven	1	-4.53951952995999
COL26A1_a10b1 complex	SKM0_SMC|SKM1_EC_ven	1	0
COL21A1_a10b1 complex	SKM0_SMC|SKM1_EC_ven	1	-4.41119543298445
COL12A1_a10b1 complex	SKM0_SMC|SKM1_EC_ven	1	-3.69899774396719
COL20A1_a10b1 complex	SKM0_SMC|SKM1_EC_ven	1	0
COL17A1_a10b1 complex	SKM0_SMC|SKM1_EC_ven	1	-4.53951952995999
COL6A6_a11b1 complex	SKM0_SMC|SKM1_EC_ven	1	0
COL6A5_a11b1 complex	SKM0_SMC|SKM1_EC_ven	1	0
COL1A1_a11b1 complex	SKM0_SMC|SKM1_EC_ven	1	-4.05889368905357
COL2A1_a11b1 complex	SKM0_SMC|SKM1_EC_ven	1	0
COL3A1_a11b1 complex	SKM0_SMC|SKM1_EC_ven	1	-4.608232280044
COL4A1_a11b1 complex	SKM0_SMC|SKM1_EC_ven	1	-3.04692104738749
FN1_a11b1 complex	SKM0_SMC|SKM1_EC_ven	1	-4.23786383009889
COL5A2_a11b1 complex	SKM0_SMC|SKM1_EC_ven	1	-5.57346686188333
COL1A2_a11b1 complex	SKM0_SMC|SKM1_EC_ven	1	-3.35107444054688
COL4A2_a11b1 complex	SKM0_SMC|SKM1_EC_ven	1	-2.8059129478837
COL11A1_a11b1 complex	SKM0_SMC|SKM1_EC_ven	1	-9.96578428466209
COL6A1_a11b1 complex	SKM0_SMC|SKM1_EC_ven	1	-1.75146516386132
COL6A2_a11b1 complex	SKM0_SMC|SKM1_EC_ven	1	-0.691988685447822
COL6A3_a11b1 complex	SKM0_SMC|SKM1_EC_ven	1	-7.38082178394093
COL11A2_a11b1 complex	SKM0_SMC|SKM1_EC_ven	1	-5.38082178394093
COL9A1_a11b1 complex	SKM0_SMC|SKM1_EC_ven	1	-8.96578428466209
COL5A1_a11b1 complex	SKM0_SMC|SKM1_EC_ven	1	-6.38082178394093
COL8A2_a11b1 complex	SKM0_SMC|SKM1_EC_ven	1	-8.38082178394093
COL5A3_a11b1 complex	SKM0_SMC|SKM1_EC_ven	1	-5.79585928321977
COL8A1_a11b1 complex	SKM0_SMC|SKM1_EC_ven	1	-9.96578428466209
COL4A5_a11b1 complex	SKM0_SMC|SKM1_EC_ven	1	-5.32192809488736
COL15A1_a11b1 complex	SKM0_SMC|SKM1_EC_ven	1	-6.265344566521
COL18A1_a11b1 complex	SKM0_SMC|SKM1_EC_ven	1	-1.39592867633114
COL4A4_a11b1 complex	SKM0_SMC|SKM1_EC_ven	1	0
COL4A3_a11b1 complex	SKM0_SMC|SKM1_EC_ven	1	-9.96578428466209
COL7A1_a11b1 complex	SKM0_SMC|SKM1_EC_ven	1	-7.96578428466209
COL10A1_a11b1 complex	SKM0_SMC|SKM1_EC_ven	1	0
COL14A1_a11b1 complex	SKM0_SMC|SKM1_EC_ven	1	-2.7178567712185
COL16A1_a11b1 complex	SKM0_SMC|SKM1_EC_ven	1	-4.50635266602479
COL4A6_a11b1 complex	SKM0_SMC|SKM1_EC_ven	1	-5.87832144341175
COL9A3_a11b1 complex	SKM0_SMC|SKM1_EC_ven	1	-8.96578428466209
COL9A2_a11b1 complex	SKM0_SMC|SKM1_EC_ven	1	-8.38082178394093
COL19A1_a11b1 complex	SKM0_SMC|SKM1_EC_ven	1	-9.96578428466209
COL24A1_a11b1 complex	SKM0_SMC|SKM1_EC_ven	1	-7.64385618977472
COL28A1_a11b1 complex	SKM0_SMC|SKM1_EC_ven	1	-9.96578428466209
COL13A1_a11b1 complex	SKM0_SMC|SKM1_EC_ven	1	-7.64385618977472
COL27A1_a11b1 complex	SKM0_SMC|SKM1_EC_ven	1	-3.87832144341175
COL22A1_a11b1 complex	SKM0_SMC|SKM1_EC_ven	1	-9.96578428466209
COL26A1_a11b1 complex	SKM0_SMC|SKM1_EC_ven	1	0
COL21A1_a11b1 complex	SKM0_SMC|SKM1_EC_ven	1	-7.64385618977472
COL12A1_a11b1 complex	SKM0_SMC|SKM1_EC_ven	1	-4.83650126771712
COL20A1_a11b1 complex	SKM0_SMC|SKM1_EC_ven	1	0
COL17A1_a11b1 complex	SKM0_SMC|SKM1_EC_ven	1	-9.96578428466209
COL6A6_a1b1 complex	SKM0_SMC|SKM1_EC_ven	1	0
COL6A5_a1b1 complex	SKM0_SMC|SKM1_EC_ven	1	0
COL1A1_a1b1 complex	SKM0_SMC|SKM1_EC_ven	1	-3
COL2A1_a1b1 complex	SKM0_SMC|SKM1_EC_ven	1	0
COL3A1_a1b1 complex	SKM0_SMC|SKM1_EC_ven	1	-3.23786383009889
COL4A1_a1b1 complex	SKM0_SMC|SKM1_EC_ven	1	-2.43440282414578
COL5A2_a1b1 complex	SKM0_SMC|SKM1_EC_ven	1	-3.55639334852439
COL1A2_a1b1 complex	SKM0_SMC|SKM1_EC_ven	1	-2.62593428177746
COL4A2_a1b1 complex	SKM0_SMC|SKM1_EC_ven	1	-2.26534456652099
COL11A1_a1b1 complex	SKM0_SMC|SKM1_EC_ven	1	-3.94341647163363
COL6A1_a1b1 complex	SKM0_SMC|SKM1_EC_ven	1	-1.46593839757888
COL6A2_a1b1 complex	SKM0_SMC|SKM1_EC_ven	1e-05	-0.550042516371997
COL6A3_a1b1 complex	SKM0_SMC|SKM1_EC_ven	1	-3.83650126771712
COL11A2_a1b1 complex	SKM0_SMC|SKM1_EC_ven	1	-3.50635266602479
COL9A1_a1b1 complex	SKM0_SMC|SKM1_EC_ven	1	-3.92139016530363
COL5A1_a1b1 complex	SKM0_SMC|SKM1_EC_ven	1	-3.7178567712185
COL8A2_a1b1 complex	SKM0_SMC|SKM1_EC_ven	1	-3.87832144341175
COL5A3_a1b1 complex	SKM0_SMC|SKM1_EC_ven	1	-3.608232280044
COL8A1_a1b1 complex	SKM0_SMC|SKM1_EC_ven	1	-3.92139016530363
COL4A5_a1b1 complex	SKM0_SMC|SKM1_EC_ven	1	-3.47393118833241
COL15A1_a1b1 complex	SKM0_SMC|SKM1_EC_ven	1	-3.68038206579984
COL18A1_a1b1 complex	SKM0_SMC|SKM1_EC_ven	1e-05	-1.16812275880833
COL4A4_a1b1 complex	SKM0_SMC|SKM1_EC_ven	1	0
COL4A3_a1b1 complex	SKM0_SMC|SKM1_EC_ven	1	-3.94341647163363
COL7A1_a1b1 complex	SKM0_SMC|SKM1_EC_ven	1	-3.87832144341175
COL10A1_a1b1 complex	SKM0_SMC|SKM1_EC_ven	1	0
COL14A1_a1b1 complex	SKM0_SMC|SKM1_EC_ven	1	-2.21089678249862
COL16A1_a1b1 complex	SKM0_SMC|SKM1_EC_ven	1	-3.21089678249862
COL4A6_a1b1 complex	SKM0_SMC|SKM1_EC_ven	1	-3.608232280044
COL9A3_a1b1 complex	SKM0_SMC|SKM1_EC_ven	1	-3.89969509420431
COL9A2_a1b1 complex	SKM0_SMC|SKM1_EC_ven	1	-3.89969509420431
COL19A1_a1b1 complex	SKM0_SMC|SKM1_EC_ven	1	-3.94341647163363
COL24A1_a1b1 complex	SKM0_SMC|SKM1_EC_ven	1	-3.85725982788392
COL28A1_a1b1 complex	SKM0_SMC|SKM1_EC_ven	1	-3.94341647163363
COL13A1_a1b1 complex	SKM0_SMC|SKM1_EC_ven	1	-3.85725982788392
COL27A1_a1b1 complex	SKM0_SMC|SKM1_EC_ven	1	-2.92139016530363
COL22A1_a1b1 complex	SKM0_SMC|SKM1_EC_ven	1	-3.94341647163363
COL26A1_a1b1 complex	SKM0_SMC|SKM1_EC_ven	1	0
COL21A1_a1b1 complex	SKM0_SMC|SKM1_EC_ven	1	-3.85725982788392
COL12A1_a1b1 complex	SKM0_SMC|SKM1_EC_ven	1	-3.32192809488736
COL20A1_a1b1 complex	SKM0_SMC|SKM1_EC_ven	1	0
COL17A1_a1b1 complex	SKM0_SMC|SKM1_EC_ven	1	-3.94341647163363
SEMA7A_a1b1 complex	SKM0_SMC|SKM1_EC_ven	1	-3.94341647163363
COL6A6_a2b1 complex	SKM0_SMC|SKM1_EC_ven	1	0
COL6A5_a2b1 complex	SKM0_SMC|SKM1_EC_ven	1	0
COL1A1_a2b1 complex	SKM0_SMC|SKM1_EC_ven	1	-3.47393118833241
COL2A1_a2b1 complex	SKM0_SMC|SKM1_EC_ven	1	0
COL3A1_a2b1 complex	SKM0_SMC|SKM1_EC_ven	1	-3.81603716515741
COL4A1_a2b1 complex	SKM0_SMC|SKM1_EC_ven	1	-2.72737954533701
FN1_a2b1 complex	SKM0_SMC|SKM1_EC_ven	1	-3.59074485331516
COL5A2_a2b1 complex	SKM0_SMC|SKM1_EC_ven	1	-4.29335894269059
COL1A2_a2b1 complex	SKM0_SMC|SKM1_EC_ven	1	-2.96578428466209
COL4A2_a2b1 complex	SKM0_SMC|SKM1_EC_ven	1	-2.53115605702536
COL11A1_a2b1 complex	SKM0_SMC|SKM1_EC_ven	1	-5.01158797427521
COL6A1_a2b1 complex	SKM0_SMC|SKM1_EC_ven	1	-1.612637459164
COL6A2_a2b1 complex	SKM0_SMC|SKM1_EC_ven	1	-0.623709616662948
COL6A3_a2b1 complex	SKM0_SMC|SKM1_EC_ven	1	-4.83650126771712
COL11A2_a2b1 complex	SKM0_SMC|SKM1_EC_ven	1	-4.21089678249862
COL9A1_a2b1 complex	SKM0_SMC|SKM1_EC_ven	1	-4.96578428466209
COL5A1_a2b1 complex	SKM0_SMC|SKM1_EC_ven	1	-4.57346686188333
COL8A2_a2b1 complex	SKM0_SMC|SKM1_EC_ven	1	-4.92139016530363
COL5A3_a2b1 complex	SKM0_SMC|SKM1_EC_ven	1	-4.41119543298445
COL8A1_a2b1 complex	SKM0_SMC|SKM1_EC_ven	1	-5.01158797427521
COL4A5_a2b1 complex	SKM0_SMC|SKM1_EC_ven	1	-4.18442457113743
COL15A1_a2b1 complex	SKM0_SMC|SKM1_EC_ven	1	-4.53951952995999
COL18A1_a2b1 complex	SKM0_SMC|SKM1_EC_ven	1	-1.28630418515664
COL4A4_a2b1 complex	SKM0_SMC|SKM1_EC_ven	1	0
COL4A3_a2b1 complex	SKM0_SMC|SKM1_EC_ven	1	-5.01158797427521
COL7A1_a2b1 complex	SKM0_SMC|SKM1_EC_ven	1	-4.92139016530363
COL10A1_a2b1 complex	SKM0_SMC|SKM1_EC_ven	1	0
COL14A1_a2b1 complex	SKM0_SMC|SKM1_EC_ven	1	-2.45798964446339
COL16A1_a2b1 complex	SKM0_SMC|SKM1_EC_ven	1	-3.75633091903314
COL4A6_a2b1 complex	SKM0_SMC|SKM1_EC_ven	1	-4.41119543298445
COL9A3_a2b1 complex	SKM0_SMC|SKM1_EC_ven	1	-4.96578428466209
COL9A2_a2b1 complex	SKM0_SMC|SKM1_EC_ven	1	-4.92139016530363
COL19A1_a2b1 complex	SKM0_SMC|SKM1_EC_ven	1	-5.01158797427521
COL24A1_a2b1 complex	SKM0_SMC|SKM1_EC_ven	1	-4.83650126771712
COL28A1_a2b1 complex	SKM0_SMC|SKM1_EC_ven	1	-5.01158797427521
COL13A1_a2b1 complex	SKM0_SMC|SKM1_EC_ven	1	-4.83650126771712
COL27A1_a2b1 complex	SKM0_SMC|SKM1_EC_ven	1	-3.35107444054688
COL22A1_a2b1 complex	SKM0_SMC|SKM1_EC_ven	1	-5.01158797427521
COL26A1_a2b1 complex	SKM0_SMC|SKM1_EC_ven	1	0
COL21A1_a2b1 complex	SKM0_SMC|SKM1_EC_ven	1	-4.83650126771712
COL12A1_a2b1 complex	SKM0_SMC|SKM1_EC_ven	1	-3.94341647163363
COL20A1_a2b1 complex	SKM0_SMC|SKM1_EC_ven	1	0
COL17A1_a2b1 complex	SKM0_SMC|SKM1_EC_ven	1	-5.01158797427521
LAMC1_a2b1 complex	SKM0_SMC|SKM1_EC_ven	1	-3.0350469470992
CDH1_a2b1 complex	SKM0_SMC|SKM1_EC_ven	1	0
FN1_aVb3 complex	SKM0_SMC|SKM1_EC_ven	1	-3.98850436116217
LAMC1_aVb3 complex	SKM0_SMC|SKM1_EC_ven	1	-3.29335894269059
F2_aVb3 complex	SKM0_SMC|SKM1_EC_ven	1	0
VTN_aVb3 complex	SKM0_SMC|SKM1_EC_ven	1	-6.50635266602479
THBS1_aVb3 complex	SKM0_SMC|SKM1_EC_ven	1	-1.84684321193858
FGF2_aVb3 complex	SKM0_SMC|SKM1_EC_ven	1	-6.38082178394093
SPP1_aVb3 complex	SKM0_SMC|SKM1_EC_ven	1	-6.50635266602479
FGF1_aVb3 complex	SKM0_SMC|SKM1_EC_ven	1	-4.41119543298445
THY1_aVb3 complex	SKM0_SMC|SKM1_EC_ven	1	-6.265344566521
VWF_aVb3 complex	SKM0_SMC|SKM1_EC_ven	1	-5.38082178394093
FCER2_aVb3 complex	SKM0_SMC|SKM1_EC_ven	1	-6.50635266602479
MMP2_aVb3 complex	SKM0_SMC|SKM1_EC_ven	1	-5.87832144341175
TNC_aVb3 complex	SKM0_SMC|SKM1_EC_ven	1	-4.01158797427521
L1CAM_aVb3 complex	SKM0_SMC|SKM1_EC_ven	1	-6.64385618977472
PLAUR_aVb3 complex	SKM0_SMC|SKM1_EC_ven	1	-5.15842936260448
OMD_aVb3 complex	SKM0_SMC|SKM1_EC_ven	1	-6.50635266602479
FN1_a3b1 complex	SKM0_SMC|SKM1_EC_ven	1	-3.53951952995999
THBS1_a3b1 complex	SKM0_SMC|SKM1_EC_ven	1	-1.73216460790239
LAMA3_a3b1 complex	SKM0_SMC|SKM1_EC_ven	1	-4.44222232860507
CSPG4_a3b1 complex	SKM0_SMC|SKM1_EC_ven	1	-3.26534456652099
FN1_a4b1 complex	SKM0_SMC|SKM1_EC_ven	1	-4.23786383009889
SPP1_a4b1 complex	SKM0_SMC|SKM1_EC_ven	1	-9.96578428466209
TNC_a4b1 complex	SKM0_SMC|SKM1_EC_ven	1	-4.265344566521
PLAUR_a4b1 complex	SKM0_SMC|SKM1_EC_ven	1	-5.7178567712185
PLA2G2A_a4b1 complex	SKM0_SMC|SKM1_EC_ven	1	-4.13289427049735
VCAM1_a4b1 complex	SKM0_SMC|SKM1_EC_ven	1	-5.38082178394093
JAM2_a4b1 complex	SKM0_SMC|SKM1_EC_ven	1	-7.64385618977472
FN1_a5b1 complex	SKM0_SMC|SKM1_EC_ven	1	-1.94341647163363
CD40LG_a5b1 complex	SKM0_SMC|SKM1_EC_ven	1	-2.26534456652099
L1CAM_a5b1 complex	SKM0_SMC|SKM1_EC_ven	1	-2.26534456652099
PLA2G2A_a5b1 complex	SKM0_SMC|SKM1_EC_ven	1	-1.92139016530363
FBN1_a5b1 complex	SKM0_SMC|SKM1_EC_ven	1	-2.18442457113743
FN1_a8b1 complex	SKM0_SMC|SKM1_EC_ven	1	-4.18442457113743
TNC_a8b1 complex	SKM0_SMC|SKM1_EC_ven	1	-4.23786383009889
FN1_aVb1 complex	SKM0_SMC|SKM1_EC_ven	1	-3.64385618977472
VTN_aVb1 complex	SKM0_SMC|SKM1_EC_ven	1	-5.15842936260448
FN1_aVb5 complex	SKM0_SMC|SKM1_EC_ven	1	-4.13289427049735
LAMC1_a6b1 complex	SKM0_SMC|SKM1_EC_ven	1e-05	-1.30044836747691
LAMC1_a7b1 complex	SKM0_SMC|SKM1_EC_ven	1	-3.35107444054688
CDH1_aEb7 complex	SKM0_SMC|SKM1_EC_ven	1	0
SPP1_a9b1 complex	SKM0_SMC|SKM1_EC_ven	1	-6.05889368905357
TNC_a9b1 complex	SKM0_SMC|SKM1_EC_ven	1	-3.94341647163363
VCAM1_a9b1 complex	SKM0_SMC|SKM1_EC_ven	1	-4.75633091903314
THY1_aMb2 complex	SKM0_SMC|SKM1_EC_ven	1	-8.38082178394093
FCER2_aMb2 complex	SKM0_SMC|SKM1_EC_ven	1	-9.96578428466209
ICAM1_aMb2 complex	SKM0_SMC|SKM1_EC_ven	1	-6.50635266602479
F10_aMb2 complex	SKM0_SMC|SKM1_EC_ven	1	-3.09541956507868
C3_aMb2 complex	SKM0_SMC|SKM1_EC_ven	1	-6.96578428466209
GP1BA_aMb2 complex	SKM0_SMC|SKM1_EC_ven	1	-8.96578428466209
JAM3_aMb2 complex	SKM0_SMC|SKM1_EC_ven	1	-4.10780328953452
TNC_aVb6 complex	SKM0_SMC|SKM1_EC_ven	1	-4.265344566521
TGFB1_aVb6 complex	SKM0_SMC|SKM1_EC_ven	1	-5.44222232860507
ACVL1_BMPR2_BMP10	SKM0_SMC|SKM1_EC_ven	1	0
ACVL1_BMPR2_GDF2	SKM0_SMC|SKM1_EC_ven	1	0
ACVR1_BMPR2_BMP7	SKM0_SMC|SKM1_EC_ven	1	-5.7178567712185
ACVR_1A2A receptor_BMP7	SKM0_SMC|SKM1_EC_ven	1	-6.15842936260448
ACVR_1A2B receptor_BMP7	SKM0_SMC|SKM1_EC_ven	1	-7.64385618977472
BMPR1A_BMPR2_BMP7	SKM0_SMC|SKM1_EC_ven	1	-4.79585928321977
BMPR1B_BMPR2_BMP7	SKM0_SMC|SKM1_EC_ven	1	-8.96578428466209
BMR1A_ACR2A_BMP7	SKM0_SMC|SKM1_EC_ven	1	-4.79585928321977
[truncated: 104,801 more rows]
