# Supplementary material for: Cells of the adult human heart
Source: Nature. 2020 Sep 24;588(7838):466–72. doi: 10.1038/s41586-020-2797-4 (PMC7681775; doi:10.1038/s41586-020-2797-4)
Supplement: Supplementary file 3 — This zipped file contains Supplementary Tables 1-35 and their legends. [file 41586_2020_2797_MOESM4_ESM.zip › Supplementary_tables/Supplementary_Table_20.xlsx]

## Sheet: NC_subpopulation_markers
NC1_names	NC1_pvals_adj	NC1_logfoldchanges	NC1_pc_cells_in	NC1_pc_cells_out	NC1_expr_in	NC1_expr_out	NC2_names	NC2_pvals_adj	NC2_logfoldchanges	NC2_pc_cells_in	NC2_pc_cells_out	NC2_expr_in	NC2_expr_out	NC3_names	NC3_pvals_adj	NC3_logfoldchanges	NC3_pc_cells_in	NC3_pc_cells_out	NC3_expr_in	NC3_expr_out	NC4_names	NC4_pvals_adj	NC4_logfoldchanges	NC4_pc_cells_in	NC4_pc_cells_out	NC4_expr_in	NC4_expr_out	NC5_names	NC5_pvals_adj	NC5_logfoldchanges	NC5_pc_cells_in	NC5_pc_cells_out	NC5_expr_in	NC5_expr_out	NC6_names	NC6_pvals_adj	NC6_logfoldchanges	NC6_pc_cells_in	NC6_pc_cells_out	NC6_expr_in	NC6_expr_out
MALAT1	9.92125e-187	0.581927	0.999361	0.998798	3.69783	3.30671	PRKG1	4.99023e-94	3.44252	0.824719	0.181741	2.01184	0.467354	VWF	9.02528e-39	6.07035	0.693878	0.027268	1.63946	0.0599587	NEBL	4.18316e-47	4.80983	0.896825	0.0852673	2.00835	0.207013	PPP2R2B	1.2433e-28	3.95857	0.966667	0.21674	2.55144	0.565674	MLIP	5.11464e-09	5.21351	0.958333	0.114046	2.57086	0.281781
NRXN1	1.00826e-157	0.988997	0.894855	0.871394	2.84805	2.21804	PLA2G5	2.94142e-91	4.55092	0.665169	0.0585893	1.47682	0.134665	EGFL7	5.12295e-26	5.99016	0.571429	0.0159937	1.26076	0.0390015	LDB3	8.62755e-47	4.7057	0.912698	0.101695	2.1562	0.25674	THSD7A	6.94104e-28	4.41584	0.822222	0.0891243	1.72887	0.19648	MBP	6.24086e-08	6.36178	0.833333	0.0538481	2.33997	0.108017
CDH19	4.30329e-152	0.802331	0.890061	0.894231	2.74816	2.23857	EBF1	1.51496e-79	3.62259	0.692135	0.108077	1.55211	0.264005	FABP5	1.2617e-24	4.35603	0.598639	0.0676455	1.52419	0.161588	MYBPC3	1.74935e-44	4.32064	0.936508	0.142634	2.2709	0.361023	NKAIN2	3.66287e-27	4.0978	0.888889	0.140274	2.12452	0.357934	PRX	1.19473e-05	9.0281	0.708333	0.00406401	1.7711	0.00929885
NRXN3	1.48748e-106	0.828723	0.811441	0.81851	2.49997	1.9873	PID1	3.84862e-70	5.31706	0.555056	0.0261661	1.23473	0.059346	FLT1	1.51407e-22	5.09587	0.544218	0.0288411	1.16917	0.0628759	TTN-AS1	1.74935e-44	4.32731	0.888889	0.138201	2.15699	0.322686	LPL	9.03927e-26	4.14806	0.811111	0.110824	1.79921	0.25041	MPZ	1.94897e-05	3.76204	0.833333	0.217424	2.3546	0.532229
CADM2	8.02271e-79	0.890066	0.751358	0.742788	2.23897	1.70906	LHFPL6	8.26705e-70	3.24425	0.667416	0.132253	1.4683	0.302081	LDB2	9.18577e-22	4.32251	0.557823	0.053225	1.25384	0.117907	RBM20	7.67227e-44	4.88915	0.849206	0.0701434	1.89751	0.175057	LSAMP	2.46259e-25	4.62222	0.766667	0.0710411	1.67902	0.163009	SGK1	0.000140604	6.19792	0.666667	0.0281941	1.73431	0.0616091
XKR4	1.69107e-75	0.992167	0.735698	0.71274	2.23485	1.64774	EBF2	3.63342e-66	4.82916	0.548315	0.0310011	1.12143	0.0702655	FABP4	3.57913e-21	4.39528	0.55102	0.0542737	1.37041	0.130649	TRDN-AS1	2.38769e-42	4.89646	0.825397	0.0646675	1.79504	0.155754	LGR5	2.6799e-21	6.19783	0.655556	0.0183415	1.4025	0.0409103	GLDN	0.00014848	4.76309	0.708333	0.0736601	1.83295	0.17683
ANK3	3.92489e-73	0.72681	0.75008	0.772837	2.2098	1.77541	AC007319.1	6.04771e-66	3.90339	0.588764	0.0625711	1.23314	0.150595	TM4SF1	3.57913e-21	5.36208	0.52381	0.0249082	1.26167	0.0597264	TECRL	2.48149e-42	4.72138	0.84127	0.0664928	1.77228	0.169868	TRPM3	4.71982e-21	3.65381	0.788889	0.138982	1.77451	0.328654	GALNT17	0.000232688	4.35034	0.708333	0.100584	1.83539	0.229717
SCN7A	1.20475e-66	0.60722	0.753276	0.788462	2.21687	1.85142	ARHGAP10	1.99857e-63	3.51423	0.602247	0.087884	1.26922	0.202031	CAV1	8.41393e-20	4.12739	0.537415	0.0618773	1.25576	0.134222	MYOM1	3.65391e-42	4.45775	0.857143	0.102738	1.96263	0.245624	GALNT17	7.92122e-21	4.02828	0.733333	0.0896409	1.56549	0.208616	NEK1	0.000438609	3.49644	0.75	0.208026	2.08118	0.483339
DST	2.11581e-61	0.375524	0.75743	0.852163	2.19164	1.96402	RORA	2.35953e-59	2.75611	0.725843	0.19653	1.67358	0.49538	IFI27	1.10409e-19	4.55326	0.52381	0.0479811	1.34597	0.11426	MLIP	5.55152e-42	4.58615	0.857143	0.0949153	2.01371	0.239204	ATP8A1	9.72643e-20	3.55206	0.755556	0.125032	1.56894	0.280735	FUT8	0.000691482	3.93071	0.708333	0.121412	1.77034	0.277281
ADGRB3	4.79571e-50	0.492806	0.717162	0.777644	2.16499	1.86907	DCN	4.06613e-57	2.92215	0.67191	0.149033	1.52396	0.387765	ID1	4.66757e-19	3.95125	0.537415	0.0629261	1.23033	0.145485	SLC8A1	8.34784e-42	3.8916	0.952381	0.212777	2.44895	0.538009	ADAMTSL1	2.76007e-18	4.98393	0.633333	0.0400413	1.40065	0.0922397	SEMA5A	0.000785855	4.42309	0.666667	0.0789942	1.6156	0.172185
WSB1	1.24013e-48	0.377172	0.728667	0.831731	2.0921	1.86688	DCLK1	3.98052e-52	4.54229	0.492135	0.0327076	1.0308	0.0745446	PECAM1	5.82843e-19	5.50727	0.489796	0.0178291	1.02747	0.0386848	CACNA1C	1.29793e-41	4.06209	0.904762	0.168449	2.26447	0.41635	CTNND2	9.94293e-18	3.08496	0.888889	0.218807	2.02067	0.571626	PLEKHA4	0.00137874	4.12001	0.666667	0.0980442	1.65614	0.218166
GPM6B	7.8158e-43	0.997599	0.621924	0.569712	1.77098	1.23616	TFPI	4.77602e-52	3.39848	0.54382	0.0736633	1.10836	0.176011	BTNL9	5.90189e-19	7.21598	0.47619	0.00550603	1.01189	0.0117076	TENM2	1.57023e-40	5.32299	0.777778	0.0359844	1.54172	0.0877808	GRIK2	1.18512e-17	3.00563	0.988889	0.330147	2.49597	0.869727	NCMAP	0.00174661	7.69925	0.583333	0.00533401	1.31199	0.0129723
CHL1	1.19618e-35	0.831704	0.627996	0.606971	1.76653	1.31516	GRK5	8.20786e-51	3.15418	0.564045	0.0947099	1.18224	0.226381	SLC9A3R2	7.26878e-19	4.30022	0.517007	0.0495543	1.18511	0.1091	FHOD3	1.31532e-39	4.12104	0.865079	0.1103	1.85992	0.271303	ADAM23	1.34778e-16	3.48261	0.688889	0.110566	1.4178	0.246731	KCNJ3	0.00264016	6.05157	0.583333	0.023368	1.47284	0.0494382
NCAM2	3.5553e-32	0.490092	0.643017	0.705529	1.88235	1.6024	C7	1.34721e-50	3.6075	0.530337	0.0696815	1.19492	0.173082	HLA-E	1.83065e-17	3.27742	0.557823	0.104877	1.30641	0.245081	SLC8A1-AS1	5.15843e-39	5.18718	0.769841	0.0458931	1.65233	0.109576	NRG3	1.58691e-16	4.68657	0.611111	0.039783	1.28932	0.097257	IL16	0.00291587	5.75836	0.583333	0.0292101	1.46237	0.05946
STARD13	1.94531e-31	0.425777	0.650048	0.736779	1.88017	1.63609	PDGFRB	2.65714e-50	3.66018	0.516854	0.0605802	1.06491	0.140054	A2M	1.83934e-17	2.6404	0.646259	0.179339	1.43992	0.416401	MAST4	1.02815e-38	4.44526	0.801587	0.0850065	1.70431	0.187686	AL391807.1	3.66413e-16	3.27069	0.711111	0.124516	1.43257	0.285536	CEMIP2	0.00460569	5.05958	0.583333	0.0426721	1.43253	0.0913321
EHBP1	2.80973e-30	0.374736	0.655161	0.747596	1.87714	1.66178	EPS8	2.73197e-49	3.06023	0.561798	0.101536	1.17297	0.237079	ADGRF5	2.812e-17	5.86898	0.462585	0.0125852	0.947706	0.0266719	ACTN2	1.14147e-38	4.50966	0.809524	0.0730117	1.71181	0.181703	CSGALNACT1	1.2949e-15	2.93589	0.766667	0.174632	1.58687	0.410874	KIF19	0.00616096	8.58832	0.541667	0.00330201	1.24452	0.00640007
LGI4	2.25402e-29	1.0683	0.548098	0.487981	1.52802	1.00103	SOX5	5.27009e-49	2.72146	0.61573	0.141638	1.31237	0.344757	F8	1.67521e-16	4.45448	0.47619	0.0380178	1.04004	0.0801382	CMYA5	1.14147e-38	4.00466	0.865079	0.122816	1.86817	0.293545	KCNE4	3.77577e-15	5.26673	0.566667	0.0258331	1.15813	0.0551781	NDRG1	0.00623436	3.08486	0.708333	0.185166	1.70362	0.425033
NEGR1	2.75605e-29	0.167693	0.67178	0.776442	1.98146	1.88207	KAZN	4.48669e-48	3.23347	0.546067	0.0992605	1.28402	0.245	GNG11	2.92294e-16	4.18625	0.482993	0.0513896	1.17362	0.115733	NEXN	2.76344e-38	4.0686	0.849206	0.127249	1.93519	0.302427	DIAPH2	4.04728e-15	3.16995	0.688889	0.141565	1.46455	0.314448	LIMCH1	0.006397	3.0755	0.708333	0.190754	1.7568	0.450235
SORCS1	5.84951e-22	0.562435	0.584532	0.622596	1.66539	1.36187	PTPRG	4.48669e-48	2.39009	0.752809	0.248009	1.73184	0.635134	RNASE1	3.21759e-16	4.42612	0.47619	0.0367069	1.10332	0.0895588	THSD4	3.41895e-38	4.63098	0.793651	0.0670143	1.68817	0.163787	CEP85L	5.55149e-15	2.78709	0.777778	0.18729	1.57615	0.441989	BCAS1	0.006397	7.44203	0.541667	0.00609601	1.29742	0.0151803
CD9	6.44058e-19	0.834102	0.531799	0.50601	1.51903	1.09904	MSC-AS1	3.19242e-47	4.8602	0.458427	0.0224687	0.898909	0.048944	EMCN	6.50046e-16	5.41467	0.44898	0.0165181	0.934712	0.035613	TTN	4.60723e-38	3.41802	0.992063	0.326206	2.73216	0.851875	TANC2	7.23585e-15	2.98272	0.733333	0.153449	1.50101	0.365358	NKAIN2	0.00791691	3.36926	0.666667	0.154178	1.77895	0.389656
BCL2	7.30138e-19	0.395209	0.576222	0.653846	1.63372	1.41948	COL6A2	8.82413e-47	2.77937	0.573034	0.115472	1.14188	0.270509	ENG	1.07072e-15	2.90926	0.557823	0.118511	1.21942	0.275743	FHL2	6.96249e-38	4.10302	0.865079	0.142894	2.15425	0.367077	RBMS3-AS2	7.23585e-15	2.79732	0.788889	0.198915	1.64945	0.472986	CUX1	0.0105524	2.64195	0.75	0.275337	1.90511	0.650466
FRMD4A	9.21496e-19	0.334943	0.597635	0.709135	1.72471	1.53807	MGST1	2.66139e-46	3.87263	0.483146	0.0503413	1.00665	0.112028	RPS19	1.44023e-15	2.79767	0.591837	0.15784	1.50262	0.407081	SGCD	8.24182e-38	4.03881	0.857143	0.146023	2.08252	0.355844	PCSK5	8.53437e-15	3.28983	0.666667	0.110049	1.3455	0.254952	UACA	0.0106423	3.46764	0.625	0.131572	1.5289	0.282618
AC016766.1	1.17758e-18	1.368	0.416427	0.301683	1.2518	0.676643	ACSM3	7.8077e-46	3.82283	0.48764	0.0577361	1.12225	0.13663	TMSB4X	2.14364e-15	2.5875	0.612245	0.225485	1.76675	0.591788	CACNB2	1.32058e-37	3.98769	0.857143	0.134289	1.97165	0.329101	LRRTM4	1.11483e-14	2.81439	0.877778	0.244381	2.01854	0.65645	LPIN1	0.0123686	4.00633	0.583333	0.0784862	1.37303	0.168391
SORBS2	1.78361e-18	0.460516	0.596676	0.640625	1.67615	1.42493	ADH1B	1.59376e-45	4.26725	0.465169	0.0335609	0.975706	0.0823581	CD74	4.95035e-15	4.4876	0.455782	0.0361825	1.09882	0.0854247	PDE3A	3.64778e-37	3.90334	0.849206	0.143416	1.95341	0.339688	LINC00486	3.10433e-14	2.59229	0.877778	0.282614	1.92638	0.679294	DRP2	0.0207174	10.2537	0.5	0.00127	1.25037	0.00203882
DLC1	8.82179e-18	0.137533	0.644615	0.757212	1.87639	1.79626	BICC1	2.44239e-45	2.76571	0.588764	0.125711	1.28339	0.324696	SEC14L1	6.41867e-15	3.10879	0.517007	0.0938647	1.09082	0.206315	PDE7A	7.48197e-37	3.92735	0.833333	0.116297	1.74377	0.270149	NPAS3	4.93799e-14	3.1855	0.666667	0.118832	1.37882	0.282527	TMPRSS5	0.0349225	5.65527	0.5	0.018542	1.09405	0.0386567
SLC35F1	2.55277e-17	0.590307	0.544903	0.572115	1.54005	1.23378	MEIS2	4.29804e-43	3.44754	0.485393	0.0620023	0.982256	0.142469	HLA-C	9.47868e-15	2.69149	0.585034	0.162035	1.4415	0.405169	PLCL1	7.81441e-37	4.02437	0.825397	0.106389	1.73051	0.251038	TMEM132B	3.51634e-13	2.77904	0.733333	0.176699	1.54058	0.428063	SERPINB9	0.0408681	3.96612	0.541667	0.0789942	1.38513	0.175344
ZBTB20	1.28102e-16	-0.273042	0.686801	0.882212	1.96483	2.12962	ZFPM2	1.16599e-42	2.40168	0.635955	0.173777	1.35538	0.434825	MGLL	1.14291e-14	4.40533	0.44898	0.0364447	0.973268	0.0748333	PLCXD3	1.61552e-36	4.51954	0.769841	0.074837	1.65851	0.17005	NAV2	3.59776e-13	2.64953	0.766667	0.198915	1.59018	0.483837	PLEKHA7	0.0456142	3.36812	0.583333	0.11176	1.41351	0.263314
ZNF536	1.79612e-15	0.584236	0.521892	0.566106	1.47899	1.18177	ABCA9	2.0752e-42	2.45477	0.617978	0.172355	1.36285	0.425472	CD36	2.13982e-14	2.73023	0.564626	0.142895	1.32814	0.349283	OBSCN	2.25012e-36	5.09786	0.738095	0.0393742	1.45829	0.0919599	LINC00639	4.70073e-13	6.39158	0.511111	0.0103332	1.0534	0.0219982	RHOBTB3	0.0568242	3.07798	0.583333	0.14986	1.44299	0.324184
KIRREL3	3.1752e-15	0.86107	0.470118	0.438702	1.36632	0.958615	EGFR	6.0926e-42	4.74486	0.433708	0.023322	0.872169	0.0506158	BST2	8.53082e-14	5.85609	0.414966	0.0115364	0.939784	0.0265659	MYOM2	3.69393e-36	5.14889	0.738095	0.0419817	1.55516	0.100115	FRMD3	7.39124e-13	3.19112	0.622222	0.105141	1.22987	0.235115	KAZN	0.0645812	3.14651	0.583333	0.146812	1.56161	0.354415
IL1RAPL1	8.9577e-15	0.316728	0.560562	0.647837	1.63196	1.45931	ABCA10	1.67899e-41	3.08002	0.505618	0.087884	1.07295	0.204998	HLA-B	9.2628e-14	2.69527	0.564626	0.153644	1.40921	0.390359	RYR2	3.97161e-36	3.26601	0.97619	0.356975	2.78969	0.950873	DNM3	8.24102e-13	3.17716	0.622222	0.109532	1.26118	0.246594	HES4	0.0656088	3.54569	0.541667	0.0889002	1.2517	0.193727
ANK2	1.8611e-14	0.408536	0.53883	0.608173	1.54164	1.32618	COL6A3	2.23291e-41	4.1738	0.444944	0.0335609	0.897238	0.07742	EPAS1	1.02124e-13	3.25769	0.482993	0.0804929	1.0381	0.174531	RCAN2	6.32545e-36	4.43549	0.769841	0.0693611	1.56356	0.160841	HIF3A	8.25873e-13	2.48736	0.833333	0.258073	1.76729	0.623692	PLLP	0.0821635	4.19694	0.5	0.0599441	1.26937	0.130597
PMP22	3.21577e-14	0.634936	0.517418	0.539663	1.44885	1.13082	FBXL7	2.92147e-41	2.27103	0.689888	0.22554	1.55339	0.572256	GIMAP7	1.08415e-13	6.54617	0.408163	0.00629261	0.866044	0.0146323	PKP2	6.33835e-36	4.83021	0.746032	0.0503259	1.52131	0.11848	GPHN	1.12631e-12	2.45153	0.855556	0.289331	1.87918	0.700268	KANK4	0.088773	6.55602	0.458333	0.010668	1.11844	0.0216578
SEMA3B	6.87991e-14	1.09554	0.415468	0.338942	1.11955	0.67581	NID1	3.0187e-41	2.64149	0.557303	0.127702	1.16224	0.301669	CLDN5	1.0951e-13	6.57181	0.408163	0.00760357	0.95846	0.0167588	MYO18B	1.14311e-35	5.1395	0.730159	0.0375489	1.45447	0.0890327	PPFIBP1	1.28127e-12	2.54977	0.755556	0.227073	1.61633	0.524155	HCN1	0.0929739	6.24479	0.458333	0.01143	1.05482	0.0243787
NCAM1	1.25428e-13	0.292839	0.557367	0.649038	1.55707	1.40043	CARMIL1	2.83686e-40	4.05036	0.440449	0.0386803	0.864364	0.0796415	TMEM88	2.18885e-13	7.11553	0.401361	0.00498165	0.946268	0.0113015	LRRTM3	1.18735e-35	4.37477	0.777778	0.0706649	1.60714	0.175846	AC010127.1	2.32289e-12	2.60649	0.755556	0.186773	1.53228	0.46739	SLC20A2	0.0953651	2.88244	0.583333	0.165862	1.46036	0.370557
FOXO1	3.41047e-13	0.165616	0.574944	0.711538	1.64526	1.55367	UNC5C	2.49944e-39	4.0533	0.435955	0.0352673	0.873556	0.080704	B2M	3.74344e-13	2.03175	0.727891	0.358679	2.06892	0.990072	LMO7	1.18735e-35	4.62366	0.753968	0.0531943	1.47411	0.128027	SNTB1	4.06422e-12	2.75684	0.677778	0.15319	1.3905	0.369036	POU3F1	0.0961375	5.89618	0.458333	0.013716	1.00412	0.0286264
CLIC4	5.28375e-13	0.376194	0.547779	0.633413	1.51531	1.31796	DIAPH2	1.48976e-38	2.748	0.516854	0.108077	1.06442	0.248968	CD59	6.7821e-13	2.93795	0.510204	0.121657	1.34478	0.314998	FHIT	2.3826e-35	3.70414	0.849206	0.136897	1.79768	0.326684	LRRC4C	4.06422e-12	2.731	0.7	0.171274	1.49563	0.419679	ATP1A2	0.100882	2.61655	0.625	0.196596	1.49802	0.448699
CRYAB	5.99924e-13	0.873161	0.465324	0.436298	1.33658	0.928981	CBLB	4.86473e-38	2.37724	0.586517	0.158134	1.23483	0.38473	RPS13	1.23308e-12	2.69929	0.530612	0.133193	1.28029	0.336447	SVIL	4.32233e-35	3.66663	0.849206	0.146545	1.82445	0.343191	PCDH9	6.49721e-12	2.34588	0.966667	0.423921	2.41303	1.09864	FMN2	0.108665	5.40159	0.458333	0.019558	1.06076	0.0437084
VIM	4.07211e-12	0.484526	0.527964	0.585337	1.4967	1.24643	VIT	7.84902e-38	5.2166	0.404494	0.0147895	0.793206	0.0320352	PTMA	1.48885e-12	2.3303	0.619048	0.227058	1.62861	0.595874	TNNT2	1.03444e-34	3.54169	0.960317	0.197653	2.19331	0.521143	EDIL3	7.6019e-12	4.04647	0.533333	0.0501162	1.08291	0.111729	NRCAM	0.119488	3.7836	0.5	0.0680721	1.19836	0.155361
NEAT1	7.32756e-12	-0.378988	0.714286	0.91226	2.04933	2.28181	BNC2	7.84902e-38	4.20354	0.422472	0.0310011	0.821981	0.0669126	SRGN	1.88279e-12	4.40615	0.414966	0.0338228	0.96649	0.0740096	CD36	1.92086e-34	3.75907	0.849206	0.135854	1.86073	0.337145	CERS6	8.2762e-12	3.33535	0.577778	0.085766	1.13578	0.190125	NFASC	0.119488	5.11485	0.458333	0.0259081	1.07692	0.0543552
AL139383.1	1.26029e-10	0.72296	0.449025	0.453125	1.28089	0.945899	ABCA9-AS1	4.25131e-37	2.64079	0.52809	0.121729	1.15564	0.299295	STOM	2.07449e-12	3.46262	0.44898	0.0689565	1.03437	0.152277	FGF12	2.31166e-34	3.7279	0.873016	0.185658	2.21606	0.480388	RBMS3	1.73475e-11	2.41286	0.8	0.266081	1.75851	0.642945	ADAM10	0.121641	2.79004	0.583333	0.15875	1.37782	0.35688
IQGAP2	3.51437e-10	0.743336	0.441994	0.444712	1.22166	0.887629	RBMS3-AS3	1.81856e-36	2.09343	0.703371	0.245165	1.53458	0.616692	DUSP1	3.46558e-12	3.12604	0.469388	0.0941269	1.14442	0.21929	AKAP6	9.1236e-34	3.77146	0.825397	0.118383	1.73528	0.294171	NAV3	1.82341e-11	3.11555	0.588889	0.103591	1.16548	0.226893	KCNQ1OT1	0.145358	3.59138	0.5	0.0904242	1.27071	0.192821
ASTN2	4.80761e-10	0.448796	0.500479	0.567308	1.41045	1.18467	ZEB1	1.99919e-36	2.17549	0.626966	0.19653	1.33548	0.482564	PTPRB	4.22333e-12	4.33148	0.408163	0.0277923	0.850236	0.0644457	PXDNL	1.04704e-33	4.0728	0.769841	0.0946545	1.63548	0.219567	PLCH1	2.19102e-11	3.02483	0.6	0.101782	1.18328	0.245533	C9orf3	0.150567	1.95737	0.833333	0.436119	2.16214	1.09195
KIAA1217	4.81355e-10	0.131274	0.557367	0.686298	1.59334	1.52152	FBN1	6.87946e-36	2.75621	0.494382	0.0935722	0.997456	0.225783	IFITM2	4.22333e-12	2.74867	0.510204	0.122706	1.22707	0.306573	TACC2	1.04704e-33	3.87526	0.793651	0.10013	1.58586	0.234786	CTNNAL1	3.84756e-11	2.58621	0.677778	0.163782	1.35187	0.390034	BICD1	0.152407	2.49398	0.625	0.221742	1.59736	0.530282
TMEM176B	7.5195e-10	1.00315	0.393416	0.338942	1.07129	0.671655	TGFBR3	2.35634e-35	2.67303	0.498876	0.104664	1.03037	0.248862	ID3	4.22333e-12	2.18923	0.62585	0.224174	1.48717	0.560129	CCSER1	1.05408e-33	4.74563	0.722222	0.0479791	1.42497	0.111278	FADS2	4.70624e-11	2.85501	0.622222	0.124257	1.26241	0.300275	CTNNA3	0.20068	2.34251	0.666667	0.261367	1.77821	0.677991
NPPA	3.65778e-09	1.79014	0.250879	0.126202	0.76465	0.286687	FOXP2	2.44408e-35	4.35107	0.404494	0.0284414	0.821392	0.0605397	PFN1	4.60618e-12	2.82627	0.496599	0.115102	1.2117	0.287161	FILIP1	1.71279e-33	3.88018	0.785714	0.11708	1.69743	0.26458	KCNJ3	6.37354e-11	5.3767	0.477778	0.0162749	0.948433	0.0373618	SECISBP2L	0.20068	2.34586	0.625	0.247904	1.61211	0.581921
FRMD5	4.21634e-09	0.389026	0.494407	0.564904	1.41055	1.21371	RBMS3	6.20624e-35	2.05317	0.674157	0.2281	1.43461	0.571304	RGCC	4.91352e-12	2.35034	0.571429	0.190351	1.40235	0.470625	CKMT2	3.69048e-33	4.30548	0.746032	0.0646675	1.49475	0.161177	PTPN13	1.24432e-10	2.32131	0.788889	0.260656	1.69158	0.634454	KCNK12	0.251122	6.32781	0.416667	0.00939802	0.99371	0.0209577
SAMHD1	6.75607e-09	0.251784	0.529882	0.632212	1.45051	1.31972	MECOM	5.41338e-34	3.30106	0.435955	0.0580205	0.896923	0.137429	RPL39	6.03924e-12	3.09451	0.469388	0.085999	1.13311	0.22032	MAGI1	5.74193e-33	3.54825	0.84127	0.159322	1.84643	0.375848	NR2F2-AS1	1.29314e-10	2.33388	0.811111	0.259365	1.72472	0.649498	TRPM3	0.290424	2.73027	0.541667	0.151384	1.34364	0.355519
KCNMB4	1.95707e-08	0.576009	0.462768	0.495192	1.27071	1.00047	ARHGAP6	1.09802e-33	3.69472	0.413483	0.0426621	0.832034	0.0955297	KLF2	8.26031e-12	4.39853	0.401361	0.027268	0.829705	0.0594849	TRDN	1.89809e-32	3.74416	0.809524	0.125163	1.75742	0.306029	PDZD2	1.53868e-10	2.30814	0.844444	0.305347	1.89207	0.759603	FMNL2	0.294018	2.15171	0.666667	0.283465	1.68799	0.689208
CADM1	1.03198e-07	0.486822	0.470757	0.526442	1.28737	1.05498	SOBP	2.02602e-33	4.12235	0.397753	0.032992	0.780467	0.0656906	RPS28	8.30575e-12	2.6477	0.517007	0.137389	1.28301	0.347896	ESRRG	4.78099e-32	3.87481	0.777778	0.0980443	1.61355	0.242216	ABCA10	1.71662e-10	2.8655	0.6	0.123999	1.21419	0.281312	OXR1	0.302787	2.69366	0.541667	0.15748	1.32357	0.354957
S100A6	1.40625e-07	0.800586	0.405561	0.373798	1.17516	0.826476	PBX1	4.01349e-33	2.02117	0.631461	0.209613	1.31832	0.515405	RPS6	8.63029e-12	2.71098	0.510204	0.135029	1.3076	0.344971	TBC1D4	6.9356e-32	4.26566	0.722222	0.0664928	1.38312	0.144366	ARHGEF4	1.73343e-10	4.81211	0.477778	0.0250581	0.953705	0.055234	PPIP5K2	0.305084	2.99282	0.5	0.106934	1.11053	0.227745
DOCK5	2.70237e-07	0.263536	0.506232	0.606971	1.40638	1.27165	MAML2	6.31279e-33	1.996	0.734831	0.27446	1.64506	0.716974	RPL9	8.63029e-12	3.13914	0.462585	0.0857368	1.12867	0.213017	PPP1R12B	9.41945e-31	3.25583	0.880952	0.211734	1.99921	0.511774	AL450332.1	2.07662e-10	6.52088	0.455556	0.00774994	0.861203	0.0147659	CUBN	0.346297	3.54595	0.458333	0.0662941	1.06389	0.150546
IGFBP7	3.54671e-07	-0.0317603	0.575903	0.740385	1.65857	1.67643	RIPOR3	8.53165e-32	4.41014	0.382022	0.0241752	0.760985	0.0522484	ICAM2	9.40302e-12	6.00183	0.380952	0.00812795	0.829598	0.0199674	MYOZ2	2.54318e-30	4.08494	0.730159	0.0714472	1.46964	0.180042	HIBCH	2.39768e-10	2.26506	0.811111	0.269439	1.70536	0.661082	RNF220	0.379391	4.72209	0.416667	0.0314961	1.06319	0.0693599
SAT1	6.65987e-07	0.199385	0.507191	0.621394	1.40744	1.30487	AP002518.2	3.12802e-31	2.45681	0.494382	0.112912	1.00048	0.272483	RPL21	1.93295e-11	2.54374	0.530612	0.162297	1.42413	0.432396	MITF	4.05294e-30	4.4054	0.698413	0.0555411	1.38792	0.13267	TNIK	3.38171e-10	3.76094	0.5	0.0555412	0.965945	0.113359	SEMA4C	0.394702	4.46618	0.416667	0.0292101	0.890771	0.0629877
EPB41L2	1.24692e-06	0.0366888	0.540428	0.701923	1.49237	1.47272	ARHGAP21	1.04105e-30	2.85791	0.433708	0.0713879	0.813792	0.159831	TINAGL1	2.15208e-11	3.89882	0.408163	0.0416885	0.854911	0.0867123	GALNT17	6.63719e-30	3.99772	0.730159	0.0837027	1.50327	0.197923	PCDH9-AS2	3.93006e-10	3.05985	0.555556	0.0979075	1.14588	0.22893	LRRC7	0.408649	3.44504	0.458333	0.0838202	1.20687	0.194855
TENM3	3.66634e-06	0.375265	0.458933	0.528846	1.2838	1.10276	COL4A4	1.25617e-30	4.53239	0.373034	0.0218999	0.756938	0.0477476	MT-CO2	2.38721e-11	1.87294	0.741497	0.377819	1.98598	0.999243	PIP5K1B	1.16509e-29	5.00441	0.65873	0.0289439	1.15115	0.0651802	GRIN2B	6.05885e-10	5.37939	0.455556	0.0157582	0.908586	0.0349567	UTRN	0.555912	1.77766	0.75	0.389891	1.86037	0.948775
ABCA8	5.96638e-06	-0.0755866	0.575903	0.730769	1.62213	1.66439	LTBP1	1.56868e-30	2.3568	0.494382	0.125995	1.00203	0.290075	LGALS3	2.65913e-11	2.40794	0.530612	0.159413	1.23315	0.377239	MSRB3	1.40511e-29	3.44676	0.777778	0.119426	1.48537	0.272573	AC012409.2	8.76279e-10	2.58404	0.622222	0.148024	1.25633	0.349968	MSH2	0.555912	3.9566	0.416667	0.0447041	0.961847	0.0990468
SPP1	1.78274e-05	1.07456	0.28124	0.207933	0.790066	0.452006	REV3L	1.82209e-30	2.01272	0.579775	0.184016	1.18272	0.445224	ANXA3	4.09322e-11	3.69494	0.408163	0.0427373	0.836166	0.0961838	DPF3	1.40986e-29	5.35883	0.650794	0.0232073	1.17461	0.0530759	LHFPL6	9.30689e-10	2.47621	0.644444	0.181865	1.34447	0.411911	FNBP1	0.582277	3.06025	0.458333	0.0975362	1.07904	0.20929
FTH1	2.77547e-05	0.552073	0.442633	0.46274	1.28729	1.02567	RAPH1	6.15028e-30	2.52931	0.462921	0.0978385	0.918529	0.231748	RPL34	4.40138e-11	2.56676	0.517007	0.152858	1.37974	0.406756	CHRM2	1.88474e-29	5.14779	0.65873	0.0305085	1.30936	0.0734984	SYT10	9.77434e-10	3.85961	0.488889	0.0475329	0.996155	0.111228	SDK1	0.582277	3.09022	0.458333	0.0993142	1.1426	0.223692
CST3	2.80481e-05	0.670435	0.380313	0.371394	1.08113	0.799293	PDGFD	7.98304e-30	4.35263	0.370787	0.0253129	0.736385	0.0519024	POMP	5.25844e-11	3.08843	0.442177	0.0867855	1.04098	0.195061	CTNNA3	7.10181e-29	3.23811	0.904762	0.242764	2.23503	0.633719	JAKMIP2	1.19122e-09	2.87416	0.566667	0.105399	1.13317	0.252448	CDH7	0.586621	6.81233	0.375	0.00584201	0.875479	0.0123803
PRKCA	2.89102e-05	0.222102	0.484819	0.59375	1.34993	1.23822	ZFHX3	1.00191e-29	1.90449	0.629213	0.224403	1.33274	0.557109	CALM2	6.925e-11	2.79561	0.489796	0.114578	1.30289	0.326402	PHACTR1	7.14023e-29	3.89361	0.722222	0.0850065	1.47084	0.203425	DPP10	1.79134e-09	4.69597	0.455556	0.0240248	0.883299	0.0532953	AL603840.1	0.586621	3.80161	0.416667	0.0464821	0.922382	0.103158
SORBS1	2.92029e-05	-0.00447516	0.535315	0.674279	1.48895	1.49135	SETBP1	1.67674e-29	3.74889	0.382022	0.0349829	0.735677	0.0777444	TMTC1	7.5454e-11	3.44251	0.414966	0.0608285	0.877769	0.121583	MTUS2	8.58002e-29	5.05996	0.650794	0.0292047	1.25522	0.0725093	AC125613.1	2.36302e-09	5.23349	0.444444	0.0173082	0.897018	0.0378757	ITGA6	0.594105	2.60339	0.5	0.137414	1.17594	0.313929
NTM	4.06109e-05	0.503221	0.41387	0.445913	1.13696	0.91381	TBX20	3.21031e-29	3.6663	0.38427	0.039818	0.755845	0.0852213	FKBP1A	8.921e-11	4.04162	0.394558	0.0393288	0.929908	0.0890773	CDH13	9.03363e-29	3.27778	0.865079	0.182008	1.90589	0.463941	SOX5	2.79025e-09	2.38083	0.655556	0.18419	1.34051	0.43284	ACER3	0.60344	3.02762	0.458333	0.103124	1.11948	0.225554
GPR155	5.94419e-05	0.51169	0.415788	0.451923	1.12044	0.895772	ADAMTSL3	6.24424e-29	3.82071	0.377528	0.0338453	0.759969	0.0774718	TMSB10	9.36027e-11	2.18476	0.571429	0.231778	1.58659	0.617856	MPP3	1.0115e-28	4.76026	0.65873	0.0365059	1.2359	0.0862587	PTPRZ1	3.18053e-09	2.2378	0.811111	0.280289	1.77077	0.709821	SRGAP2B	0.615713	3.0188	0.458333	0.0952502	1.10388	0.222116
ALDH1A1	7.33648e-05	0.739401	0.34388	0.322115	0.939899	0.659722	SPOCK1	1.35981e-28	3.06704	0.404494	0.0546075	0.785737	0.133198	CLEC14A	1.14938e-10	4.80621	0.37415	0.0188778	0.783256	0.0416056	PDLIM5	1.0115e-28	3.04402	0.912698	0.274576	2.1953	0.676939	CPEB3	3.54314e-09	2.44951	0.611111	0.149832	1.18253	0.346583	PDE7B	0.637321	2.96104	0.458333	0.11557	1.20337	0.261896
GPX3	8.38791e-05	0.931905	0.301694	0.251202	0.885484	0.557611	PDE1A	1.60071e-28	3.35717	0.391011	0.0463595	0.775713	0.108303	RPS3	1.34033e-10	2.43992	0.517007	0.153382	1.26627	0.384928	MYLK3	1.18114e-28	5.22884	0.642857	0.0242503	1.18607	0.0588763	MAPK4	4.11433e-09	4.76161	0.444444	0.0237665	0.842451	0.0475869	NAV3	0.637321	2.90142	0.458333	0.112522	1.11662	0.242925
KLHL29	0.000132184	0.455825	0.411633	0.457933	1.1411	0.937316	TCF4	2.85895e-28	1.79512	0.683146	0.261092	1.43593	0.653936	CAVIN2	1.41091e-10	5.32523	0.367347	0.0144206	0.827781	0.0316268	RGS6	1.15174e-27	4.4652	0.65873	0.0448501	1.24055	0.105494	GPM6A	4.7191e-09	4.81496	0.444444	0.0211832	0.920107	0.0522407	ARHGAP10	0.641822	2.49226	0.5	0.14351	1.13097	0.316993
CLU	0.000142562	0.975052	0.270374	0.207933	0.774758	0.467023	RBMS3-AS2	3.32748e-28	2.00655	0.552809	0.169226	1.13035	0.419902	RPL32	1.41091e-10	2.4989	0.517007	0.155218	1.35276	0.410382	C15orf41	1.83132e-27	3.99101	0.690476	0.0732725	1.38968	0.173553	SHC4	4.8939e-09	2.31913	0.677778	0.198398	1.41555	0.485486	FRMD3	0.670293	2.93902	0.458333	0.114808	1.1631	0.252199
ST6GALNAC5	0.000150492	0.673692	0.360818	0.365385	0.994569	0.726564	COL6A1	4.46412e-28	2.08849	0.510112	0.141923	0.992508	0.335932	IFITM3	1.67052e-10	2.16544	0.578231	0.225223	1.55872	0.607881	ATP2A2	2.42939e-27	3.28108	0.769841	0.140287	1.55468	0.325036	TRIM9	4.9447e-09	3.30121	0.5	0.0687161	0.989199	0.158158	FMNL3	0.715053	2.9109	0.458333	0.109982	1.1603	0.255657
QKI	0.000170755	-0.255056	0.559923	0.764423	1.55308	1.69498	SLC9A9	5.75664e-26	3.31724	0.373034	0.0443686	0.72559	0.101601	RPL18A	1.67682e-10	2.90874	0.455782	0.0943891	1.13478	0.24767	MYOCD	2.57959e-27	4.93331	0.634921	0.0297262	1.1816	0.0713458	RGL1	5.49784e-09	3.09566	0.511111	0.0839576	0.997413	0.182475	AATK	0.767466	2.4822	0.5	0.150114	1.2059	0.349776
AGAP1	0.000255515	0.131454	0.474912	0.59976	1.32291	1.25688	SASH1	6.45068e-26	2.1021	0.483146	0.13083	0.939207	0.309597	RPL12	3.24636e-10	2.66708	0.469388	0.114053	1.11446	0.279475	PRKAA2	3.02268e-27	4.51451	0.650794	0.0414602	1.21417	0.0985612	MSI2	5.49784e-09	2.38632	0.611111	0.159907	1.1774	0.357377	TNKS	0.795454	2.20146	0.541667	0.188976	1.24039	0.428
FIGN	0.000293534	0.122423	0.485778	0.614183	1.34589	1.28382	UGGT2	7.3468e-26	1.91622	0.541573	0.173493	1.09222	0.421884	TSC22D1	3.89635e-10	2.17402	0.530612	0.168327	1.14794	0.389877	MYOM3	3.41889e-27	5.99995	0.611111	0.0127771	1.11619	0.0315787	ADCY3	6.80132e-09	3.79829	0.466667	0.0467579	0.897587	0.0993823	IP6K2	0.809714	2.40156	0.5	0.149352	1.13323	0.335413
MT2A	0.000495811	0.517397	0.386066	0.391827	1.07522	0.853905	PLD1	1.78662e-25	2.55955	0.41573	0.0807736	0.802477	0.189647	YBX1	6.28456e-10	2.51325	0.47619	0.126639	1.11003	0.304801	CCDC141	5.76421e-27	5.09022	0.626984	0.0284224	1.20073	0.0659559	SYBU	8.04887e-09	3.35775	0.488889	0.0640661	0.959576	0.145924	PLXDC2	0.809714	1.79772	0.625	0.336805	1.72985	0.847818
NKAIN3	0.000561565	0.407337	0.410035	0.460337	1.13345	0.95097	DAAM1	4.55309e-25	2.37192	0.433708	0.102958	0.855206	0.232035	RPS18	6.28456e-10	2.47533	0.496599	0.152334	1.32429	0.402948	RBFOX1	2.02386e-26	3.51185	0.722222	0.105346	1.43988	0.248655	ANGPTL4	8.24189e-09	3.23591	0.5	0.0751744	1.03517	0.17623	SMTN	0.950529	2.64119	0.458333	0.10922	1.01173	0.247307
ARHGAP24	0.000674021	0.0309757	0.497923	0.647837	1.39077	1.37469	AUTS2	1.19713e-24	1.78969	0.573034	0.203356	1.17428	0.49876	RPL8	7.85985e-10	2.33648	0.510204	0.158364	1.23474	0.393801	PTPRM	2.03538e-26	2.99008	0.849206	0.201825	1.78015	0.482793	PPP1R9A	8.26754e-09	2.34077	0.633333	0.172565	1.27012	0.4092	INPP5F	0.961176	2.21611	0.541667	0.179578	1.284	0.445937
S100A4	0.000876846	0.871733	0.281879	0.240385	0.794447	0.50863	SMAD3	1.55096e-23	3.64153	0.341573	0.0304323	0.618799	0.0663928	RPL3	9.40751e-10	2.38137	0.510204	0.163608	1.33879	0.43189	ZFPM2	2.84599e-26	2.97891	0.857143	0.204954	1.80357	0.496673	C4orf19	8.26754e-09	4.40209	0.444444	0.0286748	0.86013	0.0624948	AL138828.1	0.970027	3.20437	0.416667	0.0805182	1.03106	0.178748
NLGN4X	0.00104551	0.425423	0.399489	0.445913	1.11627	0.927841	CFH	1.85614e-23	3.53223	0.346067	0.0346985	0.68191	0.0811224	RPS15	9.79594e-10	2.24721	0.537415	0.184321	1.37545	0.484155	MLIP-AS1	4.82184e-26	5.67658	0.603175	0.0161669	1.11034	0.0390237	ABLIM3	1.74447e-08	2.70655	0.533333	0.112374	1.02903	0.243337	DOCK10	0.993369	4.1636	0.375	0.0340361	0.857689	0.073027
SEMA3C	0.00188646	0.443636	0.391818	0.436298	1.05308	0.863895	SVEP1	2.44843e-23	3.63579	0.341573	0.0301479	0.66738	0.0735808	TPT1	1.32728e-09	2.29868	0.510204	0.160461	1.21895	0.395062	PALLD	4.82184e-26	2.88374	0.888889	0.290482	2.16183	0.71369	CNTN1	1.87403e-08	2.84441	0.522222	0.0901576	1.03948	0.226727	NEDD9	1	2.29828	0.5	0.172466	1.22505	0.39798
MAP4	0.00193859	-0.119478	0.515181	0.697115	1.41494	1.47826	ARL15	3.53821e-23	1.90877	0.507865	0.168942	1.06771	0.411001	RPS27	1.55901e-09	2.44281	0.496599	0.148663	1.30746	0.402795	EFNA5	6.83982e-26	3.60662	0.706349	0.0946545	1.42661	0.230941	TMTC2	1.87403e-08	2.3043	0.633333	0.177215	1.30371	0.433849	SHROOM3	1	3.90474	0.375	0.0386081	0.77622	0.0754164
ZEB2	0.00222792	0.0103142	0.497923	0.639423	1.36559	1.36027	TSHZ2	7.16096e-23	3.54737	0.341573	0.0341297	0.679785	0.0799776	MT-ATP6	1.74386e-09	1.79587	0.680272	0.332722	1.76245	0.871327	SLC1A3	1.09131e-25	4.61407	0.626984	0.0385919	1.1858	0.0887701	CTNNA3	1.99973e-08	2.24045	0.755556	0.25239	1.6917	0.661244	FAM213A	1	3.96711	0.375	0.0386081	0.849085	0.0820608
ZSWIM6	0.00231167	0.246132	0.436881	0.53125	1.21547	1.09856	ABI3BP	8.9151e-23	3.27827	0.350562	0.0429465	0.698684	0.0991364	ESAM	1.91037e-09	5.35175	0.346939	0.0125852	0.738664	0.0264173	SGCG	1.56317e-25	4.97541	0.611111	0.0263364	1.1197	0.0635445	AUTS2	2.08706e-08	2.13981	0.7	0.234306	1.45029	0.554293	QKI	1	1.45697	0.916667	0.600965	2.4468	1.57762
HSPA12A	0.00243748	0.390813	0.412592	0.473558	1.10209	0.929547	NFIB	1.20769e-22	1.59215	0.716854	0.313709	1.52418	0.78444	CALM1	1.95022e-09	2.31398	0.489796	0.153644	1.15538	0.362871	RNF150	1.9504e-25	4.35213	0.634921	0.0443286	1.19472	0.106831	PDE4B	2.39978e-08	3.99288	0.444444	0.038233	0.858603	0.0819593	FAM13B	1	2.05726	0.541667	0.22225	1.35679	0.526424
PLP1	0.00353996	0.83331	0.271333	0.231971	0.755732	0.490869	NCOA1	1.42255e-22	1.62252	0.683146	0.278726	1.41907	0.701901	RPL13	2.17947e-09	2.11554	0.564626	0.20818	1.41785	0.54341	AC011287.1	2.13171e-25	4.20056	0.650794	0.0594524	1.36899	0.14793	ATP1A2	2.39978e-08	2.25874	0.633333	0.189098	1.28474	0.435767	PPP1R9A	1	2.24291	0.5	0.181102	1.25211	0.423742
PDE4DIP	0.00379598	-0.0992177	0.503675	0.664663	1.39075	1.44284	COL4A3	1.64715e-22	4.30937	0.321348	0.0184869	0.613519	0.0418291	ERH	2.91846e-09	2.55826	0.435374	0.0912428	0.863564	0.209346	LRRFIP1	2.68218e-25	3.32901	0.714286	0.110561	1.33748	0.246523	TPST1	2.42286e-08	2.43858	0.577778	0.143115	1.14844	0.334474	FLNB	1	3.71976	0.375	0.0449581	0.860315	0.0985053
LGALS1	0.00427794	0.752028	0.270054	0.227163	0.771247	0.524866	TRPS1	6.57423e-22	1.74453	0.523596	0.174915	1.04223	0.436824	RPLP2	3.04365e-09	2.26545	0.503401	0.16387	1.23558	0.410495	DANT2	3.35313e-25	3.97566	0.650794	0.0714472	1.26628	0.150089	ERBB4	2.77466e-08	3.14564	0.488889	0.0746577	0.98269	0.17302	SLC36A2	1	8.18857	0.333333	0.001778	0.7196	0.0036049
ARHGAP15	0.00497712	0.523945	0.362097	0.383413	0.991529	0.778894	SYNPO2	1.48831e-21	1.92285	0.467416	0.143345	0.946484	0.347702	RPL7	3.3439e-09	2.24634	0.517007	0.179339	1.37813	0.485767	PATJ	5.42537e-25	3.13926	0.746032	0.132725	1.44845	0.314524	MARCH10	3.32931e-08	4.24113	0.433333	0.0281581	0.817064	0.0646939	PTPRE	1	2.49587	0.458333	0.132334	1.10452	0.305805
AC008056.1	0.0142494	0.291104	0.399808	0.466346	1.12119	0.989739	PTPRK	3.13256e-21	2.32938	0.397753	0.0921502	0.787307	0.213708	RPL15	3.39386e-09	2.19327	0.52381	0.179339	1.29984	0.459652	PAM	1.51313e-24	3.08039	0.753968	0.150456	1.50901	0.34813	SHANK2	4.07891e-08	5.46195	0.411111	0.0121416	0.817206	0.0282774	GLDC	1	7.33666	0.333333	0.00355601	0.776509	0.00723591
GINS3	0.0169681	0.78757	0.25759	0.233173	0.70698	0.46716	CRISPLD2	8.00516e-21	2.91382	0.348315	0.051479	0.671966	0.119677	CDC37	3.81425e-09	2.2304	0.469388	0.124017	0.907155	0.273687	VWA8	2.07021e-24	2.98786	0.769841	0.150717	1.48436	0.357761	FBXL17	4.17644e-08	2.14983	0.644444	0.190907	1.25052	0.4457	NR4A2	1	2.89328	0.416667	0.0886462	0.986115	0.203945
B2M	0.0208177	0.456662	0.370725	0.378606	1.07138	0.874893	VPS13B	1.12654e-20	1.59659	0.573034	0.220137	1.15068	0.539023	RPL35	3.82087e-09	2.36556	0.489796	0.139486	1.18211	0.363795	MYH7B	3.25395e-24	4.6896	0.603175	0.0323338	1.11837	0.0767967	MDGA2	5.06053e-08	5.29755	0.411111	0.0139499	0.849378	0.0334589	MAGI1	1	2.16363	0.5	0.17907	1.20122	0.417881
S100B	0.0307372	0.732138	0.241291	0.207933	0.648499	0.437891	TCF7L2	1.22995e-20	1.74411	0.485393	0.157565	0.939012	0.381805	CXCL2	3.82087e-09	5.56044	0.340136	0.0117986	0.809252	0.0260654	INPP4B	3.99209e-24	3.91087	0.642857	0.0649283	1.23138	0.149527	NR2F1-AS1	5.91042e-08	2.99076	0.488889	0.080341	0.963404	0.185547	SGCD	1	2.21571	0.5	0.166624	1.20175	0.405948
S100A10	0.0313332	0.636182	0.268776	0.242788	0.735359	0.529978	LAMC1	2.1629e-20	1.53914	0.649438	0.275313	1.35961	0.69116	CD34	3.91169e-09	4.33012	0.353741	0.0262192	0.71072	0.0501984	DPY19L2	6.05275e-24	3.91241	0.634921	0.06206	1.20103	0.143504	RORA	7.17497e-08	2.10095	0.733333	0.244898	1.522	0.606954	FRYL	1	1.94768	0.541667	0.204978	1.19776	0.469705
LPAR1	0.0325035	0.0352904	0.461489	0.59375	1.26796	1.25044	CACNA2D1	3.01961e-20	1.67445	0.519101	0.184016	1.03545	0.450464	SERF2	4.0695e-09	2.08843	0.537415	0.197431	1.30753	0.491134	MYH7	8.19335e-24	3.46203	0.698413	0.107692	1.4839	0.26961	TC2N	7.27541e-08	2.45091	0.555556	0.142082	1.11186	0.317074	FHOD3	1	2.38894	0.458333	0.132334	1.08352	0.317194
ERBB3	0.0353244	0.65193	0.279322	0.268029	0.725933	0.51811	FMO2	3.76292e-20	3.74298	0.314607	0.0275882	0.598536	0.0594036	ARHGAP29	4.27808e-09	2.66603	0.421769	0.0899318	0.859035	0.194267	CPEB4	1.07685e-23	3.77737	0.642857	0.0706649	1.21518	0.159486	ERBIN	7.59105e-08	1.96372	0.755556	0.273314	1.5324	0.65774	RASAL2	1	2.09654	0.5	0.186436	1.19907	0.432928
TMEM176A	0.0354967	1.08654	0.162352	0.110577	0.422832	0.221397	RHOBTB3	3.97664e-20	2.01243	0.424719	0.118032	0.811521	0.270141	RPS12	4.39045e-09	2.47172	0.462585	0.124017	1.09564	0.306711	PRKG1	1.22317e-23	2.98427	0.865079	0.233898	2.00787	0.595957	NAALADL2	7.81597e-08	2.03599	0.822222	0.327822	1.84439	0.832157	SPIN1	1	2.72874	0.416667	0.102362	0.989011	0.226923
ITGB8	0.0374344	0.223511	0.404602	0.480769	1.11205	1.01077	AHI1	3.97851e-20	1.58403	0.561798	0.214733	1.12656	0.527953	RACK1	4.81365e-09	2.21726	0.489796	0.144206	1.06568	0.343019	EXOC6B	1.78178e-23	2.73846	0.880952	0.243807	1.86527	0.597629	ANTXR1	8.08955e-08	2.12559	0.633333	0.190648	1.25095	0.451992	CTNS	1	3.27315	0.375	0.0535941	0.790844	0.11749
NPPB	0.0437256	1.56226	0.116651	0.0600962	0.337667	0.127526	ROBO1	4.11102e-20	3.05785	0.334831	0.0429465	0.643205	0.102905	RPS4X	5.22528e-09	2.35627	0.47619	0.130047	1.09425	0.327893	CSDC2	2.19966e-23	5.11614	0.579365	0.0219035	1.04278	0.0516138	COL11A1	8.93162e-08	5.68071	0.4	0.00981658	0.770561	0.0223815	AIF1L	1	5.02899	0.333333	0.016002	0.720139	0.0317934
SHISA9	0.0491348	0.199701	0.399489	0.483173	1.13339	1.04166	FAM110B	4.54929e-20	3.29781	0.325843	0.0392491	0.608168	0.0816884	RPL36	5.50959e-09	2.55158	0.44898	0.118249	1.0943	0.291874	TCAP	2.26426e-23	2.84567	0.793651	0.158801	1.54205	0.412855	N4BP2L1	9.23627e-08	2.87322	0.488889	0.0855076	0.942036	0.193608	ANKRD23	1	3.3127	0.375	0.0614681	0.883991	0.133626
CTNNA1	0.0600807	0.059329	0.447747	0.578125	1.19632	1.16781	NOVA1	4.8077e-20	2.99307	0.337079	0.0466439	0.643758	0.107505	ADGRL4	5.68205e-09	5.9077	0.333333	0.00707918	0.675372	0.0159426	SMYD1	2.68978e-23	5.50802	0.571429	0.0164276	1.03926	0.0393654	AGO3	9.7668e-08	2.14742	0.622222	0.189615	1.23592	0.438962	USP53	1	1.5757	0.708333	0.395479	1.79299	0.985772
PTPRJ	0.0601348	0.342098	0.360179	0.417067	0.984489	0.842659	BAZ2B	7.08681e-20	1.56277	0.550562	0.206769	1.06467	0.49659	SPARCL1	6.30502e-09	1.62602	0.829932	0.472994	2.14597	1.23726	ARHGAP26	3.08417e-23	3.07786	0.730159	0.139244	1.42943	0.319312	SASH1	1.08552e-07	2.28756	0.577778	0.16094	1.1423	0.362615	GIGYF2	1	2.30192	0.458333	0.169672	1.18629	0.379351
PCSK2	0.0612418	0.798005	0.215724	0.183894	0.571735	0.36716	SESTD1	7.60417e-20	1.95544	0.426966	0.119738	0.816772	0.281941	FAM107A	6.63109e-09	4.06407	0.353741	0.0291033	0.704728	0.0593793	FRY	4.81575e-23	2.83464	0.833333	0.209126	1.75686	0.514056	SCN9A	1.08783e-07	1.9993	0.788889	0.285714	1.64461	0.715522	SBF2	1	1.66783	0.625	0.308357	1.50836	0.745562
POLR2F	0.0705978	0.433048	0.345478	0.38101	0.914823	0.745895	ACSM1	1.27549e-19	5.41467	0.289888	0.00910125	0.577816	0.01817	CYYR1	6.75097e-09	5.56644	0.333333	0.00786576	0.648759	0.0190867	PPP1R13B	5.31316e-23	3.91384	0.619048	0.0558018	1.13384	0.130878	NEDD9	1.1261e-07	2.18324	0.6	0.164557	1.14359	0.385772	LRRC8A	1	3.19751	0.375	0.0589281	0.813927	0.128388
ALCAM	0.117334	0.659146	0.2659	0.266827	0.708069	0.502165	DENND1A	1.39246e-19	2.11768	0.4	0.0998294	0.767798	0.235969	JUNB	6.75097e-09	2.24007	0.489796	0.162559	1.22171	0.409814	AC138305.1	9.74946e-23	5.6478	0.563492	0.0166884	1.11195	0.0398883	AC099792.1	1.27702e-07	3.36817	0.444444	0.0457246	0.804425	0.113011	OTUD7B	1	1.73394	0.583333	0.289307	1.47589	0.700425
RALGPS2	0.136892	0.376509	0.348674	0.407452	0.943246	0.792116	GLIS3	2.03666e-19	1.59883	0.564045	0.213026	1.18107	0.556995	MGST3	7.19388e-09	2.0118	0.517007	0.168589	1.09161	0.399273	DES	9.94923e-23	2.96555	0.753968	0.146545	1.50288	0.369757	ACSS3	1.28498e-07	2.67557	0.5	0.101524	0.94703	0.220738	FSTL5	1	4.54599	0.333333	0.021336	0.762503	0.0477955
FTL	0.142469	0.498615	0.28124	0.27524	0.803661	0.627648	APBB2	2.23843e-19	1.54422	0.617978	0.259101	1.30391	0.652419	IL32	9.04254e-09	5.43408	0.333333	0.0115364	0.726923	0.0244188	AC009264.1	1.64119e-22	5.00205	0.571429	0.0247718	1.04192	0.0556729	GLIDR	1.42388e-07	3.08266	0.466667	0.0715577	0.919913	0.163929	COL18A1	1	1.78981	0.583333	0.273051	1.4644	0.673762
H3F3B	0.15577	0.232417	0.396612	0.480769	1.10713	1.00219	PIAS1	2.39996e-19	1.66201	0.48764	0.16752	0.934738	0.397907	MYL12B	9.0447e-09	2.29957	0.469388	0.134242	1.05829	0.323653	BCO2	1.98001e-22	4.91869	0.571429	0.0255541	1.03386	0.058179	ETV6	1.55971e-07	2.28159	0.566667	0.152932	1.11686	0.352558	DHH	1	4.3562	0.333333	0.0276861	0.809512	0.0590961
TRABD2B	0.157978	0.599329	0.268456	0.278846	0.722298	0.530104	ECHDC2	2.83339e-19	1.74619	0.460674	0.147042	0.877236	0.349661	RAC1	9.24787e-09	2.09407	0.503401	0.170425	1.13242	0.400519	NRAP	3.36046e-22	4.87063	0.571429	0.0260756	1.07381	0.0637745	RANBP17	1.62237e-07	3.94757	0.422222	0.0415913	0.867303	0.0856944	CAND1	1	2.45615	0.416667	0.113284	0.919952	0.242961
CADM3	0.181373	0.89883	0.156919	0.121394	0.402331	0.23558	FILIP1	4.30019e-19	2.08171	0.404494	0.104664	0.788548	0.249612	RPL26	9.80563e-09	2.79083	0.414966	0.0825905	0.962395	0.210099	ST7	4.14001e-22	3.62045	0.626984	0.0732725	1.1572	0.163254	HAND2	1.82211e-07	2.38135	0.555556	0.146732	1.13879	0.341791	PLA2G16	1	2.50985	0.416667	0.11938	1.02021	0.271116
DMD	0.185373	-0.349512	0.534995	0.733173	1.50529	1.69862	COL1A2	4.63836e-19	1.5392	0.555056	0.214733	1.10033	0.524685	RPL23A	9.94224e-09	2.31234	0.482993	0.145779	1.18239	0.375314	TMEM178B	6.73845e-22	3.69054	0.626984	0.0711864	1.22517	0.170799	LMCD1-AS1	1.92297e-07	2.37386	0.544444	0.129941	1.06253	0.311409	SELENOP	1	2.18136	0.458333	0.142748	1.03699	0.337476
RHAG	0.199598	1.10447	0.133589	0.0961538	0.337966	0.171432	CFD	4.6536e-19	1.73732	0.474157	0.151593	0.962977	0.395904	OAZ1	1.0234e-08	2.89385	0.401361	0.0726272	0.887318	0.175809	DTNA	8.06504e-22	2.7284	0.84127	0.214342	1.73282	0.532185	WWP1	2.77328e-07	2.04388	0.622222	0.197882	1.21714	0.455254	PEX5L	1	4.10495	0.333333	0.0312421	0.808755	0.0698614
HES1	0.205995	0.579104	0.261425	0.263221	0.712108	0.527686	NR3C2	8.54761e-19	1.9039	0.422472	0.12116	0.821415	0.29294	RPL13A	1.14772e-08	2.15741	0.510204	0.168852	1.25814	0.447644	PLCL2	9.75268e-22	4.15978	0.587302	0.0487614	1.09216	0.105095	CD44	2.94669e-07	2.37961	0.544444	0.142599	1.11279	0.33114	SORT1	1	2.45718	0.416667	0.120396	1.00916	0.275703
RHOB	0.237674	0.527835	0.253116	0.248798	0.669299	0.507362	CUX1	9.71311e-19	1.51228	0.582022	0.239761	1.19259	0.590416	CFL1	1.25696e-08	2.23427	0.482993	0.14473	1.11877	0.363279	CACNA2D3	9.91257e-22	4.1778	0.587302	0.0448501	1.06072	0.0992498	ARHGEF26	3.27536e-07	1.96158	0.788889	0.300697	1.67029	0.745518	FA2H	1	3.75501	0.333333	0.0279401	0.646301	0.065121
FXYD1	0.249628	0.649115	0.21125	0.194712	0.580052	0.406327	NAV1	9.99289e-19	1.92773	0.417978	0.120876	0.810944	0.284097	IER2	1.38838e-08	3.1355	0.380952	0.0576822	0.827247	0.136675	TENT5A	1.03953e-21	3.01747	0.706349	0.14498	1.445	0.336725	KAT2B	3.52229e-07	2.18672	0.577778	0.159907	1.14389	0.385144	TCF7L2	1	1.88426	0.5	0.192532	1.11261	0.440331
FXYD3	0.274935	0.927855	0.144455	0.111779	0.360213	0.205334	PXDNL	1.10603e-18	2.27008	0.375281	0.0833333	0.739372	0.204519	GSTP1	1.50248e-08	2.15504	0.482993	0.146041	1.05151	0.34929	GATA4	3.79353e-21	4.14408	0.579365	0.0482399	1.0373	0.0980592	PHLDB2	3.9454e-07	2.61715	0.488889	0.102557	0.918628	0.219487	TLE2	1	3.79105	0.333333	0.0373381	0.727687	0.0744743
XIST	0.277633	0.137816	0.378396	0.453125	1.03768	0.977049	AFF1	1.4194e-18	1.66936	0.478652	0.166667	0.952937	0.406082	NFKBIA	1.54659e-08	1.83059	0.578231	0.239381	1.34362	0.585823	HOMER1	3.877e-21	4.3257	0.571429	0.0357236	1.01787	0.0844649	AVIL	4.38115e-07	3.34521	0.433333	0.0542495	0.841312	0.122066	CNKSR2	1	3.84739	0.333333	0.0368301	0.787478	0.079937
TIMP3	0.289966	-0.390401	0.526366	0.745192	1.46089	1.67491	DDR2	1.49526e-18	1.98419	0.397753	0.103242	0.738072	0.243717	MYL12A	1.62879e-08	1.98758	0.530612	0.200577	1.26555	0.495767	LRRC2	4.31838e-21	5.23302	0.547619	0.0198175	1.00437	0.0449771	NLGN1	6.20311e-07	2.02141	0.688889	0.24464	1.50963	0.625017	PPA1	1	2.81061	0.375	0.0863602	0.878173	0.182718
AC245297.3	0.310036	-0.0889084	0.449025	0.61899	1.21552	1.25926	CACNA1C	1.53621e-18	1.75159	0.47191	0.156428	0.994566	0.409398	GYPC	1.63887e-08	4.82997	0.333333	0.0162559	0.686653	0.034115	ERBB4	4.4796e-21	3.87104	0.603175	0.0670143	1.24773	0.156712	SLC39A11	6.72651e-07	2.14938	0.588889	0.182123	1.22811	0.434579	GRAMD1B	1	3.65936	0.333333	0.0393701	0.737547	0.0828062
TMSB10	0.324759	0.452683	0.248322	0.229567	0.683883	0.540699	MAN1A1	1.67236e-18	2.75853	0.332584	0.0520478	0.626696	0.121131	SRP14	1.76944e-08	2.21861	0.482993	0.156791	1.17538	0.392802	TNIK	5.44932e-21	4.07366	0.579365	0.0487614	1.03887	0.102959	CAMSAP2	7.41298e-07	2.12386	0.566667	0.162232	1.0855	0.371493	GATM	1	2.73626	0.375	0.0774702	0.820444	0.174642
VWA1	0.326013	0.692596	0.188559	0.168269	0.497689	0.335783	SSH2	1.90321e-18	1.48787	0.629213	0.269909	1.31296	0.677408	RPL27	1.76944e-08	2.48233	0.435374	0.104877	0.973199	0.258226	CDH2	5.53035e-21	2.76022	0.809524	0.207301	1.72092	0.51727	DIAPH2-AS1	8.07087e-07	3.4293	0.422222	0.0586412	0.844764	0.116202	GTF2F2	1	2.32602	0.416667	0.124968	0.963049	0.279915
FTX	0.394579	-0.579582	0.544263	0.796875	1.53851	1.86656	SH3RF1	3.17296e-18	1.96577	0.406742	0.114903	0.803742	0.274503	AFDN	1.96782e-08	3.45784	0.360544	0.0461458	0.701379	0.0884813	PACRG	6.02554e-21	4.22553	0.571429	0.0388527	1.00117	0.0880295	ZNF608	8.28986e-07	2.987	0.444444	0.0681994	0.823806	0.149576	ARHGEF28	1	3.63611	0.333333	0.0414021	0.772493	0.0895796
NRN1	0.400709	0.757394	0.153404	0.128606	0.385118	0.245226	AP003086.2	3.79302e-18	1.70516	0.460674	0.151308	0.921214	0.381045	RPS3A	2.06818e-08	2.41456	0.44898	0.126639	1.0923	0.315965	MEIS2	6.82602e-21	3.40849	0.634921	0.0923077	1.22586	0.20432	SH3PXD2B	8.44476e-07	2.08891	0.588889	0.17644	1.16519	0.41783	SLC25A48	1	9.33002	0.291667	0.001016	0.657395	0.00144358
MATN2	0.411306	0.432046	0.294663	0.328125	0.774187	0.623982	MAMDC2	4.04941e-18	1.72365	0.480899	0.166098	0.997519	0.417542	RPL35A	2.06818e-08	2.2877	0.469388	0.145779	1.14864	0.365422	PCDH7	8.39787e-21	4.08001	0.587302	0.0560626	1.23177	0.134113	RIMS1	8.44476e-07	5.36134	0.377778	0.0118832	0.729924	0.0258129	ZDHHC8	1	3.35975	0.333333	0.0414021	0.672981	0.0894044
GFRA3	0.432213	1.13282	0.0910834	0.0564904	0.229635	0.11129	ARHGAP26	4.44623e-18	1.92824	0.41573	0.125427	0.833338	0.294037	S100A11	2.09518e-08	2.25973	0.469388	0.14001	1.09875	0.349044	SLC7A6	1.14975e-20	3.65857	0.595238	0.0604954	1.03702	0.134693	PLCB4	9.45112e-07	2.97998	0.444444	0.0762077	0.846707	0.155995	SRSF11	1	1.49678	0.625	0.325883	1.45851	0.774349
MGAT4C	0.480647	0.539637	0.245126	0.254808	0.662786	0.498833	IPO9-AS1	4.55398e-18	2.18657	0.373034	0.089306	0.720192	0.208409	RPL19	2.55955e-08	2.21858	0.482993	0.151809	1.16664	0.388711	ACO2	1.64621e-20	3.26651	0.626984	0.0868318	1.12751	0.196365	ABCA9	1.7898e-06	1.95298	0.644444	0.212607	1.28024	0.513357	AC097103.2	1	2.67186	0.375	0.0894082	0.895772	0.204914
MYL7	0.502426	0.699529	0.185363	0.174279	0.510941	0.344039	MAPK10	4.55398e-18	1.91693	0.411236	0.115757	0.804843	0.283227	RPL30	2.72437e-08	2.04924	0.510204	0.180388	1.19444	0.442192	ACACB	1.9965e-20	2.71399	0.746032	0.172881	1.45485	0.405786	TRDN-AS1	1.85498e-06	2.78312	0.455556	0.080341	0.89842	0.191845	ZNF302	1	1.94196	0.458333	0.162306	0.987112	0.363353
PDLIM4	0.514911	0.95884	0.114094	0.0853365	0.282728	0.155379	THUMPD1	4.68492e-18	2.6064	0.341573	0.0654152	0.677592	0.147678	RPL41	3.0271e-08	1.82979	0.591837	0.274777	1.5569	0.719413	DGLUCY	3.29163e-20	3.83481	0.579365	0.054498	1.04833	0.122088	COL4A3BP	1.94234e-06	2.50975	0.477778	0.110049	0.945406	0.244003	VPS13A	1	2.61796	0.375	0.0972822	0.889348	0.209872
SLITRK6	0.545414	1.20813	0.0808565	0.0492788	0.21052	0.0966006	FAM13A	5.14948e-18	1.78441	0.422472	0.124289	0.783378	0.296482	RPS14	3.19356e-08	2.12871	0.503401	0.185107	1.32842	0.491368	CFLAR	3.9036e-20	2.5871	0.777778	0.210169	1.5486	0.480302	FAM19A5	2.14337e-06	2.36381	0.5	0.116766	0.961226	0.272877	LPL	1	2.14202	0.416667	0.124968	0.89093	0.281911
ANXA1	0.580561	0.484032	0.228188	0.231971	0.608728	0.469514	LINC01088	5.50806e-18	2.57901	0.341573	0.0637088	0.681265	0.151349	RPS29	3.3255e-08	2.32805	0.44898	0.125328	1.03375	0.308063	CAMK2D	3.94513e-20	2.52912	0.865079	0.263885	1.82186	0.640793	SREBF2	2.14337e-06	2.07761	0.555556	0.158615	1.06958	0.373956	CELF2	1	1.25435	0.666667	0.449835	1.78888	1.12774
RASGEF1C	0.698062	0.539911	0.215085	0.217548	0.568299	0.422884	EPHA3	1.51315e-17	3.6423	0.294382	0.0264505	0.545428	0.0564659	RPS7	3.33919e-08	2.09143	0.489796	0.169114	1.14785	0.408677	CBLB	4.15424e-20	2.75708	0.753968	0.188266	1.56541	0.444581	KATNBL1	2.14337e-06	2.03475	0.566667	0.174632	1.10653	0.401403	ATP1A1	1	2.48427	0.375	0.0960122	0.831427	0.208411
NDRG2	0.735575	0.36541	0.280601	0.3125	0.740349	0.61588	NNMT	1.58827e-17	1.65758	0.460674	0.153299	0.902155	0.3814	RPL22	3.34824e-08	2.62956	0.408163	0.0880965	0.888816	0.208186	HDAC9	8.82006e-20	3.91329	0.571429	0.0518905	1.06398	0.11864	KIAA1549L	2.27846e-06	5.26602	0.366667	0.0113666	0.704377	0.0262278	HOOK3	1	2.14052	0.416667	0.147066	0.990597	0.32493
COL9A3	0.74234	0.456237	0.239693	0.251202	0.61976	0.48596	MYO1B	1.78852e-17	4.31637	0.283146	0.0170648	0.565397	0.0374441	CRIP2	3.73141e-08	2.35025	0.435374	0.115889	0.957719	0.273765	HSPB7	9.68841e-20	3.77404	0.579365	0.052412	1.08211	0.13331	DISC1	2.29299e-06	2.175	0.544444	0.158099	1.12454	0.378663	TMEM117	1	2.15504	0.416667	0.147828	1.03239	0.340673
SPARC	0.758591	0.210795	0.336529	0.41226	0.926336	0.840662	MAMDC2-AS1	1.94e-17	2.39094	0.348315	0.0711035	0.67163	0.167666	MT-ND4	3.91639e-08	1.76358	0.612245	0.299161	1.62777	0.790864	LIMCH1	1.04694e-19	2.61615	0.753968	0.175489	1.44763	0.425642	PRIMA1	2.29299e-06	1.86475	0.744444	0.299406	1.60481	0.73809	PGP	1	2.43332	0.375	0.0960122	0.799717	0.204391
L1CAM	0.763108	0.642573	0.151486	0.134615	0.383657	0.262023	MYCBP2	2.08683e-17	1.61646	0.47191	0.169795	0.927128	0.404189	VAMP5	4.10846e-08	3.07971	0.37415	0.0621395	0.830403	0.14244	MYPN	1.04694e-19	5.02286	0.531746	0.019296	0.955599	0.048048	PLXDC2	2.62848e-06	1.85662	0.811111	0.327564	1.7413	0.832513	PELI2	1	3.04208	0.333333	0.0561341	0.680912	0.111947
ANXA2	0.771024	0.141432	0.35922	0.438702	0.97363	0.913763	NGF	2.80432e-17	2.21758	0.364045	0.0867463	0.736259	0.210216	MYL6	4.59177e-08	1.83511	0.55102	0.244887	1.3673	0.598683	SLC20A2	1.06404e-19	2.66274	0.714286	0.150456	1.28885	0.347207	COL28A1	3.07958e-06	1.83112	0.688889	0.250323	1.39641	0.617649	FRMD8	1	3.03061	0.333333	0.0543561	0.706736	0.118427
NFATC2	0.780594	0.751759	0.15628	0.146635	0.416006	0.26726	LIMA1	4.07016e-17	1.59856	0.458427	0.15785	0.878016	0.381384	FTL	4.59177e-08	1.86011	0.585034	0.268222	1.59702	0.734687	DAPK2	1.43501e-19	4.21462	0.555556	0.0396349	1.0553	0.0961025	PARD3	3.11374e-06	1.86715	0.866667	0.383622	1.94579	0.972467	TMEM98	1	4.57561	0.291667	0.017018	0.607873	0.0344804
GNG2	0.814103	0.427079	0.250879	0.270433	0.653759	0.522545	PDE10A	5.09241e-17	2.49707	0.334831	0.0642776	0.653639	0.151358	EEF1A1	4.86154e-08	1.97699	0.530612	0.212638	1.34473	0.542724	HACD1	1.4384e-19	3.95473	0.563492	0.0453716	1.01392	0.107304	RBMS3-AS3	3.12361e-06	1.86021	0.722222	0.286748	1.54441	0.70064	PRKX	1	2.30629	0.375	0.0909322	0.763623	0.2084
RARRES2	0.823413	0.547589	0.17162	0.161058	0.455112	0.332404	NFIA	5.5322e-17	1.44857	0.766292	0.382253	1.70472	0.974057	CAPZA2	5.05812e-08	2.04991	0.469388	0.142108	0.94899	0.323761	MTFR1	2.10594e-19	3.52832	0.587302	0.0706649	1.0904	0.158039	GRIK3	3.16626e-06	1.92663	0.622222	0.199948	1.24565	0.501431	BORCS5	1	2.96142	0.333333	0.0586741	0.741414	0.13198
MYOT	0.839524	0.557678	0.194631	0.19351	0.503153	0.367608	RUNX1T1	5.93784e-17	2.39159	0.341573	0.0716724	0.650689	0.161036	CAV2	5.16697e-08	3.22225	0.360544	0.0503408	0.726753	0.108386	SLC25A4	2.36669e-19	2.64876	0.738095	0.167405	1.44168	0.415212	TNS3	3.1887e-06	2.27354	0.5	0.126066	0.956244	0.286162	MARCH1	1	2.40895	0.375	0.0988062	0.8802	0.235667
ARHGEF26	0.842772	0.289621	0.300735	0.353365	0.788477	0.683993	MEG3	5.93784e-17	2.64881	0.321348	0.0517634	0.573109	0.116341	YBX3	5.21458e-08	2.40146	0.421769	0.115627	0.909797	0.247522	PDZRN3	3.08122e-19	2.56948	0.801587	0.209126	1.63969	0.530468	LINC01748	3.35793e-06	3.47719	0.4	0.039783	0.788003	0.102256	BTAF1	1	2.389	0.375	0.108712	0.886191	0.240764
TUBB2B	0.882382	1.15932	0.0699904	0.0456731	0.170883	0.0801354	SNX29	6.01928e-17	1.67448	0.435955	0.141638	0.834475	0.342449	MT-CYB	5.23385e-08	1.58402	0.727891	0.39591	1.85978	1.0327	ANO5	3.21667e-19	5.00675	0.52381	0.0187744	0.888709	0.0435775	ARHGEF28	3.81892e-06	3.6903	0.388889	0.035133	0.723747	0.0790694	ZNF708	1	1.9995	0.416667	0.146812	0.92625	0.323088
CAPS	0.891554	0.774314	0.0936401	0.0709135	0.230403	0.141058	GHR	6.5181e-17	2.63082	0.325843	0.0583049	0.626285	0.131527	RPS15A	5.23385e-08	2.45264	0.428571	0.112743	1.02939	0.2842	TMEM65	3.21882e-19	3.20635	0.619048	0.0907432	1.15861	0.21251	GAS2	3.91974e-06	3.1445	0.411111	0.0565745	0.764509	0.122056	RERE	1	1.43712	0.625	0.334773	1.49073	0.820012
MPZ	0.900575	0.448027	0.219559	0.227163	0.569135	0.446001	SLC38A2	6.58421e-17	1.56027	0.469663	0.169226	0.899587	0.401852	CD63	7.00685e-08	1.86264	0.557823	0.231515	1.37365	0.593932	PSD3	3.32355e-19	2.56103	0.809524	0.23442	1.71609	0.572769	LTBP1	3.99033e-06	2.12478	0.533333	0.158874	1.04881	0.354279	HIPK3	1	1.64273	0.5	0.233934	1.18028	0.543633
PRNP	0.907823	0.563188	0.16427	0.15625	0.421675	0.303796	FILIP1L	9.94654e-17	1.46979	0.521348	0.205916	1.05624	0.517088	ITM2A	7.05997e-08	4.42714	0.326531	0.0212375	0.717832	0.0476531	CLIC5	3.54895e-19	4.38564	0.539683	0.0318123	0.941756	0.0721764	SH3BP5	3.99033e-06	2.27646	0.5	0.129682	0.987509	0.298395	HPS5	1	2.82128	0.333333	0.0637541	0.716642	0.138206
SLC22A23	0.939215	0.558139	0.207095	0.217548	0.550299	0.404372	KCNT2	1.0601e-16	3.97281	0.280899	0.019909	0.547894	0.0454208	HYAL2	7.71574e-08	4.24068	0.326531	0.0212375	0.63305	0.0456672	RNF207	4.08028e-19	5.49758	0.515873	0.0138201	0.916983	0.0326991	POLK	4.69056e-06	2.12879	0.522222	0.153449	1.02506	0.342639	RAB2A	1	1.61476	0.5	0.235204	1.15607	0.537061
RETREG1	0.949273	0.174616	0.353468	0.441106	0.938391	0.866471	PCSK6	1.21633e-16	3.91678	0.280899	0.0210466	0.516722	0.0438191	WARS	7.77115e-08	2.73997	0.380952	0.0705296	0.753157	0.155467	SPHKAP	4.35667e-19	5.02342	0.52381	0.0200782	0.967129	0.048913	DLG2	4.82453e-06	1.83333	0.766667	0.309739	1.66826	0.79185	WWOX	1	1.44833	0.583333	0.338329	1.5602	0.866156
CD14	0.970751	0.999761	0.068712	0.0456731	0.17152	0.0894471	MGP	1.4084e-16	1.75277	0.420225	0.132253	0.850298	0.334845	RPL11	8.01565e-08	1.98259	0.510204	0.1914	1.23695	0.48162	ST3GAL1	4.80632e-19	2.97925	0.642857	0.113429	1.17693	0.250457	CACNA1D	4.84526e-06	4.46959	0.366667	0.0204082	0.678626	0.0429006	SRSF7	1	1.75155	0.458333	0.205232	1.08452	0.458371
GRIK3	0.975964	0.496717	0.207734	0.216346	0.545794	0.415094	PDE3A	1.79095e-16	1.77655	0.422472	0.13339	0.854683	0.332337	RPS2	8.12323e-08	2.08925	0.482993	0.168065	1.17777	0.424012	SYNPO2	6.70201e-19	2.72731	0.706349	0.162451	1.40716	0.382374	BCL2L14	4.84526e-06	2.19568	0.511111	0.134591	1.01258	0.323962	KATNBL1	1	1.73822	0.458333	0.181864	0.99712	0.413891
COL21A1	1	0.344903	0.283797	0.331731	0.755404	0.635791	ARHGAP29	3.14908e-16	2.34914	0.337079	0.0725256	0.648051	0.164628	SDCBP	8.23248e-08	3.12449	0.360544	0.0553225	0.753591	0.121293	CERS6	8.25488e-19	3.38797	0.595238	0.0805737	1.12627	0.181561	AC018742.1	5.39686e-06	5.3593	0.355556	0.0116249	0.747821	0.026738	GJC3	1	4.04928	0.291667	0.0256541	0.66035	0.0549647
PSAP	1	0.412511	0.231064	0.247596	0.618705	0.496839	DANT2	4.27057e-16	2.57529	0.321348	0.0605802	0.609907	0.131892	MT-ND5	8.98214e-08	2.12984	0.462585	0.142632	1.03973	0.349087	FSD2	8.25488e-19	4.24109	0.539683	0.0375489	0.967518	0.0827511	CATSPERB	5.4764e-06	2.45315	0.466667	0.104624	0.908927	0.239464	HOMER2	1	4.0603	0.291667	0.0266701	0.689981	0.0578561
SERPING1	1	0.476061	0.217322	0.233173	0.571886	0.441305	ABCA6	4.42803e-16	1.45065	0.739326	0.369738	1.69418	0.965155	RPL38	1.08606e-07	2.37895	0.421769	0.107236	0.955091	0.268031	ADCY5	1.03701e-18	4.76461	0.52381	0.0252934	0.934639	0.0553265	DIP2B	5.4764e-06	1.76593	0.744444	0.296823	1.5454	0.734746	SRGAP2C	1	2.26092	0.375	0.104902	0.835438	0.240941
RHOC	1	0.50033	0.145414	0.134615	0.374225	0.278281	NPEPPS	4.99054e-16	1.49142	0.474157	0.176906	0.901536	0.41902	FAU	1.09528e-07	2.12471	0.469388	0.151809	1.10583	0.380883	SLC16A7	1.03768e-18	3.94215	0.547619	0.0458931	0.95387	0.0987713	ZRANB2	5.74399e-06	1.72188	0.711111	0.281323	1.40435	0.658326	MVB12B	1	2.30267	0.375	0.115062	0.938265	0.274057
TMEM258	1	0.501852	0.145733	0.137019	0.376296	0.279635	LAMA2	6.01696e-16	1.47187	0.833708	0.489477	2.19778	1.35736	RPL29	1.12647e-07	2.20101	0.44898	0.131883	1.01465	0.323839	TNNI3	1.14347e-18	2.81399	0.666667	0.122034	1.28701	0.316884	UBA6-AS1	6.51491e-06	2.6052	0.444444	0.0891243	0.865978	0.204049	ATP1B3	1	2.23312	0.375	0.11176	0.843719	0.248285
AP1S2	1	0.287428	0.288271	0.340144	0.744736	0.645069	ATP8B1	6.46009e-16	1.82796	0.388764	0.111206	0.74828	0.272765	NDUFA12	1.12763e-07	2.62676	0.387755	0.0815417	0.821738	0.187593	TPM1	1.23324e-18	2.44647	0.888889	0.285789	1.89788	0.713208	MYO9A	6.89003e-06	1.7701	0.655556	0.242056	1.29181	0.57314	ERBIN	1	1.50597	0.541667	0.282703	1.31664	0.673718
ARAP2	1	0.480348	0.219559	0.240385	0.575894	0.443525	IMMP2L	6.52087e-16	1.39918	0.680899	0.313709	1.46786	0.818156	COX5B	1.14768e-07	1.94933	0.482993	0.157315	1.01644	0.376101	MAP3K20	1.31116e-18	3.10844	0.611111	0.100391	1.13044	0.217646	PRKCE	7.69866e-06	1.91021	0.577778	0.18884	1.14328	0.450163	DOK6	1	1.97613	0.416667	0.156464	1.00885	0.36664
PTPRZ1	1	0.26457	0.282199	0.330529	0.753432	0.660574	ELF1	7.12416e-16	1.46467	0.480899	0.183732	0.932669	0.443682	H2AFZ	1.15511e-07	2.92238	0.367347	0.0624017	0.761663	0.1403	ABLIM1	1.41084e-18	2.45628	0.928571	0.352803	2.1767	0.88559	FMNL2	7.94862e-06	1.77694	0.7	0.276156	1.46324	0.677404	EMP2	1	1.63014	0.5	0.231902	1.17297	0.542861
AZGP1	1	0.664327	0.118568	0.106971	0.301538	0.200543	SRPX2	8.21423e-16	1.46628	0.494382	0.189135	0.990751	0.477979	JUN	1.19668e-07	1.98213	0.496599	0.188516	1.22803	0.476946	XPR1	2.03302e-18	3.02604	0.626984	0.108735	1.2013	0.251039	BAZ2B	8.48193e-06	1.79464	0.633333	0.236373	1.25544	0.544251	NPAS3	1	2.28266	0.375	0.129794	1.00188	0.303203
AKT3	1	-0.180842	0.431767	0.606971	1.18969	1.27853	SLC25A13	9.62723e-16	1.49574	0.47191	0.173493	0.912894	0.424543	RPS27A	1.29696e-07	2.09457	0.482993	0.166492	1.19414	0.430927	LTBP1	2.04462e-18	2.73334	0.68254	0.150456	1.30476	0.33935	SAMD5	9.88504e-06	4.0015	0.366667	0.0263498	0.692404	0.0604762	MICU1	1	1.96651	0.416667	0.15748	1.00966	0.369086
PKN2-AS1	1	0.82248	0.102908	0.0913462	0.291522	0.175121	NAV3	9.63628e-16	2.20911	0.346067	0.0853242	0.685085	0.192927	AQP1	1.33374e-07	4.95014	0.312925	0.0131096	0.670393	0.0304257	LINC02147	2.4933e-18	4.64956	0.52381	0.0273794	1.02142	0.0684111	DANT2	1.09257e-05	2.77439	0.422222	0.0821493	0.821701	0.170806	TSPAN14	1	2.72062	0.333333	0.0713741	0.749761	0.156476
PDGFA	1	0.569461	0.144775	0.139423	0.360993	0.256939	EIF4G3	1.0375e-15	1.4269	0.496629	0.192264	0.959444	0.469314	RPS20	1.33374e-07	2.4018	0.414966	0.105926	0.935794	0.257089	NCKAP5	2.57205e-18	4.05546	0.539683	0.041721	0.985498	0.0962085	FBXO11	1.11399e-05	1.72209	0.677778	0.261431	1.35075	0.624326	KANK1	1	1.46627	0.541667	0.296419	1.36385	0.719603
CNP	1	0.627552	0.121764	0.111779	0.300069	0.204177	NBEAL1	1.13564e-15	1.33158	0.597753	0.26678	1.21736	0.66524	ATP5F1E	1.44058e-07	2.12183	0.455782	0.139486	1.02763	0.345209	LCLAT1	2.77674e-18	3.82075	0.547619	0.0482399	0.964594	0.108772	ADGRV1	1.1267e-05	5.58182	0.344444	0.00929992	0.699072	0.0209068	ZHX2	1	1.92336	0.416667	0.178562	1.07273	0.410169
SCCPDH	1	0.38873	0.238415	0.265625	0.616172	0.501154	ZBTB16	1.22634e-15	1.42835	0.689888	0.335609	1.53324	0.854383	PTPRM	1.45569e-07	1.78867	0.52381	0.210802	1.17422	0.499003	SRL	2.86772e-18	4.78333	0.515873	0.0219035	0.909749	0.0524779	LINGO2	1.13749e-05	4.46442	0.355556	0.0188582	0.683599	0.0434777	PPM1F	1	3.56648	0.291667	0.0327661	0.660162	0.0759701
MAL	1	0.397916	0.19495	0.198317	0.489377	0.391452	TNS2	1.29452e-15	1.52967	0.447191	0.161547	0.844847	0.378319	UBB	1.45569e-07	2.54443	0.401361	0.0930781	0.931475	0.234028	ACSS3	3.20477e-18	3.12422	0.603175	0.0943937	1.10638	0.208685	HAND2-AS1	1.26363e-05	1.90806	0.555556	0.183932	1.09534	0.425457	FGF1	1	3.41053	0.291667	0.0408941	0.661791	0.0845589
MYL4	1	0.894158	0.0808565	0.0661058	0.215362	0.121599	ABHD15-AS1	1.91151e-15	2.02417	0.355056	0.089306	0.667905	0.209929	ATP5ME	1.50109e-07	2.23099	0.428571	0.117986	0.924041	0.280402	ADPRHL1	3.3012e-18	4.76856	0.515873	0.0232073	0.953137	0.0568281	TRDN	1.27012e-05	2.13322	0.511111	0.138466	1.01409	0.336809	GNPTAB	1	2.11624	0.375	0.13081	0.908752	0.293893
RPL7	1	0.354303	0.191755	0.192308	0.538859	0.443765	STK3	2.32541e-15	1.37855	0.552809	0.240899	1.13223	0.592588	ACTB	1.63871e-07	1.66411	0.612245	0.307289	1.59263	0.804627	SLMAP	4.04572e-18	2.68173	0.68254	0.150196	1.30858	0.351326	RHOJ	1.27935e-05	2.56443	0.433333	0.0896409	0.813524	0.192526	SRPK2	1	1.51264	0.5	0.243332	1.16074	0.570038
PRRG4	1	0.544989	0.141898	0.135817	0.34801	0.250987	ADGRD1	2.47011e-15	3.184	0.285393	0.0346985	0.521082	0.0725492	RPL28	1.63871e-07	2.22241	0.442177	0.129785	1.01978	0.321963	AC011369.1	6.37578e-18	6.15618	0.492063	0.00782269	0.861985	0.0189982	LINC00511	1.27935e-05	1.95388	0.555556	0.173599	1.12538	0.429993	LAMA3	1	2.55384	0.333333	0.0929642	0.875046	0.213698
RPS17	1	0.950447	0.0540109	0.0372596	0.132443	0.0707204	COL5A2	2.6559e-15	1.36118	0.575281	0.249431	1.17423	0.626078	UBC	1.73433e-07	1.78409	0.557823	0.24043	1.37352	0.618607	THRB	7.30168e-18	3.87313	0.539683	0.0495437	0.966159	0.105343	MACROD2	1.27935e-05	2.48464	0.444444	0.0950659	0.874601	0.222955	TM7SF3	1	2.53202	0.333333	0.0932182	0.835931	0.203731
MT-CO1	1	-0.327687	0.498881	0.71274	1.42775	1.60492	BCL6	2.7605e-15	1.61281	0.41573	0.135666	0.792055	0.332856	RPL27A	1.98184e-07	2.06103	0.47619	0.160461	1.13242	0.408137	KIF21A	7.67651e-18	2.91777	0.619048	0.102216	1.09539	0.233795	RABGAP1	1.37013e-05	2.00534	0.522222	0.158874	1.00494	0.358607	LRRTM3	1	2.50586	0.333333	0.0916942	0.866932	0.217441
GRIK2	1	0.0945798	0.328859	0.40625	0.914823	0.876045	FCHSD2	3.90957e-15	1.65994	0.411236	0.13595	0.799404	0.327435	ADIRF	2.32314e-07	1.93345	0.496599	0.178553	1.16752	0.457192	ALPK2	1.61819e-17	5.05517	0.5	0.0182529	0.898969	0.0428918	INTS10	1.4011e-05	2.00423	0.533333	0.171274	1.0779	0.394205	DCLK3	1	8.7872	0.25	0.000762002	0.57697	0.00176545
PLCB1	1	-0.318657	0.452541	0.65625	1.27	1.43361	AC012404.1	4.33184e-15	2.8226	0.294382	0.0420933	0.544165	0.0973298	HSPA1A	2.80227e-07	2.52277	0.394558	0.0909806	0.927924	0.235943	PLCB4	1.72673e-17	3.37078	0.563492	0.0688396	0.963949	0.14566	USP32	1.42537e-05	1.99384	0.533333	0.163007	1.05595	0.385729	ROPN1B	1	8.53562	0.25	0.00127	0.583469	0.00213264
PRIMA1	1	0.246024	0.29722	0.355769	0.776362	0.687912	ARGLU1	4.67572e-15	1.30491	0.595506	0.270762	1.17958	0.648095	HLA-A	3.02763e-07	2.11865	0.44898	0.141584	1.02576	0.345	FBXO40	2.32045e-17	4.8344	0.5	0.0187744	0.839344	0.0450562	SIPA1L1	1.46085e-05	1.79308	0.644444	0.23844	1.32844	0.588221	MAPKBP1	1	3.10822	0.291667	0.0414021	0.597305	0.0905441
CAB39L	1	0.24359	0.309684	0.383413	0.820782	0.729776	SLC2A13	4.92899e-15	2.267	0.32809	0.0719568	0.635318	0.169248	RAMP3	3.02763e-07	5.65095	0.29932	0.0065548	0.562446	0.0149134	DOCK3	2.52909e-17	3.98345	0.52381	0.0393742	0.904873	0.0889601	RAB20	1.51061e-05	3.71441	0.366667	0.0335831	0.662224	0.0690993	AC016152.1	1	7.88397	0.25	0.001778	0.596077	0.00344422
ASAP2	1	0.0132591	0.384148	0.515625	1.03819	1.03226	ZFAND3	6.31971e-15	1.31354	0.622472	0.282992	1.27356	0.710703	RPS25	3.11024e-07	2.07083	0.462585	0.156266	1.10239	0.391196	KLHL31	2.60944e-17	4.84398	0.5	0.0200782	0.892017	0.0489246	GOLGA8A	1.6621e-05	2.71691	0.411111	0.0697494	0.726379	0.150469	NUP214	1	2.4892	0.333333	0.0942342	0.825118	0.205678
KCNH8	1	0.544558	0.155641	0.158654	0.416243	0.303022	TNRC6A	7.53228e-15	1.30547	0.608989	0.272184	1.21059	0.669365	SKP1	3.12705e-07	1.87131	0.496599	0.182748	1.11812	0.446479	SH3RF2	3.21989e-17	4.73437	0.5	0.0211213	0.877558	0.0514374	SFMBT2	1.77234e-05	2.934	0.4	0.0650995	0.765161	0.140104	CHRDL1	1	7.14337	0.25	0.002286	0.510956	0.00470607
RASSF4	1	0.0015267	0.378396	0.509615	1.00445	1.00378	UBE2E2	7.64869e-15	1.39616	0.516854	0.21587	1.05545	0.537505	UBA52	3.12839e-07	2.36919	0.408163	0.104877	0.916546	0.254994	GCNT2	3.40227e-17	5.2173	0.492063	0.0164276	0.886216	0.0376133	STOX2	1.80118e-05	1.75345	0.722222	0.294756	1.54462	0.738741	ART3	1	1.80426	0.416667	0.164592	0.987339	0.393527
IFITM3	1	0.263395	0.235219	0.25	0.660842	0.576701	CDK14	7.90561e-15	1.47883	0.453933	0.168658	0.879889	0.409529	ANO2	3.4295e-07	5.69513	0.29932	0.00943891	0.712087	0.0198416	PRKN	3.59105e-17	2.37735	0.896825	0.316819	1.99507	0.798705	TANC1	2.06978e-05	1.85606	0.577778	0.200207	1.17225	0.479824	WDR7	1	2.03536	0.375	0.13843	0.917235	0.31225
TSPAN11	1	0.38069	0.224992	0.247596	0.588311	0.479448	RORA-AS1	7.90561e-15	2.99231	0.285393	0.0366894	0.533088	0.084795	IGFBP4	3.88981e-07	2.59362	0.37415	0.079182	0.771861	0.176308	TRPM7	4.30037e-17	2.43045	0.730159	0.188527	1.401	0.449492	ATP9B	2.15439e-05	1.8715	0.544444	0.173857	1.02597	0.398194	CPXM2	1	5.77203	0.25	0.00609601	0.523274	0.0125034
SCN9A	1	0.243059	0.285395	0.341346	0.754637	0.668919	RB1	8.74249e-15	1.36537	0.501124	0.205347	0.974918	0.49518	RPL24	3.91642e-07	2.29001	0.414966	0.114053	0.918391	0.268336	SESN1	4.30742e-17	2.68639	0.642857	0.126467	1.17642	0.298928	B4GALNT4	2.17264e-05	3.92816	0.355556	0.0253165	0.647023	0.0580507	PMP22	1	1.18122	0.75	0.520701	2.04488	1.37801
CNTFR	1	0.86241	0.071908	0.0600962	0.181249	0.103728	MAP3K20	1.03236e-14	2.00259	0.34382	0.087884	0.630252	0.198135	RPL36AL	4.21094e-07	2.47459	0.387755	0.0896696	0.831779	0.209795	PTPRK	4.382e-17	2.89749	0.611111	0.110561	1.1365	0.249948	PTPRJ	2.31614e-05	1.80233	0.844444	0.361147	1.85406	0.933788	COL28A1	1	1.48825	0.5	0.258827	1.24436	0.631631
WNT6	1	0.664846	0.0875679	0.0769231	0.218612	0.143342	HECTD1	1.04099e-14	1.41376	0.467416	0.182309	0.883512	0.427057	MT-CO3	4.72084e-07	1.40232	0.789116	0.491085	2.09225	1.30488	PPFIBP1	4.77368e-17	2.37438	0.761905	0.221904	1.50729	0.517485	LRP6	2.36208e-05	1.90494	0.522222	0.15319	0.976281	0.365903	MEGF9	1	1.60801	0.458333	0.209804	1.10414	0.507754
RPL3	1	0.325018	0.176414	0.176683	0.482423	0.402082	SNX9	1.26688e-14	2.14892	0.32809	0.0742321	0.588677	0.166147	RPS8	4.96851e-07	2.07255	0.44898	0.149712	1.05834	0.369719	FBXO32	4.86348e-17	3.69062	0.531746	0.0485007	0.91772	0.110153	RAD51B	2.36856e-05	2.1547	0.477778	0.125549	0.92922	0.29578	OTUB1	1	2.90907	0.291667	0.0454661	0.577396	0.0989655
SMIM5	1	0.707372	0.0776606	0.0661058	0.185228	0.11745	MSRB3	1.48285e-14	1.83576	0.370787	0.111206	0.721036	0.259275	PFDN5	5.35055e-07	2.09475	0.428571	0.125328	0.908914	0.297777	NCEH1	6.19144e-17	4.63518	0.5	0.0268579	0.920494	0.0590097	SRGAP1	2.36856e-05	1.76448	0.6	0.21519	1.18953	0.514445	CEP95	1	2.24308	0.333333	0.0863602	0.674537	0.185189
ADGRL3	1	-0.00967976	0.373602	0.498798	1.03302	1.03734	ABL1	1.50225e-14	1.47832	0.442697	0.159841	0.848834	0.391926	PALMD	5.75474e-07	2.41207	0.380952	0.085999	0.754562	0.192015	RASGRP3	6.57808e-17	4.45165	0.5	0.0237288	0.822696	0.0567041	CAPN7	2.44279e-05	1.82695	0.544444	0.17799	1.0163	0.403401	COL12A1	1	3.04578	0.291667	0.0530861	0.677113	0.110864
LYPD6	1	0.703732	0.0715884	0.0600962	0.184588	0.11731	PHF21A	1.51405e-14	1.46404	0.453933	0.171786	0.886274	0.416682	NEDD8	6.10387e-07	3.08727	0.340136	0.0492921	0.69669	0.111987	GRAMD1B	7.59674e-17	4.53487	0.5	0.0260756	0.892382	0.0603049	PIEZO2	2.65555e-05	3.22356	0.377778	0.0457246	0.72372	0.107691	PIEZO2	1	3.08125	0.291667	0.0518161	0.722817	0.118024
PLEKHB1	1	0.791068	0.0735059	0.0625	0.178737	0.107151	GBE1	1.51723e-14	1.44056	0.485393	0.194824	0.976444	0.476073	RPLP1	6.42778e-07	1.81643	0.544218	0.235973	1.39407	0.62092	CASQ2	8.98027e-17	4.15996	0.507937	0.03103	0.868631	0.0745524	COL19A1	2.70686e-05	2.51191	0.422222	0.0875743	0.785454	0.189985	RHEB	1	1.55669	0.458333	0.199898	1.00686	0.464025
RELN	1	0.328367	0.245765	0.278846	0.659154	0.555723	SPRY1	1.52611e-14	2.00185	0.348315	0.0907281	0.676408	0.216232	PLSCR1	6.47608e-07	2.56138	0.367347	0.0783954	0.727844	0.16668	FBXL17	1.44151e-16	2.4428	0.714286	0.184355	1.37498	0.434055	FRAS1	2.71355e-05	3.87683	0.355556	0.0304831	0.695478	0.0661511	MPRIP	1	1.96124	0.375	0.137922	0.882305	0.310244
AP001783.1	1	0.847806	0.0728667	0.0625	0.197152	0.114299	TCF12	1.66712e-14	1.30608	0.620225	0.28157	1.26489	0.707203	IFNGR1	8.03891e-07	2.34814	0.387755	0.098322	0.799043	0.215334	NPAS2	1.45387e-16	3.90178	0.515873	0.043807	0.900837	0.0932993	FP236383.1	2.87422e-05	2.34874	0.444444	0.105399	0.845406	0.231818	MAPK8IP1	1	5.52228	0.25	0.00838202	0.575859	0.0168005
RPS14	1	0.306107	0.19527	0.203125	0.539891	0.456773	ARID5B	1.73027e-14	2.44786	0.307865	0.0608646	0.561854	0.129431	MORF4L1	8.68344e-07	1.7891	0.489796	0.191662	1.08221	0.447618	LRRC39	1.56308e-16	4.08155	0.507937	0.0357236	0.888961	0.0812269	LARP4	2.94605e-05	2.19463	0.455556	0.113407	0.836291	0.251293	DOCK9	1	2.2945	0.333333	0.0916942	0.751451	0.205642
RPS18	1	0.300555	0.165548	0.163462	0.45202	0.38118	MTUS1	1.80715e-14	1.57982	0.411236	0.141923	0.778009	0.332018	RPS5	8.81425e-07	2.26026	0.408163	0.111169	0.920168	0.273934	HOOK2	1.71956e-16	3.37375	0.547619	0.0664928	1.00772	0.15512	PXDN	2.94754e-05	2.26055	0.444444	0.101782	0.801003	0.228113	FGF7	1	2.90471	0.291667	0.0502921	0.593642	0.102773
LINC00327	1	0.773	0.0751039	0.0649038	0.194588	0.118411	MYO9A	1.89793e-14	1.33245	0.521348	0.217292	1.02249	0.534664	RPL18	8.89219e-07	2.04055	0.44898	0.144992	1.02738	0.361865	WDPCP	2.21054e-16	2.44302	0.706349	0.180704	1.37191	0.432554	SSFA2	3.00759e-05	2.32444	0.444444	0.105399	0.836049	0.231899	EGR2	1	5.32988	0.25	0.00889002	0.547009	0.01794
DDR1	1	1.24195	0.0313199	0.0180288	0.0697074	0.0300672	TTC17	2.22844e-14	1.2713	0.586517	0.261377	1.17302	0.654709	TMA7	8.98677e-07	2.13625	0.421769	0.128474	0.955943	0.310574	ACOT11	2.28696e-16	3.57107	0.531746	0.0550196	0.962334	0.12762	FBLN5	3.34159e-05	1.90962	0.522222	0.165332	0.998387	0.375815	DUSP15	1	5.10691	0.25	0.00787402	0.487562	0.0180689
ITGB4	1	0.359928	0.244167	0.28125	0.629355	0.520515	COL4A2	2.27207e-14	1.3384	0.71236	0.348407	1.52846	0.887083	PHACTR2	9.16873e-07	2.59888	0.360544	0.0768222	0.710137	0.157622	RABGAP1L	2.5416e-16	2.30309	0.873016	0.307432	1.90155	0.767432	INSC	3.43431e-05	1.8086	0.555556	0.179024	1.05707	0.429236	HNRNPA2B1	1	1.27264	0.625	0.342647	1.393	0.812198
IL1RAP	1	0.517006	0.1566	0.16226	0.418851	0.310081	TCF25	2.27762e-14	1.29386	0.546067	0.239192	1.06226	0.572129	TAGLN2	1.02841e-06	2.01474	0.435374	0.133193	0.935239	0.324271	ADGRL2	2.59171e-16	2.9336	0.587302	0.0980443	1.08206	0.227399	LRP1B	3.62653e-05	2.78075	0.4	0.0687161	0.813823	0.167922	PRICKLE1	1	2.95559	0.291667	0.0586741	0.680845	0.118455
CALM2	1	0.284139	0.129754	0.123798	0.374717	0.317227	CDC42BPA	2.34295e-14	1.28143	0.573034	0.253129	1.13224	0.623247	SEC62	1.08418e-06	1.86811	0.455782	0.162035	0.978194	0.374752	MICAL3	2.65499e-16	2.55203	0.65873	0.14811	1.24523	0.351931	MAP3K4	3.62653e-05	2.07353	0.477778	0.132782	0.909226	0.301721	MARF1	1	2.99867	0.291667	0.0576581	0.720857	0.124115
SBSPON	1	0.569597	0.0939597	0.0853365	0.229768	0.160459	SPRED2	2.35658e-14	2.0184	0.337079	0.0824801	0.628289	0.195427	HSP90AB1	1.09546e-06	1.93799	0.442177	0.140797	0.925956	0.334904	PPARGC1B	4.36862e-16	4.3568	0.492063	0.0279009	0.849081	0.0632355	KHDRBS3	3.68631e-05	1.75281	0.588889	0.20434	1.16099	0.501228	ERC1	1	1.34615	0.541667	0.302007	1.31725	0.729987
TCIM	1	0.392185	0.161074	0.164663	0.427106	0.340743	SCARA5	2.45648e-14	4.63644	0.251685	0.0110922	0.462958	0.0233963	HLA-DRA	1.09546e-06	4.44606	0.29932	0.0173047	0.659789	0.0419741	AL450384.2	6.20403e-16	4.01924	0.5	0.0385919	0.86998	0.0820689	ZNF518A	3.79132e-05	2.20071	0.444444	0.103591	0.803943	0.237839	NMRK1	1	2.87126	0.291667	0.0520701	0.643696	0.11643
ANGPTL7	1	0.904697	0.0409076	0.0288462	0.0985011	0.0538178	ARFGEF1	2.45648e-14	1.5284	0.417978	0.146189	0.792259	0.34988	SEC61G	1.09546e-06	2.94111	0.340136	0.0558469	0.700692	0.124146	PLN	6.80873e-16	3.05847	0.563492	0.0808344	1.06914	0.206698	LAMB1	3.81084e-05	1.6888	0.8	0.359855	1.74095	0.899645	AUTS2	1	1.50826	0.458333	0.243586	1.1603	0.571082
PXMP2	1	1.98178	0.0198146	0.00721154	0.0416972	0.0107223	SF1	3.33568e-14	1.33465	0.498876	0.210182	0.958105	0.4929	OST4	1.15355e-06	2.63149	0.360544	0.0744625	0.779365	0.174323	AC022034.2	8.77582e-16	5.42605	0.468254	0.0127771	0.819634	0.029104	LDLR	4.18451e-05	3.28331	0.366667	0.0433996	0.673804	0.0941983	SBSPON	1	2.18596	0.333333	0.0906782	0.729935	0.212072
LINC01116	1	1.20234	0.0303611	0.0180288	0.0738571	0.0327683	MBD5	3.70766e-14	1.29659	0.586517	0.263936	1.19284	0.660025	ERG	1.18561e-06	4.87071	0.292517	0.0115364	0.577823	0.0263827	PPP1R1C	9.32039e-16	4.82464	0.47619	0.0195567	0.830721	0.0446847	SH3RF1	4.23336e-05	2.09804	0.477778	0.140015	0.959778	0.31941	TFDP2	1	1.89135	0.375	0.149098	0.903575	0.33348
SIK3	1	-0.0779327	0.396612	0.551683	1.08796	1.1241	NFAT5	3.70766e-14	1.34459	0.492135	0.203925	0.962706	0.49312	GAPDH	1.19229e-06	1.72706	0.52381	0.217619	1.22089	0.543487	IPO9-AS1	1.01905e-15	2.92888	0.579365	0.106128	1.11404	0.23804	TLE1	4.23735e-05	2.01017	0.488889	0.140015	0.944079	0.329198	LDLRAD3	1	2.73143	0.291667	0.0548641	0.604453	0.117798
CORO2A	1	1.28212	0.0242889	0.0120192	0.0597345	0.0249957	SBF2	3.85729e-14	1.29915	0.6	0.273606	1.2353	0.688785	CYB5R3	1.29873e-06	2.47108	0.367347	0.0825905	0.753962	0.184796	CBR4	1.34054e-15	2.38723	0.690476	0.185919	1.34552	0.433665	GDAP1	4.33834e-05	3.01071	0.377778	0.0514079	0.694426	0.117243	LONRF2	1	4.63706	0.25	0.018542	0.637373	0.0352018
FOSB	1	0.908481	0.0380313	0.0264423	0.094891	0.0516708	DPYD	3.98951e-14	1.28928	0.640449	0.292947	1.32203	0.754054	H3F3A	1.46491e-06	2.25257	0.401361	0.111694	0.909805	0.271082	NAV1	1.50861e-15	2.57036	0.626984	0.138722	1.16608	0.316252	SERINC5	4.70797e-05	2.11502	0.466667	0.128391	0.903986	0.292077	ITPR2	1	2.15148	0.333333	0.10541	0.736774	0.21926
CDK2AP2	1	0.642858	0.071908	0.0625	0.174453	0.115171	LINC00513	4.2518e-14	1.34381	0.532584	0.227531	1.09748	0.580323	KANK3	1.54202e-06	4.14823	0.29932	0.0207132	0.584173	0.0437793	KLHL24	1.73281e-15	2.67951	0.603175	0.119426	1.10607	0.274364	AATK	4.70797e-05	2.0428	0.488889	0.144407	0.982356	0.340377	AC066613.2	1	4.53074	0.25	0.016764	0.626176	0.0369659
IGSF1	1	0.835529	0.0581655	0.0480769	0.148307	0.0857988	PRICKLE2	4.30139e-14	2.06364	0.32809	0.0765074	0.596369	0.178213	HSPE1	1.73915e-06	2.98356	0.333333	0.0524384	0.696777	0.119872	MYH6	1.80505e-15	3.00826	0.563492	0.0860495	1.08704	0.218559	SCRG1	4.70797e-05	2.81029	0.388889	0.0630328	0.734258	0.143696	SLC7A2	1	2.74452	0.291667	0.0571501	0.646683	0.127221
HSPB1	1	0.360591	0.176095	0.182692	0.468467	0.382124	ARID1B	4.72579e-14	1.33646	0.719101	0.350967	1.54138	0.897597	MT-ND2	1.76908e-06	1.7662	0.530612	0.226796	1.35758	0.614463	TRIM54	2.3033e-15	4.89314	0.468254	0.0164276	0.810606	0.0411814	ADAMTS8	5.01552e-05	2.70578	0.4	0.0738827	0.806506	0.174016	KIAA1549L	1	4.48654	0.25	0.018034	0.625932	0.0380746
SMIM29	1	0.758038	0.056248	0.0456731	0.132667	0.0805539	ABI2	5.90846e-14	1.74003	0.366292	0.110068	0.679258	0.255498	DNAJA1	1.77491e-06	2.64113	0.353741	0.0739381	0.751793	0.165232	SCN5A	2.55568e-15	4.52572	0.47619	0.0237288	0.85687	0.0571916	ITSN1	5.2009e-05	1.77101	0.555556	0.196073	1.0926	0.457891	KIAA0232	1	1.82913	0.375	0.147066	0.8532	0.321455
SERPINA5	1	0.974283	0.0386705	0.0276442	0.0917972	0.0477762	BNIP3L	6.5848e-14	1.37496	0.469663	0.184016	0.891833	0.441511	DYNLL1	1.88849e-06	2.17044	0.408163	0.122181	0.942314	0.298515	PPM1L	3.41304e-15	3.57974	0.507937	0.0521512	0.892056	0.113728	NKAIN3	5.51909e-05	1.79563	0.888889	0.409713	2.03885	1.07318	BBS2	1	1.61268	0.416667	0.183388	0.963992	0.425546
UBASH3B	1	0.781232	0.0712688	0.0637019	0.188773	0.114126	KANSL1L	7.20691e-14	1.25095	0.557303	0.240899	1.08149	0.598257	NDUFA4	1.9505e-06	1.82532	0.469388	0.169114	1.05868	0.426066	ITGA7	3.57478e-15	3.89593	0.492063	0.0401565	0.833628	0.0838252	AC015923.1	5.69584e-05	3.18612	0.366667	0.0464996	0.70298	0.106198	LTBP1	1	1.8191	0.375	0.166116	0.94096	0.36658
RPL35	1	0.274835	0.152445	0.152644	0.406706	0.346997	COL4A1	8.54957e-14	1.28751	0.568539	0.255688	1.14541	0.630309	LGALS1	1.97005e-06	1.71808	0.557823	0.249607	1.45331	0.691212	MGAT5	3.73017e-15	2.86376	0.563492	0.0902216	0.99567	0.21062	HIVEP3	5.69635e-05	1.96061	0.511111	0.167657	1.06921	0.399789	VIM	1	1.08283	0.75	0.538735	2.05739	1.44039
KCNK5	1	0.631114	0.0936401	0.0889423	0.239964	0.161362	KANSL1	9.08783e-14	1.23637	0.602247	0.280432	1.21517	0.696283	RPS16	1.9796e-06	2.13213	0.414966	0.124803	0.959188	0.312749	GREB1L	4.12366e-15	3.88693	0.492063	0.0391134	0.877659	0.0907448	CEP170	6.14832e-05	2.19017	0.444444	0.115991	0.841628	0.254081	RIF1	1	1.86248	0.375	0.151384	0.912349	0.343448
RPLP1	1	0.203889	0.240972	0.271635	0.663486	0.59744	SSBP2	9.08783e-14	1.27757	0.649438	0.309158	1.35543	0.782681	CHCHD2	2.07104e-06	2.05541	0.414966	0.128736	0.89773	0.299963	JPH2	4.13095e-15	4.71125	0.468254	0.020339	0.829585	0.048157	SCFD2	6.28749e-05	2.06989	0.466667	0.130199	0.899066	0.297953	P2RY14	1	4.25324	0.25	0.019304	0.571219	0.0396047
S100A1	1	0.51544	0.100991	0.0961538	0.261663	0.189989	ZNF609	9.48013e-14	1.33144	0.485393	0.19653	0.951545	0.489626	PDCD10	2.19175e-06	2.60106	0.346939	0.0668589	0.663312	0.144211	CKMT2-AS1	4.1496e-15	3.14497	0.531746	0.0670143	0.922826	0.158224	SF1	6.41723e-05	1.65114	0.6	0.234306	1.16299	0.530799	TTC3	1	1.57364	0.416667	0.174244	0.886391	0.3915
CYP27C1	1	0.627467	0.111537	0.110577	0.293956	0.199836	RIC1	1.00547e-13	1.5454	0.402247	0.137372	0.753123	0.325666	TMBIM4	2.23601e-06	2.92593	0.333333	0.0550603	0.708447	0.127199	NNT	4.41144e-15	3.0162	0.547619	0.0857888	0.984384	0.188287	PDE3A	6.42603e-05	1.93072	0.511111	0.15784	1.00933	0.376645	CCDC171	1	2.62455	0.291667	0.0627381	0.652224	0.139024
LAMP1	1	0.390551	0.153084	0.157452	0.382751	0.304334	ASAP1	1.05764e-13	1.60498	0.395506	0.137941	0.768432	0.322191	PPP1R14A	2.34799e-06	3.61943	0.306122	0.0317252	0.609193	0.0660328	RASAL2	4.53949e-15	2.35531	0.68254	0.172099	1.27895	0.409927	AC073050.1	6.45543e-05	5.29424	0.322222	0.0103332	0.628925	0.0220687	THSD7A	1	2.07481	0.333333	0.104394	0.73244	0.228244
AC022523.1	1	0.701895	0.057846	0.0492788	0.158411	0.100318	TANK	1.05764e-13	1.56037	0.393258	0.13083	0.72717	0.309346	RPS26	2.41858e-06	2.31567	0.37415	0.0904562	0.769284	0.209167	PLD1	7.03576e-15	2.81285	0.571429	0.10352	1.04411	0.232684	LRMDA	6.6159e-05	1.67366	0.8	0.344097	1.70532	0.880269	SSFA2	1	2.09841	0.333333	0.11176	0.776849	0.242388
SPHK1	1	0.586883	0.0933205	0.0889423	0.224008	0.154578	PLAGL1	1.08591e-13	3.31266	0.265169	0.0287258	0.487627	0.0613301	RPS9	2.43675e-06	1.94198	0.44898	0.161772	1.05451	0.396648	USP13	7.79526e-15	3.69249	0.492063	0.0422425	0.826908	0.0948445	PAXBP1	6.6159e-05	1.86277	0.511111	0.164299	0.96617	0.369891	SPTAN1	1	1.54179	0.416667	0.186182	0.92756	0.421942
ITM2C	1	0.633102	0.0814957	0.0757212	0.204452	0.136515	GPHN	1.09151e-13	1.30512	0.586517	0.266212	1.20617	0.666415	COX6A1	2.43675e-06	2.77968	0.340136	0.0610907	0.720952	0.143092	HSDL2	1.11206e-14	2.90814	0.547619	0.0878748	0.974222	0.198597	MYO10	6.71654e-05	2.87631	0.377778	0.0557995	0.719506	0.134063	STIM2	1	2.53127	0.291667	0.0668021	0.636302	0.143119
NPTX2	1	0.535295	0.109939	0.108173	0.266113	0.19093	PTPRD	1.12132e-13	2.62131	0.289888	0.0506257	0.555895	0.114073	PARK7	2.43675e-06	2.20763	0.387755	0.10409	0.817099	0.241867	TMEM164	1.51249e-14	4.04302	0.47619	0.0341591	0.827855	0.0752554	MAGI1	7.01239e-05	1.88687	0.522222	0.173082	1.05194	0.407995	ARHGAP26	1	1.7248	0.375	0.156718	0.872156	0.35147
MARVELD1	1	0.66601	0.0607223	0.0528846	0.147715	0.0956047	VCAN	1.24472e-13	2.66412	0.28764	0.0474972	0.559897	0.111902	S100A10	2.65783e-06	1.66209	0.557823	0.251966	1.38439	0.665541	LRRFIP2	1.54225e-14	2.24138	0.730159	0.223468	1.45587	0.527919	BBS2	7.21836e-05	1.76713	0.533333	0.176699	1.01234	0.415242	KLHL28	1	2.10507	0.333333	0.12319	0.846096	0.269468
DGKG	1	0.244233	0.247683	0.293269	0.663965	0.585396	EXT1	1.34051e-13	1.28951	0.555056	0.249147	1.15677	0.637464	MT-CO1	2.74864e-06	1.30449	0.809524	0.533561	2.18879	1.43707	LDLRAD4	1.54663e-14	3.37374	0.507937	0.0599739	0.897964	0.131317	COL5A2	7.22375e-05	1.61431	0.677778	0.276931	1.36925	0.671814	PHKB	1	1.73257	0.375	0.16002	0.894706	0.361381
ZFP36	1	0.296764	0.214765	0.237981	0.572978	0.488409	FBLN1	1.45188e-13	2.8631	0.278652	0.0401024	0.554412	0.0969756	RPS23	2.75639e-06	2.03206	0.428571	0.143157	1.01247	0.356602	ARHGAP10	1.63705e-14	2.60184	0.603175	0.130639	1.12714	0.295469	ADAMTS9	8.73251e-05	2.29228	0.433333	0.109274	0.88935	0.256703	OSBPL8	1	1.69477	0.375	0.158242	0.856812	0.349785
TMEM255A	1	1.05073	0.0258869	0.0168269	0.0658522	0.0323302	CEP350	1.48639e-13	1.30562	0.476404	0.191695	0.892704	0.459476	TACC1	2.80793e-06	1.44634	0.619048	0.307027	1.38025	0.738123	TRAK2	1.80326e-14	3.0016	0.531746	0.0774446	0.916605	0.171758	PYGL	9.42831e-05	2.28337	0.422222	0.0968742	0.802414	0.225423	ZNF518A	1	1.93852	0.333333	0.109982	0.731286	0.247772
RPL13A	1	0.275303	0.17961	0.188702	0.492414	0.422471	ZRANB2	1.51005e-13	1.24807	0.564045	0.256542	1.11193	0.620013	PSMB3	2.81592e-06	2.41692	0.360544	0.0812795	0.737373	0.185807	LHFPL6	2.03144e-14	2.33962	0.666667	0.176793	1.26237	0.405854	AKAP12	9.80785e-05	1.6138	0.633333	0.25549	1.28078	0.614824	CCNH	1	1.28525	0.5	0.266701	1.14432	0.630297
GRIA1	1	0.527647	0.0888463	0.0853365	0.233525	0.167606	FAM172A	1.63036e-13	1.30582	0.507865	0.216155	1.00654	0.53195	SELENOM	2.87883e-06	1.8604	0.44898	0.153382	0.991973	0.383376	KCNMB2-AS1	2.53706e-14	3.81708	0.484127	0.0451108	0.918918	0.101554	SCAPER	0.000101241	1.64408	0.577778	0.210798	1.10832	0.500329	PPP4R2	1	1.67904	0.375	0.156972	0.84796	0.348451
KCNS3	1	0.573761	0.0786194	0.0733173	0.203186	0.140954	WDFY3	1.63923e-13	1.29206	0.496629	0.205347	0.955654	0.502918	TUBA1B	2.87883e-06	1.8305	0.462585	0.171998	1.04551	0.417863	EXOG	2.70759e-14	2.99379	0.531746	0.0800522	0.942087	0.179409	LDLRAD4	0.000101929	2.79992	0.377778	0.0671661	0.725699	0.142452	SIRT2	1	2.39442	0.291667	0.0708661	0.630007	0.15437
P3H2-AS1	1	1.91237	0.0137424	0.00480769	0.0355686	0.00957308	RASA1	1.68273e-13	1.34251	0.467416	0.185438	0.887088	0.446689	NPC2	2.87883e-06	2.19083	0.387755	0.10173	0.833671	0.25085	WNK2	3.14935e-14	4.82244	0.452381	0.0182529	0.79831	0.0422749	PLSCR4	0.000103018	1.58617	0.655556	0.270989	1.32297	0.650984	SCRN1	1	2.34552	0.291667	0.0683261	0.596405	0.148826
HAMP	1	1.85197	0.0159795	0.00721154	0.0463927	0.0130684	RFTN1	1.71324e-13	3.48044	0.260674	0.0273038	0.479942	0.0537198	RPL10A	2.87883e-06	1.80848	0.462585	0.169376	1.02577	0.412647	PTPRG	4.03242e-14	2.25854	0.833333	0.287353	1.80571	0.723932	BICD1	0.00010492	1.73014	0.577778	0.215965	1.1854	0.521666	RAI14	1	2.44168	0.291667	0.0739141	0.689574	0.167848
RPS15	1	0.238636	0.194631	0.207933	0.530855	0.466001	CALD1	1.71804e-13	1.37696	0.835955	0.445677	1.88103	1.1445	RPL14	2.87989e-06	1.93704	0.435374	0.147876	0.970076	0.356138	CORIN	4.39447e-14	4.73956	0.452381	0.0205997	0.832592	0.0474895	FAM198B-AS1	0.000109969	3.20739	0.355556	0.0498579	0.6579	0.0960043	PPP1R1C	1	3.4025	0.25	0.0327661	0.54822	0.0667715
ZNF503	1	0.892762	0.0300415	0.0216346	0.0669053	0.0365892	RHOJ	1.85772e-13	2.17402	0.31236	0.0702503	0.577435	0.159706	YWHAB	2.96136e-06	2.09401	0.387755	0.100682	0.739239	0.228192	DHRSX	4.64169e-14	2.62381	0.571429	0.108735	1.02812	0.255689	PRKN	0.000114022	1.63842	0.744444	0.325756	1.5991	0.819038	MAGI2	1	1.2755	0.5	0.306325	1.32091	0.758312
RBP1	1	0.684324	0.0594439	0.0528846	0.148634	0.0950572	GAB2	1.87129e-13	1.43661	0.433708	0.159556	0.852125	0.403297	DEPP1	3.13114e-06	2.22266	0.387755	0.103566	0.904591	0.273942	PPARGC1A	5.44598e-14	4.65102	0.452381	0.0208605	0.817313	0.0491004	BCAS3	0.000116178	1.59603	0.677778	0.289848	1.41226	0.706638	COBLL1	1	1.97509	0.333333	0.123444	0.798668	0.270765
ARHGEF10	1	0.981595	0.0322787	0.0240385	0.0753483	0.038867	TPRG1	1.91482e-13	2.95601	0.27191	0.0352673	0.504751	0.081223	GUK1	3.13114e-06	2.30321	0.367347	0.0849502	0.734219	0.198524	SYNE1	5.90578e-14	2.41525	0.619048	0.14811	1.14443	0.337409	KANTR	0.000122359	2.22711	0.422222	0.101524	0.803196	0.233712	FBXL7	1	1.28961	0.5	0.276353	1.21699	0.679223
CADM4	1	0.524817	0.0728667	0.0673077	0.175478	0.125152	WWOX	1.93783e-13	1.32268	0.642697	0.301479	1.40603	0.802564	ATP6V0E1	3.26333e-06	1.8719	0.428571	0.140273	0.875288	0.323806	PPP1R9A	6.68346e-14	2.19096	0.666667	0.167145	1.1855	0.403898	ABCA9-AS1	0.000138756	1.94136	0.5	0.159649	1.02268	0.380919	MED12L	1	3.49086	0.25	0.0358141	0.638154	0.0764341
ACTB	1	0.134123	0.305849	0.366587	0.844785	0.792825	FRMD3	1.96184e-13	2.15434	0.325843	0.0904437	0.693074	0.202617	COX17	3.30488e-06	2.75713	0.333333	0.058731	0.663362	0.130358	CAP2	6.84888e-14	3.70644	0.47619	0.0398957	0.813341	0.0918227	METAP1D	0.000147406	2.47127	0.388889	0.0777577	0.701832	0.168458	NAALADL2	1	1.19357	0.541667	0.337821	1.40455	0.851807
UBC	1	0.254861	0.244807	0.280048	0.663808	0.581995	DIAPH2-AS1	2.27608e-13	2.95481	0.274157	0.0406712	0.518265	0.0839641	RPL37	3.30492e-06	2.19313	0.387755	0.105139	0.838687	0.252465	ZNF106	8.11511e-14	2.55332	0.571429	0.113168	0.998204	0.256115	ACSBG1	0.000147707	5.22189	0.311111	0.00981658	0.616871	0.0226021	GPM6A	1	3.24488	0.25	0.0294641	0.518569	0.0692374
CELSR2	1	1.67406	0.014062	0.00600962	0.0343532	0.0108927	EYS	2.27608e-13	2.27466	0.303371	0.0631399	0.563763	0.145397	ITGA6	3.30641e-06	1.94976	0.414966	0.128998	0.851998	0.298615	MYL2	9.22936e-14	2.25952	0.706349	0.190352	1.42978	0.509012	CAMK2D	0.000148641	1.58339	0.666667	0.274089	1.3399	0.662982	SLC25A46	1	2.44333	0.291667	0.0789942	0.709887	0.174009
NGFR	1	0.486559	0.127197	0.13101	0.323075	0.240742	ASH1L	2.3691e-13	1.21966	0.620225	0.294653	1.25355	0.729789	DDIT4	3.62595e-06	1.85033	0.442177	0.15548	0.980481	0.379777	AC108058.1	9.94772e-14	5.38731	0.436508	0.0119948	0.759404	0.0268032	HES4	0.000150924	2.4008	0.4	0.0844743	0.737189	0.187651	DMD	1	0.818202	0.708333	0.575819	2.01311	1.54305
KCNG1	1	0.999048	0.0268456	0.0192308	0.0655842	0.0333513	TC2N	2.5696e-13	1.66304	0.377528	0.122867	0.718401	0.286625	BCAP31	3.92987e-06	2.78805	0.326531	0.0521762	0.620604	0.117356	GAS2	1.15017e-13	3.48176	0.484127	0.0508475	0.849829	0.113221	RALYL	0.000150924	1.66131	0.722222	0.297081	1.56635	0.787521	SH3GLB2	1	3.14919	0.25	0.0322581	0.490977	0.0690169
PPDPF	1	0.34746	0.133269	0.135817	0.339713	0.276084	SENP6	3.09602e-13	1.26242	0.514607	0.227531	1.01155	0.547785	LAPTM4A	3.92987e-06	1.70575	0.47619	0.180126	1.0412	0.445846	BZW2	1.15017e-13	3.42513	0.484127	0.0500652	0.807382	0.109418	UTRN	0.000165984	1.56487	0.8	0.382588	1.72073	0.936479	RAP1GDS1	1	1.60549	0.375	0.152908	0.815717	0.346655
MOXD1	1	0.586873	0.100032	0.0997596	0.258123	0.179043	COL15A1	3.57552e-13	1.53094	0.404494	0.14306	0.80324	0.355294	RPL4	4.03274e-06	2.30443	0.367347	0.0896696	0.765807	0.209413	SAMD4A	1.23463e-13	2.12939	0.801587	0.268579	1.64992	0.673671	SGK3	0.000167272	2.51691	0.388889	0.080341	0.75902	0.181079	LIMS2	1	2.42301	0.291667	0.0855982	0.75651	0.191332
DNASE2	1	0.725893	0.0396293	0.0324519	0.0910475	0.0560336	CALCRL	3.61519e-13	3.30218	0.260674	0.0284414	0.483704	0.0611557	RPL31	4.27368e-06	1.89136	0.435374	0.157577	0.998471	0.379838	CPED1	1.27979e-13	2.84615	0.531746	0.0881356	0.954661	0.200652	IGSF11	0.000169444	1.71053	0.555556	0.200207	1.1208	0.489598	CNP	1	1.88359	0.333333	0.118364	0.778025	0.27689
MIA	1	0.580828	0.0338766	0.0264423	0.0764855	0.0517791	CLMP	3.81012e-13	3.27934	0.258427	0.0255973	0.46597	0.0593382	RPL10	4.37799e-06	1.42107	0.639456	0.361825	1.63855	0.935663	RILPL1	1.28695e-13	2.91757	0.515873	0.0735332	0.875936	0.170112	MBOAT2	0.000174243	1.73151	0.533333	0.182382	1.04135	0.439539	LINC00486	1	1.21887	0.5	0.294895	1.21813	0.704517
WDR72	1	2.00219	0.012464	0.00480769	0.0320129	0.00808759	MSI2	4.16532e-13	1.52137	0.397753	0.141354	0.750015	0.328674	RGS5	4.89397e-06	3.1028	0.319728	0.0555847	0.768374	0.126273	STXBP6	1.31014e-13	3.2116	0.5	0.0657106	0.889054	0.143815	MXI1	0.000192875	1.93593	0.455556	0.133816	0.851617	0.300926	LRFN5	1	3.2022	0.25	0.0378461	0.559879	0.0783857
PDK4	1	0.0681827	0.341962	0.447115	0.937429	0.908944	PARD3	4.1879e-13	1.31983	0.72809	0.352389	1.56501	0.922387	RPS11	4.93435e-06	2.23719	0.380952	0.102517	0.848051	0.249334	PRELID2	1.40349e-13	3.07472	0.515873	0.0771838	1.00116	0.185915	SSH1	0.000196697	1.97068	0.455556	0.135624	0.874023	0.30476	TMEM123	1	2.31554	0.291667	0.0843282	0.676779	0.177615
RDX	1	-0.0705757	0.393416	0.548077	1.04884	1.08089	BCAS3	5.35345e-13	1.24627	0.573034	0.263936	1.17615	0.665276	CDH5	5.05539e-06	5.76146	0.272109	0.00550603	0.535042	0.0129584	KLHL7	1.59463e-13	3.20771	0.5	0.0680574	0.929662	0.15358	ACER3	0.000196977	2.21558	0.411111	0.0981658	0.758671	0.218701	CLIP4	1	1.76767	0.333333	0.109728	0.664971	0.244798
CMTM5	1	0.731041	0.0415468	0.0348558	0.0982475	0.0603388	NCOA7	5.69509e-13	1.641	0.364045	0.112344	0.678032	0.270802	EIF1	5.05917e-06	1.51989	0.591837	0.313582	1.5082	0.800649	ANKRD1	1.66349e-13	2.57062	0.611111	0.151499	1.33734	0.387184	NCOA2	0.00019846	1.55094	0.644444	0.271764	1.30953	0.653882	STARD9	1	1.43308	0.416667	0.201168	0.968536	0.473228
TMEM100	1	0.545691	0.0846916	0.0817308	0.213032	0.150703	NCOR2	5.97813e-13	1.67444	0.357303	0.107793	0.65886	0.256321	HLA-DRB5	5.09044e-06	5.75895	0.272109	0.00550603	0.5226	0.0125958	USP28	2.15932e-13	3.3687	0.484127	0.051369	0.84131	0.120208	ACACA	0.000204623	1.6974	0.511111	0.169465	0.947101	0.396514	GAS2L3	1	1.62644	0.375	0.156718	0.867189	0.369514
DOLPP1	1	2.31152	0.00990732	0.00240385	0.0232318	0.00472361	HIF3A	6.12854e-13	1.29258	0.532584	0.238055	1.09359	0.593493	LDHA	5.18054e-06	2.11088	0.380952	0.101993	0.744185	0.227733	DISC1	2.15932e-13	2.35776	0.619048	0.152021	1.19121	0.369471	SLC4A4	0.000209894	3.48471	0.333333	0.0364247	0.62775	0.0751261	DYNLL1	1	1.90746	0.333333	0.131572	0.879493	0.319011
LRRTM1	1	0.765343	0.0332375	0.0264423	0.081944	0.0490178	SNED1	6.228e-13	2.7624	0.274157	0.0415245	0.517009	0.0951064	MT-ND1	5.18054e-06	1.58364	0.55102	0.262716	1.3619	0.677406	RBM24	2.2136e-13	4.39801	0.444444	0.0216428	0.728739	0.0496171	SESN3	0.000215598	2.54417	0.377778	0.0705244	0.702819	0.16108	ITM2C	1	2.31294	0.291667	0.0789942	0.704108	0.187049
ITLN1	1	1.45925	0.0143816	0.00721154	0.0411242	0.0151525	THADA	6.43182e-13	1.63476	0.368539	0.118316	0.706747	0.285812	VAMP2	5.23766e-06	2.82485	0.326531	0.0550603	0.6773	0.128127	WNK1	2.55418e-13	2.31586	0.603175	0.142894	1.06004	0.321277	DOCK4	0.000222688	1.72734	0.533333	0.194782	1.08506	0.464875	OSTF1	1	2.2746	0.291667	0.0810262	0.663208	0.17771
LIMD2	1	1.87108	0.00926814	0.00240385	0.0193673	0.00533178	SYNE1	6.65622e-13	1.57311	0.386517	0.134812	0.742788	0.315023	SAP18	5.3584e-06	2.25358	0.367347	0.091505	0.754744	0.212163	MSI2	3.53448e-13	2.2546	0.619048	0.155411	1.10331	0.352114	SLC24A4	0.000232629	3.14016	0.344444	0.0439163	0.649685	0.0987395	TAOK3	1	1.54332	0.375	0.151892	0.786624	0.343824
DAGLA	1	0.792166	0.0325983	0.0264423	0.0806442	0.0473601	SEPT11	7.21089e-13	2.24987	0.298876	0.0642776	0.557406	0.145718	ELOB	6.05278e-06	2.21372	0.37415	0.098322	0.808224	0.237568	HADHB	3.6632e-13	2.28297	0.611111	0.149153	1.10253	0.345977	AC008056.1	0.00023915	1.74811	0.877778	0.402997	2.0091	1.07229	FAM19A5	1	1.86365	0.333333	0.124206	0.789519	0.285464
CTXND1	1	0.75817	0.0763822	0.0745192	0.19549	0.120139	LRP1	7.57229e-13	1.7358	0.346067	0.100683	0.641494	0.239027	SOX18	6.32605e-06	5.41293	0.272109	0.00760357	0.546598	0.0169285	ANKRD2	3.71076e-13	4.43614	0.444444	0.0250326	0.852005	0.0602491	RELL1	0.000239619	3.38006	0.333333	0.035908	0.601483	0.076243	FBXL5	1	1.5786	0.375	0.167894	0.839406	0.364829
ASPA	1	0.404484	0.199105	0.22476	0.512091	0.408969	USP34	8.75241e-13	1.17709	0.642697	0.308589	1.2766	0.762178	TCF4	6.34837e-06	1.42898	0.612245	0.296801	1.34324	0.718608	C14orf180	4.42712e-13	4.52647	0.436508	0.0187744	0.749261	0.0472646	ANKS1B	0.000244403	1.85343	0.477778	0.150607	0.93661	0.357185	PDXK	1	2.99249	0.25	0.0381001	0.520405	0.082302
RIC8A	1	1.02226	0.0242889	0.0180288	0.0583379	0.0291477	VTI1A	9.00159e-13	1.40149	0.426966	0.163823	0.823214	0.39454	LY6E	6.34837e-06	3.51473	0.29932	0.034085	0.655173	0.0778592	DDX60L	4.56472e-13	3.73963	0.460317	0.0393742	0.79391	0.0868512	NRBP2	0.000259132	1.92533	0.444444	0.124774	0.805534	0.282101	MICAL2	1	3.21844	0.25	0.0431801	0.634463	0.0909276
KIRREL3-AS1	1	1.02443	0.0230105	0.0168269	0.0613493	0.03063	RAD51B	9.02263e-13	1.75052	0.350562	0.106086	0.695709	0.261378	NACA	6.57618e-06	1.9565	0.414966	0.134767	0.905885	0.321947	COMMD10	4.76198e-13	2.30905	0.603175	0.145502	1.09097	0.335744	ASPH	0.000280453	1.47312	0.722222	0.324722	1.44448	0.773311	GDI1	1	2.20761	0.291667	0.0800102	0.645903	0.179412
RASGEF1A	1	0.869644	0.019495	0.0132212	0.0424939	0.0234795	SVIL	9.08799e-13	1.5126	0.397753	0.139932	0.771757	0.342032	SOX17	6.60218e-06	7.41484	0.265306	0.00157315	0.527111	0.0040589	ROR1	4.77671e-13	2.10238	0.730159	0.217471	1.41558	0.545982	EPC2	0.00028159	2.08265	0.422222	0.112116	0.790076	0.250087	RPS6KA2	1	2.32453	0.291667	0.0906782	0.717649	0.190243
AL035409.1	1	1.06944	0.0262065	0.0204327	0.0679203	0.0329402	CDKAL1	9.84866e-13	1.25194	0.505618	0.218999	0.991201	0.537357	RPL6	6.69002e-06	1.91478	0.421769	0.140797	0.929334	0.341121	MEF2A	5.03851e-13	2.06932	0.738095	0.23781	1.44007	0.569546	NRCAM	0.00029533	2.6255	0.366667	0.0638078	0.690295	0.14939	ST13	1	2.19377	0.291667	0.0815342	0.640153	0.178996
AC005383.1	1	2.69944	0.00862895	0.00240385	0.0198394	0.00308008	AL138828.1	1.08907e-12	2.47416	0.28764	0.0565984	0.583598	0.133326	RPL7A	6.78183e-06	1.95473	0.414966	0.134767	0.915916	0.326935	SLC25A36	5.18354e-13	2.38331	0.579365	0.1309	1.01598	0.290976	ST6GALNAC2	0.000319202	1.94498	0.455556	0.135624	0.906839	0.324595	ZMYND11	1	1.57214	0.375	0.164084	0.847279	0.370457
CFL1	1	0.296861	0.155321	0.164663	0.404739	0.340837	MIRLET7BHG	1.24909e-12	1.38842	0.422472	0.159841	0.799747	0.383846	CLEC2B	6.79903e-06	5.34962	0.272109	0.00917672	0.545866	0.0176507	PDZD2	5.73947e-13	2.10011	0.833333	0.300652	1.7611	0.753275	AL139807.1	0.000345388	1.94173	0.433333	0.115991	0.802032	0.277777	MERTK	1	2.23627	0.291667	0.0820422	0.67973	0.187787
DEPDC7	1	0.708586	0.029722	0.0240385	0.0702154	0.0435484	SPATA6	1.25141e-12	1.23207	0.604494	0.281854	1.22954	0.708066	HMGB1	6.87106e-06	1.45057	0.612245	0.318039	1.45073	0.786199	AC018464.1	7.48002e-13	4.35226	0.436508	0.0216428	0.752511	0.053492	AF117829.1	0.000349239	2.13785	0.411111	0.109016	0.788994	0.241322	WASHC4	1	1.83267	0.333333	0.133604	0.796216	0.293941
BMS1P14	1	0.26304	0.274848	0.34375	0.743225	0.651762	PHF3	1.27826e-12	1.57825	0.370787	0.121729	0.689808	0.287174	TMEM59	6.87106e-06	1.68902	0.462585	0.170687	0.975522	0.413775	NHSL1	7.54348e-13	3.12924	0.484127	0.0584094	0.801961	0.131524	NEK1	0.000372585	1.64509	0.533333	0.203823	1.07313	0.479532	ARL5A	1	2.93912	0.25	0.0408941	0.543116	0.0898924
MRPL53	1	1.92324	0.00958773	0.00360577	0.021296	0.0056591	MEG8	1.3143e-12	2.96799	0.262921	0.0341297	0.490481	0.0778062	RBP7	6.87106e-06	5.08434	0.272109	0.00786576	0.508531	0.0193494	DECR1	8.47406e-13	2.18669	0.626984	0.164537	1.11866	0.373393	ADGRL3	0.000372734	1.64562	0.833333	0.389822	1.8718	1.01445	WDR86	1	2.93966	0.25	0.0401321	0.557873	0.0929044
AL389885.1	1	0.879437	0.0214126	0.015625	0.057233	0.0315163	ABCA5	1.61519e-12	2.53344	0.278652	0.0500569	0.499758	0.106144	PDLIM1	6.92708e-06	3.23467	0.306122	0.0419507	0.650168	0.0928493	MTUS1	1.05676e-12	2.18839	0.619048	0.157497	1.08794	0.358934	CDK14	0.000374245	1.60244	0.533333	0.192973	1.00241	0.449816	EIF3E	1	1.73168	0.333333	0.118618	0.699357	0.26609
TRPV4	1	1.68368	0.0131032	0.00721154	0.0340557	0.010726	NUTM2A-AS1	1.67781e-12	1.31093	0.449438	0.182594	0.866618	0.441964	SEM1	6.99653e-06	1.7328	0.435374	0.153907	0.872781	0.350147	VCL	1.06603e-12	1.96854	0.761905	0.245372	1.43138	0.595352	FADS3	0.000374744	1.44386	0.677778	0.285973	1.31018	0.690636	CLDN19	1	9.24995	0.208333	0.000508001	0.422511	0.000863196
AL139158.2	1	1.41943	0.0131032	0.00721154	0.0330219	0.0124735	AC012409.2	1.6996e-12	1.58796	0.379775	0.13083	0.760276	0.321239	PSMB9	7.23098e-06	3.36291	0.29932	0.0346093	0.595667	0.0761677	PRKAG2	1.36306e-12	2.31933	0.595238	0.14498	1.12753	0.349499	PHLPP1	0.000380905	1.90726	0.444444	0.129166	0.843825	0.302552	AFAP1L2	1	1.81146	0.333333	0.128778	0.79546	0.29735
NPPA-AS1	1	1.26969	0.0131032	0.00721154	0.0362855	0.0152095	CCNH	1.74614e-12	1.23742	0.523596	0.235779	1.04957	0.580741	RPL5	8.29971e-06	1.84769	0.428571	0.148401	0.91393	0.347213	CHPT1	1.46542e-12	2.02946	0.738095	0.238592	1.41964	0.569886	ATP10B	0.000393705	2.88259	0.344444	0.0467579	0.63774	0.114204	DEPTOR	1	3.06114	0.25	0.0474981	0.633813	0.100758
MDK	1	0.508555	0.029722	0.0240385	0.0668738	0.04747	TRPC1	1.77067e-12	1.59796	0.361798	0.115188	0.67176	0.274874	UQCR11	8.31607e-06	2.7199	0.326531	0.0608285	0.690187	0.140533	TMEFF2	1.73633e-12	4.94783	0.420635	0.0151239	0.708548	0.0328605	AC113383.1	0.000398004	4.84539	0.3	0.0126582	0.589109	0.0275284	EYA2	1	2.1925	0.291667	0.0840742	0.696055	0.198889
YPEL4	1	1.29841	0.014062	0.00841346	0.0341227	0.0140142	DENND4C	1.96534e-12	1.45728	0.393258	0.141069	0.742565	0.337242	FCN3	8.57748e-06	6.2369	0.265306	0.00419507	0.566957	0.0100643	GRIP2	1.80265e-12	4.90906	0.420635	0.0148631	0.713966	0.0340957	GNAQ	0.000404723	1.65453	0.511111	0.180573	0.969128	0.418414	TOGARAM1	1	1.84315	0.333333	0.131826	0.810223	0.298583
METRNL	1	0.793148	0.0303611	0.0252404	0.069278	0.0405627	SDCCAG8	2.07029e-12	1.3078	0.444944	0.178612	0.851922	0.433696	UBL5	8.70739e-06	2.13233	0.367347	0.0928159	0.736774	0.221887	CADPS	2.0268e-12	4.09239	0.436508	0.0271186	0.782754	0.0672979	SGMS1	0.000413602	1.5694	0.555556	0.214415	1.08895	0.509328	ZNF106	1	1.7573	0.333333	0.126492	0.731806	0.276965
ANKRD33B	1	0.447541	0.152764	0.167067	0.407042	0.313629	PBX3	2.16215e-12	1.57823	0.366292	0.119454	0.685679	0.285111	ATP5PF	9.07415e-06	2.00067	0.394558	0.121919	0.861544	0.293822	EPS15L1	2.08594e-12	2.66783	0.515873	0.0899609	0.891665	0.204144	COL27A1	0.000415862	2.91006	0.344444	0.0519246	0.658244	0.116817	SAMD12	1	1.80357	0.333333	0.124714	0.805746	0.303615
LRRCC1	1	0.60915	0.0565676	0.0528846	0.136645	0.0916591	AC087286.2	2.27511e-12	1.59294	0.366292	0.12116	0.70572	0.292583	RPS21	9.24719e-06	2.574	0.333333	0.0663346	0.693212	0.155259	ATXN1	2.236e-12	2.21429	0.611111	0.155932	1.11486	0.365737	MAP4K4	0.000417761	1.51551	0.555556	0.210023	1.02097	0.48314	ATXN1	1	1.52729	0.375	0.169164	0.859028	0.386705
NPC2	1	0.318422	0.112176	0.112981	0.282992	0.232946	MIR29B2CHG	2.31851e-12	1.54107	0.368539	0.120876	0.668115	0.28265	TOMM7	1.03977e-05	2.02097	0.387755	0.114053	0.829183	0.276268	TBC1D1	2.55059e-12	3.3998	0.460317	0.0492829	0.789775	0.10793	L3MBTL4	0.000418917	3.95779	0.311111	0.0237665	0.592287	0.0506998	S100B	1	1.33936	0.458333	0.232918	1.12663	0.601077
CLN5	1	0.665213	0.0220518	0.0168269	0.0493713	0.031416	TNXB	2.96316e-12	3.36546	0.249438	0.0261661	0.475784	0.0574353	LPAR6	1.15689e-05	2.37339	0.340136	0.0760357	0.664266	0.167211	ASB15	2.68109e-12	5.27453	0.412698	0.00990874	0.694876	0.0255941	DLG5	0.000423312	2.38868	0.377778	0.0805993	0.707778	0.179473	UST	1	1.80748	0.333333	0.141478	0.850558	0.324324
SIPA1L2	1	0.235424	0.268456	0.330529	0.699543	0.620757	ANGPT1	3.09182e-12	3.86041	0.240449	0.0176337	0.453694	0.0387665	MMRN2	1.1665e-05	4.39914	0.272109	0.012323	0.477606	0.0286023	PPM1K	2.82509e-12	2.14353	0.634921	0.177314	1.19026	0.417272	FOXP1	0.000437395	1.56282	0.588889	0.251098	1.22993	0.598551	DDB2	1	2.06454	0.291667	0.0828042	0.624939	0.188584
REEP6	1	2.22736	0.00767018	0.00240385	0.0171465	0.00368639	CFLAR	3.31953e-12	1.26249	0.467416	0.197952	0.887186	0.467088	HLA-DRB1	1.17264e-05	4.51707	0.272109	0.0128474	0.536404	0.0305312	TBX20	3.16692e-12	3.17388	0.47619	0.0654498	0.848084	0.137974	MICALL2	0.000510528	1.63411	0.511111	0.180573	0.984858	0.432054	MRPS6	1	2.07526	0.291667	0.0861062	0.640537	0.193072
TMEM132A	1	0.784389	0.026526	0.0216346	0.065569	0.0385908	MUC20-OT1	3.82688e-12	1.20453	0.537079	0.247725	1.06611	0.602231	LHFPL6	1.26263e-05	1.64335	0.455782	0.182223	0.954515	0.413004	DLG2	3.26581e-12	2.09639	0.809524	0.304042	1.7994	0.779314	COL12A1	0.000519774	3.09517	0.333333	0.0480496	0.650278	0.101834	MMP28	1	2.73425	0.25	0.0464821	0.534139	0.100837
WDR64	1	0.950226	0.0217322	0.0168269	0.0570118	0.029912	UBR5	3.82688e-12	1.32445	0.433708	0.172639	0.822526	0.411847	RPS24	1.28108e-05	1.99095	0.401361	0.134767	0.928284	0.325662	NDRG4	3.29031e-12	4.59391	0.420635	0.0179922	0.715137	0.0423412	CRTC3	0.000526827	1.46195	0.633333	0.261173	1.22502	0.627406	CCT3	1	1.99833	0.291667	0.0858522	0.601219	0.187577
DHRS12	1	3.59782	0.00639182	0.00120192	0.01301	0.00108099	TXNRD1	3.99783e-12	1.45981	0.388764	0.139078	0.749745	0.340662	SELENOW	1.28865e-05	1.66731	0.462585	0.190351	1.03215	0.450402	EYA4	3.50705e-12	3.96007	0.436508	0.0341591	0.783562	0.0736357	EFNA5	0.000546257	2.08499	0.411111	0.107207	0.806666	0.256475	CHKA	1	2.14238	0.291667	0.0970282	0.734585	0.219675
PTTG1	1	2.47226	0.00639182	0.00120192	0.0123996	0.00224591	CYTH3	4.27074e-12	1.46483	0.391011	0.142776	0.758584	0.344494	RBM8A	1.28865e-05	2.37666	0.340136	0.0762979	0.67089	0.168964	ATP11A	3.63754e-12	2.94416	0.484127	0.0698827	0.822131	0.15333	IFNGR2	0.000574933	1.45327	0.655556	0.280289	1.29168	0.674834	ITGA7	1	2.6903	0.25	0.0533401	0.539355	0.105045
AC138150.2	1	2.33296	0.00639182	0.00120192	0.0154907	0.00309368	PAN3	4.70299e-12	1.20901	0.48764	0.211604	0.938301	0.514569	TMEM50A	1.36187e-05	2.05242	0.37415	0.106974	0.771604	0.247197	PPP1R13L	3.72472e-12	4.08973	0.428571	0.0242503	0.708196	0.0587518	SPIDR	0.000574933	1.51048	0.611111	0.254715	1.23028	0.615277	MYL9	1	1.49507	0.375	0.180594	0.904815	0.420043
ALDOA	1	0.803107	0.0111857	0.00600962	0.0229305	0.013206	JPX	5.68135e-12	1.17668	0.54382	0.250284	1.07343	0.616126	MT-ND3	1.43192e-05	1.42771	0.585034	0.296801	1.40514	0.762416	GOT1	3.82683e-12	3.61409	0.444444	0.0380704	0.748505	0.087062	PRDM16	0.000590924	2.18054	0.388889	0.0906742	0.721079	0.209523	SVIP	1	2.6844	0.25	0.0528321	0.548279	0.107603
MFAP4	1	0.445168	0.0543305	0.0504808	0.13168	0.0983742	ATRX	6.1647e-12	1.19393	0.503371	0.22554	0.979582	0.546424	ITM2B	1.50184e-05	1.48314	0.585034	0.295228	1.41766	0.750813	FAM110B	3.88283e-12	3.19418	0.468254	0.0584094	0.773539	0.120048	SLC26A3	0.000624121	1.63979	0.466667	0.141565	0.838076	0.351358	ZMYND8	1	1.32163	0.416667	0.223774	1.00493	0.526402
FGFBP2	1	0.584956	0.0322787	0.0276442	0.0804071	0.0543168	CMSS1	6.33385e-12	1.31863	0.424719	0.168373	0.81238	0.407099	ZFP36L1	1.56763e-05	1.76429	0.414966	0.142895	0.82821	0.321728	MACF1	3.93726e-12	1.97337	0.738095	0.243286	1.41181	0.582378	APP	0.000654742	1.44678	0.733333	0.341772	1.5034	0.825414	PRKD1	1	1.34616	0.416667	0.228092	1.05855	0.55408
PLCB2	1	23.647	0.00511345	0	0.0130507	0	WASF3	6.77887e-12	3.28183	0.244944	0.0238908	0.43328	0.0542601	IGFBP2	1.56763e-05	4.35781	0.272109	0.0167803	0.560095	0.0359652	AC008496.2	4.63974e-12	5.00458	0.412698	0.0140808	0.71223	0.031839	ZEB1	0.000657144	1.49286	0.588889	0.23689	1.14378	0.56524	ISCA1	1	2.59565	0.25	0.0515621	0.524901	0.108136
GALR1	1	0.760162	0.0274848	0.0228365	0.0714469	0.0427988	CRYBG3	6.90644e-12	2.23488	0.28764	0.0617179	0.521745	0.135852	SRI	1.59584e-05	1.94321	0.380952	0.11248	0.749286	0.254695	GBE1	5.38274e-12	2.07702	0.68254	0.212516	1.32964	0.506091	BPTF	0.000660144	1.44351	0.655556	0.290106	1.29825	0.682625	TNKS2	1	2.05769	0.291667	0.1016	0.714482	0.223591
TFAP2C	1	1.05829	0.0191755	0.0144231	0.0477178	0.0231985	CELF1	7.07313e-12	1.29526	0.426966	0.170364	0.807756	0.409738	FLI1	1.62551e-05	4.3041	0.272109	0.0175669	0.533891	0.0350934	FYB2	5.65683e-12	5.60501	0.404762	0.00886571	0.690316	0.0202238	WWTR1	0.000692762	1.81577	0.444444	0.141565	0.847666	0.321346	SFXN5	1	1.9875	0.291667	0.0934722	0.65767	0.210744
LMNA	1	0.150212	0.286034	0.353365	0.743339	0.690085	MFAP5	8.16751e-12	3.9589	0.233708	0.0145051	0.423401	0.0333369	GIMAP4	1.73916e-05	6.07142	0.258503	0.00419507	0.528801	0.0103097	ALPK3	6.46682e-12	4.75963	0.412698	0.0161669	0.673992	0.0348985	PAG1	0.000694854	2.44862	0.366667	0.0800827	0.72915	0.179498	PRDX6	1	2.04584	0.291667	0.10287	0.720007	0.227429
PRRT1	1	1.66526	0.0108661	0.00600962	0.0255372	0.00812217	ABCC9	8.28197e-12	3.08282	0.253933	0.0358362	0.49985	0.0737496	ANXA2	1.80445e-05	1.38569	0.666667	0.364709	1.61889	0.935701	MTSS1	7.33939e-12	3.19312	0.460317	0.0542373	0.794086	0.124485	ADIPOR2	0.000707782	1.52668	0.555556	0.217773	1.07324	0.511665	HS2ST1	1	2.64719	0.25	0.0551181	0.587696	0.120161
AL117329.1	1	2.79579	0.00607223	0.00120192	0.0156676	0.00227143	EXOC4	8.59568e-12	1.18737	0.568539	0.267918	1.16443	0.676931	PSME1	1.84923e-05	2.38142	0.333333	0.0705296	0.661424	0.165459	NLGN1	7.93294e-12	2.05426	0.738095	0.238853	1.51318	0.616597	DOCK1	0.000723007	1.59387	0.522222	0.198657	1.02272	0.463688	GRIK1	1	2.65025	0.25	0.0543561	0.623304	0.129097
GBP2	1	0.413983	0.105785	0.108173	0.262181	0.202929	TTC28	9.09425e-12	1.22086	0.678652	0.334187	1.43235	0.862035	PPIA	1.86415e-05	1.91104	0.394558	0.128474	0.833483	0.297154	KCND3	8.5427e-12	3.49221	0.444444	0.040678	0.776108	0.0991582	WASHC1	0.000726321	1.65895	0.488889	0.176699	0.931589	0.396902	TAF3	1	1.67331	0.333333	0.141986	0.791265	0.320762
HS3ST2	1	0.503627	0.102908	0.106971	0.273321	0.200244	ASXL1	9.42411e-12	1.32953	0.420225	0.168658	0.804722	0.400004	ACTG1	1.94822e-05	1.48513	0.55102	0.270058	1.30828	0.675194	CHCHD3	9.53931e-12	2.06618	0.619048	0.166102	1.10948	0.395689	PARD3B	0.000753916	1.61272	0.9	0.432446	1.98718	1.11787	FAM178B	1	4.437	0.208333	0.012954	0.452509	0.0260761
DSG1-AS1	1	23.5898	0.00479386	0	0.0125459	0	PLCB4	9.82955e-12	2.52999	0.276404	0.0602958	0.560888	0.122431	KLF4	2.0231e-05	2.84462	0.306122	0.0492921	0.615112	0.111822	MLF1	1.02856e-11	3.83899	0.428571	0.0312907	0.704875	0.0690857	CHPT1	0.000804036	1.48484	0.588889	0.246706	1.16881	0.58362	TACC1	1	1.10534	0.5	0.317501	1.23683	0.759059
RNASE4	1	1.28356	0.0131032	0.00841346	0.0319773	0.0132596	PRKN	9.85646e-12	1.21952	0.631461	0.297782	1.3167	0.776018	RHOA	2.03296e-05	1.65331	0.442177	0.167278	0.910568	0.386847	ACTC1	1.04839e-11	1.9232	0.793651	0.261799	1.56427	0.69137	ARHGAP32	0.000823041	1.74775	0.455556	0.14854	0.856647	0.339003	CNTRL	1	1.64145	0.333333	0.136652	0.770148	0.316158
LPP	1	-0.649916	0.51582	0.800481	1.44525	1.80638	UBE2K	1.01103e-11	1.35716	0.4	0.150171	0.74086	0.356626	TMBIM6	2.09398e-05	1.6854	0.435374	0.160199	0.912904	0.381	CASZ1	1.04839e-11	5.08245	0.404762	0.0122555	0.669235	0.0277313	JPX	0.000823565	1.44137	0.622222	0.275381	1.25462	0.653852	SYT14	1	4.43278	0.208333	0.014478	0.513866	0.0306291
PNMA1	1	0.774356	0.0294024	0.0252404	0.0704691	0.0418001	RSRP1	1.02026e-11	1.12835	0.566292	0.270762	1.10342	0.653101	H3F3B	2.18977e-05	1.32738	0.680272	0.404038	1.74589	1.05962	SMYD2	1.24991e-11	4.09627	0.420635	0.0258149	0.713812	0.0591242	FGGY	0.000875608	1.96839	0.411111	0.115474	0.776468	0.262323	RPS12	1	1.63852	0.333333	0.135382	0.802411	0.333146
WFDC2	1	1.08112	0.0118249	0.00721154	0.0263994	0.0125649	CENPP	1.06874e-11	2.03136	0.296629	0.0688282	0.556962	0.16749	TXN	2.26602e-05	2.40761	0.333333	0.0768222	0.700911	0.175134	COG5	1.27821e-11	2.02435	0.634921	0.178357	1.13759	0.419331	TMEM165	0.000892538	1.48092	0.555556	0.228106	1.06968	0.522279	PAK2	1	1.40119	0.375	0.174244	0.821554	0.39364
POLR2J3-1	1	0.659667	0.0316395	0.0276442	0.0703116	0.0450795	R3HDM2	1.14455e-11	1.2634	0.440449	0.182878	0.838229	0.436085	ARPC2	2.32234e-05	1.88791	0.387755	0.127687	0.796768	0.284576	MAPRE2	1.2797e-11	2.01101	0.642857	0.182008	1.16855	0.438328	STAT3	0.000892538	1.45602	0.577778	0.245931	1.13635	0.571571	CSGALNACT1	1	1.43161	0.375	0.186944	0.90381	0.434752
EPHB3	1	1.53372	0.0105465	0.00600962	0.02515	0.00875815	COL8A1	1.23668e-11	1.2923	0.465169	0.19653	0.94996	0.499199	COX6C	2.41336e-05	2.0121	0.37415	0.111694	0.799326	0.265018	CPEB3	1.50264e-11	2.14962	0.587302	0.146284	1.03635	0.343538	TRPS1	0.000909197	1.53861	0.533333	0.206665	1.04649	0.492246	MPP5	1	1.90921	0.291667	0.0955042	0.635747	0.212313
CDKN2C	1	0.759471	0.0303611	0.0264423	0.0688369	0.0412332	PIBF1	1.30259e-11	1.2655	0.438202	0.178896	0.83682	0.434695	SELENOP	2.41336e-05	1.84358	0.401361	0.134767	0.859589	0.321754	NEK10	1.56383e-11	4.00732	0.420635	0.0265971	0.731332	0.0648737	SETD5	0.000933019	1.38923	0.677778	0.300956	1.32993	0.723485	OSBPL1A	1	1.65722	0.333333	0.147828	0.809055	0.332877
AL358779.1	1	1.50067	0.00798977	0.00360577	0.0195472	0.00695149	FBXO42	1.30275e-11	1.70791	0.330337	0.100114	0.615491	0.231398	NPM1	2.45004e-05	2.20389	0.346939	0.0865233	0.69832	0.198279	TANC1	1.5906e-11	2.01888	0.65873	0.194003	1.23538	0.47125	AFAP1L2	0.000954775	1.91479	0.422222	0.123224	0.815553	0.28839	MPP6	1	4.34735	0.208333	0.015748	0.483576	0.0300928
AL365181.1	1	1.66861	0.00798977	0.00360577	0.0201222	0.00637335	ZNF721	1.35405e-11	1.30607	0.420225	0.165813	0.785851	0.394059	ANXA5	2.56004e-05	1.53607	0.47619	0.197955	1.0078	0.469907	KAT6B	1.87154e-11	2.09612	0.595238	0.155932	1.05503	0.363149	PTPN12	0.000962084	1.4127	0.622222	0.265306	1.20053	0.62707	MARC1	1	4.21562	0.208333	0.014224	0.442734	0.0295369
CDKN2B	1	1.17532	0.0185363	0.0144231	0.0473061	0.0212231	PTGIS	1.40037e-11	3.63422	0.235955	0.0184869	0.440382	0.0435965	PLXNA2	2.62293e-05	3.34536	0.285714	0.0356581	0.549084	0.069515	ADAM23	1.95907e-11	2.38746	0.531746	0.1103	0.916668	0.252203	GAS7	0.000974294	1.51046	0.855556	0.42418	1.8515	1.0594	CAMK2B	1	4.3949	0.208333	0.015748	0.506497	0.0308657
ADAP1	1	1.08284	0.0115053	0.00721154	0.0270162	0.0128453	EVA1C	1.47097e-11	1.52805	0.361798	0.12372	0.676853	0.289334	GADD45B	2.77871e-05	2.4156	0.333333	0.083377	0.741712	0.187377	ICA1	1.99309e-11	4.65969	0.404762	0.0161669	0.645019	0.0352178	NAIP	0.000979002	1.74009	0.444444	0.141307	0.818915	0.321785	TC2N	1	1.64036	0.333333	0.150368	0.801445	0.33229
AC105053.1	1	0.823328	0.0220518	0.0180288	0.0582332	0.0333253	ZNF521	1.71297e-11	2.00801	0.298876	0.0745165	0.567058	0.173711	PRDX1	2.79228e-05	1.96606	0.380952	0.118511	0.826491	0.284404	CACNA2D1	2.81519e-11	1.99485	0.666667	0.20704	1.26166	0.491692	AC002429.2	0.00107829	2.80753	0.333333	0.0565745	0.671667	0.128189	ILF2	1	2.49215	0.25	0.0561341	0.537151	0.119024
CAVIN3	1	0.357368	0.123043	0.128606	0.312953	0.252184	MAP4K4	1.77631e-11	1.23769	0.444944	0.189135	0.850823	0.450371	CDKN1C	2.85679e-05	3.28141	0.285714	0.0351337	0.55962	0.0743064	PDE1C	2.85028e-11	1.96935	0.785714	0.288396	1.63071	0.717312	SGIP1	0.00114391	2.13346	0.377778	0.0896409	0.69602	0.206381	KLHL32	1	4.25526	0.208333	0.014732	0.469029	0.0308562
RPL32	1	0.192402	0.166507	0.176683	0.45517	0.408441	GPC6	1.85477e-11	2.39597	0.274157	0.0540387	0.544047	0.12871	SEPT7	2.91765e-05	1.40966	0.530612	0.252229	1.14761	0.593055	XIRP2	2.88583e-11	4.05545	0.412698	0.0234681	0.67538	0.0564039	NME3	0.00114391	1.71479	0.444444	0.146215	0.809873	0.322144	PRDM16	1	1.89715	0.291667	0.0962662	0.647027	0.21855
TUBA1A	1	0.218988	0.248322	0.299279	0.652784	0.582881	TAF1D	1.89465e-11	1.20298	0.469663	0.205063	0.903186	0.493126	ATP5MG	2.91765e-05	1.7737	0.408163	0.143157	0.862402	0.336707	DCP1B	2.99942e-11	3.09947	0.452381	0.0565841	0.77717	0.128503	TENT5A	0.00116282	1.73874	0.455556	0.156032	0.89422	0.359837	PRRG4	1	1.62528	0.333333	0.139446	0.781235	0.324865
SOD1	1	0.319813	0.142218	0.151442	0.361291	0.299109	TRIP12	1.94562e-11	1.34543	0.404494	0.156997	0.765166	0.373156	MGST2	3.05267e-05	2.79668	0.29932	0.046408	0.575915	0.10623	MACROD2	3.20479e-11	2.57593	0.5	0.0899609	0.891832	0.216272	RUFY3	0.00116616	1.64955	0.477778	0.169982	0.910116	0.387441	NME6	1	4.12566	0.208333	0.015748	0.429792	0.0302958
IGSF8	1	0.576796	0.0450623	0.0420673	0.108056	0.0737202	TACC1	2.00454e-11	1.16729	0.586517	0.284699	1.19646	0.706961	RHOC	3.05267e-05	1.84033	0.401361	0.133193	0.883107	0.333682	HECW2	3.23999e-11	3.37926	0.436508	0.0435463	0.742557	0.100605	SEPT7	0.00119002	1.45238	0.588889	0.254973	1.17934	0.600483	ENTPD1-AS1	1	1.56123	0.333333	0.132842	0.716651	0.303786
AVPI1	1	0.453062	0.0565676	0.0540865	0.136828	0.101755	CLASP1	2.09534e-11	1.20749	0.467416	0.201365	0.896288	0.48741	RASGRF2	3.10367e-05	4.25842	0.265306	0.0165181	0.53489	0.036288	CUX1	3.64501e-11	1.87467	0.753968	0.262581	1.44315	0.632273	KIF21A	0.00119383	1.9726	0.4	0.112116	0.748617	0.24987	MT3	1	4.34638	0.208333	0.018288	0.555622	0.0358757
SEMA6D	1	0.456693	0.14861	0.163462	0.386919	0.295832	MPDZ	2.17298e-11	1.55672	0.348315	0.113766	0.645604	0.268772	GABARAPL2	3.13593e-05	2.06767	0.353741	0.0928159	0.69823	0.215898	B4GALNT3	3.85452e-11	3.7511	0.420635	0.0318123	0.717715	0.0750735	TJP1	0.00119383	1.46054	0.566667	0.240506	1.13522	0.569485	LUC7L3	1	1.02844	0.625	0.379731	1.3904	0.907764
PHOSPHO2	1	2.23907	0.00639182	0.00240385	0.0131327	0.00279625	TMTC1	2.30853e-11	2.59924	0.265169	0.0497725	0.509647	0.104083	TSPAN13	3.21057e-05	4.88007	0.258503	0.0107499	0.47797	0.0205962	AAK1	3.85452e-11	2.0002	0.626984	0.185658	1.13668	0.42463	RAP1GDS1	0.00122426	1.75697	0.444444	0.147507	0.857679	0.337682	PA2G4	1	2.42046	0.25	0.0571501	0.527863	0.122112
AC005726.5	1	0.779823	0.0217322	0.0180288	0.0579616	0.0341662	LUC7L3	2.54498e-11	1.14832	0.680899	0.343288	1.38026	0.851257	ACTN4	3.21057e-05	2.09681	0.353741	0.101993	0.709865	0.216447	DENND5B	3.89799e-11	2.12248	0.571429	0.139765	1.00092	0.333022	FOXK2	0.00123202	1.68855	0.444444	0.14389	0.817325	0.33094	DIAPH2	1	1.60821	0.333333	0.152908	0.799792	0.337781
APOA1	1	1.2939	0.0134228	0.00961538	0.0326065	0.0134271	MBNL1	2.61145e-11	1.24002	0.746067	0.385666	1.60424	0.98675	RAPGEF1	3.21057e-05	2.3436	0.333333	0.0831148	0.704283	0.183514	KTN1	4.32504e-11	1.83616	0.777778	0.285789	1.48685	0.672283	TOX	0.00125049	1.78242	0.444444	0.140532	0.884238	0.345799	FAM81A	1	4.10042	0.208333	0.016002	0.502673	0.0373691
APOBEC3C	1	1.16448	0.0134228	0.00961538	0.0285235	0.0128257	FOXP1	2.61546e-11	1.17976	0.501124	0.2281	0.999317	0.56399	DAD1	3.24841e-05	1.88612	0.380952	0.116151	0.791109	0.282333	FCHSD2	5.13672e-11	2.06007	0.587302	0.153064	1.03022	0.35911	MIR99AHG	0.0012733	1.62628	0.922222	0.464479	2.1066	1.20561	LINC00106	1	4.25594	0.208333	0.018034	0.552503	0.0378793
HTRA2	1	0.504967	0.0322787	0.0288462	0.0744453	0.0530306	ZNF385D	2.64581e-11	3.22308	0.242697	0.0287258	0.466019	0.0616346	LAP3	3.31103e-05	3.41848	0.278912	0.0298899	0.53509	0.064082	GPAT3	5.18683e-11	4.72979	0.396825	0.0156454	0.680932	0.036112	MAGI2	0.00130039	1.4338	0.666667	0.299148	1.3867	0.74719	UTY	1	1.86696	0.291667	0.0982982	0.635609	0.217924
AC007728.2	1	23.151	0.00383509	0	0.00927124	0	TUT4	2.79656e-11	1.19843	0.451685	0.193686	0.857513	0.464638	DSTN	3.69262e-05	1.90573	0.380952	0.130047	0.807357	0.286275	CLASP1	5.28036e-11	1.88811	0.68254	0.216428	1.24212	0.510059	TLN2	0.0013148	1.45656	0.6	0.260139	1.22141	0.626762	PRMT5	1	4.04254	0.208333	0.01778	0.468928	0.0356626
AL356289.1	1	0.73024	0.022691	0.0192308	0.0545011	0.0332077	RNF111	2.80045e-11	1.39347	0.386517	0.143629	0.737709	0.34737	SYNE1	3.95628e-05	1.84127	0.394558	0.154169	0.901303	0.342336	CPNE5	5.31025e-11	4.72097	0.396825	0.0151239	0.687629	0.0368147	SRPK2	0.0013396	1.43226	0.566667	0.237406	1.10901	0.561169	XPA	1	1.79103	0.291667	0.0967742	0.589571	0.208721
AC136944.1	1	0.957991	0.0191755	0.015625	0.0488033	0.0254199	TNS1	2.80897e-11	1.26031	0.438202	0.186291	0.845667	0.441487	GNAI2	3.96499e-05	2.23677	0.333333	0.0794442	0.657586	0.1801	ANKRD17	5.979e-11	1.86929	0.706349	0.230508	1.29732	0.546916	CD46	0.00137798	1.46009	0.522222	0.204082	0.964468	0.463769	ATP5S	1	2.38543	0.25	0.0581661	0.538419	0.127968
PTPMT1	1	0.937252	0.0121445	0.00841346	0.0231439	0.0121532	IRAK3	2.9684e-11	1.70148	0.325843	0.0967008	0.597027	0.224035	MECOM	3.97374e-05	2.20447	0.340136	0.0912428	0.713939	0.203823	ZHX2	6.27873e-11	2.02831	0.603175	0.166102	1.08475	0.392152	SLC44A3	0.00139406	2.8667	0.322222	0.0467579	0.61148	0.109389	LRRC4C	1	1.38406	0.375	0.182118	0.895334	0.441375
AC124254.1	1	0.631205	0.0453819	0.0432692	0.124113	0.0818719	KLF12	3.38559e-11	1.593	0.346067	0.11661	0.673229	0.276424	DOCK9	4.13211e-05	2.26569	0.333333	0.0839014	0.696703	0.19015	AC098617.1	6.61715e-11	4.70686	0.396825	0.0177314	0.703453	0.0383396	DPH6	0.00139406	1.85886	0.422222	0.134849	0.832828	0.30627	HECTD2	1	2.35903	0.25	0.0594361	0.521087	0.125133
LARGE1	1	-0.123491	0.376478	0.518029	1.03681	1.09289	SCMH1	3.38872e-11	1.26241	0.426966	0.173493	0.81718	0.423266	TPM4	4.42337e-05	1.90758	0.367347	0.111432	0.719628	0.247519	LMOD2	6.61715e-11	4.12568	0.404762	0.0221643	0.682131	0.054517	TAF1D	0.00142212	1.43568	0.555556	0.227331	1.05697	0.527156	ITFG1	1	1.14876	0.458333	0.255017	1.03652	0.599147
MAGEH1	1	0.572764	0.0377117	0.0348558	0.0888728	0.0606126	SMC5	3.45324e-11	1.16542	0.480899	0.209898	0.922533	0.516249	SYNE2	4.85081e-05	1.40675	0.503401	0.231515	1.07159	0.544736	DYNC1I1	6.8385e-11	2.62957	0.484127	0.0842243	0.845376	0.194524	AC092691.1	0.00144642	4.91795	0.277778	0.0100749	0.492753	0.0208463	TJP1	1	1.26732	0.416667	0.246888	1.06113	0.579421
AC079226.2	1	0.582524	0.0444231	0.0420673	0.118358	0.0805717	TENT2	3.69134e-11	1.19588	0.449438	0.190557	0.843567	0.456307	RPL23	4.85316e-05	2.2168	0.333333	0.0799685	0.66773	0.185916	PPP2R3A	7.00602e-11	1.91162	0.68254	0.216949	1.28809	0.529416	PGM5	0.00150702	1.71572	0.433333	0.138466	0.801392	0.317771	GAB1	1	1.10328	0.5	0.280671	1.13816	0.686745
AL662791.1	1	23.1809	0.0035155	0	0.00946425	0	RUFY3	3.69134e-11	1.38379	0.391011	0.149886	0.748019	0.355183	PDIA3	4.87695e-05	1.71127	0.401361	0.137913	0.818232	0.326981	PGM5	7.09704e-11	2.21165	0.547619	0.131943	0.980805	0.307336	AL662796.1	0.00150702	2.32754	0.355556	0.0754327	0.687899	0.179933	GALNT1	1	2.29067	0.25	0.0594361	0.491685	0.122037
SULT1E1	1	23.0599	0.0035155	0	0.00870602	0	SCFD1	3.69134e-11	1.35983	0.388764	0.146758	0.719615	0.343965	HSPA8	4.89994e-05	2.05768	0.353741	0.0998951	0.745781	0.235992	MUC20-OT1	8.84625e-11	1.89428	0.730159	0.26545	1.44705	0.628301	WDR70	0.00150702	1.4716	0.522222	0.200723	0.977552	0.468644	MEIS1	1	2.37782	0.25	0.0624841	0.542769	0.129865
AL161431.1	1	23.2787	0.0035155	0	0.0101246	0	PREX2	3.7439e-11	3.30389	0.238202	0.024744	0.437126	0.0540287	RIN2	4.96747e-05	1.76312	0.394558	0.140273	0.833163	0.324374	XPO4	1.07509e-10	2.23802	0.52381	0.113429	0.874542	0.259512	RFTN2	0.00151853	1.77197	0.444444	0.150865	0.897693	0.354681	GAPDH	1	1.26272	0.416667	0.227838	1.03868	0.565762
CIB2	1	23.0184	0.0035155	0	0.00846011	0	NCOR1	3.79106e-11	1.14067	0.51236	0.239477	1.00445	0.579322	FEZ2	5.05422e-05	2.06507	0.340136	0.0875721	0.634635	0.192117	PSME4	1.10184e-10	2.31021	0.515873	0.110821	0.870642	0.246823	BIN3	0.00161137	1.87948	0.4	0.110824	0.7384	0.260012	SHC4	1	1.27086	0.416667	0.208026	0.948196	0.503927
ARSI	1	1.44755	0.007031	0.00360577	0.0183725	0.00677541	DYM	3.85509e-11	1.32285	0.408989	0.164107	0.793595	0.394891	GNB2	5.33717e-05	2.37295	0.319728	0.0713162	0.644849	0.161137	SLC41A1	1.14163e-10	3.88355	0.404762	0.0258149	0.65647	0.0609765	NUMB	0.00161137	1.44233	0.522222	0.202015	0.971508	0.472614	BZW2	1	2.33054	0.25	0.0627381	0.52696	0.12921
GATM	1	0.400871	0.0792585	0.0793269	0.18745	0.145099	TULP4	4.11935e-11	1.38194	0.382022	0.140785	0.722604	0.341206	COX4I1	5.86245e-05	1.65508	0.414966	0.151023	0.874058	0.367039	VWC2	1.16067e-10	4.88348	0.388889	0.0138201	0.680593	0.0324995	SRPX2	0.00163155	1.5132	0.533333	0.216223	1.08529	0.522806	SRGAP2	1	1.5565	0.333333	0.14351	0.770245	0.332515
C10orf82	1	0.605034	0.0258869	0.0228365	0.0602723	0.0400328	HDAC8	4.50317e-11	1.36822	0.382022	0.141069	0.721648	0.343425	COX7A1	5.90567e-05	2.4602	0.312925	0.0658102	0.65049	0.154045	ABHD18	1.27893e-10	2.27441	0.515873	0.108996	0.886891	0.258568	COL23A1	0.00163433	3.07019	0.311111	0.0418497	0.599458	0.0932781	BCAS3	1	1.0887	0.5	0.297435	1.17625	0.719905
AP003352.1	1	2.30175	0.00575264	0.00240385	0.0138544	0.00282548	ANKRD12	4.90375e-11	1.11342	0.521348	0.245734	1.0109	0.592194	CEBPD	5.94584e-05	1.48809	0.482993	0.224174	1.09356	0.535079	MDH1	1.3182e-10	2.36915	0.5	0.0980443	0.852763	0.231552	ALPK1	0.00165934	2.43205	0.344444	0.0694911	0.647985	0.156095	FKBP4	1	3.65605	0.208333	0.021082	0.451189	0.0442373
AP005059.2	1	1.85739	0.00575264	0.00240385	0.0148747	0.0041272	MRC2	5.59352e-11	4.17272	0.222472	0.0119454	0.405575	0.0273555	RAMP2	5.97383e-05	4.86095	0.251701	0.0097011	0.506926	0.0224637	AQP7	1.34821e-10	2.38278	0.507937	0.104563	0.904036	0.248243	VWA8	0.00166639	1.5981	0.466667	0.163524	0.879519	0.382301	DGLUCY	1	2.51702	0.25	0.0701041	0.650469	0.148511
AC092647.5	1	1.92261	0.00575264	0.00240385	0.0146677	0.00388992	GATA4	5.66635e-11	2.68371	0.253933	0.04124	0.456881	0.086304	HNRNPK	6.14216e-05	1.68338	0.414966	0.162559	0.896675	0.372879	UBE2E2	1.37339e-10	1.85762	0.706349	0.234681	1.33333	0.571459	PCNX2	0.0016749	3.32262	0.3	0.0328081	0.530634	0.067628	MAGT1	1	2.30706	0.25	0.0619761	0.529118	0.131845
AC022182.1	1	0.764232	0.014062	0.0108173	0.0345841	0.0205065	YAF2	5.6885e-11	1.62467	0.325843	0.100114	0.59108	0.232184	SYPL1	6.14216e-05	1.75314	0.380952	0.119822	0.736652	0.27993	ZNF680	1.45694e-10	2.75933	0.460317	0.072751	0.761619	0.155829	GON4L	0.00171307	1.64404	0.455556	0.160682	0.869433	0.366947	RBM12B	1	2.20573	0.25	0.0607061	0.491793	0.129014
FAM86C1	1	1.90334	0.00575264	0.00240385	0.0146529	0.00393814	TCF7L1	5.92665e-11	1.67656	0.323596	0.0984073	0.613901	0.235199	FMO2	6.2016e-05	2.82917	0.292517	0.0508652	0.569907	0.102631	FHL1	1.62916e-10	2.37635	0.507937	0.111343	0.915441	0.253467	SLC25A12	0.00171496	1.77804	0.422222	0.138982	0.806792	0.308781	FYN	1	1.054	0.5	0.285751	1.09786	0.674055
SLC44A1	1	0.171368	0.303611	0.388221	0.804145	0.740265	BIRC6	6.18357e-11	1.1165	0.588764	0.286405	1.17986	0.712718	PSME2	6.25807e-05	2.8203	0.292517	0.0482433	0.584267	0.106492	PALMD	2.09547e-10	2.56555	0.47619	0.084485	0.815735	0.193085	HDAC9	0.00172301	2.58873	0.333333	0.0622578	0.634535	0.137416	VDAC2	1	1.78311	0.291667	0.104394	0.63652	0.229971
CPPED1	1	0.362818	0.145414	0.158654	0.367573	0.296728	PPP3CA	6.18486e-11	1.19187	0.469663	0.209329	0.92937	0.513428	CALCRL	6.28171e-05	3.01335	0.285714	0.0456214	0.569809	0.0908521	AIG1	2.20247e-10	2.23434	0.515873	0.111864	0.876239	0.260763	U91319.1	0.00175205	1.4704	0.611111	0.25239	1.26898	0.653811	EPB41L4B	1	3.71389	0.208333	0.023368	0.493694	0.0475025
HS3ST3A1	1	0.482038	0.0651965	0.0649038	0.167975	0.123063	TLK2	6.35077e-11	1.41392	0.361798	0.126564	0.652923	0.296913	PSMB1	6.36297e-05	1.97738	0.360544	0.109858	0.764482	0.255809	ASAP1	2.235e-10	2.04379	0.571429	0.153585	1.00672	0.351481	RIMS2	0.00175205	4.69524	0.277778	0.0134332	0.579656	0.0298671	PTPN14	1	1.84079	0.291667	0.109982	0.691588	0.24553
RPL19	1	0.251161	0.161074	0.175481	0.429643	0.372221	DENND2A	6.83914e-11	1.24901	0.435955	0.182025	0.870779	0.460146	FDPS	6.47214e-05	2.02866	0.346939	0.0977976	0.696435	0.220497	UBE2H	2.27316e-10	1.94182	0.595238	0.167666	1.0375	0.388171	KANSL1L	0.00177289	1.37583	0.611111	0.268664	1.2016	0.639781	VLDLR-AS1	1	3.7029	0.208333	0.024892	0.49862	0.0484492
TEX261	1	1.09014	0.00926814	0.00600962	0.0188392	0.00889324	NCOA2	6.84179e-11	1.1338	0.52809	0.248862	1.05865	0.619435	TPI1	6.49435e-05	1.87651	0.37415	0.118511	0.796708	0.286511	COMMD1	2.67856e-10	1.87586	0.611111	0.178879	1.06314	0.416368	SECISBP2L	0.00183843	1.41238	0.577778	0.242573	1.12235	0.575744	MAF	1	3.63736	0.208333	0.023876	0.485531	0.0490078
FOXD3	1	0.665214	0.0472995	0.0456731	0.11257	0.0724471	SLC16A12	6.91639e-11	1.49815	0.355056	0.123151	0.694098	0.303565	EID1	6.49435e-05	1.55997	0.462585	0.196644	1.04181	0.483744	ACYP2	3.39558e-10	1.91171	0.634921	0.199739	1.20003	0.480361	NFE2L2	0.00194403	1.37339	0.588889	0.266598	1.16379	0.61516	CARS	1	2.23115	0.25	0.0617221	0.524251	0.136967
PHF24	1	2.22277	0.00447427	0.00120192	0.0119075	0.00256289	CHD9	6.94095e-11	1.30443	0.829213	0.450796	1.86535	1.16625	HNRNPA1	6.69236e-05	1.96323	0.353741	0.101468	0.71639	0.237847	RBFOX2	3.69975e-10	1.79445	0.714286	0.248501	1.33663	0.592756	SNCA	0.00194989	1.42234	0.611111	0.267631	1.25091	0.657702	GATB	1	3.52599	0.208333	0.023876	0.47175	0.0510057
LINC01987	1	2.01968	0.00447427	0.00120192	0.00950186	0.00235167	FUS	7.5632e-11	1.1106	0.510112	0.238339	0.974887	0.567878	FTH1	6.75976e-05	1.21617	0.659864	0.438647	1.8644	1.20797	ANKH	3.74022e-10	2.39175	0.484127	0.0933507	0.808096	0.212669	GPR173	0.00198163	1.997	0.377778	0.0971325	0.690188	0.222375	TPT1	1	1.3257	0.375	0.172212	0.841643	0.423102
PIGS	1	0.872039	0.00926814	0.00600962	0.01954	0.0107234	CUL5	8.2745e-11	1.39684	0.366292	0.13339	0.678813	0.314045	CLIC1	6.85622e-05	2.08307	0.340136	0.0888831	0.68815	0.209985	MYL3	3.88419e-10	2.76029	0.444444	0.0615385	0.76749	0.157325	FANCC	0.00198743	1.73502	0.422222	0.134591	0.790307	0.308742	EVA1C	1	1.51523	0.333333	0.149352	0.750867	0.330322
FBXO2	1	0.690266	0.0127836	0.00961538	0.0268013	0.0166943	NSD1	8.62853e-11	1.20876	0.422472	0.174346	0.798539	0.424492	EIF3I	7.03701e-05	2.89123	0.285714	0.0427373	0.541071	0.0923582	GMDS-DT	3.96079e-10	2.04551	0.563492	0.149153	1.00925	0.352311	ZC2HC1A	0.00198743	1.94517	0.388889	0.107466	0.730121	0.246272	YPEL2	1	2.24944	0.25	0.0660401	0.535103	0.138733
AC005597.1	1	1.41209	0.00798977	0.00480769	0.0200203	0.00757002	DYNC2H1	8.87026e-11	1.37795	0.368539	0.132253	0.690151	0.323866	RPS27L	7.24824e-05	1.57551	0.414966	0.151285	0.811979	0.350796	ADHFE1	3.96079e-10	2.06148	0.547619	0.139505	0.961558	0.327208	FYN	0.0020482	1.37556	0.611111	0.279514	1.23653	0.663605	FAF1	1	1.0461	0.5	0.314453	1.20187	0.75452
BCKDK	1	0.831389	0.0162991	0.0132212	0.0380213	0.0215451	ANKS1B	9.01573e-11	1.43873	0.366292	0.131684	0.716328	0.326562	NDUFB8	7.3418e-05	2.76852	0.292517	0.0498165	0.597377	0.113283	FBXW7	3.97847e-10	1.99344	0.579365	0.16193	1.03892	0.377492	GAREM1	0.0020482	1.53311	0.488889	0.180573	0.940328	0.431335	UPF3B	1	1.7844	0.291667	0.10795	0.666792	0.243098
C1orf198	1	0.423827	0.116012	0.122596	0.286029	0.220612	PLCL1	9.63167e-11	1.71655	0.325843	0.10438	0.663378	0.251869	PYURF	7.70074e-05	2.2015	0.326531	0.0812795	0.651582	0.182078	PBX1	4.02093e-10	1.86179	0.698413	0.242503	1.35171	0.581096	MSMO1	0.0020482	3.20871	0.3	0.0348747	0.55555	0.0772895	CNNM4	1	3.50823	0.208333	0.0256541	0.511745	0.0570654
RBM14	1	1.1902	0.00798977	0.00480769	0.0170384	0.00750274	NUTM2B-AS1	9.63167e-11	1.17989	0.45618	0.201934	0.882422	0.485712	EMP3	8.36877e-05	1.99152	0.346939	0.097011	0.704821	0.22903	SCMH1	4.34096e-10	1.87958	0.619048	0.188266	1.12117	0.446044	RAPGEF5	0.0020509	1.56947	0.477778	0.175924	0.930019	0.416763	AC093110.1	1	2.23555	0.25	0.0680721	0.535325	0.140055
RIPK4	1	0.956582	0.00798977	0.00480769	0.0201453	0.0104311	PHIP	1.0473e-10	1.29029	0.411236	0.173493	0.805926	0.409786	NDUFC2	8.41311e-05	2.76287	0.292517	0.0516518	0.613296	0.117531	PHLDB2	5.05911e-10	2.4303	0.484127	0.0990874	0.832043	0.215769	PRRC2B	0.0020509	1.58397	0.455556	0.162749	0.854132	0.371625	CASKIN2	1	3.26006	0.208333	0.024384	0.404869	0.050786
Z95114.4	1	22.9394	0.00319591	0	0.00801156	0	CCNY	1.04995e-10	1.22419	0.426966	0.180034	0.812573	0.429591	PITPNC1	8.53868e-05	1.80624	0.380952	0.136078	0.829853	0.314598	TMEM67	5.10294e-10	2.72385	0.444444	0.0638853	0.737585	0.15283	GTF2I	0.00207219	1.3502	0.6	0.264273	1.16265	0.621808	SELENOW	1	1.33048	0.375	0.19939	0.918674	0.469269
DTD2	1	22.7113	0.00319591	0	0.00684359	0	UBR2	1.08913e-10	1.1489	0.45618	0.199374	0.862151	0.480595	RPL37A	8.67742e-05	1.72284	0.408163	0.148138	0.918808	0.375925	FNIP2	5.49793e-10	1.8552	0.619048	0.187223	1.11516	0.448922	CORO2B	0.00210755	1.8098	0.4	0.116766	0.738377	0.271266	RNPEPL1	1	3.22232	0.208333	0.02413	0.424226	0.0550732
IQCC	1	22.882	0.00319591	0	0.00770019	0	HERC4	1.11972e-10	1.14453	0.480899	0.217577	0.939477	0.533584	CDC42EP3	9.32359e-05	3.18587	0.272109	0.034085	0.516701	0.0717057	SAMD12	5.67967e-10	2.23017	0.515873	0.113168	0.937293	0.285938	CDH1	0.00213466	5.72413	0.266667	0.00568329	0.481363	0.0116284	RNF10	1	1.78268	0.291667	0.1143	0.672019	0.245679
AC004556.1	1	22.6685	0.00319591	0	0.00664422	0	MUSK	1.1486e-10	1.42852	0.366292	0.133106	0.715577	0.328127	HINT1	9.38337e-05	1.81307	0.37415	0.121657	0.776383	0.288172	ENOX1	6.15065e-10	2.60993	0.460317	0.0790091	0.82217	0.189731	ASTN1	0.00213466	5.67516	0.266667	0.00594162	0.480504	0.0120007	OSBPL5	1	2.21003	0.25	0.0688341	0.567976	0.152955
RHNO1	1	22.6498	0.00319591	0	0.00655892	0	RBFOX2	1.27627e-10	1.12013	0.505618	0.232651	0.982235	0.57012	COX7C	9.66023e-05	1.69518	0.387755	0.132145	0.796203	0.319081	EPB41	6.18155e-10	2.44809	0.468254	0.0831812	0.778696	0.195556	RIC3	0.00216175	3.66557	0.288889	0.0281581	0.539045	0.0547683	DYNC1LI2	1	1.51221	0.333333	0.166878	0.831337	0.374648
SH3BGR	1	0.709465	0.043784	0.0420673	0.108359	0.0676492	EPS15	1.33237e-10	1.12958	0.462921	0.202503	0.877345	0.495872	MCF2L	9.72939e-05	5.02088	0.244898	0.00839014	0.45493	0.0175878	NRP1	6.60491e-10	1.91997	0.595238	0.170013	1.07679	0.413038	TNKS	0.00217964	1.496	0.488889	0.18419	0.908369	0.421868	XPO5	1	2.03466	0.25	0.0629921	0.490461	0.143676
RBMXL1	1	1.13054	0.0115053	0.00841346	0.0225062	0.0103425	YAP1	1.35326e-10	1.55418	0.337079	0.11405	0.648419	0.270586	SUMO2	9.92727e-05	2.10207	0.340136	0.0954379	0.726676	0.22219	POPDC2	6.67682e-10	3.62091	0.396825	0.0294654	0.662162	0.0735501	SMAD2	0.00217964	1.66693	0.433333	0.146474	0.803567	0.328191	GPALPP1	1	2.06906	0.25	0.0647701	0.485056	0.138693
MAST3	1	0.69155	0.0357942	0.0336538	0.0912182	0.0574548	SHPRH	1.36472e-10	1.32241	0.379775	0.144482	0.704816	0.34306	S1PR1	9.98255e-05	6.85225	0.238095	0.00209754	0.469788	0.0051766	VPS13A	6.99861e-10	2.488	0.468254	0.0868318	0.792031	0.194998	RASEF	0.00226086	5.50984	0.266667	0.00645828	0.50405	0.0142818	FP236383.1	1	1.72208	0.291667	0.112014	0.646482	0.243316
B4GAT1	1	0.499715	0.0418664	0.0396635	0.0964423	0.0691584	TMEM135	1.36472e-10	1.37244	0.364045	0.129124	0.672482	0.315131	AP2M1	9.98255e-05	2.00497	0.340136	0.0930781	0.675302	0.215375	KIF13A	7.35182e-10	1.82359	0.68254	0.232073	1.29951	0.56168	SHMT1	0.00232664	2.17896	0.355556	0.0821493	0.671008	0.191582	AC022558.2	1	3.39369	0.208333	0.0284481	0.516764	0.0623891
AC007846.2	1	1.45226	0.00671141	0.00360577	0.0187562	0.00689524	TBX18	1.43054e-10	4.74126	0.213483	0.00767918	0.374191	0.0168251	EEF1D	0.00010056	1.69376	0.394558	0.142632	0.834161	0.338432	MFSD11	7.6821e-10	2.40783	0.468254	0.0850065	0.766297	0.196423	CEP126	0.00239967	2.66015	0.322222	0.0594162	0.615877	0.126346	GPD2	1	1.72566	0.291667	0.109728	0.661144	0.249446
PYCR2	1	1.0697	0.0137424	0.0108173	0.0301249	0.0144653	ITPR2	1.43262e-10	1.81601	0.298876	0.0824801	0.534518	0.182892	SH3BGRL3	0.00010526	2.85986	0.285714	0.0492921	0.598699	0.106989	NDRG3	8.02694e-10	3.20788	0.412698	0.0445893	0.702873	0.104668	DICER1	0.00242649	1.59189	0.466667	0.181607	0.926996	0.409811	GSTM3	1	3.35196	0.208333	0.0289561	0.512111	0.0634472
RELT	1	1.9887	0.00543305	0.00240385	0.0119499	0.00302443	APOD	1.6e-10	1.74866	0.310112	0.0895904	0.634427	0.233994	GPX4	0.000124484	1.71568	0.387755	0.131096	0.804877	0.319501	ITGA9	8.27905e-10	2.02917	0.531746	0.129596	0.913507	0.311734	RHOBTB1	0.00267607	2.56289	0.322222	0.0576079	0.608021	0.132444	RELN	1	1.12949	0.458333	0.251461	1.07826	0.634741
PDE9A	1	0.342326	0.1876	0.213942	0.483504	0.399054	ANKRD17	1.62632e-10	1.1526	0.476404	0.216439	0.930564	0.525252	LIMS2	0.000124692	2.14416	0.319728	0.077871	0.622034	0.178288	VLDLR-AS1	8.35979e-10	4.86069	0.373016	0.0146023	0.654926	0.0313404	RNF130	0.00268595	1.39808	0.544444	0.229915	1.07641	0.550356	CYBC1	1	3.23312	0.208333	0.0274321	0.456038	0.0596356
CCDC184	1	2.76468	0.00415468	0.00120192	0.00932245	0.00137723	HNRNPH1	1.66329e-10	1.08784	0.516854	0.246871	1.01927	0.606105	LEPROT	0.000126507	2.94084	0.278912	0.0429995	0.573889	0.0961736	P4HA1	9.83028e-10	2.56865	0.460317	0.0842243	0.815668	0.192687	HYDIN	0.00270139	2.76378	0.311111	0.0490829	0.567082	0.106483	NFAT5	1	1.16168	0.416667	0.235204	0.961147	0.543344
SPRED3	1	2.31215	0.00415468	0.00120192	0.0108113	0.00218639	SLIT3	1.80706e-10	2.31829	0.262921	0.0517634	0.515379	0.126804	CDC42	0.000127407	1.68039	0.387755	0.141846	0.79239	0.319981	BTRC	1.03513e-09	2.1995	0.5	0.111864	0.852661	0.256978	ARHGEF11	0.00286686	1.95395	0.377778	0.106691	0.726907	0.2436	AL139353.1	1	3.28682	0.208333	0.0292101	0.478524	0.0609831
ZBTB7B	1	0.984203	0.012464	0.00961538	0.0286665	0.0145937	MPZL1	1.88405e-10	2.8358	0.240449	0.0335609	0.421257	0.0708111	CXorf36	0.000130635	5.70466	0.238095	0.00471945	0.446919	0.0107467	RPL3L	1.27242e-09	5.19572	0.365079	0.00990874	0.594915	0.0219374	MAPK10	0.00294566	1.71616	0.422222	0.142599	0.827261	0.330542	THOC2	1	1.46917	0.333333	0.159004	0.779014	0.354845
APOA1-AS	1	0.759106	0.019495	0.0168269	0.0502595	0.0300008	ENOSF1	1.88405e-10	1.91014	0.28764	0.0733788	0.517627	0.165857	EEF2	0.000130635	1.86556	0.353741	0.106188	0.718707	0.253576	ECHDC2	1.28437e-09	1.89913	0.579365	0.169231	1.01986	0.38886	SHISA9	0.00301423	1.6	0.855556	0.406872	1.9498	1.09469	TANC2	1	1.49485	0.333333	0.165608	0.849092	0.388371
IGHA1	1	22.6782	0.00287632	0	0.00668886	0	RBM6	1.88862e-10	1.09967	0.591011	0.298919	1.21643	0.745871	COX8A	0.000131686	2.88417	0.278912	0.0424751	0.542817	0.093161	ADGRD1	1.29079e-09	3.21218	0.412698	0.051369	0.70075	0.103956	ZFPM2	0.00302348	1.46657	0.533333	0.218548	1.06898	0.525906	SFRP5	1	3.27275	0.208333	0.0304801	0.511887	0.0668748
AC020718.1	1	22.91	0.00287632	0	0.00785029	0	C1RL	1.93421e-10	2.08918	0.27191	0.0594425	0.484039	0.13656	ITGB1	0.000135474	1.36498	0.496599	0.233089	1.06312	0.551506	TMEM117	1.33677e-09	2.01796	0.539683	0.136636	0.938951	0.325345	ROCK2	0.00310707	1.36376	0.522222	0.20899	0.957802	0.484909	LAMA4	1	1.09695	0.458333	0.274575	1.08747	0.652048
AC068985.1	1	22.9413	0.00287632	0	0.00802208	0	CCNI	2.00503e-10	1.27925	0.395506	0.157281	0.740147	0.37271	TIE1	0.000136488	5.62904	0.238095	0.00524384	0.466998	0.0119551	ADGRA3	1.3619e-09	4.08271	0.380952	0.0245111	0.625603	0.0500355	SERPINB9	0.00310707	2.15598	0.344444	0.075691	0.609956	0.17274	ARFGAP1	1	3.21923	0.208333	0.0297181	0.477968	0.0637262
AC073896.3	1	22.59	0.00287632	0	0.00629354	0	NSF	2.02549e-10	1.64696	0.31236	0.0930034	0.566941	0.218004	YWHAH	0.000137259	2.7108	0.285714	0.0492921	0.574732	0.112105	SLC16A1-AS1	1.38448e-09	2.14836	0.507937	0.119166	0.876057	0.274684	TXK	0.00313695	4.67921	0.266667	0.0113666	0.483709	0.0239907	XPO1	1	1.55358	0.291667	0.103124	0.560045	0.227736
AL365434.2	1	22.7934	0.00287632	0	0.00724308	0	DCAF6	2.09334e-10	1.38021	0.361798	0.132253	0.669199	0.311874	NDUFB2	0.000147261	1.95483	0.340136	0.0985842	0.693955	0.229815	DUSP27	1.38462e-09	5.1771	0.365079	0.0104302	0.614424	0.0231842	SYN3	0.00317161	1.58215	0.455556	0.166365	0.884208	0.388396	PLAT	1	1.41006	0.333333	0.146812	0.746469	0.348906
RPP21	1	0.867035	0.00767018	0.00480769	0.019132	0.0105348	PUM1	2.26564e-10	1.25174	0.388764	0.153868	0.724027	0.368996	SERBP1	0.000148876	1.9531	0.340136	0.100944	0.66129	0.216775	MARCH3	1.39568e-09	2.17166	0.507937	0.117862	0.897972	0.279797	MED12L	0.00317511	3.3124	0.288889	0.0312581	0.537518	0.0691966	SMG7	1	2.22213	0.25	0.0795022	0.628169	0.17173
SLN	1	0.66625	0.0111857	0.00841346	0.0327237	0.020745	ACYP2	2.35094e-10	1.21925	0.431461	0.186007	0.856362	0.458563	HSPB1	0.000160181	1.63287	0.414966	0.168327	0.98047	0.429898	RICTOR	1.39568e-09	1.90895	0.579365	0.16897	1.03632	0.39496	MEGF10	0.00317511	2.28707	0.333333	0.0648411	0.609009	0.158562	CAHM	1	3.04483	0.208333	0.0304801	0.440265	0.064874
SAC3D1	1	0.880028	0.0111857	0.00841346	0.02547	0.0139197	FBLN5	2.37452e-10	1.33441	0.379775	0.147327	0.718351	0.348398	MTUS1	0.000160671	1.55091	0.408163	0.163083	0.8287	0.364911	ASAH1	1.39568e-09	2.24629	0.5	0.118123	0.893977	0.265836	IFI16	0.00347843	1.44562	0.522222	0.21829	1.0435	0.515941	RFX3-AS1	1	1.6768	0.291667	0.117856	0.673693	0.262921
ESPN	1	0.748599	0.0111857	0.00841346	0.0245682	0.0146951	CDK8	2.47237e-10	1.83389	0.296629	0.0836177	0.55703	0.189887	ATP5MPL	0.000163109	1.7583	0.367347	0.125328	0.758846	0.289486	SLCO3A1	1.40577e-09	2.4142	0.47619	0.101434	0.859352	0.227497	SPATA6	0.00351739	1.35415	0.655556	0.310256	1.35373	0.753002	SMARCA2	1	1.71193	0.291667	0.118364	0.691188	0.26548
U52112.2	1	1.51429	0.00639182	0.00360577	0.0159908	0.005627	FN1	2.62461e-10	1.72378	0.310112	0.0938567	0.611113	0.227187	CD99	0.000181385	1.41152	0.44898	0.193498	0.917669	0.447995	RUNX1T1	1.41228e-09	2.54283	0.460317	0.0902216	0.817086	0.196299	GPATCH8	0.00370135	1.27789	0.644444	0.295789	1.24754	0.704814	XYLT1	1	1.71812	0.291667	0.119888	0.740085	0.28755
GDNF	1	1.17511	0.00639182	0.00360577	0.0158983	0.00707181	CGGBP1	2.70959e-10	1.16551	0.426966	0.183163	0.801559	0.4369	PSAP	0.000181385	1.39076	0.496599	0.224436	1.10843	0.573246	STK33	1.41228e-09	4.47555	0.373016	0.0169492	0.619491	0.0378409	MAP4K5	0.00373516	1.31712	0.655556	0.306122	1.32127	0.743342	PITPNA	1	2.02274	0.25	0.0698501	0.525895	0.15725
LRRC63	1	0.476687	0.0147012	0.0120192	0.0368431	0.0266129	ORMDL1	2.75993e-10	1.36148	0.364045	0.136519	0.660727	0.310681	CMPK1	0.000183393	2.03476	0.319728	0.0815417	0.584229	0.177039	EPN2	1.42136e-09	1.88179	0.579365	0.169492	1.01744	0.39152	ST3GAL6	0.0038303	1.33693	0.588889	0.263239	1.17276	0.632936	WTIP	1	2.99227	0.208333	0.0307341	0.421609	0.063823
AP000844.1	1	0.811132	0.00990732	0.00721154	0.0254053	0.0145583	DENND4A	2.79455e-10	1.35026	0.366292	0.13595	0.686309	0.327054	SQSTM1	0.000187268	1.3265	0.469388	0.205821	0.921996	0.47238	SLC4A3	1.45642e-09	4.37241	0.373016	0.0169492	0.614119	0.0401273	TRA2A	0.00384309	1.33608	0.533333	0.220615	1.00331	0.521274	ADAMTS9-AS2	1	1.04722	0.5	0.315469	1.24636	0.787976
AC120042.3	1	0.821746	0.00990732	0.00721154	0.0188709	0.01072	EPN2	2.91438e-10	1.26238	0.391011	0.156143	0.731136	0.370967	SPCS2	0.000187268	1.55621	0.408163	0.158626	0.839623	0.369718	FOXP1	1.4622e-09	1.75025	0.698413	0.244329	1.30963	0.590005	FBXL5	0.00384309	1.55629	0.444444	0.162749	0.816648	0.357266	WNK2	1	2.92167	0.208333	0.0309881	0.407319	0.0642457
DUOXA1	1	0.79576	0.00990732	0.00721154	0.0246703	0.0142853	WAC	2.99921e-10	1.11402	0.458427	0.206769	0.879478	0.501539	FOS	0.000187707	1.76566	0.380952	0.140273	0.909526	0.361987	RAMP1	1.7036e-09	4.28656	0.373016	0.0174707	0.62292	0.0433379	ANKRD44	0.00389533	1.327	0.6	0.264531	1.18133	0.642019	PDZD2	1	1.03437	0.458333	0.316739	1.23302	0.782605
TFEC	1	1.5231	0.00511345	0.00240385	0.0137661	0.00481125	EBF3	3.11981e-10	4.05058	0.21573	0.0127986	0.374656	0.0270577	PSMA7	0.000188965	1.709	0.380952	0.137913	0.819075	0.32784	KALRN	1.73933e-09	2.9828	0.420635	0.0550196	0.711015	0.123155	CC2D2A	0.00400635	2.13402	0.344444	0.081116	0.632114	0.183025	C1orf56	1	1.3311	0.333333	0.144018	0.702305	0.33988
AC016705.2	1	0.687464	0.00990732	0.00721154	0.023517	0.0146677	COL3A1	3.11981e-10	1.50252	0.330337	0.107224	0.618978	0.264269	DBI	0.000188965	1.63084	0.394558	0.144206	0.847723	0.358271	GMPR	1.90633e-09	4.82811	0.365079	0.0125163	0.601887	0.0286488	FAM227B	0.00425999	1.98158	0.366667	0.104366	0.717858	0.23577	ZBTB1	1	2.15456	0.25	0.0795022	0.603438	0.170636
AC007099.1	1	1.21952	0.00862895	0.00600962	0.0232043	0.0100306	STARD9	3.23564e-10	1.18687	0.422472	0.17463	0.805974	0.434495	COMMD6	0.000193347	2.38234	0.29932	0.0660724	0.611524	0.149912	ARL15	2.22908e-09	1.85014	0.619048	0.193481	1.13928	0.463275	SEC14L1	0.00428075	1.96908	0.366667	0.103591	0.695744	0.228524	SEC61B	1	1.61796	0.291667	0.1143	0.637259	0.254935
JPT2	1	0.625331	0.0239693	0.0216346	0.0542292	0.0354887	EVI5	3.74154e-10	1.09747	0.496629	0.23066	0.964557	0.564618	LEPROTL1	0.000195522	2.84865	0.272109	0.0401154	0.50623	0.0875438	KANK1	2.26946e-09	1.7642	0.753968	0.28292	1.48893	0.698358	MEGF9	0.00457793	1.41075	0.511111	0.20434	1.00231	0.499953	USP54	1	1.37106	0.333333	0.15494	0.743405	0.355196
PPP1R1B	1	0.857813	0.00862895	0.00600962	0.0199778	0.0110728	KRIT1	4.08688e-10	1.45982	0.337079	0.116325	0.62432	0.273972	IFI16	0.00020204	1.33891	0.482993	0.21526	0.98726	0.510224	SLC25A12	2.2723e-09	2.01563	0.52381	0.132986	0.885035	0.301536	ENOX1	0.00467933	2.1599	0.344444	0.0852493	0.684576	0.198812	CCDC122	1	3.04728	0.208333	0.0360681	0.499835	0.0755183
AC008572.1	1	2.58168	0.00383509	0.00120192	0.00993186	0.00166596	MKL1	4.16943e-10	1.12779	0.48764	0.220421	0.969461	0.558987	COPS9	0.00020208	2.44099	0.292517	0.058731	0.573447	0.133312	AC013640.1	2.29115e-09	4.27326	0.373016	0.0205997	0.66678	0.0478602	ATM	0.0047282	1.38446	0.477778	0.18264	0.858098	0.418984	MROH1	1	2.97827	0.208333	0.0360681	0.484187	0.0760704
SNX10	1	2.48942	0.00383509	0.00120192	0.00851252	0.0015212	ELF2	4.29134e-10	1.08267	0.505618	0.239192	0.989451	0.586579	NOP10	0.000203967	2.74864	0.278912	0.0474567	0.562775	0.106535	PBX3	2.38345e-09	2.06526	0.52381	0.134811	0.925866	0.31054	MICAL3	0.00481079	1.50152	0.444444	0.15784	0.81904	0.370148	ZNF292	1	1.21698	0.375	0.199898	0.847328	0.45337
BX005132.1	1	2.03473	0.00383509	0.00120192	0.00989636	0.00242429	AC058822.1	4.77923e-10	1.51678	0.325843	0.106371	0.59172	0.248462	LNX1	0.000203967	4.95158	0.238095	0.0104877	0.498763	0.0206832	SEMA5A	2.3884e-09	2.7017	0.436508	0.0709257	0.762128	0.161835	JAKMIP2-AS1	0.00483892	3.02681	0.288889	0.0361664	0.552045	0.0865484	RPS28	1	1.36015	0.333333	0.150368	0.782687	0.38016
APOC2	1	1.29377	0.00383509	0.00120192	0.00724001	0.00295943	BICRAL	4.86346e-10	1.32712	0.373034	0.145904	0.713293	0.346978	RABAC1	0.000203967	1.81028	0.360544	0.118773	0.773786	0.287453	GBF1	2.42839e-09	1.98758	0.531746	0.136375	0.918835	0.321973	BCKDHB	0.00489812	1.48649	0.466667	0.183932	0.918618	0.430092	SPPL3	1	1.40757	0.333333	0.169418	0.812017	0.386694
MRPS28	1	0.539623	0.0204538	0.0180288	0.042342	0.0293207	RASAL2	4.9507e-10	1.34361	0.388764	0.162969	0.796789	0.392106	SLC25A5	0.000206123	2.66833	0.285714	0.0558469	0.60948	0.124036	ATP1A2	2.46706e-09	1.84631	0.603175	0.185919	1.08391	0.434396	EP300	0.00493456	1.60684	0.422222	0.148799	0.80448	0.340497	PPIB	1	1.62002	0.291667	0.122682	0.691311	0.280762
APBB1IP	1	0.409982	0.0840524	0.0865385	0.216565	0.167199	SPIDR	5.05428e-10	1.09242	0.505618	0.232082	0.989543	0.58365	FAM177A1	0.000209606	1.7769	0.353741	0.115102	0.690565	0.254879	FBN2	2.47687e-09	4.13557	0.373016	0.0205997	0.643696	0.0501266	TMEM245	0.00498263	1.60336	0.422222	0.149315	0.797991	0.337805	ALOX12-AS1	1	2.86524	0.208333	0.0368301	0.482898	0.0817579
CSRP1	1	0.364216	0.147012	0.161058	0.366348	0.295458	ASCC3	5.0591e-10	1.32862	0.373034	0.14562	0.714552	0.347397	CYBA	0.000214181	2.27112	0.306122	0.0731515	0.634465	0.168522	EFCAB2	2.7598e-09	2.17031	0.5	0.119166	0.88786	0.275869	CHN1	0.0050625	2.09501	0.344444	0.0867993	0.647885	0.193385	ZDHHC3	1	2.90681	0.208333	0.0383541	0.492736	0.0814968
FHAD1	1	1.05609	0.00735059	0.00480769	0.0190786	0.00922097	ZMYM2	5.07961e-10	1.18157	0.429213	0.188282	0.830427	0.451469	ENY2	0.000221417	1.95776	0.333333	0.100157	0.664629	0.21749	NEK7	3.03666e-09	1.9298	0.555556	0.161408	1.00821	0.376292	CDK19	0.00510923	1.63215	0.422222	0.150349	0.838478	0.353141	RAC1	1	1.19739	0.375	0.18161	0.795712	0.425438
BBS10	1	1.03487	0.00735059	0.00480769	0.0164261	0.00805063	TRPC4AP	5.10652e-10	1.32136	0.361798	0.136519	0.677295	0.327554	LAMTOR5	0.000222344	2.05377	0.319728	0.0820661	0.643397	0.196779	FNDC3A	3.08233e-09	1.68998	0.674603	0.234681	1.22271	0.555443	INO80D	0.00511892	1.51592	0.433333	0.152157	0.792876	0.352777	TRAK1	1	1.32648	0.333333	0.157226	0.73576	0.360089
LINC02198	1	22.5498	0.00255673	0	0.00612126	0	MON2	5.38826e-10	1.15218	0.451685	0.202787	0.879782	0.491393	BTF3	0.000222836	1.88654	0.353741	0.115627	0.776671	0.275793	NCOA3	3.13372e-09	1.87718	0.547619	0.151499	0.932973	0.350495	FRYL	0.0051327	1.39632	0.488889	0.200465	0.936679	0.463362	NFATC2IP	1	2.06112	0.25	0.0840742	0.617562	0.186264
AC243829.2	1	22.7018	0.00255673	0	0.00679881	0	ZNF708	5.53662e-10	1.37626	0.348315	0.123151	0.625699	0.288906	LRRFIP1	0.000223011	1.81686	0.353741	0.121133	0.725118	0.264118	TMOD1	3.2583e-09	3.09661	0.404762	0.0495437	0.685527	0.10897	SRGAP3	0.00513642	2.49222	0.311111	0.0573495	0.573061	0.128841	ACSL1	1	1.95598	0.25	0.0779782	0.531569	0.166221
OTOF	1	22.6552	0.00255673	0	0.00658357	0	KANK1	5.6925e-10	1.1058	0.548315	0.266212	1.12079	0.673225	ETS2	0.00023169	4.67799	0.238095	0.0117986	0.457465	0.022407	ADCY6	3.30197e-09	2.972	0.412698	0.0555411	0.705549	0.122776	JARID2	0.00516451	1.75985	0.388889	0.122707	0.743682	0.282084	LARP1B	1	1.57154	0.291667	0.119634	0.65472	0.270852
AC004846.1	1	22.2936	0.00255673	0	0.00512795	0	COBLL1	6.18803e-10	1.58133	0.314607	0.100683	0.583334	0.234809	NCOA3	0.000236602	1.63232	0.387755	0.15548	0.834606	0.351079	TSPAN9	3.46163e-09	2.32949	0.460317	0.0878748	0.757537	0.203282	AC012368.1	0.0052328	4.81862	0.255556	0.0082666	0.43254	0.0189955	ARID5B	1	2.00978	0.25	0.0876302	0.572726	0.175605
AC109446.3	1	22.6081	0.00255673	0	0.00637286	0	KDM4C	6.18803e-10	1.26118	0.375281	0.144482	0.69135	0.347627	ZFP36	0.000237085	1.49868	0.455782	0.21054	1.09724	0.534324	SFMBT2	3.55414e-09	2.83388	0.420635	0.0612777	0.712212	0.135976	HIPK3	0.00526764	1.39633	0.522222	0.228881	1.05276	0.535743	PDAP1	1	1.8732	0.25	0.0769622	0.515622	0.169039
TBCB	1	0.378647	0.122403	0.129808	0.301079	0.239188	SMG6	6.3976e-10	1.37573	0.355056	0.13083	0.674775	0.315778	LAMTOR4	0.000238228	2.12781	0.312925	0.079182	0.626558	0.18176	IGF1R	4.18843e-09	1.69708	0.690476	0.245893	1.3016	0.601607	PDE5A	0.00539417	1.38627	0.5	0.20124	0.961425	0.48118	STOM	1	2.0001	0.25	0.0820422	0.588437	0.182554
SLC39A3	1	0.358517	0.00735059	0.00480769	0.0150596	0.0117654	SEC24D	6.3976e-10	1.80086	0.285393	0.0745165	0.503976	0.172331	HSP90B1	0.000238228	1.84364	0.346939	0.111169	0.705994	0.251399	MEF2C	4.31591e-09	1.71674	0.666667	0.229726	1.23897	0.55733	CDC14B	0.00540666	1.90661	0.366667	0.104107	0.702362	0.240321	LAP3	1	2.66512	0.208333	0.0381001	0.421832	0.0794877
GLIPR1L2	1	0.845767	0.0108661	0.00841346	0.0253984	0.0142116	TLN2	6.67898e-10	1.12319	0.505618	0.23777	1.01597	0.592723	ATP5F1C	0.0002394	1.75755	0.353741	0.115364	0.700332	0.262376	GATA6	4.333e-09	3.66261	0.380952	0.0336375	0.625133	0.0663329	ANKDD1B	0.00543092	4.84445	0.255556	0.00981658	0.448769	0.0195226	R3HDM1	1	1.63873	0.291667	0.12954	0.734215	0.29867
AC092171.3	1	0.94284	0.0143816	0.0120192	0.0390644	0.020512	UST	6.78792e-10	1.41916	0.341573	0.117463	0.638274	0.288181	TCIM	0.000248601	1.60802	0.401361	0.152596	0.897936	0.390119	CSRP3	4.35944e-09	2.53057	0.436508	0.0696219	0.759904	0.179791	TSC22D4	0.00546585	1.53473	0.433333	0.150349	0.800594	0.353079	TMEM175	1	2.81933	0.208333	0.0401321	0.504458	0.0888822
AL445686.2	1	0.775865	0.0108661	0.00841346	0.0266662	0.0156603	USP33	6.94743e-10	1.13639	0.431461	0.186576	0.822297	0.457629	RAB5C	0.000251162	2.95149	0.265306	0.0361825	0.489553	0.0784857	CDC42EP3	4.42111e-09	3.60933	0.380952	0.0318123	0.635536	0.0702381	ZBTB20-AS5	0.00546585	1.42248	0.488889	0.19814	0.960269	0.470964	SPG11	1	1.37994	0.333333	0.169164	0.805533	0.389093
DBI	1	0.314076	0.150527	0.164663	0.390148	0.324865	ELN	6.98281e-10	1.19932	0.444944	0.197099	0.914903	0.50181	SOCS3	0.000252398	2.25685	0.306122	0.0755113	0.656272	0.177374	RBPMS	4.43633e-09	1.74428	0.81746	0.332464	1.67625	0.831629	KCTD1	0.00551958	1.39054	0.488889	0.192198	0.937975	0.465641	ZNF280D	1	1.93749	0.25	0.0815342	0.552747	0.176199
PRMT6	1	1.20155	0.00607223	0.00360577	0.0121034	0.00528067	DOCK1	6.98281e-10	1.18824	0.417978	0.179181	0.80665	0.43459	SF3B6	0.000267058	2.388	0.292517	0.0629261	0.580584	0.140083	CKM	4.58948e-09	2.21668	0.468254	0.0923077	0.805633	0.236148	ASXL2	0.0057108	1.75493	0.377778	0.110566	0.677318	0.252299	HDAC7	1	1.62621	0.291667	0.130556	0.714787	0.291259
BIRC3	1	0.427584	0.0917226	0.0949519	0.221256	0.169003	RBL2	7.26051e-10	1.2909	0.366292	0.139078	0.66678	0.327449	SLC2A3	0.000267494	3.48238	0.251701	0.0256948	0.496669	0.055958	ATP1B1	4.7705e-09	1.92032	0.539683	0.143416	0.941744	0.345943	COL4A5	0.00576005	3.27822	0.277778	0.0317747	0.494603	0.0638688	SRRM2	1	0.98021	0.458333	0.278639	1.01114	0.634692
LINGO1	1	0.225232	0.262384	0.320913	0.741776	0.663055	TNKS	7.35632e-10	1.2096	0.4	0.164676	0.748305	0.393006	TXNIP	0.00027135	1.22602	0.585034	0.316466	1.30748	0.766811	INSR	4.80473e-09	1.75329	0.619048	0.208866	1.15006	0.494837	HMGCS1	0.00599635	2.99714	0.288889	0.0426246	0.576215	0.0931306	ATP6V1B2	1	2.65783	0.208333	0.0386081	0.425235	0.0806347
OTOGL	1	0.66397	0.0271652	0.0252404	0.0748193	0.0478686	SEC31A	7.92836e-10	1.15345	0.429213	0.189704	0.823446	0.454049	HSD17B11	0.000271703	2.19381	0.29932	0.0668589	0.547414	0.147809	MMP23B	4.81622e-09	4.28176	0.365079	0.0198175	0.576507	0.0393086	TSPAN8	0.0062043	3.3269	0.277778	0.0325497	0.545033	0.0697287	ZNF573	1	2.62863	0.208333	0.0381001	0.433414	0.0840869
HTT-AS	1	1.74261	0.00479386	0.00240385	0.0138957	0.00417268	DYRK1A	8.52696e-10	1.2467	0.393258	0.161547	0.751109	0.386423	PSMA4	0.000271703	2.13388	0.312925	0.0820661	0.647661	0.188619	MAP4K3	4.94415e-09	1.72413	0.674603	0.237549	1.27041	0.574116	WNT5B	0.00621755	3.72986	0.266667	0.0219582	0.487214	0.0462302	UVRAG	1	1.3222	0.333333	0.164846	0.750933	0.369841
NATD1	1	1.69125	0.00479386	0.00240385	0.0111983	0.00348108	MACF1	8.8647e-10	1.08371	0.48764	0.230091	0.958492	0.564499	MIF	0.000276597	2.97185	0.265306	0.03828	0.535159	0.0863689	VIPR2	5.0008e-09	4.33424	0.365079	0.020339	0.61306	0.0410884	KIDINS220	0.00622237	1.41454	0.466667	0.18729	0.881951	0.425944	RNF146	1	2.03845	0.25	0.0896622	0.628	0.192866
MYBPHL	1	1.18384	0.00479386	0.00240385	0.0118123	0.00521674	RBM26	8.88869e-10	1.20706	0.386517	0.156143	0.707579	0.368623	YWHAE	0.000298523	1.37862	0.455782	0.205558	0.955333	0.479433	AC008957.2	5.57611e-09	5.68984	0.349206	0.00756193	0.554367	0.0142499	ITGAV	0.00622964	1.50786	0.444444	0.169982	0.858744	0.390886	EEFSEC	1	1.79768	0.25	0.0777242	0.499297	0.170808
ATP6V0E2	1	0.654834	0.0271652	0.0252404	0.06246	0.0401208	STAG1	8.93591e-10	1.16702	0.732584	0.383106	1.56849	0.990293	PSMB8	0.000299778	3.42681	0.251701	0.0267436	0.493454	0.0576301	NUAK1	5.57611e-09	4.23376	0.365079	0.0208605	0.590431	0.0418846	TLK1	0.0062759	1.9077	0.355556	0.0991992	0.652534	0.219379	FAM208A	1	1.82845	0.25	0.0789942	0.500005	0.167767
LINC01436	1	0.610343	0.0236497	0.0216346	0.0581666	0.0384814	FBXL17	9.45511e-10	1.21815	0.408989	0.174915	0.797742	0.421745	IFI6	0.000301997	2.44135	0.285714	0.0566335	0.577027	0.134306	RNPC3	6.0019e-09	1.93927	0.52381	0.137158	0.878017	0.312358	DDX58	0.00631004	1.70967	0.388889	0.123482	0.735378	0.286761	AHNAK	1	1.06877	0.416667	0.268733	1.05368	0.636901
TGM7	1	2.03933	0.0035155	0.00120192	0.0089297	0.00217973	PTBP3	9.94165e-10	2.03636	0.269663	0.0648464	0.505609	0.148769	NUPR1	0.000313269	1.80524	0.346939	0.111694	0.736146	0.271001	TGM2	6.60887e-09	3.83571	0.373016	0.0286832	0.65751	0.0631011	LRRC8C-DT	0.00631004	2.24747	0.322222	0.0684578	0.593589	0.157586	AGAP6	1	2.70046	0.208333	0.0419101	0.472765	0.0889144
CBX8	1	2.56665	0.0035155	0.00120192	0.0076713	0.00129902	PHLDB2	1.00676e-09	1.76222	0.294382	0.0881684	0.549734	0.195586	RANBP1	0.000315585	2.22835	0.29932	0.0702674	0.586842	0.157311	NHLRC2	7.41438e-09	2.3445	0.444444	0.0821382	0.725214	0.190395	PAN3	0.00631004	1.30544	0.533333	0.235856	1.03577	0.551162	PDCD6IP	1	1.22161	0.333333	0.153416	0.668465	0.342096
LINC01632	1	2.13552	0.0035155	0.00120192	0.00879598	0.00200865	POLR2B	1.03184e-09	1.43103	0.332584	0.114619	0.608649	0.270612	MT1X	0.000317862	1.7501	0.367347	0.137651	0.841941	0.331222	ABHD2	7.43793e-09	2.41965	0.452381	0.0907432	0.804928	0.207916	PER3	0.00631004	1.78239	0.377778	0.117282	0.721937	0.268256	B4GALNT3	1	2.72692	0.208333	0.0431801	0.498156	0.0930615
FCGR2B	1	0.731493	0.0118249	0.00961538	0.0295065	0.0178752	STRN3	1.04935e-09	1.22866	0.388764	0.159272	0.739256	0.383209	NRP1	0.00033191	1.42062	0.421769	0.174358	0.869848	0.417359	PRR16	7.48118e-09	2.82218	0.412698	0.0591917	0.696139	0.132995	ZMYND8	0.00631004	1.38602	0.511111	0.21829	1.02003	0.517893	SH3TC2	1	2.64203	0.208333	0.0414021	0.471993	0.092244
ALDOC	1	0.64923	0.0118249	0.00961538	0.0246844	0.0158095	PDXDC1	1.04935e-09	1.12805	0.721348	0.37628	1.52146	0.969823	MEF2C	0.000333362	1.2618	0.496599	0.233875	1.03198	0.561555	TMEM71	8.36618e-09	1.72402	0.611111	0.191134	1.11549	0.48296	ANKRD28	0.00631004	1.4415	0.455556	0.171532	0.858022	0.405581	NSD3	1	1.15278	0.375	0.210566	0.858342	0.47706
UPK3B	1	22.462	0.00223714	0	0.00576076	0	CAPN7	1.08251e-09	1.19195	0.391011	0.16041	0.719366	0.379099	SRP9	0.000340334	1.84701	0.333333	0.0996329	0.644114	0.224235	ETFDH	8.90814e-09	2.13411	0.484127	0.116558	0.849353	0.266079	LRRTM3	0.00631004	2.06888	0.344444	0.0873159	0.684876	0.2106	CSTF3	1	1.96789	0.25	0.0904242	0.618618	0.197956
ZNF468	1	22.3945	0.00223714	0	0.00549839	0	PCCA	1.08646e-09	1.2093	0.391011	0.160125	0.73819	0.386846	TIMP4	0.000345987	2.24147	0.292517	0.0624017	0.56504	0.148951	PPP1R3A	8.90814e-09	5.03931	0.349206	0.0101695	0.565012	0.0228328	FADS1	0.00638054	1.94129	0.355556	0.0979075	0.68162	0.226669	ABHD17A	1	2.59975	0.208333	0.0416561	0.444857	0.0884008
C1orf185	1	22.5844	0.00223714	0	0.00626927	0	SOS2	1.0934e-09	1.15696	0.41573	0.17975	0.793288	0.43368	SNX3	0.000348294	1.7667	0.353741	0.121657	0.750202	0.283967	ANKRD9	9.09408e-09	4.31334	0.357143	0.0164276	0.56402	0.0374042	CDH6	0.00639272	2.90183	0.288889	0.0415913	0.560931	0.0959098	ANKRD28	1	1.3443	0.333333	0.177038	0.832724	0.41332
HBA2	1	22.4277	0.00223714	0	0.00562589	0	PDZD2	1.15528e-09	1.08026	0.564045	0.286405	1.19109	0.73398	ARL2	0.000350126	2.40206	0.285714	0.0576822	0.564633	0.134147	TOM1L2	9.39831e-09	1.61734	0.65873	0.22425	1.16818	0.543674	NAMPT	0.00639272	1.88108	0.366667	0.110824	0.718562	0.251114	CDKN1C	1	2.58834	0.208333	0.0434341	0.449352	0.0901408
LINC01707	1	22.4998	0.00223714	0	0.00591314	0	CREBZF	1.16849e-09	1.55968	0.31236	0.100967	0.556037	0.224981	BLOC1S1	0.000359318	2.80843	0.265306	0.0403776	0.508465	0.0903944	ARFGEF2	9.6721e-09	2.02658	0.492063	0.118123	0.82176	0.272169	CTDSPL2	0.00639272	1.58011	0.411111	0.142599	0.764566	0.32496	PRRG3	1	7.71434	0.166667	0.001016	0.328408	0.00184939
AC005534.1	1	22.4626	0.00223714	0	0.0057633	0	SRRM2	1.16903e-09	1.06774	0.51236	0.250284	0.990857	0.592184	FXYD1	0.000360828	1.42833	0.455782	0.198217	1.04877	0.52409	KIAA0232	1.11167e-08	1.93591	0.515873	0.136375	0.864807	0.30693	STX12	0.00644291	1.732	0.388889	0.132266	0.763839	0.296495	RGCC	1	1.20286	0.375	0.203454	0.917709	0.502689
AC020892.2	1	22.463	0.00223714	0	0.00576475	0	PTPN9	1.18869e-09	1.84273	0.278652	0.0719568	0.510803	0.170462	HLA-DPA1	0.000365273	4.73737	0.231293	0.00943891	0.447798	0.0209554	UBR3	1.22529e-08	1.61971	0.698413	0.251108	1.27028	0.606295	CDK13	0.00644958	1.32057	0.533333	0.23379	1.03355	0.545282	H2AFY	1	1.76035	0.25	0.0828042	0.494174	0.172827
AC004470.1	1	22.5129	0.00223714	0	0.0059671	0	ZFR	1.28117e-09	1.14491	0.422472	0.18686	0.805289	0.444396	TRMT112	0.000372365	2.0953	0.306122	0.0755113	0.596044	0.174548	TMEM38B	1.23779e-08	3.76766	0.365079	0.0250326	0.58512	0.0567442	FAM168A	0.00649017	1.57053	0.411111	0.140274	0.770659	0.329991	UBE2E3	1	1.29281	0.333333	0.169164	0.758462	0.38066
PCDHB7	1	22.5486	0.00223714	0	0.00611633	0	KCNQ1OT1	1.28201e-09	1.91817	0.274157	0.0699659	0.505788	0.160568	TEK	0.000372757	4.62242	0.231293	0.00943891	0.440837	0.0222428	EIF1B	1.27891e-08	2.07827	0.484127	0.11734	0.837002	0.270081	LINC02268	0.00649821	1.98949	0.344444	0.0855076	0.641263	0.204053	RBPJ	1	1.32232	0.333333	0.174752	0.800037	0.398854
KLHL7-DT	1	22.4127	0.00223714	0	0.00556788	0	NCALD	1.28201e-09	2.46366	0.242697	0.0429465	0.438355	0.0950693	AES	0.000381451	1.87169	0.326531	0.097011	0.617178	0.209671	OGDH	1.30236e-08	2.41828	0.436508	0.0810952	0.737961	0.185839	ZFHX4	0.00658996	2.58202	0.3	0.0519246	0.548194	0.115056	WASHC3	1	1.80489	0.25	0.0840742	0.529263	0.182054
AC010969.2	1	22.5022	0.00223714	0	0.0059231	0	LINC02256	1.28457e-09	1.07233	0.47191	0.219283	0.919124	0.540403	ATP5MF	0.000385872	2.77338	0.265306	0.0406397	0.498992	0.0904253	HIF3A	1.36202e-08	1.7059	0.698413	0.257106	1.34636	0.626786	IL7	0.00661606	2.44379	0.311111	0.0630328	0.598253	0.140215	MRPL43	1	2.51775	0.208333	0.0429261	0.445719	0.0935508
AL137796.1	1	22.3362	0.00223714	0	0.00528092	0	COP1	1.30615e-09	1.18277	0.395506	0.162116	0.737084	0.392094	NAA38	0.000400889	2.0132	0.312925	0.0852124	0.603791	0.186788	STRADB	1.48208e-08	2.61481	0.420635	0.071708	0.716267	0.157765	RSRP1	0.00682771	1.21456	0.633333	0.296306	1.19882	0.692181	TMPO	1	2.64676	0.208333	0.0469901	0.501024	0.09881
AC034102.2	1	22.5346	0.00223714	0	0.00605736	0	PTEN	1.33674e-09	1.13824	0.698876	0.370876	1.50728	0.954223	APOLD1	0.000419515	3.01314	0.258503	0.0367069	0.542723	0.0855066	UBR5	1.49948e-08	1.75306	0.587302	0.189309	1.04924	0.438559	RNF213	0.00682771	1.38816	0.477778	0.197623	0.920678	0.4557	TTC28	1	0.878195	0.541667	0.371857	1.33262	0.923629
AL133492.1	1	22.4755	0.00223714	0	0.00581473	0	SECISBP2	1.40345e-09	1.16838	0.411236	0.178612	0.783358	0.424565	SELENOK	0.000432239	2.25826	0.292517	0.0658102	0.577316	0.151261	PLEKHA5	1.58336e-08	1.84065	0.888889	0.397653	2.00829	1.02997	AP000311.1	0.00696676	1.52396	0.422222	0.14854	0.788252	0.348626	MGAT1	1	2.63176	0.208333	0.0467361	0.499844	0.0995087
AC008610.1	1	22.3178	0.00223714	0	0.00521421	0	CPLANE1	1.42335e-09	1.33616	0.352809	0.132537	0.660731	0.315399	MRPL33	0.000438742	1.73905	0.346939	0.118249	0.699636	0.265028	ELL2	1.63524e-08	1.78773	0.555556	0.164016	0.984821	0.395955	RBMX	0.00702542	1.31798	0.5	0.210798	0.923325	0.475442	NREP	1	2.45986	0.208333	0.0426721	0.445367	0.0971093
BEX1	1	0.751158	0.007031	0.00480769	0.0138314	0.00824067	FNBP4	1.50346e-09	1.06708	0.48764	0.23066	0.948275	0.562303	KIF5B	0.000449369	1.60573	0.367347	0.13634	0.729175	0.302085	FGF12-AS1	1.76283e-08	5.31072	0.34127	0.00782269	0.571381	0.0192319	FHIT	0.00705189	1.58483	0.422222	0.153449	0.837857	0.362679	SCFD2	1	1.54495	0.291667	0.136906	0.721217	0.309115
SRCIN1	1	0.537315	0.0779802	0.0805288	0.201386	0.142996	EPAS1	1.64077e-09	1.87161	0.276404	0.0725256	0.512219	0.167897	PSMB6	0.000469569	2.12668	0.306122	0.0810173	0.639355	0.186479	PALM2-AKAP2	1.83122e-08	3.35521	0.373016	0.0325945	0.601211	0.0774726	EXT1	0.00716486	1.27834	0.6	0.276156	1.21782	0.683669	EML1	1	2.39061	0.208333	0.0426721	0.402194	0.0902214
SLC16A8	1	0.770234	0.0105465	0.00841346	0.0257256	0.0151636	SP3	1.64077e-09	1.45327	0.321348	0.108077	0.583747	0.254257	RBX1	0.000493699	1.64596	0.360544	0.128736	0.742112	0.301292	HECTD1	1.85882e-08	1.6415	0.611111	0.201304	1.03748	0.459967	CTDSPL	0.00771704	1.27472	0.644444	0.303281	1.30993	0.750643	ENOX1	1	1.89346	0.25	0.0901702	0.618469	0.207358
MYRF	1	0.82818	0.0175775	0.015625	0.0450905	0.0256463	RBM39	1.64162e-09	1.03872	0.6	0.312856	1.20174	0.757129	SPTSSA	0.000501603	2.69814	0.265306	0.0435239	0.509814	0.0975511	DPH6	1.86661e-08	1.98111	0.5	0.129596	0.868003	0.300172	DDHD2	0.00797316	1.81332	0.355556	0.0991992	0.62122	0.219169	RILPL1	1	1.81798	0.25	0.0866142	0.553506	0.190364
MT1E	1	0.248124	0.202301	0.233173	0.523287	0.456743	RABGAP1	1.68092e-09	1.31154	0.361798	0.142491	0.684971	0.333846	SSR4	0.000514831	2.09759	0.29932	0.0731515	0.584397	0.170161	LINC02248	1.90595e-08	4.51244	0.349206	0.0151239	0.612902	0.0363874	KLHDC1	0.00812165	2.04339	0.333333	0.084216	0.610657	0.185796	FERMT2	1	1.14685	0.375	0.21844	0.881682	0.494093
SLC35B2	1	0.526971	0.0373921	0.0360577	0.086398	0.0607447	RERE	1.69652e-09	1.04145	0.604494	0.302617	1.22445	0.773402	ZNHIT1	0.000539492	2.52135	0.272109	0.0511274	0.5238	0.113249	NAV3	1.92428e-08	2.24988	0.460317	0.103259	0.802066	0.230022	LIN7A	0.00819415	3.03819	0.277778	0.0379747	0.497881	0.0756147	PACS2	1	1.84298	0.25	0.0876302	0.581294	0.198646
HTRA1	1	0.422681	0.12528	0.135817	0.311071	0.240762	ZNF207	1.73244e-09	1.18527	0.388764	0.159556	0.712775	0.376501	HNRNPA3	0.000539599	1.40282	0.414966	0.179077	0.839561	0.403765	ZNF91	1.94279e-08	1.99857	0.492063	0.126467	0.845725	0.287241	STK32A	0.00829257	1.68426	0.377778	0.113407	0.706312	0.277184	AGTPBP1	1	1.80664	0.25	0.0858522	0.555529	0.192562
NDUFA13	1	0.243905	0.0517737	0.0504808	0.117732	0.100306	STK39	1.74982e-09	2.18842	0.25618	0.0577361	0.471398	0.124096	ADRM1	0.000540357	2.70461	0.265306	0.0458836	0.516232	0.0986263	COQ10A	1.98472e-08	3.59031	0.365079	0.0284224	0.566548	0.061358	MUC20-OT1	0.00844667	1.23819	0.6	0.272798	1.14054	0.643041	ACTR2	1	1.46004	0.291667	0.131318	0.641869	0.28303
AC068338.3	1	1.19486	0.00926814	0.00721154	0.02226	0.00978482	PAFAH1B1	1.79384e-09	1.02816	0.503371	0.242036	0.974819	0.592991	RBM3	0.000568321	1.64357	0.353741	0.124803	0.6909	0.27659	HIF1A-AS2	2.05469e-08	2.42984	0.436508	0.0857888	0.77392	0.196233	F3	0.00845083	2.74753	0.288889	0.0480496	0.527928	0.0985332	ZFR	1	1.13855	0.375	0.212344	0.861106	0.482647
GM2A	1	1.03453	0.00926814	0.00721154	0.0209432	0.0102788	DNM3	1.80425e-09	1.58103	0.307865	0.097554	0.575145	0.230982	ATP5PO	0.000572246	2.68482	0.265306	0.0456214	0.521662	0.101206	UBR2	2.0947e-08	1.56888	0.634921	0.214863	1.0817	0.50512	OTUD7A	0.00848083	2.07742	0.333333	0.0852493	0.637187	0.191568	LINC00609	1	6.02313	0.166667	0.00355601	0.45277	0.00876703
AC130466.1	1	1.06639	0.0127836	0.0108173	0.0335666	0.0161691	C1S	1.85294e-09	1.25197	0.375281	0.150455	0.710103	0.360631	NECTIN2	0.00059138	2.20952	0.285714	0.0634504	0.531993	0.141366	GPHN	2.13384e-08	1.71068	0.738095	0.287875	1.46701	0.702743	ST3GAL1	0.008498	1.75215	0.377778	0.124516	0.714595	0.269822	CHDH	1	5.84489	0.166667	0.00355601	0.321225	0.00656922
APEH	1	0.864379	0.00926814	0.00721154	0.0210602	0.0116229	TENT5A	1.88816e-09	1.34643	0.357303	0.138225	0.692685	0.331389	KDR	0.000605513	6.83991	0.217687	0.00209754	0.404433	0.00434174	TPM2	2.32579e-08	2.39371	0.436508	0.0865711	0.761992	0.196732	AC119150.1	0.00853797	2.45948	0.3	0.0570912	0.539304	0.122184	ATR	1	1.39798	0.291667	0.121666	0.606857	0.275143
PI4K2A	1	1.62666	0.00447427	0.00240385	0.0100866	0.00327758	SETD2	1.91226e-09	1.10379	0.417978	0.179465	0.774873	0.434724	DAZAP2	0.000629879	1.81152	0.326531	0.102517	0.643592	0.229001	JAZF1	2.34631e-08	1.86324	0.52381	0.14472	0.914302	0.344243	NAPEPLD	0.00862397	2.4851	0.3	0.0565745	0.560051	0.125835	ARIH2	1	1.47205	0.291667	0.128778	0.655513	0.288063
FCHO1	1	1.60328	0.00447427	0.00240385	0.0114098	0.00376967	ANKAR	1.92222e-09	1.31892	0.34382	0.125142	0.627068	0.299788	COX7A2	0.00064013	1.64439	0.360544	0.131096	0.761565	0.311291	AUTS2	2.40899e-08	1.74365	0.642857	0.231812	1.24442	0.552646	PACSIN2	0.00876727	1.66272	0.388889	0.130974	0.728381	0.291546	NFX1	1	1.42098	0.291667	0.124968	0.622873	0.279728
CYP4F22	1	1.41638	0.00447427	0.00240385	0.0116317	0.00437368	ZBTB20-AS5	1.92473e-09	1.16495	0.413483	0.178328	0.807551	0.440889	SNRPD2	0.00064013	2.28477	0.285714	0.0658102	0.584009	0.150815	TBX5	2.55391e-08	4.30282	0.349206	0.0179922	0.59485	0.0403544	ZNF789	0.00891281	2.62542	0.288889	0.0462413	0.506989	0.101658	LIPC	1	5.57391	0.166667	0.00381001	0.359097	0.00902906
AC009309.1	1	1.49433	0.00447427	0.00240385	0.010361	0.00368992	COL5A3	1.93187e-09	1.12615	0.429213	0.189704	0.841626	0.473002	CNBP	0.000648719	1.46291	0.408163	0.179077	0.887385	0.417591	TRIQK	2.57707e-08	2.77827	0.404762	0.0628422	0.717186	0.142245	PPP6R2	0.00900923	1.47426	0.422222	0.154999	0.772622	0.350278	KIF1A	1	5.73681	0.166667	0.00457201	0.368089	0.00830947
FABP1	1	1.42657	0.00447427	0.00240385	0.0105192	0.00392622	PDE8A	2.0193e-09	1.02028	0.559551	0.27901	1.11094	0.69534	PODXL	0.000661716	3.97543	0.231293	0.0159937	0.439793	0.0345145	TNRC6A	2.81456e-08	1.65264	0.746032	0.295698	1.44229	0.706773	BEST1	0.00914469	2.05997	0.333333	0.0839576	0.642497	0.195676	SPTBN5	1	5.66992	0.166667	0.00431801	0.381071	0.00906967
PSD2	1	1.11113	0.00447427	0.00240385	0.0109384	0.00507863	ARID4B	2.03378e-09	1.02775	0.467416	0.216155	0.87614	0.523223	CAVIN1	0.000672752	2.04896	0.306122	0.0875721	0.630634	0.192576	DYSF	2.81456e-08	4.18974	0.349206	0.0179922	0.561521	0.0404519	MFSD14C	0.00939519	1.50959	0.411111	0.14699	0.751665	0.331848	MRAS	1	2.36703	0.208333	0.0457201	0.417737	0.0957755
AC007192.2	1	0.646165	0.0198146	0.0180288	0.0521486	0.0336339	TMEM165	2.05293e-09	1.09213	0.447191	0.20876	0.859014	0.493672	ATRAID	0.000684777	2.12582	0.292517	0.0713162	0.568233	0.161532	TIAM2	2.90562e-08	1.90371	0.492063	0.12412	0.804933	0.285535	DTNA	0.00941921	1.32149	0.533333	0.227331	1.05508	0.559109	STARD5	1	5.51533	0.166667	0.00533401	0.396383	0.0105791
SMIM1	1	1.34284	0.00447427	0.00240385	0.0121836	0.00482103	NEURL1B	2.05293e-09	2.42249	0.242697	0.044653	0.454503	0.101952	S100A16	0.000706764	2.0183	0.306122	0.083377	0.626179	0.194637	TBC1D5	2.9156e-08	1.62054	0.753968	0.294394	1.44695	0.721244	LRRFIP2	0.00966947	1.3356	0.511111	0.233273	1.04166	0.546179	SRM	1	2.52823	0.208333	0.0492761	0.495351	0.105378
CCL3	1	0.914096	0.00447427	0.00240385	0.0106455	0.00566344	PHF14	2.07015e-09	1.05819	0.449438	0.204494	0.844479	0.492962	DNAJB1	0.000717179	2.86586	0.258503	0.0435239	0.584473	0.103393	ST5	2.95544e-08	1.7748	0.531746	0.152021	0.890285	0.350374	NOTCH1	0.00967456	1.9613	0.333333	0.0829243	0.606634	0.194112	SPOCK1	1	1.80713	0.25	0.0929642	0.583787	0.204208
RPS27	1	0.176035	0.159156	0.170673	0.445222	0.403072	FARS2	2.14214e-09	1.27542	0.364045	0.142776	0.685935	0.341579	TPM1	0.000727742	1.16444	0.571429	0.294704	1.22995	0.732429	GFOD1	3.2155e-08	2.90205	0.388889	0.0508475	0.654237	0.116512	SLCO3A1	0.0100365	1.8373	0.355556	0.107724	0.672403	0.23772	ARL14EP	1	2.36882	0.208333	0.0464821	0.426232	0.0979394
LINC01194	1	2.55695	0.00319591	0.00120192	0.00860225	0.00146705	STEAP4	2.14214e-09	3.19963	0.220225	0.0255973	0.422966	0.055724	ANXA1	0.000727792	1.34778	0.469388	0.219717	1.06929	0.560608	TMEM131L	3.2155e-08	3.01719	0.380952	0.0448501	0.623769	0.101619	NOD1	0.0102882	1.62053	0.388889	0.129941	0.750346	0.310058	ATP6V1D	1	1.7955	0.25	0.0889002	0.548279	0.190927
VSTM2L	1	2.49359	0.00319591	0.00120192	0.00922742	0.00164469	BMPR2	2.14341e-09	1.09217	0.435955	0.195108	0.831353	0.475048	CA4	0.000738506	5.80216	0.217687	0.00419507	0.441254	0.0098912	CFLAR-AS1	3.27505e-08	2.94574	0.388889	0.0521512	0.663084	0.115204	AP000787.1	0.0102882	2.20252	0.311111	0.0656161	0.576656	0.156557	ALDH5A1	1	5.34536	0.166667	0.00584201	0.365496	0.0107945
AC012055.1	1	2.39832	0.00319591	0.00120192	0.00608414	0.00115692	ATXN2	2.22855e-09	1.03026	0.47191	0.219852	0.889864	0.532104	CAPN2	0.000758725	2.04184	0.29932	0.0804929	0.581308	0.17518	FN3K	3.3172e-08	3.09082	0.380952	0.0453716	0.649763	0.102021	BBS9	0.0104202	1.46627	0.411111	0.145182	0.752061	0.340636	NDUFB7	1	1.82001	0.25	0.0916942	0.596966	0.208051
HPDL	1	2.0545	0.00319591	0.00120192	0.00774207	0.00186924	ITPR1	2.23488e-09	1.27073	0.370787	0.152162	0.71238	0.358057	ARL6IP4	0.000790721	1.55522	0.367347	0.141846	0.754587	0.324545	MAST2	3.45713e-08	2.31313	0.436508	0.0883963	0.752942	0.203774	ERC1	0.0106773	1.24764	0.622222	0.296048	1.25579	0.721403	OTUD7A	1	1.77862	0.25	0.0899162	0.563876	0.199485
MAGEE1	1	2.04109	0.00319591	0.00120192	0.00710968	0.00173216	CASK	2.2705e-09	1.36848	0.337079	0.120592	0.621805	0.288154	HSPA1B	0.000801511	2.28524	0.285714	0.0668589	0.638844	0.168446	GPD1L	3.48714e-08	3.69283	0.357143	0.0265971	0.568435	0.0575101	SYT14	0.0106991	4.65826	0.244444	0.0103332	0.469135	0.0234299	MGLL	1	2.48768	0.208333	0.0508001	0.486353	0.105871
AC023886.1	1	1.91637	0.00319591	0.00120192	0.00878859	0.00233581	RAB30-AS1	2.35638e-09	1.35625	0.332584	0.118601	0.592912	0.274665	PRKCH	0.000864035	3.37054	0.238095	0.0254326	0.460853	0.0550589	MPC1	3.62005e-08	2.06607	0.460317	0.104563	0.751429	0.237026	AC087286.2	0.0107147	1.56162	0.4	0.142857	0.765604	0.329078	AC118549.1	1	1.2485	0.333333	0.17399	0.772252	0.398896
NTNG1	1	0.891263	0.0185363	0.0168269	0.0477006	0.0259997	CLSTN2	2.40965e-09	2.26493	0.247191	0.048066	0.466454	0.116588	TMOD3	0.000864035	1.81588	0.312925	0.0909806	0.580196	0.2016	ZNF407	3.62005e-08	1.86659	0.507937	0.137679	0.862808	0.318912	AC008056.2	0.0107147	1.42372	0.422222	0.146732	0.79902	0.375699	MT-ND4L	1	1.68535	0.25	0.0843282	0.52398	0.194041
BICRA	1	1.00211	0.00319591	0.00120192	0.00645218	0.00322658	SETD5	2.43819e-09	1.02307	0.555056	0.278441	1.10589	0.690608	GNG5	0.000864398	2.2124	0.285714	0.0694809	0.582916	0.15763	AC027018.1	3.68604e-08	2.38463	0.428571	0.0818774	0.748752	0.193421	AC069368.1	0.0107407	2.47726	0.288889	0.0464996	0.498714	0.109858	MRPL33	1	1.40121	0.291667	0.12573	0.615392	0.279119
CXCR4	1	0.509911	0.00798977	0.00600962	0.017184	0.0120985	NRP1	2.64493e-09	1.34347	0.373034	0.159556	0.791371	0.388941	ELK3	0.000870145	2.5107	0.265306	0.0508652	0.507978	0.109884	NUDT4	3.97887e-08	2.2436	0.444444	0.0970013	0.764612	0.217081	MARK3	0.0108234	1.21003	0.533333	0.231465	0.976257	0.539514	RPL23	1	1.7483	0.25	0.0883922	0.559904	0.201626
U2AF1L4	1	0.824535	0.0115053	0.00961538	0.0253044	0.0143671	AC013394.1	2.64536e-09	1.34441	0.341573	0.125142	0.620265	0.291515	CCDC85A	0.000881379	4.39786	0.22449	0.013634	0.470388	0.0280928	TMEM182	4.28325e-08	3.90757	0.349206	0.0208605	0.570158	0.0499441	PPA1	0.0108274	2.15572	0.322222	0.082666	0.621586	0.176826	ARHGEF17	1	2.525	0.208333	0.0520701	0.516214	0.110996
AC068898.1	1	1.34072	0.00671141	0.00480769	0.016826	0.00667718	SLC8A1	2.74959e-09	1.11272	0.47191	0.206485	0.95531	0.553675	CFLAR	0.000961886	1.25445	0.455782	0.219455	0.932365	0.498171	LINC02208	4.31314e-08	5.25413	0.333333	0.00808344	0.55509	0.0192585	ZNF462	0.0110277	1.33641	0.466667	0.189098	0.887656	0.448564	LINC02284	1	5.14733	0.166667	0.00685801	0.391428	0.0134276
TNFSF12	1	0.762639	0.0150208	0.0132212	0.0314641	0.018665	CCDC80	2.84599e-09	3.17257	0.217978	0.0238908	0.423448	0.0568269	EIF3E	0.000963911	1.69004	0.333333	0.111694	0.658444	0.253694	CPVL	4.33671e-08	4.07048	0.349206	0.0219035	0.615078	0.0493426	PHC2	0.0111939	1.40352	0.433333	0.168174	0.799473	0.380365	BAIAP2	1	2.30318	0.208333	0.0462281	0.43638	0.105126
HOXC6	1	0.953012	0.00671141	0.00480769	0.0137536	0.00712808	ERC1	2.85536e-09	1.04034	0.552809	0.2719	1.10793	0.686162	EIF3K	0.00097728	1.76706	0.319728	0.098322	0.61696	0.223704	FOCAD	4.38346e-08	2.30998	0.436508	0.0928292	0.766497	0.20893	R3HDM1	0.0111939	1.69063	0.377778	0.124774	0.737646	0.291164	PSPC1	1	1.42022	0.291667	0.129794	0.640975	0.28943
ZNF723	1	22.0293	0.00191755	0	0.00427128	0	NPAS3	2.91709e-09	1.5487	0.316854	0.107793	0.636857	0.265743	TNFSF10	0.000981301	2.77951	0.251701	0.03828	0.498137	0.0898715	RBMX	4.40303e-08	1.64083	0.595238	0.204954	1.04961	0.467088	ANKRD36C	0.011219	1.74558	0.366667	0.117282	0.701192	0.264694	FBLN5	1	1.21788	0.333333	0.172466	0.74287	0.38781
AC099850.2	1	22.3537	0.00191755	0	0.00534539	0	CBR4	2.99784e-09	1.14646	0.406742	0.176052	0.773257	0.423362	LGALS3BP	0.0009819	1.78944	0.312925	0.0899318	0.604579	0.215309	AP001825.1	4.58409e-08	3.60016	0.357143	0.0284224	0.586448	0.0636971	SDK2	0.0112527	2.56903	0.288889	0.0503746	0.553825	0.117503	FXYD6	1	4.94359	0.166667	0.00736601	0.374362	0.0146475
OOEP-AS1	1	22.1999	0.00191755	0	0.00480593	0	PITPNC1	3.02069e-09	1.42175	0.332584	0.121445	0.649588	0.293743	ST6GALNAC3	0.000990223	1.31753	0.44898	0.211589	1.01584	0.534635	COL19A1	4.58613e-08	2.30928	0.428571	0.0842243	0.702992	0.187104	ATG7	0.0112675	1.30163	0.477778	0.19349	0.903066	0.466984	C16orf45	1	1.75126	0.25	0.0909322	0.57621	0.208217
ZNF488	1	22.1892	0.00191755	0	0.0047708	0	SPON1	3.3347e-09	2.62877	0.229213	0.0338453	0.419358	0.0808733	TRIR	0.0010143	1.91182	0.306122	0.0894074	0.608756	0.201097	BTBD9	4.67402e-08	1.72464	0.555556	0.173403	0.99701	0.417033	SNX14	0.0115745	1.79805	0.344444	0.0966159	0.612172	0.21739	DDX10	1	1.68694	0.25	0.0876302	0.51871	0.191573
SGK494	1	21.9283	0.00191755	0	0.00398291	0	ANKS1A	3.33744e-09	1.29841	0.355056	0.138225	0.670633	0.328204	MYH9	0.0010143	1.82683	0.312925	0.0949135	0.600124	0.20848	NMD3	4.78507e-08	2.97239	0.380952	0.0487614	0.627152	0.105387	ANKUB1	0.0118826	1.58814	0.388889	0.135366	0.732499	0.306969	AC017083.1	1	4.91588	0.166667	0.00711201	0.376662	0.0150387
AC023908.3	1	22.0834	0.00191755	0	0.00443421	0	EGLN3	3.33744e-09	2.38756	0.238202	0.0420933	0.430913	0.0979805	ATP5MC2	0.00102562	1.78145	0.319728	0.100682	0.631504	0.228021	LRBA	5.36368e-08	1.59875	0.626984	0.216428	1.13529	0.529056	HERC4	0.0119318	1.28967	0.522222	0.240765	1.05436	0.568136	HNRNPH1	1	0.939426	0.458333	0.276099	1.01413	0.650318
AOC2	1	22.0994	0.00191755	0	0.00448347	0	LONP2	3.33974e-09	1.15783	0.395506	0.16752	0.745128	0.402803	SLC25A6	0.0010824	1.91088	0.306122	0.0873099	0.610362	0.201857	STRN	5.4321e-08	2.3825	0.428571	0.0883963	0.765239	0.199219	HCG17	0.0119318	2.03781	0.322222	0.0805993	0.58231	0.175996	A2ML1	1	4.82604	0.166667	0.00711201	0.351	0.0147153
TRIP13	1	22.0917	0.00191755	0	0.00445969	0	FOXO3	3.33974e-09	1.0268	0.561798	0.286121	1.14183	0.716188	SLCO4A1	0.00113427	6.49433	0.210884	0.00288411	0.387929	0.00524301	RAPGEF2	5.46721e-08	1.57616	0.619048	0.210691	1.08676	0.50615	ELOVL2	0.0122556	4.36854	0.244444	0.0129166	0.426946	0.0254552	KIF16B	1	1.81306	0.25	0.0949962	0.599218	0.209904
AP002852.1	1	22.409	0.00191755	0	0.00555345	0	HERC2	3.3632e-09	1.04418	0.462921	0.217577	0.886006	0.525447	NEDD9	0.00115055	1.38208	0.394558	0.165967	0.803698	0.387547	VPS13D	5.70645e-08	1.56676	0.642857	0.230248	1.15723	0.551739	PPP3CA	0.0122969	1.24865	0.522222	0.231981	1.00842	0.549736	PI4KA	1	1.48546	0.291667	0.138938	0.716586	0.317781
ZNF607	1	22.0039	0.00191755	0	0.0041969	0	RNF19A	3.38684e-09	1.22822	0.361798	0.142207	0.659392	0.335405	GSTO1	0.00115055	2.13583	0.278912	0.064237	0.523647	0.145471	PEBP4	6.43943e-08	3.82018	0.349206	0.0245111	0.588193	0.0551404	ENOSF1	0.0123338	1.93641	0.333333	0.0919659	0.603922	0.196111	APPBP2	1	1.3967	0.291667	0.13081	0.635133	0.290417
AC027801.1	1	22.2728	0.00191755	0	0.00505459	0	NCOA3	3.41014e-09	1.25958	0.357303	0.139647	0.663646	0.331735	NOSTRIN	0.00115466	4.59664	0.217687	0.00943891	0.381178	0.0189962	MLLT10	6.50023e-08	1.70916	0.555556	0.178096	0.991009	0.417443	NKTR	0.0123713	1.22177	0.555556	0.259623	1.07681	0.604189	GPI	1	2.47368	0.208333	0.0538481	0.487782	0.107226
AC239868.3	1	21.9607	0.00191755	0	0.00407329	0	ITSN2	3.50844e-09	1.14862	0.393258	0.166667	0.740737	0.402142	COX7B	0.00118373	1.83105	0.312925	0.0967488	0.645332	0.226988	CRADD	6.7599e-08	1.61897	0.68254	0.261799	1.33244	0.64628	TTC21B	0.0123713	1.41451	0.444444	0.180315	0.881197	0.425505	CAPS	1	1.71632	0.25	0.0878842	0.568533	0.20946
AC107029.1	1	22.2518	0.00191755	0	0.00498174	0	MCC	3.56847e-09	1.70429	0.28764	0.0858931	0.536944	0.197306	RAN	0.00118448	2.20979	0.278912	0.0668589	0.553348	0.148213	HAND2-AS1	7.01229e-08	1.71198	0.555556	0.180443	1.00111	0.422265	TACC1	0.0125869	1.22839	0.622222	0.311547	1.2854	0.749783	FSCN1	1	4.40874	0.166667	0.00711201	0.305803	0.0167011
INO80B	1	21.8525	0.00191755	0	0.00377945	0	MIR4435-2HG	3.56847e-09	1.63297	0.298876	0.0949943	0.581976	0.226798	GGNBP2	0.00119445	1.57897	0.340136	0.121133	0.645385	0.265052	REV3L	7.67666e-08	1.60845	0.619048	0.215645	1.10655	0.509072	TRIM33	0.0126037	1.4969	0.388889	0.132524	0.682612	0.297796	REEP4	1	4.52281	0.166667	0.00762002	0.315443	0.0160043
TRAC	1	22.2513	0.00191755	0	0.00497989	0	MFGE8	3.60047e-09	1.13627	0.406742	0.178043	0.787748	0.435161	ISCU	0.00122653	1.85719	0.306122	0.0894074	0.604184	0.206221	PGM1	7.67666e-08	3.08139	0.373016	0.0461538	0.642364	0.101151	LINC01197	0.012738	2.34111	0.3	0.0627745	0.577483	0.143446	SERINC5	1	1.42934	0.291667	0.135128	0.670867	0.303756
PLA2G4E-AS1	1	22.3759	0.00191755	0	0.00542793	0	SMOC2	3.65455e-09	4.2983	0.202247	0.0113766	0.395414	0.0243515	ID2	0.00125281	1.85713	0.306122	0.0899318	0.604349	0.206296	FAM160A1	7.69164e-08	3.18699	0.365079	0.0375489	0.615806	0.0893469	PRICKLE2	0.0130823	1.81206	0.344444	0.0991992	0.613726	0.216158	ATP8A1	1	1.43065	0.291667	0.13843	0.678765	0.307757
THEG	1	22.4172	0.00191755	0	0.00558536	0	OSMR	3.65455e-09	1.52511	0.305618	0.0995449	0.567764	0.235518	MINOS1	0.00129484	3.14988	0.238095	0.0298899	0.467457	0.0649829	USO1	7.87219e-08	1.78163	0.52381	0.159061	0.920184	0.36403	ARMCX4	0.0134402	1.26552	0.477778	0.196073	0.891686	0.469159	MYCBP2	1	1.03377	0.375	0.202692	0.787967	0.460957
TIMD4	1	22.2064	0.00191755	0	0.00482772	0	LINC01004	3.66674e-09	1.59883	0.292135	0.0858931	0.519826	0.202998	TSPAN7	0.00133734	3.75548	0.22449	0.0170425	0.43027	0.0390393	RCSD1	8.02512e-08	3.49839	0.357143	0.0336375	0.612404	0.0720968	BOD1L1	0.0135728	1.57205	0.388889	0.139757	0.720541	0.30381	SELENOS	1	1.34624	0.291667	0.130302	0.610308	0.285764
AC096588.1	1	22.3508	0.00191755	0	0.00533464	0	KMT2C	3.9695e-09	0.998826	0.555056	0.277304	1.09088	0.687756	ARPC1B	0.00134389	1.34311	0.401361	0.168327	0.823812	0.408269	MARK3	8.11648e-08	1.57613	0.626984	0.225554	1.12698	0.530462	TOM1L2	0.0137143	1.22299	0.522222	0.231465	1.00252	0.553333	TTLL9	1	4.52082	0.166667	0.00863602	0.379988	0.0199368
DRC7	1	22.3217	0.00191755	0	0.00522831	0	UVRAG	3.97278e-09	1.25792	0.359551	0.141354	0.668154	0.334687	ATP5F1B	0.00134389	1.52095	0.346939	0.122968	0.67334	0.288772	MAOB	8.11648e-08	4.64352	0.333333	0.0132986	0.55731	0.029409	MBD5	0.0138545	1.18676	0.622222	0.292689	1.20807	0.708533	FP671120.1	1	1.77194	0.25	0.0977902	0.588928	0.210953
DBNDD1	1	22.1929	0.00191755	0	0.00478272	0	PDE7B	4.15912e-09	1.67745	0.296629	0.0949943	0.594447	0.226233	C4orf3	0.00135138	2.08114	0.285714	0.0731515	0.578599	0.169887	UBE2R2	8.54361e-08	1.69826	0.539683	0.167666	0.933555	0.389101	SMARCC1	0.0139782	1.66935	0.355556	0.108757	0.628425	0.242936	AC073571.1	1	4.63312	0.166667	0.00990602	0.364689	0.0175787
CLCF1	1	0.615019	0.0220518	0.0204327	0.0528148	0.0347983	FTO	4.18897e-09	1.06306	0.447191	0.202218	0.856594	0.499917	TMEM109	0.00135314	2.28266	0.265306	0.0527006	0.494288	0.123451	TXNIP	8.66437e-08	1.59981	0.769841	0.311864	1.49805	0.763511	SFPQ	0.0139944	1.42649	0.433333	0.182898	0.843412	0.400572	EXTL1	1	4.31035	0.166667	0.00889002	0.296704	0.0172602
ARL2	1	0.268565	0.0661553	0.0661058	0.155319	0.130581	TBC1D22A	4.31179e-09	1.30673	0.348315	0.132537	0.659433	0.320222	CLU	0.00136805	1.32195	0.496599	0.248034	1.24743	0.689409	RHOBTB3	8.966e-08	1.86702	0.5	0.141069	0.852206	0.313837	AC092683.1	0.0140959	2.02338	0.322222	0.084216	0.608275	0.187267	CTNNB1	1	1.18022	0.333333	0.166116	0.724865	0.385077
PLPP1	1	-0.240243	0.428252	0.611779	1.16144	1.27875	NT5C2	4.46734e-09	1.243	0.361798	0.142491	0.675271	0.341831	SH3BGRL	0.00137096	1.71698	0.326531	0.113267	0.672493	0.255997	GHR	9.75249e-08	2.40457	0.412698	0.0777053	0.685956	0.170721	CENPO	0.0141123	4.0516	0.244444	0.0152415	0.410737	0.0301705	CLCN2	1	4.33708	0.166667	0.00939802	0.356043	0.0209393
HP	1	0.633195	0.0207734	0.0192308	0.0572722	0.0372996	SOS1	4.46734e-09	1.16899	0.397753	0.173493	0.776126	0.419819	PRDX5	0.00137815	2.05197	0.285714	0.0721028	0.568113	0.169293	ITPR2	9.88989e-08	2.15205	0.436508	0.0959583	0.703101	0.206602	MUSK	0.0141756	1.48183	0.411111	0.153449	0.796352	0.361781	MAP3K4	1	1.43231	0.291667	0.1397	0.689523	0.313245
IKZF3	1	1.29022	0.00543305	0.00360577	0.0127672	0.00524005	CTBP2	4.50865e-09	1.24415	0.357303	0.139932	0.662853	0.334301	CHMP5	0.00141077	2.23567	0.272109	0.0613529	0.528765	0.137982	NALCN	9.985e-08	4.4919	0.333333	0.0151239	0.554359	0.0323941	ATXN2	0.0145989	1.18419	0.533333	0.24154	0.998893	0.562378	ZSWIM7	1	1.58197	0.25	0.0894082	0.493589	0.193237
LINC01122	1	1.33111	0.00543305	0.00360577	0.0140312	0.00560045	PPP3CB	4.57578e-09	1.15736	0.38427	0.159841	0.713568	0.383104	ASAP1	0.00141401	1.38639	0.380952	0.158626	0.753299	0.357641	SLC5A1	1.01705e-07	5.23278	0.325397	0.00782269	0.536581	0.0187093	LUC7L3	0.0149326	1.1987	0.722222	0.373289	1.46731	0.897747	ACIN1	1	1.88924	0.25	0.109982	0.687355	0.236518
SUV39H1	1	1.17403	0.00543305	0.00360577	0.0132844	0.00590919	ROCK1	4.67163e-09	1.16506	0.38427	0.164107	0.723267	0.387449	PSMB2	0.00142237	2.54817	0.258503	0.051914	0.529679	0.112796	ACTA1	1.06476e-07	2.03082	0.484127	0.129074	0.966172	0.335303	CHL1-AS1	0.0150571	3.3365	0.255556	0.0255748	0.467689	0.0573539	TENT2	1	1.06422	0.375	0.218694	0.853748	0.497656
AGAP2-AS1	1	1.28375	0.00543305	0.00360577	0.0130258	0.00537057	PDE1C	4.67163e-09	1.05136	0.537079	0.274744	1.12895	0.697945	CHMP2A	0.00147554	2.3009	0.265306	0.0553225	0.500777	0.123906	GOLGA4	1.09384e-07	1.60444	0.626984	0.231812	1.16177	0.543516	SEMA6A	0.015094	2.40031	0.288889	0.0560579	0.526201	0.123256	PSMG2	1	1.61265	0.25	0.0911862	0.511215	0.197383
DRD4	1	0.896462	0.00543305	0.00360577	0.0133374	0.00718696	LINC00486	4.67163e-09	1.09093	0.54382	0.26479	1.09394	0.658736	RBM17	0.00150077	1.71952	0.312925	0.0988464	0.585206	0.216329	NBEA	1.1431e-07	1.5098	0.666667	0.241721	1.19765	0.594429	RAF1	0.0158146	1.32869	0.444444	0.180315	0.828813	0.41464	NLGN4Y	1	4.46708	0.166667	0.01143	0.402459	0.0221562
RNASET2	1	1.0005	0.00543305	0.00360577	0.0114229	0.00572575	THUMPD3-AS1	4.73216e-09	0.987714	0.485393	0.230944	0.92967	0.572896	TMED2	0.00152318	1.84848	0.29932	0.084688	0.569039	0.192985	USP31	1.15125e-07	3.31333	0.357143	0.0354628	0.578862	0.0759134	RMDN1	0.0160567	1.56634	0.366667	0.119607	0.64415	0.266489	HECW2	1	2.35387	0.208333	0.0551181	0.497403	0.118731

## Sheet: Key
NC1	Neural cluster 1
NC2	Neural cluster 2
NC3	Neural cluster 3
NC4	Neural cluster 4
NC5	Neural cluster 5
NC6	Neural cluster 6
names	Gene name
pvals_adj	The adjusted p-value after Benjamin-Hochberg correction
logfoldchanges	log2 foldchange
pc_cells	percentage of cells expressing gene within cluster
pc_cells_out	percentage of cells expressing gene outside of cluster
expr_in	mean expression of gene within cluster
expr_out	mean expression of gene outside of cluster
