# Supplementary material for: Cells of the adult human heart
Source: Nature. 2020 Sep 24;588(7838):466–72. doi: 10.1038/s41586-020-2797-4 (PMC7681775; doi:10.1038/s41586-020-2797-4)
Supplement: Supplementary file 3 — This zipped file contains Supplementary Tables 1-35 and their legends. [file 41586_2020_2797_MOESM4_ESM.zip › Supplementary_tables/Supplementary_Table_16.xlsx]

## Sheet: Sheet1
Supplementary Table 16: Prediction of cardiac immune cell types analogues on immune cells from human Kidney, Skeletal Muscle (SKM) and Blood.
Immune Cell States of the Heart	Abundance	Predicted Abundance
	Heart Immune Cells (n = 40,868)	Kidney Immune Cells (n = 7,803)	SKM Immune Cells (n = 6,234)	PBMC (n = 7,986)
CD16+Mo	3278 (8.0 %)	501 (6.4 %)	382 (6.1 %)	1791 (22.4 %)
Mo_classic	1883 (4.6 %)	183 (2.3 %)	447 (7.1 %)	475 (5.9 %)
Mo_pi	1652 (4.0 %)	39 (0.4 %)	105 (1.6 %)	81 (1.0 %)
B_cells	1195 (2.9 %)	993 (12.7 %)	1304 (20.9 %)	1747 (21.8 %)
NK	3628 (8.8 %)	893 (11.4 %)	517 (8.2 %)	491 (6.1 %)
NKT	1463 (3.5 %)	249 (3.1 %)	294 (4.7 %)	18 (0.2 %)
CD4+T_cytox	3113 (7.6 %)	555 (7.1 %)	257 (4.1 %)	410 (5.1 %)
CD8+T_cytox	2956 (7.2 %)	1026 (13.1 %)	243 (3.8 %)	660 (8.2 %)
DC	814 (1.9 %)	72 (0.9 %)	80 (1.2 %)	45 (0.5 %)
LYVE1+MØ1	3018 (7.3 %)	13 (0.1 %)	5 (0.08 %)	36 (0.4 %)
CD8+T_tem	3001 (7.3 %)	233 ( 2.9 %)	142 (2.2 %)	1 (0.01 %)
CD4+T_naive	1047 (2.5 %)	909 (11.6 %)	489 (7.8 %)	0
LYVE1+MØ2	2088 (5.1 %)	15 (0.1 %)	146 (2.3 %)	0
LYVE1+MØ3	1957 (4.7 %)	78 (0.9 %)	115 (1.8 %)	0
Mast	1543 (3.7 %)	39 (0.4 %)	223 (3.5 %)	0
MØ_AgP	1278 (3.1 %)	19 (0.2 %)	12 (0.1 %)	0
NØ	121 (0.2 %)	22 (0.2 %)	1 (0.01%)	0
DOCK4+MΦ1	3239 (7.9 %)	40 (0.5 %)	3 (0.04 %)	0
MØ_mod	1313 (3.2 %)	3 (0.03 %)	0	0
DOCK4+MΦ2	1626 (4.0%)	0	0	0
IL17RA+Mo	32 (0.07 %)	0	0	0
doublets	623 (1.5 %)	0	0	0
