# Supplementary material for: Cells of the adult human heart
Source: Nature. 2020 Sep 24;588(7838):466–72. doi: 10.1038/s41586-020-2797-4 (PMC7681775; doi:10.1038/s41586-020-2797-4)
Supplement: Supplementary file 3 — This zipped file contains Supplementary Tables 1-35 and their legends. [file 41586_2020_2797_MOESM4_ESM.zip › Supplementary_tables/Supplementary_Table_28.xlsx]

## Sheet: magma
	VARIABLE	TYPE	NGENES	BETA	BETA_STD	SE	P	prefix	trait	FDR	celltype	retained	label	label2
1	vCM1	COVAR	17811	0.58825	0.06223	0.22679	0.0047503	results/current/magma/AF_GWAS	AF_GWAS	0.0799168	vCM1	FALSE	#N/A	explained away
2	PC1_vent	COVAR	17811	-0.36052	-0.024484	0.21728	0.95145	results/current/magma/AF_GWAS	AF_GWAS	1	PC1_vent	FALSE	#N/A	#N/A
3	FB1	COVAR	17811	-0.67748	-0.045341	0.21486	0.99919	results/current/magma/AF_GWAS	AF_GWAS	1	FB1	FALSE	#N/A	#N/A
4	vCM2	COVAR	17811	0.58223	0.064378	0.21172	0.0029832	results/current/magma/AF_GWAS	AF_GWAS	0.0568797	vCM2	FALSE	#N/A	explained away
5	vCM3	COVAR	17811	0.75735	0.080862	0.2211	0.00030778	results/current/magma/AF_GWAS	AF_GWAS	0.0120034	vCM3	TRUE	independent	independent
6	FB2	COVAR	17811	-0.67076	-0.048459	0.19523	0.9997	results/current/magma/AF_GWAS	AF_GWAS	1	FB2	FALSE	#N/A	#N/A
7	aCM1	COVAR	17811	0.62912	0.060401	0.22571	0.0026603	results/current/magma/AF_GWAS	AF_GWAS	0.0530823	aCM1	FALSE	#N/A	explained away
8	PC2_atria	COVAR	17811	-0.40472	-0.029089	0.21177	0.972	results/current/magma/AF_GWAS	AF_GWAS	1	PC2_atria	FALSE	#N/A	#N/A
9	SMC1_basic	COVAR	17811	0.15353	0.010841	0.21961	0.24225	results/current/magma/AF_GWAS	AF_GWAS	0.952615	SMC1_basic	FALSE	#N/A	#N/A
10	vCM4	COVAR	17811	0.43939	0.047219	0.19419	0.011833	results/current/magma/AF_GWAS	AF_GWAS	0.169212	vCM4	FALSE	#N/A	#N/A
11	PC3_stromal	COVAR	17811	-0.32469	-0.0223	0.17281	0.96986	results/current/magma/AF_GWAS	AF_GWAS	1	PC3_stromal	FALSE	#N/A	#N/A
12	EC1_cap	COVAR	17811	-0.078312	-0.005564	0.17856	0.66952	results/current/magma/AF_GWAS	AF_GWAS	0.981598	EC1_cap	FALSE	#N/A	#N/A
13	FB3	COVAR	17811	-0.35105	-0.025939	0.17815	0.9756	results/current/magma/AF_GWAS	AF_GWAS	1	FB3	FALSE	#N/A	#N/A
14	FB4	COVAR	17811	-0.30387	-0.021845	0.19354	0.94179	results/current/magma/AF_GWAS	AF_GWAS	1	FB4	FALSE	#N/A	#N/A
15	aCM2	COVAR	17811	0.38705	0.039352	0.20445	0.029176	results/current/magma/AF_GWAS	AF_GWAS	0.362797	aCM2	FALSE	#N/A	#N/A
16	aCM3	COVAR	17811	0.50478	0.051508	0.19636	0.0050789	results/current/magma/AF_GWAS	AF_GWAS	0.0838018	aCM3	FALSE	#N/A	explained away
17	EC7_atrial	COVAR	17811	-0.32016	-0.023529	0.17431	0.96687	results/current/magma/AF_GWAS	AF_GWAS	1	EC7_atrial	FALSE	#N/A	#N/A
18	EC3_cap	COVAR	17811	-0.028578	-0.0020897	0.17231	0.56586	results/current/magma/AF_GWAS	AF_GWAS	0.974085	EC3_cap	FALSE	#N/A	#N/A
19	EC5_art	COVAR	17811	-0.076536	-0.0056625	0.17089	0.67287	results/current/magma/AF_GWAS	AF_GWAS	0.981598	EC5_art	FALSE	#N/A	#N/A
20	EC6_ven	COVAR	17811	-0.41757	-0.030822	0.17472	0.99157	results/current/magma/AF_GWAS	AF_GWAS	1	EC6_ven	FALSE	#N/A	#N/A
21	EC2_cap	COVAR	17811	-0.047499	-0.0034159	0.17143	0.60914	results/current/magma/AF_GWAS	AF_GWAS	0.974993	EC2_cap	FALSE	#N/A	#N/A
22	DOCK4+MØ1	COVAR	17811	-0.35982	-0.025614	0.15934	0.98803	results/current/magma/AF_GWAS	AF_GWAS	1	DOCK4+MØ1	FALSE	#N/A	#N/A
23	NC1	COVAR	17811	-0.4523	-0.032766	0.18054	0.99388	results/current/magma/AF_GWAS	AF_GWAS	1	NC1	FALSE	#N/A	#N/A
24	Adip1	COVAR	17811	-0.39057	-0.032255	0.1418	0.99706	results/current/magma/AF_GWAS	AF_GWAS	1	Adip1	FALSE	#N/A	#N/A
25	FB5	COVAR	17811	-0.62756	-0.043626	0.18984	0.99953	results/current/magma/AF_GWAS	AF_GWAS	1	FB5	FALSE	#N/A	#N/A
26	PC4_CMC-like	COVAR	17811	0.21575	0.017651	0.37814	0.28416	results/current/magma/AF_GWAS	AF_GWAS	0.971859	PC4_CMC-like	FALSE	#N/A	#N/A
27	CD8+T_tem	COVAR	17811	-0.29709	-0.022134	0.14723	0.97819	results/current/magma/AF_GWAS	AF_GWAS	1	CD8+T_tem	FALSE	#N/A	#N/A
28	DOCK4+MØ2	COVAR	17811	-0.21227	-0.018587	0.12203	0.95902	results/current/magma/AF_GWAS	AF_GWAS	1	DOCK4+MØ2	FALSE	#N/A	#N/A
29	EC4_immune	COVAR	17811	-0.032164	-0.0023725	0.16806	0.57589	results/current/magma/AF_GWAS	AF_GWAS	0.974085	EC4_immune	FALSE	#N/A	#N/A
30	LYVE1+MØ1	COVAR	17811	-0.11485	-0.010792	0.11641	0.83807	results/current/magma/AF_GWAS	AF_GWAS	1	LYVE1+MØ1	FALSE	#N/A	#N/A
31	aCM4	COVAR	17811	0.44588	0.044546	0.18042	0.0067358	results/current/magma/AF_GWAS	AF_GWAS	0.105078	aCM4	FALSE	#N/A	#N/A
32	FB6	COVAR	17811	-0.48484	-0.0404	0.19052	0.99453	results/current/magma/AF_GWAS	AF_GWAS	1	FB6	FALSE	#N/A	#N/A
33	LYVE1+MØ2	COVAR	17811	-0.27876	-0.018954	0.16647	0.95298	results/current/magma/AF_GWAS	AF_GWAS	1	LYVE1+MØ2	FALSE	#N/A	#N/A
34	Mast	COVAR	17811	-0.36701	-0.027465	0.15217	0.99206	results/current/magma/AF_GWAS	AF_GWAS	1	Mast	FALSE	#N/A	#N/A
35	CD4+T_cytox	COVAR	17811	-0.30318	-0.021371	0.15609	0.97394	results/current/magma/AF_GWAS	AF_GWAS	1	CD4+T_cytox	FALSE	#N/A	#N/A
36	SMC2_art	COVAR	17811	0.014118	0.0011421	0.18695	0.4699	results/current/magma/AF_GWAS	AF_GWAS	0.972633	SMC2_art	FALSE	#N/A	#N/A
37	LYVE1+MØ3	COVAR	17811	-0.21444	-0.01745	0.1385	0.93922	results/current/magma/AF_GWAS	AF_GWAS	1	LYVE1+MØ3	FALSE	#N/A	#N/A
38	CD8+T_cytox	COVAR	17811	-0.22734	-0.020425	0.11724	0.97375	results/current/magma/AF_GWAS	AF_GWAS	1	CD8+T_cytox	FALSE	#N/A	#N/A
39	Adip2	COVAR	17811	-0.44588	-0.0436	0.13988	0.99928	results/current/magma/AF_GWAS	AF_GWAS	1	Adip2	FALSE	#N/A	#N/A
40	FB7	COVAR	17811	-0.50428	-0.042791	0.2645	0.9717	results/current/magma/AF_GWAS	AF_GWAS	1	FB7	FALSE	#N/A	#N/A
41	EC10_CMC-like	COVAR	17811	0.069907	0.0057934	0.21118	0.37031	results/current/magma/AF_GWAS	AF_GWAS	0.972633	EC10_CMC-like	FALSE	#N/A	#N/A
42	CD16+Mo	COVAR	17811	-0.21505	-0.021553	0.10792	0.97685	results/current/magma/AF_GWAS	AF_GWAS	1	CD16+Mo	FALSE	#N/A	#N/A
43	vCM5	COVAR	17811	1.0078	0.10556	0.29831	0.00036523	results/current/magma/AF_GWAS	AF_GWAS	0.0136247	vCM5	FALSE	#N/A	explained away
44	Meso	COVAR	17811	-0.29368	-0.02262	0.13814	0.98324	results/current/magma/AF_GWAS	AF_GWAS	1	Meso	FALSE	#N/A	#N/A
45	EC8_ln	COVAR	17811	-0.23141	-0.018174	0.16071	0.92504	results/current/magma/AF_GWAS	AF_GWAS	1	EC8_ln	FALSE	#N/A	#N/A
46	EC9_FB-like	COVAR	17811	-0.44591	-0.037468	0.1806	0.99322	results/current/magma/AF_GWAS	AF_GWAS	1	EC9_FB-like	FALSE	#N/A	#N/A
47	NK	COVAR	17811	-0.30398	-0.024746	0.12977	0.99042	results/current/magma/AF_GWAS	AF_GWAS	1	NK	FALSE	#N/A	#N/A
48	B_cells	COVAR	17811	-0.19643	-0.015329	0.14371	0.91416	results/current/magma/AF_GWAS	AF_GWAS	1	B_cells	FALSE	#N/A	#N/A
49	DC	COVAR	17811	-0.16328	-0.013712	0.13154	0.89274	results/current/magma/AF_GWAS	AF_GWAS	1	DC	FALSE	#N/A	#N/A
50	Immune_doublets	COVAR	17811	-0.44378	-0.027552	0.20003	0.98674	results/current/magma/AF_GWAS	AF_GWAS	1	Immune_doublets	FALSE	#N/A	#N/A
51	NC2	COVAR	17811	-0.53325	-0.048434	0.1708	0.9991	results/current/magma/AF_GWAS	AF_GWAS	1	NC2	FALSE	#N/A	#N/A
52	Mo_pi	COVAR	17811	-0.34587	-0.026322	0.1487	0.98998	results/current/magma/AF_GWAS	AF_GWAS	1	Mo_pi	FALSE	#N/A	#N/A
53	NKT	COVAR	17811	-0.24833	-0.018522	0.14635	0.95513	results/current/magma/AF_GWAS	AF_GWAS	1	NKT	FALSE	#N/A	#N/A
54	Adip3	COVAR	17811	-0.1845	-0.017525	0.11728	0.94216	results/current/magma/AF_GWAS	AF_GWAS	1	Adip3	FALSE	#N/A	#N/A
55	Adip4	COVAR	17811	-0.51587	-0.037625	0.20932	0.99313	results/current/magma/AF_GWAS	AF_GWAS	1	Adip4	FALSE	#N/A	#N/A
56	CD14+Mo	COVAR	17811	-0.23127	-0.022717	0.1084	0.98355	results/current/magma/AF_GWAS	AF_GWAS	1	CD14+Mo	FALSE	#N/A	#N/A
57	aCM5	COVAR	17811	0.52403	0.050597	0.28402	0.032525	results/current/magma/AF_GWAS	AF_GWAS	0.398664	aCM5	FALSE	#N/A	#N/A
58	MØ_AgP	COVAR	17811	-0.16852	-0.01405	0.13116	0.90058	results/current/magma/AF_GWAS	AF_GWAS	1	MØ_AgP	FALSE	#N/A	#N/A
59	CD4+T_tem	COVAR	17811	-0.2433	-0.019244	0.13113	0.96822	results/current/magma/AF_GWAS	AF_GWAS	1	CD4+T_tem	FALSE	#N/A	#N/A
60	MØ_mod	COVAR	17811	-0.18194	-0.015229	0.12934	0.92023	results/current/magma/AF_GWAS	AF_GWAS	1	MØ_mod	FALSE	#N/A	#N/A
61	NC4	COVAR	17811	0.30448	0.030953	0.24739	0.10922	results/current/magma/AF_GWAS	AF_GWAS	0.851198	NC4	FALSE	#N/A	#N/A
62	NC5	COVAR	17811	-0.2027	-0.019774	0.1218	0.95196	results/current/magma/AF_GWAS	AF_GWAS	1	NC5	FALSE	#N/A	#N/A
63	NC3	COVAR	17811	-0.051646	-0.0046335	0.15204	0.63295	results/current/magma/AF_GWAS	AF_GWAS	0.974993	NC3	FALSE	#N/A	#N/A
64	IL17RA+Mo	COVAR	17811	-0.17662	-0.018535	0.099616	0.96188	results/current/magma/AF_GWAS	AF_GWAS	1	IL17RA+Mo	FALSE	#N/A	#N/A
65	NC6	COVAR	17811	-0.19025	-0.018165	0.10562	0.96416	results/current/magma/AF_GWAS	AF_GWAS	1	NC6	FALSE	#N/A	#N/A
66	N	COVAR	17811	-0.051245	-0.0076374	0.056902	0.81609	results/current/magma/AF_GWAS	AF_GWAS	1	N	FALSE	#N/A	#N/A
67	vCM1	COVAR	17689	-0.86566	-0.09185	0.20568	0.99999	results/current/magma/CAD_GWAS	CAD_GWAS	1	vCM1	FALSE	#N/A	#N/A
68	PC1_vent	COVAR	17689	0.58451	0.039807	0.19643	0.0014639	results/current/magma/CAD_GWAS	CAD_GWAS	0.0330533	PC1_vent	TRUE	independent	independent
69	FB1	COVAR	17689	0.58385	0.039141	0.19505	0.0013817	results/current/magma/CAD_GWAS	CAD_GWAS	0.0330533	FB1	TRUE	independent	independent
70	vCM2	COVAR	17689	-0.79225	-0.087866	0.1923	0.99998	results/current/magma/CAD_GWAS	CAD_GWAS	1	vCM2	FALSE	#N/A	#N/A
71	vCM3	COVAR	17689	-0.70152	-0.075128	0.20143	0.99975	results/current/magma/CAD_GWAS	CAD_GWAS	1	vCM3	FALSE	#N/A	#N/A
72	FB2	COVAR	17689	0.54285	0.039276	0.17684	0.0010728	results/current/magma/CAD_GWAS	CAD_GWAS	0.0279864	FB2	TRUE	independent	independent
73	aCM1	COVAR	17689	-0.84	-0.080855	0.2052	0.99998	results/current/magma/CAD_GWAS	CAD_GWAS	1	aCM1	FALSE	#N/A	#N/A
74	PC2_atria	COVAR	17689	0.56994	0.041039	0.19149	0.0014608	results/current/magma/CAD_GWAS	CAD_GWAS	0.0330533	PC2_atria	TRUE	independent	independent
75	SMC1_basic	COVAR	17689	0.62061	0.043929	0.19952	0.00093524	results/current/magma/CAD_GWAS	CAD_GWAS	0.0259639	SMC1_basic	TRUE	independent	independent
76	vCM4	COVAR	17689	-0.79191	-0.08531	0.17702	1	results/current/magma/CAD_GWAS	CAD_GWAS	1	vCM4	FALSE	#N/A	#N/A
77	PC3_stromal	COVAR	17689	0.37908	0.025979	0.16026	0.0090125	results/current/magma/CAD_GWAS	CAD_GWAS	0.135662	PC3_stromal	FALSE	#N/A	#N/A
78	EC1_cap	COVAR	17689	0.71312	0.050705	0.16211	5.4738e-06	results/current/magma/CAD_GWAS	CAD_GWAS	0.000782753	EC1_cap	FALSE	#N/A	explained away
79	FB3	COVAR	17689	0.43072	0.031853	0.16146	0.0038229	results/current/magma/CAD_GWAS	CAD_GWAS	0.0713054	FB3	TRUE	partially joint	partially joint
80	FB4	COVAR	17689	0.64072	0.046168	0.17503	0.00012622	results/current/magma/CAD_GWAS	CAD_GWAS	0.00721978	FB4	TRUE	independent	independent
81	aCM2	COVAR	17689	-0.71643	-0.073005	0.18641	0.99994	results/current/magma/CAD_GWAS	CAD_GWAS	1	aCM2	FALSE	#N/A	#N/A
82	aCM3	COVAR	17689	-0.48571	-0.049709	0.17823	0.99678	results/current/magma/CAD_GWAS	CAD_GWAS	1	aCM3	FALSE	#N/A	#N/A
83	EC7_atrial	COVAR	17689	0.57101	0.042077	0.15768	0.00014705	results/current/magma/CAD_GWAS	CAD_GWAS	0.00788556	EC7_atrial	FALSE	#N/A	explained away
84	EC3_cap	COVAR	17689	0.67093	0.049091	0.15646	9.0614e-06	results/current/magma/CAD_GWAS	CAD_GWAS	0.000863853	EC3_cap	FALSE	#N/A	explained away
85	EC5_art	COVAR	17689	0.55278	0.040924	0.15563	0.00019182	results/current/magma/CAD_GWAS	CAD_GWAS	0.00841441	EC5_art	FALSE	#N/A	explained away
86	EC6_ven	COVAR	17689	0.62357	0.046066	0.15866	4.2588e-05	results/current/magma/CAD_GWAS	CAD_GWAS	0.00304504	EC6_ven	FALSE	#N/A	explained away
87	EC2_cap	COVAR	17689	0.70337	0.050612	0.15579	3.1907e-06	results/current/magma/CAD_GWAS	CAD_GWAS	0.000547524	EC2_cap	FALSE	#N/A	explained away
88	DOCK4+MØ1	COVAR	17689	-0.017999	-0.0012811	0.14393	0.54976	results/current/magma/CAD_GWAS	CAD_GWAS	0.974085	DOCK4+MØ1	FALSE	#N/A	#N/A
89	NC1	COVAR	17689	0.18086	0.01314	0.16396	0.135	results/current/magma/CAD_GWAS	CAD_GWAS	0.890191	NC1	FALSE	#N/A	#N/A
90	Adip1	COVAR	17689	0.049381	0.0040907	0.12729	0.34903	results/current/magma/CAD_GWAS	CAD_GWAS	0.972633	Adip1	FALSE	#N/A	#N/A
91	FB5	COVAR	17689	0.45307	0.031485	0.17326	0.0044653	results/current/magma/CAD_GWAS	CAD_GWAS	0.0798172	FB5	TRUE	independent	independent
92	PC4_CMC-like	COVAR	17689	0.70571	0.057916	0.34263	0.019722	results/current/magma/CAD_GWAS	CAD_GWAS	0.268595	PC4_CMC-like	FALSE	#N/A	#N/A
93	CD8+T_tem	COVAR	17689	0.0044375	0.00033054	0.13423	0.48681	results/current/magma/CAD_GWAS	CAD_GWAS	0.972633	CD8+T_tem	FALSE	#N/A	#N/A
94	DOCK4+MØ2	COVAR	17689	0.045088	0.0039445	0.10987	0.34077	results/current/magma/CAD_GWAS	CAD_GWAS	0.972633	DOCK4+MØ2	FALSE	#N/A	#N/A
95	EC4_immune	COVAR	17689	0.65779	0.048538	0.15254	8.1269e-06	results/current/magma/CAD_GWAS	CAD_GWAS	0.000863853	EC4_immune	FALSE	#N/A	explained away
96	LYVE1+MØ1	COVAR	17689	0.024657	0.0023158	0.10459	0.40681	results/current/magma/CAD_GWAS	CAD_GWAS	0.972633	LYVE1+MØ1	FALSE	#N/A	#N/A
97	aCM4	COVAR	17689	-0.6312	-0.063129	0.16439	0.99994	results/current/magma/CAD_GWAS	CAD_GWAS	1	aCM4	FALSE	#N/A	#N/A
98	FB6	COVAR	17689	0.72684	0.060698	0.17257	1.2733e-05	results/current/magma/CAD_GWAS	CAD_GWAS	0.00109249	FB6	TRUE	partially joint	partially joint
99	LYVE1+MØ2	COVAR	17689	0.017386	0.0011814	0.14983	0.45381	results/current/magma/CAD_GWAS	CAD_GWAS	0.972633	LYVE1+MØ2	FALSE	#N/A	#N/A
100	Mast	COVAR	17689	0.14824	0.011084	0.13768	0.14081	results/current/magma/CAD_GWAS	CAD_GWAS	0.890191	Mast	FALSE	#N/A	#N/A
101	CD4+T_cytox	COVAR	17689	0.03319	0.0023396	0.14231	0.4078	results/current/magma/CAD_GWAS	CAD_GWAS	0.972633	CD4+T_cytox	FALSE	#N/A	#N/A
102	SMC2_art	COVAR	17689	0.73998	0.059993	0.16981	6.613e-06	results/current/magma/CAD_GWAS	CAD_GWAS	0.000810565	SMC2_art	TRUE	independent	independent
103	LYVE1+MØ3	COVAR	17689	-0.00023028	-1.8737e-05	0.12499	0.50073	results/current/magma/CAD_GWAS	CAD_GWAS	0.972633	LYVE1+MØ3	FALSE	#N/A	#N/A
104	CD8+T_cytox	COVAR	17689	0.016416	0.0014761	0.10671	0.43887	results/current/magma/CAD_GWAS	CAD_GWAS	0.972633	CD8+T_cytox	FALSE	#N/A	#N/A
105	Adip2	COVAR	17689	0.24122	0.023651	0.12583	0.027621	results/current/magma/CAD_GWAS	CAD_GWAS	0.348512	Adip2	FALSE	#N/A	#N/A
106	FB7	COVAR	17689	0.54168	0.046036	0.2432	0.01297	results/current/magma/CAD_GWAS	CAD_GWAS	0.179488	FB7	FALSE	#N/A	#N/A
107	EC10_CMC-like	COVAR	17689	0.96121	0.079766	0.19203	2.8156e-07	results/current/magma/CAD_GWAS	CAD_GWAS	8.05262e-05	EC10_CMC-like	TRUE	partially joint	partially joint
108	CD16+Mo	COVAR	17689	0.021026	0.002108	0.097784	0.41488	results/current/magma/CAD_GWAS	CAD_GWAS	0.972633	CD16+Mo	FALSE	#N/A	#N/A
109	vCM5	COVAR	17689	-0.92893	-0.097575	0.27175	0.99968	results/current/magma/CAD_GWAS	CAD_GWAS	1	vCM5	FALSE	#N/A	#N/A
110	Meso	COVAR	17689	-0.11624	-0.0089506	0.1269	0.82017	results/current/magma/CAD_GWAS	CAD_GWAS	1	Meso	FALSE	#N/A	#N/A
111	EC8_ln	COVAR	17689	0.43949	0.034615	0.14627	0.0013314	results/current/magma/CAD_GWAS	CAD_GWAS	0.0330533	EC8_ln	FALSE	#N/A	explained away
112	EC9_FB-like	COVAR	17689	0.80433	0.0677	0.16306	4.0964e-07	results/current/magma/CAD_GWAS	CAD_GWAS	8.78678e-05	EC9_FB-like	TRUE	partially joint	partially joint
113	NK	COVAR	17689	0.054731	0.0044601	0.11848	0.32207	results/current/magma/CAD_GWAS	CAD_GWAS	0.972633	NK	FALSE	#N/A	#N/A
114	B_cells	COVAR	17689	-0.011398	-0.00089218	0.13026	0.53486	results/current/magma/CAD_GWAS	CAD_GWAS	0.974085	B_cells	FALSE	#N/A	#N/A
115	DC	COVAR	17689	0.090782	0.0076265	0.11936	0.22347	results/current/magma/CAD_GWAS	CAD_GWAS	0.946981	DC	FALSE	#N/A	#N/A
116	Immune_doublets	COVAR	17689	-0.03344	-0.0020779	0.18148	0.57309	results/current/magma/CAD_GWAS	CAD_GWAS	0.974085	Immune_doublets	FALSE	#N/A	#N/A
117	NC2	COVAR	17689	0.49353	0.044928	0.15429	0.00069162	results/current/magma/CAD_GWAS	CAD_GWAS	0.0215873	NC2	TRUE	independent	independent
118	Mo_pi	COVAR	17689	0.056731	0.004322	0.13458	0.33669	results/current/magma/CAD_GWAS	CAD_GWAS	0.972633	Mo_pi	FALSE	#N/A	#N/A
119	NKT	COVAR	17689	0.096855	0.0072348	0.133	0.23324	results/current/magma/CAD_GWAS	CAD_GWAS	0.948868	NKT	FALSE	#N/A	#N/A
120	Adip3	COVAR	17689	0.072149	0.0068715	0.1057	0.24745	results/current/magma/CAD_GWAS	CAD_GWAS	0.952647	Adip3	FALSE	#N/A	#N/A
121	Adip4	COVAR	17689	-0.05571	-0.0040738	0.18751	0.61681	results/current/magma/CAD_GWAS	CAD_GWAS	0.974993	Adip4	FALSE	#N/A	#N/A
122	CD14+Mo	COVAR	17689	0.022186	0.0021808	0.097939	0.4104	results/current/magma/CAD_GWAS	CAD_GWAS	0.972633	CD14+Mo	FALSE	#N/A	#N/A
123	aCM5	COVAR	17689	-0.73776	-0.071402	0.25773	0.9979	results/current/magma/CAD_GWAS	CAD_GWAS	1	aCM5	FALSE	#N/A	#N/A
124	MØ_AgP	COVAR	17689	0.092154	0.0076848	0.11855	0.21848	results/current/magma/CAD_GWAS	CAD_GWAS	0.937279	MØ_AgP	FALSE	#N/A	#N/A
125	CD4+T_tem	COVAR	17689	-0.067226	-0.005322	0.12008	0.7122	results/current/magma/CAD_GWAS	CAD_GWAS	0.984009	CD4+T_tem	FALSE	#N/A	#N/A
126	MØ_mod	COVAR	17689	0.094807	0.0079357	0.11669	0.20827	results/current/magma/CAD_GWAS	CAD_GWAS	0.93561	MØ_mod	FALSE	#N/A	#N/A
127	NC4	COVAR	17689	-0.339	-0.034552	0.22478	0.93424	results/current/magma/CAD_GWAS	CAD_GWAS	1	NC4	FALSE	#N/A	#N/A
128	NC5	COVAR	17689	0.11902	0.01164	0.1111	0.14203	results/current/magma/CAD_GWAS	CAD_GWAS	0.890191	NC5	FALSE	#N/A	#N/A
129	NC3	COVAR	17689	0.44884	0.040335	0.13658	0.00050864	results/current/magma/CAD_GWAS	CAD_GWAS	0.0174565	NC3	FALSE	#N/A	explained away
130	IL17RA+Mo	COVAR	17689	0.093656	0.0098426	0.09026	0.14973	results/current/magma/CAD_GWAS	CAD_GWAS	0.904707	IL17RA+Mo	FALSE	#N/A	#N/A
131	NC6	COVAR	17689	0.010035	0.00096001	0.095303	0.45807	results/current/magma/CAD_GWAS	CAD_GWAS	0.972633	NC6	FALSE	#N/A	#N/A
132	N	COVAR	17689	0.018062	0.0026981	0.051274	0.36232	results/current/magma/CAD_GWAS	CAD_GWAS	0.972633	N	FALSE	#N/A	#N/A
133	vCM1	COVAR	17635	-0.10682	-0.011336	0.1873	0.71577	results/current/magma/HF_GWAS	HF_GWAS	0.984009	vCM1	FALSE	#N/A	#N/A
134	PC1_vent	COVAR	17635	0.019893	0.0013576	0.17865	0.45567	results/current/magma/HF_GWAS	HF_GWAS	0.972633	PC1_vent	FALSE	#N/A	#N/A
135	FB1	COVAR	17635	0.14178	0.0095258	0.17651	0.21093	results/current/magma/HF_GWAS	HF_GWAS	0.93561	FB1	FALSE	#N/A	#N/A
136	vCM2	COVAR	17635	-0.08583	-0.0095213	0.17437	0.68872	results/current/magma/HF_GWAS	HF_GWAS	0.981598	vCM2	FALSE	#N/A	#N/A
137	vCM3	COVAR	17635	0.054578	0.0058463	0.18354	0.3831	results/current/magma/HF_GWAS	HF_GWAS	0.972633	vCM3	FALSE	#N/A	#N/A
138	FB2	COVAR	17635	0.18105	0.013128	0.15993	0.12882	results/current/magma/HF_GWAS	HF_GWAS	0.890191	FB2	FALSE	#N/A	#N/A
139	aCM1	COVAR	17635	0.01871	0.0018	0.18516	0.45976	results/current/magma/HF_GWAS	HF_GWAS	0.972633	aCM1	FALSE	#N/A	#N/A
140	PC2_atria	COVAR	17635	-0.04805	-0.0034683	0.17395	0.60881	results/current/magma/HF_GWAS	HF_GWAS	0.974993	PC2_atria	FALSE	#N/A	#N/A
141	SMC1_basic	COVAR	17635	-0.030437	-0.0021589	0.17957	0.5673	results/current/magma/HF_GWAS	HF_GWAS	0.974085	SMC1_basic	FALSE	#N/A	#N/A
142	vCM4	COVAR	17635	-0.034974	-0.0037686	0.16263	0.58514	results/current/magma/HF_GWAS	HF_GWAS	0.974085	vCM4	FALSE	#N/A	#N/A
143	PC3_stromal	COVAR	17635	0.0087553	0.00060249	0.14174	0.47537	results/current/magma/HF_GWAS	HF_GWAS	0.972633	PC3_stromal	FALSE	#N/A	#N/A
144	EC1_cap	COVAR	17635	-0.096143	-0.0068618	0.1464	0.74432	results/current/magma/HF_GWAS	HF_GWAS	0.993975	EC1_cap	FALSE	#N/A	#N/A
145	FB3	COVAR	17635	0.077741	0.0057651	0.14659	0.29794	results/current/magma/HF_GWAS	HF_GWAS	0.972633	FB3	FALSE	#N/A	#N/A
146	FB4	COVAR	17635	0.15443	0.011147	0.15961	0.16664	results/current/magma/HF_GWAS	HF_GWAS	0.905136	FB4	FALSE	#N/A	#N/A
147	aCM2	COVAR	17635	0.010541	0.0010741	0.16755	0.47492	results/current/magma/HF_GWAS	HF_GWAS	0.972633	aCM2	FALSE	#N/A	#N/A
148	aCM3	COVAR	17635	0.19507	0.019943	0.16035	0.1119	results/current/magma/HF_GWAS	HF_GWAS	0.857234	aCM3	FALSE	#N/A	#N/A
149	EC7_atrial	COVAR	17635	-0.10208	-0.0075347	0.14365	0.76133	results/current/magma/HF_GWAS	HF_GWAS	0.998809	EC7_atrial	FALSE	#N/A	#N/A
150	EC3_cap	COVAR	17635	-0.077055	-0.0056598	0.14125	0.70729	results/current/magma/HF_GWAS	HF_GWAS	0.984009	EC3_cap	FALSE	#N/A	#N/A
151	EC5_art	COVAR	17635	0.0061935	0.00046033	0.13991	0.48235	results/current/magma/HF_GWAS	HF_GWAS	0.972633	EC5_art	FALSE	#N/A	#N/A
152	EC6_ven	COVAR	17635	-0.17298	-0.012822	0.14418	0.88488	results/current/magma/HF_GWAS	HF_GWAS	1	EC6_ven	FALSE	#N/A	#N/A
153	EC2_cap	COVAR	17635	-0.12393	-0.0089501	0.14058	0.81098	results/current/magma/HF_GWAS	HF_GWAS	1	EC2_cap	FALSE	#N/A	#N/A
154	DOCK4+MØ1	COVAR	17635	0.046947	0.0033438	0.1299	0.3589	results/current/magma/HF_GWAS	HF_GWAS	0.972633	DOCK4+MØ1	FALSE	#N/A	#N/A
155	NC1	COVAR	17635	-0.0052291	-0.0003798	0.14923	0.51398	results/current/magma/HF_GWAS	HF_GWAS	0.972633	NC1	FALSE	#N/A	#N/A
156	Adip1	COVAR	17635	0.023667	0.0019634	0.11633	0.41939	results/current/magma/HF_GWAS	HF_GWAS	0.972633	Adip1	FALSE	#N/A	#N/A
157	FB5	COVAR	17635	0.08228	0.0057396	0.15678	0.29986	results/current/magma/HF_GWAS	HF_GWAS	0.972633	FB5	FALSE	#N/A	#N/A
158	PC4_CMC-like	COVAR	17635	0.0012596	0.0001034	0.30952	0.49838	results/current/magma/HF_GWAS	HF_GWAS	0.972633	PC4_CMC-like	FALSE	#N/A	#N/A
159	CD8+T_tem	COVAR	17635	-0.013092	-0.00097972	0.12047	0.54327	results/current/magma/HF_GWAS	HF_GWAS	0.974085	CD8+T_tem	FALSE	#N/A	#N/A
160	DOCK4+MØ2	COVAR	17635	0.048345	0.0042372	0.099434	0.31342	results/current/magma/HF_GWAS	HF_GWAS	0.972633	DOCK4+MØ2	FALSE	#N/A	#N/A
161	EC4_immune	COVAR	17635	-0.11306	-0.0083759	0.13794	0.79378	results/current/magma/HF_GWAS	HF_GWAS	1	EC4_immune	FALSE	#N/A	#N/A
162	LYVE1+MØ1	COVAR	17635	0.057707	0.005424	0.094651	0.27104	results/current/magma/HF_GWAS	HF_GWAS	0.970686	LYVE1+MØ1	FALSE	#N/A	#N/A
163	aCM4	COVAR	17635	0.078099	0.0078081	0.14868	0.2997	results/current/magma/HF_GWAS	HF_GWAS	0.972633	aCM4	FALSE	#N/A	#N/A
164	FB6	COVAR	17635	0.10938	0.0091502	0.1571	0.24315	results/current/magma/HF_GWAS	HF_GWAS	0.952615	FB6	FALSE	#N/A	#N/A
165	LYVE1+MØ2	COVAR	17635	0.1187	0.0080734	0.136	0.1914	results/current/magma/HF_GWAS	HF_GWAS	0.93561	LYVE1+MØ2	FALSE	#N/A	#N/A
166	Mast	COVAR	17635	-0.092132	-0.0069152	0.1242	0.77089	results/current/magma/HF_GWAS	HF_GWAS	1	Mast	FALSE	#N/A	#N/A
167	CD4+T_cytox	COVAR	17635	-0.063789	-0.0045164	0.12784	0.6911	results/current/magma/HF_GWAS	HF_GWAS	0.98258	CD4+T_cytox	FALSE	#N/A	#N/A
168	SMC2_art	COVAR	17635	0.187	0.015188	0.15253	0.11012	results/current/magma/HF_GWAS	HF_GWAS	0.851198	SMC2_art	FALSE	#N/A	#N/A
169	LYVE1+MØ3	COVAR	17635	0.076527	0.0062265	0.11327	0.24965	results/current/magma/HF_GWAS	HF_GWAS	0.952647	LYVE1+MØ3	FALSE	#N/A	#N/A
170	CD8+T_cytox	COVAR	17635	-0.024961	-0.0022526	0.09597	0.6026	results/current/magma/HF_GWAS	HF_GWAS	0.974993	CD8+T_cytox	FALSE	#N/A	#N/A
171	Adip2	COVAR	17635	0.040529	0.0039779	0.11477	0.362	results/current/magma/HF_GWAS	HF_GWAS	0.972633	Adip2	FALSE	#N/A	#N/A
172	FB7	COVAR	17635	0.16184	0.013767	0.21885	0.2298	results/current/magma/HF_GWAS	HF_GWAS	0.948193	FB7	FALSE	#N/A	#N/A
173	EC10_CMC-like	COVAR	17635	-0.15316	-0.012737	0.17295	0.81208	results/current/magma/HF_GWAS	HF_GWAS	1	EC10_CMC-like	FALSE	#N/A	#N/A
174	CD16+Mo	COVAR	17635	-0.035368	-0.0035466	0.088204	0.65578	results/current/magma/HF_GWAS	HF_GWAS	0.981164	CD16+Mo	FALSE	#N/A	#N/A
175	vCM5	COVAR	17635	-0.17775	-0.018675	0.2463	0.76475	results/current/magma/HF_GWAS	HF_GWAS	1	vCM5	FALSE	#N/A	#N/A
176	Meso	COVAR	17635	-0.029016	-0.0022417	0.1141	0.60037	results/current/magma/HF_GWAS	HF_GWAS	0.974993	Meso	FALSE	#N/A	#N/A
177	EC8_ln	COVAR	17635	-0.041967	-0.0033066	0.13323	0.62362	results/current/magma/HF_GWAS	HF_GWAS	0.974993	EC8_ln	FALSE	#N/A	#N/A
178	EC9_FB-like	COVAR	17635	-0.012742	-0.0010746	0.14893	0.53409	results/current/magma/HF_GWAS	HF_GWAS	0.974085	EC9_FB-like	FALSE	#N/A	#N/A
179	NK	COVAR	17635	-0.032905	-0.0026894	0.10617	0.62169	results/current/magma/HF_GWAS	HF_GWAS	0.974993	NK	FALSE	#N/A	#N/A
180	B_cells	COVAR	17635	0.021721	0.001702	0.11756	0.42671	results/current/magma/HF_GWAS	HF_GWAS	0.972633	B_cells	FALSE	#N/A	#N/A
181	DC	COVAR	17635	0.019805	0.0016651	0.10717	0.4267	results/current/magma/HF_GWAS	HF_GWAS	0.972633	DC	FALSE	#N/A	#N/A
182	Immune_doublets	COVAR	17635	0.010684	0.00066492	0.16379	0.47399	results/current/magma/HF_GWAS	HF_GWAS	0.972633	Immune_doublets	FALSE	#N/A	#N/A
183	NC2	COVAR	17635	0.0018855	0.0001717	0.14011	0.49463	results/current/magma/HF_GWAS	HF_GWAS	0.972633	NC2	FALSE	#N/A	#N/A
184	Mo_pi	COVAR	17635	0.051462	0.0039219	0.12086	0.33513	results/current/magma/HF_GWAS	HF_GWAS	0.972633	Mo_pi	FALSE	#N/A	#N/A
185	NKT	COVAR	17635	0.011591	0.00086812	0.11947	0.46135	results/current/magma/HF_GWAS	HF_GWAS	0.972633	NKT	FALSE	#N/A	#N/A
186	Adip3	COVAR	17635	-0.0062237	-0.00059393	0.095962	0.52586	results/current/magma/HF_GWAS	HF_GWAS	0.974085	Adip3	FALSE	#N/A	#N/A
187	Adip4	COVAR	17635	0.18862	0.01379	0.1728	0.13751	results/current/magma/HF_GWAS	HF_GWAS	0.890191	Adip4	FALSE	#N/A	#N/A
188	CD14+Mo	COVAR	17635	0.0075075	0.00073849	0.088243	0.4661	results/current/magma/HF_GWAS	HF_GWAS	0.972633	CD14+Mo	FALSE	#N/A	#N/A
189	aCM5	COVAR	17635	0.10139	0.009812	0.23301	0.33173	results/current/magma/HF_GWAS	HF_GWAS	0.972633	aCM5	FALSE	#N/A	#N/A
190	MØ_AgP	COVAR	17635	0.013847	0.0011553	0.10674	0.44839	results/current/magma/HF_GWAS	HF_GWAS	0.972633	MØ_AgP	FALSE	#N/A	#N/A
191	CD4+T_tem	COVAR	17635	0.028277	0.0022463	0.10778	0.39652	results/current/magma/HF_GWAS	HF_GWAS	0.972633	CD4+T_tem	FALSE	#N/A	#N/A
192	MØ_mod	COVAR	17635	0.030337	0.0025404	0.10574	0.3871	results/current/magma/HF_GWAS	HF_GWAS	0.972633	MØ_mod	FALSE	#N/A	#N/A
193	NC4	COVAR	17635	-0.02887	-0.0029432	0.20423	0.55621	results/current/magma/HF_GWAS	HF_GWAS	0.974085	NC4	FALSE	#N/A	#N/A
194	NC5	COVAR	17635	-0.047211	-0.0046152	0.1006	0.68056	results/current/magma/HF_GWAS	HF_GWAS	0.981598	NC5	FALSE	#N/A	#N/A
195	NC3	COVAR	17635	-0.00014142	-1.2724e-05	0.12441	0.50045	results/current/magma/HF_GWAS	HF_GWAS	0.972633	NC3	FALSE	#N/A	#N/A
196	IL17RA+Mo	COVAR	17635	0.022442	0.0023639	0.081138	0.39105	results/current/magma/HF_GWAS	HF_GWAS	0.972633	IL17RA+Mo	FALSE	#N/A	#N/A
197	NC6	COVAR	17635	-0.063957	-0.0061261	0.085703	0.77224	results/current/magma/HF_GWAS	HF_GWAS	1	NC6	FALSE	#N/A	#N/A
198	N	COVAR	17635	0.07574	0.0113	0.046463	0.051551	results/current/magma/HF_GWAS	HF_GWAS	0.553378	N	FALSE	#N/A	#N/A
199	vCM1	COVAR	17708	-0.11928	-0.012654	0.18263	0.74316	results/current/magma/HF_UKBB	HF_UKBB	0.993975	vCM1	FALSE	#N/A	#N/A
200	PC1_vent	COVAR	17708	0.014905	0.0010152	0.17351	0.46577	results/current/magma/HF_UKBB	HF_UKBB	0.972633	PC1_vent	FALSE	#N/A	#N/A
201	FB1	COVAR	17708	-0.0023292	-0.00015625	0.17242	0.50539	results/current/magma/HF_UKBB	HF_UKBB	0.972633	FB1	FALSE	#N/A	#N/A
202	vCM2	COVAR	17708	-0.10067	-0.011164	0.17007	0.72305	results/current/magma/HF_UKBB	HF_UKBB	0.985583	vCM2	FALSE	#N/A	#N/A
203	vCM3	COVAR	17708	-0.043546	-0.0046629	0.17858	0.59632	results/current/magma/HF_UKBB	HF_UKBB	0.974993	vCM3	FALSE	#N/A	#N/A
204	FB2	COVAR	17708	0.03366	0.0024369	0.15642	0.41481	results/current/magma/HF_UKBB	HF_UKBB	0.972633	FB2	FALSE	#N/A	#N/A
205	aCM1	COVAR	17708	0.06564	0.006317	0.18142	0.35875	results/current/magma/HF_UKBB	HF_UKBB	0.972633	aCM1	FALSE	#N/A	#N/A
206	PC2_atria	COVAR	17708	-0.085762	-0.006179	0.16909	0.69399	results/current/magma/HF_UKBB	HF_UKBB	0.98258	PC2_atria	FALSE	#N/A	#N/A
207	SMC1_basic	COVAR	17708	-0.024729	-0.0017513	0.1755	0.55603	results/current/magma/HF_UKBB	HF_UKBB	0.974085	SMC1_basic	FALSE	#N/A	#N/A
208	vCM4	COVAR	17708	-0.039088	-0.0042126	0.15767	0.59789	results/current/magma/HF_UKBB	HF_UKBB	0.974993	vCM4	FALSE	#N/A	#N/A
209	PC3_stromal	COVAR	17708	-0.056063	-0.0038566	0.13865	0.65702	results/current/magma/HF_UKBB	HF_UKBB	0.981164	PC3_stromal	FALSE	#N/A	#N/A
210	EC1_cap	COVAR	17708	0.14832	0.010576	0.14208	0.14826	results/current/magma/HF_UKBB	HF_UKBB	0.902178	EC1_cap	FALSE	#N/A	#N/A
211	FB3	COVAR	17708	-0.040658	-0.0030096	0.14356	0.61149	results/current/magma/HF_UKBB	HF_UKBB	0.974993	FB3	FALSE	#N/A	#N/A
212	FB4	COVAR	17708	-0.14179	-0.010219	0.15561	0.81891	results/current/magma/HF_UKBB	HF_UKBB	1	FB4	FALSE	#N/A	#N/A
213	aCM2	COVAR	17708	0.038855	0.0039614	0.16392	0.40632	results/current/magma/HF_UKBB	HF_UKBB	0.972633	aCM2	FALSE	#N/A	#N/A
214	aCM3	COVAR	17708	0.12606	0.012886	0.15714	0.21121	results/current/magma/HF_UKBB	HF_UKBB	0.93561	aCM3	FALSE	#N/A	#N/A
215	EC7_atrial	COVAR	17708	-0.23069	-0.017008	0.13917	0.95129	results/current/magma/HF_UKBB	HF_UKBB	1	EC7_atrial	FALSE	#N/A	#N/A
216	EC3_cap	COVAR	17708	0.137	0.010056	0.13682	0.15835	results/current/magma/HF_UKBB	HF_UKBB	0.905136	EC3_cap	FALSE	#N/A	#N/A
217	EC5_art	COVAR	17708	0.18516	0.013752	0.13578	0.086342	results/current/magma/HF_UKBB	HF_UKBB	0.771682	EC5_art	FALSE	#N/A	#N/A
218	EC6_ven	COVAR	17708	-0.012109	-0.00089689	0.13922	0.53465	results/current/magma/HF_UKBB	HF_UKBB	0.974085	EC6_ven	FALSE	#N/A	#N/A
219	EC2_cap	COVAR	17708	0.1106	0.0079803	0.13634	0.20863	results/current/magma/HF_UKBB	HF_UKBB	0.93561	EC2_cap	FALSE	#N/A	#N/A
220	DOCK4+MØ1	COVAR	17708	0.052239	0.0037283	0.12649	0.33981	results/current/magma/HF_UKBB	HF_UKBB	0.972633	DOCK4+MØ1	FALSE	#N/A	#N/A
221	NC1	COVAR	17708	-0.051395	-0.0037325	0.14475	0.63873	results/current/magma/HF_UKBB	HF_UKBB	0.978626	NC1	FALSE	#N/A	#N/A
222	Adip1	COVAR	17708	-0.038484	-0.0031876	0.11377	0.63242	results/current/magma/HF_UKBB	HF_UKBB	0.974993	Adip1	FALSE	#N/A	#N/A
223	FB5	COVAR	17708	-0.098542	-0.0068652	0.15337	0.73972	results/current/magma/HF_UKBB	HF_UKBB	0.993975	FB5	FALSE	#N/A	#N/A
224	PC4_CMC-like	COVAR	17708	0.013974	0.0011466	0.30067	0.48147	results/current/magma/HF_UKBB	HF_UKBB	0.972633	PC4_CMC-like	FALSE	#N/A	#N/A
225	CD8+T_tem	COVAR	17708	-0.07667	-0.0057282	0.11688	0.74408	results/current/magma/HF_UKBB	HF_UKBB	0.993975	CD8+T_tem	FALSE	#N/A	#N/A
226	DOCK4+MØ2	COVAR	17708	0.10458	0.0091836	0.097156	0.14088	results/current/magma/HF_UKBB	HF_UKBB	0.890191	DOCK4+MØ2	FALSE	#N/A	#N/A
227	EC4_immune	COVAR	17708	0.076791	0.0056808	0.13369	0.28286	results/current/magma/HF_UKBB	HF_UKBB	0.971859	EC4_immune	FALSE	#N/A	#N/A
228	LYVE1+MØ1	COVAR	17708	0.091646	0.0086358	0.092564	0.16108	results/current/magma/HF_UKBB	HF_UKBB	0.905136	LYVE1+MØ1	FALSE	#N/A	#N/A
229	aCM4	COVAR	17708	0.11475	0.011489	0.14475	0.21396	results/current/magma/HF_UKBB	HF_UKBB	0.93561	aCM4	FALSE	#N/A	#N/A
230	FB6	COVAR	17708	0.034604	0.0028905	0.15303	0.41056	results/current/magma/HF_UKBB	HF_UKBB	0.972633	FB6	FALSE	#N/A	#N/A
231	LYVE1+MØ2	COVAR	17708	0.10691	0.0072883	0.13279	0.21039	results/current/magma/HF_UKBB	HF_UKBB	0.93561	LYVE1+MØ2	FALSE	#N/A	#N/A
232	Mast	COVAR	17708	0.062911	0.004722	0.12024	0.30042	results/current/magma/HF_UKBB	HF_UKBB	0.972633	Mast	FALSE	#N/A	#N/A
233	CD4+T_cytox	COVAR	17708	-0.10829	-0.007655	0.12419	0.80838	results/current/magma/HF_UKBB	HF_UKBB	1	CD4+T_cytox	FALSE	#N/A	#N/A
234	SMC2_art	COVAR	17708	-0.046041	-0.0037356	0.15021	0.62039	results/current/magma/HF_UKBB	HF_UKBB	0.974993	SMC2_art	FALSE	#N/A	#N/A
235	LYVE1+MØ3	COVAR	17708	0.04514	0.0036831	0.11037	0.34128	results/current/magma/HF_UKBB	HF_UKBB	0.972633	LYVE1+MØ3	FALSE	#N/A	#N/A
236	CD8+T_cytox	COVAR	17708	-0.050685	-0.0045667	0.09337	0.70638	results/current/magma/HF_UKBB	HF_UKBB	0.984009	CD8+T_cytox	FALSE	#N/A	#N/A
237	Adip2	COVAR	17708	0.018754	0.0018385	0.11266	0.4339	results/current/magma/HF_UKBB	HF_UKBB	0.972633	Adip2	FALSE	#N/A	#N/A
238	FB7	COVAR	17708	0.025613	0.0021781	0.21349	0.45225	results/current/magma/HF_UKBB	HF_UKBB	0.972633	FB7	FALSE	#N/A	#N/A
239	EC10_CMC-like	COVAR	17708	0.10085	0.008384	0.16748	0.27353	results/current/magma/HF_UKBB	HF_UKBB	0.970686	EC10_CMC-like	FALSE	#N/A	#N/A
240	CD16+Mo	COVAR	17708	0.08536	0.0085778	0.085718	0.15968	results/current/magma/HF_UKBB	HF_UKBB	0.905136	CD16+Mo	FALSE	#N/A	#N/A
241	vCM5	COVAR	17708	-0.046833	-0.0049187	0.24075	0.57712	results/current/magma/HF_UKBB	HF_UKBB	0.974085	vCM5	FALSE	#N/A	#N/A
242	Meso	COVAR	17708	0.02125	0.0016398	0.11019	0.42354	results/current/magma/HF_UKBB	HF_UKBB	0.972633	Meso	FALSE	#N/A	#N/A
243	EC8_ln	COVAR	17708	-0.13317	-0.010501	0.12882	0.84937	results/current/magma/HF_UKBB	HF_UKBB	1	EC8_ln	FALSE	#N/A	#N/A
244	EC9_FB-like	COVAR	17708	0.013096	0.0011031	0.14466	0.46393	results/current/magma/HF_UKBB	HF_UKBB	0.972633	EC9_FB-like	FALSE	#N/A	#N/A
245	NK	COVAR	17708	-0.08543	-0.0069743	0.10314	0.79624	results/current/magma/HF_UKBB	HF_UKBB	1	NK	FALSE	#N/A	#N/A
246	B_cells	COVAR	17708	-0.053925	-0.0042194	0.11487	0.68061	results/current/magma/HF_UKBB	HF_UKBB	0.981598	B_cells	FALSE	#N/A	#N/A
247	DC	COVAR	17708	0.095702	0.0080574	0.10425	0.17932	results/current/magma/HF_UKBB	HF_UKBB	0.928501	DC	FALSE	#N/A	#N/A
248	Immune_doublets	COVAR	17708	0.0032253	0.00020071	0.15948	0.49193	results/current/magma/HF_UKBB	HF_UKBB	0.972633	Immune_doublets	FALSE	#N/A	#N/A
249	NC2	COVAR	17708	-0.0076662	-0.00069776	0.13689	0.52233	results/current/magma/HF_UKBB	HF_UKBB	0.974085	NC2	FALSE	#N/A	#N/A
250	Mo_pi	COVAR	17708	0.078219	0.0059678	0.11803	0.25377	results/current/magma/HF_UKBB	HF_UKBB	0.956595	Mo_pi	FALSE	#N/A	#N/A
251	NKT	COVAR	17708	-0.10188	-0.00762	0.11615	0.80979	results/current/magma/HF_UKBB	HF_UKBB	1	NKT	FALSE	#N/A	#N/A
252	Adip3	COVAR	17708	0.0039233	0.0003737	0.094073	0.48337	results/current/magma/HF_UKBB	HF_UKBB	0.972633	Adip3	FALSE	#N/A	#N/A
253	Adip4	COVAR	17708	-0.035964	-0.0026277	0.16799	0.58476	results/current/magma/HF_UKBB	HF_UKBB	0.974085	Adip4	FALSE	#N/A	#N/A
254	CD14+Mo	COVAR	17708	0.095143	0.0093709	0.085961	0.1342	results/current/magma/HF_UKBB	HF_UKBB	0.890191	CD14+Mo	FALSE	#N/A	#N/A
255	aCM5	COVAR	17708	0.18676	0.018071	0.22709	0.20543	results/current/magma/HF_UKBB	HF_UKBB	0.93561	aCM5	FALSE	#N/A	#N/A
256	MØ_AgP	COVAR	17708	0.10253	0.0085698	0.10431	0.16283	results/current/magma/HF_UKBB	HF_UKBB	0.905136	MØ_AgP	FALSE	#N/A	#N/A
257	CD4+T_tem	COVAR	17708	-0.086073	-0.006827	0.10454	0.79484	results/current/magma/HF_UKBB	HF_UKBB	1	CD4+T_tem	FALSE	#N/A	#N/A
258	MØ_mod	COVAR	17708	0.1281	0.010752	0.10341	0.10773	results/current/magma/HF_UKBB	HF_UKBB	0.851198	MØ_mod	FALSE	#N/A	#N/A
259	NC4	COVAR	17708	-0.069875	-0.0071196	0.19771	0.63811	results/current/magma/HF_UKBB	HF_UKBB	0.978626	NC4	FALSE	#N/A	#N/A
260	NC5	COVAR	17708	-0.014151	-0.0013836	0.097681	0.55759	results/current/magma/HF_UKBB	HF_UKBB	0.974085	NC5	FALSE	#N/A	#N/A
261	NC3	COVAR	17708	0.052625	0.0047329	0.12093	0.33173	results/current/magma/HF_UKBB	HF_UKBB	0.972633	NC3	FALSE	#N/A	#N/A
262	IL17RA+Mo	COVAR	17708	0.082801	0.0087133	0.079268	0.14812	results/current/magma/HF_UKBB	HF_UKBB	0.902178	IL17RA+Mo	FALSE	#N/A	#N/A
263	NC6	COVAR	17708	-0.04219	-0.0040385	0.083444	0.69343	results/current/magma/HF_UKBB	HF_UKBB	0.98258	NC6	FALSE	#N/A	#N/A
264	N	COVAR	17708	-0.025645	-0.0038323	0.044955	0.71581	results/current/magma/HF_UKBB	HF_UKBB	0.984009	N	FALSE	#N/A	#N/A
265	vCM1	COVAR	17708	0.11718	0.012432	0.17718	0.2542	results/current/magma/NICM_UKBB	NICM_UKBB	0.956595	vCM1	FALSE	#N/A	#N/A
266	PC1_vent	COVAR	17708	-0.16848	-0.011475	0.16835	0.84152	results/current/magma/NICM_UKBB	NICM_UKBB	1	PC1_vent	FALSE	#N/A	#N/A
267	FB1	COVAR	17708	-0.062482	-0.0041913	0.16712	0.64575	results/current/magma/NICM_UKBB	NICM_UKBB	0.97938	FB1	FALSE	#N/A	#N/A
268	vCM2	COVAR	17708	0.067673	0.0075047	0.16502	0.34087	results/current/magma/NICM_UKBB	NICM_UKBB	0.972633	vCM2	FALSE	#N/A	#N/A
269	vCM3	COVAR	17708	0.14531	0.015559	0.17322	0.20077	results/current/magma/NICM_UKBB	NICM_UKBB	0.93561	vCM3	FALSE	#N/A	#N/A
270	FB2	COVAR	17708	-0.10413	-0.0075385	0.15163	0.75387	results/current/magma/NICM_UKBB	NICM_UKBB	0.993975	FB2	FALSE	#N/A	#N/A
271	aCM1	COVAR	17708	0.14741	0.014186	0.17598	0.20113	results/current/magma/NICM_UKBB	NICM_UKBB	0.93561	aCM1	FALSE	#N/A	#N/A
272	PC2_atria	COVAR	17708	-0.22329	-0.016088	0.16407	0.91323	results/current/magma/NICM_UKBB	NICM_UKBB	1	PC2_atria	FALSE	#N/A	#N/A
273	SMC1_basic	COVAR	17708	-0.20123	-0.014251	0.17027	0.88135	results/current/magma/NICM_UKBB	NICM_UKBB	1	SMC1_basic	FALSE	#N/A	#N/A
274	vCM4	COVAR	17708	0.16738	0.018039	0.15293	0.13688	results/current/magma/NICM_UKBB	NICM_UKBB	0.890191	vCM4	FALSE	#N/A	#N/A
275	PC3_stromal	COVAR	17708	-0.021274	-0.0014634	0.13451	0.56283	results/current/magma/NICM_UKBB	NICM_UKBB	0.974085	PC3_stromal	FALSE	#N/A	#N/A
276	EC1_cap	COVAR	17708	-0.017214	-0.0012275	0.13792	0.54966	results/current/magma/NICM_UKBB	NICM_UKBB	0.974085	EC1_cap	FALSE	#N/A	#N/A
277	FB3	COVAR	17708	-0.0082381	-0.0006098	0.13924	0.52359	results/current/magma/NICM_UKBB	NICM_UKBB	0.974085	FB3	FALSE	#N/A	#N/A
278	FB4	COVAR	17708	-0.082131	-0.0059194	0.15088	0.70689	results/current/magma/NICM_UKBB	NICM_UKBB	0.984009	FB4	FALSE	#N/A	#N/A
279	aCM2	COVAR	17708	0.17223	0.01756	0.15902	0.1394	results/current/magma/NICM_UKBB	NICM_UKBB	0.890191	aCM2	FALSE	#N/A	#N/A
280	aCM3	COVAR	17708	0.17753	0.018147	0.15243	0.12208	results/current/magma/NICM_UKBB	NICM_UKBB	0.890191	aCM3	FALSE	#N/A	#N/A
281	EC7_atrial	COVAR	17708	-0.19008	-0.014014	0.13505	0.92035	results/current/magma/NICM_UKBB	NICM_UKBB	1	EC7_atrial	FALSE	#N/A	#N/A
282	EC3_cap	COVAR	17708	-0.030545	-0.0022421	0.1328	0.59096	results/current/magma/NICM_UKBB	NICM_UKBB	0.974085	EC3_cap	FALSE	#N/A	#N/A
283	EC5_art	COVAR	17708	-0.040736	-0.0030254	0.13183	0.62134	results/current/magma/NICM_UKBB	NICM_UKBB	0.974993	EC5_art	FALSE	#N/A	#N/A
284	EC6_ven	COVAR	17708	-0.027234	-0.0020172	0.13517	0.57984	results/current/magma/NICM_UKBB	NICM_UKBB	0.974085	EC6_ven	FALSE	#N/A	#N/A
285	EC2_cap	COVAR	17708	-0.040014	-0.0028871	0.13234	0.6188	results/current/magma/NICM_UKBB	NICM_UKBB	0.974993	EC2_cap	FALSE	#N/A	#N/A
286	DOCK4+MØ1	COVAR	17708	0.031746	0.0022657	0.12274	0.39796	results/current/magma/NICM_UKBB	NICM_UKBB	0.972633	DOCK4+MØ1	FALSE	#N/A	#N/A
287	NC1	COVAR	17708	0.11252	0.0081714	0.14042	0.21148	results/current/magma/NICM_UKBB	NICM_UKBB	0.93561	NC1	FALSE	#N/A	#N/A
288	Adip1	COVAR	17708	0.038088	0.0031548	0.11031	0.36494	results/current/magma/NICM_UKBB	NICM_UKBB	0.972633	Adip1	FALSE	#N/A	#N/A
289	FB5	COVAR	17708	-0.13941	-0.0097125	0.14862	0.82587	results/current/magma/NICM_UKBB	NICM_UKBB	1	FB5	FALSE	#N/A	#N/A
290	PC4_CMC-like	COVAR	17708	-0.2522	-0.020694	0.29163	0.80642	results/current/magma/NICM_UKBB	NICM_UKBB	1	PC4_CMC-like	FALSE	#N/A	#N/A
291	CD8+T_tem	COVAR	17708	-0.021973	-0.0016417	0.1134	0.57682	results/current/magma/NICM_UKBB	NICM_UKBB	0.974085	CD8+T_tem	FALSE	#N/A	#N/A
292	DOCK4+MØ2	COVAR	17708	0.070355	0.0061781	0.094257	0.22771	results/current/magma/NICM_UKBB	NICM_UKBB	0.948193	DOCK4+MØ2	FALSE	#N/A	#N/A
293	EC4_immune	COVAR	17708	-0.016744	-0.0012387	0.12977	0.55133	results/current/magma/NICM_UKBB	NICM_UKBB	0.974085	EC4_immune	FALSE	#N/A	#N/A
294	LYVE1+MØ1	COVAR	17708	0.052762	0.0049717	0.089797	0.27841	results/current/magma/NICM_UKBB	NICM_UKBB	0.970686	LYVE1+MØ1	FALSE	#N/A	#N/A
295	aCM4	COVAR	17708	0.22349	0.022376	0.14042	0.055743	results/current/magma/NICM_UKBB	NICM_UKBB	0.562676	aCM4	FALSE	#N/A	#N/A
296	FB6	COVAR	17708	-0.088126	-0.0073612	0.14841	0.72368	results/current/magma/NICM_UKBB	NICM_UKBB	0.985583	FB6	FALSE	#N/A	#N/A
297	LYVE1+MØ2	COVAR	17708	0.025491	0.0017379	0.12881	0.42156	results/current/magma/NICM_UKBB	NICM_UKBB	0.972633	LYVE1+MØ2	FALSE	#N/A	#N/A
298	Mast	COVAR	17708	0.13541	0.010164	0.11664	0.12284	results/current/magma/NICM_UKBB	NICM_UKBB	0.890191	Mast	FALSE	#N/A	#N/A
299	CD4+T_cytox	COVAR	17708	-0.082061	-0.0058008	0.12049	0.75208	results/current/magma/NICM_UKBB	NICM_UKBB	0.993975	CD4+T_cytox	FALSE	#N/A	#N/A
300	SMC2_art	COVAR	17708	0.0032976	0.00026756	0.14575	0.49097	results/current/magma/NICM_UKBB	NICM_UKBB	0.972633	SMC2_art	FALSE	#N/A	#N/A
301	LYVE1+M_tr3	COVAR	17708	0.0038578	0.00031477	0.10709	0.48563	results/current/magma/NICM_UKBB	NICM_UKBB	0.972633	LYVE1+MØ3	FALSE	#N/A	#N/A
302	CD8+T_cytox	COVAR	17708	-0.04146	-0.0037355	0.090582	0.67642	results/current/magma/NICM_UKBB	NICM_UKBB	0.981598	CD8+T_cytox	FALSE	#N/A	#N/A
303	Adip2	COVAR	17708	0.086771	0.0085065	0.10925	0.21353	results/current/magma/NICM_UKBB	NICM_UKBB	0.93561	Adip2	FALSE	#N/A	#N/A
304	FB7	COVAR	17708	-0.15317	-0.013025	0.20702	0.7703	results/current/magma/NICM_UKBB	NICM_UKBB	1	FB7	FALSE	#N/A	#N/A
305	EC10_CMC-like	COVAR	17708	-0.036552	-0.0030385	0.16264	0.58891	results/current/magma/NICM_UKBB	NICM_UKBB	0.974085	EC10_CMC-like	FALSE	#N/A	#N/A
306	CD16+Mo	COVAR	17708	0.06246	0.0062765	0.083143	0.22626	results/current/magma/NICM_UKBB	NICM_UKBB	0.946981	CD16+Mo	FALSE	#N/A	#N/A
307	vCM5	COVAR	17708	-0.045132	-0.0047399	0.23361	0.5766	results/current/magma/NICM_UKBB	NICM_UKBB	0.974085	vCM5	FALSE	#N/A	#N/A
308	Meso	COVAR	17708	-0.004094	-0.00031591	0.10688	0.51528	results/current/magma/NICM_UKBB	NICM_UKBB	0.972633	Meso	FALSE	#N/A	#N/A
309	EC8_ln	COVAR	17708	0.02471	0.0019485	0.12499	0.42164	results/current/magma/NICM_UKBB	NICM_UKBB	0.972633	EC8_ln	FALSE	#N/A	#N/A
310	EC9_FB-like	COVAR	17708	-0.032354	-0.0027253	0.14036	0.59115	results/current/magma/NICM_UKBB	NICM_UKBB	0.974085	EC9_FB-like	FALSE	#N/A	#N/A
311	NK	COVAR	17708	-0.051705	-0.004221	0.10006	0.69732	results/current/magma/NICM_UKBB	NICM_UKBB	0.982882	NK	FALSE	#N/A	#N/A
312	B_cells	COVAR	17708	0.018665	0.0014604	0.11146	0.43351	results/current/magma/NICM_UKBB	NICM_UKBB	0.972633	B_cells	FALSE	#N/A	#N/A
313	DC	COVAR	17708	0.011941	0.0010053	0.10111	0.453	results/current/magma/NICM_UKBB	NICM_UKBB	0.972633	DC	FALSE	#N/A	#N/A
314	Immune_doublets	COVAR	17708	-0.072115	-0.0044878	0.15472	0.67942	results/current/magma/NICM_UKBB	NICM_UKBB	0.981598	Immune_doublets	FALSE	#N/A	#N/A
315	NC2	COVAR	17708	0.079204	0.0072089	0.13273	0.27535	results/current/magma/NICM_UKBB	NICM_UKBB	0.970686	NC2	FALSE	#N/A	#N/A
316	Mo_pi	COVAR	17708	0.077316	0.0058989	0.11453	0.24982	results/current/magma/NICM_UKBB	NICM_UKBB	0.952647	Mo_pi	FALSE	#N/A	#N/A
317	NKT	COVAR	17708	-0.09293	-0.0069509	0.11266	0.79526	results/current/magma/NICM_UKBB	NICM_UKBB	1	NKT	FALSE	#N/A	#N/A
318	Adip3	COVAR	17708	0.033854	0.0032246	0.09121	0.35526	results/current/magma/NICM_UKBB	NICM_UKBB	0.972633	Adip3	FALSE	#N/A	#N/A
319	Adip4	COVAR	17708	0.084126	0.0061467	0.16292	0.3028	results/current/magma/NICM_UKBB	NICM_UKBB	0.972633	Adip4	FALSE	#N/A	#N/A
320	CD14+Mo	COVAR	17708	0.094868	0.0093439	0.083376	0.1276	results/current/magma/NICM_UKBB	NICM_UKBB	0.890191	CD14+Mo	FALSE	#N/A	#N/A
321	aCM5	COVAR	17708	0.079638	0.0077057	0.22033	0.35888	results/current/magma/NICM_UKBB	NICM_UKBB	0.972633	aCM5	FALSE	#N/A	#N/A
322	MØ_AgP	COVAR	17708	0.040345	0.0033722	0.10116	0.34502	results/current/magma/NICM_UKBB	NICM_UKBB	0.972633	MØ_AgP	FALSE	#N/A	#N/A
323	CD4+T_tem	COVAR	17708	-0.059186	-0.0046944	0.10143	0.72023	results/current/magma/NICM_UKBB	NICM_UKBB	0.984009	CD4+T_tem	FALSE	#N/A	#N/A
324	MØ_mod	COVAR	17708	0.051488	0.0043215	0.10031	0.30388	results/current/magma/NICM_UKBB	NICM_UKBB	0.972633	MØ_mod	FALSE	#N/A	#N/A
325	NC4	COVAR	17708	0.18036	0.018377	0.19183	0.17357	results/current/magma/NICM_UKBB	NICM_UKBB	0.928017	NC4	FALSE	#N/A	#N/A
326	NC5	COVAR	17708	0.17315	0.01693	0.094762	0.033842	results/current/magma/NICM_UKBB	NICM_UKBB	0.408964	NC5	FALSE	#N/A	#N/A
327	NC3	COVAR	17708	0.018638	0.0016763	0.11729	0.43687	results/current/magma/NICM_UKBB	NICM_UKBB	0.972633	NC3	FALSE	#N/A	#N/A
328	IL17RA+Mo	COVAR	17708	0.071155	0.0074878	0.076939	0.17754	results/current/magma/NICM_UKBB	NICM_UKBB	0.928501	IL17RA+Mo	FALSE	#N/A	#N/A
329	NC6	COVAR	17708	0.10973	0.010503	0.08129	0.08855	results/current/magma/NICM_UKBB	NICM_UKBB	0.783257	NC6	FALSE	#N/A	#N/A
330	N	COVAR	17708	0.015121	0.0022597	0.043629	0.36445	results/current/magma/NICM_UKBB	NICM_UKBB	0.972633	N	FALSE	#N/A	#N/A
331	vCM1	COVAR	11290	0.59626	0.072082	0.23462	0.0055282	results/current/magma/PR_GWAS	PR_GWAS	0.0894943	vCM1	FALSE	#N/A	explained away
332	PC1_vent	COVAR	11290	-0.40531	-0.032279	0.21231	0.97186	results/current/magma/PR_GWAS	PR_GWAS	1	PC1_vent	FALSE	#N/A	#N/A
333	FB1	COVAR	11290	-0.70331	-0.054143	0.21588	0.99944	results/current/magma/PR_GWAS	PR_GWAS	1	FB1	FALSE	#N/A	#N/A
334	vCM2	COVAR	11290	0.57546	0.072711	0.21906	0.004314	results/current/magma/PR_GWAS	PR_GWAS	0.0787534	vCM2	FALSE	#N/A	explained away
335	vCM3	COVAR	11290	0.64638	0.07857	0.22898	0.0023843	results/current/magma/PR_GWAS	PR_GWAS	0.0487078	vCM3	TRUE	partially joint	partially joint
336	FB2	COVAR	11290	-0.53794	-0.044574	0.19802	0.9967	results/current/magma/PR_GWAS	PR_GWAS	1	FB2	FALSE	#N/A	#N/A
337	aCM1	COVAR	11290	0.53765	0.058722	0.23048	0.0098415	results/current/magma/PR_GWAS	PR_GWAS	0.143119	aCM1	FALSE	#N/A	#N/A
338	PC2_atria	COVAR	11290	-0.35707	-0.029509	0.21254	0.95351	results/current/magma/PR_GWAS	PR_GWAS	1	PC2_atria	FALSE	#N/A	#N/A
339	SMC1_basic	COVAR	11290	-0.48807	-0.039883	0.2184	0.98727	results/current/magma/PR_GWAS	PR_GWAS	1	SMC1_basic	FALSE	#N/A	#N/A
340	vCM4	COVAR	11290	0.61367	0.073268	0.22076	0.0027244	results/current/magma/PR_GWAS	PR_GWAS	0.0531258	vCM4	FALSE	#N/A	explained away
341	PC3_stromal	COVAR	11290	-0.2325	-0.016821	0.21259	0.86294	results/current/magma/PR_GWAS	PR_GWAS	1	PC3_stromal	FALSE	#N/A	#N/A
342	EC1_cap	COVAR	11290	-0.0093193	-0.00076051	0.17859	0.52081	results/current/magma/PR_GWAS	PR_GWAS	0.974085	EC1_cap	FALSE	#N/A	#N/A
343	FB3	COVAR	11290	-0.44692	-0.036775	0.19119	0.99029	results/current/magma/PR_GWAS	PR_GWAS	1	FB3	FALSE	#N/A	#N/A
344	FB4	COVAR	11290	-0.43735	-0.035875	0.19675	0.98688	results/current/magma/PR_GWAS	PR_GWAS	1	FB4	FALSE	#N/A	#N/A
345	aCM2	COVAR	11290	0.42929	0.049619	0.21083	0.020879	results/current/magma/PR_GWAS	PR_GWAS	0.277754	aCM2	FALSE	#N/A	#N/A
346	aCM3	COVAR	11290	0.48041	0.055393	0.2059	0.0098282	results/current/magma/PR_GWAS	PR_GWAS	0.143119	aCM3	FALSE	#N/A	#N/A
347	EC7_atrial	COVAR	11290	-0.051862	-0.0043161	0.17649	0.61556	results/current/magma/PR_GWAS	PR_GWAS	0.974993	EC7_atrial	FALSE	#N/A	#N/A
348	EC3_cap	COVAR	11290	0.0015794	0.00013192	0.17325	0.49636	results/current/magma/PR_GWAS	PR_GWAS	0.972633	EC3_cap	FALSE	#N/A	#N/A
349	EC5_art	COVAR	11290	0.0083108	0.00070183	0.17267	0.48081	results/current/magma/PR_GWAS	PR_GWAS	0.972633	EC5_art	FALSE	#N/A	#N/A
350	EC6_ven	COVAR	11290	-0.13906	-0.011718	0.17509	0.78647	results/current/magma/PR_GWAS	PR_GWAS	1	EC6_ven	FALSE	#N/A	#N/A
351	EC2_cap	COVAR	11290	0.019227	0.0015666	0.17594	0.45649	results/current/magma/PR_GWAS	PR_GWAS	0.972633	EC2_cap	FALSE	#N/A	#N/A
352	DOCK4+MØ1	COVAR	11290	0.076617	0.0060622	0.16466	0.32087	results/current/magma/PR_GWAS	PR_GWAS	0.972633	DOCK4+MØ1	FALSE	#N/A	#N/A
353	NC1	COVAR	11290	-0.13425	-0.010886	0.18658	0.76409	results/current/magma/PR_GWAS	PR_GWAS	1	NC1	FALSE	#N/A	#N/A
354	Adip1	COVAR	11290	-0.21947	-0.020337	0.15031	0.92786	results/current/magma/PR_GWAS	PR_GWAS	1	Adip1	FALSE	#N/A	#N/A
355	FB5	COVAR	11290	-0.60535	-0.046951	0.20405	0.99849	results/current/magma/PR_GWAS	PR_GWAS	1	FB5	FALSE	#N/A	#N/A
356	PC4_CMC-like	COVAR	11290	-0.45932	-0.044183	0.37247	0.89123	results/current/magma/PR_GWAS	PR_GWAS	1	PC4_CMC-like	FALSE	#N/A	#N/A
357	CD8+T_tem	COVAR	11290	-0.21547	-0.017766	0.15398	0.91913	results/current/magma/PR_GWAS	PR_GWAS	1	CD8+T_tem	FALSE	#N/A	#N/A
358	DOCK4+MØ2	COVAR	11290	0.13905	0.01355	0.12828	0.1392	results/current/magma/PR_GWAS	PR_GWAS	0.890191	DOCK4+MØ2	FALSE	#N/A	#N/A
359	EC4_immune	COVAR	11290	0.049245	0.0041135	0.17162	0.38708	results/current/magma/PR_GWAS	PR_GWAS	0.972633	EC4_immune	FALSE	#N/A	#N/A
360	LYVE1+MØ1	COVAR	11290	0.087379	0.0092986	0.11877	0.23097	results/current/magma/PR_GWAS	PR_GWAS	0.948193	LYVE1+MØ1	FALSE	#N/A	#N/A
361	aCM4	COVAR	11290	0.63215	0.069091	0.21229	0.0014551	results/current/magma/PR_GWAS	PR_GWAS	0.0330533	aCM4	TRUE	partially joint	partially joint
362	FB6	COVAR	11290	-0.59095	-0.05685	0.19197	0.99896	results/current/magma/PR_GWAS	PR_GWAS	1	FB6	FALSE	#N/A	#N/A
363	LYVE1+MØ2	COVAR	11290	0.10253	0.0077984	0.17265	0.27632	results/current/magma/PR_GWAS	PR_GWAS	0.970686	LYVE1+MØ2	FALSE	#N/A	#N/A
364	Mast	COVAR	11290	-0.17627	-0.015001	0.15385	0.87403	results/current/magma/PR_GWAS	PR_GWAS	1	Mast	FALSE	#N/A	#N/A
365	CD4+T_cytox	COVAR	11290	-0.19984	-0.015672	0.16252	0.89058	results/current/magma/PR_GWAS	PR_GWAS	1	CD4+T_cytox	FALSE	#N/A	#N/A
366	SMC2_art	COVAR	11290	-0.26501	-0.025028	0.18597	0.92291	results/current/magma/PR_GWAS	PR_GWAS	1	SMC2_art	FALSE	#N/A	#N/A
367	LYVE1+MØ3	COVAR	11290	0.011939	0.0010993	0.14106	0.46628	results/current/magma/PR_GWAS	PR_GWAS	0.972633	LYVE1+MØ3	FALSE	#N/A	#N/A
368	CD8+T_cytox	COVAR	11290	-0.18054	-0.01809	0.1227	0.9294	results/current/magma/PR_GWAS	PR_GWAS	1	CD8+T_cytox	FALSE	#N/A	#N/A
369	Adip2	COVAR	11290	-0.34358	-0.037955	0.14817	0.98979	results/current/magma/PR_GWAS	PR_GWAS	1	Adip2	FALSE	#N/A	#N/A
370	FB7	COVAR	11290	-0.71411	-0.068438	0.29478	0.99229	results/current/magma/PR_GWAS	PR_GWAS	1	FB7	FALSE	#N/A	#N/A
371	EC10_CMC-like	COVAR	11290	0.2654	0.025356	0.20808	0.10108	results/current/magma/PR_GWAS	PR_GWAS	0.839355	EC10_CMC-like	FALSE	#N/A	#N/A
372	CD16+Mo	COVAR	11290	-0.021037	-0.0023653	0.1121	0.57443	results/current/magma/PR_GWAS	PR_GWAS	0.974085	CD16+Mo	FALSE	#N/A	#N/A
373	vCM5	COVAR	11290	0.79991	0.095659	0.31595	0.0056813	results/current/magma/PR_GWAS	PR_GWAS	0.0902695	vCM5	FALSE	#N/A	explained away
374	Meso	COVAR	11290	-0.24227	-0.018538	0.17877	0.91232	results/current/magma/PR_GWAS	PR_GWAS	1	Meso	FALSE	#N/A	#N/A
375	EC8_ln	COVAR	11290	0.068156	0.0060598	0.16406	0.33891	results/current/magma/PR_GWAS	PR_GWAS	0.972633	EC8_ln	FALSE	#N/A	#N/A
376	EC9_FB-like	COVAR	11290	-0.38474	-0.036479	0.18664	0.98036	results/current/magma/PR_GWAS	PR_GWAS	1	EC9_FB-like	FALSE	#N/A	#N/A
377	NK	COVAR	11290	-0.22194	-0.020174	0.13635	0.9482	results/current/magma/PR_GWAS	PR_GWAS	1	NK	FALSE	#N/A	#N/A
378	B_cells	COVAR	11290	0.061176	0.0052379	0.15226	0.34393	results/current/magma/PR_GWAS	PR_GWAS	0.972633	B_cells	FALSE	#N/A	#N/A
379	DC	COVAR	11290	0.025099	0.0023332	0.13955	0.42864	results/current/magma/PR_GWAS	PR_GWAS	0.972633	DC	FALSE	#N/A	#N/A
380	Immune_doublets	COVAR	11290	-0.17349	-0.011886	0.20936	0.79635	results/current/magma/PR_GWAS	PR_GWAS	1	Immune_doublets	FALSE	#N/A	#N/A
381	NC2	COVAR	11290	-0.46892	-0.047282	0.18191	0.99502	results/current/magma/PR_GWAS	PR_GWAS	1	NC2	FALSE	#N/A	#N/A
382	Mo_pi	COVAR	11290	0.0016684	0.00014146	0.15406	0.49568	results/current/magma/PR_GWAS	PR_GWAS	0.972633	Mo_pi	FALSE	#N/A	#N/A
383	NKT	COVAR	11290	-0.21803	-0.018226	0.15292	0.92302	results/current/magma/PR_GWAS	PR_GWAS	1	NKT	FALSE	#N/A	#N/A
384	Adip3	COVAR	11290	-0.073836	-0.0076944	0.12891	0.7166	results/current/magma/PR_GWAS	PR_GWAS	0.984009	Adip3	FALSE	#N/A	#N/A
385	Adip4	COVAR	11290	-0.13553	-0.010656	0.24924	0.70669	results/current/magma/PR_GWAS	PR_GWAS	0.984009	Adip4	FALSE	#N/A	#N/A
386	CD14+Mo	COVAR	11290	0.026592	0.002916	0.11344	0.40733	results/current/magma/PR_GWAS	PR_GWAS	0.972633	CD14+Mo	FALSE	#N/A	#N/A
387	aCM5	COVAR	11290	0.18176	0.019725	0.30631	0.27646	results/current/magma/PR_GWAS	PR_GWAS	0.970686	aCM5	FALSE	#N/A	#N/A
388	MØ_AgP	COVAR	11290	0.10763	0.010006	0.13691	0.21591	results/current/magma/PR_GWAS	PR_GWAS	0.93561	MØ_AgP	FALSE	#N/A	#N/A
389	CD4+T_tem	COVAR	11290	-0.078596	-0.0067951	0.14208	0.70993	results/current/magma/PR_GWAS	PR_GWAS	0.984009	CD4+T_tem	FALSE	#N/A	#N/A
390	MØ_mod	COVAR	11290	0.05116	0.0048114	0.13439	0.35172	results/current/magma/PR_GWAS	PR_GWAS	0.972633	MØ_mod	FALSE	#N/A	#N/A
391	NC4	COVAR	11290	0.54317	0.061398	0.26951	0.021945	results/current/magma/PR_GWAS	PR_GWAS	0.281027	NC4	FALSE	#N/A	#N/A
392	NC5	COVAR	11290	-0.3001	-0.032871	0.12927	0.98986	results/current/magma/PR_GWAS	PR_GWAS	1	NC5	FALSE	#N/A	#N/A
393	NC3	COVAR	11290	-0.061446	-0.006116	0.16206	0.64771	results/current/magma/PR_GWAS	PR_GWAS	0.97938	NC3	FALSE	#N/A	#N/A
394	IL17RA+Mo	COVAR	11290	0.0053791	0.00061646	0.10768	0.48008	results/current/magma/PR_GWAS	PR_GWAS	0.972633	IL17RA+Mo	FALSE	#N/A	#N/A
395	NC6	COVAR	11290	-0.13464	-0.01397	0.12079	0.8675	results/current/magma/PR_GWAS	PR_GWAS	1	NC6	FALSE	#N/A	#N/A
396	N	COVAR	11290	0.021486	0.0034822	0.066391	0.37311	results/current/magma/PR_GWAS	PR_GWAS	0.972633	N	FALSE	#N/A	#N/A
397	vCM1	COVAR	12898	0.093747	0.011435	0.083865	0.13183	results/current/magma/PWAVE_GWAS	PWAVE_GWAS	0.890191	vCM1	FALSE	#N/A	#N/A
398	PC1_vent	COVAR	12898	-0.023	-0.0018116	0.077069	0.61731	results/current/magma/PWAVE_GWAS	PWAVE_GWAS	0.974993	PC1_vent	FALSE	#N/A	#N/A
399	FB1	COVAR	12898	-0.015779	-0.0012027	0.078009	0.58015	results/current/magma/PWAVE_GWAS	PWAVE_GWAS	0.974085	FB1	FALSE	#N/A	#N/A
400	vCM2	COVAR	12898	0.050023	0.0063782	0.078416	0.26177	results/current/magma/PWAVE_GWAS	PWAVE_GWAS	0.970686	vCM2	FALSE	#N/A	#N/A
401	vCM3	COVAR	12898	0.080447	0.0099276	0.080972	0.16024	results/current/magma/PWAVE_GWAS	PWAVE_GWAS	0.905136	vCM3	FALSE	#N/A	#N/A
402	FB2	COVAR	12898	-0.005313	-0.00043389	0.071858	0.52947	results/current/magma/PWAVE_GWAS	PWAVE_GWAS	0.974085	FB2	FALSE	#N/A	#N/A
403	aCM1	COVAR	12898	-0.057858	-0.0063421	0.078939	0.7682	results/current/magma/PWAVE_GWAS	PWAVE_GWAS	1	aCM1	FALSE	#N/A	#N/A
404	PC2_atria	COVAR	12898	-0.011256	-0.00092442	0.077077	0.55805	results/current/magma/PWAVE_GWAS	PWAVE_GWAS	0.974085	PC2_atria	FALSE	#N/A	#N/A
405	SMC1_basic	COVAR	12898	-0.023709	-0.0019237	0.078639	0.61848	results/current/magma/PWAVE_GWAS	PWAVE_GWAS	0.974993	SMC1_basic	FALSE	#N/A	#N/A
406	vCM4	COVAR	12898	0.12528	0.015198	0.077161	0.052242	results/current/magma/PWAVE_GWAS	PWAVE_GWAS	0.553378	vCM4	FALSE	#N/A	#N/A
407	PC3_stromal	COVAR	12898	-0.049788	-0.0036223	0.07452	0.74796	results/current/magma/PWAVE_GWAS	PWAVE_GWAS	0.993975	PC3_stromal	FALSE	#N/A	#N/A
408	EC1_cap	COVAR	12898	-0.019383	-0.0015694	0.066124	0.61529	results/current/magma/PWAVE_GWAS	PWAVE_GWAS	0.974993	EC1_cap	FALSE	#N/A	#N/A
409	FB3	COVAR	12898	-0.055802	-0.0045899	0.068124	0.79363	results/current/magma/PWAVE_GWAS	PWAVE_GWAS	1	FB3	FALSE	#N/A	#N/A
410	FB4	COVAR	12898	-0.084322	-0.0068807	0.071032	0.88239	results/current/magma/PWAVE_GWAS	PWAVE_GWAS	1	FB4	FALSE	#N/A	#N/A
411	aCM2	COVAR	12898	-0.05037	-0.0058373	0.072844	0.75536	results/current/magma/PWAVE_GWAS	PWAVE_GWAS	0.994017	aCM2	FALSE	#N/A	#N/A
412	aCM3	COVAR	12898	-0.049067	-0.0057406	0.069074	0.76125	results/current/magma/PWAVE_GWAS	PWAVE_GWAS	0.998809	aCM3	FALSE	#N/A	#N/A
413	EC7_atrial	COVAR	12898	0.060005	0.0049869	0.064225	0.17508	results/current/magma/PWAVE_GWAS	PWAVE_GWAS	0.928017	EC7_atrial	FALSE	#N/A	#N/A
414	EC3_cap	COVAR	12898	-0.025014	-0.0020841	0.063613	0.65292	results/current/magma/PWAVE_GWAS	PWAVE_GWAS	0.97938	EC3_cap	FALSE	#N/A	#N/A
415	EC5_art	COVAR	12898	-0.030981	-0.0026123	0.063326	0.68766	results/current/magma/PWAVE_GWAS	PWAVE_GWAS	0.981598	EC5_art	FALSE	#N/A	#N/A
416	EC6_ven	COVAR	12898	-0.023176	-0.0019519	0.064007	0.64135	results/current/magma/PWAVE_GWAS	PWAVE_GWAS	0.97938	EC6_ven	FALSE	#N/A	#N/A
417	EC2_cap	COVAR	12898	-0.02168	-0.001762	0.06431	0.63198	results/current/magma/PWAVE_GWAS	PWAVE_GWAS	0.974993	EC2_cap	FALSE	#N/A	#N/A
418	DOCK4+MØ1	COVAR	12898	-0.011647	-0.00094847	0.056466	0.58171	results/current/magma/PWAVE_GWAS	PWAVE_GWAS	0.974085	DOCK4+MØ1	FALSE	#N/A	#N/A
419	NC1	COVAR	12898	-0.0233	-0.0019196	0.065907	0.63815	results/current/magma/PWAVE_GWAS	PWAVE_GWAS	0.978626	NC1	FALSE	#N/A	#N/A
420	Adip1	COVAR	12898	-0.00033863	-3.2002e-05	0.052535	0.50257	results/current/magma/PWAVE_GWAS	PWAVE_GWAS	0.972633	Adip1	FALSE	#N/A	#N/A
421	FB5	COVAR	12898	-0.047708	-0.0037279	0.072042	0.74608	results/current/magma/PWAVE_GWAS	PWAVE_GWAS	0.993975	FB5	FALSE	#N/A	#N/A
422	PC4_CMC-like	COVAR	12898	0.051007	0.0048607	0.13661	0.35443	results/current/magma/PWAVE_GWAS	PWAVE_GWAS	0.972633	PC4_CMC-like	FALSE	#N/A	#N/A
423	CD8+T_tem	COVAR	12898	0.039338	0.0033483	0.052324	0.22609	results/current/magma/PWAVE_GWAS	PWAVE_GWAS	0.946981	CD8+T_tem	FALSE	#N/A	#N/A
424	DOCK4+MØ2	COVAR	12898	-0.029977	-0.0030079	0.043909	0.7526	results/current/magma/PWAVE_GWAS	PWAVE_GWAS	0.993975	DOCK4+MØ2	FALSE	#N/A	#N/A
425	EC4_immune	COVAR	12898	-0.040168	-0.0033534	0.063256	0.73728	results/current/magma/PWAVE_GWAS	PWAVE_GWAS	0.993975	EC4_immune	FALSE	#N/A	#N/A
426	LYVE1+MØ1	COVAR	12898	0.0081467	0.00088781	0.040945	0.42115	results/current/magma/PWAVE_GWAS	PWAVE_GWAS	0.972633	LYVE1+MØ1	FALSE	#N/A	#N/A
427	aCM4	COVAR	12898	-0.026032	-0.0028893	0.071099	0.64287	results/current/magma/PWAVE_GWAS	PWAVE_GWAS	0.97938	aCM4	FALSE	#N/A	#N/A
428	FB6	COVAR	12898	-0.039594	-0.0037683	0.069022	0.71689	results/current/magma/PWAVE_GWAS	PWAVE_GWAS	0.984009	FB6	FALSE	#N/A	#N/A
429	LYVE1+MØ2	COVAR	12898	0.02323	0.001807	0.059412	0.3479	results/current/magma/PWAVE_GWAS	PWAVE_GWAS	0.972633	LYVE1+MØ2	FALSE	#N/A	#N/A
430	Mast	COVAR	12898	-0.0076884	-0.000664	0.053143	0.55751	results/current/magma/PWAVE_GWAS	PWAVE_GWAS	0.974085	Mast	FALSE	#N/A	#N/A
431	CD4+T_cytox	COVAR	12898	0.043821	0.0035489	0.054956	0.21262	results/current/magma/PWAVE_GWAS	PWAVE_GWAS	0.93561	CD4+T_cytox	FALSE	#N/A	#N/A
432	SMC2_art	COVAR	12898	0.054371	0.0051064	0.066531	0.2069	results/current/magma/PWAVE_GWAS	PWAVE_GWAS	0.93561	SMC2_art	FALSE	#N/A	#N/A
433	LYVE1+MØ3	COVAR	12898	0.044666	0.0042092	0.048477	0.17843	results/current/magma/PWAVE_GWAS	PWAVE_GWAS	0.928501	LYVE1+MØ3	FALSE	#N/A	#N/A
434	CD8+T_cytox	COVAR	12898	0.022939	0.002371	0.04178	0.2915	results/current/magma/PWAVE_GWAS	PWAVE_GWAS	0.971859	CD8+T_cytox	FALSE	#N/A	#N/A
435	Adip2	COVAR	12898	0.0001747	1.9414e-05	0.052307	0.49867	results/current/magma/PWAVE_GWAS	PWAVE_GWAS	0.972633	Adip2	FALSE	#N/A	#N/A
436	FB7	COVAR	12898	0.0055629	0.00053028	0.10608	0.47909	results/current/magma/PWAVE_GWAS	PWAVE_GWAS	0.972633	FB7	FALSE	#N/A	#N/A
437	EC10_CMC-like	COVAR	12898	-0.045499	-0.0043324	0.078304	0.71939	results/current/magma/PWAVE_GWAS	PWAVE_GWAS	0.984009	EC10_CMC-like	FALSE	#N/A	#N/A
438	CD16+Mo	COVAR	12898	-0.018622	-0.0021512	0.03834	0.68641	results/current/magma/PWAVE_GWAS	PWAVE_GWAS	0.981598	CD16+Mo	FALSE	#N/A	#N/A
439	vCM5	COVAR	12898	0.15605	0.018776	0.11154	0.080906	results/current/magma/PWAVE_GWAS	PWAVE_GWAS	0.738482	vCM5	FALSE	#N/A	#N/A
440	Meso	COVAR	12898	-0.17098	-0.013643	0.060871	0.99751	results/current/magma/PWAVE_GWAS	PWAVE_GWAS	1	Meso	FALSE	#N/A	#N/A
441	EC8_ln	COVAR	12898	-0.011056	-0.00099173	0.058665	0.57474	results/current/magma/PWAVE_GWAS	PWAVE_GWAS	0.974085	EC8_ln	FALSE	#N/A	#N/A
442	EC9_FB-like	COVAR	12898	-0.018225	-0.0017188	0.067652	0.60619	results/current/magma/PWAVE_GWAS	PWAVE_GWAS	0.974993	EC9_FB-like	FALSE	#N/A	#N/A
443	NK	COVAR	12898	0.025773	0.0024013	0.046993	0.29169	results/current/magma/PWAVE_GWAS	PWAVE_GWAS	0.971859	NK	FALSE	#N/A	#N/A
444	B_cells	COVAR	12898	-0.094207	-0.0083849	0.052066	0.96479	results/current/magma/PWAVE_GWAS	PWAVE_GWAS	1	B_cells	FALSE	#N/A	#N/A
445	DC	COVAR	12898	-0.0072369	-0.0006936	0.047337	0.56075	results/current/magma/PWAVE_GWAS	PWAVE_GWAS	0.974085	DC	FALSE	#N/A	#N/A
446	Immune_doublets	COVAR	12898	0.067161	0.0047107	0.071924	0.17522	results/current/magma/PWAVE_GWAS	PWAVE_GWAS	0.928017	Immune_doublets	FALSE	#N/A	#N/A
447	NC2	COVAR	12898	-0.0318	-0.003227	0.063501	0.69173	results/current/magma/PWAVE_GWAS	PWAVE_GWAS	0.98258	NC2	FALSE	#N/A	#N/A
448	Mo_pi	COVAR	12898	-0.02227	-0.001938	0.053072	0.66262	results/current/magma/PWAVE_GWAS	PWAVE_GWAS	0.981598	Mo_pi	FALSE	#N/A	#N/A
449	NKT	COVAR	12898	0.029203	0.0024968	0.052433	0.28878	results/current/magma/PWAVE_GWAS	PWAVE_GWAS	0.971859	NKT	FALSE	#N/A	#N/A
450	Adip3	COVAR	12898	-0.036473	-0.0039283	0.044256	0.79506	results/current/magma/PWAVE_GWAS	PWAVE_GWAS	1	Adip3	FALSE	#N/A	#N/A
451	Adip4	COVAR	12898	0.050377	0.0040332	0.085645	0.2782	results/current/magma/PWAVE_GWAS	PWAVE_GWAS	0.970686	Adip4	FALSE	#N/A	#N/A
452	CD14+Mo	COVAR	12898	-0.021684	-0.0024496	0.038935	0.71121	results/current/magma/PWAVE_GWAS	PWAVE_GWAS	0.984009	CD14+Mo	FALSE	#N/A	#N/A
453	aCM5	COVAR	12898	-0.091167	-0.0099482	0.10144	0.81559	results/current/magma/PWAVE_GWAS	PWAVE_GWAS	1	aCM5	FALSE	#N/A	#N/A
454	MØ_AgP	COVAR	12898	-0.0018494	-0.00017682	0.046717	0.51579	results/current/magma/PWAVE_GWAS	PWAVE_GWAS	0.972633	MØ_AgP	FALSE	#N/A	#N/A
455	CD4+T_tem	COVAR	12898	0.016581	0.0014898	0.04826	0.36559	results/current/magma/PWAVE_GWAS	PWAVE_GWAS	0.972633	CD4+T_tem	FALSE	#N/A	#N/A
456	MØ_mod	COVAR	12898	0.048141	0.0046367	0.045927	0.14728	results/current/magma/PWAVE_GWAS	PWAVE_GWAS	0.902178	MØ_mod	FALSE	#N/A	#N/A
457	NC4	COVAR	12898	-0.035687	-0.0040694	0.095701	0.64539	results/current/magma/PWAVE_GWAS	PWAVE_GWAS	0.97938	NC4	FALSE	#N/A	#N/A
458	NC5	COVAR	12898	-0.026376	-0.0028912	0.045609	0.71847	results/current/magma/PWAVE_GWAS	PWAVE_GWAS	0.984009	NC5	FALSE	#N/A	#N/A
459	NC3	COVAR	12898	-0.065659	-0.0066255	0.056952	0.87551	results/current/magma/PWAVE_GWAS	PWAVE_GWAS	1	NC3	FALSE	#N/A	#N/A
460	IL17RA+Mo	COVAR	12898	0.0076413	0.00091853	0.036859	0.41788	results/current/magma/PWAVE_GWAS	PWAVE_GWAS	0.972633	IL17RA+Mo	FALSE	#N/A	#N/A
461	NC6	COVAR	12898	0.066224	0.0070626	0.04114	0.053744	results/current/magma/PWAVE_GWAS	PWAVE_GWAS	0.555259	NC6	FALSE	#N/A	#N/A
462	N	COVAR	12898	-0.007937	-0.0013497	0.021818	0.64199	results/current/magma/PWAVE_GWAS	PWAVE_GWAS	0.97938	N	FALSE	#N/A	#N/A
463	vCM1	COVAR	15165	0.12419	0.013817	0.21972	0.28597	results/current/magma/QRS_GWAS	QRS_GWAS	0.971859	vCM1	FALSE	#N/A	#N/A
464	PC1_vent	COVAR	15165	-0.005299	-0.00037945	0.20341	0.51039	results/current/magma/QRS_GWAS	QRS_GWAS	0.972633	PC1_vent	FALSE	#N/A	#N/A
465	FB1	COVAR	15165	-0.18514	-0.012937	0.20594	0.81567	results/current/magma/QRS_GWAS	QRS_GWAS	1	FB1	FALSE	#N/A	#N/A
466	vCM2	COVAR	15165	0.094803	0.011031	0.20477	0.3217	results/current/magma/QRS_GWAS	QRS_GWAS	0.972633	vCM2	FALSE	#N/A	#N/A
467	vCM3	COVAR	15165	0.22971	0.025757	0.21361	0.14112	results/current/magma/QRS_GWAS	QRS_GWAS	0.890191	vCM3	FALSE	#N/A	#N/A
468	FB2	COVAR	15165	-0.034872	-0.0026286	0.1878	0.57365	results/current/magma/QRS_GWAS	QRS_GWAS	0.974085	FB2	FALSE	#N/A	#N/A
469	aCM1	COVAR	15165	0.43526	0.043758	0.21411	0.021042	results/current/magma/QRS_GWAS	QRS_GWAS	0.277754	aCM1	FALSE	#N/A	#N/A
470	PC2_atria	COVAR	15165	-0.014918	-0.0011215	0.20297	0.5293	results/current/magma/QRS_GWAS	QRS_GWAS	0.974085	PC2_atria	FALSE	#N/A	#N/A
471	SMC1_basic	COVAR	15165	-0.034506	-0.0025659	0.20676	0.56627	results/current/magma/QRS_GWAS	QRS_GWAS	0.974085	SMC1_basic	FALSE	#N/A	#N/A
472	vCM4	COVAR	15165	0.22124	0.024586	0.20023	0.1346	results/current/magma/QRS_GWAS	QRS_GWAS	0.890191	vCM4	FALSE	#N/A	#N/A
473	PC3_stromal	COVAR	15165	0.11264	0.007585	0.19034	0.27702	results/current/magma/QRS_GWAS	QRS_GWAS	0.970686	PC3_stromal	FALSE	#N/A	#N/A
474	EC1_cap	COVAR	15165	0.12109	0.0089479	0.17098	0.23943	results/current/magma/QRS_GWAS	QRS_GWAS	0.951069	EC1_cap	FALSE	#N/A	#N/A
475	FB3	COVAR	15165	-0.13373	-0.010165	0.1768	0.77529	results/current/magma/QRS_GWAS	QRS_GWAS	1	FB3	FALSE	#N/A	#N/A
476	FB4	COVAR	15165	0.020052	0.0015062	0.18502	0.45685	results/current/magma/QRS_GWAS	QRS_GWAS	0.972633	FB4	FALSE	#N/A	#N/A
477	aCM2	COVAR	15165	0.26611	0.028327	0.19504	0.086238	results/current/magma/QRS_GWAS	QRS_GWAS	0.771682	aCM2	FALSE	#N/A	#N/A
478	aCM3	COVAR	15165	0.30888	0.032901	0.18861	0.050759	results/current/magma/QRS_GWAS	QRS_GWAS	0.553378	aCM3	FALSE	#N/A	#N/A
479	EC7_atrial	COVAR	15165	0.09109	0.0069629	0.16427	0.28961	results/current/magma/QRS_GWAS	QRS_GWAS	0.971859	EC7_atrial	FALSE	#N/A	#N/A
480	EC3_cap	COVAR	15165	0.072697	0.0055321	0.16455	0.32933	results/current/magma/QRS_GWAS	QRS_GWAS	0.972633	EC3_cap	FALSE	#N/A	#N/A
481	EC5_art	COVAR	15165	0.09505	0.0073391	0.16261	0.27944	results/current/magma/QRS_GWAS	QRS_GWAS	0.970686	EC5_art	FALSE	#N/A	#N/A
482	EC6_ven	COVAR	15165	0.053633	0.0041162	0.16624	0.37349	results/current/magma/QRS_GWAS	QRS_GWAS	0.972633	EC6_ven	FALSE	#N/A	#N/A
483	EC2_cap	COVAR	15165	0.15041	0.01116	0.16669	0.18344	results/current/magma/QRS_GWAS	QRS_GWAS	0.93561	EC2_cap	FALSE	#N/A	#N/A
484	DOCK4+MØ1	COVAR	15165	0.22364	0.016505	0.15063	0.068828	results/current/magma/QRS_GWAS	QRS_GWAS	0.663533	DOCK4+MØ1	FALSE	#N/A	#N/A
485	NC1	COVAR	15165	0.44809	0.03387	0.17238	0.0046731	results/current/magma/QRS_GWAS	QRS_GWAS	0.0799168	NC1	TRUE	independent	independent
486	Adip1	COVAR	15165	-0.066959	-0.0057968	0.13837	0.68577	results/current/magma/QRS_GWAS	QRS_GWAS	0.981598	Adip1	FALSE	#N/A	#N/A
487	FB5	COVAR	15165	-0.072216	-0.0051607	0.18785	0.64967	results/current/magma/QRS_GWAS	QRS_GWAS	0.97938	FB5	FALSE	#N/A	#N/A
488	PC4_CMC-like	COVAR	15165	-0.35598	-0.030887	0.35915	0.8392	results/current/magma/QRS_GWAS	QRS_GWAS	1	PC4_CMC-like	FALSE	#N/A	#N/A
489	CD8+T_tem	COVAR	15165	0.13489	0.010424	0.14131	0.1699	results/current/magma/QRS_GWAS	QRS_GWAS	0.916819	CD8+T_tem	FALSE	#N/A	#N/A
490	DOCK4+MØ2	COVAR	15165	0.14451	0.013142	0.11559	0.10562	results/current/magma/QRS_GWAS	QRS_GWAS	0.851198	DOCK4+MØ2	FALSE	#N/A	#N/A
491	EC4_immune	COVAR	15165	0.12003	0.0091509	0.16259	0.23019	results/current/magma/QRS_GWAS	QRS_GWAS	0.948193	EC4_immune	FALSE	#N/A	#N/A
492	LYVE1+MØ1	COVAR	15165	0.12085	0.01194	0.10781	0.13115	results/current/magma/QRS_GWAS	QRS_GWAS	0.890191	LYVE1+MØ1	FALSE	#N/A	#N/A
493	aCM4	COVAR	15165	0.38586	0.039333	0.19049	0.02141	results/current/magma/QRS_GWAS	QRS_GWAS	0.27833	aCM4	FALSE	#N/A	#N/A
494	FB6	COVAR	15165	-0.16046	-0.014023	0.18246	0.81041	results/current/magma/QRS_GWAS	QRS_GWAS	1	FB6	FALSE	#N/A	#N/A
495	LYVE1+MØ2	COVAR	15165	0.21994	0.015619	0.15529	0.078349	results/current/magma/QRS_GWAS	QRS_GWAS	0.722833	LYVE1+MØ2	FALSE	#N/A	#N/A
496	Mast	COVAR	15165	0.18656	0.014763	0.14224	0.094839	results/current/magma/QRS_GWAS	QRS_GWAS	0.805662	Mast	FALSE	#N/A	#N/A
497	CD4+T_cytox	COVAR	15165	0.14965	0.010988	0.149	0.1576	results/current/magma/QRS_GWAS	QRS_GWAS	0.905136	CD4+T_cytox	FALSE	#N/A	#N/A
498	SMC2_art	COVAR	15165	0.10002	0.008566	0.17591	0.28482	results/current/magma/QRS_GWAS	QRS_GWAS	0.971859	SMC2_art	FALSE	#N/A	#N/A
499	LYVE1+MØ3	COVAR	15165	0.20997	0.017953	0.12891	0.051684	results/current/magma/QRS_GWAS	QRS_GWAS	0.553378	LYVE1+MØ3	FALSE	#N/A	#N/A
500	CD8+T_cytox	COVAR	15165	0.051697	0.0048554	0.11253	0.32297	results/current/magma/QRS_GWAS	QRS_GWAS	0.972633	CD8+T_cytox	FALSE	#N/A	#N/A
501	Adip2	COVAR	15165	-0.093157	-0.0095347	0.13799	0.75018	results/current/magma/QRS_GWAS	QRS_GWAS	0.993975	Adip2	FALSE	#N/A	#N/A
502	FB7	COVAR	15165	-0.22803	-0.020024	0.27141	0.79959	results/current/magma/QRS_GWAS	QRS_GWAS	1	FB7	FALSE	#N/A	#N/A
503	EC10_CMC-like	COVAR	15165	0.076012	0.0066111	0.19957	0.35165	results/current/magma/QRS_GWAS	QRS_GWAS	0.972633	EC10_CMC-like	FALSE	#N/A	#N/A
504	CD16+Mo	COVAR	15165	0.10964	0.011511	0.10239	0.14214	results/current/magma/QRS_GWAS	QRS_GWAS	0.890191	CD16+Mo	FALSE	#N/A	#N/A
505	vCM5	COVAR	15165	-0.045249	-0.0049794	0.29489	0.56097	results/current/magma/QRS_GWAS	QRS_GWAS	0.974085	vCM5	FALSE	#N/A	#N/A
506	Meso	COVAR	15165	0.19667	0.014426	0.15891	0.10794	results/current/magma/QRS_GWAS	QRS_GWAS	0.851198	Meso	FALSE	#N/A	#N/A
507	EC8_ln	COVAR	15165	0.10322	0.0083878	0.15463	0.25223	results/current/magma/QRS_GWAS	QRS_GWAS	0.956595	EC8_ln	FALSE	#N/A	#N/A
508	EC9_FB-like	COVAR	15165	0.0044591	0.00038862	0.17487	0.48983	results/current/magma/QRS_GWAS	QRS_GWAS	0.972633	EC9_FB-like	FALSE	#N/A	#N/A
509	NK	COVAR	15165	0.06087	0.0051675	0.12578	0.31422	results/current/magma/QRS_GWAS	QRS_GWAS	0.972633	NK	FALSE	#N/A	#N/A
510	B_cells	COVAR	15165	0.021732	0.0017553	0.13921	0.43797	results/current/magma/QRS_GWAS	QRS_GWAS	0.972633	B_cells	FALSE	#N/A	#N/A
511	DC	COVAR	15165	0.085618	0.0074976	0.12668	0.24958	results/current/magma/QRS_GWAS	QRS_GWAS	0.952647	DC	FALSE	#N/A	#N/A
512	Immune_doublets	COVAR	15165	0.24392	0.015675	0.19179	0.10174	results/current/magma/QRS_GWAS	QRS_GWAS	0.839355	Immune_doublets	FALSE	#N/A	#N/A
513	NC2	COVAR	15165	0.14834	0.014021	0.16645	0.18643	results/current/magma/QRS_GWAS	QRS_GWAS	0.93561	NC2	FALSE	#N/A	#N/A
514	Mo_pi	COVAR	15165	0.2207	0.017481	0.14141	0.059309	results/current/magma/QRS_GWAS	QRS_GWAS	0.591711	Mo_pi	FALSE	#N/A	#N/A
515	NKT	COVAR	15165	0.1018	0.0079363	0.1408	0.23484	results/current/magma/QRS_GWAS	QRS_GWAS	0.948868	NKT	FALSE	#N/A	#N/A
516	Adip3	COVAR	15165	-0.023721	-0.0023286	0.11677	0.58048	results/current/magma/QRS_GWAS	QRS_GWAS	0.974085	Adip3	FALSE	#N/A	#N/A
517	Adip4	COVAR	15165	-0.10374	-0.0077143	0.2212	0.68046	results/current/magma/QRS_GWAS	QRS_GWAS	0.981598	Adip4	FALSE	#N/A	#N/A
518	CD14+Mo	COVAR	15165	0.10948	0.011235	0.1037	0.14554	results/current/magma/QRS_GWAS	QRS_GWAS	0.902178	CD14+Mo	FALSE	#N/A	#N/A
519	aCM5	COVAR	15165	0.37452	0.03766	0.27949	0.090129	results/current/magma/QRS_GWAS	QRS_GWAS	0.789089	aCM5	FALSE	#N/A	#N/A
520	MØ_AgP	COVAR	15165	0.19896	0.017311	0.12404	0.054361	results/current/magma/QRS_GWAS	QRS_GWAS	0.555259	MØ_AgP	FALSE	#N/A	#N/A
521	CD4+T_tem	COVAR	15165	0.045379	0.0036946	0.12996	0.36348	results/current/magma/QRS_GWAS	QRS_GWAS	0.972633	CD4+T_tem	FALSE	#N/A	#N/A
522	MØ_mod	COVAR	15165	0.17699	0.015512	0.12075	0.071359	results/current/magma/QRS_GWAS	QRS_GWAS	0.672813	MØ_mod	FALSE	#N/A	#N/A
523	NC4	COVAR	15165	0.42037	0.044533	0.24517	0.043222	results/current/magma/QRS_GWAS	QRS_GWAS	0.508007	NC4	FALSE	#N/A	#N/A
524	NC5	COVAR	15165	0.20211	0.020615	0.11873	0.044363	results/current/magma/QRS_GWAS	QRS_GWAS	0.514371	NC5	FALSE	#N/A	#N/A
525	NC3	COVAR	15165	0.24935	0.023251	0.14823	0.046275	results/current/magma/QRS_GWAS	QRS_GWAS	0.52242	NC3	FALSE	#N/A	#N/A
526	IL17RA+Mo	COVAR	15165	0.11242	0.01226	0.096704	0.12252	results/current/magma/QRS_GWAS	QRS_GWAS	0.890191	IL17RA+Mo	FALSE	#N/A	#N/A
527	NC6	COVAR	15165	0.064283	0.0063307	0.10789	0.27565	results/current/magma/QRS_GWAS	QRS_GWAS	0.970686	NC6	FALSE	#N/A	#N/A
528	N	COVAR	15165	0.027032	0.0041716	0.058772	0.32278	results/current/magma/QRS_GWAS	QRS_GWAS	0.972633	N	FALSE	#N/A	#N/A
529	vCM1	COVAR	18646	0.64221	0.066831	0.17974	0.00017689	results/current/magma/QT_GWAS	QT_GWAS	0.00841441	vCM1	FALSE	#N/A	explained away
530	PC1_vent	COVAR	18646	-0.33307	-0.022279	0.17191	0.97365	results/current/magma/QT_GWAS	QT_GWAS	1	PC1_vent	FALSE	#N/A	#N/A
531	FB1	COVAR	18646	-0.37635	-0.024821	0.17173	0.98579	results/current/magma/QT_GWAS	QT_GWAS	1	FB1	FALSE	#N/A	#N/A
532	vCM2	COVAR	18646	0.54955	0.059799	0.16781	0.00052954	results/current/magma/QT_GWAS	QT_GWAS	0.0174748	vCM2	FALSE	#N/A	explained away
533	vCM3	COVAR	18646	0.58103	0.061001	0.17622	0.00048922	results/current/magma/QT_GWAS	QT_GWAS	0.0174565	vCM3	FALSE	#N/A	explained away
534	FB2	COVAR	18646	-0.29539	-0.021033	0.15584	0.97098	results/current/magma/QT_GWAS	QT_GWAS	1	FB2	FALSE	#N/A	#N/A
535	aCM1	COVAR	18646	0.2233	0.021124	0.17861	0.10562	results/current/magma/QT_GWAS	QT_GWAS	0.851198	aCM1	FALSE	#N/A	#N/A
536	PC2_atria	COVAR	18646	-0.3141	-0.022242	0.16778	0.9694	results/current/magma/QT_GWAS	QT_GWAS	1	PC2_atria	FALSE	#N/A	#N/A
537	SMC1_basic	COVAR	18646	-0.4121	-0.028736	0.17147	0.99187	results/current/magma/QT_GWAS	QT_GWAS	1	SMC1_basic	FALSE	#N/A	#N/A
538	vCM4	COVAR	18646	0.5555	0.058769	0.15666	0.00019614	results/current/magma/QT_GWAS	QT_GWAS	0.00841441	vCM4	FALSE	#N/A	explained away
539	PC3_stromal	COVAR	18646	-0.22571	-0.015345	0.13638	0.95103	results/current/magma/QT_GWAS	QT_GWAS	1	PC3_stromal	FALSE	#N/A	#N/A
540	EC1_cap	COVAR	18646	-0.081998	-0.0057242	0.14177	0.71849	results/current/magma/QT_GWAS	QT_GWAS	0.984009	EC1_cap	FALSE	#N/A	#N/A
541	FB3	COVAR	18646	-0.23575	-0.017179	0.14312	0.95023	results/current/magma/QT_GWAS	QT_GWAS	1	FB3	FALSE	#N/A	#N/A
542	FB4	COVAR	18646	-0.22073	-0.015666	0.15342	0.92488	results/current/magma/QT_GWAS	QT_GWAS	1	FB4	FALSE	#N/A	#N/A
543	aCM2	COVAR	18646	0.14472	0.014505	0.16283	0.18707	results/current/magma/QT_GWAS	QT_GWAS	0.93561	aCM2	FALSE	#N/A	#N/A
544	aCM3	COVAR	18646	0.19926	0.020043	0.15559	0.10015	results/current/magma/QT_GWAS	QT_GWAS	0.839355	aCM3	FALSE	#N/A	#N/A
545	EC7_atrial	COVAR	18646	-0.11324	-0.0082061	0.13804	0.79399	results/current/magma/QT_GWAS	QT_GWAS	1	EC7_atrial	FALSE	#N/A	#N/A
546	EC3_cap	COVAR	18646	-0.077518	-0.0055713	0.13679	0.71454	results/current/magma/QT_GWAS	QT_GWAS	0.984009	EC3_cap	FALSE	#N/A	#N/A
547	EC5_art	COVAR	18646	-0.043295	-0.003151	0.13578	0.62508	results/current/magma/QT_GWAS	QT_GWAS	0.974993	EC5_art	FALSE	#N/A	#N/A
548	EC6_ven	COVAR	18646	-0.060936	-0.004423	0.13908	0.66935	results/current/magma/QT_GWAS	QT_GWAS	0.981598	EC6_ven	FALSE	#N/A	#N/A
549	EC2_cap	COVAR	18646	-0.056978	-0.0040242	0.13614	0.66222	results/current/magma/QT_GWAS	QT_GWAS	0.981598	EC2_cap	FALSE	#N/A	#N/A
550	DOCK4+MØ1	COVAR	18646	0.080246	0.0056276	0.12647	0.26288	results/current/magma/QT_GWAS	QT_GWAS	0.970686	DOCK4+MØ1	FALSE	#N/A	#N/A
551	NC1	COVAR	18646	-0.0070399	-0.00050487	0.14342	0.51957	results/current/magma/QT_GWAS	QT_GWAS	0.974085	NC1	FALSE	#N/A	#N/A
552	Adip1	COVAR	18646	0.16161	0.013184	0.1128	0.075969	results/current/magma/QT_GWAS	QT_GWAS	0.708493	Adip1	FALSE	#N/A	#N/A
553	FB5	COVAR	18646	-0.28022	-0.019192	0.151	0.96825	results/current/magma/QT_GWAS	QT_GWAS	1	FB5	FALSE	#N/A	#N/A
554	PC4_CMC-like	COVAR	18646	-0.78284	-0.063086	0.29647	0.99586	results/current/magma/QT_GWAS	QT_GWAS	1	PC4_CMC-like	FALSE	#N/A	#N/A
555	CD8+T_tem	COVAR	18646	0.0998	0.0073299	0.11663	0.19609	results/current/magma/QT_GWAS	QT_GWAS	0.93561	CD8+T_tem	FALSE	#N/A	#N/A
556	DOCK4+MØ2	COVAR	18646	0.023071	0.0019832	0.097735	0.40669	results/current/magma/QT_GWAS	QT_GWAS	0.972633	DOCK4+MØ2	FALSE	#N/A	#N/A
557	EC4_immune	COVAR	18646	-0.097369	-0.0070542	0.13374	0.7667	results/current/magma/QT_GWAS	QT_GWAS	1	EC4_immune	FALSE	#N/A	#N/A
558	LYVE1+MØ1	COVAR	18646	0.00606	0.00056018	0.092566	0.4739	results/current/magma/QT_GWAS	QT_GWAS	0.972633	LYVE1+MØ1	FALSE	#N/A	#N/A
559	aCM4	COVAR	18646	0.11819	0.011645	0.14509	0.20767	results/current/magma/QT_GWAS	QT_GWAS	0.93561	aCM4	FALSE	#N/A	#N/A
560	FB6	COVAR	18646	-0.4178	-0.034296	0.15268	0.99689	results/current/magma/QT_GWAS	QT_GWAS	1	FB6	FALSE	#N/A	#N/A
561	LYVE1+MØ2	COVAR	18646	0.055333	0.0037082	0.13191	0.33744	results/current/magma/QT_GWAS	QT_GWAS	0.972633	LYVE1+MØ2	FALSE	#N/A	#N/A
562	Mast	COVAR	18646	-0.033335	-0.0024625	0.1208	0.60871	results/current/magma/QT_GWAS	QT_GWAS	0.974993	Mast	FALSE	#N/A	#N/A
563	CD4+T_cytox	COVAR	18646	0.088809	0.0061671	0.12381	0.2366	results/current/magma/QT_GWAS	QT_GWAS	0.948868	CD4+T_cytox	FALSE	#N/A	#N/A
564	SMC2_art	COVAR	18646	-0.22941	-0.018371	0.14613	0.94177	results/current/magma/QT_GWAS	QT_GWAS	1	SMC2_art	FALSE	#N/A	#N/A
565	LYVE1+MØ3	COVAR	18646	0.023245	0.0018645	0.11005	0.41636	results/current/magma/QT_GWAS	QT_GWAS	0.972633	LYVE1+MØ3	FALSE	#N/A	#N/A
566	CD8+T_cytox	COVAR	18646	0.041647	0.0036864	0.093168	0.32744	results/current/magma/QT_GWAS	QT_GWAS	0.972633	CD8+T_cytox	FALSE	#N/A	#N/A
567	Adip2	COVAR	18646	-0.042641	-0.0041128	0.11185	0.64848	results/current/magma/QT_GWAS	QT_GWAS	0.97938	Adip2	FALSE	#N/A	#N/A
568	FB7	COVAR	18646	-0.29649	-0.024814	0.20997	0.92102	results/current/magma/QT_GWAS	QT_GWAS	1	FB7	FALSE	#N/A	#N/A
569	EC10_CMC-like	COVAR	18646	-0.10828	-0.0088219	0.16688	0.74177	results/current/magma/QT_GWAS	QT_GWAS	0.993975	EC10_CMC-like	FALSE	#N/A	#N/A
570	CD16+Mo	COVAR	18646	0.011514	0.0011348	0.086315	0.44694	results/current/magma/QT_GWAS	QT_GWAS	0.972633	CD16+Mo	FALSE	#N/A	#N/A
571	vCM5	COVAR	18646	0.61725	0.063642	0.23709	0.004619	results/current/magma/QT_GWAS	QT_GWAS	0.0799168	vCM5	FALSE	#N/A	explained away
572	Meso	COVAR	18646	-0.12147	-0.0092904	0.10871	0.86807	results/current/magma/QT_GWAS	QT_GWAS	1	Meso	FALSE	#N/A	#N/A
573	EC8_ln	COVAR	18646	-0.036334	-0.0028097	0.12852	0.61129	results/current/magma/QT_GWAS	QT_GWAS	0.974993	EC8_ln	FALSE	#N/A	#N/A
574	EC9_FB-like	COVAR	18646	-0.271	-0.02246	0.14358	0.97044	results/current/magma/QT_GWAS	QT_GWAS	1	EC9_FB-like	FALSE	#N/A	#N/A
575	NK	COVAR	18646	0.086829	0.0069549	0.10357	0.20092	results/current/magma/QT_GWAS	QT_GWAS	0.93561	NK	FALSE	#N/A	#N/A
576	B_cells	COVAR	18646	0.035478	0.0027271	0.11478	0.37862	results/current/magma/QT_GWAS	QT_GWAS	0.972633	B_cells	FALSE	#N/A	#N/A
577	DC	COVAR	18646	0.057228	0.0047366	0.10494	0.29277	results/current/magma/QT_GWAS	QT_GWAS	0.971859	DC	FALSE	#N/A	#N/A
578	Immune_doublets	COVAR	18646	0.09787	0.0060031	0.15916	0.2693	results/current/magma/QT_GWAS	QT_GWAS	0.970686	Immune_doublets	FALSE	#N/A	#N/A
579	NC2	COVAR	18646	-0.25409	-0.022842	0.1361	0.96903	results/current/magma/QT_GWAS	QT_GWAS	1	NC2	FALSE	#N/A	#N/A
580	Mo_pi	COVAR	18646	0.064422	0.0048273	0.11851	0.29337	results/current/magma/QT_GWAS	QT_GWAS	0.971859	Mo_pi	FALSE	#N/A	#N/A
581	NKT	COVAR	18646	0.031926	0.0023459	0.11674	0.39224	results/current/magma/QT_GWAS	QT_GWAS	0.972633	NKT	FALSE	#N/A	#N/A
582	Adip3	COVAR	18646	0.064099	0.0060174	0.093226	0.24587	results/current/magma/QT_GWAS	QT_GWAS	0.952647	Adip3	FALSE	#N/A	#N/A
583	Adip4	COVAR	18646	0.16513	0.011903	0.16728	0.16178	results/current/magma/QT_GWAS	QT_GWAS	0.905136	Adip4	FALSE	#N/A	#N/A
584	CD14+Mo	COVAR	18646	0.024078	0.0023245	0.086903	0.39086	results/current/magma/QT_GWAS	QT_GWAS	0.972633	CD14+Mo	FALSE	#N/A	#N/A
585	aCM5	COVAR	18646	-0.11132	-0.010609	0.22648	0.68846	results/current/magma/QT_GWAS	QT_GWAS	0.981598	aCM5	FALSE	#N/A	#N/A
586	MØ_AgP	COVAR	18646	0.04035	0.0033155	0.10409	0.34915	results/current/magma/QT_GWAS	QT_GWAS	0.972633	MØ_AgP	FALSE	#N/A	#N/A
587	CD4+T_tem	COVAR	18646	-0.016796	-0.0013087	0.10475	0.56369	results/current/magma/QT_GWAS	QT_GWAS	0.974085	CD4+T_tem	FALSE	#N/A	#N/A
588	MØ_mod	COVAR	18646	-0.0093007	-0.00076691	0.10293	0.536	results/current/magma/QT_GWAS	QT_GWAS	0.974085	MØ_mod	FALSE	#N/A	#N/A
589	NC4	COVAR	18646	0.32591	0.032705	0.19586	0.048067	results/current/magma/QT_GWAS	QT_GWAS	0.535604	NC4	FALSE	#N/A	#N/A
590	NC5	COVAR	18646	-0.03154	-0.0030473	0.097245	0.62716	results/current/magma/QT_GWAS	QT_GWAS	0.974993	NC5	FALSE	#N/A	#N/A
591	NC3	COVAR	18646	-0.025949	-0.0022981	0.12016	0.58549	results/current/magma/QT_GWAS	QT_GWAS	0.974085	NC3	FALSE	#N/A	#N/A
592	IL17RA+Mo	COVAR	18646	-0.066761	-0.0068894	0.079019	0.8009	results/current/magma/QT_GWAS	QT_GWAS	1	IL17RA+Mo	FALSE	#N/A	#N/A
593	NC6	COVAR	18646	0.030318	0.0028656	0.083797	0.35875	results/current/magma/QT_GWAS	QT_GWAS	0.972633	NC6	FALSE	#N/A	#N/A
594	N	COVAR	18646	-0.011746	-0.0017207	0.045103	0.60273	results/current/magma/QT_GWAS	QT_GWAS	0.974993	N	FALSE	#N/A	#N/A
595	vCM1	COVAR	17740	-0.84757	-0.089836	0.25293	0.9996	results/current/magma/HT_UKBB	HT_UKBB	1	vCM1	FALSE	#N/A	#N/A
596	PC1_vent	COVAR	17740	1.2264	0.083464	0.24046	1.7169e-07	results/current/magma/HT_UKBB	HT_UKBB	7.3655e-05	PC1_vent	TRUE	partially joint	partially joint
597	FB1	COVAR	17740	0.23556	0.015796	0.24034	0.16352	results/current/magma/HT_UKBB	HT_UKBB	0.905136	FB1	FALSE	#N/A	#N/A
598	vCM2	COVAR	17740	-0.84212	-0.093296	0.23575	0.99982	results/current/magma/HT_UKBB	HT_UKBB	1	vCM2	FALSE	#N/A	#N/A
599	vCM3	COVAR	17740	-0.70059	-0.074949	0.24862	0.99758	results/current/magma/HT_UKBB	HT_UKBB	1	vCM3	FALSE	#N/A	#N/A
600	FB2	COVAR	17740	0.36813	0.026647	0.21813	0.045751	results/current/magma/HT_UKBB	HT_UKBB	0.52242	FB2	FALSE	#N/A	#N/A
601	aCM1	COVAR	17740	-0.73838	-0.071025	0.24886	0.99849	results/current/magma/HT_UKBB	HT_UKBB	1	aCM1	FALSE	#N/A	#N/A
602	PC2_atria	COVAR	17740	0.97346	0.070105	0.23488	1.7106e-05	results/current/magma/HT_UKBB	HT_UKBB	0.00133427	PC2_atria	FALSE	#N/A	explained away
603	SMC1_basic	COVAR	17740	1.2953	0.091654	0.24291	4.9059e-08	results/current/magma/HT_UKBB	HT_UKBB	4.20926e-05	SMC1_basic	TRUE	partially joint	partially joint
604	vCM4	COVAR	17740	-0.83328	-0.089725	0.21915	0.99993	results/current/magma/HT_UKBB	HT_UKBB	1	vCM4	FALSE	#N/A	#N/A
605	PC3_stromal	COVAR	17740	0.54261	0.037343	0.19105	0.0022572	results/current/magma/HT_UKBB	HT_UKBB	0.047236	PC3_stromal	FALSE	#N/A	explained away
606	EC1_cap	COVAR	17740	0.68149	0.048522	0.19712	0.00027349	results/current/magma/HT_UKBB	HT_UKBB	0.011174	EC1_cap	TRUE	partially joint	partially joint
607	FB3	COVAR	17740	0.18224	0.013487	0.19879	0.17964	results/current/magma/HT_UKBB	HT_UKBB	0.928501	FB3	FALSE	#N/A	#N/A
608	FB4	COVAR	17740	0.17397	0.012531	0.21524	0.20948	results/current/magma/HT_UKBB	HT_UKBB	0.93561	FB4	FALSE	#N/A	#N/A
609	aCM2	COVAR	17740	-0.7632	-0.077742	0.22617	0.99963	results/current/magma/HT_UKBB	HT_UKBB	1	aCM2	FALSE	#N/A	#N/A
610	aCM3	COVAR	17740	-0.72017	-0.073634	0.21714	0.99954	results/current/magma/HT_UKBB	HT_UKBB	1	aCM3	FALSE	#N/A	#N/A
611	EC7_atrial	COVAR	17740	0.70948	0.052244	0.19326	0.00012116	results/current/magma/HT_UKBB	HT_UKBB	0.00721978	EC7_atrial	TRUE	partially joint	partially joint
612	EC3_cap	COVAR	17740	0.59229	0.043402	0.19047	0.00093809	results/current/magma/HT_UKBB	HT_UKBB	0.0259639	EC3_cap	TRUE	partially joint	partially joint
613	EC5_art	COVAR	17740	0.67011	0.049682	0.18892	0.00019532	results/current/magma/HT_UKBB	HT_UKBB	0.00841441	EC5_art	TRUE	partially joint	partially joint
614	EC6_ven	COVAR	17740	0.75102	0.055546	0.19322	5.0973e-05	results/current/magma/HT_UKBB	HT_UKBB	0.00336422	EC6_ven	TRUE	partially joint	partially joint
615	EC2_cap	COVAR	17740	0.58164	0.041919	0.18953	0.0010764	results/current/magma/HT_UKBB	HT_UKBB	0.0279864	EC2_cap	TRUE	partially joint	partially joint
616	DOCK4+MØ1	COVAR	17740	0.020901	0.0014908	0.17599	0.45273	results/current/magma/HT_UKBB	HT_UKBB	0.972633	DOCK4+MØ1	FALSE	#N/A	#N/A
617	NC1	COVAR	17740	-0.060438	-0.0043866	0.20105	0.61814	results/current/magma/HT_UKBB	HT_UKBB	0.974993	NC1	FALSE	#N/A	#N/A
618	Adip1	COVAR	17740	0.18691	0.015468	0.15739	0.1175	results/current/magma/HT_UKBB	HT_UKBB	0.890191	Adip1	FALSE	#N/A	#N/A
619	FB5	COVAR	17740	0.21437	0.014931	0.21212	0.15611	results/current/magma/HT_UKBB	HT_UKBB	0.905136	FB5	FALSE	#N/A	#N/A
620	PC4_CMC-like	COVAR	17740	1.3339	0.10936	0.41772	0.00070448	results/current/magma/HT_UKBB	HT_UKBB	0.0215873	PC4_CMC-like	FALSE	#N/A	explained away
621	CD8+T_tem	COVAR	17740	0.042212	0.0031509	0.1623	0.3974	results/current/magma/HT_UKBB	HT_UKBB	0.972633	CD8+T_tem	FALSE	#N/A	#N/A
622	DOCK4+MØ2	COVAR	17740	-0.00015097	-1.3243e-05	0.13439	0.50045	results/current/magma/HT_UKBB	HT_UKBB	0.972633	DOCK4+MØ2	FALSE	#N/A	#N/A
623	EC4_immune	COVAR	17740	0.53965	0.039889	0.18538	0.0018038	results/current/magma/HT_UKBB	HT_UKBB	0.0386915	EC4_immune	TRUE	partially joint	partially joint
624	LYVE1+MØ1	COVAR	17740	0.11154	0.010502	0.12869	0.19306	results/current/magma/HT_UKBB	HT_UKBB	0.93561	LYVE1+MØ1	FALSE	#N/A	#N/A
625	aCM4	COVAR	17740	-0.70069	-0.070133	0.2002	0.99977	results/current/magma/HT_UKBB	HT_UKBB	1	aCM4	FALSE	#N/A	#N/A
626	FB6	COVAR	17740	0.52102	0.043498	0.21376	0.0074024	results/current/magma/HT_UKBB	HT_UKBB	0.113415	FB6	FALSE	#N/A	#N/A
627	LYVE1+MØ2	COVAR	17740	0.053895	0.0036722	0.1841	0.38486	results/current/magma/HT_UKBB	HT_UKBB	0.972633	LYVE1+MØ2	FALSE	#N/A	#N/A
628	Mast	COVAR	17740	-0.17131	-0.012824	0.16934	0.84414	results/current/magma/HT_UKBB	HT_UKBB	1	Mast	FALSE	#N/A	#N/A
629	CD4+T_cytox	COVAR	17740	0.059526	0.0042041	0.1727	0.36517	results/current/magma/HT_UKBB	HT_UKBB	0.972633	CD4+T_cytox	FALSE	#N/A	#N/A
630	SMC2_art	COVAR	17740	0.018253	0.0014797	0.20826	0.46508	results/current/magma/HT_UKBB	HT_UKBB	0.972633	SMC2_art	FALSE	#N/A	#N/A
631	LYVE1+MØ3	COVAR	17740	0.11984	0.0097722	0.15404	0.21829	results/current/magma/HT_UKBB	HT_UKBB	0.937279	LYVE1+MØ3	FALSE	#N/A	#N/A
632	CD8+T_cytox	COVAR	17740	0.065026	0.0058533	0.12962	0.30795	results/current/magma/HT_UKBB	HT_UKBB	0.972633	CD8+T_cytox	FALSE	#N/A	#N/A
633	Adip2	COVAR	17740	0.20566	0.020149	0.15597	0.093656	results/current/magma/HT_UKBB	HT_UKBB	0.805662	Adip2	FALSE	#N/A	#N/A
634	FB7	COVAR	17740	-0.27994	-0.023799	0.29483	0.82881	results/current/magma/HT_UKBB	HT_UKBB	1	FB7	FALSE	#N/A	#N/A
635	EC10_CMC-like	COVAR	17740	0.72717	0.060382	0.23225	0.00087249	results/current/magma/HT_UKBB	HT_UKBB	0.0258137	EC10_CMC-like	TRUE	independent	independent
636	CD16+Mo	COVAR	17740	-0.012439	-0.0012492	0.11925	0.54154	results/current/magma/HT_UKBB	HT_UKBB	0.974085	CD16+Mo	FALSE	#N/A	#N/A
637	vCM5	COVAR	17740	-0.88104	-0.092446	0.33241	0.99598	results/current/magma/HT_UKBB	HT_UKBB	1	vCM5	FALSE	#N/A	#N/A
638	Meso	COVAR	17740	-0.033364	-0.0025745	0.15387	0.58583	results/current/magma/HT_UKBB	HT_UKBB	0.974085	Meso	FALSE	#N/A	#N/A
639	EC8_ln	COVAR	17740	0.27067	0.0213	0.17819	0.064391	results/current/magma/HT_UKBB	HT_UKBB	0.627812	EC8_ln	FALSE	#N/A	#N/A
640	EC9_FB-like	COVAR	17740	0.59282	0.049902	0.20177	0.0016533	results/current/magma/HT_UKBB	HT_UKBB	0.0363726	EC9_FB-like	TRUE	partially joint	partially joint
641	NK	COVAR	17740	0.050148	0.00409	0.14459	0.36436	results/current/magma/HT_UKBB	HT_UKBB	0.972633	NK	FALSE	#N/A	#N/A
642	B_cells	COVAR	17740	0.18061	0.014123	0.15871	0.12757	results/current/magma/HT_UKBB	HT_UKBB	0.890191	B_cells	FALSE	#N/A	#N/A
643	DC	COVAR	17740	0.17977	0.015124	0.14576	0.10873	results/current/magma/HT_UKBB	HT_UKBB	0.851198	DC	FALSE	#N/A	#N/A
644	Immune_doublets	COVAR	17740	0.064586	0.0040169	0.22145	0.38528	results/current/magma/HT_UKBB	HT_UKBB	0.972633	Immune_doublets	FALSE	#N/A	#N/A
645	NC2	COVAR	17740	0.33842	0.030786	0.19062	0.037932	results/current/magma/HT_UKBB	HT_UKBB	0.452023	NC2	FALSE	#N/A	#N/A
646	Mo_pi	COVAR	17740	-0.054726	-0.0041728	0.16399	0.6307	results/current/magma/HT_UKBB	HT_UKBB	0.974993	Mo_pi	FALSE	#N/A	#N/A
647	NKT	COVAR	17740	0.018057	0.0013493	0.16241	0.45574	results/current/magma/HT_UKBB	HT_UKBB	0.972633	NKT	FALSE	#N/A	#N/A
648	Adip3	COVAR	17740	0.05954	0.0056607	0.12979	0.32321	results/current/magma/HT_UKBB	HT_UKBB	0.972633	Adip3	FALSE	#N/A	#N/A
649	Adip4	COVAR	17740	0.1219	0.0089074	0.23305	0.30046	results/current/magma/HT_UKBB	HT_UKBB	0.972633	Adip4	FALSE	#N/A	#N/A
650	CD14+Mo	COVAR	17740	-0.0093447	-0.00091969	0.11932	0.53121	results/current/magma/HT_UKBB	HT_UKBB	0.974085	CD14+Mo	FALSE	#N/A	#N/A
651	aCM5	COVAR	17740	-0.88937	-0.086025	0.3115	0.99785	results/current/magma/HT_UKBB	HT_UKBB	1	aCM5	FALSE	#N/A	#N/A
652	MØ_AgP	COVAR	17740	0.024042	0.0020082	0.14527	0.43428	results/current/magma/HT_UKBB	HT_UKBB	0.972633	MØ_AgP	FALSE	#N/A	#N/A
653	CD4+T_tem	COVAR	17740	0.010738	0.0008501	0.14585	0.47066	results/current/magma/HT_UKBB	HT_UKBB	0.972633	CD4+T_tem	FALSE	#N/A	#N/A
654	MØ_mod	COVAR	17740	0.076304	0.0063999	0.14345	0.29739	results/current/magma/HT_UKBB	HT_UKBB	0.972633	MØ_mod	FALSE	#N/A	#N/A
655	NC4	COVAR	17740	-0.43526	-0.044316	0.27381	0.94403	results/current/magma/HT_UKBB	HT_UKBB	1	NC4	FALSE	#N/A	#N/A
656	NC5	COVAR	17740	-0.15198	-0.01485	0.13571	0.86861	results/current/magma/HT_UKBB	HT_UKBB	1	NC5	FALSE	#N/A	#N/A
657	NC3	COVAR	17740	0.37464	0.033667	0.16756	0.012687	results/current/magma/HT_UKBB	HT_UKBB	0.17845	NC3	FALSE	#N/A	#N/A
658	IL17RA+Mo	COVAR	17740	0.023689	0.0024907	0.10993	0.4147	results/current/magma/HT_UKBB	HT_UKBB	0.972633	IL17RA+Mo	FALSE	#N/A	#N/A
659	NC6	COVAR	17740	0.091574	0.0087584	0.11629	0.21551	results/current/magma/HT_UKBB	HT_UKBB	0.93561	NC6	FALSE	#N/A	#N/A
660	N	COVAR	17740	0.016247	0.0024238	0.061849	0.3964	results/current/magma/HT_UKBB	HT_UKBB	0.972633	N	FALSE	#N/A	#N/A
661	vCM1	COVAR	17140	0.2849	0.03059	0.19337	0.070341	results/current/magma/LVD_JPBB	LVD_JPBB	0.670584	vCM1	FALSE	#N/A	#N/A
662	PC1_vent	COVAR	17140	-0.20656	-0.014302	0.18402	0.86917	results/current/magma/LVD_JPBB	LVD_JPBB	1	PC1_vent	FALSE	#N/A	#N/A
663	FB1	COVAR	17140	-0.083157	-0.0056516	0.18339	0.67488	results/current/magma/LVD_JPBB	LVD_JPBB	0.981598	FB1	FALSE	#N/A	#N/A
664	vCM2	COVAR	17140	0.23727	0.026631	0.18015	0.093921	results/current/magma/LVD_JPBB	LVD_JPBB	0.805662	vCM2	FALSE	#N/A	#N/A
665	vCM3	COVAR	17140	0.30356	0.03291	0.18893	0.054064	results/current/magma/LVD_JPBB	LVD_JPBB	0.555259	vCM3	FALSE	#N/A	#N/A
666	FB2	COVAR	17140	-0.078623	-0.0057628	0.16695	0.68115	results/current/magma/LVD_JPBB	LVD_JPBB	0.981598	FB2	FALSE	#N/A	#N/A
667	aCM1	COVAR	17140	-0.043268	-0.0042133	0.19183	0.58922	results/current/magma/LVD_JPBB	LVD_JPBB	0.974085	aCM1	FALSE	#N/A	#N/A
668	PC2_atria	COVAR	17140	-0.21425	-0.015675	0.17913	0.88415	results/current/magma/LVD_JPBB	LVD_JPBB	1	PC2_atria	FALSE	#N/A	#N/A
669	SMC1_basic	COVAR	17140	-0.0844	-0.0060669	0.18394	0.67682	results/current/magma/LVD_JPBB	LVD_JPBB	0.981598	SMC1_basic	FALSE	#N/A	#N/A
670	vCM4	COVAR	17140	0.18902	0.020569	0.17097	0.13446	results/current/magma/LVD_JPBB	LVD_JPBB	0.890191	vCM4	FALSE	#N/A	#N/A
671	PC3_stromal	COVAR	17140	-0.099494	-0.0068924	0.14924	0.7475	results/current/magma/LVD_JPBB	LVD_JPBB	0.993975	PC3_stromal	FALSE	#N/A	#N/A
672	EC1_cap	COVAR	17140	-0.080862	-0.0058078	0.15394	0.70031	results/current/magma/LVD_JPBB	LVD_JPBB	0.984009	EC1_cap	FALSE	#N/A	#N/A
673	FB3	COVAR	17140	-0.15981	-0.011974	0.15332	0.85136	results/current/magma/LVD_JPBB	LVD_JPBB	1	FB3	FALSE	#N/A	#N/A
674	FB4	COVAR	17140	-0.30199	-0.022048	0.16526	0.96617	results/current/magma/LVD_JPBB	LVD_JPBB	1	FB4	FALSE	#N/A	#N/A
675	aCM2	COVAR	17140	-0.11059	-0.011403	0.17484	0.73647	results/current/magma/LVD_JPBB	LVD_JPBB	0.993975	aCM2	FALSE	#N/A	#N/A
676	aCM3	COVAR	17140	-0.030809	-0.0031892	0.16635	0.57347	results/current/magma/LVD_JPBB	LVD_JPBB	0.974085	aCM3	FALSE	#N/A	#N/A
677	EC7_atrial	COVAR	17140	-0.19732	-0.0147	0.14985	0.90604	results/current/magma/LVD_JPBB	LVD_JPBB	1	EC7_atrial	FALSE	#N/A	#N/A
678	EC3_cap	COVAR	17140	-0.026667	-0.0019709	0.14796	0.57151	results/current/magma/LVD_JPBB	LVD_JPBB	0.974085	EC3_cap	FALSE	#N/A	#N/A
679	EC5_art	COVAR	17140	-0.031319	-0.0023451	0.14676	0.58449	results/current/magma/LVD_JPBB	LVD_JPBB	0.974085	EC5_art	FALSE	#N/A	#N/A
680	EC6_ven	COVAR	17140	-0.063521	-0.0047498	0.14983	0.66419	results/current/magma/LVD_JPBB	LVD_JPBB	0.981598	EC6_ven	FALSE	#N/A	#N/A
681	EC2_cap	COVAR	17140	-0.0032568	-0.00023634	0.14795	0.50878	results/current/magma/LVD_JPBB	LVD_JPBB	0.972633	EC2_cap	FALSE	#N/A	#N/A
682	DOCK4+MØ1	COVAR	17140	0.018488	0.0013334	0.1351	0.44558	results/current/magma/LVD_JPBB	LVD_JPBB	0.972633	DOCK4+MØ1	FALSE	#N/A	#N/A
683	NC1	COVAR	17140	-0.25069	-0.018435	0.15553	0.94649	results/current/magma/LVD_JPBB	LVD_JPBB	1	NC1	FALSE	#N/A	#N/A
684	Adip1	COVAR	17140	-0.23302	-0.019518	0.12073	0.97319	results/current/magma/LVD_JPBB	LVD_JPBB	1	Adip1	FALSE	#N/A	#N/A
685	FB5	COVAR	17140	-0.05448	-0.0038296	0.16404	0.6301	results/current/magma/LVD_JPBB	LVD_JPBB	0.974993	FB5	FALSE	#N/A	#N/A
686	PC4_CMC-like	COVAR	17140	-0.13322	-0.011086	0.32257	0.66019	results/current/magma/LVD_JPBB	LVD_JPBB	0.981598	PC4_CMC-like	FALSE	#N/A	#N/A
687	CD8+T_tem	COVAR	17140	-0.11132	-0.0084275	0.12452	0.81434	results/current/magma/LVD_JPBB	LVD_JPBB	1	CD8+T_tem	FALSE	#N/A	#N/A
688	DOCK4+MØ2	COVAR	17140	-0.071086	-0.0063178	0.10337	0.75417	results/current/magma/LVD_JPBB	LVD_JPBB	0.993975	DOCK4+MØ2	FALSE	#N/A	#N/A
689	EC4_immune	COVAR	17140	-0.091124	-0.0067952	0.14461	0.73569	results/current/magma/LVD_JPBB	LVD_JPBB	0.993975	EC4_immune	FALSE	#N/A	#N/A
690	LYVE1+MØ1	COVAR	17140	0.0092862	0.0008853	0.098059	0.46228	results/current/magma/LVD_JPBB	LVD_JPBB	0.972633	LYVE1+MØ1	FALSE	#N/A	#N/A
691	aCM4	COVAR	17140	-0.077277	-0.0078074	0.15899	0.68653	results/current/magma/LVD_JPBB	LVD_JPBB	0.981598	aCM4	FALSE	#N/A	#N/A
692	FB6	COVAR	17140	-0.17864	-0.015124	0.16299	0.86345	results/current/magma/LVD_JPBB	LVD_JPBB	1	FB6	FALSE	#N/A	#N/A
693	LYVE1+MØ2	COVAR	17140	0.040974	0.0028213	0.14155	0.38611	results/current/magma/LVD_JPBB	LVD_JPBB	0.972633	LYVE1+MØ2	FALSE	#N/A	#N/A
694	Mast	COVAR	17140	-0.0045366	-0.00034455	0.12683	0.51427	results/current/magma/LVD_JPBB	LVD_JPBB	0.972633	Mast	FALSE	#N/A	#N/A
695	CD4+T_cytox	COVAR	17140	-0.13859	-0.0099313	0.13231	0.85255	results/current/magma/LVD_JPBB	LVD_JPBB	1	CD4+T_cytox	FALSE	#N/A	#N/A
696	SMC2_art	COVAR	17140	0.028646	0.0023573	0.15756	0.42787	results/current/magma/LVD_JPBB	LVD_JPBB	0.972633	SMC2_art	FALSE	#N/A	#N/A
697	LYVE1+MØ3	COVAR	17140	0.071164	0.0058716	0.11735	0.27212	results/current/magma/LVD_JPBB	LVD_JPBB	0.970686	LYVE1+MØ3	FALSE	#N/A	#N/A
698	CD8+T_cytox	COVAR	17140	-0.11307	-0.010335	0.099492	0.87212	results/current/magma/LVD_JPBB	LVD_JPBB	1	CD8+T_cytox	FALSE	#N/A	#N/A
699	Adip2	COVAR	17140	-0.20405	-0.02025	0.1197	0.95586	results/current/magma/LVD_JPBB	LVD_JPBB	1	Adip2	FALSE	#N/A	#N/A
700	FB7	COVAR	17140	-0.029369	-0.0025229	0.2292	0.55098	results/current/magma/LVD_JPBB	LVD_JPBB	0.974085	FB7	FALSE	#N/A	#N/A
701	EC10_CMC-like	COVAR	17140	-0.011003	-0.00092449	0.1807	0.52428	results/current/magma/LVD_JPBB	LVD_JPBB	0.974085	EC10_CMC-like	FALSE	#N/A	#N/A
702	CD16+Mo	COVAR	17140	-0.0013589	-0.00013816	0.091674	0.50591	results/current/magma/LVD_JPBB	LVD_JPBB	0.972633	CD16+Mo	FALSE	#N/A	#N/A
703	vCM5	COVAR	17140	0.29293	0.031131	0.2546	0.12497	results/current/magma/LVD_JPBB	LVD_JPBB	0.890191	vCM5	FALSE	#N/A	#N/A
704	Meso	COVAR	17140	-0.12581	-0.009795	0.11881	0.85518	results/current/magma/LVD_JPBB	LVD_JPBB	1	Meso	FALSE	#N/A	#N/A
705	EC8_ln	COVAR	17140	-0.085217	-0.0067987	0.13706	0.73294	results/current/magma/LVD_JPBB	LVD_JPBB	0.993975	EC8_ln	FALSE	#N/A	#N/A
706	EC9_FB-like	COVAR	17140	-0.19306	-0.016424	0.15574	0.89242	results/current/magma/LVD_JPBB	LVD_JPBB	1	EC9_FB-like	FALSE	#N/A	#N/A
707	NK	COVAR	17140	-0.0011676	-9.6629e-05	0.11027	0.50422	results/current/magma/LVD_JPBB	LVD_JPBB	0.972633	NK	FALSE	#N/A	#N/A
708	B_cells	COVAR	17140	-0.21607	-0.017134	0.1217	0.96208	results/current/magma/LVD_JPBB	LVD_JPBB	1	B_cells	FALSE	#N/A	#N/A
709	DC	COVAR	17140	0.017529	0.0014914	0.11273	0.43821	results/current/magma/LVD_JPBB	LVD_JPBB	0.972633	DC	FALSE	#N/A	#N/A
710	Immune_doublets	COVAR	17140	-0.18612	-0.011714	0.17063	0.86231	results/current/magma/LVD_JPBB	LVD_JPBB	1	Immune_doublets	FALSE	#N/A	#N/A
711	NC2	COVAR	17140	-0.22357	-0.020575	0.14697	0.93589	results/current/magma/LVD_JPBB	LVD_JPBB	1	NC2	FALSE	#N/A	#N/A
712	Mo_pi	COVAR	17140	0.0076887	0.00059374	0.12628	0.47573	results/current/magma/LVD_JPBB	LVD_JPBB	0.972633	Mo_pi	FALSE	#N/A	#N/A
713	NKT	COVAR	17140	-0.0047529	-0.00036045	0.12421	0.51526	results/current/magma/LVD_JPBB	LVD_JPBB	0.972633	NKT	FALSE	#N/A	#N/A
714	Adip3	COVAR	17140	-0.10594	-0.010208	0.1006	0.85386	results/current/magma/LVD_JPBB	LVD_JPBB	1	Adip3	FALSE	#N/A	#N/A
715	Adip4	COVAR	17140	-0.16967	-0.012501	0.17981	0.82732	results/current/magma/LVD_JPBB	LVD_JPBB	1	Adip4	FALSE	#N/A	#N/A
716	CD14+Mo	COVAR	17140	-0.013271	-0.0013237	0.091868	0.55743	results/current/magma/LVD_JPBB	LVD_JPBB	0.974085	CD14+Mo	FALSE	#N/A	#N/A
717	aCM5	COVAR	17140	-0.18963	-0.018556	0.24299	0.78242	results/current/magma/LVD_JPBB	LVD_JPBB	1	aCM5	FALSE	#N/A	#N/A
718	MØ_AgP	COVAR	17140	0.032771	0.0027705	0.11108	0.38399	results/current/magma/LVD_JPBB	LVD_JPBB	0.972633	MØ_AgP	FALSE	#N/A	#N/A
719	CD4+T_tem	COVAR	17140	-0.17388	-0.013954	0.11234	0.93916	results/current/magma/LVD_JPBB	LVD_JPBB	1	CD4+T_tem	FALSE	#N/A	#N/A
720	MØ_mod	COVAR	17140	0.010334	0.00087675	0.10972	0.46248	results/current/magma/LVD_JPBB	LVD_JPBB	0.972633	MØ_mod	FALSE	#N/A	#N/A
721	NC4	COVAR	17140	0.17757	0.018286	0.21318	0.20244	results/current/magma/LVD_JPBB	LVD_JPBB	0.93561	NC4	FALSE	#N/A	#N/A
722	NC5	COVAR	17140	-0.24105	-0.02384	0.10517	0.98904	results/current/magma/LVD_JPBB	LVD_JPBB	1	NC5	FALSE	#N/A	#N/A
723	NC3	COVAR	17140	-0.18886	-0.017165	0.12975	0.92723	results/current/magma/LVD_JPBB	LVD_JPBB	1	NC3	FALSE	#N/A	#N/A
724	IL17RA+Mo	COVAR	17140	-0.046584	-0.0049702	0.084251	0.70984	results/current/magma/LVD_JPBB	LVD_JPBB	0.984009	IL17RA+Mo	FALSE	#N/A	#N/A
725	NC6	COVAR	17140	-0.02951	-0.0028592	0.089979	0.62853	results/current/magma/LVD_JPBB	LVD_JPBB	0.974993	NC6	FALSE	#N/A	#N/A
726	N	COVAR	17140	0.016046	0.0024312	0.048072	0.36927	results/current/magma/LVD_JPBB	LVD_JPBB	0.972633	N	FALSE	#N/A	#N/A
727	vCM1	COVAR	13709	-0.013989	-0.0016628	0.20287	0.52749	results/current/magma/T2D_GWAS	T2D_GWAS	0.974085	vCM1	FALSE	#N/A	#N/A
728	PC1_vent	COVAR	13709	0.060216	0.0046433	0.18428	0.37192	results/current/magma/T2D_GWAS	T2D_GWAS	0.972633	PC1_vent	FALSE	#N/A	#N/A
729	FB1	COVAR	13709	0.13824	0.010289	0.19011	0.23358	results/current/magma/T2D_GWAS	T2D_GWAS	0.948868	FB1	FALSE	#N/A	#N/A
730	vCM2	COVAR	13709	-0.0020278	-0.00025197	0.19004	0.50426	results/current/magma/T2D_GWAS	T2D_GWAS	0.972633	vCM2	FALSE	#N/A	#N/A
731	vCM3	COVAR	13709	-0.061472	-0.0073714	0.19718	0.62239	results/current/magma/T2D_GWAS	T2D_GWAS	0.974993	vCM3	FALSE	#N/A	#N/A
732	FB2	COVAR	13709	0.12143	0.0096919	0.17573	0.24479	results/current/magma/T2D_GWAS	T2D_GWAS	0.952647	FB2	FALSE	#N/A	#N/A
733	aCM1	COVAR	13709	-0.12895	-0.013755	0.19998	0.74046	results/current/magma/T2D_GWAS	T2D_GWAS	0.993975	aCM1	FALSE	#N/A	#N/A
734	PC2_atria	COVAR	13709	0.06027	0.0048495	0.18648	0.37328	results/current/magma/T2D_GWAS	T2D_GWAS	0.972633	PC2_atria	FALSE	#N/A	#N/A
735	SMC1_basic	COVAR	13709	0.020786	0.0016521	0.1913	0.45674	results/current/magma/T2D_GWAS	T2D_GWAS	0.972633	SMC1_basic	FALSE	#N/A	#N/A
736	vCM4	COVAR	13709	-0.0057327	-0.00068078	0.18477	0.51238	results/current/magma/T2D_GWAS	T2D_GWAS	0.972633	vCM4	FALSE	#N/A	#N/A
737	PC3_stromal	COVAR	13709	-0.023344	-0.001683	0.1771	0.55243	results/current/magma/T2D_GWAS	T2D_GWAS	0.974085	PC3_stromal	FALSE	#N/A	#N/A
738	EC1_cap	COVAR	13709	-0.065579	-0.0051233	0.16162	0.65754	results/current/magma/T2D_GWAS	T2D_GWAS	0.981164	EC1_cap	FALSE	#N/A	#N/A
739	FB3	COVAR	13709	0.12553	0.010099	0.16643	0.22535	results/current/magma/T2D_GWAS	T2D_GWAS	0.946981	FB3	FALSE	#N/A	#N/A
740	FB4	COVAR	13709	0.12353	0.0098266	0.17313	0.23777	results/current/magma/T2D_GWAS	T2D_GWAS	0.948868	FB4	FALSE	#N/A	#N/A
741	aCM2	COVAR	13709	-0.11347	-0.0128	0.18351	0.73181	results/current/magma/T2D_GWAS	T2D_GWAS	0.993975	aCM2	FALSE	#N/A	#N/A
742	aCM3	COVAR	13709	-0.1448	-0.016434	0.17507	0.7959	results/current/magma/T2D_GWAS	T2D_GWAS	1	aCM3	FALSE	#N/A	#N/A
743	EC7_atrial	COVAR	13709	-0.016424	-0.0013243	0.15684	0.5417	results/current/magma/T2D_GWAS	T2D_GWAS	0.974085	EC7_atrial	FALSE	#N/A	#N/A
744	EC3_cap	COVAR	13709	-0.051513	-0.0041427	0.15574	0.62959	results/current/magma/T2D_GWAS	T2D_GWAS	0.974993	EC3_cap	FALSE	#N/A	#N/A
745	EC5_art	COVAR	13709	-0.015866	-0.0012923	0.15403	0.54102	results/current/magma/T2D_GWAS	T2D_GWAS	0.974085	EC5_art	FALSE	#N/A	#N/A
746	EC6_ven	COVAR	13709	0.10909	0.0088887	0.15566	0.24173	results/current/magma/T2D_GWAS	T2D_GWAS	0.952615	EC6_ven	FALSE	#N/A	#N/A
747	EC2_cap	COVAR	13709	-0.061426	-0.0048243	0.15741	0.65181	results/current/magma/T2D_GWAS	T2D_GWAS	0.97938	EC2_cap	FALSE	#N/A	#N/A
748	DOCK4+MØ1	COVAR	13709	0.070302	0.0055286	0.14126	0.30936	results/current/magma/T2D_GWAS	T2D_GWAS	0.972633	DOCK4+MØ1	FALSE	#N/A	#N/A
749	NC1	COVAR	13709	-0.028822	-0.002319	0.16012	0.57142	results/current/magma/T2D_GWAS	T2D_GWAS	0.974085	NC1	FALSE	#N/A	#N/A
750	Adip1	COVAR	13709	-0.012987	-0.0011982	0.12898	0.5401	results/current/magma/T2D_GWAS	T2D_GWAS	0.974085	Adip1	FALSE	#N/A	#N/A
751	FB5	COVAR	13709	0.13434	0.01019	0.17595	0.22258	results/current/magma/T2D_GWAS	T2D_GWAS	0.946981	FB5	FALSE	#N/A	#N/A
752	PC4_CMC-like	COVAR	13709	0.047293	0.0043832	0.33052	0.44311	results/current/magma/T2D_GWAS	T2D_GWAS	0.972633	PC4_CMC-like	FALSE	#N/A	#N/A
753	CD8+T_tem	COVAR	13709	0.10696	0.0087973	0.13062	0.20643	results/current/magma/T2D_GWAS	T2D_GWAS	0.93561	CD8+T_tem	FALSE	#N/A	#N/A
754	DOCK4+MØ2	COVAR	13709	0.06614	0.0064242	0.10872	0.27149	results/current/magma/T2D_GWAS	T2D_GWAS	0.970686	DOCK4+MØ2	FALSE	#N/A	#N/A
755	EC4_immune	COVAR	13709	-0.03992	-0.0032079	0.15535	0.6014	results/current/magma/T2D_GWAS	T2D_GWAS	0.974993	EC4_immune	FALSE	#N/A	#N/A
756	LYVE1+MØ1	COVAR	13709	0.059574	0.0062818	0.10165	0.27891	results/current/magma/T2D_GWAS	T2D_GWAS	0.970686	LYVE1+MØ1	FALSE	#N/A	#N/A
757	aCM4	COVAR	13709	-0.086639	-0.0094041	0.17655	0.68819	results/current/magma/T2D_GWAS	T2D_GWAS	0.981598	aCM4	FALSE	#N/A	#N/A
758	FB6	COVAR	13709	0.085254	0.0079418	0.16683	0.30468	results/current/magma/T2D_GWAS	T2D_GWAS	0.972633	FB6	FALSE	#N/A	#N/A
759	LYVE1+MØ2	COVAR	13709	0.025501	0.0019078	0.14947	0.43227	results/current/magma/T2D_GWAS	T2D_GWAS	0.972633	LYVE1+MØ2	FALSE	#N/A	#N/A
760	Mast	COVAR	13709	-0.10863	-0.0091615	0.13074	0.79697	results/current/magma/T2D_GWAS	T2D_GWAS	1	Mast	FALSE	#N/A	#N/A
761	CD4+T_cytox	COVAR	13709	0.1139	0.0089168	0.13738	0.20354	results/current/magma/T2D_GWAS	T2D_GWAS	0.93561	CD4+T_cytox	FALSE	#N/A	#N/A
762	SMC2_art	COVAR	13709	-0.17624	-0.016114	0.16379	0.85903	results/current/magma/T2D_GWAS	T2D_GWAS	1	SMC2_art	FALSE	#N/A	#N/A
763	LYVE1+MØ3	COVAR	13709	0.06096	0.005555	0.12066	0.30671	results/current/magma/T2D_GWAS	T2D_GWAS	0.972633	LYVE1+MØ3	FALSE	#N/A	#N/A
764	CD8+T_cytox	COVAR	13709	0.10194	0.010257	0.10337	0.16204	results/current/magma/T2D_GWAS	T2D_GWAS	0.905136	CD8+T_cytox	FALSE	#N/A	#N/A
765	Adip2	COVAR	13709	0.033555	0.0036507	0.12767	0.39635	results/current/magma/T2D_GWAS	T2D_GWAS	0.972633	Adip2	FALSE	#N/A	#N/A
766	FB7	COVAR	13709	0.004986	0.00046215	0.25906	0.49232	results/current/magma/T2D_GWAS	T2D_GWAS	0.972633	FB7	FALSE	#N/A	#N/A
767	EC10_CMC-like	COVAR	13709	-0.073864	-0.0067996	0.19004	0.65124	results/current/magma/T2D_GWAS	T2D_GWAS	0.97938	EC10_CMC-like	FALSE	#N/A	#N/A
768	CD16+Mo	COVAR	13709	0.051838	0.0058221	0.094875	0.2924	results/current/magma/T2D_GWAS	T2D_GWAS	0.971859	CD16+Mo	FALSE	#N/A	#N/A
769	vCM5	COVAR	13709	-0.0070966	-0.00083194	0.27354	0.51035	results/current/magma/T2D_GWAS	T2D_GWAS	0.972633	vCM5	FALSE	#N/A	#N/A
770	Meso	COVAR	13709	-0.095527	-0.0073494	0.15201	0.73513	results/current/magma/T2D_GWAS	T2D_GWAS	0.993975	Meso	FALSE	#N/A	#N/A
771	EC8_ln	COVAR	13709	-0.1094	-0.0095431	0.14251	0.77865	results/current/magma/T2D_GWAS	T2D_GWAS	1	EC8_ln	FALSE	#N/A	#N/A
772	EC9_FB-like	COVAR	13709	-0.05135	-0.0047262	0.16401	0.62289	results/current/magma/T2D_GWAS	T2D_GWAS	0.974993	EC9_FB-like	FALSE	#N/A	#N/A
773	NK	COVAR	13709	0.09955	0.0090235	0.11629	0.19599	results/current/magma/T2D_GWAS	T2D_GWAS	0.93561	NK	FALSE	#N/A	#N/A
774	B_cells	COVAR	13709	0.082436	0.007163	0.1278	0.25945	results/current/magma/T2D_GWAS	T2D_GWAS	0.967861	B_cells	FALSE	#N/A	#N/A
775	DC	COVAR	13709	-0.044603	-0.004158	0.11851	0.64668	results/current/magma/T2D_GWAS	T2D_GWAS	0.97938	DC	FALSE	#N/A	#N/A
776	Immune_doublets	COVAR	13709	0.073319	0.0049878	0.17869	0.34079	results/current/magma/T2D_GWAS	T2D_GWAS	0.972633	Immune_doublets	FALSE	#N/A	#N/A
777	NC2	COVAR	13709	0.063183	0.0063017	0.15415	0.34095	results/current/magma/T2D_GWAS	T2D_GWAS	0.972633	NC2	FALSE	#N/A	#N/A
778	Mo_pi	COVAR	13709	0.093704	0.00793	0.13088	0.23701	results/current/magma/T2D_GWAS	T2D_GWAS	0.948868	Mo_pi	FALSE	#N/A	#N/A
779	NKT	COVAR	13709	0.15091	0.012519	0.13057	0.1239	results/current/magma/T2D_GWAS	T2D_GWAS	0.890191	NKT	FALSE	#N/A	#N/A
780	Adip3	COVAR	13709	0.10601	0.011073	0.10903	0.16546	results/current/magma/T2D_GWAS	T2D_GWAS	0.905136	Adip3	FALSE	#N/A	#N/A
781	Adip4	COVAR	13709	-0.30475	-0.023856	0.21101	0.92566	results/current/magma/T2D_GWAS	T2D_GWAS	1	Adip4	FALSE	#N/A	#N/A
782	CD14+Mo	COVAR	13709	0.030356	0.0033413	0.095488	0.37528	results/current/magma/T2D_GWAS	T2D_GWAS	0.972633	CD14+Mo	FALSE	#N/A	#N/A
783	aCM5	COVAR	13709	-0.13523	-0.014385	0.26209	0.69706	results/current/magma/T2D_GWAS	T2D_GWAS	0.982882	aCM5	FALSE	#N/A	#N/A
784	MØ_AgP	COVAR	13709	0.016962	0.0015714	0.11643	0.44208	results/current/magma/T2D_GWAS	T2D_GWAS	0.972633	MØ_AgP	FALSE	#N/A	#N/A
785	CD4+T_tem	COVAR	13709	0.10017	0.0087316	0.11907	0.2001	results/current/magma/T2D_GWAS	T2D_GWAS	0.93561	CD4+T_tem	FALSE	#N/A	#N/A
786	MØ_mod	COVAR	13709	0.052255	0.0048685	0.11498	0.32474	results/current/magma/T2D_GWAS	T2D_GWAS	0.972633	MØ_mod	FALSE	#N/A	#N/A
787	NC4	COVAR	13709	-0.24904	-0.027785	0.2287	0.8619	results/current/magma/T2D_GWAS	T2D_GWAS	1	NC4	FALSE	#N/A	#N/A
788	NC5	COVAR	13709	0.014894	0.0016051	0.11086	0.44657	results/current/magma/T2D_GWAS	T2D_GWAS	0.972633	NC5	FALSE	#N/A	#N/A
789	NC3	COVAR	13709	0.05993	0.0059193	0.13823	0.33232	results/current/magma/T2D_GWAS	T2D_GWAS	0.972633	NC3	FALSE	#N/A	#N/A
790	IL17RA+Mo	COVAR	13709	0.07696	0.009016	0.089508	0.19496	results/current/magma/T2D_GWAS	T2D_GWAS	0.93561	IL17RA+Mo	FALSE	#N/A	#N/A
791	NC6	COVAR	13709	-0.084339	-0.0089293	0.099719	0.80115	results/current/magma/T2D_GWAS	T2D_GWAS	1	NC6	FALSE	#N/A	#N/A
792	N	COVAR	13709	0.061436	0.01034	0.053473	0.12531	results/current/magma/T2D_GWAS	T2D_GWAS	0.890191	N	FALSE	#N/A	#N/A
793	vCM1	COVAR	16345	0.089679	0.0098588	0.1891	0.31767	results/current/magma/HR_GWAS	HR_GWAS	0.972633	vCM1	FALSE	#N/A	#N/A
794	PC1_vent	COVAR	16345	-0.21197	-0.014997	0.17685	0.88464	results/current/magma/HR_GWAS	HR_GWAS	1	PC1_vent	FALSE	#N/A	#N/A
795	FB1	COVAR	16345	-0.3281	-0.022741	0.17796	0.96738	results/current/magma/HR_GWAS	HR_GWAS	1	FB1	FALSE	#N/A	#N/A
796	vCM2	COVAR	16345	0.10173	0.011689	0.17558	0.28117	results/current/magma/HR_GWAS	HR_GWAS	0.971859	vCM2	FALSE	#N/A	#N/A
797	vCM3	COVAR	16345	0.15695	0.017433	0.18386	0.19665	results/current/magma/HR_GWAS	HR_GWAS	0.93561	vCM3	FALSE	#N/A	#N/A
798	FB2	COVAR	16345	-0.23817	-0.017759	0.16265	0.92844	results/current/magma/HR_GWAS	HR_GWAS	1	FB2	FALSE	#N/A	#N/A
799	aCM1	COVAR	16345	0.077841	0.0077258	0.18419	0.3363	results/current/magma/HR_GWAS	HR_GWAS	0.972633	aCM1	FALSE	#N/A	#N/A
800	PC2_atria	COVAR	16345	-0.22523	-0.016762	0.17568	0.90008	results/current/magma/HR_GWAS	HR_GWAS	1	PC2_atria	FALSE	#N/A	#N/A
801	SMC1_basic	COVAR	16345	-0.37209	-0.027287	0.18186	0.97961	results/current/magma/HR_GWAS	HR_GWAS	1	SMC1_basic	FALSE	#N/A	#N/A
802	vCM4	COVAR	16345	0.048828	0.0054292	0.16377	0.3828	results/current/magma/HR_GWAS	HR_GWAS	0.972633	vCM4	FALSE	#N/A	#N/A
803	PC3_stromal	COVAR	16345	-0.064167	-0.0044868	0.15071	0.66485	results/current/magma/HR_GWAS	HR_GWAS	0.981598	PC3_stromal	FALSE	#N/A	#N/A
804	EC1_cap	COVAR	16345	-0.078784	-0.0057903	0.1485	0.70213	results/current/magma/HR_GWAS	HR_GWAS	0.984009	EC1_cap	FALSE	#N/A	#N/A
805	FB3	COVAR	16345	-0.28655	-0.021775	0.14987	0.97206	results/current/magma/HR_GWAS	HR_GWAS	1	FB3	FALSE	#N/A	#N/A
806	FB4	COVAR	16345	-0.26463	-0.019649	0.16132	0.94953	results/current/magma/HR_GWAS	HR_GWAS	1	FB4	FALSE	#N/A	#N/A
807	aCM2	COVAR	16345	0.16227	0.017049	0.16774	0.16668	results/current/magma/HR_GWAS	HR_GWAS	0.905136	aCM2	FALSE	#N/A	#N/A
808	aCM3	COVAR	16345	0.16427	0.017344	0.1601	0.15245	results/current/magma/HR_GWAS	HR_GWAS	0.905136	aCM3	FALSE	#N/A	#N/A
809	EC7_atrial	COVAR	16345	-0.22627	-0.017197	0.1443	0.94156	results/current/magma/HR_GWAS	HR_GWAS	1	EC7_atrial	FALSE	#N/A	#N/A
810	EC3_cap	COVAR	16345	-0.061277	-0.0046409	0.14291	0.66596	results/current/magma/HR_GWAS	HR_GWAS	0.981598	EC3_cap	FALSE	#N/A	#N/A
811	EC5_art	COVAR	16345	-0.11019	-0.008438	0.14145	0.78199	results/current/magma/HR_GWAS	HR_GWAS	1	EC5_art	FALSE	#N/A	#N/A
812	EC6_ven	COVAR	16345	-0.20385	-0.01556	0.14507	0.92001	results/current/magma/HR_GWAS	HR_GWAS	1	EC6_ven	FALSE	#N/A	#N/A
813	EC2_cap	COVAR	16345	-0.033175	-0.0024683	0.14338	0.59149	results/current/magma/HR_GWAS	HR_GWAS	0.974085	EC2_cap	FALSE	#N/A	#N/A
814	DOCK4+MØ1	COVAR	16345	0.031276	0.0022965	0.12892	0.40416	results/current/magma/HR_GWAS	HR_GWAS	0.972633	DOCK4+MØ1	FALSE	#N/A	#N/A
815	NC1	COVAR	16345	0.23406	0.017541	0.15173	0.061468	results/current/magma/HR_GWAS	HR_GWAS	0.606202	NC1	FALSE	#N/A	#N/A
816	Adip1	COVAR	16345	-0.25698	-0.021968	0.11634	0.9864	results/current/magma/HR_GWAS	HR_GWAS	1	Adip1	FALSE	#N/A	#N/A
817	FB5	COVAR	16345	-0.3059	-0.021938	0.16042	0.97172	results/current/magma/HR_GWAS	HR_GWAS	1	FB5	FALSE	#N/A	#N/A
818	PC4_CMC-like	COVAR	16345	0.10044	0.008566	0.31125	0.37347	results/current/magma/HR_GWAS	HR_GWAS	0.972633	PC4_CMC-like	FALSE	#N/A	#N/A
819	CD8+T_tem	COVAR	16345	0.0054405	0.00041856	0.11831	0.48166	results/current/magma/HR_GWAS	HR_GWAS	0.972633	CD8+T_tem	FALSE	#N/A	#N/A
820	DOCK4+MØ2	COVAR	16345	0.029226	0.0026369	0.099679	0.38469	results/current/magma/HR_GWAS	HR_GWAS	0.972633	DOCK4+MØ2	FALSE	#N/A	#N/A
821	EC4_immune	COVAR	16345	-0.11719	-0.0089193	0.14048	0.79792	results/current/magma/HR_GWAS	HR_GWAS	1	EC4_immune	FALSE	#N/A	#N/A
822	LYVE1+MØ1	COVAR	16345	-0.0071288	-0.00069353	0.094153	0.53018	results/current/magma/HR_GWAS	HR_GWAS	0.974085	LYVE1+MØ1	FALSE	#N/A	#N/A
823	aCM4	COVAR	16345	0.096751	0.0099226	0.15351	0.26426	results/current/magma/HR_GWAS	HR_GWAS	0.970686	aCM4	FALSE	#N/A	#N/A
824	FB6	COVAR	16345	-0.3603	-0.031114	0.15712	0.98907	results/current/magma/HR_GWAS	HR_GWAS	1	FB6	FALSE	#N/A	#N/A
825	LYVE1+MØ2	COVAR	16345	0.063571	0.0044604	0.13525	0.31917	results/current/magma/HR_GWAS	HR_GWAS	0.972633	LYVE1+MØ2	FALSE	#N/A	#N/A
826	Mast	COVAR	16345	0.044505	0.003451	0.1228	0.35853	results/current/magma/HR_GWAS	HR_GWAS	0.972633	Mast	FALSE	#N/A	#N/A
827	CD4+T_cytox	COVAR	16345	0.011057	0.00080651	0.12484	0.46471	results/current/magma/HR_GWAS	HR_GWAS	0.972633	CD4+T_cytox	FALSE	#N/A	#N/A
828	SMC2_art	COVAR	16345	-0.23169	-0.019481	0.15257	0.93556	results/current/magma/HR_GWAS	HR_GWAS	1	SMC2_art	FALSE	#N/A	#N/A
829	LYVE1+MØ3	COVAR	16345	0.023273	0.001962	0.11242	0.418	results/current/magma/HR_GWAS	HR_GWAS	0.972633	LYVE1+MØ3	FALSE	#N/A	#N/A
830	CD8+T_cytox	COVAR	16345	0.001419	0.00013183	0.094049	0.49398	results/current/magma/HR_GWAS	HR_GWAS	0.972633	CD8+T_cytox	FALSE	#N/A	#N/A
831	Adip2	COVAR	16345	-0.30356	-0.030717	0.11603	0.99555	results/current/magma/HR_GWAS	HR_GWAS	1	Adip2	FALSE	#N/A	#N/A
832	FB7	COVAR	16345	-0.055798	-0.0048822	0.22287	0.59884	results/current/magma/HR_GWAS	HR_GWAS	0.974993	FB7	FALSE	#N/A	#N/A
833	EC10_CMC-like	COVAR	16345	-0.11966	-0.010275	0.17465	0.75337	results/current/magma/HR_GWAS	HR_GWAS	0.993975	EC10_CMC-like	FALSE	#N/A	#N/A
834	CD16+Mo	COVAR	16345	-0.036346	-0.0037604	0.087985	0.66023	results/current/magma/HR_GWAS	HR_GWAS	0.981598	CD16+Mo	FALSE	#N/A	#N/A
835	vCM5	COVAR	16345	0.16386	0.017813	0.25046	0.25649	results/current/magma/HR_GWAS	HR_GWAS	0.960997	vCM5	FALSE	#N/A	#N/A
836	Meso	COVAR	16345	0.053377	0.0041521	0.12187	0.3307	results/current/magma/HR_GWAS	HR_GWAS	0.972633	Meso	FALSE	#N/A	#N/A
837	EC8_ln	COVAR	16345	-0.041347	-0.0033487	0.13404	0.62113	results/current/magma/HR_GWAS	HR_GWAS	0.974993	EC8_ln	FALSE	#N/A	#N/A
838	EC9_FB-like	COVAR	16345	-0.27583	-0.023917	0.15104	0.96609	results/current/magma/HR_GWAS	HR_GWAS	1	EC9_FB-like	FALSE	#N/A	#N/A
839	NK	COVAR	16345	-0.011691	-0.00098158	0.10578	0.544	results/current/magma/HR_GWAS	HR_GWAS	0.974085	NK	FALSE	#N/A	#N/A
840	B_cells	COVAR	16345	-0.011709	-0.00094337	0.1163	0.5401	results/current/magma/HR_GWAS	HR_GWAS	0.974085	B_cells	FALSE	#N/A	#N/A
841	DC	COVAR	16345	0.00085143	7.3761e-05	0.10737	0.49684	results/current/magma/HR_GWAS	HR_GWAS	0.972633	DC	FALSE	#N/A	#N/A
842	Immune_doublets	COVAR	16345	0.014416	0.00092023	0.16251	0.46466	results/current/magma/HR_GWAS	HR_GWAS	0.972633	Immune_doublets	FALSE	#N/A	#N/A
843	NC2	COVAR	16345	-0.074274	-0.0069503	0.14348	0.69764	results/current/magma/HR_GWAS	HR_GWAS	0.982882	NC2	FALSE	#N/A	#N/A
844	Mo_pi	COVAR	16345	-0.016054	-0.0012588	0.12103	0.55276	results/current/magma/HR_GWAS	HR_GWAS	0.974085	Mo_pi	FALSE	#N/A	#N/A
845	NKT	COVAR	16345	-0.0026866	-0.00020681	0.1184	0.50905	results/current/magma/HR_GWAS	HR_GWAS	0.972633	NKT	FALSE	#N/A	#N/A
846	Adip3	COVAR	16345	-0.24505	-0.02402	0.096952	0.99425	results/current/magma/HR_GWAS	HR_GWAS	1	Adip3	FALSE	#N/A	#N/A
847	Adip4	COVAR	16345	-0.13282	-0.0098825	0.17743	0.77294	results/current/magma/HR_GWAS	HR_GWAS	1	Adip4	FALSE	#N/A	#N/A
848	CD14+Mo	COVAR	16345	-0.041918	-0.0042485	0.088178	0.68274	results/current/magma/HR_GWAS	HR_GWAS	0.981598	CD14+Mo	FALSE	#N/A	#N/A
849	aCM5	COVAR	16345	0.23505	0.023413	0.23263	0.15615	results/current/magma/HR_GWAS	HR_GWAS	0.905136	aCM5	FALSE	#N/A	#N/A
850	MØ_AgP	COVAR	16345	0.023759	0.0020445	0.10691	0.41207	results/current/magma/HR_GWAS	HR_GWAS	0.972633	MØ_AgP	FALSE	#N/A	#N/A
851	CD4+T_tem	COVAR	16345	0.014423	0.0011726	0.10792	0.44685	results/current/magma/HR_GWAS	HR_GWAS	0.972633	CD4+T_tem	FALSE	#N/A	#N/A
852	MØ_mod	COVAR	16345	0.017611	0.001524	0.10496	0.43337	results/current/magma/HR_GWAS	HR_GWAS	0.972633	MØ_mod	FALSE	#N/A	#N/A
853	NC4	COVAR	16345	0.17955	0.018825	0.21073	0.19709	results/current/magma/HR_GWAS	HR_GWAS	0.93561	NC4	FALSE	#N/A	#N/A
854	NC5	COVAR	16345	0.10009	0.010061	0.10207	0.1634	results/current/magma/HR_GWAS	HR_GWAS	0.905136	NC5	FALSE	#N/A	#N/A
855	NC3	COVAR	16345	0.0024042	0.00022235	0.12657	0.49242	results/current/magma/HR_GWAS	HR_GWAS	0.972633	NC3	FALSE	#N/A	#N/A
856	IL17RA+Mo	COVAR	16345	-0.078782	-0.0085594	0.081384	0.83348	results/current/magma/HR_GWAS	HR_GWAS	1	IL17RA+Mo	FALSE	#N/A	#N/A
857	NC6	COVAR	16345	0.037976	0.0037344	0.088074	0.33317	results/current/magma/HR_GWAS	HR_GWAS	0.972633	NC6	FALSE	#N/A	#N/A
858	N	COVAR	16345	-0.02159	-0.0033188	0.046584	0.67848	results/current/magma/HR_GWAS	HR_GWAS	0.981598	N	FALSE	#N/A	#N/A
