# Supplementary material for: Cells of the adult human heart
Source: Nature. 2020 Sep 24;588(7838):466–72. doi: 10.1038/s41586-020-2797-4 (PMC7681775; doi:10.1038/s41586-020-2797-4)
Supplement: Supplementary file 3 — This zipped file contains Supplementary Tables 1-35 and their legends. [file 41586_2020_2797_MOESM4_ESM.zip › Supplementary_tables/Supplementary_Table_3.xlsx]

## Sheet: Supplementary_TableA3
celltype 1	celltype 2	r	rsq	p_value	adj_pvalue	slope	err_slope
PC	SMC	0.672	0.451	0	0	3.181	0.482
Neuronal	SMC	0.655	0.429	1e-07	0	0.134	0.021
FB	SMC	-0.578	0.334	3.8e-06	0.00017	-3.191	0.619
FB	vCM	-0.52	0.271	4.63e-05	0.00208	-0.422	0.095
Myel	vCM	-0.472	0.222	0.000279	0.01256	-0.077	0.02
NC	PC	0.452	0.205	0.0005233	0.02355	0.02	0.005
Adi	Lym	0.448	0.201	0.0005987	0.02694	0.34	0.093
Adi	vCM	-0.446	0.198	0.0006529	0.02938	-0.044	0.012

## Sheet: Key
Abbrevations:
CM	cardiomyocyte
vCM	ventricular cardiomyocyte
FB	fibroblast
PC	pericyte
SMC	smooth muscle cell
Myel	myeloid cell
Lym	lymphoid cell
Adi	adipocyte
NC	neural cell
