# Supplementary material for: Cells of the adult human heart
Source: Nature. 2020 Sep 24;588(7838):466–72. doi: 10.1038/s41586-020-2797-4 (PMC7681775; doi:10.1038/s41586-020-2797-4)
Supplement: Supplementary file 3 — This zipped file contains Supplementary Tables 1-35 and their legends. [file 41586_2020_2797_MOESM4_ESM.zip › Supplementary_tables/Supplementary_Table_8.xlsx]

## Sheet: heart_vas_scGEN_ml200512_wilcox
PC1_vent			EC1_cap			EC5_art			EC3_cap			PC3_str			EC2_cap			SMC1_basic			PC2_atria			EC6_ven			EC4_immune			EC7_atria			SMC2_art			EC10_CMC-like			PC4_CMC-like			EC8_ln			Meso			EC9_FB-like
0_n	0_p	0_l	1_n	1_p	1_l	2_n	2_p	2_l	3_n	3_p	3_l	4_n	4_p	4_l	5_n	5_p	5_l	6_n	6_p	6_l	7_n	7_p	7_l	8_n	8_p	8_l	9_n	9_p	9_l	10_n	10_p	10_l	11_n	11_p	11_l	12_n	12_p	12_l	13_n	13_p	13_l	14_n	14_p	14_l	15_n	15_p	15_l	16_n	16_p
DLC1	0	3.28356	VWF	0	2.16376	TM4SF1	0	2.41118	HSPA1A	0	2.98791	NDUFA4L2	0	2.80487	SLC9A3R2	0	2.31742	ZFHX3	0	3.29261	PRKG1	0	1.99031	RAMP3	0	2.57967	CXCL2	0	2.67542	LDB2	0	3.56255	MYH11	0	5.23148	VWF	0	1.80057	TTN	0	4.58878	PPFIBP1	0	3.47974	PLA2G2A	0	7.61051	LAMA2	1.58494e-216
MALAT1	0	1.45048	B2M	0	1.98031	SRGN	0	2.39225	HSPA1B	0	2.97664	AGT	0	2.85032	RGCC	0	2.33172	MYH11	0	4.78414	EPS8	0	1.74609	ACKR1	0	6.88096	NFKBIA	0	2.18296	GMDS	0	4.6871	ACTA2	0	4.23166	ENG	2.76432e-278	1.41072	RYR2	0	4.7908	CCL21	0	9.71705	ITLN1	0	10.2953	NEGR1	3.93162e-197
PDGFRB	0	2.90135	EGFL7	0	1.65024	ID1	0	2.1121	JUN	0	2.62606	RGS5	0	2.26445	TMSB10	0	2.22639	ACTA2	0	2.6151	LPP	0	1.67925	PLVAP	0	4.39611	IL32	0	2.20008	LINC02147	0	5.86958	TPM2	0	4.52598	HLA-E	4.15884e-264	1.38435	MYBPC3	0	4.40649	MMRN1	4.0048e-301	9.18308	C3	0	8.04037	ABCA8	8.58226e-152
PLA2G5	0	2.76221	TMSB10	0	1.86729	S100A6	0	2.12764	DNAJB1	0	3.4259	IGFBP7	0	1.64682	IFI27	0	2.10215	TPM2	0	2.83163	DLC1	0	1.88431	CALCRL	0	2.48591	VWF	0	1.70033	CEMIP2	0	4.79423	LMOD1	0	3.46604	EGFL7	3.69199e-250	1.26971	SLC8A1	0	3.65054	TFPI	7.32325e-274	3.20281	SAT1	0	3.78288	CDH19	4.93456e-148
EPS8	0	2.58163	CLDN5	0	1.88125	HEY1	0	3.65692	UBC	0	1.8448	MFGE8	0	1.81292	B2M	0	2.17788	CARMN	0	2.19327	MALAT1	0	0.955098	TGM2	0	2.45879	CCL2	0	2.85802	ST6GALNAC3	0	3.23695	TAGLN	0	4.69584	FLT1	2.83464e-249	1.39531	FGF12	0	4.2818	PKHD1L1	1.06167e-231	5.84423	HP	3.30565e-305	10.0548	ABCA6	4.43895e-140
PDZD2	0	3.06742	HLA-B	0	1.51571	A2M	0	1.67124	B2M	0	2.12371	CPE	0	1.93254	FABP5	0	1.92001	CASQ2	0	3.97467	CALD1	0	1.18792	CD74	0	2.04525	ICAM1	0	3.182	PCDH7	0	5.29377	MYL9	0	3.49007	HLA-C	8.8513e-249	1.34943	CACNA1C	0	2.70895	SEMA3A	2.00724e-194	6.03302	PRG4	1.35263e-265	10.5589	DCN	4.77279e-127
PRKG1	0	2.54468	LGALS3	0	1.66389	TMSB10	0	2.22876	ZFP36	0	2.18128	ACTA2	0	1.78493	HLA-B	0	1.63717	TAGLN	0	2.99668	IMMP2L	0	1.92886	TSHZ2	0	3.41557	HLA-A	0	1.48703	EMCN	0	2.58071	DSTN	0	3.31443	F8	4.70085e-247	1.42156	FHL2	0	3.86927	PTPRE	3.89625e-192	5.22341	BNC2	1.03233e-264	5.99664	LDB2	4.6709e-126
FRMD3	0	2.75749	GNG11	0	1.68495	SLC9A3R2	0	1.98662	HSP90AA1	0	2.01642	MYL9	0	1.57488	VWF	0	1.63388	PTP4A3	0	2.57652	STEAP4	0	2.20269	SLCO2A1	0	4.03263	PDLIM1	0	1.68079	FOXP1	0	2.57755	PDLIM3	0	3.39552	PECAM1	8.79781e-246	1.34958	CTNNA3	0	3.71441	AKAP12	3.45927e-166	3.4089	CCDC80	4.80549e-236	6.73692	MECOM	9.30235e-124
CALD1	0	1.65477	FABP5	0	1.61067	IFI27	0	2.04093	HLA-E	0	1.65332	SPARC	0	1.4112	HLA-C	0	1.53813	RCAN2	0	2.39033	PARD3	0	1.6988	HLA-DRA	0	2.17199	HLA-C	0	1.40924	PCDH15	0	7.12214	ITGA8	0	5.04538	CLEC14A	2.62582e-243	1.5217	DMD	0	3.05801	FRMD4B	7.77447e-160	4.43308	SLPI	4.2827e-232	7.43631	ST6GALNAC3	5.51059e-122
ABCC9	0	3.09251	IFI27	0	1.68878	RNASE1	0	1.95953	RGCC	0	1.99423	COX4I2	0	2.11708	S100A10	0	1.79046	PRKG1	0	1.7401	PDE1C	0	1.79854	VWF	0	1.42285	CLDN5	0	1.76659	PKHD1L1	0	6.2315	CNN1	0	5.76417	MYL7	9.9931e-243	2.75383	LDB3	0	3.22997	EFNA5	5.84208e-155	5.46969	TIMP1	3.59936e-230	3.97182	BICC1	1.21248e-118
EGFLAM	0	3.30516	HLA-C	0	1.41181	STOM	0	1.68142	HLA-B	0	1.63767	TIMP1	0	1.83081	LCN6	0	3.23132	MYL9	0	2.03874	ZEB2	0	1.91161	HLA-DRB1	0	1.81133	B2M	0	1.704	LINC02388	0	5.84101	PALLD	0	2.89484	HLA-DRB1	2.52081e-240	1.69047	LAMA2	0	3.48897	TSHZ2	6.34566e-145	3.73675	KRT19	6.76536e-229	9.18017	MIR99AHG	1.85228e-115
PDE1C	0	3.16833	RNASE1	0	1.61628	DUSP1	0	1.84919	IER2	0	2.19072	GJA4	0	1.85769	CD59	0	1.71138	RGS6	0	3.81233	MAML2	0	1.73284	PECAM1	0	1.4124	WARS	0	1.68472	ST6GAL1	0	4.25192	FLNA	0	2.89416	NFKBIA	1.91006e-237	1.54837	PALLD	0	3.68587	PROX1	2.03087e-130	7.1626	KCNT2	5.05474e-222	6.39332	FBXL7	7.9663e-114
GUCY1A2	0	3.16625	F8	0	1.71131	ENG	0	1.68583	IFI27	0	1.8463	CST3	0	1.25527	IFITM3	0	1.49076	PLA2G5	0	1.54042	RBMS3-AS3	0	1.72939	IGFBP4	0	1.55271	HLA-B	0	1.36128	POSTN	0	5.58366	MYLK	0	3.69052	HLA-A	5.08976e-231	1.30873	MLIP	0	4.69007	MAGI1	4.64805e-130	2.76944	CFH	1.38811e-221	4.42373	PLCB1	1.06454e-103
LHFPL6	0	1.85357	CD59	0	1.61667	HLA-B	0	1.63791	FABP5	0	1.77236	TAGLN	0	1.70756	EGFL7	0	1.47581	CALD1	0	1.13604	ABCC9	0	1.56648	HLA-DPA1	0	2.01585	EGFL7	0	1.33012	MYRIP	0	4.72242	NEXN	0	2.90868	SLCO4A1	4.7906e-222	2.31587	SGCD	0	4.64739	NRP2	1.46805e-124	4.65369	NPPA	1.13388e-195	4.11154	C7	3.90913e-103
NR2F2-AS1	0	2.54254	HLA-E	0	1.40854	IGFBP3	0	3.80314	JUNB	0	2.01743	ADIRF	0	1.26094	RNASE1	0	1.56514	CACNA1C	0	1.92297	SOX5	0	1.57996	LDB2	0	1.6403	CX3CL1	0	2.9561	TMEM132C	0	5.97956	ACTG2	0	7.31471	MTRNR2L12	3.19849e-211	2.14321	PDE4DIP	0	3.82744	TBX1	1.03771e-122	9.65772	EFNA5	3.94861e-190	5.43257	KAZN	3.32947e-101
PARD3	0	2.63562	RGCC	0	1.67819	CAV1	0	1.52717	CXCL2	0	2.31114	HIGD1B	0	1.6487	ID1	0	1.55683	KCNAB1	0	2.23846	PDGFRB	0	1.29725	EMCN	0	1.39537	TCIM	0	1.68186	PITPNC1	0	2.68228	ACTN1	0	2.3857	MYL4	1.76176e-210	3.7332	SORBS2	0	3.46341	SMAD1	2.3744e-122	4.17538	PKHD1L1	1.00528e-188	5.19154	PITPNC1	5.21051e-96
SOX5	0	2.56896	CAV1	0	1.31489	EPAS1	0	1.49467	FOS	0	2.44787	IGFBP5	0	1.55431	GNG11	0	1.52048	SLIT3	0	3.60275	MAP1B	0	1.61758	PLAT	0	3.94189	HLA-E	0	1.26505	CALCRL	0	2.92289	CSRP1	0	3.51069	HSPG2	2.43958e-193	1.47124	MYOM1	0	3.91134	APP	8.67062e-121	1.86945	RARRES1	5.02513e-188	5.4584	PLXDC2	1.28639e-95
CACNA1C	0	2.10382	SEC14L1	0	1.62337	ICAM2	0	1.78079	CLDN5	0	1.84524	BGN	0	2.11378	CLDN5	0	1.68024	PIP5K1B	0	3.54194	TFPI	0	1.50027	DUSP23	0	2.45266	ZFP36	0	1.45009	NRG3	0	6.05084	FHL1	0	2.81767	HLA-B	6.22303e-190	1.1574	NEXN	0	3.44106	RELN	6.09906e-116	7.9723	RBFOX1	2.52159e-172	4.81264	CELF2	2.10825e-95
MYO1B	0	2.64745	TMEM88	0	1.66599	SRP14	0	1.54993	HLA-C	0	1.48189	ACTB	0	1.09492	AQP1	0	1.7941	IGFBP5	0	2.07969	PTEN	0	1.52496	PTPRB	0	1.51696	CXCL1	0	3.62806	TMEM108	0	5.61098	SVIL	0	3.40529	HLA-DRB5	2.17757e-186	1.78367	TNNT2	0	2.92427	STOX2	1.44919e-111	3.89891	GFPT2	1.87941e-160	5.84098	RORA	3.10888e-95
RIPOR3	0	2.9672	ENG	0	1.39548	B2M	0	2.02685	TMSB10	0	1.90095	MT2A	0	1.15868	TMSB4X	0	1.69419	HES4	0	1.67054	ARHGAP10	0	1.63945	RPS23	0	1.37831	TMSB10	0	1.42141	CGNL1	0	7.01499	PDLIM7	0	2.70554	ID1	2.33775e-186	1.15568	PDE3A	0	2.51934	VAV3	2.76328e-108	4.51494	HAS1	9.51841e-159	9.83633	FNDC3B	7.14988e-95
ARHGAP10	0	2.47982	IFITM2	0	1.27112	RAMP2	0	2.04875	SOCS3	0	2.52806	CYGB	0	2.12294	ITM2A	0	1.71532	NTRK3	0	4.98063	PLA2G5	0	1.42504	IL6ST	0	1.61581	AFDN	0	1.55199	WWTR1	0	2.78697	ID4	0	4.06083	B2M	5.76391e-184	1.38912	CACNB2	0	2.81397	GPM6A	1.01085e-107	5.05335	PTGIS	3.91687e-146	5.02272	ABCA9	1.96549e-91
LPP	0	1.70998	BST2	0	1.45747	HLA-E	0	1.52502	DUSP1	0	1.65834	PDGFRB	0	1.0076	TMEM88	0	1.67417	LBH	0	3.1349	NLGN1	0	2.46146	AQP1	0	1.54331	MT-ATP6	0	1.46091	HMCN1	0	3.75043	CALD1	0	1.5626	SOX18	1.28636e-181	1.52922	CMYA5	0	4.19583	ST6GALNAC3	6.23887e-107	2.58053	MAGI2	1.77736e-143	3.38881	MGST1	5.00942e-91
CARMN	0	2.21953	WARS	0	1.673	CLEC14A	0	1.67308	HLA-A	0	1.49199	NOTCH3	0	1.47028	HLA-A	0	1.38605	CARMIL1	0	2.86432	ARHGAP15	0	2.02019	HLA-DPB1	0	1.97515	BIRC3	0	3.59755	ADAMTSL1	0	5.66495	SYNPO2	0	2.33429	GRASP	5.03331e-181	1.97106	TTN-AS1	0	4.32831	FOXP1	9.32339e-106	1.91356	C1R	2.86652e-141	3.00967	ZBTB20	5.19228e-90
PTEN	0	2.19862	S100A10	0	1.46508	MYL12B	0	1.46789	ITM2A	0	1.76805	ABCC9	0	1.17515	CD74	0	1.54619	TBX2	0	2.10894	EBF2	0	1.63573	PRCP	0	2.45778	HLA-DRB1	0	1.44514	CD9	0	1.81107	PPP1R12B	0	2.18507	WARS	7.09304e-171	1.33858	RBM20	0	4.34727	TGFBR2	5.45305e-105	2.16828	MSLN	2.89298e-139	10.8723	NAALADL2	1.50381e-88
AC012409.2	0	2.75702	HLA-A	0	1.24387	BST2	0	1.55778	CAV1	0	1.43357	TPM2	0	1.18907	LY6E	0	1.67502	ISYNA1	0	2.07287	NR2F2-AS1	0	1.39777	HLA-DRB5	0	1.77639	IFI27	0	1.27554	NPPA	0	3.5475	TPM1	0	1.43776	CD74	3.64593e-164	1.21349	PDLIM5	0	2.65032	RALGAPA2	6.27317e-105	3.00342	LINGO1	2.37779e-138	2.72924	ELMO1	4.55215e-88
EBF2	0	2.59616	IFITM3	0	1.2677	ID3	0	1.36271	SLC9A3R2	0	1.52706	MAP1B	0	1.03772	IL32	0	1.71237	LMOD1	0	2.53025	ARHGAP6	0	1.73385	MPZL2	0	4.63719	ACTG1	0	1.15071	LINGO1	0	2.67195	SLMAP	0	2.35642	HLA-DPA1	8.74521e-163	1.52328	TRDN-AS1	0	4.5916	DOCK5	5.54788e-102	4.72911	KRT18	3.69607e-138	5.34176	DCLK1	2.49711e-87
RGS5	0	1.73051	AQP1	0	1.67428	RPS28	0	1.45591	LGALS3	0	1.48684	NDRG2	0	1.41	S100A11	0	1.42863	MFGE8	0	1.42154	INPP4B	0	1.76048	ETS2	0	1.49652	F8	0	1.26762	MECOM	0	2.30073	CCDC3	0	3.27894	BTNL9	7.38481e-161	1.30405	NEBL	0	3.26915	MPP7	2.0535e-95	5.48511	ID2	6.26437e-134	2.87469	PTPRM	6.37107e-86
EBF1	0	1.91084	TMSB4X	0	1.415	CD74	0	1.52976	PPP1R15A	0	2.40755	KCNJ8	0	1.82424	IFITM2	0	1.34206	LPP	0	1.23695	DMD	0	1.3971	RPS2	0	1.32932	CAV1	0	1.09026	GNA14	0	5.25079	PLN	0	3.07577	RAMP3	1.07162e-158	1.29444	TECRL	0	4.39979	PGM5	2.50873e-95	2.52496	EFEMP1	1.00664e-132	5.77053	EXT1	1.31315e-83
GRK5	0	2.07907	ITGA6	0	1.77064	HLA-C	0	1.3717	KLF4	0	2.33394	EPS8	0	0.820235	LGALS3	0	1.42175	PDE3A	0	1.61749	ADGRB3	0	1.65135	TGFBR2	0	1.48287	ICAM2	0	1.29661	ITPR2	0	2.57603	SOD3	0	3.6917	HYAL2	2.08412e-158	1.52612	TRDN	0	4.46749	LYVE1	2.27583e-89	5.74892	MGST1	5.89498e-129	4.96634	PID1	1.1214e-82
ADGRB3	0	2.57925	SLC9A3R2	0	1.22615	VIM	0	1.54459	H3F3B	0	1.28258	2007-09-01	0	0.950394	HLA-E	0	1.35549	CACNB2	0	2.00841	PDE3A	0	1.47935	ACTN1	0	1.52727	MT-ND1	0	1.32693	ITGA9	0	3.37645	MSRB3	0	1.90115	MT-ND1	9.67474e-158	1.27212	FHOD3	0	4.74163	NXN	4.36857e-89	2.56652	SLC4A4	5.63216e-126	6.02558	LRMDA	1.93372e-81
MAML2	0	2.09909	TM4SF1	0	1.19957	PTPRB	0	1.69502	TM4SF1	0	1.48922	LGALS1	0	0.912972	ITGA6	0	1.82094	DSTN	0	1.57907	RBMS3-AS2	0	1.87463	VCAM1	0	4.50258	BST2	0	1.20673	BMPER	0	6.32341	CARMN	0	1.80418	RGCC	4.41865e-157	1.30831	PPP1R12B	0	2.88655	TSPAN5	7.52181e-89	5.11992	UPK3B	6.29778e-124	10.0777	BNC2	2.17657e-81
AL138828.1	0	2.50817	CA4	0	2.10399	SOX18	0	1.73223	RNASE1	0	1.49798	TFPI	0	0.998553	CA4	0	2.27328	PDGFRB	0	1.03951	FTX	0	1.20661	HYAL2	0	1.47485	MT-ND4	0	1.26048	AC007319.1	0	2.24966	SORBS1	0	2.71383	GSN	7.83869e-154	0.938955	PLEKHA5	0	2.99713	LINC02147	4.36216e-83	3.40397	SLC39A8	1.434e-123	6.06891	PDE4D	5.78521e-81
TFPI	0	1.95415	PDLIM1	0	1.36589	RPS27	0	1.45209	GNG11	0	1.46565	ISYNA1	0	1.35195	RHOC	0	1.45247	DMD	0	1.6646	GRK5	0	1.28212	RPS12	0	1.3198	CD74	0	1.16655	HIBCH	0	3.15436	SELENOM	0	2.63338	PDLIM1	1.41991e-152	1.09318	PLCL1	0	2.21755	MRC1	4.51066e-83	6.31178	KRT8	5.46779e-122	5.89681	FBN1	5.02623e-80
CPM	0	2.80265	ITM2A	0	1.44104	IFITM3	0	1.45197	EIF1	0	1.24493	SLC25A6	0	1.19428	ANXA3	0	1.6562	SLC8A1	0	1.77256	SYNPO2	0	1.72365	CMIP	0	2.11232	MT-CYB	0	1.20371	CYP1B1	0	3.33651	C12orf75	0	5.66902	AQP1	4.72003e-151	1.2827	MYOM2	0	4.6869	CNKSR3	4.45663e-82	4.14246	SEMA3C	5.58257e-121	6.36681	AC016831.7	1.84083e-77
NGF	0	2.56758	FTL	0	1.1712	LGALS3	0	1.40829	TCIM	0	1.71662	GPAT2	0	1.73606	CALM1	0	1.3837	CTNNA3	0	2.32745	SEMA5A	0	1.94099	RPS18	0	1.25943	SOX18	0	1.57375	RASGEF1B	0	2.6717	TTLL7	0	3.1945	ITM2A	6.25037e-151	1.24732	CDH2	0	4.59839	TC2N	7.1487e-82	5.24959	GRIP1	2.62275e-118	6.10344	DOCK4	2.50821e-77
SLC16A12	0	3.65948	MGLL	0	1.22668	DEPP1	0	2.64768	CD74	0	1.51866	CALD1	0	0.732246	FCN3	0	2.25856	IGFBP7	0	1.07374	CARMN	0	1.2531	POSTN	0	3.81259	TM4SF1	0	1.12628	ASAP1	0	1.70753	LTBP1	0	2.93751	MCF2L	5.40498e-150	1.66199	AKAP13	0	2.18906	CNTNAP3B	2.59389e-81	3.06444	SLIT3	1.76964e-117	3.33159	FOXO1	2.50821e-77
CD36	0	1.12346	GIMAP7	0	1.44582	RPL13	0	1.3329	TMSB4X	0	1.66491	STEAP4	0	1.12539	ANXA2	0	1.34253	MCAM	0	1.64933	CACNA1C	0	1.12843	RPS6	0	1.24681	LGALS3	0	1.12861	ARHGAP26	0	1.97094	FAM129A	0	2.05994	MT-ATP6	1.08286e-148	1.2908	AKAP6	0	3.74171	RHOJ	2.55878e-80	2.69316	MAST4	3.02815e-115	2.22448	GAS7	6.5429e-77
GUCY1A1	0	2.23168	BTNL9	0	1.64493	NDUFC2	0	2.0452	KLF2	0	1.69187	SOD3	0	1.67732	CAVIN2	0	1.55726	RBPMS	0	1.31614	RBPMS	0	1.17322	RPL13	0	1.089	STOM	0	1.0448	ENG	0	1.49824	COL14A1	0	4.02609	HLA-F	7.47567e-148	1.50031	ACTN2	0	3.91843	SEMA3D	2.95504e-80	6.27521	NAMPT	1.50963e-114	3.094	PTPRG	6.72722e-75
PLCL1	0	2.42563	MT-CO2	0	1.20576	RPL34	0	1.44075	BST2	0	1.46113	TPI1	0	1.01783	ICAM2	0	1.43984	PPP1R12A	0	1.33733	AC007319.1	0	1.46313	RPS3	0	1.21977	MT-CO3	0	1.22017	LEPR	0	4.10769	LPP	0	1.60537	MT-ND4	2.94956e-147	1.18512	SORBS1	0	2.54948	MAN1A1	9.60331e-80	2.73805	SULF1	1.12554e-112	5.21524	DLG2	1.09958e-74
STEAP4	0	2.43497	PECAM1	0	1.25334	FABP4	0	1.50348	S100A10	0	1.46472	ARHGDIB	0	1.31092	F8	0	1.39239	MALAT1	0	0.734855	LHFPL6	0	0.98158	HLA-DQB1	0	2.1458	PECAM1	0	1.12961	RALGAPA2	0	2.73837	RAMP1	0	4.53178	STOM	3.84936e-147	0.984477	CKMT2	0	3.67142	ZFPM2	2.19578e-79	2.18837	DAPK1	4.42973e-108	4.97982	NFIA	1.80189e-74
PDE7B	0	2.19649	FKBP1A	0	1.3277	TMSB4X	0	1.62894	NFKBIA	0	1.60533	C1R	0	1.51685	GYPC	0	1.71385	PPP1R12B	0	1.76391	PBX1	0	1.35367	ADGRL4	0	1.1807	CDH5	8.13555e-302	1.38272	TGM2	0	2.29468	CKB	0	3.22687	HLA-DRA	8.70474e-145	1.3677	RCAN2	0	2.36754	ARL4A	9.51129e-79	3.11067	WWC1	1.26623e-107	7.97094	TSHZ2	5.51044e-74
MAP1B	0	1.85073	CLEC14A	0	1.31775	PECAM1	0	1.3943	PDLIM1	0	1.51192	C11orf96	0	1.16067	RAMP3	0	1.70998	FAM129A	0	1.86667	UGGT2	0	1.86707	TGFBR3	0	2.53641	ADGRF5	6.42943e-296	1.10665	LRMDA	0	2.07789	CCDC107	0	2.26013	ACTC1	5.87382e-140	1.42935	ANK2	0	3.70565	SEMA6A	1.38115e-78	3.29086	CELF2	2.87577e-107	2.48462	CFD	4.18821e-73
SCN7A	0	2.92112	ABLIM3	0	2.01765	EFNB2	0	2.38527	CLEC14A	0	1.45376	H3F3B	0	0.752313	HYAL2	0	1.83474	NOTCH3	0	1.3627	REV3L	0	1.33046	NDRG1	0	1.81587	IFITM3	1.77833e-294	1.04496	SMOC1	0	8.01957	AEBP1	0	4.0015	TCIM	4.47637e-139	1.26842	FILIP1	0	2.35545	RASGRP3	6.10168e-78	3.28605	C1S	3.11945e-105	3.12572	FTX	4.60289e-73
ARHGAP6	0	2.38939	ID1	0	1.17102	PTMA	0	1.30541	TMEM88	0	1.51821	GGT5	0	1.35693	RAMP2	0	1.62906	ARHGAP10	0	1.18061	ASAP1	0	1.25773	NNMT	0	1.91367	CXCL3	3.5924e-292	3.17329	PDE4D	0	3.10198	KCNMB1	0	4.43044	MT-CYB	1.23797e-137	1.09067	SLC8A1-AS1	0	3.76712	KALRN	1.31947e-77	2.00286	EZR	1.85504e-104	2.96746	AC007319.1	2.67433e-72
RBMS3-AS3	0	1.86035	MT-ATP6	0	1.3234	GIMAP7	0	1.50124	CAVIN2	0	1.61248	NR2F2	0	0.956721	CRIP2	0	1.29943	MSRB3	0	1.54669	SGIP1	0	2.03149	RPS9	0	1.10211	MT2A	2.32185e-288	1.37057	HSPG2	0	2.03633	C11orf96	0	2.03118	ADGRF5	5.33433e-136	1.00164	THSD4	0	3.79257	TFF3	1.40737e-74	5.36876	MEIS2	2.83019e-104	2.66638	ACSM3	9.09756e-71
PTH1R	0	2.72123	MT-CYB	0	1.15988	H3F3A	0	1.35651	NEDD9	0	1.67253	AXL	0	1.27006	TM4SF1	0	1.26606	PALLD	0	1.71076	AC016831.7	0	1.19294	RPL28	0	1.16473	SEC14L1	4.1376e-287	1.15919	ACTN1	0	2.10413	CRYAB	0	1.98295	MT-CO1	1.46417e-134	1.05154	DLG2	0	2.71871	ITGA9	2.67463e-73	2.83331	PHACTR1	1.13048e-103	3.61678	PLEKHA5	1.66903e-68
ARHGAP42	0	2.62717	CD74	0	1.17362	RPS29	0	1.3592	IFITM3	0	1.36458	EDNRB	0	1.20237	CLIC5	0	1.98554	PACSIN2	0	1.38307	COL1A2	0	1.71703	NOSTRIN	0	1.59945	ITM2A	1.71136e-284	1.19497	EPB41L4A	0	2.17578	MTHFD1L	0	4.14258	MT-ND5	1.283e-130	1.05865	PDE7A	0	3.25794	PDPN	3.65218e-73	7.4546	BICC1	4.06548e-103	4.48183	CADPS2	1.19615e-67
RAD51B	0	2.61851	MT-CO3	0	1.17257	CALM1	0	1.2912	FTL	0	1.36718	ATP5F1B	0	0.9564	VAMP5	0	1.52905	MYLK	0	2.42473	ADGRL3	0	2.19025	RPS24	0	1.14186	CD59	4.72796e-283	1.08945	NPR3	0	5.48007	NTRK3	0	3.18627	CLDN5	8.88919e-129	1.25632	PRKG1	0	1.94787	LRMDA	3.65218e-73	2.17946	CUX1	4.216e-103	2.32582	SH3D19	2.24757e-67
SH3RF1	0	2.28291	VAMP5	0	1.4596	PPA1	0	1.73505	SRGN	0	1.39417	ITGB1	0	0.759943	GIMAP7	0	1.47684	CCDC3	0	2.89758	EBF1	0	1.04842	CLU	0	2.38293	MT-CO1	1.07958e-279	1.05225	AC020637.1	0	5.33304	C9orf3	0	1.57327	CDC37	4.71708e-128	1.00291	LARGE1	0	2.53904	COLEC12	1.71157e-71	5.94358	GPM6A	4.37422e-102	4.8136	LINC02147	5.22818e-67
PLCB4	0	2.01849	SPARCL1	0	0.765888	RPS18	0	1.31012	EGFL7	0	1.26792	MYO1B	0	0.855045	WARS	0	1.50718	AXL	0	1.70375	FRMD3	0	1.06343	RPS8	0	1.13666	SRGN	1.02714e-277	1.04949	ELMO1	0	2.27991	CLU	0	2.93617	BST2	1.07194e-127	1.04231	PDE1C	0	1.89644	LDB2	2.14797e-71	1.64351	SOX6	7.82059e-99	3.56431	ANO2	5.58331e-67
ZEB2	0	2.0892	ADGRF5	0	1.23485	HLA-A	0	1.25182	STOM	0	1.26329	DLC1	0	0.771671	PCAT19	0	1.91074	ITGA8	0	3.44088	DIAPH2	0	1.21539	NAMPT	0	1.52397	MT-CO2	4.0717e-275	1.08043	AC016831.7	0	1.70144	FN1	0	2.15257	MT-CO3	3.22925e-126	1.07201	PRKN	0	2.29606	TANC2	1.40834e-69	3.85076	CXADR	1.49692e-98	6.7442	TGFBR3	1.821e-66
BMP5	0	3.08928	FTH1	0	1.10118	FABP5	0	1.34323	IL32	0	1.59779	CEBPB	0	1.51954	AQP3	0	3.02811	RERGL	0	4.41786	RGL3	0	1.98154	RPS15A	0	1.17498	ANXA3	5.14096e-268	1.23619	NFIB	0	1.26386	RCAN2	0	1.53618	SLC9A3R2	4.21857e-126	0.935032	MYH7	0	2.89947	ELK3	1.17459e-68	2.08114	NFKBIZ	7.37058e-97	3.26908	LAMC1	5.39416e-66
DENND2A	0	2.53293	ICAM2	0	1.26674	RPL11	0	1.19607	HSPB1	0	1.77548	ASAH1	0	1.09979	SRP14	0	1.17132	SOD3	0	2.49107	PDE10A	0	1.8157	PRSS23	0	1.77541	HLA-DRB5	5.75498e-268	1.4697	INHBA	0	7.28269	SPEG	0	4.06562	A2M	3.26211e-125	0.887863	LRRTM3	0	3.86669	NFAT5	5.03494e-67	1.81668	CEBPB	8.20951e-97	2.91239	AKAP13	1.99401e-64
REV3L	0	1.89963	FABP4	0	1.1688	CD34	0	1.71152	ICAM2	0	1.38246	CD63	0	0.722822	RBP7	0	1.80232	EDNRA	0	1.69943	ZBTB20	0	0.891932	EGFL7	0	0.903738	FLT1	5.91998e-267	1.01495	RAPGEF5	0	1.82385	PPP1R12A	0	1.38151	TNNT2	1.96067e-123	1.57461	SVIL	0	2.91473	RAB11A	9.03779e-65	1.52999	LSAMP	4.49783e-96	5.09497	GMDS	1.34912e-63
MSC-AS1	0	2.54833	LY6E	0	1.30355	RHOB	0	1.56468	HLA-DRB1	0	1.57315	C20orf27	0	1.77199	MYL12A	0	1.10436	DGKG	0	3.41656	NBEAL1	0	1.2002	RPS4X	0	1.17902	LY6E	3.71359e-264	1.14721	MIR99AHG	0	2.10073	LBH	0	2.49455	SHANK3	7.14254e-123	1.69407	PLCXD3	0	4.10627	SNTG2	2.29288e-64	4.24856	PARD3B	1.05185e-93	2.61378	PARD3B	6.49801e-63
PDE3A	0	1.75737	CAVIN2	0	1.37769	FAM107A	0	1.61223	ANXA3	0	1.4826	FAM213A	0	1.38397	S100A6	0	1.24237	FILIP1	0	1.46134	SH3RF1	0	1.38919	RPS27A	0	1.04911	HLA-DRA	2.01232e-262	1.26735	IL1R1	3.1087e-305	2.98304	MRVI1	0	2.24854	CXCL2	9.84828e-123	1.30417	FHIT	0	3.38669	ZDHHC14	2.421e-64	3.45396	RASGEF1B	2.6795e-93	2.52146	COL6A3	1.14808e-61
INPP4B	0	2.10916	MYL12A	0	0.996666	RPS14	0	1.24619	DNAJA1	0	1.86437	COL1A2	0	1.20331	MGLL	0	1.21631	LINC01568	0	4.33967	PDE8A	0	1.27809	RPL11	0	0.997786	LGALS1	3.77488e-260	1.11616	FRMD4B	1.05154e-301	3.58653	HSPB1	0	1.86108	IFI27	2.78645e-121	1.0436	PKP2	0	4.47635	EFEMP1	2.58185e-63	5.18077	BICDL1	3.00225e-93	5.32046	GLIS3	1.63364e-61
PDE8A	0	1.94331	ANXA2	0	1.09724	CAPZA2	0	1.41094	IFITM2	0	1.21343	DCN	0	1.1193	BST2	0	1.25276	FLNA	0	1.47646	CCDC102B	0	2.12595	RPL32	0	1.08359	RGCC	5.90166e-260	1.12195	SLCO2A1	1.07732e-297	3.67552	MYL6	7.41387e-298	1.4497	SRGN	5.53774e-119	0.968656	ABLIM1	0	2.15698	NR2F1	2.88073e-63	7.99158	FOS	5.32847e-91	1.80575	CALCRL	3.80128e-61
CD38	0	3.19028	ADGRL4	0	1.43903	POMP	0	1.29748	F8	0	1.30335	PPP1R14A	0	0.794248	FABP4	0	1.31551	ATP1A2	0	2.29572	RBMS3	0	1.26617	HLA-DQA1	0	3.13704	ID1	1.72729e-257	1.0403	PTGIS	5.18092e-296	4.58581	MCAM	8.9959e-297	1.72448	LY6E	1.72742e-118	1.05681	CAMK2D	0	2.0156	PLSCR4	5.06867e-62	2.65687	MCTP2	1.96252e-90	7.2376	FOXN3	5.441e-61
ADAMTSL3	0	2.63962	GYPC	0	1.50696	F8	0	1.37149	GADD45B	0	1.91201	THBS4	0	1.5682	FKBP1A	0	1.31949	AC100803.3	0	3.47874	AC012409.2	0	1.2111	RPL12	0	1.19075	GRASP	1.25228e-256	1.85001	PECAM1	3.41302e-292	1.31891	EDIL3	8.67085e-292	4.74827	NECTIN2	7.13711e-118	1.25203	PSD3	0	2.21514	GLIS3	8.14592e-61	3.69739	SLIT2	2.10736e-86	5.68616	RALGAPA2	1.19642e-60
HIGD1B	0	2.24357	MT-ND4	0	1.12816	NOTCH4	0	1.78985	ANXA2	0	1.21884	EPHX1	0	1.05195	FTL	0	1.1939	NTN4	0	2.23117	NGF	0	1.45781	EEF1A1	0	1.03285	MT-ND2	1.47612e-255	1.02553	CDH11	2.91286e-280	3.01289	KCNMA1	1.08033e-286	4.89546	ADGRL4	7.45033e-118	1.05883	PXDNL	0	3.69382	FLT4	1.06244e-60	4.47396	CALB2	3.45637e-86	10.4405	FOXP1	2.26069e-60
CLMN	0	2.11178	CDH5	0	1.51707	RPLP2	0	1.23777	FKBP1A	0	1.3463	GAPDH	0	0.696638	PECAM1	0	1.23517	TBC1D1	0	1.66301	PDZD2	0	1.03584	ELK3	0	1.48157	SOD2	1.84836e-254	2.55927	PTPRM	4.21517e-277	1.44403	NUPR1	6.41864e-284	2.07842	CDH5	4.04992e-117	1.13873	ZFPM2	0	1.92089	ADAM19	1.89695e-59	4.27929	SERPING1	3.01545e-85	1.99958	USP53	2.87448e-60
RAPH1	0	1.98437	STOM	0	1.01327	KLF2	0	1.45052	ATF3	0	2.70087	SELENOM	0	0.899425	ESAM	0	1.26404	MRVI1	0	2.24446	NID1	0	1.59593	HSPG2	0	1.34259	IRF1	1.20002e-247	2.01254	OPCML	2.24958e-273	5.53494	NDUFA4	3.68639e-278	1.74572	FAM107A	5.80808e-116	1.18363	PDZRN3	0	3.93373	ABI3BP	2.55793e-58	4.585	PRKD1	1.59961e-84	3.02081	MED13L	1.14052e-58
NBEAL1	0	1.64949	CALM1	0	1.07194	RPS15A	0	1.26884	HSPA8	0	1.64673	GUCY1A2	0	0.687086	FTH1	0	1.14952	KLHL23	0	1.38981	MYO1B	0	1.17835	RPL37	0	1.21785	CEBPD	4.67591e-245	1.12452	BACE2	1.32531e-269	2.7404	VIM	2.43026e-275	1.587	MMRN2	3.83757e-114	1.21127	IL1RAPL1	0	2.65157	PARD6G	8.75319e-58	5.72301	ABI3BP	1.83192e-81	5.09542	NAV3	1.87623e-58
APBB2	0	1.49632	IL32	0	1.32242	RPS19	0	1.23349	WARS	0	1.44108	RASD1	0	1.75105	CAV1	0	1.04914	SLC38A11	0	3.20467	STK39	0	1.57985	RPL10	0	0.900413	GNAI2	1.28168e-237	1.21084	PRKCH	2.90561e-267	2.2117	SORBS2	1.2902e-273	1.56068	AFDN	2.97464e-113	1.10503	MYOZ2	0	3.62745	CSGALNACT1	7.808e-57	2.78653	CFB	9.76468e-81	7.45413	AKT3	1.87623e-58
AC016831.7	0	1.57269	ANXA3	0	1.35637	RPL39	0	1.30573	MYL12A	0	1.11855	ADAMTS4	0	1.30425	RPS28	0	1.10821	AKAP6	0	2.96199	CBLB	0	1.50871	RPS3A	0	1.12975	MT-ND3	3.92483e-236	1.07531	GNA14-AS1	1.0262e-266	5.60287	PDLIM5	3.4126e-273	1.39007	XAF1	2.43912e-112	1.54063	MALAT1	0	1.08557	PARD3B	1.27494e-56	2.54758	RARRES2	4.81459e-78	4.00987	AUTS2	5.09308e-58
GPHN	0	1.65808	MT-ND3	0	1.1466	GIMAP4	0	1.72188	AQP1	0	1.46371	CRISPLD2	0	1.05916	CLEC14A	0	1.229	SMOC2	0	2.05826	CDK14	0	1.78951	RPL30	0	1.06937	FADS3	7.04706e-235	1.59011	GATA4	6.22293e-260	2.7583	BGN	7.61022e-272	2.0527	ITGA6	4.94844e-111	1.11096	PDZD2	0	1.68566	NR2F1-AS1	4.24034e-56	5.66596	ROR2	1.66303e-76	6.47053	AHI1	7.36282e-58
STK39	0	2.5322	MT-ND2	0	1.03771	RPL36	0	1.23554	VWF	0	1.18254	EFHD1	0	1.19251	TCIM	0	1.35371	GPRC5C	0	2.45729	COL4A2	0	1.21971	RALGAPA2	0	1.96525	TPT1	3.63608e-229	0.947698	CHSY1	3.6846e-254	2.21499	TNS1	2.19237e-268	1.32332	MT-CO2	4.99789e-108	0.957839	DTNA	0	3.00383	PLEKHG1	1.35685e-54	2.28057	MYL7	1.36096e-75	2.81736	ARL15	2.46783e-57
DAAM2	0	2.45172	PHACTR2	0	1.39519	VWF	0	1.21818	CD59	0	1.27722	JUNB	0	0.865539	TAGLN2	0	1.15583	TLE1	0	1.67291	UBE2E2	0	1.37155	HEG1	0	1.71547	MYL12A	1.12279e-226	0.848501	NTN1	5.62964e-254	4.14162	COL6A2	9.05608e-265	1.16389	MB	2.54119e-106	1.41337	EXOC6B	0	2.17855	SASH1	1.96625e-54	1.58555	KLF6	9.95145e-75	1.75237	SNED1	6.25535e-57
FTX	0	1.32985	MT-ND1	0	1.08615	S100A11	0	1.25315	LY6E	0	1.37586	NGF	0	0.940532	KLF2	0	1.30271	CPE	0	1.17286	AC003991.1	0	2.41384	CYYR1	0	1.1531	TAGLN2	2.37042e-226	0.958129	CMIP	6.23426e-245	2.47463	SH3BGRL	5.56392e-264	1.53419	NPDC1	5.18547e-106	1.22801	ESRRG	0	4.32658	SCN3B	3.42021e-54	5.5871	SLC26A3	4.96411e-73	2.64054	SIK3	7.74865e-57
ZFPM2	0	1.97056	MT-CO1	0	0.970985	MECOM	0	1.74516	EGR1	0	2.4969	COL6A2	0	0.839665	HLA-DRB1	0	1.37302	CLMN	0	1.29586	CD44	0	2.31244	NPDC1	0	1.26142	HYAL2	3.3165e-224	1.33148	PCAT1	3.77789e-237	3.41805	TCEAL4	1.02209e-262	1.87117	GIMAP7	5.11136e-105	1.03662	LPP	0	1.52444	TANC1	2.43983e-52	2.08197	NEBL	1.57286e-72	2.47134	PCDH9	2.54718e-56
DIAPH2	0	1.61856	SRGN	0	0.990929	RPL32	0	1.24195	FTH1	0	1.22351	CHCHD10	0	1.21025	POMP	0	1.10598	DOCK8	0	4.44358	CLMN	0	1.27098	CYP1B1	0	2.29086	FKBP1A	1.06866e-223	1.02985	NAV3	3.94939e-236	3.84637	KANK2	4.88555e-259	1.97791	ICAM2	9.44512e-105	0.960404	KANK1	0	2.30752	ELMO1	9.74765e-52	1.99177	ST6GAL1	2.08765e-72	2.83494	MAGI1	5.4903e-56
NR2F2	0	1.7227	AFDN	0	1.42304	RPL41	0	1.22949	HLA-DRA	0	1.47413	TUBA1A	0	1.05674	RAC1	0	1.07288	PGF	0	2.67978	AKT3	0	1.07607	RPL36	0	1.03283	S100A10	8.80736e-221	0.975077	FOXO1	9.10541e-234	2.42966	FXYD1	2.96427e-258	2.9489	ETS2	1.42342e-104	1.11403	NCAM1	7.04647e-305	4.69191	AC007319.1	3.55715e-51	1.85743	PDPN	9.01006e-70	7.11377	ARHGAP24	8.58391e-56
KLHL23	0	2.25013	CDKN1C	0	1.80279	GNG11	0	1.24588	HSP90AB1	0	1.35379	CD9	0	0.669742	MYL6	0	0.909113	NUDT4	0	1.99335	HIP1	0	1.32477	RPL26	0	1.167	RNASE1	1.39885e-218	0.910044	SETBP1	3.02117e-231	1.88949	HACD1	2.5087e-257	2.93058	PTPRB	9.46494e-104	0.861018	OBSCN	9.81821e-304	3.84269	DST	2.96282e-50	1.39548	DPYD	7.87358e-67	1.68675	COL8A1	9.82682e-56
PBX1	0	1.7137	GNAI2	0	1.36764	IFI6	0	1.78759	CDKN1A	0	2.29289	OAZ2	0	1.06304	FLT1	0	1.05411	ARHGEF7	0	1.36815	FKBP5	0	1.41136	RPLP1	0	0.908195	IL6	6.17155e-218	2.61264	DOCK4	8.98762e-229	2.11303	FBLIM1	4.58437e-257	2.10209	PIK3R3	1.94251e-103	1.51416	TENM2	6.8704e-301	4.51444	ASAP1	3.36033e-50	1.35844	CD200	6.65417e-65	4.03496	HIF3A	1.45977e-55
ARHGAP15	0	2.40383	FLT1	0	1.00792	RPS12	0	1.25688	CALM1	0	1.17927	LHFPL6	0	0.574257	FAM107A	0	1.36774	MTHFD2	0	1.50725	GUCY1A1	0	1.14426	IL33	0	2.25558	SLCO4A1	1.6171e-217	1.73959	CADPS2	6.85658e-227	2.10418	PPP1R14A	3.59979e-255	1.69673	ADAM15	4.47721e-103	1.24402	RBFOX1	4.20772e-298	3.33877	STON2	3.77634e-50	5.13097	SGK1	3.26528e-64	2.37603	FOXP2	1.5593e-55
DMD	0	1.35033	MYL12B	0	0.973224	EGFL7	0	1.15977	GIMAP7	0	1.30358	CYCS	0	0.933342	ADGRF5	0	1.1096	ACTN1	0	1.30758	LINC00486	0	1.46559	THBD	0	1.77596	ETS2	1.16285e-214	1.29503	FCHSD2	1.77194e-226	1.73075	ANTXR1	5.27585e-252	2.35845	PLVAP	5.51983e-103	2.53592	ARHGAP10	1.10186e-296	1.61463	MAF	6.41653e-50	4.12354	TXNRD1	7.78447e-64	2.37274	SLIT2	2.12339e-55
THBS4	0	2.96862	ITGA1	0	1.14475	CDH5	0	1.52369	CYR61	0	1.81143	FABP4	0	0.699302	STOM	0	0.978915	UBA2	0	1.08558	MIR4435-2HG	0	1.1458	RPL7A	0	1.05986	CLEC14A	3.77258e-211	0.973029	ECE1	7.28653e-222	1.88304	SMOC2	2.28822e-244	1.88522	NDRG1	4.36455e-101	1.37413	C15orf41	4.55973e-294	3.71012	DLG1	7.41687e-50	2.17001	PATJ	1.68331e-63	2.54547	ABCA10	3.46324e-55
KCNAB1	0	1.89719	RPS28	0	0.926141	IFITM2	0	1.17643	BTG2	0	1.9397	PLAC9	0	0.878041	CDKN1C	0	1.67396	NDUFA4L2	0	1.55594	KCNAB1	0	1.29376	TPT1	0	1.09511	EIF1	2.77222e-210	0.776732	NAALADL2	1.18605e-218	2.71578	ILK	1.48651e-240	1.4022	IGFBP4	1.37944e-100	0.905737	SAMD4A	1.75318e-291	2.73077	MACF1	7.78393e-49	1.31053	MT1E	3.42612e-62	1.84037	WWOX	5.61535e-55
AC008250.1	0	3.21634	S100A16	0	1.48107	BTNL9	0	1.54797	SDCBP	0	1.2637	PROCR	0	1.12828	PPIC	0	1.72918	CCDC107	0	1.81829	PTPRG	0	0.811904	RPL10A	0	1.03482	GNG11	1.60916e-209	0.89532	CCSER1	8.52973e-218	3.64196	RBPMS	4.33189e-240	1.26382	ITM2B	6.30504e-100	0.773872	NLGN1	7.09845e-291	2.25134	UTRN	1.24659e-48	1.07348	ZFPM2	9.16013e-62	1.66019	TBX20	1.13969e-54
IMMP2L	0	1.55984	PTPRB	0	1.29918	RPL3	0	1.20109	ACTG1	0	1.11825	SERPING1	0	0.891885	BTNL9	0	1.32169	SORBS2	0	1.47352	ARHGAP42	0	1.25551	ARL4A	0	1.9626	GYPC	1.45529e-207	1.17779	GULP1	1.30742e-216	3.03076	COL6A1	4.60172e-240	1.34761	ESAM	9.60368e-100	0.893492	MYO18B	1.73402e-287	4.47463	LIMS1	3.30364e-48	1.92482	DUSP1	1.30232e-61	1.20818	ABCA9-AS1	1.61302e-54
ARHGAP26	0	1.44962	UBC	0	0.880379	RPS27A	0	1.17763	EMCN	0	1.20018	COX5B	0	0.750409	MT-CO2	0	1.07297	LAMA3	0	2.79126	FNDC3B	0	1.12248	APP	0	0.90992	UGCG	2.08902e-206	1.79711	ITGA10	3.60182e-216	3.95246	ADIRF	4.68333e-239	2.2429	NOTCH4	1.28341e-99	1.15987	CERS6	1.20752e-286	2.06941	PIEZO2	5.43303e-48	6.01017	PTPRQ	1.90096e-60	6.92313	RBMS3-AS3	2.40373e-54
ZFHX3	0	1.4062	EMCN	0	1.12275	NPDC1	0	1.68867	UBB	0	1.27845	FLNA	0	0.964148	MYL12B	0	0.991966	MAP3K20	0	1.27763	RASAL2	0	0.922868	FLI1	0	1.44861	FABP5	1.44327e-202	0.883236	NRXN3	2.88781e-212	4.84855	TLN1	4.76356e-238	1.79195	S100A10	2.24335e-99	0.875698	ERBB4	2.27008e-286	3.76157	SNCA	1.18127e-47	6.38396	CYSTM1	2.64607e-60	1.72059	ABLIM1	3.75252e-54
CHD9	0	1.2572	RPL36	0	0.901506	EEF1A1	0	1.20408	VAMP5	0	1.28639	ATP5F1D	0	0.908275	PDLIM1	0	1.10631	GUCY1A1	0	0.949147	AGAP1	0	1.38388	JAM2	0	1.54103	BTNL9	4.87778e-202	1.15637	DOK5	2.18129e-205	4.69847	ACTB	3.00592e-236	1.41066	IFNGR1	1.51685e-98	1.10307	MAGI1	3.24346e-286	1.98088	DOCK9	3.46548e-47	1.5457	2003-03-01	3.19968e-60	4.1101	EXOC4	3.75252e-54
MIR4435-2HG	0	1.60803	TCIM	0	1.16791	RPS11	0	1.24405	TAGLN2	0	1.14656	CEBPD	0	0.739869	CARHSP1	0	1.50939	SOX5	0	1.1133	ADCY3	2.79772e-307	1.68338	RPLP0	0	1.09424	MT-ND5	1.61589e-197	0.935797	BMPR2	3.46601e-205	1.47558	HSPB6	3.95301e-235	2.98747	SEC14L1	2.65419e-98	0.792157	TACC2	3.20332e-285	2.93154	AL357507.1	7.92678e-47	5.39256	AC139491.7	1.41333e-59	9.57631	CFH	1.34325e-52
ZBTB20	0	1.01841	RHOC	0	0.982237	RPL37A	0	1.20097	SEC14L1	0	1.1877	PHLDA1	0	1.735	EMCN	0	1.16215	SYNPO2	0	1.19317	SLC39A11	2.86675e-307	1.5163	CXorf36	0	1.25683	TYMP	1.08339e-195	1.64856	PLVAP	4.74321e-205	2.91424	CSRP2	3.78496e-233	2.0506	LGALS3	7.42795e-98	0.841991	MITF	5.10409e-284	3.62811	ANTXR2	4.5761e-46	4.06859	ALDH1A2	3.21768e-59	4.18344	ABI3BP	1.79069e-52
NOTCH3	0	1.91299	TSPAN13	0	1.7063	RPL18A	0	1.22192	APOLD1	0	1.59218	RPLP0	0	0.727843	HLA-DRA	0	1.25213	ATP10A	0	3.40051	CHD9	6.04602e-307	0.87473	IL1R1	0	1.93995	HLA-DPA1	2.14746e-195	1.22068	SIK3	3.61855e-203	1.65615	FILIP1	3.8692e-233	1.32126	RNASE1	8.50998e-98	0.83441	PARD3	5.44459e-282	1.51141	CALCRL	1.17113e-45	1.76864	DPP6	2.24509e-58	4.84471	TCF12	2.25103e-52
RNF152	0	2.15664	S100A11	0	0.916428	S1PR1	0	1.63391	HSPE1	0	1.68398	LDHB	0	0.939067	PSMB9	0	1.42752	NR2F2-AS1	0	0.973848	CRISPLD2	8.15106e-303	1.57299	RPL15	0	0.948128	CFLAR	6.33821e-191	0.993236	PDE7B	1.46244e-201	1.46936	DMPK	2.16319e-231	2.71371	PLXNA2	1.576e-97	1.55727	GALNT17	7.73107e-282	4.64222	NRG3	1.41338e-45	3.86693	CDON	4.72389e-58	3.91086	STAG1	7.11617e-52
FIGN	0	2.47857	TPT1	0	0.902374	RPS24	0	1.18263	SRP14	0	1.05576	MTHFD2	0	1.01437	CFL1	0	0.978725	OAZ2	0	1.56847	PARM1	2.43334e-301	2.84744	RPL5	0	1.04787	CDC37	4.62106e-190	0.990338	QSOX1	5.28458e-201	3.4049	DES	2.19575e-223	2.03367	ACTG1	3.35822e-97	0.804352	CBLB	1.63214e-281	1.95021	TNXB	4.62984e-45	2.29231	PLEKHA7	1.8337e-57	3.35013	VPS13B	8.9831e-52
ADAMTS12	0	2.96902	CYYR1	0	1.39728	SEMA3G	0	4.21724	PECAM1	0	1.08511	HSPB1	0	0.705003	ATP5F1E	0	1.04364	PLCE1	0	1.51261	MKLN1	1.18108e-298	0.97243	VIM	0	0.919534	HLA-F	7.23723e-186	1.33442	MBNL1	5.38323e-201	1.19341	RERGL	1.98989e-221	3.90219	ATP1A1	1.32255e-96	1.17126	AC011287.1	7.22599e-280	3.70967	GAS7	8.07237e-45	4.67819	TLL1	3.49829e-56	4.37389	LDLRAD4	2.49003e-51
RORA	0	1.81644	FCN3	0	1.56874	TAGLN2	0	1.20835	SLC2A3	0	1.42822	TPPP3	0	2.25357	ADAM15	0	1.55355	NET1	0	3.22644	STAG1	7.52139e-294	0.963733	MARCKSL1	0	1.41281	LAP3	9.41166e-186	1.19468	NFIA	4.1519e-200	1.28041	TGFB1I1	3.85261e-221	1.81839	CFLAR	1.52093e-96	0.819158	CCSER1	9.64547e-278	3.57508	FBXL7	1.68226e-44	1.69042	ERRFI1	6.66209e-56	4.32317	PDXDC1	2.5417e-51
COL5A3	0	2.76169	SOX18	0	1.2349	RPL35A	0	1.14989	ADGRL4	0	1.25653	PFN1	0	0.715846	MT-CYB	0	1.01398	ENPEP	0	1.28745	CNTN4	4.00513e-292	1.98019	PKP4	0	2.08634	ADGRL4	2.56189e-185	1.04442	PLXDC2	6.5717e-200	1.50695	MYH10	5.53013e-220	3.43111	EMCN	2.4808e-96	0.847211	SYNPO2	1.68332e-277	1.82467	EPS15	2.89522e-44	1.74296	MAP3K8	8.01356e-56	2.59224	FKBP5	4.29487e-51
VPS13D	0	1.79728	DUSP1	0	0.903838	RPL21	0	1.18745	LPAR6	0	1.37059	ITM2C	0	2.18887	MT-CO3	0	1.03055	ITGA7	0	1.21899	DAAM2	2.71509e-290	1.30759	ECSCR	0	1.28016	ANXA2	8.63022e-182	0.810907	ATP8B1	1.70929e-198	2.15005	ARID5B	2.81867e-219	1.40737	FABP5	3.16613e-95	0.904216	CDH13	7.80062e-277	2.09062	FLRT2	3.52401e-44	5.24929	SIK3	9.65485e-56	1.76756	MAGI2	4.89871e-51
SEMA5A	0	2.35509	RPS19	0	0.831082	VEGFA	0	2.77658	MGLL	0	1.0792	PEBP1	0	0.988462	EIF1	0	0.831448	PPM1L	0	2.14722	ZFPM2	1.01987e-283	1.09241	OLFM1	0	2.95373	RAMP3	2.2068e-181	1.14943	CACNA2D1	4.8096e-197	1.61176	NTRK2	1.97794e-217	2.62769	SYNE2	4.12337e-95	0.837576	TMEM178B	1.69005e-276	4.771	HECW2	2.49613e-43	2.58076	SYNE1	4.30505e-55	1.41726	FCHSD2	6.41017e-51
ITGA7	0	2.03606	MCF2L	0	1.80371	RPS15	0	1.11381	S100A16	0	1.38057	PLA2G5	0	0.44106	YWHAH	0	1.47874	MYOCD	0	2.72147	SLIT3	1.79982e-283	2.42953	RPL39	0	1.09027	EEF1A1	1.52758e-180	0.804855	DAPK1	5.9309e-196	4.66176	CAVIN3	5.16457e-215	1.71863	MYL12A	1.14885e-94	0.733672	ATP2A2	2.37923e-276	2.20996	NHSL1	5.23953e-43	3.18026	PROCR	5.91766e-55	1.98012	LTBP1	1.05276e-50
AC007319.1	0	1.56346	ATP5F1E	0	0.95136	TMEM88	0	1.30381	ID1	0	1.05946	GAS6	2.63524e-305	1.19596	MT-ND4	0	1.04059	GRIP2	0	3.78946	LIN7A	2.36257e-283	1.85122	RPL3	0	0.977292	FAM107A	2.72556e-175	1.08938	TIMP1	3.31496e-193	1.80711	CCNI	9.55706e-214	1.26399	PXN	8.18348e-94	1.44598	INPP4B	5.36806e-276	1.7425	PLXDC2	3.69961e-42	1.52906	TNXB	1.1788e-54	2.21745	EIF4G3	1.86389e-50
CPE	0	1.75146	S1PR1	0	1.36376	CRIP2	0	1.15389	ACTB	0	1.03468	2004-09-01	8.93016e-304	1.2602	HLA-DPA1	0	1.32039	NTRK2	0	2.9857	CPM	7.78937e-280	1.28327	CEMIP2	0	2.0058	CA4	3.33275e-168	1.351	SERPINB1	4.83133e-193	2.97273	DTNA	1.68805e-208	2.57429	LDB2	3.12702e-93	0.798623	TBC1D4	1.07971e-273	3.2657	PPP1R2	4.30245e-42	1.886	CRIM1	3.1776e-54	1.59343	CBLB	3.02545e-50
MKLN1	0	1.40968	CD34	0	1.41308	RAC1	0	1.14037	PTMA	0	1.07349	SMIM3	2.31841e-302	1.25226	SERF2	0	0.917327	CRTC3	0	1.53491	PRKN	9.22855e-280	1.20403	HLA-DMA	0	1.69943	SLC9A3R2	2.22286e-167	0.754379	NOSTRIN	5.19894e-186	1.9592	WDR1	1.85168e-208	1.72436	CD59	2.75653e-92	0.857341	DPY19L2	1.35103e-273	3.31132	IL7	6.54776e-42	4.33325	ARID5B	4.55775e-54	1.80944	ITPR2	3.16329e-50
ZEB1	0	1.40347	SRP14	0	0.802783	RPLP1	0	1.10431	GYPC	0	1.30476	APOD	6.08523e-301	1.56354	RPL36	0	0.922765	TTLL7	0	2.53079	RERG	4.14441e-279	1.71685	SELE	0	4.27772	S100A16	4.14636e-164	1.12496	FHIT	2.31991e-182	2.78566	PRUNE2	2.73078e-205	3.74792	RASIP1	7.83336e-92	1.47961	C9orf3	2.21375e-273	1.82617	TRMT9B	1.0004e-41	4.74154	AP000561.1	5.86094e-54	8.37714	TMEM132C	5.31596e-50
PTPRG	0	1.00488	TAGLN2	0	0.922067	PALMD	0	1.55693	CA4	0	1.70436	SLC25A5	1.18614e-298	0.89844	PPP1R14A	0	1.05553	ZBTB7C	0	4.34807	NR2F2	1.06102e-278	1.01614	RPL18	0	0.931103	ENG	8.78299e-164	0.766358	RERE	1.63105e-181	1.42155	CRIP1	2.56484e-204	2.46423	TAP1	3.82026e-91	1.71031	LMO7	1.01514e-272	3.69156	PPP3CA	1.22913e-41	1.6299	ROR1	2.30757e-53	3.78126	TTC28	6.46024e-50
CACNA2D1	0	1.86267	LDB2	0	1.02184	ANXA3	0	1.33961	FAM107A	0	1.32982	ATP5MC3	5.35063e-298	0.809994	SOX18	0	1.32963	CHCHD10	0	1.49736	TCF12	8.70557e-277	1.0022	PIK3C2A	0	1.23773	IFITM2	3.13946e-163	0.745545	FBXL7	2.56161e-180	1.59089	VCL	3.85337e-204	1.29402	CAVIN2	1.28674e-90	0.970322	RABGAP1L	1.08555e-271	2.03229	PDE4D	3.0583e-41	2.31191	STEAP2	3.15257e-52	5.78462	ZFAND3	7.84249e-50
CACNB2	0	1.68917	FMO2	0	1.57385	RPL9	0	1.18005	RHOC	0	1.07388	COL3A1	1.02331e-284	1.39872	ACTB	0	0.881255	SCN3A	0	2.18011	SETBP1	1.85703e-276	1.30126	RPS28	0	0.960544	MT1X	8.14244e-163	1.41725	DENND1A	1.41541e-179	1.98114	HCFC1R1	1.1661e-203	2.23811	ABLIM3	4.5356e-90	1.10056	PHACTR1	2.88508e-271	3.29701	ZBTB20	1.04697e-40	0.922547	UBE2E2	3.24195e-52	1.51308	SBF2	3.03465e-49
BCAS3	0	1.59801	A2M	0	0.749075	SOX17	0	1.9204	CYYR1	0	1.3389	CD36	9.5984e-277	0.511259	ADGRL4	0	1.17001	DLC1	0	0.720332	COL6A2	2.12819e-274	1.0047	COL15A1	0	2.49746	ACTB	2.13606e-161	0.732107	ANGPTL4	3.40034e-176	3.45694	HSPB8	7.08076e-202	3.47313	EMP1	1.00909e-89	1.18732	CCDC141	3.67695e-269	3.2772	OAF	1.1962e-40	2.66153	LINC01133	6.68949e-52	8.94739	NCOA1	6.74185e-49
ENPEP	0	2.11767	CXorf36	0	1.56125	SEC14L1	0	1.20987	ITGA6	0	1.26154	MGP	2.74901e-276	0.627346	MT-ATP6	0	1.06499	PLN	0	1.54849	FIGN	2.60982e-273	1.42475	RPS5	0	0.995183	SOX17	2.95741e-161	1.63264	PCED1B	4.20653e-176	3.2478	IGFBP7	1.18265e-201	1.08336	CD81	1.29782e-89	1.01995	DES	4.4806e-267	2.07443	ARL15	2.39212e-40	1.7322	CARMIL1	8.46422e-52	1.95609	DENND1A	1.32469e-48
CERS6	0	2.45822	ESAM	0	0.977453	RPL19	0	1.10519	H3F3A	0	1.07448	EGFLAM	5.72477e-276	0.666227	SLC14A1	0	1.94709	ANTXR1	0	2.29814	ENPEP	3.87073e-271	1.38878	RPL41	0	0.910517	PLEKHG1	3.35809e-160	1.6264	PATJ	1.71347e-174	2.57995	CSDC2	6.0717e-201	2.94994	WNK1	1.89037e-89	1.05817	TENT5A	2.14772e-265	2.95187	SLC38A1	5.0757e-40	4.70912	ARHGAP18	9.63616e-52	3.00024	HSPG2	1.40287e-48
CDC42BPA	0	1.16348	MT-ND5	0	0.911802	RPS3A	0	1.14279	BTNL9	0	1.26834	UBB	5.38199e-275	0.669336	RPS19	0	0.884247	MAPRE2	0	1.78627	PROCR	1.10016e-270	1.54492	RPL24	0	0.972303	AQP1	3.86444e-160	0.967827	ALDH1A2	2.90608e-173	4.53676	RASSF3	2.76223e-199	2.12003	KLF2	1.1564e-88	0.908248	PCDH9	9.13962e-265	2.75225	ZNF521	1.30071e-39	2.37396	NEAT1	2.00865e-51	0.88058	EXOC6B	1.54846e-48
NID1	0	2.03805	GPIHBP1	0	1.89845	MMRN2	0	1.51196	SOX17	0	1.94889	CYC1	1.8776e-273	0.916517	MT-ND2	0	0.949125	MAP1B	0	0.785723	GPHN	5.80951e-270	0.909669	RPL34	0	1.01936	SDCBP	2.88912e-159	0.906308	EXOC4	1.16729e-168	1.47956	ELN	6.25542e-198	2.87233	TMEM88	1.21395e-88	0.838443	LRRFIP2	7.38792e-264	1.93654	ADAM10	2.28129e-39	1.84235	PDLIM5	6.0421e-51	1.44703	DPYD	2.76216e-48
PAG1	0	2.65407	RPL34	0	0.818009	FKBP1A	0	1.1768	HLA-DPA1	0	1.29551	GUCY1A1	6.55022e-271	0.597978	PTMA	0	0.895048	PDLIM3	0	1.60707	ZFAND3	2.06039e-267	0.92709	SDCBP	0	0.968144	ITGA6	1.55584e-156	0.998161	EGFL7	1.36806e-163	0.911712	SLIT3	1.86012e-197	2.36444	MT-ND3	1.29268e-88	0.888193	AC245297.3	8.53416e-263	3.0401	NNMT	7.06445e-39	1.85832	RASSF8	1.21605e-50	2.79674	MYRIP	6.20705e-48
MFGE8	0	1.25385	CAV2	0	0.974215	RPS23	0	1.10792	CDH5	0	1.25735	ENPEP	5.11504e-265	0.856797	ENG	0	0.886996	COX4I2	0	1.41067	ADAMTS9-AS2	1.05628e-266	1.51613	RPL19	0	0.89788	GIMAP7	3.01697e-156	0.906832	IL6ST	2.14855e-163	1.42305	RASL12	3.56785e-197	2.19303	APP	7.98444e-88	0.754058	CACNA2D1	1.45641e-261	1.70584	ENOSF1	1.20859e-38	2.49987	SORBS2	1.53152e-50	1.50573	RASGEF1B	1.2497e-47
SLC12A2	0	2.04754	FAM107A	0	1.17839	RPL26	0	1.16188	FABP4	0	1.12745	EMILIN1	1.24703e-262	2.10379	SRGN	0	0.893662	CRYAB	0	1.14833	PTH1R	1.81791e-265	1.23264	RPS19	0	0.924424	MGLL	4.3356e-153	0.782903	ATP13A3	2.58055e-162	2.20207	SMTN	2.87146e-195	1.26469	THBD	1.52457e-87	1.68724	WDPCP	3.115e-260	2.30073	ADD3	4.67697e-38	1.79076	NAALADL2	3.41161e-50	2.43206	VCAN	1.39537e-47
SPECC1	0	2.1818	ABLIM1	0	1.20154	RPL28	0	1.11448	IRF1	0	2.10699	MT-CO1	2.10101e-260	0.617343	GAPDH	0	0.81847	CAP2	0	3.22453	ZBTB16	1.27806e-263	0.994902	FKBP1A	0	1.09753	ABLIM3	4.92624e-150	1.27995	RAPGEF4	2.58277e-161	2.947	PLP2	1.56361e-194	2.12321	PLEKHG1	3.68564e-87	1.5574	EFNA5	5.57408e-260	4.02809	ADGRG3	9.31883e-38	7.52656	DAAM1	4.27242e-50	1.8783	CHD9	2.84627e-47
PDE1A	0	1.93356	CXCL2	0	1.09218	RPL37	0	1.19517	S100A11	0	1.0117	CCL2	6.37175e-252	0.815021	CYYR1	0	1.3003	ADCY3	0	1.43279	VMP1	1.36883e-262	1.39801	RPS13	0	0.953644	NEDD9	3.40868e-149	1.02159	EXT1	2.77599e-161	1.79695	PLS3	2.82367e-194	1.14844	MT-ND2	3.88549e-87	0.824482	SOX6	6.82199e-256	3.13029	BMP2K	9.67755e-38	3.00815	RPLP0	1.34244e-49	1.47549	RABGAP1L	4.27685e-47
JMJD1C	0	1.07665	RPS27	0	0.795773	CALM2	0	1.15354	TSC22D1	0	1.27563	TGFB1I1	1.41948e-250	1.17041	SEC14L1	0	1.0075	AC131025.2	0	2.10925	MAPK10	3.36127e-261	1.97088	BMPR2	0	1.14184	CAV2	3.50464e-149	0.8478	PLPP3	4.95306e-159	2.06967	S100A4	7.85362e-194	3.05262	TGM2	9.57607e-87	1.18137	CHRM2	3.78438e-253	4.68561	KLHL4	1.46219e-37	4.87159	APOO	4.68628e-49	2.84027	PKHD1L1	4.66719e-47
CAMK2D	0	1.64256	RPS29	0	0.84327	RPS6	0	1.09402	ANXA1	0	1.36787	LAPTM4A	2.65538e-250	0.647197	MT-CO1	0	0.907724	SLC25A4	1.72656e-306	1.19979	AC008250.1	1.03381e-259	1.60575	RPL29	0	0.924626	MT1M	4.03394e-149	1.45853	SPC25	1.17798e-158	3.24832	SBSPON	1.44947e-192	4.72357	TCAP	1.24056e-86	1.19786	MTUS2	7.70819e-251	4.4277	SNTB2	3.43526e-37	2.82802	ZBTB7C	5.47313e-49	3.71115	PPP3CA	1.73208e-46
AKAP13	0	1.38023	TPM1	0	0.608061	CLIC3	0	4.92979	TPT1	0	1.04075	EEF2	2.94434e-249	0.776546	CDC37	0	1.04871	ADIRF	3.40183e-303	1.29511	UNC5C	5.2155e-255	1.41639	RPL35A	0	0.908909	RHOC	2.38015e-148	0.792943	EIF4G3	1.87818e-158	1.46232	WFDC1	3.30608e-188	4.08512	ABLIM1	1.2698e-86	1.08996	MYH7B	1.24157e-249	4.47957	TLL1	1.27536e-36	4.099	RNF24	7.46601e-49	2.85201	EPB41L4A	1.95596e-46
RBMS3-AS2	0	1.77265	PTMA	0	0.761179	ATP1A1	0	1.7032	RAC1	0	0.985668	FRMD3	4.33466e-249	0.456159	UBC	0	0.826757	C11orf96	8.17961e-300	1.54664	CACNA2D1	1.34857e-253	1.12007	ZNF385D	9.39224e-308	1.45061	FTH1	3.93139e-147	0.741053	BNC2	4.64729e-158	3.63602	PEBP1	7.11654e-186	1.44806	ZFP36	2.91247e-86	0.943557	ACACB	3.86326e-249	2.4043	SBF2	3.78346e-36	1.30726	CDK14	1.01671e-48	1.91771	PEAK1	2.24852e-46
FAM162B	0	2.44511	APP	0	0.903633	RPS13	0	1.10619	LAP3	0	1.26114	FAM162B	7.28362e-249	0.989405	GIMAP4	0	1.31778	DTNA	1.91058e-299	2.22204	PRRX1	5.53244e-251	2.00623	ADAM15	3.73316e-305	1.12404	PLSCR1	1.10138e-146	1.03663	BMX	9.04956e-158	2.48291	FILIP1L	2.23759e-182	1.08041	ADGRG1	1.31432e-85	1.58873	ANKRD1	4.11884e-249	2.95685	PTPN14	1.06489e-35	2.39764	AGBL4	1.61038e-48	4.64304	EMCN	2.85305e-46
AUTS2	0	1.26716	NOTCH4	0	1.35542	APP	0	1.14188	MYL12B	0	0.964525	ASPN	7.78086e-249	1.29612	A2M	0	0.76472	PLS3	2.95982e-296	1.06404	WWOX	6.85677e-251	1.20193	RPS15	3.88368e-305	0.865249	JUNB	6.06668e-145	0.681067	NUMB	1.57408e-154	1.53376	PRKAG2	2.4996e-182	2.28953	CDKN1C	4.90852e-85	1.32405	VWA8	2.00998e-248	2.43991	MDFIC	1.18704e-35	2.4117	RORA	2.04718e-48	1.51988	SORBS1	3.34351e-46
UBE2E2	0	1.79028	CDC37	0	0.995228	RNF144B	0	2.14452	ID2	0	1.53389	TESC	9.9074e-247	1.25443	LGALS1	0	0.946172	KANK2	1.63673e-295	1.7166	ADH1B	2.23272e-250	3.19952	LIFR	4.17394e-303	1.52559	IFNGR1	3.27531e-144	1.08177	VGLL4	1.71253e-151	2.0267	CFL2	5.15764e-179	1.83439	FADS3	1.91431e-84	1.24102	PATJ	6.6317e-245	2.56304	CATSPERB	2.0224e-35	6.24544	ARHGAP44	2.19443e-47	2.42307	GAB2	4.44965e-46
GJC1	0	2.37088	CLIC5	0	1.43804	RPL30	0	1.10446	ESAM	0	1.04215	EID1	4.40031e-246	0.717954	CLIC1	0	1.12786	NEXN	3.33389e-295	1.43794	RIPOR3	6.99721e-248	0.976873	RPL18A	4.82444e-303	0.970147	CXorf36	1.0693e-143	1.24177	TFPI	2.00142e-151	1.12426	ANGPTL1	1.49279e-177	2.28447	TNNI3	2.12513e-84	1.3079	ANK3	7.33741e-242	3.54867	MIR99AHG	3.67464e-35	1.60553	AC245041.2	2.40468e-47	4.88955	ITGA9	1.14694e-45
LINC02237	0	2.9506	SERF2	0	0.770912	CXCL12	0	1.94404	RAMP2	0	1.21703	SLC25A3	5.10293e-243	0.704028	SH3BGRL3	0	1.22775	PDK4	2.00957e-294	1.5669	ITSN1	9.7546e-243	1.81153	PDLIM1	3.09955e-301	0.892948	TAP1	2.20414e-142	1.72484	ARGLU1	6.26946e-151	0.992051	MYOCD	4.4414e-176	2.67788	NEDD9	1.15049e-83	0.883997	FRY	4.30607e-240	1.53023	LAPTM5	8.93582e-35	4.61063	COLEC12	9.21657e-47	5.22051	LGR4	1.56967e-45
DCBLD1	0	2.52743	RBP7	0	1.24609	ANXA2	0	1.06218	SERTAD1	0	2.11091	GSTP1	1.45948e-233	0.608289	RHOA	0	0.968018	BCAS3	8.60526e-292	1.02685	JMJD1C	1.63987e-242	0.735777	EHD4	4.80026e-299	1.87777	S100A11	1.23515e-141	0.738154	MID1	1.65344e-149	2.95629	GEM	1.4532e-175	2.73435	TPT1	5.85507e-83	0.78211	ROR1	8.15308e-234	3.91324	CHST15	9.63e-35	4.32905	RBP4	9.47686e-47	8.25911	ADH1B	2.36733e-45
PTPRK	0	1.47883	CRIP2	0	0.807036	RPS9	0	1.06235	NR4A1	0	1.38345	ITGA7	9.25263e-233	0.81011	CAV2	0	0.955681	SVIL	1.53444e-290	1.75064	SSBP2	5.81668e-242	1.17225	RPL8	8.29451e-299	0.83802	ADAM15	1.41337e-140	1.18377	PDLIM3	1.6324e-147	2.0136	STK38L	1.38286e-174	2.23404	NKTR	1.69671e-81	0.777041	TRPM7	1.15717e-233	2.33928	EXOC6	1.42385e-34	2.3035	NTM	9.12842e-46	4.93213	STK3	5.30179e-45
PACSIN2	0	1.54654	HMGB1	0	0.728998	RPL29	0	1.09093	TUBA1B	0	0.998959	TUBA1B	1.80971e-228	0.566038	HLA-DRB5	0	1.27283	TNS1	1.71129e-290	0.998008	RNF152	4.43769e-240	1.24525	PLEKHG1	2.06831e-297	1.5677	SPARCL1	2.84704e-139	0.52886	ZBTB20	5.59953e-146	0.773059	CAP2	8.7377e-174	2.66959	UGCG	5.34861e-81	1.44922	SOX5	5.12777e-233	1.34389	PRKCH	1.76333e-34	1.69366	FLRT3	1.00028e-45	9.65057	PTGIS	5.38854e-45
KCNJ8	0	2.35489	RPS15	0	0.715385	FAU	0	1.0549	CFL1	0	0.962117	RHOB	4.55061e-228	0.666398	TUBA1B	0	0.895306	FKBP5	3.07697e-287	1.20766	STK3	7.32895e-239	1.09707	TPM3	8.47887e-296	1.12531	VAMP5	7.61306e-137	0.861799	TRPM3	8.42354e-146	3.75754	AKAP6	4.61817e-172	2.62724	MGLL	2.06865e-80	0.790171	CBR4	4.72145e-232	2.27802	LAMA4	2.2504e-34	1.42174	EXOC6B	6.14573e-45	1.52113	BMPR2	8.47702e-45
PLCE1	0	2.18674	RPS18	0	0.742108	RPL27A	0	1.08237	PSMB9	0	1.25272	COL6A1	5.91464e-227	0.870136	NDUFA12	0	1.25951	NDRG2	2.12154e-286	1.21397	RBMS1	1.21015e-238	0.914377	RPSA	1.74929e-295	1.00895	TMEM88	5.02027e-135	0.773478	PDE1A	9.10098e-146	1.54369	CPED1	5.0959e-172	2.16682	CD93	3.16979e-80	1.12856	PPP2R3A	1.74202e-230	2.87036	DOCK4	2.52439e-34	1.79418	MALAT1	7.77728e-45	0.598931	HMCN1	1.23249e-44
AL499616.1	0	2.91591	RPL32	0	0.736706	RPS3	0	1.06637	CAV2	0	1.0165	SKP1	1.25203e-226	0.636371	TNNT3	0	2.10184	RABGAP1	4.67629e-280	1.42306	ZNF638	5.04703e-236	0.967548	RPL9	2.89355e-293	0.947709	CD93	1.90682e-132	1.20595	SMG6	2.08751e-144	1.84141	CASQ2	1.54085e-170	1.65986	GNAI2	1.96311e-79	0.891302	QKI	2.56237e-227	1.58977	DENND4A	8.10655e-34	2.19195	MARK3	8.86648e-45	1.62527	LINC00513	1.37705e-44
SPRED1	0	2.09089	ROBO4	0	1.88134	TNFSF10	0	1.58141	RAMP3	0	1.18826	COX7B	4.71072e-226	0.680726	EMP3	0	1.7911	KALRN	4.78778e-280	1.17786	PDE1A	6.02209e-236	1.18406	CPXM2	4.02212e-293	4.06802	KLF2	2.73391e-132	0.902562	AL138828.1	6.64055e-142	1.281	CAMTA1	3.49541e-170	1.16197	STC1	2.05735e-79	1.97652	MEIS2	8.31259e-223	1.91778	KIAA1671	1.01624e-33	2.46833	ANK3	1.40106e-44	3.28189	TMEM108	1.80069e-44
CRISPLD2	0	1.84668	POMP	0	0.814121	ADGRF5	0	1.13321	AFDN	0	1.18157	ACTG1	1.11845e-224	0.488535	MT-ND1	0	0.922517	RGS5	4.84219e-280	0.960851	RORA	3.64581e-235	1.03068	STC1	1.13175e-291	2.21512	MCF2L	8.08172e-130	1.32721	WSB1	2.10433e-140	0.902225	PLEKHO1	2.03396e-169	2.54677	NOSTRIN	3.05403e-79	1.19369	PLA2G5	2.58737e-222	1.30227	LYN	3.04234e-33	3.12036	WT1	2.36989e-44	3.90087	TBC1D5	4.53099e-44
RGL3	0	2.12265	RPLP1	0	0.695076	UBA52	0	1.11546	KLF6	0	1.22389	GUCY1B1	2.26609e-224	0.844735	RPL34	0	0.830096	CSDC2	1.66846e-278	3.53232	PRR16	4.70897e-230	2.17881	MALL	2.69879e-290	1.65056	S1PR1	2.26898e-128	1.00927	SRPK2	3.13826e-140	1.5656	MAP3K20	8.61851e-169	1.01354	CD9	3.49149e-79	0.811102	PAM	1.47156e-221	1.86012	CREB5	3.04234e-33	2.39193	FAM153A	2.55908e-44	6.38074	LIMCH1	7.77727e-44
COL1A2	0	1.85838	TXNIP	0	0.762568	RPL8	0	1.03885	POMP	0	0.964596	MGST3	2.49437e-224	0.571707	SDCBP	0	0.963043	DCN	2.40182e-277	1.17879	PAG1	2.12875e-229	1.49157	FOXP1	1.40429e-288	1.02718	PTPRB	1.69386e-127	0.899738	PEAK1	5.89601e-140	1.45811	S100A6	2.96555e-164	1.25423	GRB10	1.3835e-78	1.40885	FTX	4.39531e-220	1.29752	PTPN3	3.58311e-33	4.77065	CLDN15	8.04812e-44	4.29669	EHBP1	1.68405e-43
ZFAND3	0	1.23677	KCTD12	0	1.30483	SERF2	0	1.03801	TSPAN13	0	1.40515	PHPT1	7.21457e-223	0.783671	GUK1	0	0.971872	2004-09-01	4.40026e-277	1.53452	LINC00513	3.31123e-229	1.2113	RPS14	4.57673e-288	0.878892	PSMB9	1.90766e-126	1.03879	LINC00513	2.80915e-139	1.65973	CALM2	2.80261e-162	1.35093	TM4SF1	1.81261e-78	0.715446	FAM129A	2.88997e-219	1.91855	PDE1A	9.10301e-33	1.67394	RERG	1.78626e-43	2.00003	LINGO1	2.5679e-43
UBA2	0	1.49751	ITM2B	0	0.651373	GSN	0	0.917635	GIMAP4	0	1.22662	CAMK2N1	9.5248e-223	1.41154	S100A16	0	1.2024	NHS	3.63701e-272	2.2443	RAPH1	1.07193e-227	0.998753	PCAT19	3.42308e-283	0.956251	PARP14	8.61597e-126	1.23417	AAK1	2.1188e-136	1.40662	ARHGEF10L	7.59971e-160	3.11433	ANXA2	2.2904e-78	0.709559	PLCL2	1.2539e-218	2.97084	FRMD6	1.09679e-32	3.21672	MGAT4C	1.85033e-43	4.47231	ST6GAL1	3.0907e-43
RBMS3	0	1.32907	ST6GALNAC3	0	1.35484	RPL27	0	1.09413	JUND	0	1.295	EHD2	1.55268e-220	0.735191	NPDC1	0	1.28865	TMEM51	2.81942e-267	3.14619	CAMK2D	2.30872e-227	1.03071	EEF1B2	4.92728e-283	1.15021	ABLIM1	4.94388e-125	1.03936	ACKR3	9.44802e-136	3.32157	GPC6	1.30779e-159	4.04823	KLF4	5.77958e-78	1.07206	CELF2	2.92422e-218	1.87623	2003-03-01	1.21258e-32	3.48042	PTPRF	3.1869e-43	5.79977	FTO	5.8892e-43
RBPMS	0	0.988034	GIMAP4	0	1.20991	RDX	0	1.50506	RBP7	0	1.22738	ATP5F1A	1.36277e-219	0.823468	KANK3	0	1.28412	SLCO3A1	2.37489e-264	1.33524	CERS6	5.30453e-227	1.36903	RACK1	3.17905e-281	0.888908	ITM2B	1.77916e-122	0.598206	FN1	7.28368e-135	1.74006	FBXO32	4.21521e-159	2.57002	PTPRM	3.3764e-77	0.879086	DST	3.11023e-218	1.46596	RAI14	4.4035e-32	2.91826	CLIC4	3.19478e-43	1.67134	KIAA1217	6.73726e-43
UNC5C	0	2.10467	RPL39	0	0.751949	ISG15	0	1.58049	CDC37	0	1.00713	CNN3	2.55657e-219	0.69146	YBX1	0	0.894536	MEIS2	1.45029e-261	1.38798	AC008014.1	6.47259e-226	1.81151	RPL13A	3.72276e-281	0.899216	CAVIN2	1.05087e-121	0.815298	THSD4	1.5576e-134	2.71579	PCDH7	4.72518e-159	3.04353	EMP2	5.08293e-77	0.959905	PCDH7	6.01365e-216	3.22867	UHRF2	5.48267e-32	2.47418	TMEM176B	5.21791e-43	3.91104	IGF1R	8.7355e-43
TBX2	0	1.89755	HLA-DRA	0	0.954361	IFITM1	0	1.83185	ITM2B	0	0.827964	EIF3K	5.3331e-218	0.652551	GSN	0	0.701472	CDH6	7.48279e-261	1.82045	PDE5A	6.55543e-225	1.35037	DOCK4	3.7749e-279	1.71426	XAF1	6.89651e-121	1.40341	SORBS1	1.66869e-133	1.53462	ANXA6	7.60566e-158	1.42176	GYPC	1.56456e-76	0.927944	ZBTB20	3.01513e-215	1.16443	NKTR	9.56119e-32	1.03691	COBL	7.48873e-43	5.57574	WSB1	1.17416e-42
NFASC	0	2.20664	RPL41	0	0.687989	ADGRL4	0	1.25368	PCAT19	0	1.33702	RPS5	2.03878e-217	0.616932	CTSH	0	1.64002	BGN	3.67632e-260	1.44039	TNRC6A	4.82575e-223	1.05771	RPL23	2.72705e-277	1.0212	KCTD12	3.6323e-120	1.06227	TIAM2	6.71646e-133	2.37366	ROCK1	5.96073e-157	0.960858	CXorf36	1.1404e-75	1.11266	PTPRK	4.44383e-214	1.40406	LIMK2	1.88843e-31	2.93599	ID4	1.40338e-42	2.75625	AFF1	1.25653e-42
RYR2	0	1.01574	RPS14	0	0.682411	RPS25	0	1.04733	RPS28	0	0.943824	CAVIN3	3.04904e-215	0.699279	CD63	0	0.743225	RBPMS2	1.12169e-258	2.33839	AXL	4.89904e-223	1.32573	GUK1	6.65546e-276	0.907001	TINAGL1	4.49951e-119	0.667506	FNDC3B	2.23456e-132	1.22301	YAP1	2.88188e-156	1.61462	RAMP2	2.71544e-74	0.85927	DANT2	8.16732e-214	4.25233	L3MBTL4	2.24748e-31	3.18237	ARMC9	1.6883e-42	3.11614	ARHGAP31	1.31811e-42
RASAL2	0	0.990535	S100A6	0	0.690747	NFKBIA	0	1.11934	ADGRF5	0	0.950533	NDUFB7	1.14607e-214	0.710507	DUSP1	0	0.824822	MT1E	6.77271e-256	1.21643	SPECC1	3.49897e-222	1.23599	RPL37A	8.74581e-276	0.888767	HSP90AB1	2.33023e-117	0.760041	LRIG3	2.23456e-132	4.17429	MRPS6	2.22867e-155	2.12887	IFITM3	4.21309e-74	0.75683	PBX1	1.35537e-212	1.37761	HIF3A	3.59561e-31	1.46119	PCOLCE2	2.82448e-42	4.37383	ZFPM2	1.36022e-42
SYNPO2	0	1.50261	RPL11	0	0.668148	LAP3	0	1.36214	S100A6	0	0.918261	GADD45B	1.43994e-212	0.696191	CXorf36	0	1.38336	CRISPLD2	1.67381e-255	1.24002	SPRED1	3.19055e-220	1.28289	MCTP1	2.35462e-272	1.88253	EMP1	2.86539e-117	1.09064	SLC26A3	1.92778e-131	2.28787	DMD	2.49609e-155	1.50137	SPRY1	9.47828e-74	1.0286	SLC1A3	5.12349e-210	3.9755	ELN	8.47888e-31	2.65491	FRAS1	9.11932e-42	3.87032	COL15A1	1.40047e-42
PSD3	0	1.69757	RPL8	0	0.667486	ATP5F1E	0	1.07643	PHACTR2	0	1.09864	ATP1B3	3.76327e-212	0.691813	DYNLL1	0	0.97789	C1QTNF1	2.89963e-255	1.38462	RGS5	1.02273e-219	0.598954	RPL35	1.1717e-271	0.860054	IFI16	5.13552e-116	0.848882	LRP4	7.60321e-128	1.41627	ENAH	1.84461e-153	1.54354	CRYAB	9.47828e-74	0.976574	CARMN	3.33712e-209	1.2525	PCSK6	1.36432e-30	5.16595	PLOD2	1.05936e-41	2.78245	CDKAL1	1.4599e-42
IL1RAPL1	0	2.23133	MYL6	0	0.606232	RPS8	0	1.02932	MARCKSL1	0	1.52259	COX6B1	4.99106e-212	0.654262	TSPAN13	0	1.40553	C9orf3	3.392e-254	0.992835	DPYD	4.75001e-216	0.977093	RPS21	2.67721e-271	1.0641	TMSB4X	9.76379e-116	0.76585	TTC28	8.39782e-128	1.18079	CEBPB	2.96732e-153	1.33636	TPM1	3.88076e-72	0.576904	TNRC6A	5.8288e-209	1.49241	AUTS2	3.79807e-30	1.21095	ZFP36L1	1.43125e-41	1.27848	MBD5	1.50517e-42
TTN	0	1.08884	LPAR6	0	1.10243	GNAS	0	1.17124	FCN3	0	1.32079	MALAT1	7.9085e-211	0.357371	LPAR6	0	1.13349	2007-09-01	2.13109e-253	0.737067	PAWR	5.35906e-215	1.47625	HLA-A	9.32022e-271	0.787875	NKTR	1.79656e-115	0.806815	PARD3B	1.55838e-124	1.8079	RPL5	3.52646e-152	1.07979	ID2	1.84518e-71	1.11545	SH3D19	1.88009e-208	1.71963	ACTN1	4.15784e-30	1.27532	FNDC3B	3.18053e-41	1.32693	ATP8B1	1.6404e-42
IMPA2	0	2.72601	IL1RL1	0	2.35965	AMD1	0	2.51195	EEF1A1	0	0.936089	MYL6	7.51143e-209	0.500506	SPARCL1	0	0.590556	RASD1	4.63086e-249	2.09316	ANO1	9.59397e-215	1.42121	ERG	4.32418e-269	1.48663	YBX3	2.1816e-115	0.741414	IL33	2.03465e-124	2.60651	SDC2	6.04779e-152	2.93869	TSPAN7	2.4451e-71	1.2899	UBE2E2	4.8488e-208	1.53692	AL109930.1	7.09096e-30	3.50879	PVT1	1.35863e-40	3.39558	ELF2	1.83132e-42
P2RY14	0	2.83066	RPL28	0	0.701507	SYNE2	0	1.17775	YWHAH	0	1.24874	SLC25A4	2.1446e-208	0.665696	MMRN2	0	1.18231	RYR2	7.23661e-249	0.926966	C7	9.12238e-214	2.0489	IFI16	9.54927e-267	0.849179	MYL12B	5.22794e-115	0.648005	ITPR1	4.0193e-121	1.46331	MFGE8	7.96937e-151	1.03387	SPARCL1	4.32548e-70	0.518019	RNF150	2.23414e-206	3.84498	KANK3	1.03437e-29	1.23412	WWOX	2.51815e-40	1.42327	FMNL2	2.87647e-42
COL6A2	0	1.18627	TNFSF10	0	1.27294	EDN1	0	3.99596	LGALS1	0	0.968818	CFL1	5.05313e-208	0.536218	ITM2B	0	0.701901	ENTPD1-AS1	8.3926e-249	1.9601	PACSIN2	5.01842e-213	0.988306	RPL22	1.02925e-266	0.947552	H3F3A	1.38463e-114	0.690824	ENTPD1-AS1	4.88054e-121	2.10606	SBDS	1.46899e-148	1.29613	PSMB9	1.28425e-69	0.947477	GPHN	2.57562e-206	1.29156	DLGAP2	1.17202e-29	5.84651	MT2A	3.51976e-40	1.15389	SYNE1	3.48034e-42
MAP4K4	0	1.42857	RPS24	0	0.703787	S100A10	0	1.05918	ENG	0	0.857735	MCAM	6.81211e-206	0.671275	AFDN	0	1.09845	ROCK1	9.73069e-248	0.929944	COL5A3	5.64661e-212	1.35253	RAMP2	2.37576e-266	0.858875	EMCN	1.76376e-114	0.73979	FTX	1.04428e-120	0.813303	UGP2	1.2099e-147	1.155	LAMA5	2.81505e-69	1.32586	ZNF638	4.84461e-206	1.39713	SLC38A2	1.35411e-29	1.19744	PLXDC2	7.33042e-40	1.43704	CUX1	5.30893e-42
HIPK2	0	1.15454	CA8	0	1.9209	RPL23A	0	1.03065	TNFSF10	0	1.32472	LMNA	7.9268e-205	0.582145	ECSCR	0	1.31826	SORT1	2.72013e-245	2.2545	LARGE1	5.7414e-210	1.21152	RPS7	5.06384e-263	0.789446	FTL	4.04498e-114	0.645714	VCAN	2.02149e-120	4.16937	MAP1B	3.85349e-145	0.736772	LAP3	6.01047e-69	0.88761	PIK3R1	4.02008e-205	2.45998	LRRFIP1	1.90894e-29	1.22321	FLRT2	8.44672e-40	4.754	LRP4	7.78895e-42
FGF1	0	2.47508	PSMB9	0	1.15059	RPL38	0	1.13429	CEBPD	0	1.02634	TXNRD1	1.02732e-202	1.35046	TSC22D1	0	1.00867	PTPRG	6.73157e-245	0.770303	BCAS3	1.06573e-209	0.905946	ITM2A	5.58268e-261	0.843028	PTMA	6.46463e-114	0.65174	SAT1	4.7517e-120	1.31163	SLC25A4	1.22881e-144	0.979999	TMSB10	6.44128e-69	0.889119	DPF3	1.13344e-204	4.26547	RPS6KA2	1.90894e-29	1.77186	CHCHD3	9.24146e-40	1.77031	SPIDR	1.13226e-41
STAG1	0	1.11828	MGST2	0	1.16896	RPL35	0	1.02294	CD34	0	1.17685	RPL13A	3.97267e-202	0.549666	RPS15	0	0.73441	AC019197.1	2.28763e-243	2.61931	MKL2	4.46555e-209	1.15908	SH3BP5	2.0101e-257	2.12994	C2CD4B	1.20105e-111	2.1365	FBXO34	7.60926e-119	2.56498	NET1	5.64965e-144	2.5145	CAV1	4.07292e-68	0.657025	GAB1	1.62882e-204	1.99483	FAM189A2	2.06322e-29	3.61209	AC027288.3	1.39204e-39	4.62934	TRIO	1.36991e-41
ANKS1A	0	1.78005	CD93	0	1.29895	ITM2B	0	0.927159	PPIC	0	1.38383	EZR	3.04318e-201	0.974684	TINAGL1	0	0.763007	PHLDA2	9.37595e-242	4.45423	ZFHX3	1.44017e-206	0.690231	HLA-B	1.80514e-256	0.808644	NOTCH4	5.50187e-111	1.03712	LRBA	1.76659e-118	1.79521	TIMP1	1.9348e-142	1.10282	LIMS2	4.43982e-68	0.956335	ADCY5	1.71922e-203	1.9047	WWTR1	2.60981e-29	1.28707	SLC24A3	1.9611e-39	3.17883	FAM172A	1.43984e-41
TRAK1	0	1.65769	HLA-DRB1	0	0.892378	RPS21	0	1.23393	FLT1	0	0.86702	UBA2	5.20008e-201	0.549554	SLCO4A1	0	1.51328	HEYL	1.32265e-240	1.26715	PLCL1	1.47979e-206	0.919714	LDHA	2.9512e-256	0.929759	CD81	2.15622e-109	0.826575	LDLRAD4	1.83917e-118	1.88339	OST4	2.3816e-141	1.20444	NPPA	2.73379e-66	1.25605	MUC20-OT1	1.5386e-202	1.55459	ERG	3.09929e-29	1.58869	FRMD4B	1.9611e-39	2.7028	SPATA6	1.70132e-41
AGT	0	1.63597	RAMP3	0	1.05701	PIK3R3	0	1.70839	CCL2	0	1.75508	ADAMTS1	5.27017e-201	0.621466	CDH5	0	1.02179	SDK1	3.78702e-240	3.42325	ERC1	2.972e-206	0.980571	RPS29	4.30962e-249	0.898198	GBP1	5.22572e-109	1.86998	AC005699.1	5.22428e-118	4.82811	MORF4L2	2.67231e-140	1.13224	TIE1	3.70281e-66	1.15034	RGS6	1.5386e-202	2.06957	SLC22A23	3.4459e-29	4.25544	FAM107B	7.31042e-39	3.29837	STARD13	1.70202e-41
DUBR	0	2.8331	NEDD9	0	1.01741	RPL12	0	1.04658	CRIP2	0	0.864523	FOS	9.34028e-200	0.854758	RPS29	0	0.780826	WFDC1	1.53673e-238	4.20794	GGT5	2.77933e-203	1.25089	RAB13	1.17848e-248	1.29783	PSMB8	3.59349e-108	1.08976	CNTNAP3B	5.05891e-117	2.12688	SORT1	4.05515e-140	1.8673	HLA-DPB1	5.47216e-66	1.14822	MYOCD	1.70331e-202	2.72487	RAB11FIP1	5.74243e-29	4.3034	IL18	6.71663e-38	3.9	SMG6	1.86082e-41
CYTH3	0	1.78511	CAVIN1	0	0.932023	OCIAD2	0	2.19165	RPS19	0	0.86541	HES4	8.30455e-198	0.532006	RPS14	0	0.734047	AFF3	2.87786e-237	3.67327	SPOCK1	5.19554e-202	2.82176	FXYD5	1.46813e-247	1.18964	DNAJA1	3.80703e-108	0.928072	ADGRG6	1.0271e-116	4.94862	SDK1	1.24291e-139	3.47423	MT1X	2.23545e-65	1.06634	MPP3	2.22331e-201	3.77349	PLPP1	7.02395e-29	1.28547	NNMT	1.20687e-37	1.73883	SVIL	3.32995e-41
NCAM2	0	3.23552	SELENOW	0	0.827604	RPS2	0	0.993561	CXorf36	0	1.28517	TUBB	2.43747e-196	0.614173	RPS27	0	0.761247	EBF1	1.36093e-235	0.684449	ADAMTSL3	3.10533e-198	1.16403	PLSCR1	9.40685e-247	0.839527	MMRN2	5.42717e-108	0.924271	ABLIM1	1.01621e-115	1.07006	OGN	1.84965e-139	4.27194	SULF2	9.34421e-65	1.2048	AC016831.7	4.43549e-201	1.25879	PIEZO1	1.57397e-28	2.61761	SLC41A2	1.36739e-37	5.35669	SOX6	3.62743e-41
EDNRA	0	1.92694	FADS3	0	1.33119	FTL	0	1.01552	RPL34	0	0.880375	SLC2A3	5.19374e-195	0.601888	RPLP1	0	0.726664	CSRP1	6.76261e-235	1.55183	ANKRD10	8.46525e-198	1.06053	RPL23A	1.40746e-246	0.82677	UBC	9.14325e-108	0.609714	TMOD1	3.79597e-115	2.25714	COX20	1.22656e-138	1.35732	MT2A	3.23706e-64	0.904701	HDAC9	5.73048e-200	2.43742	HMCN1	2.63831e-28	2.10844	LRP2	1.46785e-37	8.62169	ASAP1	4.44275e-41
LIN7A	0	2.50845	RPL35A	0	0.6545	TPT1	0	1.05745	FMO2	0	1.32646	SCN7A	1.00577e-192	0.728221	ATP5PF	0	0.891331	SORBS1	4.51747e-233	1.21624	SLC38A2	4.86244e-197	1.11208	NPC2	2.04959e-245	1.15936	SHANK3	1.63054e-107	1.42771	MTUS1	1.17627e-114	1.13312	NENF	3.30635e-138	1.35575	XIST	5.50792e-64	0.96849	ACTC1	6.17907e-199	1.65648	DPYSL3	3.14471e-28	2.64749	CAMK1D	1.78526e-37	2.31962	KCNT2	6.67488e-41
LDB3	0	1.63358	RPL21	0	0.645792	RPL22	0	1.12362	S1PR1	0	1.13319	HEYL	7.07116e-189	1.05176	LAP3	0	1.09027	CACNA1A	3.91136e-232	3.58319	C1S	9.9015e-195	1.91571	ARPC1B	1.10067e-243	1.12679	ADGRG1	2.40217e-107	1.46914	PPFIBP1	3.55955e-114	1.18471	PDE4D	2.7776e-137	3.18742	TAGLN2	1.09298e-63	0.690955	DAPK2	5.63348e-198	3.58864	NARF	6.10388e-28	2.25285	BCHE	2.42529e-37	6.091	ELN	1.34959e-40
KANK1	0	1.95136	LGALS1	0	0.730664	RPL13A	0	0.993157	HYAL2	0	1.1041	BSG	7.4897e-189	0.59401	RAPGEF1	0	1.36232	FRY	4.1121e-230	1.01556	BCL6	1.52502e-194	1.70513	CD93	1.93835e-243	1.01935	PIK3R3	4.84008e-107	1.23454	AKAP13	1.2062e-112	1.09104	TWSG1	7.73064e-137	2.58182	PLPP3	4.83082e-63	1.16491	TNNI3	1.21385e-194	1.77759	FAM126A	8.52537e-28	2.24788	PLXNA4	5.9583e-37	3.91501	PTPRS	2.91028e-40
DAB1	0	2.6198	ARHGAP29	0	0.697948	KCTD12	0	1.60445	NOTCH4	0	1.19367	CYB5R3	9.90532e-188	0.626713	S1PR1	0	1.07444	MIR29B2CHG	1.78471e-228	1.7055	EPHA3	8.99008e-194	1.49162	PXN	6.02342e-243	1.29946	APP	3.71172e-106	0.690349	FER	5.3509e-111	1.45299	PDGFA	2.48884e-136	2.95814	HSP90AB1	7.96219e-63	0.715984	MAST4	1.48936e-194	1.52956	GNG12	2.17568e-27	2.15064	PDGFC	6.67975e-37	4.5928	NAV1	5.92696e-40
PLD1	0	2.06613	TCF15	0	1.32916	SAT1	0	1.59376	CLEC2B	0	1.3892	COX7A2	1.13796e-187	0.578829	CD82	0	1.77201	CKB	1.00414e-225	2.18931	ITGA7	1.55304e-192	1.02636	RPL7	1.79802e-242	0.920061	PPA1	7.65636e-106	0.920969	MCU	3.73853e-110	2.11724	C2orf40	3.22238e-136	2.95877	CEBPD	1.23461e-62	0.687748	CHPT1	9.13982e-194	2.54923	MSRB3	4.6313e-27	1.11904	AQP1	1.51046e-36	0.992023	LINC02388	5.96357e-40
SETBP1	0	1.61696	SDCBP	0	0.825031	PPP1R14A	0	1.12624	MYL6	0	0.768511	ATP5MC2	1.7341e-186	0.59611	IFI6	0	1.15401	NFASC	1.35279e-225	1.24798	ARID1B	5.45083e-192	0.801708	LTC4S	4.98565e-242	2.21179	PSME2	7.5228e-104	1.07995	IL4R	4.71638e-110	2.34214	CPE	3.4423e-136	0.772685	TYMP	2.7023e-62	1.25261	MYLK3	1.05443e-193	4.33113	NTN1	6.24189e-27	3.23878	BAIAP2L1	1.51046e-36	2.46549	MEIS2	6.12771e-40
EDA	0	2.49803	RPL10	0	0.621719	ATP5PF	0	1.10511	EMP1	0	1.18603	MDH2	2.26897e-185	0.869235	RPS18	0	0.728106	ANO1	2.36028e-225	1.24475	MBNL1	7.67742e-192	0.756012	RPS16	8.67471e-242	0.813185	ESAM	1.93585e-103	0.690886	PAM	2.9783e-109	1.40002	ARPC1A	4.77852e-136	1.7218	GNAS	4.75857e-61	0.636484	MSRB3	2.46663e-193	1.49294	TMTC1	1.15165e-26	1.1877	ANXA1	1.59043e-36	1.42212	MBNL1	8.37672e-40
ADGRL3	0	2.19769	MARCKS	0	1.4949	DLL4	0	2.39287	PSMB8	0	1.23152	MT1A	1.26481e-184	0.990685	RPL21	0	0.707697	ATP2A2	4.34447e-224	1.20328	APBB2	1.01424e-191	0.745682	FLNB	8.67503e-238	1.37573	A2M	1.37292e-102	0.554462	MDFIC	9.85777e-108	2.396	ACTN4	5.63921e-136	0.863109	PARP14	4.96737e-61	0.961543	SPHKAP	4.88218e-193	4.64407	SVIL	2.66546e-26	1.90404	OOEP	2.48952e-36	3.44247	IPO9-AS1	8.93773e-40
RBMS1	0	1.13235	RPS15A	0	0.666505	RPL18	0	0.998818	SGK1	0	1.56834	PKM	1.73126e-184	0.688553	PSMB8	0	1.26187	ADCY5	4.44351e-224	1.42983	PTBP2	3.09788e-190	1.25768	RPL14	6.18913e-237	0.804582	KLF4	1.17214e-101	1.03698	PTPRB	3.21938e-106	1.02883	NDFIP1	6.0796e-136	0.934355	CALM1	7.76896e-61	0.634757	FBXL17	1.60592e-192	1.87607	LRRC1	2.72239e-26	4.46766	KLK11	2.95157e-36	6.29807	FOXO3	9.71107e-40
CLMAT3	0	2.51959	PALMD	0	1.14197	TXNIP	0	0.969938	CARHSP1	0	1.13748	COX4I1	4.4921e-182	0.53156	PSMA7	0	0.854749	KCNMB1	3.0918e-223	3.74562	MSC-AS1	7.35825e-190	1.02981	TSPO	3.78228e-236	1.24938	APOLD1	3.82867e-101	0.858246	AUTS2	5.69233e-106	1.05825	SGCA	2.75373e-135	2.91698	FKBP1A	3.86843e-60	0.692949	MLIP-AS1	5.37377e-192	5.13803	SLC9A9	3.09762e-26	2.30732	FAM153C	2.97014e-36	7.54341	LPAR1	1.24649e-39
ENOX1	0	2.43986	RPS27A	0	0.634548	MT-ND4	0	1.13262	IFI6	0	1.21819	FAM162A	6.46686e-182	1.08677	CAVIN1	0	0.909394	LINC02256	4.93022e-221	1.46662	NFIA	1.13741e-188	0.821198	MSN	5.22613e-235	0.924413	PIM3	6.92509e-100	1.45548	PTGS1	1.33542e-105	5.66186	YBX1	3.13095e-134	1.08913	SGK1	5.98517e-60	1.23476	MYOM3	9.98396e-192	5.05059	TGFBR3	1.1487e-25	2.12125	2001-03-01	5.27164e-36	4.17612	AP003086.2	1.27341e-39
NRP1	0	0.826806	HLA-DRB5	0	1.05149	FLT1	0	0.985157	CDKN1C	0	1.28853	KCNE4	7.41773e-181	1.11705	SGK1	0	1.56306	SLC22A3	1.91643e-219	3.73409	PCDH9	1.90079e-188	1.84102	PTPRM	4.29621e-233	0.99094	RPS12	7.61708e-100	0.598919	COLEC11	7.37929e-105	2.95828	MRGPRF	3.4247e-134	2.94628	CDH13	6.15565e-60	1.04565	PIP5K1B	2.99384e-191	2.29745	LMO2	1.72962e-25	2.67796	S100A6	1.64898e-35	0.982861	FHIT	1.79148e-39
LINC00513	0	1.57365	RPS12	0	0.659206	MT-ND5	0	1.04169	GNAI2	0	1.0752	MT1E	6.98817e-176	0.544632	PFN1	0	0.838204	SLMAP	1.78751e-218	1.33615	AP002518.2	1.94803e-187	1.89519	RPLP2	1.71654e-232	0.787367	HSPG2	1.8445e-99	0.935441	FLI1	1.004e-104	1.46628	CAMK2G	4.13437e-134	1.80514	AKAP12	7.42648e-60	1.4736	HSPB7	4.46743e-191	2.61289	FAM107B	2.86547e-25	2.78483	CACNB2	1.65785e-35	1.19419	ZNF609	2.52209e-39
ADCY5	0	2.15603	KANK3	0	1.17311	RPS16	0	0.999381	ABLIM3	0	1.2213	SSTR2	1.41421e-175	1.73651	RPL10	0	0.696501	PDLIM5	3.05581e-215	0.94226	HIPK2	4.43262e-187	0.832435	ATP1A1	2.36971e-232	1.0465	ADAMTS9	5.51329e-99	0.767272	GPHN	1.29834e-103	0.978185	COX7C	6.32994e-134	1.05626	SLC16A3	1.7228e-59	1.76484	PLD1	5.55987e-191	1.75899	FBN1	2.86547e-25	2.62818	FOSL2	2.17665e-35	2.03238	EBF1	3.81899e-39
MEF2C	0	0.791738	RPL37A	0	0.646446	MT-ATP6	0	1.15649	HLA-DRB5	0	1.19635	SYNPO2	5.84966e-175	0.552134	MT-ND3	0	0.813613	DMPK	2.18729e-214	2.37888	SCMH1	2.0737e-185	1.34642	TNFRSF1A	6.49302e-231	1.05061	IER2	1.25267e-97	0.801891	BCO2	1.55011e-103	3.40109	EFHD1	8.15641e-134	1.12164	RAPGEF1	1.01835e-58	0.914611	AC012409.2	1.0986e-190	1.27953	SH3D19	3.52315e-25	1.40662	MTHFD1L	2.98357e-35	3.03789	AC058822.1	4.13965e-39
EPHA3	0	2.23985	RPL35	0	0.652215	RPL15	0	0.952517	KCTD12	0	1.21591	MAGED2	1.1593e-174	0.890337	GNAI2	0	0.965267	NRIP2	1.84975e-213	3.85875	ASH1L	3.94489e-185	0.878928	RPL21	6.87262e-231	0.834577	CALM1	1.31253e-97	0.594008	PLXNA4	3.45516e-102	4.32506	ESD	2.53705e-132	1.1328	CYTH1	3.16934e-57	1.33489	AC138305.1	5.13189e-189	4.70999	TMEM255B	4.13305e-25	2.24185	CACNA2D3	3.39484e-35	2.20798	ADAMTSL1	4.2293e-39
AKT3	0	1.04421	TINAGL1	0	0.66251	RPS4X	0	0.984348	SOX18	0	1.11738	NDUFB9	3.59055e-174	0.68536	TMA7	0	0.925047	COL6A1	1.16762e-212	0.931371	PAN3	4.85266e-184	1.04156	KLF2	2.43079e-230	0.802008	GABARAPL2	3.07201e-97	0.853859	AKR1C1	5.56952e-102	4.24023	TNFRSF12A	7.71531e-132	2.34908	ITGA5	4.24037e-57	1.6551	VPS13D	1.39171e-188	1.34393	DAAM1	4.57729e-25	1.37795	S100A10	4.54247e-35	1.08143	PLCXD3	4.2293e-39
BTBD9	0	1.59485	NKTR	0	0.855916	RPS20	0	1.04297	ETS2	0	1.10641	TBX2	2.42139e-172	0.794489	RPL41	0	0.699309	PTK2	4.6601e-212	0.655979	NOTCH3	1.17502e-183	0.91415	RPL4	3.84143e-230	0.940213	NAMPT	6.41963e-96	1.10807	HIF1A	1.09696e-101	1.43872	IGFBP5	7.16856e-131	0.969237	IL32	4.83829e-57	0.730225	CRADD	6.80938e-187	2.02629	GALNT18	5.60365e-25	1.67046	TGM1	9.64051e-35	8.98362	SCN7A	4.48735e-39
ARHGEF17	0	1.98547	FAU	0	0.636272	RBP7	0	1.54243	MGST2	0	1.0917	PSMB1	2.71453e-172	0.546988	ANXA1	0	1.0757	COL6A2	1.21595e-209	0.673971	LRP4	2.77514e-183	0.98366	RPS25	5.3324e-229	0.7854	ANXA1	2.51364e-94	0.902125	TBC1D5	1.36644e-101	1.29213	TPM4	1.32562e-129	0.854133	IFI44L	5.21435e-57	1.2019	PLCB4	8.10939e-187	1.2669	VPS35L	3.16396e-24	1.9523	TM4SF1	1.8545e-34	0.942831	SSH2	5.16496e-39
NLGN1	0	1.87644	EEF1A1	0	0.64283	GABARAPL2	0	1.24332	RHOB	0	0.965164	RABAC1	7.18155e-171	0.526665	SPTBN1	0	0.672361	ATP2B4	1.47833e-209	1.15127	NEXN	2.66839e-181	1.24513	ADAMTS1	7.54587e-228	1.26858	CA8	7.06915e-92	1.48106	DLG2	3.51003e-101	1.59566	EEF2	5.52612e-129	1.19219	AC010976.2	1.3427e-56	2.15895	SEMA5A	2.31245e-186	1.57394	IGF1	4.6009e-24	5.66281	CLDN1	1.9621e-34	9.66942	RIN2	5.84459e-39
ARHGEF7	0	1.3058	RPLP2	0	0.619996	CYYR1	0	1.20668	CLIC5	0	1.25757	CD151	1.40793e-169	0.577568	PSME2	0	1.18766	WTIP	6.19905e-209	2.20586	KLHL23	5.2921e-181	1.04215	SELP	1.32744e-227	4.85737	RPL24	9.27266e-92	0.604668	ETV6	9.91691e-101	1.39264	NOV	9.2723e-128	3.46339	PDIA3	3.53525e-56	0.79512	ACSS3	3.37109e-186	2.11861	NUMB	5.17106e-24	1.24063	SELENBP1	2.43541e-34	2.05062	RBFOX2	1.10838e-38
PLXDC1	0	3.0494	EIF1	0	0.573597	MYCT1	0	1.73887	RPL32	0	0.83619	PRKAR1A	1.72328e-167	0.59768	MCF2L	0	1.381	CSRP2	7.58706e-209	1.34478	ROCK2	2.8113e-180	0.997278	RPL27A	1.15889e-226	0.8023	NECTIN2	1.08994e-91	0.941715	MGP	1.77074e-100	1.20083	ENTPD1	6.9888e-127	1.77051	TBCD	3.62947e-56	1.40858	DGKG	6.93027e-186	2.66544	PDE7B	6.26514e-24	1.22079	MYRF	3.7217e-34	7.50504	NOVA1	1.77508e-38
GPRIN3	0	2.47693	FLI1	0	1.34222	IFNGR1	0	1.31865	ISG15	0	1.20931	CIRBP	2.4488e-167	0.494155	RPL8	0	0.679386	TESC	1.2234e-208	1.40293	PDXDC1	3.16081e-179	0.965748	S100A10	1.20113e-226	0.755722	PTPRM	1.40256e-90	0.888709	CFH	1.99805e-98	2.30759	MFAP4	1.06385e-126	5.4127	S1PR1	3.90488e-56	0.791909	ADPRHL1	8.12616e-186	4.35432	HS3ST1	7.4374e-24	4.31723	FHIT	5.38847e-34	2.27186	ARID1B	1.81548e-38
DCN	0	1.34873	HLA-DPA1	0	0.979061	VEGFC	0	2.59878	RPS18	0	0.851293	VIM	2.88637e-166	0.417412	H3F3A	0	0.74232	DKK3	2.72346e-206	1.86471	COL6A1	1.07697e-178	1.10182	UGCG	1.40494e-224	1.24885	PHACTR2	2.12746e-90	0.793498	MED13L	2.84941e-97	1.04907	ADI1	1.87595e-125	1.57081	HLA-DMA	5.98236e-56	1.43708	SGCG	2.88068e-185	4.3432	CPNE8	1.28528e-23	1.58597	CA12	7.54593e-34	7.84432	LAMB1	2.64863e-38
AGAP1	0	1.49496	MMRN2	0	1.03437	JAM2	0	1.87534	RPS15A	0	0.818277	EEF1D	1.09212e-165	0.552284	MGST2	0	1.06731	APBB2	1.69603e-205	0.7647	NCKAP5	1.93212e-178	3.00245	HLA-E	4.04575e-223	0.721174	ST6GALNAC3	2.24969e-89	1.1601	PTPRG	3.09327e-96	0.689956	PRKG1	3.13381e-125	0.946772	PODXL	1.43714e-55	1.04506	MAP3K20	3.38045e-185	1.54466	STMN1	1.28528e-23	2.64253	MET	1.57087e-33	3.63213	TNXB	2.71746e-38
SLC39A11	0	1.69497	CLEC2B	0	1.35274	ECSCR	0	1.4338	RPL11	0	0.788226	PTMS	1.45457e-165	0.533441	RAB11A	0	0.870018	HIP1	4.62235e-201	1.0319	AUTS2	4.01753e-178	0.712735	ICAM1	1.45626e-222	1.4082	RPS24	3.14656e-89	0.566533	ZFAND3	7.00035e-96	0.964261	DYNLT1	3.31289e-125	1.05334	SYNE1	5.67128e-55	0.76617	MIR99AHG	3.38125e-185	1.52389	TBC1D5	1.51173e-23	1.26668	RRAS2	1.64272e-33	3.35914	MYCBP2	1.2634e-37
COL27A1	0	2.28469	PCAT19	0	1.12651	SMAD6	0	2.59717	RPL21	0	0.815404	C1QTNF1	1.51588e-163	0.854751	RPL35	0	0.685554	NBEAL1	5.18044e-200	0.714398	VPS13B	1.17793e-177	1.08954	PRKCH	2.21467e-222	1.29585	DUSP1	4.51281e-89	0.580662	THSD7A	8.76908e-96	1.99849	ACTR3	6.13516e-125	0.892163	SORBS1	6.86687e-55	1.1575	ATXN1	7.20201e-184	1.58534	DOCK8	2.183e-23	3.07863	SDC4	4.09637e-33	3.65419	MKL1	1.50827e-37
PDE10A	0	1.50935	RPL13	0	0.606007	PODXL	0	1.64768	APP	0	0.827318	TUBB4B	8.42504e-163	0.630203	RPS15A	0	0.686082	RASL12	2.42092e-199	1.94629	FILIP1L	1.95221e-177	0.904897	ELMO1	5.66858e-221	1.46933	RASIP1	1.12149e-88	1.24544	AC027097.2	1.94955e-92	2.59095	CAP1	9.8422e-125	1.04266	PLSCR1	6.86687e-55	0.721064	NR2F2-AS1	1.48299e-183	1.11766	SEMA6A-AS1	2.28224e-23	3.43236	UPK1B	5.66993e-33	6.94048	FER	1.62209e-37
LAMA4	0	1.51208	PTPRM	0	1.06024	SELENOW	0	1.01115	MCL1	0	1.24338	MYADM	1.12174e-162	0.970865	EEF1A1	0	0.706962	ARHGEF10L	1.65181e-197	3.35119	MYO1D	1.95586e-177	1.11848	RPL6	6.89133e-220	0.802854	LDB2	2.97755e-88	0.678156	ATG7	2.04798e-92	1.80417	RPLP1	1.07861e-124	0.961353	DES	1.70873e-54	1.14192	TNIK	3.14035e-183	3.20761	AFAP1L1	2.44749e-23	1.91577	SYT4	8.70241e-33	11.4587	GNAQ	2.60494e-37
ADAMTS9	0	0.741352	RPL3	0	0.604092	UBC	0	0.878268	HSPH1	0	2.33487	EIF4A1	7.01472e-162	0.566278	ACTG1	0	0.67723	MYOM1	3.37816e-197	1.57903	EDNRA	1.16232e-176	1.22206	ITGA5	1.17883e-219	1.65193	TUBA1B	4.30168e-88	0.610264	C7	6.83341e-92	1.77427	NME4	1.17216e-124	2.22864	ANXA3	4.70736e-54	0.678363	MAP4	4.3809e-183	1.34064	KAT6A	2.86959e-23	1.43304	DLG2	9.90847e-33	1.47468	PDGFD	2.6075e-37
RCAN2	0	1.36984	ANXA5	0	0.83984	GNAI2	0	1.13765	HES1	0	1.40538	SPARCL1	1.86369e-161	0.386435	RPL32	5.56315e-308	0.685316	SMARCD3	7.1804e-192	1.76466	MED13L	1.29407e-175	0.838828	RASA4	4.3365e-219	3.92216	IER3	1.05939e-87	1.93514	KANK1	1.83346e-89	1.37566	PDZRN3	9.79409e-124	2.83632	ESYT2	2.46257e-53	0.735264	KIF21A	2.02741e-181	3.77556	SLCO2B1	3.01534e-23	3.3022	EXT1	1.42515e-32	1.4407	ZBTB16	3.09017e-37
AC003991.1	0	2.49339	H3F3A	0	0.670128	LPCAT2	0	3.20662	PLSCR1	0	0.978276	PPIB	4.89534e-161	0.581615	RPL35A	9.35981e-307	0.672514	COL18A1	4.28193e-191	0.959346	AP000311.1	1.83379e-175	1.93836	HLA-DQA2	7.33553e-217	3.03119	ISG20	1.98297e-87	1.81685	RASSF8	2.06595e-89	2.27373	SYNM	3.75715e-123	2.34335	CX3CL1	2.7285e-53	1.56444	PPM1L	4.59698e-180	2.00882	TIMP1	3.4105e-23	1.22593	RYR2	2.49627e-32	1.05517	RERE	3.11966e-37
PDE5A	0	1.75375	RPL26	0	0.663097	EFNA1	0	1.72445	MT-ND4	0	0.900092	NDUFS7	5.16371e-161	0.74051	TPT1	3.37969e-306	0.707433	ARID5B	1.25908e-190	0.942916	SLC7A2	4.90352e-175	2.67724	ST6GALNAC3	1.30549e-215	1.212	H3F3B	2.5254e-87	0.472802	MATN2	7.647e-89	3.96025	RBPMS2	4.25949e-123	1.91585	MYH9	2.81228e-53	0.64922	ACYP2	7.05874e-180	1.71553	CD47	3.50853e-23	1.55741	CACHD1	2.89008e-32	3.39993	PRKN	3.55084e-37
LAMA2	0	1.52939	RPL37	0	0.696732	JAG2	0	2.45081	H2AFZ	0	0.987933	H2AFJ	5.62392e-161	0.837432	H3F3B	4.37337e-306	0.577873	EPS8	9.23901e-190	0.38642	COL5A2	1.0992e-173	1.53569	CPLX1	2.58729e-213	2.4306	TNFSF10	2.84182e-87	1.10222	ST8SIA6	1.19537e-88	2.1606	TCEAL3	5.0708e-123	1.89315	GNG11	3.52992e-53	0.602928	ARHGAP24	8.34785e-179	2.27845	N4BP2L2	3.52488e-23	0.728549	HIF1A	5.85295e-32	1.47484	COL4A4	3.90769e-37
CCDC102B	0	2.04009	EPAS1	0	0.626232	SH3BGRL3	0	1.19524	ECSCR	0	1.15394	MYC	1.26854e-160	0.890373	APP	1.44275e-300	0.768798	PDGFA	1.8599e-189	3.08834	PKD2	6.266e-172	1.6379	FAM198B	2.75111e-213	2.18245	MEOX1	2.8661e-87	1.77415	CPNE8	4.62689e-88	1.49282	NDUFS5	7.84784e-123	1.05609	PSAP	3.87334e-53	0.720765	LINC02256	4.09957e-178	1.6054	FAF1	5.13379e-23	1.39759	IL1R1	6.7303e-32	2.09893	GRB10	3.95167e-37
AC012636.1	0	3.71499	UBA52	0	0.684539	MYL12A	0	0.865918	RPL26	0	0.810449	EIF5A	1.09817e-159	0.641639	RPL11	4.85861e-298	0.647394	TBX2-AS1	1.2339e-188	2.66555	FAF1	3.01013e-170	0.985152	RPL27	7.62713e-211	0.758869	SPRY1	3.30464e-87	0.876216	PPM1H	1.67714e-87	3.41242	MZT2B	2.19735e-121	1.16624	TSC22D1	8.96601e-53	0.740402	ADGRB3	2.54907e-177	1.21067	PRKAA2	5.15267e-23	3.27267	ACTC1	1.10142e-31	1.39856	MAN1A1	5.31321e-37
ANO1	0	1.87718	ACTB	0	0.577414	S100A13	0	1.56044	IFI16	0	0.895874	SNCG	2.28114e-159	0.643225	UBA52	8.88876e-298	0.716922	MSC-AS1	9.55891e-184	1.02511	TTC28	7.74042e-170	0.859193	CNN3	1.65029e-208	0.853629	FABP4	1.38899e-86	0.562498	TANC2	6.98838e-87	2.82919	PPP1CB	1.09942e-120	1.02828	CAV2	1.15407e-52	0.592956	HOOK2	8.41429e-177	2.53425	BACE2	5.41376e-23	1.85898	ERBB4	1.74122e-31	2.82056	TRPS1	1.60724e-36
2011-09-01	0	1.66391	IGFBP2	0	1.05121	NEBL	0	2.15721	RPS14	0	0.791443	ATP6V1G1	3.499e-159	0.581683	ANXA5	2.28633e-296	0.816407	MYO1D	2.38169e-183	1.20891	NR3C2	8.27308e-170	1.14561	NACA	2.20771e-206	0.770896	RPL9	4.21265e-85	0.569382	SCD5	8.19361e-87	3.41742	ITGA7	2.49847e-120	0.851192	IFITM1	3.1874e-52	1.10743	UBR3	1.81529e-176	1.55945	RPGR	5.64587e-23	1.86355	COBLL1	1.74122e-31	1.22877	AL109930.1	2.89229e-36
RERG	0	2.0299	HYAL2	0	0.956953	RPS7	0	0.896677	RPL36	0	0.782197	BTG1	1.1548e-158	0.476583	CD9	8.64294e-296	0.708779	L3MBTL4	5.20492e-183	2.82595	ADAMTS12	4.28727e-169	1.32201	TAGLN2	2.69019e-206	0.729228	RPL28	4.77131e-85	0.552036	TLL1	3.38126e-86	4.02756	C1QTNF1	5.98578e-120	1.14447	VAMP5	3.87534e-52	0.715464	SLMAP	5.29612e-176	1.75899	ODF2L	7.60426e-23	1.7794	CPA4	2.27041e-31	9.56922	SPOCK1	3.32922e-36
LINC01197	0	2.06056	RPL18A	0	0.593117	TSC22D1	0	1.07402	MT1X	0	1.30332	RPS15	2.28969e-158	0.46888	VSIR	2.94774e-294	1.28937	CEBPB	7.60912e-181	1.23969	LAMA4	5.26024e-169	1.0901	FCGRT	2.24749e-205	1.13936	IFI44L	2.00093e-84	1.22153	PRKG1	2.28571e-85	0.561471	PRELP	9.47123e-120	3.2561	CA4	6.04958e-52	1.07678	ATP1A2	6.91461e-176	2.04701	NFIA	8.57015e-23	0.897312	MACROD2	3.38856e-31	3.09633	ARHGAP21	3.3669e-36
SSH2	0	1.3742	RPL38	0	0.726676	RPL24	0	0.954123	RPS15	0	0.776156	RNH1	3.03823e-158	0.605337	TXN	1.2311e-291	1.00284	NT5DC2	2.40472e-179	1.94664	NF1	6.44063e-169	0.910792	ITM2B	5.20961e-205	0.636586	RPL8	3.31393e-84	0.53601	RIN2	3.03827e-85	1.29757	RPL4	1.93471e-119	1.10525	GALNT18	1.39728e-51	1.10416	MAGI2	1.63397e-174	1.90495	SNED1	9.23499e-23	2.8448	AHI1	3.56203e-31	1.54799	SASH1	3.7179e-36
NR3C2	0	1.51611	ADAM15	0	1.13251	RPL23	0	1.08688	DYNLL1	0	0.878807	MIR4435-2HG	1.34933e-157	0.427809	RPL26	1.20823e-289	0.679509	CDC14B	2.66206e-178	2.33628	AHI1	9.25551e-169	1.33471	RPS20	1.63317e-204	0.787296	CLEC2B	4.35286e-84	1.09445	ENTPD1	5.55848e-85	2.40644	RPL6	1.90952e-118	1.00294	TMSB4X	2.01482e-51	0.726161	PRKAA2	3.06919e-174	3.7007	NR2F2	3.7253e-22	1.02069	DLGAP2	6.19713e-31	5.39953	DOCK1	4.02027e-36
ABI2	0	1.51023	ACTG1	0	0.584465	CD99	0	1.10786	MMRN2	0	0.979214	PNRC1	1.39311e-157	0.540587	IGFBP2	1.40842e-289	1.05555	EFHD1	3.20018e-177	1.01381	LINC01197	8.71693e-168	1.41409	MMRN2	1.96409e-204	0.7798	BCL3	4.43141e-84	1.60272	MAML3	2.13545e-84	1.89262	UQCRB	3.28027e-118	1.00737	HSPA5	3.61544e-51	0.909583	GATA4	3.50431e-174	2.0011	PCCA	4.96614e-22	1.68433	ENO1	6.93728e-31	1.32835	CCNY	4.69125e-36
EFHD1	0	1.89568	SHANK3	0	1.58864	CLDN5	0	0.94864	SPARCL1	0	0.619988	RPL10	4.07334e-157	0.451418	COX6C	2.28631e-287	0.758441	CNN1	3.64857e-177	2.5212	NAALADL2	8.74904e-168	1.81312	CARHSP1	2.09764e-204	0.843864	S100A6	3.96924e-83	0.525092	N4BP2L2	2.58294e-84	0.65184	COX14	2.79156e-117	1.41109	IRF1	6.24336e-51	1.24848	FNDC3B	3.97899e-173	1.21213	RERE	5.04677e-22	1.098	DLG1	6.94639e-31	1.61431	SSBP2	4.75155e-36
CYSLTR2	0	3.12971	RPL19	0	0.580638	LY6E	0	0.993458	ZFP36L1	0	1.00409	RACK1	6.86722e-156	0.48637	RPS6	4.09681e-286	0.62654	EBF2	1.78574e-176	0.669124	LDLRAD3	7.96929e-167	1.65683	EIF3E	4.81147e-203	0.915657	PLXNA2	2.07755e-80	1.30522	COL3A1	5.23067e-83	1.54763	ANAPC16	3.37738e-117	0.834157	PPFIBP1	8.51204e-51	0.644389	PDGFRB	3.28137e-172	1.0586	BMS1P14	5.22328e-22	2.85087	PHYHIP	9.03872e-31	5.72757	CEMIP2	6.07613e-36
PTPN9	0	1.96323	ANXA1	0	0.994622	MT-CYB	0	0.980558	RPS6	0	0.758102	ID3	2.22956e-155	0.429603	NFKBIA	6.50602e-284	0.683763	CYCS	3.32442e-175	1.37204	BTBD9	1.12252e-166	1.09487	ZFP36L2	8.23918e-203	1.11035	TSPAN13	3.03933e-80	0.956166	PLA2G2A	5.46698e-83	2.40033	PAWR	8.66174e-117	1.12291	TNNC1	1.0551e-50	1.06451	CACNA2D3	6.62299e-172	2.18437	DLG2	1.33682e-21	1.74728	ALOX15	1.99993e-30	11.1872	EGFR	7.24012e-36
GUCY1B1	0	1.72964	KIAA1217	0	1.30364	SDCBP	0	0.987058	OAZ1	0	0.852044	VDAC2	3.802e-155	0.609304	RPL27	1.35111e-277	0.674966	GUCY1B1	8.41464e-172	0.991631	GUCY1A2	2.27799e-166	0.722376	RPL36A	7.82154e-202	1.14904	RPL30	3.97665e-80	0.536402	TGFBR3	1.21384e-82	2.07092	LDHA	1.79713e-116	0.998138	ANXA1	1.16631e-50	0.784109	REV3L	2.98914e-171	1.15324	TRIO	1.44234e-21	1.33314	AC098617.1	2.47628e-30	2.81721	EPB41L2	7.3036e-36
PRKN	0	1.23467	HSPG2	0	1.053	GIMAP1	0	1.77786	RPL28	0	0.77527	CSRP2	9.23249e-155	0.738394	MARCKSL1	2.31679e-277	1.29274	UNC5C	4.30857e-171	1.28478	BIRC6	3.02754e-166	0.898491	TCN2	3.08346e-201	1.49418	MSX1	4.43143e-80	1.70433	ARHGAP31	3.72293e-82	1.50657	PCGF5	1.9026e-116	1.57183	EEF1A1	1.67549e-50	0.604719	LTBP1	5.23906e-171	2.33402	ABHD17B	1.5602e-21	3.03656	NTNG1	3.09033e-30	6.87798	N4BP2L2	7.90796e-36
KALRN	0	1.03405	RPL27	0	0.624194	CD59	0	0.907087	RPS20	0	0.792454	JUND	5.89726e-154	0.646465	MT-ND5	2.466e-277	0.700429	ID4	2.45362e-170	2.29322	MAP4	1.20257e-165	0.812797	HNRNPA1	1.70463e-200	0.829416	CLIC5	6.11897e-80	0.974414	COL23A1	8.30352e-82	3.79761	COL4A2	9.68003e-116	0.822748	CMTM8	1.77253e-50	0.930865	ZBTB16	7.0154e-171	1.201	FAM102A	1.66168e-21	4.84822	FEZ2	3.29058e-30	1.59502	ADD3	1.15058e-35
ADCY3	0	1.74076	CCDC85B	0	0.914663	IFI44L	0	1.61858	LDB2	0	0.712224	FKBP8	7.38802e-154	0.800086	CAPN2	1.27713e-276	1.10735	PDE1A	1.59828e-168	0.870336	SIK3	1.68612e-163	0.924402	TEK	8.91236e-200	1.23989	ROBO4	4.84821e-78	1.27607	PBX1	9.31662e-82	0.937543	COL1A2	5.76475e-115	0.932146	HLA-DQB1	2.04394e-50	1.43287	CUX1	8.31662e-171	1.49079	KLHL2	1.88431e-21	2.59332	MBP	4.49317e-30	4.77976	DST	1.30357e-35
KCNE4	0	2.15677	RPL12	0	0.60419	DOCK9	0	1.28602	RHOA	0	0.818328	HSPB6	1.15267e-153	1.57009	TCF15	2.50975e-276	1.26224	SYNM	4.20136e-168	2.42759	ACTA2	2.1666e-163	0.701678	SLC2A3	4.67577e-199	0.778998	MTRNR2L12	5.93511e-78	1.0598	EVI5	1.05812e-81	1.40854	AOC3	1.76791e-114	2.53079	CLIC5	3.86887e-50	0.900888	ARHGAP26	1.1163e-168	1.1047	ANGPT2	1.1921e-20	1.73634	BMPR1B	4.99486e-30	4.51361	RAPGEF4	1.33462e-35
ASPN	0	2.2594	IFI16	0	0.815256	MT-CO2	0	1.02013	RPS12	0	0.780329	CRYAB	1.21876e-153	0.563011	RABAC1	3.96778e-275	0.866712	TGFBI	6.80791e-168	1.58989	EIF4G3	3.15982e-163	0.933115	TPD52L1	1.03166e-198	1.75274	NPDC1	1.07025e-77	0.849518	CEP112	9.81647e-81	1.66445	MPP7	2.11569e-114	3.84757	TNNT3	4.29551e-50	1.37883	PACRG	1.50492e-168	3.79189	PALD1	1.32559e-20	3.05057	AKAP13	7.91476e-30	1.02399	PRKCH	1.93004e-35
AC131025.2	0	1.9876	CD63	0	0.532919	HLA-DRA	0	1.01493	RPL3	0	0.766161	NUPR1	7.64408e-152	0.670618	ARPC1B	3.6556e-273	1.3154	NR2F2	6.68344e-167	0.643019	PLEKHA5	1.5299e-162	1.28413	IER3	1.98543e-198	2.15211	B4GALT5	9.91775e-77	1.31072	CLU	7.75828e-80	2.20247	SLC8A1	2.54027e-114	1.3351	CTSH	5.29673e-50	1.09756	PTPRG	3.91757e-168	1.0496	DSP	1.35311e-20	4.2518	NHSL1	9.94173e-30	2.3535	ETV6	2.67923e-35
ZNF638	0	1.08402	CFL1	0	0.586814	GATA2	0	1.94247	MT-ND2	0	0.811153	RPL8	3.26275e-151	0.464646	RPL38	5.20656e-273	0.73627	SIK3	4.35886e-163	1.0253	PTPN13	1.66792e-162	1.90359	RPS11	2.72892e-198	0.748757	CD63	3.16018e-76	0.48359	SLC25A37	1.64515e-79	1.86027	RPL36AL	3.3464e-114	1.02928	MAST4	7.5692e-50	0.825985	AC009264.1	2.2636e-167	4.59732	CXorf36	1.78799e-20	1.13706	PHGDH	1.78818e-29	4.22848	ECHDC2	4.16034e-35
SLC8A1	0	0.96681	RAC1	0	0.604684	UBB	0	0.906029	RPL7	0	0.748796	RPS2	6.95605e-151	0.457129	RPS26	2.7224e-272	0.835243	SRL	1.25561e-162	2.72208	SPIDR	5.11138e-162	1.00829	TSPAN7	2.20276e-196	1.02902	MARCKS	1.14151e-75	1.05502	AHI1	6.94183e-79	1.51115	MT1X	5.33576e-114	1.39338	ECSCR	8.12934e-50	0.922224	TMEM65	3.92463e-167	2.61555	TUBB6	1.80641e-20	1.32609	SND1	2.18807e-29	2.03199	UGGT2	4.45837e-35
PHLDB1	0	1.61559	CCDC85A	0	1.75713	CFL1	0	0.886495	SERPINH1	0	1.47938	CXCL12	1.47869e-150	0.574446	RPLP2	6.20271e-271	0.619883	HCFC1R1	1.36212e-162	1.64313	CLSTN2	7.62186e-162	3.02533	FAM110D	6.49691e-196	1.65254	ID3	2.47383e-74	0.477281	ATL2	1.34215e-78	2.1921	CBX6	8.32898e-114	1.87288	TEK	9.70235e-50	1.03165	FAF1	1.45187e-166	1.35675	MED13L	2.93646e-20	1.04759	DANT2	2.27801e-29	3.37546	NOD1	4.84657e-35
AXL	0	1.50554	MT-ND4L	0	0.934667	COX17	0	1.22905	RPL10	0	0.765519	2011-09-01	9.50907e-150	0.568942	PSME1	5.05355e-270	0.962817	GEM	8.45047e-161	2.09826	HEYL	1.10276e-161	1.3976	ANO2	1.60474e-195	1.88915	SYNE2	2.57013e-74	0.674018	ERG	2.79842e-78	1.51565	PFN1	9.62766e-114	1.05958	EIF1	7.515e-49	0.51987	FIGN	8.62995e-166	1.50243	TSTA3	8.68942e-20	2.28914	NEDD4L	3.85536e-29	3.54453	MAMDC2	4.9989e-35
HIP1	0	1.16505	MARCKSL1	0	1.27	ATP6V0E1	0	1.12818	C2CD4B	0	2.25925	ITM2B	1.11248e-149	0.419972	ELOB	2.72254e-269	0.822545	DGKH	2.29891e-160	1.07469	PLCB4	1.36104e-160	0.80101	NRP2	7.58131e-195	2.43666	RCN1	3.50727e-74	0.975235	MACF1	3.10221e-78	0.915336	RPL14	2.2068e-113	0.950845	MGST2	2.66483e-48	0.721996	BTBD9	1.57338e-165	1.42676	PALM	8.81454e-20	1.54916	DST	1.06121e-28	1.14282	DANT2	6.60825e-35
DACH1	0	1.24189	LAP3	0	0.914571	MGST2	0	1.19665	CD93	0	1.11653	MT-CO3	1.44822e-149	0.468083	FAU	3.67043e-267	0.629526	LDB3	2.02268e-159	0.962527	UBA2	3.07721e-160	0.867327	NCOA7	5.0371e-194	1.3213	KDR	1.12905e-73	1.21626	PDK4	3.82588e-78	1.62661	PTMA	7.2184e-113	0.880292	PRDX6	3.0948e-48	0.896777	NRAP	1.22073e-164	3.96866	STX7	8.96877e-20	1.76591	SLC16A1	2.14072e-28	3.07776	SAMD4A	7.22053e-35
LINC00486	0	1.28045	CD300LG	0	1.74224	MT-ND1	0	0.949039	RPL39	0	0.767859	INAFM1	1.45196e-149	1.59985	LDB2	4.64094e-267	0.669863	SELENOM	3.50311e-159	0.999704	CUX1	9.92763e-160	1.04477	TMSB4X	9.08794e-190	0.804285	RPS27A	2.98372e-73	0.499626	RABGAP1L	4.12329e-78	1.15162	NOTCH3	2.04521e-112	0.706182	ICAM1	3.72482e-48	1.59812	EGFLAM	1.31163e-164	1.14353	EXOC4	1.16961e-19	1.18238	BCO2	3.12006e-28	3.16093	SERPINF1	7.43171e-35
ACTA2	0	0.710834	RPS6	0	0.53369	CAVIN1	0	1.01346	FOSB	0	2.06743	ESD	1.59347e-149	0.647547	OAZ1	6.42325e-267	0.76708	GPR20	5.49119e-159	3.52022	HIF1A-AS2	1.12529e-159	1.53507	SNCG	1.43125e-188	0.857168	MARCKSL1	4.98734e-73	1.03191	CYTH1	7.56069e-78	1.81267	KIF5B	2.46345e-112	0.873017	ST6GALNAC3	7.66959e-48	0.964771	RBPMS	1.80792e-164	1.08232	SPHK1	1.46328e-19	3.21074	TMEM176A	4.80762e-28	4.15263	WWTR1	2.09117e-34
HEYL	0	1.84885	CD82	0	1.60523	FBLN5	0	4.06841	IFNGR1	0	0.984896	ADCY3	2.79435e-149	0.771709	PPA1	8.40467e-267	0.964751	FXYD1	1.08934e-158	1.85749	ACSS3	1.20358e-159	1.61936	PITPNC1	1.44081e-188	1.02215	TCF15	6.43681e-73	0.925631	HES1	1.0758e-77	1.31275	RPL10A	1.64988e-111	0.924349	MAP3K6	2.16169e-47	1.39087	FRMD3	2.65457e-164	1.07523	CDK17	1.4972e-19	1.52819	HIVEP3	6.28766e-28	2.58016	PKP4	3.01577e-34
GGT5	0	1.46804	RPL30	0	0.565249	CAV2	0	0.934551	MT-ATP6	0	0.884119	TIMP3	3.18769e-149	0.353451	NOSTRIN	1.25094e-265	1.25392	INPP4B	1.7419e-156	0.74844	AL499616.1	4.20851e-159	1.40313	CFI	2.39695e-188	1.58099	SRP14	4.37252e-72	0.477364	SPTBN1	1.70539e-77	0.637848	UQCR11	1.89631e-111	1.0092	PSMB8	4.55336e-47	0.862555	MAP4K3	2.99858e-164	1.57032	FCGRT	1.54733e-19	1.47345	MAP3K5	6.99979e-28	1.97797	SRPX2	3.46169e-34
DSCAML1	0	2.33676	RPL9	0	0.572962	FBLN2	0	3.18919	GABARAPL2	0	0.906704	NDUFA6	4.38726e-148	0.678009	COX17	1.8063e-263	1.04032	MAML3	1.67969e-154	1.73231	SBF2	4.59614e-159	0.745534	SERPINB1	1.19596e-187	1.48237	SUB1	4.72793e-72	0.761316	HIF3A	1.76152e-77	1.2594	CALM3	3.39387e-111	1.37546	IL6	5.09577e-47	1.76303	TCAP	3.02843e-164	1.50016	GRAPL	1.59182e-19	4.3745	PDE4B	8.71068e-28	2.95781	SRGAP1	3.52599e-34
CCDC92	0	2.07933	RPS25	0	0.546752	PLLP	0	3.38422	RPS27	0	0.772297	PABPC1	4.38883e-148	0.46654	FGL2	2.16163e-262	2.02255	RASSF4	3.10317e-154	1.94288	NSF	1.89873e-157	1.5076	MYRIP	3.67701e-187	2.47302	IFI6	5.32363e-72	0.801056	MGST1	5.21563e-77	3.19983	PDE5A	1.97632e-110	0.978221	IFI6	6.52716e-47	0.831295	ERC1	4.41821e-164	1.20282	SRGAP3	1.61002e-19	4.78617	KRT7	1.38618e-27	4.13583	FRMD4B	5.66108e-34
AL512638.2	0	2.70626	RPL29	0	0.558615	EIF4G2	0	1.10955	SERF2	0	0.70866	ACE2	6.48993e-148	1.38357	NEDD8	1.28993e-259	0.97093	PDLIM7	1.41847e-153	1.20147	RCAN2	2.15558e-157	0.983093	NPM1	3.97801e-187	0.849272	POMP	6.85636e-72	0.542851	B4GALT1	5.77119e-77	1.73993	GPX4	9.29684e-110	1.00728	SLC2A3	1.20798e-46	0.635911	CPEB4	2.85719e-162	2.11645	TIE1	1.73302e-19	1.27752	ITGB8	1.77469e-27	6.4437	ZBTB20-AS5	6.17715e-34
COL3A1	0	1.73866	PSMB8	0	1.10539	MT-ND3	0	1.00129	ARL6IP1	0	1.38514	AP2M1	1.40911e-147	0.62218	RPL7	2.53045e-257	0.608425	SSBP2	6.07974e-153	0.895201	MYL7	1.08693e-155	1.71335	PLPP3	1.31114e-185	1.10741	RPS2	7.45648e-72	0.479838	WWOX	7.36001e-77	1.09818	DGKG	9.72507e-110	2.52861	TNXB	1.81523e-46	1.22393	MGAT5	1.36962e-161	1.78521	PXN	2.06449e-19	1.417	CRLS1	1.27483e-26	2.47871	FBXL17	1.38139e-33
ARID1B	0	0.92736	TIMP4	0	1.57297	MTUS1	0	1.09282	CD82	0	1.57165	ATP5PB	1.4732e-147	0.688175	RPL39	2.5408e-254	0.620796	HACD1	6.11877e-152	2.41807	IGFBP7	2.43791e-155	0.549004	TNXB	1.57886e-185	1.31768	BHLHE40	7.45648e-72	1.17046	C2orf88	9.90386e-77	2.96459	AKAP12	3.06553e-109	1.11409	CARHSP1	2.11731e-46	0.730132	HOMER1	2.6073e-161	3.55802	THSD4	4.39911e-19	2.36128	PLEKHA6	1.56434e-26	3.87658	ST3GAL1	1.78532e-33
LRP4	0	1.20549	TMA7	0	0.798926	ID2	0	1.33369	RPS24	0	0.752125	RPL15	2.26533e-147	0.456317	TPM1	7.08675e-254	0.498576	AC092164.1	4.03428e-151	4.44174	KCNE4	2.57551e-155	1.50764	FAM167B	9.10496e-184	1.60109	GPIHBP1	7.47568e-72	1.10596	TEK	3.27391e-76	1.48542	PPDPF	3.11087e-109	1.09942	CRIP2	2.76526e-46	0.494738	SLC25A4	8.47904e-161	1.40345	MID1	5.0452e-19	2.06678	RASSF7	1.87813e-26	4.59391	C1S	2.00681e-33
MTHFD2	0	1.55799	SEC62	0	0.805698	RPL7A	0	0.88579	RPS13	0	0.733309	RPSA	9.46865e-147	0.484371	NDUFA4	4.25776e-248	0.648719	ETV6	1.543e-149	1.07514	USP34	7.69438e-153	0.851257	MAN1A1	2.5898e-183	1.30312	CDKN1C	7.49071e-72	0.893121	RHOJ	3.8239e-76	1.5637	NFIC	7.13119e-109	1.20718	FGFR1	2.89109e-46	1.2576	AUTS2	9.35633e-161	1.08204	ZFAND3	1.03711e-18	0.921141	CLU	1.13915e-25	1.6298	TGFBR2	2.11423e-33
MUC20-OT1	0	1.25929	CTNNBIP1	0	1.46931	NACA	0	0.894115	DDIT4	0	1.26639	PARK7	2.78846e-146	0.529072	CST3	1.04394e-246	0.549517	LRRTM3	2.2376e-149	2.41666	NCOA1	3.69746e-152	0.829814	ARHGEF3	7.51449e-183	1.85423	TNFAIP2	1.05439e-71	2.22225	NPAS2	3.89826e-76	2.40515	ISYNA1	2.61372e-108	0.951665	SOX7	4.08365e-46	1.32655	ST7	1.54767e-160	2.40777	PRKAG2	1.19915e-18	2.13221	ZNF609	1.65924e-25	1.22486	SLC25A13	2.23969e-33
DIAPH2-AS1	0	1.9082	ELOB	0	0.763792	MT-ND2	0	0.921007	PSME2	0	1.02996	EBF2	1.58144e-145	0.48739	NEDD9	1.19727e-243	0.861339	PRMT9	2.30618e-149	2.04919	NPPA	1.04691e-151	1.76091	ACTG1	7.76004e-182	0.696818	KANK3	1.21897e-71	0.826675	MKLN1	1.94781e-75	0.845678	RAP1A	5.23453e-108	0.753815	KDR	4.29603e-46	1.19378	MYL2	1.54822e-160	1.24195	DAPK1	1.19915e-18	3.32686	CAST	2.21062e-25	1.18706	RBMS3	3.44427e-33
RAPGEF2	0	1.02889	CARHSP1	0	0.979299	YBX3	0	0.934006	RPLP1	0	0.748504	NBL1	3.751e-145	0.67044	RPS27A	6.95808e-243	0.592261	ABHD2	5.31798e-149	1.48515	FILIP1	1.475e-150	0.954195	SEMA6A	1.23432e-181	1.86143	ANXA5	2.31321e-70	0.628588	VPS13A	2.89591e-75	1.89028	GLS	3.00233e-107	1.47697	HSP90B1	4.58021e-46	0.723469	NCKAP5	2.18403e-158	2.92696	PLCE1	1.46443e-18	1.26609	RPL13A	3.1357e-25	0.968009	PTPRB	6.10511e-33
NF1	0	1.1508	HINT1	0	0.758476	HLA-DRB1	0	1.01811	CCDC85B	0	0.920467	NUCKS1	5.75162e-145	0.532308	GSTP1	2.39455e-242	0.672517	DAAM2	7.07945e-149	0.781942	PPARG	2.5638e-150	1.32295	RPL31	1.34389e-179	0.812141	RPL10	2.48594e-70	0.494844	SMAD6	4.15719e-75	2.07007	CELF2	3.0704e-107	1.32107	ACTN4	5.23843e-46	0.598049	BMPR1A	1.68091e-157	1.76237	LAMC1	2.04101e-18	1.38698	LRMDA	3.67406e-25	1.05661	MID1	7.65975e-33
FRY	0	0.998613	TCF4	0	0.515312	S100A16	0	1.09525	YBX1	0	0.757389	ATP5MC1	5.81247e-145	0.64679	CD34	3.16561e-240	0.918657	LHFPL6	9.89992e-147	0.380559	MIR99AHG	7.74626e-150	0.994519	RPS10	1.87232e-179	0.943109	SOX7	2.74389e-70	1.31451	CDH13	7.34503e-74	1.15968	EID1	9.8712e-107	0.959265	LRRC32	2.3615e-45	1.00024	PTEN	1.38569e-156	1.04542	TIMP2	3.27659e-18	1.58776	ATP1B1	4.1598e-25	2.70588	CGNL1	1.1989e-32
GPATCH8	0	1.21947	RAPGEF1	0	1.20798	RPL7	0	0.836097	ANXA5	0	0.815016	PTP4A3	3.06282e-144	0.619952	PODXL	3.66918e-239	1.26284	ZBTB16	1.82277e-145	0.747666	C2CD2	1.03254e-149	1.6274	ENG	6.54922e-179	0.57473	RPS7	1.14456e-69	0.476899	STAG1	7.73586e-73	0.829283	ATP5MD	1.44984e-106	0.920568	CALR	5.00268e-45	0.792023	MICAL3	1.74874e-156	2.31609	SCN9A	4.00757e-18	6.32669	MSI2	5.52951e-25	1.4804	PIK3C2A	1.27317e-32
FHL2	0	1.11332	SYNE2	0	0.744933	RPL10	0	0.85021	ICAM1	0	1.78302	SOD1	1.25399e-143	0.510068	CLEC2B	2.03862e-237	1.1423	AGT	1.06395e-144	0.623741	MKL1	2.77538e-149	0.992988	VAMP5	1.06653e-178	0.691885	SEMA6B	1.4796e-69	1.56984	TMEM100	3.64796e-72	4.06756	FOS	2.10816e-106	1.13504	GFOD1	2.64426e-44	1.14905	NR3C2	2.62986e-155	1.33292	FAM174B	4.36805e-18	2.45646	ZFP36	9.79707e-25	0.838612	SCMH1	1.30311e-32
DPYD	0	1.08024	ID3	0	0.50046	FLNB	0	1.58483	MARCKS	0	1.26696	NDUFB11	2.26653e-142	0.654228	SYNE1	3.46787e-237	0.996644	COL27A1	3.35993e-144	1.25142	ATXN1	5.3823e-149	1.10738	ST6GAL1	3.04164e-178	2.02458	LAMA5	2.00091e-69	1.22731	SCMH1	5.52411e-72	1.41019	RPL23A	2.20237e-106	0.945651	LIMCH1	5.98757e-44	0.918931	EPS8	1.55819e-154	1.01445	UGP2	4.73702e-18	1.47684	ITPR2	1.1162e-24	1.31484	RBMS3-AS2	1.604e-32
UTRN	0	0.656621	PLSCR1	0	0.876527	RACK1	0	0.882441	GJA1	0	1.4469	MDH1	3.50558e-142	0.7732	RAB5C	4.22168e-235	1.09604	FAM107B	9.04994e-143	2.37451	SMYD3	7.83364e-149	1.03042	NOP53	1.72216e-177	0.995983	MT1E	5.01157e-69	1.12163	PODXL	7.40721e-72	1.43388	ARL6IP5	3.4365e-106	1.17694	CKM	2.43846e-43	1.39855	NNT	3.58908e-154	2.33441	PRSS23	5.80047e-18	1.2723	IER3	1.3577e-24	2.09592	FP700111.1	1.75329e-32
ITPR1	0	1.35348	PPIC	0	1.14279	SHE	0	1.64035	MT2A	0	0.835557	MT-CO2	7.11476e-142	0.496212	RPL28	1.73476e-234	0.597702	FRMD4A	2.31225e-142	1.14494	LINC02256	1.33546e-148	1.10408	SPNS2	1.26498e-176	1.87438	SQSTM1	1.19153e-68	0.806463	MAGI1	8.20828e-72	1.03933	RASGRP2	5.12492e-106	1.24713	ADAMTS9	3.62008e-43	0.790417	HACD1	8.38987e-154	3.00795	NEAT1	6.51747e-18	0.4879	FAM155A	1.42664e-24	2.33365	PAN3	1.85754e-32
GPAT2	0	1.9405	SLCO4A1	0	1.26341	HSD17B12	0	1.38929	SH3BGRL3	0	0.888096	CPM	1.63093e-141	0.501779	ID3	3.88254e-234	0.558525	SH3RF3	5.7429e-142	2.12625	MAP3K5	2.1948e-147	1.57783	SNHG8	5.60392e-176	1.09778	TNFRSF4	3.71178e-68	2.27644	STAB1	9.28214e-72	2.57549	TUBB6	6.99439e-106	0.936892	RAC1	1.75924e-42	0.520721	GUCY1A2	1.22397e-153	1.11857	ERICH1	1.1342e-17	1.66628	MYL4	2.63054e-24	2.78981	ZHX3	1.87e-32
RIMS1	0	3.47868	YBX1	0	0.620061	TOMM7	0	1.04011	PIK3R3	0	1.24262	RPL41	2.90032e-141	0.455896	HSPA12B	2.58385e-232	1.63913	SOX6	2.53921e-140	2.07959	PTK2	6.05951e-147	0.650472	BTF3	2.93495e-175	0.721191	RAN	8.4255e-68	0.821819	OSMR	2.92612e-71	1.28645	OAT	1.05995e-105	1.52006	KANK3	2.55515e-42	0.660979	SESN1	8.10742e-152	1.83683	JMJD1C	1.47804e-17	0.67496	ANKS1B	3.33503e-24	2.09663	SESTD1	2.05714e-32
TNRC6A	0	1.15694	CFLAR	0	0.717052	EMCN	0	0.814905	MT-ND1	0	0.785566	ATP5MG	9.04115e-141	0.482219	KCTD12	4.00415e-231	0.927809	APOE	2.40395e-139	2.61516	BMPR1A	4.51136e-146	1.38884	RPS27	3.111e-175	0.724402	CYR61	8.87993e-68	0.965469	MYL7	9.05331e-71	1.80338	PDZRN4	1.11839e-105	5.11031	FLNB	2.63258e-42	1.10277	LINC00486	2.67309e-151	1.37159	BCL7C	1.86733e-17	1.80282	PTPRE	4.32358e-24	2.81655	GNA14	2.09923e-32
MKL1	0	1.29433	RPS23	1.67066e-306	0.50687	SULF2	0	1.55073	RPL18A	0	0.725698	ZEB2	1.48669e-140	0.413789	RPS20	6.19838e-231	0.63685	NRGN	4.42661e-139	1.79486	CTNNA3	9.13085e-146	1.03597	ENTPD1	4.54721e-174	1.83737	ITGA1	2.57641e-67	0.591192	TRIML2	1.87639e-70	4.50889	CLIP1	5.82771e-105	1.24948	KIAA0355	2.64056e-42	0.874573	ABCC9	4.0752e-151	1.0948	SYNE1	2.05083e-17	0.776161	LAMA4	4.4889e-24	1.15709	VTI1A	2.57918e-32
CNTN4	0	1.96771	SH3BGRL3	1.4115e-300	0.861844	RGS3	0	1.78106	RPL8	0	0.719513	SPRY2	2.43936e-140	0.972545	CYP4B1	7.45096e-231	1.66544	JPH2	1.29429e-136	3.34769	GPATCH8	1.33889e-145	0.923417	GNAQ	7.0805e-174	0.872402	C11orf96	6.48168e-67	0.858503	DYSF	2.66064e-70	2.16295	PHLDA2	1.93305e-104	3.38005	PARVB	3.39659e-42	1.17945	ZFAND3	7.7899e-151	1.01954	LAYN	2.06197e-17	2.69964	WFDC2	5.31327e-24	5.19102	CARMIL1	2.76693e-32
SPRY4-AS1	0	2.39335	NEDD8	2.8713e-299	0.919645	CFAP36	0	2.24101	RPS27A	0	0.727962	RPL10A	2.88324e-140	0.458712	ABLIM3	4.32041e-229	1.03829	KIF13A	8.33357e-135	1.06585	AL590999.1	2.45818e-144	1.94638	CASP4	9.38506e-174	1.23531	TNFAIP3	1.0552e-66	2.22476	NHSL2	2.17173e-69	2.24459	H2AFJ	4.07837e-104	1.09503	AQP3	6.59847e-42	1.63759	BCAS3	8.50941e-151	1.0818	FLNB	2.11779e-17	1.34417	PARD6B	6.52752e-24	3.75718	DOCK9	2.83193e-32
AGAP2	0	2.90911	RPL24	3.92386e-293	0.554037	CD93	0	1.2936	ATP5F1E	0	0.707726	RPL18	5.49039e-140	0.456345	HSPG2	2.70627e-228	0.90633	HMGN3	2.33808e-134	0.64834	WDFY2	1.2135e-142	1.2283	NUCB2	3.33996e-173	1.02001	HINT1	1.38786e-66	0.627769	STARD13	3.12849e-69	1.21108	PLA2G2A	6.85094e-104	2.91522	ACTN1	7.04157e-42	0.786205	ITGA7	2.28179e-150	1.33327	NPAS3	2.23789e-17	2.23063	TIAM1	7.68468e-24	4.57032	DYM	3.28381e-32
TCF12	0	0.927822	AHNAK	3.39766e-292	0.889385	CD81	0	1.04729	PPA1	0	0.944641	KLHL23	6.77482e-140	0.462923	LIMS2	3.09046e-228	1.0865	AC012409.2	4.85658e-134	0.759544	NEURL1B	1.35992e-142	0.917407	ANXA2	1.07587e-172	0.60603	TPM4	1.50112e-66	0.659829	ANO2	5.10468e-69	1.30562	RPS27	7.61019e-104	0.935609	SPNS2	8.40753e-42	1.77604	IPO9-AS1	3.50275e-150	2.23922	SKAP2	2.43659e-17	1.95005	CREB5	7.98155e-24	2.27181	PLEKHG1	3.37161e-32
COL5A2	0	1.98066	RPS26	4.60324e-292	0.735648	ESAM	0	0.86087	THBD	0	1.56839	C12orf57	3.05709e-139	0.505784	POLR2L	1.48861e-226	0.934849	SLC39A11	6.91554e-134	1.15106	WDFY3	1.36183e-142	1.15804	UBA52	6.67458e-172	0.67751	CRIM1	3.02614e-66	0.791397	ARHGAP26-AS1	6.46502e-69	3.39452	RPL23	8.6061e-104	1.02151	ROBO4	2.9375e-41	1.05284	PPP1R13B	1.20946e-149	1.94041	UBE2E2	2.46669e-17	1.16487	RABGAP1L	1.27602e-23	1.05564	ARHGAP26	3.67622e-32
ACSS3	0	2.20693	LIMS2	8.20104e-291	1.10004	KDR	0	1.71267	RPL9	0	0.744338	NDUFB2	1.70997e-138	0.500339	COX6A1	3.95486e-226	0.776251	PLCL1	9.17078e-134	0.644015	PELI2	4.04291e-141	1.58694	LMO2	1.23058e-170	2.07391	RPS28	1.61492e-65	0.48289	TNRC6B	6.2272e-68	0.947034	CSDE1	1.38056e-103	0.899926	DOCK9	1.58111e-40	0.682493	RBMS3-AS3	6.36812e-149	1.01754	ATF6	3.14811e-17	1.51966	SPIDR	1.71043e-23	1.13278	CEP112	4.51938e-32
FHL5	0	2.41215	RPS7	3.00163e-290	0.491809	RPS5	0	0.827302	RPL35A	0	0.702859	TMEM59	1.86769e-138	0.457521	PTPRB	2.28827e-222	0.78022	SGCA	9.49473e-134	2.66812	GTDC1	1.01687e-140	1.46305	HIPK3	8.84008e-170	0.982521	CCDC85B	4.8307e-64	0.707719	CP	6.54586e-68	4.02944	MACF1	1.73807e-103	0.883023	AHNAK	1.7127e-40	0.609944	ARID1B	7.3641e-149	1.06834	TRIOBP	3.83617e-17	1.22539	ABCA8	1.72522e-23	1.98887	IRAK3	4.67448e-32
PTK2	0	0.795552	RBM17	3.18379e-289	0.930752	RPS26	0	0.930299	SLCO4A1	0	1.25903	PRKG1	5.1163e-137	0.32528	TCN2	4.55003e-222	1.73827	GADD45B	3.64864e-132	0.872191	MSRB3	2.55454e-140	0.916927	UPP1	2.32513e-169	1.78952	LPAR6	1.04108e-63	0.713343	KMT2E	6.8138e-68	0.942972	EEF1A1	1.90625e-103	0.864503	SDCBP	3.50389e-40	0.534411	KCNAB1	8.98219e-149	1.22786	SYT1	7.14448e-17	4.9511	ADAMTS3	1.72522e-23	5.81311	RBM6	4.72125e-32
CASC15	0	1.49992	RPS11	1.00545e-288	0.55812	TSPAN7	0	1.45895	PALMD	0	0.959839	EMP3	1.27364e-135	0.545763	UBB	1.94338e-221	0.58494	WDFY2	1.7135e-131	1.13892	NFASC	3.85987e-140	1.12139	RASIP1	1.17127e-168	0.974049	CDC42EP3	1.35678e-63	1.21428	PRCP	7.36219e-67	1.88255	CLIC4	2.44908e-103	0.734507	S100A6	4.64666e-40	0.478847	XPR1	1.58787e-148	2.00437	MAP3K1	8.78926e-17	1.97123	MEDAG	1.83294e-23	5.06197	TCF7L2	6.5889e-32
AC017002.5	0	2.08121	TM4SF18	3.03336e-288	1.53512	RHOA	0	0.86539	KANK3	0	0.959093	SLC2A4	1.48546e-135	1.47991	ITGA1	3.31126e-220	0.678834	SLC4A7	2.55551e-131	1.47805	EGFLAM	7.64241e-139	0.606711	PALMD	1.9136e-168	0.738023	AKAP12	1.41319e-63	1.19519	AC018816.1	1.49799e-66	2.51471	NAP1L1	3.27169e-103	0.81219	CRIM1	5.75489e-40	0.62845	LRRC2	1.59546e-148	4.48755	SCAPER	8.86393e-17	1.43873	ZFAND3	1.89803e-23	0.844786	TXNRD1	7.42034e-32
ZBTB16	0	0.827788	KDR	2.48647e-286	1.37586	MT-CO3	0	0.891898	RAB5C	0	1.06109	CYBA	1.57387e-135	0.533803	RPS12	4.20809e-220	0.571911	HEY2	2.15362e-130	1.81303	PSD3	1.39406e-138	0.931515	NOP10	6.34681e-168	0.809948	EPAS1	2.07923e-63	0.463755	ZNF521	1.77232e-66	1.72061	HMCN2	3.41724e-103	4.44878	PSME2	1.06911e-39	0.756775	GAREM1	2.20521e-148	2.21343	STK32B	1.40465e-16	5.63183	AMBRA1	2.07483e-23	1.5154	COL4A3	8.90464e-32
WDFY2	0	1.59121	RPS21	4.34055e-286	0.714085	PLSCR1	0	1.02382	CXCL3	0	2.44106	ACADVL	2.57395e-135	0.614395	NOP10	4.62994e-219	1.05769	ZEB2	3.50908e-130	0.5382	ARHGEF17	5.70122e-138	1.23613	GAPDH	5.24307e-167	0.597913	GADD45B	8.4028e-63	0.754708	DENND4C	6.98325e-66	1.45629	DAAM1	3.82812e-103	1.44644	BCL3	1.18891e-39	1.36628	SRL	2.60094e-148	3.05367	ICA1	2.03421e-16	1.84264	AFF1	2.35652e-23	1.13476	MARK3	9.6172e-32
FAM13A	0	1.81433	RPL18	4.34016e-278	0.495994	EIF1	0	0.751952	TXN	0	0.881979	MAP1LC3A	2.66827e-135	0.737431	HMGB1	6.0323e-219	0.543111	PHLDB2	1.37689e-129	1.04348	HIF1A	1.04632e-137	1.07277	CADPS2	8.16495e-166	1.41365	HSPA8	1.67654e-62	0.678713	HEG1	1.08625e-64	1.48768	LITAF	6.90963e-103	1.17404	NUCB2	1.9616e-39	0.944398	AL450384.2	6.70796e-148	2.05002	MICAL3	2.08057e-16	2.0461	MED13L	2.50011e-23	0.96193	BIRC6	1.78821e-31
PAWR	0	1.65942	OAZ1	7.60499e-278	0.6464	MAST4	0	1.08261	A2M	0	0.637815	DRAP1	6.03026e-135	0.662529	HLA-F	3.89615e-218	0.981474	RCSD1	4.47281e-129	1.19405	SLC6A1-AS1	1.03466e-136	1.62157	RPL38	2.29431e-165	0.715801	RPL11	5.92043e-62	0.449064	SPIDR	3.54684e-64	1.09204	MGST3	2.94224e-102	0.803761	FLI1	3.97251e-39	0.880735	SMYD1	8.5083e-148	4.31488	FMNL2	2.8235e-16	2.00294	ANKRD1	3.08369e-23	1.79178	MKLN1	1.91941e-31
ERC1	0	1.01601	CARD8	3.26478e-277	1.34777	AHNAK	0	1.08874	SRSF3	0	0.79152	PCBP1	5.98959e-134	0.543317	MGAT1	1.30287e-217	1.20039	CTDSPL	7.53197e-129	1.59881	EXOC4	1.03688e-135	0.839334	CTNNB1	5.30807e-165	0.772366	CFL1	6.81098e-62	0.476887	EPHA4	4.58738e-64	1.86335	SLC25A6	5.80066e-102	0.923164	SWAP70	5.31134e-39	0.867692	HAND2-AS1	3.59164e-147	3.41683	PRKCZ	3.19235e-16	5.7167	PIM1	3.30955e-23	3.62957	ERC1	2.08585e-31
LZTS1	0	2.70528	RCN1	5.89435e-276	1.08238	LEPROT	0	1.25306	RPL19	0	0.713193	HSPA5	9.10031e-131	0.54205	RPL18A	1.75746e-217	0.563382	RGL3	9.54981e-129	0.949988	KANSL1L	2.57679e-135	1.13418	RAB11A	4.83599e-164	0.599463	EIF4A1	7.1834e-62	0.779569	CHD9	4.94039e-64	0.65642	ZYX	1.35242e-101	1.13884	TINAGL1	6.17984e-39	0.511432	PPARGC1B	1.29992e-146	1.93245	PEAK1	3.19742e-16	1.09494	SLC47A1	5.93678e-23	3.48826	COL5A2	4.08425e-31
AC100793.2	0	2.45682	GUK1	3.82512e-274	0.642379	SUMO2	0	0.903668	RPL41	0	0.725357	SRSF3	1.18452e-130	0.489032	TEK	1.08227e-215	1.25456	PLAC9	6.06818e-128	0.869919	LUC7L3	4.2656e-135	0.641707	SULF2	1.21851e-163	1.0459	MCTP1	9.32509e-62	1.52899	CDKAL1	9.40394e-64	1.16521	MAP7D3	1.40775e-101	1.58166	RHOC	6.77642e-39	0.522056	THRB	1.31274e-146	3.00977	AP2A2	5.14239e-16	1.79494	REEP1	8.69212e-23	3.21873	NEAT1	4.67851e-31
FNDC3B	0	0.933848	ATP5PF	2.3091e-273	0.651805	ACTN4	0	0.948677	RPL27A	0	0.690003	DDT	2.56871e-130	0.848582	ETS2	2.73944e-215	0.870474	KIAA0232	8.41135e-126	1.40567	NHS	1.04645e-134	1.5779	TRIOBP	9.87253e-163	0.933375	RPL29	1.0654e-61	0.469842	ITGA5	1.13203e-63	1.93271	PDE4DIP	2.02072e-101	1.36707	CLIC1	1.21933e-38	0.620611	PPM1K	1.48796e-146	2.47933	FOXO1	5.70239e-16	1.47734	VMP1	1.18753e-22	1.14905	PXDNL	6.89766e-31
PPARGC1B	0	2.16294	NFKBIA	5.60041e-273	0.520629	TIE1	0	1.54397	RPS29	0	0.707504	ENO1	4.11054e-130	0.508926	RPS25	2.96863e-213	0.55054	PHLDA1	8.63789e-124	1.42286	MON2	1.06898e-134	1.06844	LPCAT4	3.98286e-162	2.80831	FLNB	1.22849e-61	1.1334	PPP1R13B	1.17534e-63	1.70497	NPNT	3.09317e-101	4.56975	CD300LG	4.63457e-38	1.24115	STARD13	3.90183e-146	1.36619	RARRES2	6.08771e-16	2.4772	TMEM98	1.22721e-22	4.14584	NFE2L2	8.12154e-31
SOBP	0	1.86224	RPL7	6.40029e-273	0.492712	RPL31	0	0.934272	MYCT1	0	1.24033	C19orf70	9.21458e-130	0.691178	PRDX1	9.26856e-213	0.717529	SLC8A1-AS1	2.21425e-123	1.8853	BCL2	2.33119e-134	2.57124	FBLN2	9.20842e-161	1.69594	CD34	4.50609e-61	0.737434	EXOC6B	2.15916e-63	1.07941	TSPO	9.16943e-101	1.06513	RPS28	5.86566e-38	0.509465	MTFR1	7.4512e-146	2.54109	AC008691.1	8.37969e-16	4.92997	PDZRN4	1.91324e-22	4.44428	CPNE8	8.65354e-31
SBF2	0	0.845746	ETS2	1.603e-272	0.853351	PSMB9	0	1.06576	PTPRB	0	0.81081	PPIA	1.22681e-129	0.460335	ARHGAP29	1.27045e-210	0.578635	GPC6	2.21294e-122	3.13767	SLC8A1	2.0862e-130	0.722037	ITGA6	2.04088e-160	0.614499	RPL18	1.43995e-60	0.456666	SERPINB9	3.00892e-63	2.54286	RPL37A	9.4791e-101	0.97209	MLEC	1.18074e-37	1.15884	PRELID2	1.57516e-145	3.58641	CLDN5	9.30052e-16	0.761888	PLIN2	2.32367e-22	2.48495	AC245297.3	8.92109e-31
CBLB	0	1.11968	GSTP1	4.64448e-271	0.588861	TMEM30A	0	1.72381	SPRY1	0	0.975752	GHITM	1.91449e-129	0.59519	RASIP1	4.69536e-207	1.27248	KCNMA1	3.69903e-122	3.65866	ST5	7.9047e-130	1.34639	IFI27	5.2292e-160	0.679691	PITPNC1	3.23218e-60	0.849124	ELMO1-AS1	1.04995e-62	2.86655	THBS1	1.11723e-100	2.94926	ABCG1	1.29573e-37	1.48812	ENOX1	2.48237e-145	1.73167	VIM	1.10644e-15	0.913937	ARHGEF3	4.46762e-22	1.90459	SMYD3	1.01331e-30
TESC	0	1.96	GALNT18	1.23139e-269	1.38358	FTH1	0	0.816686	MT-CYB	0	0.761016	NDUFB10	1.96357e-129	0.514581	RPL19	3.76194e-206	0.553083	SH3BGRL	6.15085e-122	0.766534	PCSK5	9.41521e-129	1.45799	FAU	5.48302e-160	0.61501	LRRC32	1.40649e-59	0.979178	MLLT10	1.13694e-62	1.42687	RPL41	1.51329e-100	0.834553	SEMA6B	1.37117e-37	1.42695	ZHX2	4.40903e-145	2.04105	FP700111.1	1.30772e-15	2.35936	CD55	5.38406e-22	2.02104	DENND4A	1.45822e-30
SGIP1	0	1.39571	IGFBP4	1.34922e-269	0.556497	HMGB1	0	0.741363	RCN1	0	1.09074	IGFBP2	3.55661e-129	0.501568	RPS24	1.77773e-205	0.557444	MICU3	1.37279e-121	1.26773	ID4	4.60067e-128	2.56195	NFKBIA	3.24293e-159	0.728038	EVA1C	2.07903e-59	0.713873	C9orf3	2.59084e-62	0.968087	TBC1D1	1.63455e-100	0.781112	ERAP2	1.9526e-37	1.98853	ZEB2	5.39967e-145	1.12856	RORA	1.31156e-15	0.934564	CAMKMT	5.81149e-22	1.3796	PCAT1	1.51382e-30
ABCA5	0	1.88314	CMTM8	3.86124e-269	1.22298	SERPINE2	0	3.45367	TINAGL1	0	0.674195	PGAM1	4.02953e-129	0.606212	TMBIM6	2.44834e-205	0.696062	ELL2	2.47171e-121	1.61879	LMOD1	8.39308e-126	1.25621	TMSB10	5.03706e-158	0.795153	SPNS2	4.33249e-59	1.83345	ITGA8	7.46209e-62	2.20729	JPH2	2.27946e-100	2.84518	PITPNC1	2.58447e-37	0.898792	SSH2	1.0548e-144	1.22648	ANKRD17	1.35636e-15	1.10692	CHRM3	6.15866e-22	3.48293	OPHN1	1.58043e-30
TRAF3IP2-AS1	0	1.74922	VSIR	4.70502e-269	1.11683	PPIA	0	0.862461	SOX7	0	1.50278	NAPA	7.12713e-129	0.704395	TUBB	2.84491e-205	0.826772	FCHSD2	1.59278e-120	0.872191	SIK2	9.06741e-126	1.29354	WWTR1	8.53064e-158	0.937216	RPS23	1.56678e-58	0.434967	CAMK2D	1.85435e-61	0.934364	SLC20A2	5.97037e-100	1.77617	IL4R	2.76202e-37	1.39399	SLC7A6	1.30479e-144	2.45601	AKAP9	1.81845e-15	0.882058	DTNA	6.85096e-22	1.77543	ZCCHC7	1.64021e-30
LARGE1	0	1.14669	PSME2	1.89392e-267	0.978061	RPL14	0	0.803529	MT-CO1	0	0.747005	NDN	6.10288e-128	1.72502	SELENOW	5.47329e-205	0.634965	ANXA6	7.9587e-120	1.07756	FBLIM1	2.8677e-125	1.46423	HMGN1	1.26617e-157	0.898484	RPL7A	3.2516e-58	0.459326	MICU1	4.27674e-61	1.70374	TOMM7	8.09409e-100	0.954571	B4GALT5	2.81842e-37	1.02908	ADGRL2	2.06135e-144	1.74683	CEP85L	2.24652e-15	1.57563	FAM160A1	8.32885e-22	5.003	MRC2	2.00173e-30
DTX3	0	2.10645	TUBA1B	7.36244e-267	0.550866	PDCD4	0	2.03066	PFN1	0	0.718722	PRDX4	1.64631e-127	0.817642	RPL12	1.53831e-204	0.553392	GJA4	2.46122e-119	0.71898	SMURF1	4.23171e-125	1.27072	RDH10	2.07233e-157	2.2262	RPL5	6.38398e-58	0.483396	ZNF264	7.68113e-61	2.67446	COX8A	1.44871e-99	0.979294	ADCY4	2.98232e-37	1.00455	MBD5	7.0848e-144	1.22587	FSCN1	2.35491e-15	3.017	AKAP6	1.23958e-21	1.94264	CACNA2D1	2.24912e-30
SHISA6	0	2.86699	ECSCR	1.50924e-264	0.987946	AES	0	1.15765	SAT1	0	1.01327	HNRNPA1	2.26655e-127	0.486529	COX7A2	1.78973e-204	0.664682	FTX	4.62267e-119	0.563576	SETD5	4.65097e-125	0.81008	VWA1	6.44318e-157	1.74639	PRDX6	9.6002e-58	0.867406	SULF2	2.09406e-60	1.33908	COPRS	2.07312e-99	1.81387	MT-ND4L	3.40325e-37	0.607926	ACOT11	9.90099e-144	4.10001	EPB41L2	3.4507e-15	0.833124	INO80D	1.27053e-21	1.47226	CLASP1	2.25501e-30
PRRX1	0	2.07671	PSMA7	7.11494e-262	0.646212	H2AFZ	0	0.963901	UBA52	0	0.713676	GSN	4.64416e-127	0.363922	NOTCH4	5.60634e-203	0.933095	SLC7A2	8.37517e-119	2.18411	FER	7.12845e-125	0.921792	VGLL4	2.73053e-155	1.00825	UBE2D3	1.01819e-57	0.618423	PLCXD3	5.064e-60	2.43338	RPL31	4.47404e-99	1.00511	GBP1	3.62709e-37	1.35831	MKLN1	1.11398e-143	0.989433	HIVEP3	4.47394e-15	2.37503	CNKSR3	1.76362e-21	2.89315	PIAS1	3.09137e-30
ARHGAP44	0	2.09044	RPL27A	8.3852e-262	0.476542	TMA7	0	0.904183	MT-CO3	0	0.775646	HNRNPK	1.46001e-126	0.446456	TXNIP	4.03622e-202	0.526694	ZNF385D	2.21722e-118	0.811599	TTC17	7.43416e-125	0.857716	FRMD4B	9.83401e-155	2.17901	IGFBP4	1.99184e-57	0.491376	PGM5	8.99303e-60	1.3337	CD151	1.07994e-98	0.994044	ARPC1B	4.35813e-37	0.877455	PDE1A	2.29498e-143	1.3536	IL6ST	5.15501e-15	0.851006	PLLP	2.19694e-21	2.35045	MAML3	3.14198e-30
ADCY6	0	1.83956	HLA-F	4.69339e-260	0.948955	OAZ1	0	0.855949	HLA-DPB1	0	1.14092	TMEM50A	2.73947e-126	0.454197	UQCR11	1.03189e-201	0.899076	TGFB1I1	1.95552e-116	0.98605	TRAF3IP2-AS1	8.30871e-125	1.26706	MT-ND5	1.28207e-154	0.692584	RPS18	4.18838e-57	0.447693	KIAA1671	1.5895e-59	1.93596	TGM2	2.84014e-98	1.15597	EVA1C	1.2268e-36	0.622498	COG5	4.82614e-143	1.61726	GALNT1	5.30134e-15	1.8157	UGP2	2.45407e-21	1.67476	LRBA	3.53247e-30
SSBP2	0	1.06503	H2AFZ	5.27018e-260	0.786597	UBL5	0	0.953853	MCF2L	0	1.20909	CHCHD2	5.92035e-126	0.435076	CFLAR	1.26785e-199	0.683105	SPEG	1.16027e-113	3.21113	HES4	8.52703e-125	0.693051	TPM4	1.68262e-154	0.676534	RPL19	4.33011e-57	0.441024	CUX1	1.69433e-59	1.11477	CHURC1	3.21925e-98	1.18442	ATOH8	1.29413e-36	1.36962	IMMP2L	8.75312e-143	1.02364	SPTLC2	5.72321e-15	1.70785	THSD4	4.23564e-21	1.94041	DENND4C	4.27563e-30
TRPS1	0	1.82179	RHOA	2.24739e-259	0.615806	EMP2	0	1.03994	ADAM15	0	0.976627	ERH	8.37132e-126	0.483773	ARL2	2.39593e-199	1.05234	CAMK2G	1.41344e-112	1.70594	YAF2	1.93963e-124	1.06786	PTMA	2.6731e-154	0.598361	MT1A	7.66033e-57	1.1663	RNF115	1.93129e-59	1.17743	MYOF	9.61361e-98	2.03251	S100A16	1.48377e-36	0.625197	DGLUCY	8.85267e-143	2.35702	THBD	5.97827e-15	1.49246	SVEP1	4.72117e-21	3.25272	PTK2	4.38534e-30
NCOA2	0	1.19948	CRIM1	2.44227e-258	0.82223	MT-CO1	0	0.822312	TSPAN7	0	1.2268	NDUFA1	1.2612e-125	0.475971	GABARAPL2	5.46119e-198	0.785135	JADE1	6.44653e-111	1.33488	MAGI2	2.29464e-124	1.32071	TPST2	2.70964e-154	1.22606	CDKN1A	1.21703e-56	0.966957	PRKN	2.06601e-59	0.949414	MRPL33	1.8289e-97	0.831174	SARAF	2.95748e-36	0.670134	SBF2	2.59642e-142	1.01514	SPSB1	7.56358e-15	3.30321	PBX3	5.00246e-21	1.92059	TMTC2	4.56771e-30
ANKRD44	0	1.56774	SPRY1	1.60174e-257	0.816982	RPL6	0	0.791083	RPL13	0	0.704859	ATP6AP2	1.29401e-125	0.64857	GRASP	5.77454e-198	1.22402	SPECC1	7.09848e-111	0.747459	KCNJ8	2.60594e-124	1.03702	LRMDA	2.98757e-153	1.19306	SOCS3	2.18127e-56	0.727967	SHROOM2	1.13879e-58	4.31328	TMOD1	3.91673e-97	1.52187	APOL1	4.86555e-36	1.44693	ANKRD17	2.1191e-141	1.29226	TGFB2	7.77087e-15	4.28854	SPDYE2	5.23576e-21	1.70209	GBE1	5.31491e-30
NDUFA4L2	0	1.14203	RPS13	1.4988e-253	0.46233	SSFA2	0	2.17731	PSME1	0	0.866364	ARHGEF17	1.47823e-124	0.768238	SUMO2	1.65433e-196	0.679013	ANKRD29	7.47846e-110	1.50317	TLE2	4.24163e-124	1.90286	TOMM7	4.23715e-153	0.683249	PXN	4.46674e-55	1.06311	CPEB3	1.828e-58	2.02808	ROMO1	4.55331e-97	0.963842	MSN	5.45203e-36	0.614594	SLC20A2	4.38673e-141	1.90155	PLD1	8.17243e-15	1.26989	DMKN	5.52279e-21	5.84885	ZEB1	6.01648e-30
NCOA1	0	0.931245	NPDC1	9.42941e-251	0.866111	PAXX	0	1.56392	ATP5PF	0	0.736631	BTF3	1.56118e-124	0.457291	RPL37A	9.13388e-196	0.5198	SSH2	9.88802e-109	0.796761	SMG6	2.6282e-123	1.13406	SWAP70	5.9866e-153	0.81022	OAZ1	1.89186e-54	0.524598	MAN1A1	2.64254e-58	1.61572	PNRC1	1.08323e-96	0.838419	RPS12	7.18074e-36	0.491135	FBXL7	7.61074e-141	1.16541	NALCN	1.0997e-14	4.90469	FOXO3	5.53634e-21	1.25068	CPQ	6.59471e-30
DENND1A	0	1.38818	PLXDC2	6.55378e-250	0.960154	DSTN	0	0.750908	MT-CO2	0	0.778651	MT1M	5.38222e-124	0.576244	TIMP3	1.74967e-195	0.477871	B3GALNT2	6.19366e-108	1.85857	COL3A1	4.02688e-123	1.17944	ADIRF	1.81192e-152	0.628881	CARHSP1	1.94282e-54	0.7621	AK5	3.61513e-58	6.47517	RERG	1.48154e-96	1.37185	CCDC85B	8.76129e-36	0.617375	SLC16A7	1.11165e-140	2.84423	TTC28	1.14627e-14	0.982712	PLCB1	5.89252e-21	1.04998	MAML2	9.16431e-30
ACE2	0	2.55781	DYNLL1	1.78201e-249	0.64271	RHOC	0	0.76825	RPLP2	0	0.668125	RAN	9.82434e-124	0.475769	COX7A1	2.18901e-195	0.792249	GATA4	6.29511e-108	1.24078	AKAP13	7.73807e-123	0.642695	FOXC1	1.06951e-150	1.90878	RPS19	2.60161e-54	0.430737	SDCCAG8	4.30403e-58	1.24739	SHROOM3	2.37791e-96	4.1434	IFITM2	1.56662e-35	0.461239	TBC1D5	1.11207e-140	1.21158	RAPGEF5	1.34129e-14	1.0031	FAM153B	9.01717e-21	10.138	PIBF1	9.75999e-30
SLC16A12-AS1	0	3.51664	CAPN2	3.43146e-247	0.932134	PFDN5	0	0.829371	RPS2	0	0.658444	PMEPA1	2.43298e-123	1.07369	HINT1	5.1385e-194	0.683549	MAP3K5	1.04715e-107	1.30394	ZCCHC7	9.5035e-123	1.1129	PLXDC2	3.37017e-150	0.821153	HNRNPA2B1	2.7833e-54	0.426761	GATA6	2.08762e-57	2.504	FAM107B	3.53974e-96	2.22188	VWA1	1.65935e-35	1.7457	ZFHX3	1.11699e-140	1.10011	CDC42SE2	1.70703e-14	1.63293	BDNF-AS	1.10776e-20	2.55895	ATG7	9.77294e-30
PAN3	0	1.07469	GIMAP8	2.23084e-246	1.38451	VAMP5	0	0.835672	RPL15	0	0.667931	RPS9	4.28256e-123	0.426349	THBD	8.41079e-193	1.35791	PPP1CB	1.80938e-104	0.741054	MYOM1	6.54712e-121	1.26905	LYST	8.83734e-150	1.48257	HNRNPF	4.19527e-54	0.80077	JMJD1C	3.22152e-57	0.612109	TBCA	6.94291e-96	0.67976	RPGR	2.08473e-35	1.30685	PPARGC1A	3.28061e-139	3.94257	ARID1B	1.71427e-14	0.75153	B4GALT1	1.43354e-20	1.65551	MACF1	9.9136e-30
MYO1D	0	1.14876	PIK3R3	5.9318e-246	1.02556	SNHG7	0	1.26199	VSIR	0	1.13406	SLC12A2	1.01464e-122	0.551369	RPS13	7.01069e-192	0.514817	MAT2A	1.39277e-103	0.951387	OSBPL10	2.26431e-120	1.62176	GNG5	1.3162e-149	0.72499	CMTM8	4.47475e-54	0.957366	MSI2	3.46158e-57	1.42524	KIF13A	8.67499e-96	1.19027	SOX17	2.99205e-35	0.956826	LRP4	3.80977e-139	1.24818	SDCCAG8	1.71606e-14	1.24794	CTTN	1.71328e-20	1.19712	OSBPL9	1.07058e-29
COX4I2	0	1.25197	TXN	3.85222e-245	0.818939	CLU	0	2.10107	NEDD8	0	0.866373	RBM3	9.26597e-122	0.475207	RPL15	2.44837e-191	0.508602	MKL2	9.74244e-103	0.943001	RNF180	2.73533e-120	1.25299	PIM3	2.03966e-148	1.03617	RPL36	5.87718e-54	0.426248	AKT3	4.21244e-57	0.751778	SNCG	5.42209e-95	1.32828	ARRDC2	3.39907e-35	1.52881	FSD2	1.87352e-138	3.60703	ATP11A	1.96915e-14	1.80298	RFX2	1.88666e-20	2.85483	PDE4DIP	1.66402e-29
SNX31	0	2.85563	CYP4B1	4.61273e-245	1.53539	DYNLL1	0	0.826351	RBM8A	0	1.00061	DPYSL2	1.95893e-121	0.442768	IGFBP4	4.7788e-191	0.581052	VSTM4	1.29374e-102	1.22117	DLEU2	5.24108e-120	0.893393	SH3BGRL3	2.60231e-148	0.680348	HLA-DPB1	1.88709e-53	0.889764	RAI14	4.83449e-57	2.44022	RARRES2	5.99497e-95	2.14255	H3F3A	4.27343e-35	0.496634	RERE	4.05358e-138	1.10531	PRKAR1B	2.15752e-14	3.07046	DENND4A	2.2682e-20	1.55444	COMMD10	1.71392e-29
RHOBTB3	0	1.94985	RNF144B	4.65664e-244	1.37555	SYNPO	0	1.83269	SLC14A1	0	1.4484	TGFBI	2.60213e-120	1.0527	ATP5ME	7.23568e-190	0.788088	MAGI2	3.15529e-102	1.28314	CRTC3	1.68387e-119	0.993381	BCL3	6.91036e-148	1.21361	NACA	3.12948e-53	0.46693	MAGI2	9.59811e-57	1.49365	DDX24	6.4571e-95	0.733401	COL18A1	5.42467e-35	0.753886	MAP3K5	4.94863e-138	1.76866	ZSWIM6	2.24316e-14	1.55096	BNC1	2.27824e-20	7.86336	SH3PXD2B	1.80553e-29
SMIM12	0	1.3424	CAPZA2	3.50947e-243	0.654149	COX6C	0	0.798014	CAPZA2	0	0.74425	CD44	3.13029e-120	1.0163	PSMB3	1.02029e-188	0.848526	TOX2	1.19143e-101	3.45263	SMOC2	1.99185e-119	1.47307	LY6E	7.03468e-145	0.571534	RAC1	3.40067e-53	0.451277	AL139807.1	1.96052e-56	1.92493	RPS25	7.17865e-95	0.842366	PALMD	8.52748e-35	0.529223	KAT6B	8.71328e-138	1.68675	FTX	2.52578e-14	0.643019	MICAL2	2.92861e-20	1.9464	SLC9A9	1.93542e-29
SLC6A1-AS1	0	2.05882	RPS2	1.72672e-242	0.428468	LRRC32	0	1.32879	HLA-F	0	0.958308	LPL	3.60378e-120	0.524923	TM4SF18	8.33972e-188	1.38622	AL450384.2	5.17722e-101	1.44105	FHL2	2.94815e-119	0.768531	CDC37	3.40996e-144	0.545355	RHOB	4.60698e-53	0.592206	MEST	2.23886e-56	2.64198	PLAC9	9.32687e-95	0.968222	F2RL3	1.04726e-34	2.40318	LINC00513	1.31236e-137	1.22224	SNX2	4.21042e-14	1.47975	TSPAN5	7.54711e-20	3.30582	KIF13A	1.94707e-29
CACNA2D3	0	2.08095	KLF2	2.47255e-242	0.612083	AIF1L	0	1.86588	RPS3A	0	0.681332	NDUFS5	4.11733e-120	0.484852	UBL5	1.30364e-187	0.761865	C2orf40	6.86627e-101	2.16571	SYTL2	1.22564e-118	1.75478	B2M	6.39682e-144	0.831981	CYYR1	5.41909e-53	0.704416	TCF12	5.7824e-56	0.790091	SKP1	1.37509e-94	0.817294	TMBIM6	1.10667e-34	0.509142	PRKAG2	1.23882e-136	2.31833	THSD7A	4.531e-14	1.67279	SIMC1	9.64174e-20	2.3123	ERG	2.11087e-29
CENPP	0	2.00364	RPS3A	1.58574e-241	0.463622	ELOB	0	0.848493	PDIA3	0	0.842768	CYTOR	7.05579e-120	0.512357	TSPAN4	2.97608e-186	1.12001	AC100830.1	1.07911e-100	2.19172	TRPS1	1.83556e-118	1.3365	IL6	2.9803e-143	1.72023	RPL32	8.59874e-53	0.421227	RBMS3-AS3	8.38668e-56	0.654387	GADD45B	1.92021e-94	1.06619	IFI16	1.48238e-34	0.547737	ALPK2	3.72933e-136	4.54396	UBTD1	4.62472e-14	3.61992	MYH6	1.28764e-19	2.47946	KANK1	2.33642e-29
NEURL1B	2.11212e-303	1.02703	ADGRG1	2.22979e-239	1.37029	HLA-F	0	1.06063	CDC42	0	0.795138	HIC1	1.2214e-119	1.6459	SEC62	4.96511e-186	0.71334	ZEB1	9.41987e-100	0.540349	UTRN	2.36824e-118	0.517077	ZFAS1	3.89451e-143	0.999562	NFKB2	1.11883e-52	2.04902	FGD5	9.44535e-56	2.01934	WTIP	2.16595e-94	1.81632	RALGAPA2	1.71712e-34	1.04602	ECHDC2	5.46373e-136	2.27037	TANK	4.83541e-14	1.40846	ATXN1	1.39303e-19	1.14998	MEF2A	2.43667e-29
WWOX	3.62895e-303	0.980365	FAM89A	8.72079e-238	1.4753	ODF3B	0	1.7093	FADS3	0	1.05136	RPL3	2.369e-119	0.435873	CD81	1.00427e-185	0.780651	MGST3	3.70391e-99	0.591888	DIAPH2-AS1	6.74744e-118	1.24187	TMEM255B	1.13058e-142	1.52073	RPS3A	3.94599e-52	0.419466	PIK3C2A	1.19784e-55	1.03315	FAT3	8.68669e-94	5.40231	PIK3C2A	1.72313e-34	0.648014	SIK3	1.70398e-135	1.14656	NAIP	4.99831e-14	1.83183	PRKAG2	1.76429e-19	1.9035	CDH13	2.60337e-29
RNF180	1.49895e-300	1.61856	RPS3	1.6135e-236	0.441872	CAVIN3	0	1.05624	ENY2	0	0.936691	SRI	2.84295e-119	0.522712	PALMD	1.39738e-185	0.82556	BACH1	1.79156e-97	1.09855	NFIB	8.88546e-118	0.50977	SOCS3	3.85014e-142	0.773986	RPL26	1.13637e-51	0.42761	AC010737.1	5.28926e-55	5.71852	SYTL2	8.93684e-94	2.01292	PDIA6	1.90519e-34	0.76683	KIF13A	2.5282e-135	1.35744	BCAR1	6.29605e-14	1.69456	CLIP4	1.90379e-19	3.15654	POSTN	2.66595e-29
FAM110B	1.11856e-299	2.02814	GALNT15	1.66673e-234	2.01418	HLA-DPA1	0	0.869854	NPDC1	0	0.864677	CUTA	3.3681e-119	0.685129	CALM2	9.10371e-185	0.51287	LITAF	3.40337e-97	1.02359	ANKRD17	9.7989e-118	0.896105	MGST2	1.75113e-141	0.618123	FAU	1.71993e-51	0.424679	INPP1	7.77232e-55	1.79208	ARL6IP4	1.84325e-93	0.781463	GBP4	2.62395e-34	1.24446	ST3GAL1	3.71533e-135	2.2801	DYSF	8.22011e-14	1.85933	EPHB6	2.51629e-19	3.93024	MON2	3.38631e-29
SOGA1	9.03676e-297	1.81869	PSME1	5.38859e-234	0.801617	ADAM15	0	1.05742	CAVIN1	0	0.762545	CAP1	7.10834e-119	0.488622	GNG5	1.49074e-183	0.898036	PKIG	5.58891e-97	0.640194	LINC01091	1.20485e-117	2.53669	NEDD9	9.16713e-141	0.603819	CDH13	5.37707e-51	0.881951	PRKCB	2.8957e-54	4.19577	DPYSL3	2.9328e-93	2.00008	RNF115	3.10099e-34	0.645037	KLHL24	6.09142e-135	1.93233	CNST	8.27364e-14	1.72323	AFAP1	2.54668e-19	2.50521	PAM	3.54129e-29
VSTM4	1.14562e-295	1.9099	GRASP	2.5249e-233	1.122	CXCL2	0	0.958384	CDC42EP3	0	1.33433	BNIP3L	2.14116e-118	0.537418	MARCKS	2.00869e-183	1.07832	ADAP2	7.89064e-97	1.28892	COL1A1	3.03056e-117	1.93416	PPIC	1.51172e-140	0.723514	RPL18A	1.1227e-50	0.411905	FMNL2	4.30446e-54	1.87247	COPS9	3.28633e-93	0.912957	NAMPT	3.24314e-34	0.725799	PPP1R9A	1.13349e-133	3.45228	SSH1	9.62897e-14	1.88922	RETREG1	2.70519e-19	3.25846	GULP1	3.5711e-29
TNS1	3.91433e-295	0.941971	FOXN3	9.84491e-233	0.891168	HINT1	0	0.843495	RPL13A	0	0.636782	TRMT112	2.35507e-118	0.464125	DAD1	2.94807e-181	0.767096	PLEKHG3	9.18723e-97	1.90474	HERC4	5.92258e-117	0.92511	SNTB2	1.62745e-140	1.70036	RHOA	1.41572e-50	0.503984	PTPN14	4.88892e-54	1.85271	ARID5A	4.34831e-93	1.2114	PPA1	3.89143e-34	0.625308	DOCK3	1.64896e-133	2.99428	EIF4G3	9.67829e-14	0.924153	ARAP2	2.8981e-19	4.18257	ROBO1	5.58227e-29
ST5	7.36881e-295	1.61869	RABAC1	1.201e-230	0.695538	H3F3B	0	0.648741	RPS11	0	0.68464	RPL13	4.75294e-118	0.408684	RPL9	1.06035e-179	0.524814	ADAMTS9-AS2	1.93347e-96	0.959844	SEC24D	1.13186e-116	1.33616	CALR	9.40389e-140	0.70907	DOCK9	1.68764e-50	0.795343	USP39	5.08042e-54	1.42631	RPS10	6.19074e-93	1.06719	SCARF1	4.82248e-34	1.39221	TRIO	1.87888e-133	1.11595	HMBOX1	1.31562e-13	1.64439	DLGAP1	3.17307e-19	2.86434	GRK5	5.78565e-29
KANSL1	8.38615e-292	0.933578	GAPDH	8.10738e-230	0.411124	ZFP36L2	0	1.31386	YBX3	0	0.73572	PSMB6	5.33346e-118	0.472481	RPL13A	3.67505e-179	0.464664	ILK	2.96762e-96	0.637517	RABGAP1L	1.29912e-116	0.821481	RDX	2.07957e-139	0.633349	PNP	1.75725e-50	1.42511	SLC17A3	1.0707e-53	7.26095	TOB1	8.81266e-93	1.77735	ITPR2	5.88735e-34	0.679936	CLASP2	5.60882e-133	1.40835	NPEPPS	1.31562e-13	1.15233	NABP1	8.57421e-19	3.69538	LRP1	6.37068e-29
CRTC3	3.41171e-289	1.21338	RPL15	3.34413e-229	0.426429	LTBP4	0	1.92203	RPL30	0	0.673025	NDUFS6	1.07819e-117	0.50467	CA8	4.06298e-178	1.36005	NDFIP1	3.14673e-96	0.705702	SUMF1	1.49756e-116	1.10103	DOCK9	2.4446e-139	0.804187	GNAS	2.32671e-50	0.504173	THRB	1.20394e-53	2.67541	COMMD6	9.81585e-93	0.863326	LDLR	9.67228e-34	1.46529	RALYL	7.41074e-132	4.10875	WFS1	1.43636e-13	2.89797	UAP1	1.13157e-18	2.35456	NUTM2A-AS1	6.40719e-29
C20orf194	1.35245e-288	1.2804	SYNE1	1.22095e-228	0.850508	SARAF	0	1.03783	GUK1	0	0.711847	PACSIN3	7.22602e-117	1.77161	RPL36AL	6.37745e-178	0.714182	CRIP1	4.79273e-95	1.34113	RBM6	4.33598e-114	0.691046	MYL12A	7.15175e-139	0.543673	ITPKC	2.70342e-50	1.55396	BMPR1B	2.41129e-53	4.50218	RPL7	1.36481e-92	0.937345	EPAS1	1.06576e-33	0.400476	JAZF1	1.19012e-131	1.85733	BPTF	1.57058e-13	0.930543	PLEKHH2	1.57869e-18	2.91142	AC027097.2	6.44388e-29
RB1	9.9213e-288	0.938004	NOSTRIN	2.46849e-228	1.05865	HERPUD1	0	1.41111	NDUFA12	0	0.868369	RPL4	8.84008e-117	0.46564	TMEM59	6.8611e-178	0.655037	PTEN	5.95107e-95	0.383045	BRAF	7.80093e-114	0.888037	FAM155A	1.02859e-138	2.96531	HSP90AA1	4.76709e-50	0.380176	HS3ST1	2.7845e-53	4.30164	RPL15	1.95738e-92	0.826001	SEMA4C	1.14752e-33	1.43352	STK39	1.43883e-131	1.20044	DOCK1	1.57884e-13	0.979271	FOXP1	1.60591e-18	0.770347	SNX9	8.21445e-29
LZTS1-AS1	2.89087e-284	3.13676	ERG	3.2191e-228	1.17953	NDRG1	0	1.18649	RPL12	0	0.653109	LTBP4	1.49332e-116	0.956369	RPL37	8.1012e-178	0.528951	FRZB	5.70458e-94	2.48022	SH3D19	1.92937e-113	0.93711	TPO	1.55992e-138	2.04828	RAPGEF1	5.49741e-50	0.884556	CLASP1	7.44784e-53	1.2455	GPX3	2.46997e-92	1.0961	MGAT1	1.26506e-33	0.84341	MARK3	1.90256e-131	1.28329	HYAL2	1.69899e-13	0.849897	RBM47	2.35075e-18	3.85987	GPHN	1.03849e-28
ASH1L	3.38141e-280	0.860649	RPS9	4.26202e-228	0.439972	CDC42	0	0.861406	RPS25	0	0.646725	ECH1	4.29168e-116	0.607071	PDIA3	1.66578e-177	0.790797	SNTB1	2.58259e-93	1.69321	RABGAP1	2.38619e-113	0.931443	POLE4	2.38389e-138	1.01667	RPS9	1.23884e-49	0.403755	NFE2L2	8.92746e-53	1.07891	NDUFB8	3.20581e-92	0.944247	DBN1	1.49559e-33	1.31405	RETREG1	1.91303e-131	3.69346	TCF12	1.78617e-13	0.837461	CPNE5	3.62581e-18	3.57149	UVRAG	1.34073e-28
FAF1	1.28344e-279	1.0003	RPL13A	3.02965e-226	0.399027	RPL5	0	0.754692	RPS9	0	0.652678	ARHGAP15	4.45853e-116	0.615171	RPL29	1.732e-176	0.510304	VCL	3.44294e-93	0.740026	R3HDM2	2.52928e-113	1.00086	SPTLC2	2.42003e-138	1.31962	TXN	1.48351e-49	0.65597	MEIS2	1.06663e-52	1.57361	RPL38	4.85926e-92	0.921161	RPL36	2.91211e-33	0.484908	CSDC2	2.51738e-131	3.12113	QKI	1.97847e-13	0.743702	ECHDC2	3.64219e-18	2.00614	AP002518.2	1.55271e-28
SH3KBP1	8.45716e-279	1.49845	YBX3	2.08433e-224	0.541772	PRDX1	0	0.819022	PRDX1	0	0.739161	ARHGDIA	4.77123e-116	0.509142	RPL31	9.81376e-175	0.638612	TOB1	4.50247e-93	1.50359	TMEM165	2.60228e-113	0.744455	NUCB1	2.98857e-138	0.799593	RBP7	8.56296e-49	0.637209	NEAT1	2.34492e-52	0.339125	RPS20	4.90472e-92	0.931367	RDH10	3.33872e-33	1.95753	EXOG	2.88616e-131	2.31062	PLEKHA7	2.08535e-13	2.42379	NEO1	3.73687e-18	2.85872	JMJD1C	1.6607e-28
SCN3A	5.24334e-276	1.89675	SUMO2	4.36554e-224	0.617539	FCN3	0	1.20354	RPS3	0	0.644386	HSP90AA1	1.42296e-115	0.426317	FXYD5	1.34286e-174	1.16977	TSPYL2	7.28533e-93	1.31811	FAM162B	5.68684e-113	1.0403	MGAT4A	8.94645e-138	1.31297	RPS13	1.0308e-48	0.399589	HMBOX1	2.74456e-52	1.60357	LRP10	1.35568e-91	1.19833	YBX1	6.16791e-33	0.44356	WWOX	3.17331e-131	1.1822	VPS13C	2.53082e-13	0.925366	TMEM165	4.18719e-18	0.768119	TENT2	1.71536e-28
AL353653.1	1.47914e-275	3.02416	SOX7	1.40499e-223	1.31972	ADD1	0	0.957241	HINT1	0	0.729657	COL5A3	1.65214e-115	0.762677	PSMB1	3.43047e-173	0.698428	S1PR3	1.40616e-92	2.08003	ENOX1	1.21852e-112	1.25856	SHC1	1.07649e-137	1.83945	RPL3	1.27262e-48	0.38886	RAPH1	3.23679e-52	0.794134	PKIG	1.44511e-91	0.750169	MT-ND6	7.88627e-33	1.18584	BCO2	7.63531e-131	3.03403	NAV2	2.74962e-13	2.14815	SLC25A6	4.27933e-18	0.971711	GSN	2.02558e-28
AC008014.1	1.37354e-273	1.61713	GPRC5B	4.12707e-223	1.29087	TSPO	0	1.5598	CTNNBIP1	0	1.26895	LINGO1	2.80426e-115	0.962298	RPS23	4.29008e-173	0.487532	ENTPD1	2.48764e-92	1.50868	EVI5	4.00967e-112	1.02194	CD59	1.79208e-137	0.611429	EFNA1	1.48457e-48	1.00528	CFLAR	6.93016e-52	0.716723	RPS3A	1.88695e-91	0.843453	RRBP1	8.49741e-33	0.979905	MSI2	7.70042e-131	1.53775	SIRPA	2.80343e-13	4.27915	SNCA	5.63247e-18	5.2042	RASSF8	2.25872e-28
BMPR1A	2.07686e-273	1.56993	RPL22	1.68865e-222	0.552702	RPL36AL	0	0.869996	COX17	0	0.874355	NDUFA5	8.32816e-115	0.554018	CHCHD2	8.60358e-173	0.600563	JAG1	4.25569e-92	0.719198	CASC15	5.32566e-112	0.990272	TLL1	6.09286e-137	3.56436	SWAP70	1.64416e-48	0.871573	ANO6	8.82483e-52	1.40594	LMNA	3.99367e-91	0.694358	PPIC	8.96056e-33	0.741671	ST5	1.82026e-129	1.57823	C6orf141	2.80343e-13	4.59217	ST3GAL1	5.68295e-18	1.90177	SRPX	2.52628e-28
AL590999.1	1.96228e-271	2.36502	ATP5ME	1.16552e-218	0.735091	ATP5ME	0	0.90277	SELENOW	0	0.706379	UQCRFS1	1.01589e-114	0.596753	RPL13	2.06986e-172	0.502971	ADAMTS4	4.6678e-92	0.977076	MTHFD2	4.17649e-111	1.01306	ARHGAP31	8.60274e-137	1.1947	RBM17	1.83702e-48	0.698586	SMYD3	1.02618e-51	1.05475	NAV2	5.34046e-91	2.2159	TMEM59	1.03296e-32	0.508891	RIPOR3	5.29289e-129	1.0591	NAMPT	3.04705e-13	1.38864	CHI3L1	8.74745e-18	8.03803	ANKRD17	2.67022e-28
MARK1	2.85914e-271	1.91106	COX7A1	1.81657e-218	0.72635	GUK1	0	0.768363	PLK2	0	1.73828	PRDX1	1.3239e-114	0.400304	RPL3	1.3239e-171	0.474061	CSPG4	8.16806e-92	1.55563	PPP1R12A	6.47486e-111	0.645014	GRN	1.031e-136	0.906081	MYH9	2.58957e-48	0.515729	IRAK3	1.10573e-51	1.45856	EIF5B	6.6679e-91	0.710171	SEMA3F	1.38472e-32	1.86567	GBE1	8.26994e-129	1.27791	FLI1	3.15247e-13	1.07164	RPS17	1.20374e-17	1.39669	PPFIBP1	3.31546e-28
KIRREL1	2.13588e-269	1.8001	HIF3A	3.77432e-218	0.990692	LIMS2	0	1.07667	BHLHE40	0	1.253	GRK5	7.09913e-114	0.319834	TNFSF10	2.10618e-170	0.832627	SERPINI1	8.19844e-92	1.7683	ADAMTS4	2.65681e-110	1.15085	TMTC2	1.70449e-136	1.92101	YWHAH	3.31374e-48	0.708157	FAM172A	1.49491e-51	1.11626	CYSTM1	7.3453e-91	0.638543	TPST2	2.05874e-32	1.07932	NBEAL1	8.49715e-129	0.957313	PLCG2	3.35342e-13	1.67297	RPLP1	1.46738e-17	0.745747	ANKRD44	3.59198e-28
FAM129A	3.46574e-267	1.23027	RASIP1	1.87411e-217	1.18136	IER2	0	0.8613	RPS23	0	0.641319	COX7C	1.07292e-113	0.399482	ISG15	4.58714e-170	0.807933	CCNH	9.60761e-92	0.788802	DACH1	4.16755e-110	0.909703	S100A11	1.88404e-136	0.577687	ZFP36L2	3.9415e-48	0.909434	NRG1	5.5877e-51	4.97148	MAGI2	1.25579e-90	1.76149	ADAMTS1	3.2312e-32	0.758366	MYPN	1.49597e-128	4.342	MYO5C	3.497e-13	2.92315	LINC00842	1.47883e-17	2.61672	TTC17	3.64983e-28
UPB1	2.72992e-266	2.80498	ANO2	9.90772e-216	1.59118	BTF3	0	0.770162	SOD2	0	1.79369	MLF2	1.07292e-113	0.589861	TIMP4	4.91714e-170	1.34096	LTBP1	3.87243e-91	1.66539	GLIS3	2.13381e-109	2.25161	COMMD6	6.64424e-136	0.737536	RPS6	4.13122e-48	0.384996	ALDH2	1.03989e-50	1.9987	GADD45GIP1	2.08422e-90	0.900905	TMBIM4	3.5533e-32	0.75666	SLC25A12	1.59568e-128	1.96264	FOXP2	3.84274e-13	3.69047	HTRA1	1.51017e-17	2.27779	USP34	3.78111e-28
MEIS2	8.45664e-266	1.20501	NDUFA12	1.12487e-215	0.787736	TMBIM6	0	0.793755	SUMO2	0	0.72165	RPL23A	4.00592e-113	0.429332	H2AFZ	1.0991e-169	0.726416	MRGPRF	6.79318e-91	2.41974	NUTM2A-AS1	1.01019e-108	1.00263	HAPLN3	1.60116e-135	2.21503	MYL6	4.55676e-48	0.364204	MKL1	1.98018e-50	1.02514	SOD1	2.21813e-90	0.841016	MYL12B	4.13312e-32	0.437207	TMEM71	2.22355e-128	4.06704	CFH	3.86624e-13	1.57439	WDPCP	1.85622e-17	1.30574	PCDH7	4.31282e-28
GAB1	9.49925e-264	1.4738	COX6C	1.18158e-215	0.559386	ARL15	0	1.31039	CCNL1	0	0.972228	PTEN	4.71412e-113	0.263595	TMEM258	3.74684e-169	0.900988	ST5	8.23918e-91	1.05487	PABPC1	1.33225e-108	0.706661	MT-ND4	2.54303e-135	0.668734	RASGRF2	5.59109e-48	1.26962	KIFC3	2.53029e-50	2.00263	PTMS	5.14217e-90	0.860869	BSG	6.07205e-32	0.546646	SCAPER	4.26316e-128	1.51652	LMBR1	3.97481e-13	1.52345	FBXO2	1.88475e-17	7.44437	FLI1	5.02326e-28
PPP1R12A	8.8055e-263	0.762856	IFNGR1	2.05127e-215	0.776072	RCN1	0	1.1695	C4orf3	0	0.822084	RIPOR3	1.27171e-112	0.436081	PHACTR2	2.6809e-168	0.678317	LGR6	1.67051e-90	5.76842	CPE	3.52703e-108	0.709992	CLIC1	2.54531e-135	0.622676	MYC	1.32832e-47	1.00321	ST3GAL1	2.68124e-50	1.9147	PGF	6.43797e-90	1.58607	DNAJA1	6.25173e-32	0.541827	SH3RF2	5.51688e-128	3.81098	ETV6	4.62282e-13	1.13827	PBX1	2.10074e-17	0.786403	AC020637.1	6.25315e-28
PTPN13	8.84219e-262	2.12915	SPTBN1	3.99293e-215	0.442743	ITM2A	0	0.684607	NECTIN2	0	0.87488	ANO1	5.84507e-112	0.663517	KLF4	1.01368e-167	0.762544	TIMP1	3.89447e-90	0.538182	SON	5.47184e-108	0.464669	ABLIM1	2.72712e-135	0.653774	MCL1	3.19324e-47	0.786995	SELP	6.24178e-50	4.16533	HSPB7	7.8512e-90	1.36295	FCGRT	7.4321e-32	0.945595	DIP2C	6.89925e-128	1.94677	KBTBD11	5.19714e-13	6.30887	GPRC5A	2.50266e-17	5.75008	BRAF	7.58294e-28
SPRED2	9.28026e-262	1.43382	RPL23A	4.72476e-215	0.417261	TGM2	0	1.01067	RPS4X	0	0.63153	DTX3	1.79668e-111	1.01465	RPS3	1.46948e-167	0.469594	HSPB6	4.28627e-90	1.47643	PTPRA	1.54234e-107	0.915632	ADCY4	4.63948e-135	1.11208	UBA52	5.47191e-47	0.433464	NSD1	1.81688e-49	1.2695	RPL27A	1.46319e-89	0.840533	RASGRF2	1.06084e-31	1.11145	EDA	1.83358e-127	1.59349	ATXN3	7.70915e-13	1.33292	NLGN1	2.52017e-17	1.03735	FRYL	8.17925e-28
UGGT2	8.52346e-261	1.09634	PFN1	4.76635e-215	0.551545	EEF1D	0	0.788044	FAU	0	0.64758	FTH1	2.3944e-111	0.401376	TSPAN14	1.70749e-166	0.987305	MICAL2	1.83398e-89	1.55757	CLTCL1	1.84916e-107	1.57019	LINC02147	7.71923e-135	2.27554	CDC42EP5	7.11793e-47	1.41189	FOXO3	3.21277e-49	1.11288	NDUFB7	1.66396e-89	0.8332	TNFSF10	1.0986e-31	0.695964	EXOC4	5.73859e-127	1.0487	SAMD4A	7.78427e-13	1.6751	ST3GAL5	2.54585e-17	2.20879	SLC2A13	8.53027e-28
FAM213A	9.09665e-260	1.39553	LNX1	3.38442e-214	1.67182	PFN1	0	0.718969	GSN	0	0.569407	DSTN	2.99433e-111	0.353699	ATP6V0E1	2.41323e-165	0.737788	TCF7L2	2.31943e-89	0.932974	ADAMTS2	2.1668e-107	3.92424	NUAK1	7.98112e-135	1.25116	RPL13	1.02875e-46	0.398535	FOXC1	1.64265e-48	2.28207	RPS16	1.87613e-89	0.886353	STAT3	1.28256e-31	0.473668	GRK5	1.26507e-126	0.952181	ZDHHC17	8.56539e-13	1.51319	RAB31	2.74784e-17	2.21249	NCAM2	8.57084e-28
LINC00882	1.13732e-259	2.36348	GMFG	1.39211e-213	1.52709	GPIHBP1	0	1.45011	ID3	0	0.624775	FKBP2	5.30949e-111	0.527649	RPL30	9.46256e-165	0.4939	CYC1	1.30848e-88	0.686044	TRPC1	6.1151e-107	1.28322	MGP	1.0959e-134	0.87672	YBX1	1.10435e-46	0.435892	PRKCE	1.82821e-48	1.40108	STUB1	2.03694e-89	0.926966	ST3GAL1	2.32514e-31	1.44159	KLHL7	3.86417e-126	2.51247	HOXD8	1.08584e-12	6.1978	H6PD	3.00403e-17	2.74644	SRPK2	1.3533e-27
PROCR	2.52962e-259	1.19846	SHE	5.77667e-212	1.21806	RPSA	0	0.79442	TMBIM6	0	0.700258	RSU1	1.51472e-110	0.427067	RPL27A	1.03001e-164	0.468681	MXI1	1.59428e-88	0.934447	MUC20-OT1	1.22587e-106	0.776153	ANXA1	1.66474e-134	0.585319	KIAA1217	1.54885e-46	0.940101	EVA1C	3.13876e-48	0.883552	BAG2	2.36253e-89	3.50023	RPL8	2.52278e-31	0.45214	STAG1	7.53916e-126	0.908853	CDKAL1	1.14689e-12	1.11913	SLC16A1-AS1	3.43342e-17	2.04964	TNRC6B	1.44117e-27
LUC7L3	5.43691e-258	0.694482	RPS20	1.31619e-211	0.4898	MGP	0	1.14673	RPL27	0	0.633616	LAMTOR5	1.83269e-110	0.466143	AIF1L	1.16383e-164	1.56052	FAT1	6.16315e-88	1.70287	MYO9A	2.4102e-106	0.964634	PLSCR4	1.66682e-134	1.23645	GALNT18	5.89415e-46	1.0672	BCR	4.52732e-48	2.48888	MYO1D	4.31408e-89	1.1127	HSPA8	3.03997e-31	0.540821	SCMH1	1.21861e-125	1.41554	GCNT2	1.2472e-12	2.87341	PRKCA	3.71475e-17	1.8341	2003-03-01	1.44854e-27
STK3	1.74639e-255	0.915164	HRCT1	2.36385e-209	1.42673	SEC62	0	0.804432	TSC22D3	0	1.098	SAP18	8.68126e-110	0.447594	FAM89A	1.75078e-164	1.40933	HIPK2	4.31333e-87	0.484403	KANK1	2.46783e-106	0.991247	NOS3	4.45085e-134	1.86713	SRSF3	8.93025e-46	0.495101	DNAJC1	1.93056e-47	1.15149	PARD3B	4.84153e-89	1.72421	UBE2D3	3.09743e-31	0.480192	RAPH1	1.42411e-125	0.988822	STAB2	1.4971e-12	5.85499	CCDC91	4.10799e-17	1.29907	VIT	1.52774e-27
SUMF1	8.40462e-255	1.29756	TSPAN4	4.34228e-208	1.07361	FGF2	0	2.29356	HMGB1	0	0.605005	ANXA5	1.68425e-109	0.367368	CMTM8	2.18231e-164	1.09542	FOS	5.2695e-87	0.834057	COL25A1	2.98515e-106	3.13652	PTMS	1.39739e-133	0.649576	THBD	9.55885e-46	1.09733	SPDYE2	2.96148e-47	1.71013	NPM1	5.36086e-89	0.915214	S100A11	3.78852e-31	0.438405	GPATCH8	2.06521e-125	1.13163	P3H2	1.56494e-12	2.83627	MEST	4.13333e-17	2.55252	PPP3CC	1.94834e-27
ATP1A2	2.33715e-254	1.68997	S100A13	4.34203e-206	1.04167	DAD1	0	0.89278	RPL24	0	0.642288	TMED2	2.03982e-108	0.519177	HRCT1	6.95024e-164	1.4475	MRPS6	1.07108e-86	1.45674	ANTXR1	5.32161e-106	1.59222	BHLHE40	2.16618e-133	0.955205	PSME1	1.00987e-45	0.645712	EVL	5.30884e-47	1.75387	CORO1C	1.54791e-88	1.32185	ANO2	4.84891e-31	1.24661	NAALADL2	2.92495e-125	1.88205	DHODH	1.57098e-12	3.7953	PAWR	5.30175e-17	1.29328	ZHX2	2.13712e-27
LAMB1	1.68792e-253	1.37206	KCNQ1OT1	6.04768e-205	1.25045	RPL10A	0	0.711533	CAPN2	0	0.884412	ANXA6	2.55851e-108	0.80316	SYNE2	4.23704e-163	0.659166	SETBP1	3.86046e-86	0.740898	AC017002.5	7.50949e-106	1.38296	HSP90AB1	1.24121e-132	0.580498	RPLP1	1.17612e-45	0.396606	TPK1	7.59282e-47	2.26786	RNASEH2C	1.74356e-88	1.04825	JAM2	6.18242e-31	0.882152	KLHL31	3.235e-125	4.01192	USP31	1.58256e-12	2.26732	SAMD12	5.44645e-17	2.63222	NUMB	2.69782e-27
AC018682.1	3.79937e-253	1.82216	MECOM	4.43288e-203	0.908147	RBM17	0	0.956257	CTSH	0	1.09801	PCOLCE	3.63177e-108	1.67885	MALL	3.06962e-162	1.39253	MT1M	4.54569e-86	0.834769	TRPC4AP	1.26949e-105	1.04222	TMEM70	2.82465e-132	1.54836	WNK1	1.70231e-45	0.725798	ATP8A1	9.94981e-47	2.16682	BEX3	1.79615e-88	0.912523	VEGFA	7.25038e-31	1.28893	DLC1	3.81784e-125	1.16407	EPHB4	1.95062e-12	1.62006	IRAK3	5.53166e-17	1.52359	ITSN2	3.08287e-27
ENPP1	2.46634e-252	2.63093	CDH13	1.53649e-202	0.884586	MYL6	0	0.651524	TMEM59	0	0.68565	MT-ND4	7.79961e-108	0.404564	RCN1	6.75253e-162	0.946458	BTBD9	1.057e-85	0.912883	C20orf194	2.5838e-105	0.951621	KLF4	5.08301e-132	0.762958	MT-ND4L	3.05092e-45	0.601357	SVIL	1.05153e-46	1.35842	VPS13A	2.75757e-88	1.45268	MYH6	8.67143e-31	2.29261	TOM1L2	5.8711e-125	1.92173	SULF2	2.31218e-12	1.14751	MORF4L2	5.63993e-17	1.12361	CNTNAP3B	3.46791e-27
MPPED2	1.24315e-250	1.76253	PLEKHG1	2.48426e-202	1.12911	PCSK5	0	1.82886	LDHA	0	0.716572	RPS4X	2.80481e-107	0.423281	RPS9	8.68255e-162	0.472286	SUSD5	7.49092e-85	4.97338	RIC1	9.47036e-104	1.12951	HSD17B12	1.33972e-131	0.72418	GAPDH	9.21531e-45	0.362349	OXR1	1.46996e-46	1.28988	RPL12	1.56978e-87	0.847477	HIF3A	1.01333e-30	0.633684	VCL	7.43361e-125	1.31924	PAK2	2.79279e-12	1.04019	AOX1	5.73022e-17	6.23585	PCDH15	3.75916e-27
MED12L	3.56048e-249	2.8076	XAF1	6.38923e-202	1.11575	LIMCH1	0	1.17055	CXCL1	0	2.27252	ZYX	2.95806e-107	0.742755	ROBO4	1.77575e-161	1.16211	NUPR1	9.88109e-85	0.802802	MARK1	1.08992e-102	1.40994	DNAJA1	2.0713e-131	0.654955	TMEM70	1.44441e-44	1.62851	TSPAN9	1.79277e-46	1.26919	ADH5	1.95328e-87	1.18796	RPL30	2.16905e-30	0.437258	DYNC1I1	1.01908e-124	2.18159	TNRC6B	2.88871e-12	0.74392	SEMA3B	6.17088e-17	4.55652	PPP1R13B	3.97016e-27
PRR16	1.88655e-248	1.95313	RASGRF2	1.08562e-201	1.43151	HNRNPK	0	0.80575	RPL29	0	0.627857	SPCS1	3.62732e-107	0.447829	TRIOBP	4.8456e-161	1.11864	PRDM16	1.00917e-84	3.12232	STXBP4	1.33708e-102	1.78342	PSMB8	5.21501e-131	0.635071	HLA-DQB1	6.31297e-44	1.17574	TRIO	3.18808e-46	0.954523	RPS4X	2.75633e-87	0.828521	CDK17	2.36087e-30	0.827937	NBEA	1.57788e-124	1.70267	ARID5B	3.27103e-12	1.03991	GXYLT2	7.9898e-17	4.62451	IMMP2L	3.97164e-27
EPB41L1	1.39108e-247	2.23661	UBL5	4.61503e-201	0.686809	RABAC1	0	0.807311	CSRNP1	0	1.72769	PSAP	5.28944e-107	0.379339	APOLD1	2.69013e-160	0.68557	GPAT2	1.16555e-84	0.937033	FTO	8.51366e-102	0.983729	C9orf16	4.8175e-130	0.863105	RPS4X	6.7102e-44	0.375418	B4GALT5	8.74176e-46	1.49412	RPL36A	1.14479e-86	1.08831	SPTBN1	2.44795e-30	0.385337	GCNT2	1.95546e-124	3.42682	MAP4K5	3.40548e-12	1.4781	CADPS2	8.16507e-17	1.15988	NIPBL	4.61796e-27
KLF12	1.63837e-247	1.05182	SPAAR	2.20431e-200	1.63888	ALPL	0	3.45718	SUB1	0	0.768925	PSMB5	6.23497e-107	0.489096	RPS4X	2.65447e-159	0.455126	FILIP1L	4.55244e-84	0.5638	UBR5	9.37981e-102	0.934891	SEC11A	5.74292e-130	0.753537	SNRPB	7.55235e-44	0.771152	EBF1	9.8263e-46	0.521492	MINOS1	1.57436e-86	0.917266	IFI44	3.97759e-30	1.26794	RBMS3-AS2	1.80463e-123	1.05247	FNDC3B	3.44932e-12	0.898304	TMTC2	9.98947e-17	1.66792	CREB5	5.53062e-27
PHF21A	1.75501e-247	1.28696	YWHAH	9.97844e-200	0.816996	LIFR	0	1.22792	CA8	0	1.31432	SPCS2	1.27912e-106	0.416544	CCND3	1.76743e-158	0.942124	CBR4	2.48311e-83	1.23288	MBD5	8.51139e-101	0.790594	NRN1	4.35375e-129	1.00937	RPL14	1.41505e-43	0.397425	BABAM2	2.42109e-45	1.34675	FRZB	4.11172e-86	2.98267	IRAK3	4.44811e-30	0.897493	C20orf194	1.81654e-123	1.31591	PDLIM4	4.01241e-12	2.1347	MTSS1	1.36517e-16	1.76665	ABL1	6.49325e-27
LDLRAD3	3.5781e-244	1.64433	IFI6	1.91913e-198	0.715561	HLA-DRB5	0	0.917822	HSPD1	0	1.10561	LPP	1.34526e-106	0.192763	TNXB	4.18054e-157	1.3081	KIRREL1	2.51051e-83	1.20802	VPS13D	1.96653e-100	0.634265	SERBP1	8.20131e-129	0.676262	MSN	1.74319e-43	0.656619	PRKAR2B	3.21236e-45	2.76573	KCNAB1	8.18849e-86	0.491243	CASKIN2	4.80229e-30	1.22485	ADK	1.35297e-122	1.67032	CHRDL1	4.71916e-12	6.73285	CRB2	1.56768e-16	7.46683	PDS5A	6.77294e-27
BCL6	1.10949e-243	1.64475	PDGFB	1.53857e-197	1.5989	HEG1	0	1.28799	TM4SF18	0	1.3565	C1QBP	1.80467e-106	0.583268	DDIT4	1.48167e-156	0.944807	FRK	2.55987e-83	3.88002	ABCA1	4.17362e-99	1.47144	CLIC2	3.21213e-128	1.28198	CSF3	2.14359e-43	2.78028	PPP3CA	4.18495e-45	1.04885	ADGRE5	1.51987e-85	2.52901	FOSL2	4.87992e-30	1.18825	NF1	2.02418e-122	1.04937	SLC7A1	4.76257e-12	4.47764	CRYAB	1.66666e-16	0.88103	KDM4C	7.16465e-27
COL4A2	1.30799e-243	0.702428	ELK3	1.08693e-196	1.02431	PDLIM1	0	0.640187	HLA-DQB1	0	1.49028	HES1	4.51854e-106	0.392158	ID2	2.61773e-155	0.949601	BMPR1A	1.65792e-82	1.12066	PHLDB1	6.04671e-99	0.953322	TMEM273	4.00501e-128	1.1524	ECSCR	2.92114e-43	0.683096	MPDZ	2.72257e-44	1.18219	RPS8	2.72372e-85	0.838695	ID3	5.00325e-30	0.409288	AL138828.1	5.68813e-122	0.991927	ART4	4.77905e-12	2.72639	TFRC	1.8935e-16	2.79972	EYS	8.36162e-27
LINC01099	2.06185e-243	3.61897	RPS4X	3.01722e-194	0.397123	NRN1	0	1.58582	TMBIM4	0	0.910284	PRMT1	1.06782e-105	0.462231	GNB2	3.70006e-155	0.916733	BCAM	2.39599e-82	0.567813	PALLD	1.31145e-98	0.807048	RGS16	8.65034e-128	1.86766	SP100	4.28677e-43	0.711841	ODF2L	5.89219e-44	1.52908	CYB5R3	5.43851e-85	0.729893	EIF4A1	6.86756e-30	0.551101	RBFOX2	1.38835e-121	1.15693	LINC00923	4.8009e-12	5.31844	XPO5	2.45743e-16	2.06247	MTHFD1L	1.06013e-26
EXOC4	2.22384e-241	0.867337	H3F3B	8.24816e-194	0.341501	STMN1	0	2.37804	PSMA7	0	0.668042	ZFAND5	2.20974e-105	0.61881	PIK3R3	5.73049e-155	0.959706	NTF3	4.62421e-82	2.50823	SENP6	1.81805e-98	0.890945	CTNNAL1	1.96842e-127	1.24105	BTF3	5.24946e-43	0.464921	MICAL2	1.13632e-43	1.80204	PTGIS	6.00319e-85	3.02406	SEC62	1.11573e-29	0.489815	WNK2	1.6387e-121	3.94687	ARHGAP31	5.71321e-12	1.22769	ANXA8	2.91039e-16	7.14261	UBE2E2	1.07849e-26
YAF2	1.24677e-240	1.23734	NACA	2.96507e-193	0.458249	EMP1	0	1.06173	CLIC1	0	0.717237	HNRNPA0	7.96e-105	0.520066	MIER2	8.57846e-155	1.38409	AC092114.1	7.86385e-82	4.38774	DUBR	2.45776e-98	1.28889	MT-ND1	2.49416e-127	0.658084	RPL15	1.34604e-42	0.362473	MARK3	3.515e-43	1.00909	RSL24D1	8.41074e-85	1.08293	UQCRB	1.23239e-29	0.494813	DAB1	2.37652e-121	1.6093	SLC39A14	6.82594e-12	2.22227	RIC3	3.04949e-16	3.31425	PCED1B	1.12247e-26
SMIM3	5.59423e-240	1.52586	PSAP	4.38017e-193	0.668381	SLFN5	0	1.89559	RPL37	0	0.624172	VASN	9.95844e-105	1.748	RPS7	2.56026e-154	0.462308	EVI5	8.66984e-82	0.853839	ZNF609	3.23816e-98	0.889381	ENY2	2.9101e-127	0.618343	RPS15A	1.41655e-42	0.367516	AFAP1L1	1.00372e-42	1.67144	UQCRQ	1.61038e-84	0.785662	DDX21	1.98917e-29	0.82019	ARHGAP42	2.69402e-121	1.11906	ABLIM1	6.9217e-12	0.659374	BIRC3	3.35037e-16	2.76285	WDPCP	1.53341e-26
ISYNA1	1.39596e-239	1.02277	NECTIN2	2.24478e-190	0.818579	RPS10	0	1.0494	IL6	0	1.65338	UQCRH	1.37149e-104	0.43536	RPL23A	8.6966e-154	0.445913	RANBP3L	1.03835e-81	4.04789	SOS2	3.51893e-98	1.03057	MAP3K8	7.347e-127	1.17221	ERG	1.68245e-42	0.978702	RBM6	1.30572e-42	0.777856	MAOB	2.72563e-84	3.24121	PHACTR2	2.01518e-29	0.400256	RASAL2	3.64884e-121	0.86631	MTUS1	8.3999e-12	0.788824	EHBP1	3.4946e-16	1.39311	AGAP1	1.65993e-26
ADAP2	1.45995e-239	2.13912	YES1	1.50276e-188	1.09976	ATP13A3	0	1.60537	RBM17	0	0.814278	CNBP	5.78706e-104	0.399488	RPS2	1.40661e-153	0.428856	PEBP1	2.6177e-81	0.728755	CELF2	5.074e-98	1.00945	MT1X	4.63817e-126	0.778659	EEF1B2	3.72658e-42	0.618867	SEMA3A	1.30572e-42	3.3682	KIF1C	3.65428e-84	1.68126	ZFP36L2	3.10697e-29	0.737616	KALRN	4.54356e-121	0.948468	OSBP2	9.82171e-12	3.91801	EVA1C	3.6368e-16	0.765321	PLA2G2A	1.79422e-26
MBD5	3.54629e-238	0.95384	GIMAP1	6.9415e-188	1.16056	GNG5	0	0.975619	GPIHBP1	0	1.11774	NDUFAB1	1.21995e-103	0.475471	RPL24	4.48398e-153	0.490344	PDIA5	4.1849e-81	1.6916	AC018682.1	1.2523e-97	1.404	EMP1	6.0744e-126	0.719533	SGK1	1.02387e-41	0.947192	PDE3A	2.5285e-42	0.67674	ISCU	3.85517e-84	0.853574	PLPP1	3.22126e-29	0.445234	USP34	7.02656e-121	1.02652	GLS	1.02727e-11	1.12163	TCEAL9	3.81849e-16	1.10921	ENTPD1-AS1	1.9767e-26
CCDC129	2.38398e-235	3.01274	TEK	3.2982e-186	1.11325	TXN	0	0.866119	RPL35	0	0.59331	NDUFAF3	2.16881e-103	0.502945	PSAP	1.63746e-152	0.675026	DYNLT1	6.5772e-81	0.697465	NCOA2	5.87316e-97	0.829236	LIMS2	3.59402e-125	0.76854	SELE	1.18881e-41	2.21706	DENND4A	2.5285e-42	1.40226	RHOB	9.27493e-84	0.879158	PML	3.71948e-29	1.06375	AC108058.1	9.18232e-121	4.48548	FER	1.0982e-11	1.00409	MIR99AHG	3.85659e-16	0.866728	NFAT5	2.0181e-26
HMGCLL1	1.79328e-231	2.67177	FAM167B	7.19906e-186	1.60068	LEPROTL1	0	1.34386	GAPDH	0	0.580598	YWHAB	4.98619e-103	0.42568	CD79B	2.47229e-152	1.76284	MSI2	1.07547e-80	1.02406	COL4A1	7.18524e-97	0.853405	YBX1	1.07422e-124	0.567928	CYTH1	2.38901e-41	1.17194	KLHL13	3.31854e-42	2.97886	SGCD	1.02637e-83	2.14467	ANXA5	4.1392e-29	0.454082	GAS2	2.53989e-120	3.84322	CTDSPL	1.11961e-11	1.66058	PGM1	5.78198e-16	3.01455	SETBP1	2.13644e-26
SPRY2	6.76142e-231	1.7715	DOCK9	1.0905e-185	0.836225	ADRA2C	0	4.16213	BTG1	0	0.726437	ELOB	7.34061e-103	0.392149	FAM167B	2.40788e-150	1.63129	TPM1	1.86401e-80	0.320082	ZRANB2	1.24892e-96	0.781886	STOM	1.75035e-124	0.485511	FLI1	3.35157e-41	0.85068	FBXL17	8.41159e-42	1.1934	EIF4A2	1.02807e-83	0.690946	PDLIM5	4.15155e-29	0.768082	AQP7	5.37278e-120	2.36555	COMMD10	1.85995e-11	1.25459	ARHGAP24	5.98003e-16	1.48981	DAAM1	2.57398e-26
FNBP1L	8.18662e-231	1.07843	RAMP2	1.03422e-184	0.559274	PCAT19	0	0.982204	ZFP36L2	0	1.00832	ARPC5	1.62216e-102	0.419197	ARPC3	2.93043e-150	0.716794	LCLAT1	2.30749e-80	1.40705	SOBP	2.06434e-96	1.20605	C4orf3	2.06744e-124	0.604416	DBN1	5.45114e-41	1.28835	VPS13B	1.83687e-41	0.983499	EEF1D	1.45356e-83	0.778456	RDX	4.32254e-29	0.509835	TANC1	6.66729e-120	1.23604	CASK	1.93679e-11	1.42554	AKAP9	6.1799e-16	0.811699	KANSL1	2.64456e-26
PARVA	1.37828e-229	1.36179	TNNT3	6.56871e-183	1.2299	CDC37	0	0.751815	COX6C	0	0.623695	ATP5F1C	2.94768e-102	0.428898	ELK3	3.47363e-150	1.0068	NDN	3.71077e-80	1.51513	NRP1	4.94532e-96	0.507383	SNRPF	2.70991e-124	0.800018	TIE1	6.97126e-41	0.965699	SNED1	1.96081e-41	2.2257	RPL13A	2.17648e-83	0.871442	RPL10	4.96145e-29	0.435434	CPED1	8.17594e-120	2.03117	NECTIN3	1.93785e-11	2.54567	CCNYL1	7.00511e-16	2.52693	PRKCE	3.10384e-26
ZNF521	3.30934e-228	1.58882	PARP14	2.19967e-182	0.870703	C4orf3	0	0.880548	CFLAR	0	0.666565	EIF4A3	3.38367e-102	0.771136	CD320	8.99766e-150	1.51203	AOC3	9.58814e-80	1.95402	CDKAL1	1.43187e-95	0.804629	TUBB	3.42375e-124	0.63282	PSMA7	1.48554e-40	0.457132	SMAD9	2.58761e-41	2.41111	ATP5MPL	2.24286e-83	0.707995	CD34	7.52374e-29	0.487547	NCOA2	1.46166e-118	1.1273	YES1	3.23073e-11	1.12114	PKM	8.68303e-16	1.06994	PDE3B	3.57972e-26
TLE1	4.59831e-227	1.20304	CTSH	3.40325e-181	1.01701	ASRGL1	0	1.93782	DAD1	0	0.734167	CLTB	3.42891e-102	0.444164	HSP90AB1	1.50703e-149	0.530661	SYTL2	1.2514e-79	1.34269	LINC00989	3.33042e-95	1.73687	CD320	9.58695e-124	1.13152	TPM1	1.74036e-40	0.314138	CELF2	2.62623e-41	1.11759	RWDD1	2.46259e-83	0.789614	EHD4	9.72093e-29	1.26256	EYA4	4.16068e-118	3.19549	HEBP1	3.28469e-11	1.73394	ADGRD1	1.10051e-15	2.64798	KDM2A	3.847e-26
CLTCL1	5.83475e-226	1.89979	CYR61	1.04569e-179	0.815084	CAVIN2	0	0.735338	RPL38	0	0.627681	CLIC1	3.68558e-102	0.372952	TMBIM4	2.18807e-149	0.8981	TSC22D1	1.76461e-79	0.321175	FHL5	4.35274e-95	1.46291	EEF2	1.33161e-123	0.65323	GJA1	5.22019e-40	0.979782	ST3GAL6	4.8462e-41	2.67469	C19orf70	4.22496e-83	0.869118	LPL	1.4138e-28	0.828103	CHCHD3	6.71657e-118	1.35369	TBC1D8	3.28736e-11	1.86459	LRRC1	1.10715e-15	3.86305	COL6A2	3.98008e-26
DGKB	6.1379e-225	2.22024	TSPAN14	1.46457e-179	0.929642	PLPP1	0	1.01604	RPL23A	0	0.58495	HSP90B1	4.34464e-102	0.387344	GIMAP1	2.69943e-149	1.15695	NDUFA4	2.03231e-79	0.691326	TBC1D5	1.88848e-94	0.754212	ODF2L	1.55879e-123	1.17389	FAM89A	9.14881e-40	1.10283	MEF2A	8.52782e-41	0.730746	MAP3K7CL	6.03588e-83	3.43178	PMP22	1.50685e-28	0.709807	CLMN	7.35718e-118	1.02245	WDPCP	3.29966e-11	1.46809	ADI1	1.23876e-15	1.51803	CDK14	4.93406e-26
PLEKHA5	9.90683e-225	1.22644	RPS8	1.77116e-178	0.365233	APOL3	0	1.38868	SELENOK	0	0.876938	XRCC6	5.24535e-102	0.477347	HLA-DPB1	1.27237e-148	0.952609	THOC2	2.14103e-78	0.740383	ARID5B	4.66869e-94	0.934233	INPP1	1.87214e-123	1.13557	RPS3	1.02374e-39	0.35567	PLEKHG1	1.51345e-40	1.16781	NNMT	6.55139e-83	0.889549	ARHGAP31	1.67471e-28	0.922361	AC008014.1	8.09566e-118	1.59357	AOAH	3.61341e-11	4.78361	PERP	1.48941e-15	3.74594	FBLN5	5.80374e-26
TRPC1	4.12862e-224	1.5476	PXN	4.45801e-178	1.11943	WARS	0	0.728285	RASIP1	0	1.10208	RPL6	2.0998e-101	0.391667	EFNB1	7.19827e-148	1.79781	PDE4DIP	3.54306e-78	1.08715	MEIS2	6.32595e-94	0.960081	EIF1	1.94154e-123	0.505946	ANO2	1.38537e-39	1.28807	IMMP2L	3.40267e-40	0.596456	AXL	6.71126e-83	0.620672	PRKCH	1.89797e-28	0.744583	KCNMB2-AS1	1.41024e-117	3.65852	SERINC5	3.82578e-11	2.01515	LAMB1	1.74723e-15	1.21747	NFIB	5.80374e-26
MPRIP	1.14814e-221	1.0421	LIMCH1	9.56497e-178	0.979344	CTSH	0	1.24503	PPIA	0	0.645908	SMOC2	5.68784e-101	0.828795	RPS3A	2.90131e-147	0.449418	GJC1	4.07153e-78	0.750754	ARHGAP44	1.738e-93	1.37453	EPB41L3	4.8295e-123	3.01537	SUMO2	1.5893e-39	0.467225	SCAPER	4.87725e-40	1.21263	PARK7	1.3776e-82	0.787638	FKBP9	3.00878e-28	0.745932	DENND5B	1.76831e-117	1.77301	SHC1	3.86345e-11	1.96791	FBXL13	1.89155e-15	2.24375	ASH1L	5.81458e-26
MAP3K20	5.13146e-221	1.03082	GABARAPL2	1.90849e-177	0.652343	SWAP70	0	1.10363	TPM4	0	0.705217	NID1	6.67009e-101	0.444271	SEC61G	6.42556e-147	0.794265	TPPP3	7.59243e-78	1.35934	RERE	1.82226e-93	0.656726	HLA-C	7.24198e-123	0.53822	MGST2	1.99664e-39	0.618217	FTO	5.15512e-40	1.08603	LGALS1	2.60911e-82	0.842523	TRIOBP	3.252e-28	0.765585	VPS13B	1.80748e-117	1.11393	LOX	4.54606e-11	5.43003	GAS1	2.86529e-15	4.3983	KMT2C	5.86528e-26
GHR	5.45238e-220	1.60083	KLF6	5.54733e-174	0.660593	GIMAP8	0	1.42006	SELENOP	0	0.871655	DKK3	1.45578e-100	1.07166	CYBA	1.49585e-146	0.910634	FBLIM1	2.23012e-77	0.955121	TMCC1	2.33221e-93	0.995653	SERF2	9.96284e-123	0.514015	ARHGAP29	2.36454e-39	0.404856	SIPA1L1	8.01602e-40	1.98088	MTHFD2	4.01284e-82	0.806857	SNHG7	3.58553e-28	0.660029	FAM13B	2.61244e-117	1.58525	SH2D3C	4.75307e-11	0.903041	L3MBTL4	3.46263e-15	2.26752	TMEM135	6.49395e-26
GTDC1	8.33109e-220	1.54894	PPFIBP1	6.85098e-174	0.679631	NEDD8	0	0.883538	RPL31	0	0.624198	FAU	1.93202e-100	0.386637	GSTO1	4.28775e-145	0.979634	NT5DC1	1.49368e-76	1.45227	CDH6	4.5753e-93	1.42404	EPHB4	1.68319e-122	1.51671	RPL35	3.79368e-39	0.357475	INSR	1.00963e-39	1.42715	SMARCD3	1.21462e-81	1.25839	LEPROT	3.89533e-28	0.673655	ARHGAP6	3.99729e-117	1.00816	ADCY4	5.05589e-11	1.14028	AC005699.1	3.65471e-15	3.47669	SDCCAG8	6.51369e-26
SOCS5	1.30224e-219	1.56493	TMBIM4	9.70778e-173	0.8677	ZFP36	0	0.73961	RPS26	0	0.664219	HSPA9	6.9986e-100	0.553668	CD93	5.13562e-145	0.833897	ZNF331	5.84558e-76	1.57895	ANKRD44	2.22153e-92	1.06621	HLA-F	2.24987e-122	0.649641	CCDC85A	3.85343e-39	1.19824	TNFRSF10B	1.73173e-39	1.86651	NDUFS8	1.43211e-81	0.801858	VIM	4.6772e-28	0.386144	NHSL1	6.67888e-117	2.02671	C1QTNF3-AMACR	5.07423e-11	3.49884	NPAS2	4.90712e-15	1.9966	DNM3	7.45135e-26
NCK2	2.8223e-218	1.40462	RPS16	5.07728e-171	0.385712	MX1	0	1.52412	PIM3	0	1.23815	IMPA2	1.95317e-99	0.775545	GPRC5B	9.19742e-145	1.17601	NDE1	1.1537e-75	2.30319	EGFR	6.35439e-92	1.09052	SLC3A2	3.52664e-122	0.949603	APOL3	6.23687e-39	1.01179	PSME4	1.86718e-39	1.59377	MORF4L1	1.53239e-81	0.659154	SPTAN1	6.48681e-28	0.653832	IGF1R	1.62011e-116	1.49817	CRIM1	5.10203e-11	0.808862	ZMYM4	5.08167e-15	1.16194	ZSWIM6	1.00145e-25
MIR99AHG	4.09454e-218	0.875028	FDPS	8.24765e-170	0.797228	CARD16	0	1.86801	TIMP4	0	1.36105	NT5DC2	4.45272e-99	1.29576	AES	1.5128e-144	0.817999	MDH1	3.92178e-75	0.728079	ABCA5	7.22392e-92	1.22256	LY96	4.14776e-122	1.76806	LIMS2	6.88635e-39	0.750698	MBD5	2.60928e-39	0.877861	RPS6	1.69231e-81	0.791876	NDUFA12	6.97504e-28	0.514903	PGM5	1.81447e-116	1.19155	RAP1GDS1	5.38524e-11	1.42609	PRKCI	7.06932e-15	2.01165	HIBCH	1.04817e-25
MAPK10	7.09064e-217	1.59303	RPL7A	3.27221e-169	0.394222	COX4I1	0	0.709682	ISOC1	0	1.41104	MRFAP1	5.4153e-99	0.476678	ST6GALNAC3	1.54388e-144	0.838711	TLN1	1.95437e-74	0.787075	DENND2A	8.21827e-92	0.689502	OSMR	2.11464e-121	0.789532	RPL37	8.74588e-39	0.375178	SNCAIP	3.67018e-39	4.04244	MBNL1	1.98341e-81	0.828591	CD82	7.34206e-28	1.00978	HSDL2	2.04958e-116	1.96495	PDE4B	5.99526e-11	2.15955	PAPPA	7.40959e-15	4.67801	PRICKLE1	1.09445e-25
LINC01098	6.00983e-214	3.76995	CD81	8.87896e-169	0.571045	PSMB8	0	0.9877	IGFBP2	0	0.798711	RPL11	6.03799e-99	0.366393	ACTN4	3.45898e-144	0.645931	ADGRB3	2.47962e-74	0.562217	KMT2C	9.22364e-92	0.732982	TMEM173	5.0937e-121	1.02765	GUK1	1.13298e-38	0.433993	NAMPT	3.68257e-39	1.1166	EIF3E	2.38067e-81	0.775023	TSPAN13	7.77263e-28	0.704441	DIAPH2	4.42065e-116	0.903957	MEIS2	6.0269e-11	1.08962	MAPK10	7.98895e-15	1.47031	COL4A2	2.06631e-25
IGFBP7	1.58146e-213	0.373663	RAB5C	1.04478e-167	0.892849	FDPS	0	0.934035	UBE2D3	0	0.716385	SSB	1.5854e-98	0.421609	RPS21	4.22375e-144	0.573495	UQCRH	2.98081e-74	0.604605	THUMPD3-AS1	1.64604e-91	0.876385	FLOT1	6.92991e-121	0.63583	JUND	1.3523e-38	0.445938	ANXA4	4.16669e-39	1.75045	TSC22D1	2.73394e-81	0.482964	SPAG9	8.57217e-28	0.61725	RNF207	4.49379e-116	3.47135	BIRC6	6.26044e-11	0.815033	CFD	8.85734e-15	1.35702	AL139807.1	2.10986e-25
LINC00989	2.67974e-213	2.25325	MYCT1	1.89444e-165	1.03164	NAA38	0	1.02465	DNAJB4	0	1.94663	UQCRB	3.28589e-98	0.394327	CD300LG	7.98416e-144	1.36206	SPARCL1	3.17255e-74	0.294214	KIRREL1	1.88126e-91	1.2676	HSP90B1	8.92232e-121	0.625209	PSMB1	2.24846e-38	0.508233	SASH1	5.42569e-39	0.838862	KCNA5	3.80889e-81	2.65337	NDUFA4	1.06449e-27	0.362273	PDE4D	5.48823e-116	1.45046	MAML2	6.29672e-11	0.575343	EPB41	9.09739e-15	2.09641	SMAD3	2.19306e-25
COL6A1	6.16786e-213	1.01325	RPL14	3.95025e-165	0.40452	SYNJ2	0	2.62153	IER3	0	1.80396	UQCR10	3.61317e-98	0.428669	FDPS	3.28101e-143	0.796509	FGF1	4.00419e-74	0.805153	RASA1	2.06469e-91	1.01592	LRRFIP1	1.95414e-120	0.592908	ARF1	2.31237e-38	0.576811	VTI1A	8.61147e-39	1.06026	CD164	3.99285e-81	0.933645	MX1	1.12826e-27	1.02379	PDE8A	1.19567e-115	0.92569	RECK	7.19468e-11	1.75031	TBC1D2B	1.00737e-14	1.68236	FN1	2.19306e-25
IGFBP5	5.86561e-211	0.57149	TIE1	2.02272e-162	1.14675	ARL6IP1	0	1.30297	LAPTM4A	0	0.637547	EDF1	3.96092e-98	0.372419	BSG	6.46582e-143	0.723132	BMP1	6.08857e-73	1.42982	MOCS1	3.7641e-91	1.58224	PGM5	5.76994e-120	0.962067	TNNT3	2.82412e-38	0.930026	ABCA8	8.76594e-39	1.63358	RSU1	2.07112e-80	0.554068	NUCB1	1.21019e-27	0.705282	TBX20	2.21277e-115	4.04888	SHC2	9.07899e-11	1.93975	NFIA	1.12144e-14	0.646345	MLLT10	2.26924e-25
AL132671.2	8.5415e-211	2.81685	RIN2	3.02921e-162	0.968991	YWHAB	0	0.836568	GABARAPL1	0	1.07059	EDNRA	6.44617e-98	0.570737	CCDC85B	8.4841e-143	0.674615	INPP5A	1.11628e-72	1.50836	EML4	3.83522e-91	1.09112	CCDC85B	2.26419e-119	0.571578	TRIOBP	3.4362e-38	0.858746	IGF2BP2	1.08599e-38	3.07809	CAVIN1	2.24912e-80	0.753283	RPS4X	1.55706e-27	0.4085	AKAP9	9.28268e-115	1.06784	KCNIP1	9.24476e-11	4.86406	RPSA	1.29155e-14	0.822372	CMIP	2.37633e-25
ADAMTS9-AS1	2.64794e-209	1.39059	LAMA5	4.17959e-162	1.10005	GLUL	0	1.49685	CALM2	0	0.522953	PSMD8	7.5783e-97	0.444139	STC1	3.28609e-142	1.48514	RNF180	1.20585e-72	0.978698	UBR1	4.58585e-91	0.953573	KIAA0355	3.6856e-119	0.816377	CLIC1	4.67924e-38	0.519345	DKK3	1.14897e-38	1.76452	RPS27A	2.36729e-80	0.740946	RAPGEF3	1.96711e-27	1.27936	ACO2	1.05876e-114	1.86192	ULK4	1.06295e-10	2.20697	AC107021.1	1.36986e-14	2.88131	MGP	2.5634e-25
ANKS1B	1.487e-208	2.08914	NDUFA4	4.31e-162	0.424868	UQCRQ	0	0.90179	SEC62	0	0.666936	RPS19	1.39831e-96	0.365299	PRDX5	1.12052e-141	0.893491	RBMX	1.43887e-72	0.542072	TLN2	6.33515e-91	1.50492	CLEC14A	1.77971e-118	0.407622	CXCL8	1.47214e-37	2.85934	ID1	2.54998e-38	0.42811	MACROD2	2.96528e-80	3.37462	TUBB4B	2.02233e-27	0.645243	TRIM54	1.63902e-114	3.92828	CEP112	1.25989e-10	1.4409	FER	1.49831e-14	0.991414	USP39	2.95043e-25
ASAP1	4.54479e-208	0.631002	MTRNR2L12	3.47084e-161	0.856659	SET	0	1.10073	GNG5	0	0.815397	COLEC11	1.47273e-96	1.49267	RPS11	1.19674e-140	0.469402	RASAL2	2.05423e-72	0.440257	KCNT2	1.1252e-90	2.8603	DDIT4	3.8003e-118	0.775559	HLA-DMA	2.02431e-37	1.068	PALM	3.23332e-38	1.51471	NOL3	3.88149e-80	2.40071	CCNL1	2.12461e-27	0.59565	PTPRM	1.71934e-114	0.886863	SMAD9	1.26089e-10	2.29376	GATA6	1.64692e-14	2.35221	PHLDB1	3.0252e-25
CDH11	7.31637e-208	1.72574	PLXNA2	1.31522e-160	1.14781	KLF4	0	0.951447	MT-ND3	0	0.6619	CD164	2.11866e-96	0.583424	SARAF	3.56336e-139	0.783284	FAM168A	1.04015e-71	1.28406	AL138828.1	1.32607e-90	0.590912	AKR1C3	4.76844e-118	0.833614	RIN2	3.00659e-37	0.890598	PDK3	4.17155e-38	2.72211	DACT3	4.24413e-80	3.55831	MT1M	2.16285e-27	0.911887	ANKS1A	7.43e-114	1.09855	IFT43	1.3597e-10	1.13399	PNRC1	1.64945e-14	0.855089	SPC25	3.2561e-25
ADAMTS9-AS2	2.36033e-207	1.07011	PRDX1	9.12678e-159	0.530521	NDUFA4	0	0.646299	ADGRG1	0	1.2417	AURKAIP1	2.39585e-96	0.460936	CHMP2A	5.92175e-138	0.86854	PLEKHO1	1.1283e-71	1.63919	SYN3	1.37633e-90	1.2371	PEA15	5.6154e-118	0.858435	ISOC1	2.55494e-36	1.12464	SLC12A6	7.3896e-38	2.16823	OPTN	4.64517e-80	0.7815	TSPAN9	2.48823e-27	0.708549	TRAK1	1.07608e-113	1.07485	IPO11	1.36457e-10	2.16458	SLC9A3R1	1.75832e-14	3.25689	PRICKLE2	3.4713e-25
SLC9A9	3.68276e-207	1.97715	OSBPL1A	1.10866e-158	0.799914	MRPL33	0	0.997768	ADM	0	2.4644	PDE1C	2.67461e-96	0.39032	FLI1	1.20116e-136	0.880927	ZNF704	1.39074e-71	1.12282	ACYP2	1.58588e-90	1.00224	EIF2S2	1.01212e-117	0.633388	TAPBP	3.48323e-36	0.940358	PLA2G4A	1.61339e-37	4.53732	THBS2	6.57741e-80	4.22063	ARHGEF15	2.50033e-27	1.28651	BIRC6	1.51715e-113	0.966189	CASP4	1.37054e-10	1.36426	CA1	1.80879e-14	4.70811	ASAP2	4.01915e-25
AL391807.1	1.68236e-206	2.56663	MT2A	1.9636e-158	0.372059	MT-ND4L	0	0.844911	HSPA5	0	0.944732	MRPL32	4.45272e-96	0.665099	FAM177A1	1.4092e-136	0.979341	MARK1	1.9178e-71	1.23275	RBFOX2	1.98452e-90	0.763088	TMBIM4	1.50213e-117	0.604398	TGM2	4.37083e-36	0.623023	SMAD3	1.99321e-37	1.85649	NRGN	7.42437e-80	1.78606	TPM3	2.65868e-27	0.572574	AGAP1	1.53861e-113	1.05888	VEZT	1.49251e-10	1.29107	KIF21A	2.12264e-14	2.90919	PBX1	4.18284e-25
FGD4	1.97066e-205	0.881061	CCDC50	2.58002e-158	0.960076	FIS1	0	0.997904	RPL23	0	0.639778	IGFBP6	5.37645e-96	0.959154	NDUFC2	1.23254e-135	0.755496	ARHGEF17	2.44576e-71	0.659365	EXT1	2.47082e-90	0.83179	S100A16	1.97527e-117	0.483216	ISG15	9.47775e-36	0.700963	HIPK2	2.05115e-37	0.672063	BMPR1A	1.56562e-79	1.44085	GBP2	2.65868e-27	1.14221	COMMD10	1.98227e-113	1.45156	PPP1R9A	1.65113e-10	3.12411	PCNX2	2.59503e-14	3.9447	THADA	4.61129e-25
CD44	9.21928e-204	1.57541	PRAG1	1.52437e-157	2.067	PSME1	0	0.841161	S100A13	0	0.940196	FXYD1	5.37645e-96	1.17172	NDUFB4	1.73779e-135	0.723569	PLA2G2A	1.26031e-70	1.39435	LINC02237	2.61794e-90	1.16781	GRAMD1A	2.64695e-117	1.14765	CAVIN1	1.19673e-35	0.465544	TSPAN5	1.49306e-36	3.16536	FKBP8	1.62763e-79	0.904338	ARF1	2.92661e-27	0.51515	LCLAT1	2.13295e-113	1.91507	ELF2	1.89503e-10	0.944391	GLS	2.89653e-14	1.19082	BACE2	5.637e-25
AC006030.1	1.07919e-203	2.13045	CYBA	1.40236e-156	0.857074	YWHAE	0	0.749332	ARPC3	0	0.724868	LDHA	6.45002e-96	0.374512	SELENOK	9.18749e-134	0.836309	OAT	2.01472e-70	1.12726	DCBLD1	3.67667e-90	1.0098	NECTIN2	4.58805e-117	0.577538	TSPAN7	1.6621e-35	0.800356	TULP4	4.4373e-36	1.25361	RPS17	2.28293e-79	1.08969	S100A13	3.47695e-27	0.698439	RHOBTB3	3.35515e-113	1.74153	STAG1	1.94958e-10	0.62497	TNFAIP2	3.28406e-14	2.26572	UBR2	5.89117e-25
PGM5	9.63253e-203	1.02759	PLCB1	5.09953e-156	1.02375	SERBP1	0	0.962953	MIDN	0	1.17002	DNAJB1	1.39747e-95	0.687121	SSR4	2.81181e-133	0.804304	LINC00486	6.08739e-70	0.7733	LINC00924	4.11554e-90	1.93334	MYH9	5.7685e-117	0.517273	MECOM	1.86403e-35	0.771168	DENND5B	6.27592e-36	1.44799	RPL21	2.42175e-79	0.798352	VSIR	3.62322e-27	0.688655	TEAD1	3.95582e-113	1.25571	ARFGEF2	2.05039e-10	1.4842	BCR	3.33711e-14	2.40731	FBLN1	8.48066e-25
CECR2	1.13316e-202	2.15529	SEMA6B	3.686e-152	1.47971	TM6SF1	0	2.84689	TMA7	0	0.640134	UQCRQ	5.26204e-95	0.386539	EMP2	2.78294e-132	0.736728	PPP2R5A	2.28459e-69	1.13822	CARMIL1	4.16924e-90	1.06085	EIF3I	7.88678e-117	0.740897	RPS15	1.87337e-35	0.33849	RBFOX2	7.31984e-36	0.890383	C12orf57	3.03377e-79	0.754074	SOCS3	4.24432e-27	0.531803	CALD1	4.53784e-113	0.783676	NF1	2.09199e-10	0.841142	KCTD8	3.96715e-14	5.63051	ZRANB2	9.81243e-25
SMG6	4.17942e-202	1.12801	PITPNC1	6.74888e-152	0.694239	JUND	0	0.839307	MSX1	0	1.71903	HMGN2	6.7971e-95	0.501443	ISG20	3.21804e-132	1.49615	DGKB	2.57784e-69	1.60617	JPX	5.39761e-90	0.807781	GNAS	1.28442e-116	0.518362	RPL12	2.18613e-35	0.331133	SPATS2	8.27391e-36	1.43803	SIVA1	4.07132e-79	0.936617	SHE	5.01378e-27	0.798065	NCOA1	7.41619e-113	0.929757	MFAP4	2.15688e-10	4.12388	C19orf33	4.35794e-14	2.24236	PHYKPL	1.00948e-24
ITIH5	2.8411e-201	1.9557	TMBIM6	1.42811e-150	0.528655	SERINC1	0	1.06519	SAP18	0	0.750481	PSMA7	7.82256e-95	0.343998	NACA	3.7348e-132	0.45277	TMOD1	2.81574e-69	1.14822	RHOBTB3	8.22181e-90	1.34912	EVA1C	1.31564e-116	0.603525	IL4R	2.19308e-35	1.28597	RDX	9.76357e-36	0.773446	CARMIL1	5.01995e-79	1.24681	PAPSS2	5.69009e-27	0.957399	EBF2	8.47936e-113	0.876342	SYNM	2.4211e-10	2.04582	ATG7	5.16039e-14	1.22763	OSMR	1.01293e-24
THSD7B	3.11918e-200	2.40394	NEAT1	8.87274e-150	0.243257	TMEM59	0	0.709353	NPC2	0	0.943651	APRT	7.82256e-95	0.446057	NECTIN2	1.77654e-131	0.763065	PTN	3.34195e-69	2.57165	UBR3	9.17922e-90	0.857324	TXN	1.34118e-116	0.589038	MAP3K11	2.80615e-35	1.06053	UVRAG	1.80874e-35	1.02115	PFDN5	6.48983e-79	0.742422	RPS13	6.01457e-27	0.407072	AC008250.1	9.80846e-113	1.40636	TRIP12	2.70118e-10	1.03942	AC006974.1	5.63688e-14	7.34489	TBC1D22A	1.20313e-24
KANSL1L	4.0323e-200	1.13414	TSPAN7	1.50992e-149	0.980411	TMEM109	0	1.23125	NDUFA4	0	0.542309	XBP1	8.19031e-95	0.669102	IFI16	2.36515e-131	0.573182	DOCK3	6.40884e-69	2.49258	USP47	3.85651e-89	0.863723	RBM8A	4.03522e-116	0.614819	RPL35A	3.64762e-35	0.336744	PAN3	2.27055e-35	0.850823	RYR2	6.9295e-79	1.08652	LDHA	7.43482e-27	0.475026	CLASP1	1.17491e-112	1.24755	DOCK6	2.83436e-10	0.965302	LIMS1	6.12214e-14	1.18912	EPS15	1.51581e-24
MAMDC2	2.73875e-199	1.4299	COX17	1.35057e-148	0.723689	CTNNB1	0	0.920792	RPS7	0	0.573449	UQCRC1	8.43937e-95	0.775745	COX4I1	2.81771e-131	0.512477	HIGD1B	6.62011e-69	0.69572	LGI4	1.66308e-88	2.12944	IL3RA	5.08536e-116	0.867223	RPL39	3.77793e-35	0.332999	PKP4	2.4568e-35	1.21939	GYG1	9.79382e-79	1.55191	LCN6	1.13577e-26	1.03622	RORA	1.43116e-112	0.978213	AGFG2	3.03492e-10	3.36871	DPYSL3	6.13451e-14	2.13119	SETD5	1.80612e-24
RCSD1	6.52793e-199	1.35011	ISOC1	5.02856e-147	1.3694	GJA5	0	3.93211	NOP10	7.75302e-308	0.846764	RNF5	1.57123e-94	0.768996	NBL1	7.80586e-131	1.0197	RBFOX2	7.79487e-69	0.620388	C9orf3	2.07397e-88	0.667637	CTSH	5.51159e-116	0.70375	ARPC3	4.03916e-35	0.552242	DYM	3.26732e-35	1.16867	BRK1	1.37253e-78	0.771564	MIDN	1.36747e-26	0.799271	GUCY1A1	1.68551e-112	0.935532	MGAT4C	3.03717e-10	3.53446	SLC7A2	7.49731e-14	2.17291	MYO9A	1.98924e-24
LINC02256	4.76637e-198	1.01905	GJA1	6.80798e-147	1.07735	PTTG1IP	0	1.29717	CD63	3.76335e-306	0.548126	EGR1	1.61912e-94	0.690248	S100A13	3.89254e-130	0.943635	IMMP2L	1.05396e-68	0.394803	SMC5	2.85098e-88	0.905969	VEGFC	1.29903e-114	1.61098	RPS11	4.0737e-35	0.35306	CREB5	3.68524e-35	1.64548	PCBD1	1.59978e-78	2.14304	ANKRD1	1.6646e-26	1.4879	MAML2	1.84846e-112	0.878805	PDE2A	3.22618e-10	1.89767	PDZK1IP1	7.69632e-14	9.23127	ZNF521	2.0023e-24
SMYD3	4.87686e-198	0.945146	ZFP36L1	3.37033e-146	0.631422	GJA4	0	0.945887	RPL22	5.52813e-306	0.601784	MT1X	1.90651e-94	0.476575	ADGRG1	6.00915e-130	1.13063	ITM2C	2.03817e-68	1.13046	WDR70	4.07744e-88	1.00839	ADGRG6	3.17657e-114	4.02855	MX1	4.15178e-35	1.06205	ABCC1	3.89688e-35	2.66553	RPS27L	1.71361e-78	0.717806	HYAL1	3.10615e-26	1.06189	CASQ2	4.05914e-112	1.88216	PTX3	3.58074e-10	5.6122	AC024230.1	9.11094e-14	3.70043	HIPK3	2.40793e-24
MDM2	2.86858e-197	1.57833	BAALC	1.10618e-145	1.89862	IL3RA	0	1.46369	NACA	9.0729e-306	0.583601	C1S	2.49333e-94	0.915583	IFNGR1	7.89539e-130	0.693648	MT1A	2.61985e-68	1.17169	AC131025.2	6.32974e-88	0.996988	ACTB	3.09198e-113	0.512	SP110	4.38179e-35	1.12106	LINC00894	4.84964e-35	2.36856	NDUFB9	2.52303e-78	0.669323	ELMO1	3.43801e-26	0.783708	TMCC1	1.59603e-111	1.30446	CCDC88A	4.23361e-10	1.34459	PDGFD	1.32406e-13	3.03832	FAF1	3.36923e-24
CDH6	4.75174e-196	1.72616	AKR1C3	3.54743e-145	1.07165	CCDC85B	0	0.790192	FDPS	4.97025e-304	0.793739	COPE	8.89984e-94	0.464832	HYAL1	1.38408e-129	1.40489	GPRIN3	3.31436e-68	0.989242	PARD3B	7.30095e-88	0.991099	GIMAP7	1.14696e-112	0.393892	PIK3C2A	7.50179e-35	0.701142	HIF1A-AS2	5.32918e-35	1.28946	JUNB	3.24843e-78	0.912768	TMEM204	4.74925e-26	0.654084	SSBP2	2.06408e-111	1.05027	MARCKS	5.70168e-10	1.30661	YAP1	1.40956e-13	1.06856	SH3RF3	4.07736e-24
R3HDM2	1.32827e-195	1.13247	JCAD	2.51644e-143	1.32739	YBX1	0	0.636825	GIMAP8	1.56635e-303	1.22521	VPS28	1.10528e-93	0.425596	HPCAL1	1.45547e-129	1.26534	ROCK2	4.79391e-68	0.544246	CCNH	8.97779e-88	0.820623	IFITM1	2.65261e-112	0.604688	RDH10	9.18515e-35	1.72792	ICA1	6.8093e-35	1.66617	RPL22	5.48943e-78	0.791221	APLP2	5.17496e-26	0.647235	CCDC91	5.47188e-111	1.39002	CORO1C	5.72666e-10	1.45337	ZFAS1	1.48338e-13	1.36043	BABAM2	5.7581e-24
SETD5	1.00767e-194	0.860243	RPL36AL	3.18106e-143	0.582975	PARP14	0	0.963521	GIMAP1	3.73712e-303	1.09728	DUT	1.91013e-93	0.494656	TPM3	7.83245e-128	0.791329	SGCE	1.14872e-67	0.853346	AL512638.2	1.21163e-87	1.47423	MT-CYB	1.18219e-111	0.58134	CALR	1.23008e-34	0.567536	RBMS2	1.24921e-34	1.14693	NT5DC1	1.13359e-77	1.56976	NR4A1	8.85508e-26	0.609243	FYB2	8.92946e-111	4.61205	NR2F2-AS1	6.26151e-10	0.495699	CD14	1.51128e-13	3.59404	TMTC1	7.28174e-24
TMCC1	1.52683e-194	1.17542	PDIA3	3.19666e-142	0.644196	CFH	0	1.88165	TAP1	2.26158e-301	1.19214	CCDC85B	2.70509e-93	0.329198	AHNAK	1.59098e-127	0.681267	TMEM38B	1.2233e-67	1.85594	FNBP4	2.70775e-87	0.823873	LHX6	1.5762e-111	3.87363	HMGB1	1.33241e-34	0.340252	HAND2-AS1	1.43399e-34	2.48058	LDHB	3.1067e-77	0.729249	RPL26	1.16215e-25	0.451485	ETFDH	2.60005e-110	1.8727	CFAP97	6.81747e-10	1.26759	RPL41	1.51709e-13	0.692247	PLSCR4	7.64438e-24
USP47	1.88821e-194	1.09909	ACTN4	3.70442e-142	0.572746	ERG	0	1.14822	HLA-DMA	6.8519e-301	1.29423	LAMP1	3.79664e-93	0.422122	MYCT1	4.66116e-127	1.00811	CSRNP3	1.55524e-67	2.20283	CLASP2	3.08118e-87	0.975789	B4GALT5	1.74315e-110	0.913539	GBP4	1.3382e-34	1.28098	C16orf45	1.67848e-34	2.18536	METTL5	3.32773e-77	1.34874	TACC1	1.19198e-25	0.362636	R3HDM2	2.73603e-110	1.22467	CDKL1	6.91045e-10	2.97211	MST1	1.5621e-13	5.62538	BACH2	7.96147e-24
TAOK3	3.38887e-194	1.15533	CPD	2.22617e-141	1.08601	SEC61G	0	0.877441	RPL18	2.02918e-300	0.567839	ISCU	6.32991e-93	0.443406	C1orf54	1.47683e-126	1.14699	NT5C	2.47366e-67	0.974457	BACH1	3.80249e-87	1.05275	TMA7	3.91208e-110	0.511549	EMP2	2.16083e-34	0.585472	NOD1	2.15745e-34	1.7979	C19orf53	5.5303e-77	0.769307	SP100	3.17608e-25	0.505969	NFIA	5.81661e-110	0.880119	NFKB1	7.24285e-10	1.49408	SGMS2	1.57315e-13	3.22052	NCOA7	8.73724e-24
SPIDR	4.20398e-194	0.868475	NDNF	4.46018e-140	1.86002	SKP1	0	0.660245	ROBO4	3.9714e-300	1.14408	ATP5MPL	4.76703e-92	0.390365	NDRG1	2.24481e-126	0.891634	CBX6	1.02063e-66	1.24571	STARD13	5.44722e-87	0.808816	C2CD4B	4.14642e-110	1.69602	FDPS	5.26551e-34	0.608359	SULF1	2.592e-34	3.18567	COL1A1	5.82869e-77	1.47813	CPAMD8	3.3734e-25	1.27441	CAP2	8.27657e-110	2.63755	REEP1	7.58303e-10	2.73948	PRDX6	1.59027e-13	0.977407	THSD4	8.93669e-24
COLGALT2	4.34956e-194	3.2553	PRKCH	2.2035e-138	0.952955	GSTP1	0	0.635409	CALR	4.21371e-300	0.762777	MT-ND2	6.12473e-92	0.349201	RBM17	7.5691e-126	0.721157	ELN	2.27568e-66	2.03191	AFF1	1.07979e-86	0.728007	POLR2L	4.29224e-109	0.583195	DDX21	5.62176e-34	0.784434	CAMK1D	4.47625e-34	1.47341	RPL7A	6.04198e-77	0.770906	CDC42EP5	3.47328e-25	1.22008	FAM110B	4.50368e-109	1.69765	GPATCH2	7.60849e-10	1.48326	C9orf3	2.55614e-13	0.740638	ADGRB3	9.52098e-24
PTBP2	7.99655e-194	1.05826	ARL2	2.2538e-137	0.840043	NAA10	0	1.41059	RPL14	6.21871e-297	0.564923	MPRIP	6.48962e-92	0.425757	SOX7	2.05653e-125	1.12322	ITGA3	9.49388e-66	1.89399	CCDC91	1.2702e-86	1.04119	DDX21	8.54119e-109	0.776493	ACVRL1	8.1731e-34	1.05352	CD55	6.01029e-34	1.7908	MXI1	9.66333e-77	0.820676	RPL24	4.11697e-25	0.377536	PHLDB2	4.95203e-109	1.36148	SSH2	8.62897e-10	0.829544	TBL1XR1	2.95025e-13	0.986384	SCAPER	1.01946e-23
ROBO1	9.60231e-194	1.70671	ATOH8	1.10518e-136	1.34292	NR4A1	0	0.922767	GMFG	6.6835e-296	1.32361	ATF3	7.79457e-92	0.593626	ZFP36L1	4.32229e-125	0.633169	SLC25A6	1.08448e-65	0.632839	MICU3	1.3736e-86	1.14745	UBE2D3	1.30079e-108	0.509834	ID2	1.43169e-33	0.74498	ARID1B	7.95542e-34	0.596004	TCEAL1	9.66333e-77	1.79639	TMED9	4.24369e-25	0.696683	LRRC39	8.54634e-109	3.46932	KLHL3	9.25533e-10	2.89395	RSRP1	3.56275e-13	0.841177	COL6A1	1.08777e-23
MNAT1	2.06237e-193	1.20448	PFDN5	1.76036e-135	0.461476	CLEC2B	0	1.01545	TPM3	3.3989e-295	0.787342	FN1	8.04797e-92	0.519788	C4orf3	7.28815e-125	0.67214	PDXDC1	1.14908e-65	0.692505	IGFBP5	2.55109e-86	0.827328	PRDX1	2.00967e-108	0.531192	RPS16	2.71622e-33	0.329646	DISC1	9.90316e-34	1.63692	JADE1	1.16634e-76	1.15697	CADPS2	4.29338e-25	0.807432	LMOD2	1.06656e-108	3.40342	WSB1	9.39374e-10	0.536055	C1RL	3.9878e-13	1.87494	CYTH1	1.16583e-23
SYN3	4.02185e-192	1.31736	BRI3	5.08871e-135	0.761591	RAB5C	0	0.979855	FAM89A	8.27293e-295	1.28897	DAAM2	1.71957e-91	0.387975	GMFG	7.66521e-125	1.3523	ADI1	3.92354e-65	0.881374	NSMCE2	5.79331e-86	0.913095	CCDC69	2.02735e-108	1.2957	GSDMD	2.80373e-33	0.999251	NEDD4	1.02553e-33	1.4855	ZFYVE21	1.28306e-76	1.30838	DAD1	4.83532e-25	0.489158	AHI1	1.06661e-108	1.32997	SMYD2	1.01689e-09	2.4172	PLEKHA5	4.09112e-13	1.11059	RALGAPA1	1.18012e-23
TBC1D5	1.10137e-191	0.851683	CLIC1	9.85969e-135	0.553969	ACTB	0	0.657589	EFNA1	5.79874e-294	1.05621	PDK4	2.38417e-91	0.443972	LEPROTL1	2.30695e-124	1.05001	DACT3	3.97202e-65	3.45558	PHF21A	9.39949e-86	0.956871	SHANK3	7.82133e-108	0.902705	ARHGAP31	3.29896e-33	1.05152	TTLL5	1.11742e-33	1.97334	ATP5ME	3.48193e-76	0.717349	PIM3	5.08776e-25	0.879969	MYH6	1.72979e-108	3.09872	GNAS	1.0793e-09	0.706206	FBXL17	4.26482e-13	1.1104	NF1	1.67007e-23
MAP3K5	2.74666e-190	1.47849	NOP10	1.99161e-134	0.805993	KLF6	0	0.787696	TNNT3	1.68013e-293	1.33729	RPLP1	2.98287e-91	0.358789	PFDN5	9.03593e-124	0.497996	ZFPM2	4.55124e-65	0.583354	MPRIP	1.02208e-85	0.825364	RAPGEF4	1.92353e-107	1.83984	LDLR	4.20842e-33	1.33601	ACVR1	1.2257e-33	2.0872	COX7A2	4.82662e-76	0.747053	INPP1	5.88137e-25	1.02613	NEK7	2.37076e-108	1.40009	EHBP1	1.1374e-09	1.25364	CTNNA3	4.95311e-13	0.83637	GMDS-DT	1.81166e-23
CAMK2N1	1.24891e-188	1.98063	WNK1	2.61513e-134	0.711477	GPX4	0	0.879562	CMTM8	5.93394e-293	0.987794	PPP2R1A	3.1858e-91	0.631035	ARPC2	2.96689e-123	0.578862	ARPC5	6.43995e-65	0.51312	TTN	1.87795e-85	0.407386	CNKSR3	3.2473e-107	1.86896	TPO	4.44094e-33	1.51045	INO80D	3.53441e-33	1.21255	NUDT4	5.43895e-76	0.886218	SSR2	7.70323e-25	0.579071	PLN	6.48163e-108	1.57617	GLIPR2	1.3951e-09	2.63218	MYOF	6.88e-13	1.5904	AKAP9	1.99224e-23
ADORA2A-AS1	7.81308e-187	2.90762	MIER2	8.97395e-133	1.23688	KIAA0355	0	1.05564	EIF4G2	4.03458e-292	0.680643	RPS16	3.41794e-91	0.372643	RPL22	2.98754e-123	0.482382	ANK2	8.99522e-65	1.39113	AC100793.2	1.04617e-84	1.40524	ATP8B1	3.34365e-107	0.993483	CASKIN2	1.11486e-32	1.17776	ANKH	3.53476e-33	1.39392	DRAP1	7.28657e-76	0.724884	IL6ST	8.21295e-25	0.467026	AC011369.1	7.12924e-108	5.1672	FGD5	1.63669e-09	1.61474	EXOC4	8.11328e-13	0.717099	NOSTRIN	2.17042e-23
TTC28	1.52309e-186	0.695497	APOL3	1.46445e-131	1.06489	IFI27L2	0	1.35048	AKR1C3	1.2809e-291	1.14087	CD38	3.59355e-91	0.543769	APOL1	4.31861e-122	1.49148	LMNA	1.32809e-64	0.493843	NUTM2B-AS1	1.11317e-84	0.8385	MT-ND4L	4.45732e-107	0.608677	NDRG1	1.16189e-32	0.717363	ELN	3.85057e-33	1.94988	MIF	7.37768e-76	0.91212	BCAP31	1.15388e-24	0.65611	PDK4	8.31194e-108	1.80555	ITSN1	1.98073e-09	1.32784	CFAP69	8.91115e-13	3.37698	ITPR1	2.31462e-23
ABCA1	1.7251e-186	1.74039	UQCR11	3.41772e-131	0.674129	KRT10	0	1.11103	PSAP	1.73706e-290	0.648673	AGAP2	1.39811e-90	1.32779	CAPZA2	1.1289e-121	0.544429	NGF	1.60087e-64	0.341867	MNAT1	1.32104e-84	0.956882	LPAR6	5.14796e-107	0.475841	ATOH8	2.08783e-32	1.18549	PPP3CC	5.53873e-33	0.949101	PDLIM2	3.308e-75	1.397	SLC14A1	1.16808e-24	0.900566	DISC1	9.70384e-108	2.00558	DMTN	2.05562e-09	2.97033	LRRFIP1	9.51499e-13	0.677849	SLCO2A1	2.69025e-23
EZR	5.08736e-185	1.3474	PAPSS2	7.11894e-131	1.08344	NUDT14	0	2.36081	GADD45A	2.70073e-290	1.63171	APOLD1	1.94547e-90	0.414378	TUBB4B	2.95236e-121	0.777042	VPS13D	1.85366e-64	0.551218	TMEM135	1.58835e-84	1.03094	SOD2	2.6306e-106	1.29855	GIMAP4	2.52083e-32	0.533147	DGKI	5.9732e-33	4.20841	ANKS1B	4.99945e-75	2.15645	GAPDH	1.60614e-24	0.353229	TCF12	2.23574e-107	0.817804	CDC25B	2.21373e-09	2.20558	CYBRD1	9.51499e-13	1.68868	AC087286.2	3.08903e-23
AL450384.2	4.25161e-184	1.71846	CST3	1.53647e-129	0.292799	SLC14A1	0	1.3772	IFI44L	5.2953e-290	0.996499	APOO	2.04734e-90	1.57543	WNK1	9.6166e-121	0.766554	RGS7BP	3.21271e-64	4.0619	LINGO1	2.10134e-84	0.716023	RAI14	5.10205e-106	1.84938	RPL36AL	2.57705e-32	0.478129	DANT2	6.85329e-33	2.81264	C6orf48	1.22479e-74	1.24878	HERC1	1.74911e-24	0.439023	PDE5A	2.83682e-107	1.24785	MGAT5	2.50065e-09	1.28123	TNNT2	9.61076e-13	0.823968	NSMCE2	3.30104e-23
ECM2	3.86702e-181	2.03411	TIMP3	5.33751e-129	0.281337	NDUFA12	0	0.826921	STXBP6	7.31325e-290	1.34832	PLOD1	6.58932e-90	0.971838	CDC42	9.08124e-120	0.596429	AEBP1	1.22238e-63	1.67014	FAM13C	3.56723e-84	1.68651	CFLAR	5.71138e-106	0.460805	PLCB1	2.64328e-32	0.950686	CPQ	8.48117e-33	1.12912	UQCRH	1.45734e-74	0.649982	CPNE8	1.96466e-24	0.733906	JPX	4.03143e-107	1.07438	NUTM2A-AS1	2.50084e-09	1.09895	RPS6KA3	1.05838e-12	1.32911	ADGRD1	3.4429e-23
CYGB	1.81237e-180	1.33679	HSPA12B	9.90739e-129	1.23456	PSAP	0	0.734696	RPS8	1.54068e-289	0.533413	RPS8	9.80193e-90	0.369032	PLSCR1	2.87976e-119	0.631821	VASN	3.97311e-63	1.38713	PARVA	4.98437e-84	0.988802	EPHA4	5.99547e-106	1.36841	SCARF1	3.41755e-32	1.25931	MTHFD1L	1.00649e-32	2.15725	COX6A1	1.62206e-74	0.718753	RBP7	2.20323e-24	0.715303	UBE2H	7.1009e-107	1.37585	PPP1R13B	2.59746e-09	1.36006	PDLIM3	1.07127e-12	1.31805	CCNH	3.4684e-23
ATXN1	3.03179e-177	0.993417	STXBP6	7.1032e-128	1.19767	SELENOM	0	0.662636	MGAT1	1.57969e-289	0.92046	RPS7	1.16833e-89	0.353208	ATP1A1	4.48809e-119	0.774695	EMD	4.85777e-63	1.15697	ETV6	7.36177e-84	0.786169	ID1	8.44896e-106	0.378443	YES1	4.12046e-32	0.871039	CNTNAP3	1.09915e-32	3.3644	RPL26	3.33691e-74	0.806885	NOS3	2.39702e-24	1.62805	TLN2	3.20022e-106	1.6916	SPIDR	2.78606e-09	0.908646	AC016831.7	1.11345e-12	0.538982	FYN	3.70627e-23
PELI2	5.09834e-177	1.44647	ELMO1	6.84988e-127	1.10082	TPM3	0	0.880156	HNRNPA2B1	1.31595e-287	0.541031	ADI1	1.43994e-89	0.649649	UBE2L6	1.1691e-118	1.25973	PTH1R	6.22452e-63	0.528124	KANSL1	8.47414e-84	0.657299	TSPAN12	9.82837e-106	1.71636	TM4SF18	5.06042e-32	0.932407	KLHL3	1.68678e-32	2.76332	ETV6	1.1947e-73	1.26077	COL15A1	2.47517e-24	1.5029	RAD51B	4.92459e-106	1.03209	TCF7L1	3.17852e-09	1.12765	XBP1	1.11605e-12	1.33067	SMC5	3.98432e-23
USP34	3.46421e-176	0.7735	DAD1	4.21411e-126	0.596807	MAPK3	0	1.28039	BTF3	1.8976e-287	0.582466	TAF7	1.68043e-89	0.475801	HECW2	2.03102e-118	1.59861	TACC2	8.40246e-63	1.16984	FGD4	1.28562e-83	0.753215	HSPA5	2.19143e-105	0.734168	AHNAK	7.46664e-32	0.533863	MAP3K3	2.30543e-32	1.56814	CHCHD10	1.41761e-73	0.723599	RPL28	3.03738e-24	0.396201	AC022034.2	7.47434e-106	4.23613	MLLT10	3.2239e-09	1.07224	TBC1D5	1.1403e-12	0.744316	PPP6R3	4.15591e-23
ITSN1	4.03405e-176	1.37303	HSD17B11	2.54721e-125	0.964273	TMBIM4	0	0.921362	TSPAN14	5.83237e-287	0.887201	BEX3	3.33713e-89	0.52382	LIMCH1	9.42003e-118	0.874882	PIP4K2A	1.15721e-62	1.12882	ABCA8	4.76709e-83	1.64126	RPL22L1	3.7969e-105	1.077	CHCHD2	1.55263e-31	0.394578	ARFGEF2	3.21763e-32	1.49267	RPL9	1.79924e-73	0.769675	ARPC2	3.32754e-24	0.428281	TNRC6B	1.1905e-105	0.968441	TNFRSF11A	3.23811e-09	6.61263	RGS6	1.21956e-12	1.33561	EVI5	4.44865e-23
CDK14	2.00505e-175	1.08713	CHCHD2	7.74216e-125	0.439265	COX7C	0	0.673094	RPL36AL	1.02755e-286	0.637577	FOSB	5.10105e-89	0.984685	EPAS1	9.6624e-118	0.410126	S100A4	1.2099e-62	1.39434	ROBO1	1.08982e-82	1.34186	SPINK5	1.17601e-104	2.77466	PPIC	1.56846e-31	0.659039	ZDHHC14	3.71644e-32	1.87836	RAB31	2.64197e-73	1.51621	CTNNA1	3.46427e-24	0.404494	FOCAD	1.57202e-105	1.91529	SPATA6L	3.40035e-09	3.58086	FAM110C	1.45599e-12	9.06752	COP1	5.19695e-23
MYL2	3.33834e-175	0.579282	PPP3CA	1.04274e-123	0.773828	ARPC3	0	0.785674	GRASP	2.19385e-286	1.06494	GADD45GIP1	1.05205e-88	0.460832	KIAA1217	1.0119e-117	0.975541	ARPC1A	1.61451e-62	0.969886	CAMKMT	2.60042e-82	1.08726	CRIM1	1.35728e-104	0.614491	XIST	1.91139e-31	0.546773	PTK2	6.88956e-32	0.580513	PSMC3	3.1687e-73	0.793469	MTRNR2L8	3.76422e-24	1.19625	RGL1	1.83341e-105	2.01635	SRGAP2	3.4037e-09	1.44557	NTN1	1.48856e-12	2.25259	EVA1C	6.00776e-23
DLEU2	4.08944e-175	0.798861	CDC42	1.45895e-122	0.529287	MGAT1	0	1.09912	TCF15	2.60017e-286	0.935593	RNF152	1.17766e-88	0.441518	HSPA1A	1.67268e-117	0.390268	AC007614.1	8.07141e-62	4.51491	ROCK1	5.72145e-82	0.692125	PPP2R5A	1.56285e-104	1.07598	NNMT	2.72033e-31	0.892607	AFF1	9.51139e-32	0.794834	ATP5MC2	4.66157e-73	0.661367	MGAT4A	3.80869e-24	1.1109	AC087286.2	2.35867e-105	1.8476	MTHFD1L	3.75295e-09	1.92227	CLEC16A	1.49086e-12	1.69916	CCDC80	6.05709e-23
SON	5.04623e-175	0.430537	TYMP	2.27979e-122	0.897046	HSP90AA1	0	0.637951	PNRC1	1.58547e-285	0.765224	NPM1	1.48897e-88	0.384467	TBCD	2.8362e-117	1.2551	AC140912.1	1.63627e-61	3.21178	SMARCD3	6.59214e-82	1.46112	COTL1	1.9392e-104	2.20328	SEMA4C	2.82649e-31	1.2573	SAMD12	1.2704e-31	2.48773	NFIA	1.55623e-72	0.624495	CD63	3.81257e-24	0.3619	ZBTB20-AS5	3.44181e-105	1.55593	SLC27A3	4.09426e-09	2.06413	GMDS	1.63808e-12	0.907605	RUNX1T1	6.21231e-23
GRIN3A	3.43059e-174	3.16236	MGAT1	7.62903e-122	0.884324	EID1	0	0.758089	TXNIP	1.61655e-285	0.537692	YWHAQ	2.29573e-88	0.386454	NKTR	5.87907e-117	0.533859	SESN1	5.9593e-61	0.96499	ABI2	6.73183e-82	0.786325	AL109930.1	5.24818e-104	3.52509	TSPAN4	3.39964e-31	0.755422	CPD	1.29869e-31	1.21394	AKAP1	1.74329e-72	1.7488	RPS15A	4.134e-24	0.396444	AC018682.1	3.6421e-105	1.61892	ROCK2	4.22135e-09	0.696075	STAG1	1.6935e-12	0.578718	GNA14-AS1	6.53794e-23
AC092839.1	1.03037e-171	1.3276	TOMM7	1.3532e-121	0.543678	IGFBP4	0	0.610345	UBE2L6	4.04607e-285	1.25489	BMP5	2.48497e-88	0.512181	BCAM	4.69684e-116	0.627927	TRAF5	1.03798e-60	1.79506	PLPP1	6.98487e-82	0.766422	TM4SF18	8.35999e-104	0.904067	RIPOR1	3.74716e-31	1.02893	SRPX	1.30257e-31	2.70327	CRTAP	3.68829e-72	1.47509	FDPS	4.24323e-24	0.496284	USP13	6.61075e-105	3.02011	TM4SF18	4.49498e-09	1.17939	RBMS1	1.99242e-12	0.713274	CSGALNACT1	6.82553e-23
GAREM1	1.06922e-171	1.85061	ARPC3	4.97316e-120	0.610593	VSIR	0	1.03042	SQSTM1	1.16717e-284	0.740722	KRT10	2.96402e-88	0.400904	RBX1	9.52549e-116	0.667644	CYSTM1	1.26787e-60	0.457323	TAGLN	8.37034e-81	0.787859	EBPL	8.47471e-104	1.22548	HNRNPK	4.8518e-31	0.447783	CDKL5	2.33601e-31	2.52091	SUN2	4.82866e-72	1.14495	FAM177A1	4.61405e-24	0.641	GREB1L	6.65812e-105	3.41669	CUX1	5.395e-09	0.916574	NEK7	2.21618e-12	1.1323	STOX2	6.98596e-23
FBLN1	1.87471e-171	1.93046	GBP4	1.13664e-119	1.21627	ACTG1	0	0.628451	ELK3	4.64032e-284	0.929721	RGS16	4.02216e-88	0.778351	TOMM7	6.47875e-115	0.590927	HDDC2	1.45847e-60	1.26509	TMOD1	2.55122e-80	1.35894	EIF3F	1.13463e-103	0.707853	LIMCH1	8.09783e-31	0.792539	AL139383.1	5.61747e-31	2.56062	MICAL2	4.84719e-72	1.56694	TAPBP	5.11643e-24	0.799582	CHD9	7.77738e-105	0.793607	HOMER3	5.54043e-09	3.29776	DAPK2	2.44217e-12	2.31181	NCOR1	7.25322e-23
CTNNA3	4.91473e-171	0.737233	TRIOBP	1.28996e-119	0.891069	TMEM258	0	0.916955	RPS16	2.8096e-283	0.536725	CHCHD3	4.87156e-88	0.651585	ATP5MD	1.18884e-114	0.650914	MAGED2	6.10925e-60	0.721005	HGF	3.68824e-80	2.00695	GRASP	1.37793e-103	0.631782	PDIA3	9.25966e-31	0.530498	KCNT2	6.30375e-31	2.55709	DBI	9.59785e-72	0.757121	DYNC1H1	5.44526e-24	0.617633	MBNL1	8.89392e-105	0.823254	MAML3	5.54613e-09	1.41148	SAMD4A	2.45393e-12	1.38547	AC005237.1	7.45278e-23
ABL1	3.47307e-170	1.13352	RPL31	4.02272e-119	0.438778	CRIM1	0	0.798905	BAG3	3.03725e-283	2.1887	P2RY14	4.96941e-88	0.791615	MLEC	2.10501e-114	1.23692	SON	1.01981e-59	0.292522	SLCO3A1	1.23363e-79	0.921167	FIS1	3.63109e-103	0.595749	RCAN1	9.28379e-31	1.41296	KIF13B	6.62441e-31	1.76488	VPS29	1.03388e-71	0.591569	GABARAPL2	5.47832e-24	0.473974	PTH1R	2.96793e-104	1.08188	PPP1R16B	5.77319e-09	2.11913	VAMP8	2.68264e-12	2.88521	RNF111	8.46521e-23
AC098829.1	7.90736e-170	1.79754	TSPAN18	4.92924e-118	1.33817	IL32	0	0.629754	LEPROT	4.98702e-283	0.832422	PAG1	5.06681e-88	0.65526	SUB1	6.27309e-114	0.628953	ADCY9	1.06561e-59	1.68703	DYM	3.84219e-79	0.976639	ABI3	6.80659e-103	1.48866	CCNL1	9.3714e-31	0.657171	STK3	9.06042e-31	0.763918	ANAPC11	1.42819e-71	0.728641	TSPAN14	5.80078e-24	0.610742	FBXO40	3.21065e-104	4.20398	RBM6	6.02114e-09	0.677278	SNX24	2.92638e-12	2.53226	TEAD1	8.64453e-23
CCDC91	1.19079e-169	1.25003	JUP	6.96459e-118	1.39676	AFDN	0	0.7332	PSMB1	9.77154e-283	0.623986	VAMP2	5.28267e-88	0.44839	ATP5MG	1.03376e-113	0.528168	EPHA3	1.8931e-59	0.872133	RASGEF1B	4.84633e-79	0.828127	PMP22	6.89757e-103	0.647283	CD300LG	1.16599e-30	0.977077	NECAB1	1.5185e-30	2.82539	NDUFA13	1.75441e-71	0.759619	RPL9	6.43418e-24	0.399172	NAV1	3.48403e-104	1.43914	RALGDS	6.02114e-09	1.75966	EGFR	2.94357e-12	1.27662	ECE1	9.87656e-23
AC019197.1	1.14396e-168	1.69428	TBCD	1.57437e-115	1.21478	ACVRL1	0	1.41894	IER5	4.84707e-282	1.99219	RPL7	1.06841e-87	0.408911	RPL18	3.39717e-113	0.398662	MEF2D	3.03591e-59	1.12677	FAM172A	7.33546e-79	0.812046	CYTH1	1.25198e-102	0.998623	GBP2	1.83923e-30	1.17386	CCSER2	1.80806e-30	1.08371	MSRB2	3.30126e-71	1.6988	JAG2	7.17123e-24	1.21171	LIMCH1	3.6715e-104	1.29911	C17orf67	6.14314e-09	2.79556	AEBP1	3.31681e-12	2.38213	DOCK5	1.053e-22
MICU3	1.31003e-168	1.37286	MAP3K6	3.43936e-115	1.20407	EDF1	0	0.729484	GSTP1	1.05783e-281	0.553928	ILK	1.08693e-87	0.364233	CXCL2	7.89433e-113	0.491694	IL1RAPL1	3.60987e-59	0.885571	SHPRH	7.42981e-79	0.932897	RAB27A	7.88803e-102	1.495	IFIT3	2.78143e-30	0.997108	MASP1	2.54538e-30	4.10708	GLIPR1	3.62535e-71	3.37628	CA8	7.73205e-24	0.955671	EBF1	4.50001e-104	0.735846	ITGB4	6.3685e-09	2.99105	UTY	3.47082e-12	1.5529	MSI2	1.11916e-22
MOCS1	1.02336e-166	1.89198	NRN1	9.79417e-115	1.1261	ARPC2	0	0.707402	ARF1	2.38615e-280	0.677187	DAD1	1.10161e-87	0.345965	HSPA8	9.98396e-113	0.554917	COX7B	1.16879e-58	0.564539	ATXN2	9.64e-79	0.776144	CPNE8	1.37449e-101	0.825791	RELB	2.90498e-30	1.45756	TRAPPC9	2.98763e-30	1.31382	LINC00702	6.29515e-71	2.71617	TAP2	9.98185e-24	1.25685	MEF2A	5.34435e-104	0.908642	FZD6	6.37926e-09	1.48102	SNCAIP	3.55496e-12	3.67816	PCSK6	1.26681e-22
FBXW8	1.85137e-165	1.9773	SEC61G	7.5984e-114	0.669775	CD151	0	0.766676	PFDN5	1.35855e-279	0.573306	REEP5	1.44699e-87	0.395374	MT-ND4L	1.29947e-112	0.616821	COL14A1	1.17258e-58	2.00366	SPRY4-AS1	1.21346e-78	1.26993	SET	1.98726e-101	0.622256	HNRNPA3	3.62467e-30	0.444279	NXPE3	3.15282e-30	2.14284	MOB2	1.03844e-70	0.998152	DOCK4	1.03983e-23	0.876505	EVI5	1.05031e-103	1.23149	FAM3C	6.43087e-09	1.08921	CLIP1	3.59855e-12	1.39897	RARRES1	1.36011e-22
MRVI1	3.66795e-165	1.47433	POLR2L	1.66806e-113	0.627505	TMEM123	0	1.25791	NFKBIZ	3.85557e-279	1.61222	COPS6	2.48598e-87	0.474347	BCAP31	2.65642e-112	0.907939	ADCY6	2.26071e-58	0.878914	GPR176	1.26084e-78	2.05992	INMT	2.20287e-101	1.48544	LDHA	4.63211e-30	0.43459	THADA	3.94575e-30	1.37438	CHMP4B	1.04544e-70	1.03577	GJA1	1.09802e-23	0.833186	TMEM117	1.53554e-103	2.3898	GJA1	6.78038e-09	1.10266	EPB41L4A	4.11339e-12	0.887763	CAMKMT	1.46946e-22
SCMH1	2.55013e-164	1.10114	COX6A1	1.79856e-113	0.487225	COX7A2	0	0.638794	DDX3X	6.70433e-279	0.876001	NDUFS2	4.37372e-87	0.442611	ABI3	7.71679e-111	1.92082	LDHB	2.70596e-58	0.507737	KLF12	1.63563e-78	0.748807	PLK2	3.90424e-101	1.13799	RPS8	5.01417e-30	0.285383	PLSCR4	3.95885e-30	1.28253	NDUFB1	1.82407e-70	0.64331	PLCB1	1.39659e-23	0.853172	LHFPL6	1.60713e-103	0.779798	BCR	7.14225e-09	2.24703	EEF2	4.21281e-12	0.807013	TAF15	1.87294e-22
HERC4	7.94188e-163	0.937778	PIM3	2.07373e-113	1.01217	GRASP	0	1.01424	SRSF7	2.32602e-278	0.729629	IDH3G	6.72143e-87	0.758476	TPO	9.95126e-111	1.6945	ATXN1	2.85959e-58	0.724915	EXOC6B	9.92185e-78	0.667416	EIF4B	5.64722e-101	0.72248	TMBIM6	6.07887e-30	0.420974	WDPCP	4.6819e-30	1.14197	RPS14	2.9019e-70	0.69094	CDC42EP3	1.75758e-23	0.808493	ZNF91	4.81335e-103	1.56403	PLEC	7.33037e-09	1.41434	KDM5B	4.52194e-12	1.61548	PCCA	2.00389e-22
SNX29	1.17385e-162	1.14155	TMEM258	3.0358e-113	0.718387	RBX1	0	0.780968	IFITM1	3.01333e-278	0.845737	PTMA	8.57096e-87	0.360299	ATP6V1F	4.34834e-110	0.993465	GPATCH8	3.75809e-58	0.555227	INVS	2.02717e-77	1.09717	ABCD4	6.4272e-101	1.10215	TNFAIP1	6.24976e-30	1.00769	ITSN2	4.76389e-30	1.02647	TAX1BP1	3.1826e-70	0.511897	GUK1	1.84491e-23	0.417568	TTC17	6.50031e-103	0.95817	KIF26B	7.97081e-09	3.47955	KMT2C	5.85218e-12	0.796406	RBMS1	2.23205e-22
BIRC6	3.23355e-162	0.754305	ISG15	5.8218e-113	0.554069	LGALS3BP	0	1.29489	ARL2	2.20472e-276	0.832026	FXYD6	1.69133e-86	0.450171	ARF1	1.48161e-109	0.615458	RNF152	4.85787e-58	0.48428	COL5A1	2.12544e-77	1.73723	MT-ND2	7.87712e-101	0.536037	NPM1	8.2139e-30	0.53971	ASXL1	5.90135e-30	0.961717	COL18A1	3.60773e-70	0.685101	CEMIP2	2.44994e-23	0.978723	JMJD1C	7.90455e-103	0.768681	PDCD6IP	8.67763e-09	0.972712	CASK	6.29517e-12	1.49915	DLG1	2.23205e-22
ZNF609	3.10167e-161	0.944771	DOCK4	1.38454e-112	0.977493	SEC61B	0	0.814193	EMP2	4.82938e-276	0.723045	PACSIN2	1.91786e-86	0.232447	FKBP9	1.91578e-109	0.954902	ECHDC2	3.66977e-57	1.38937	SOGA1	2.27156e-77	1.16377	RPS17	9.71543e-101	0.881358	GFOD1	9.09567e-30	1.00162	DOCK1	9.15244e-30	0.819938	RTL8C	3.69226e-70	0.861089	SRP14	3.38962e-23	0.3513	DLG1	1.23111e-102	1.14239	SCNN1B	9.49321e-09	6.09995	WSB1	7.31318e-12	0.575488	DDR2	2.32312e-22
PMEPA1	1.24236e-160	1.6477	CALR	3.23433e-112	0.600779	CYBA	0	0.937867	PRDX6	9.11114e-275	0.814747	FBLIM1	2.4836e-86	0.76047	TRMT112	3.77665e-109	0.71307	ATP5F1D	3.7541e-57	0.570718	ATP9B	2.28506e-77	1.09393	ASS1	1.017e-100	1.11995	SYNE1	9.63775e-30	0.623196	ZCCHC7	9.34788e-30	1.00269	REEP1	4.38933e-70	2.81426	LUZP1	3.63445e-23	0.73532	NPAS2	1.77011e-102	2.09911	LRBA	9.56932e-09	1.0734	MEGF6	8.42877e-12	4.27352	C9orf3	2.33418e-22
VPS13B	8.29785e-159	0.860283	GIMAP6	2.4613e-111	1.32329	SUB1	0	0.759856	IGFBP4	6.22886e-274	0.539898	MYLK	2.53177e-86	0.632482	SELENOP	1.14702e-108	0.754013	PTGIR	7.07811e-57	1.89422	DLG2	2.6003e-77	0.897792	PPIB	7.20097e-100	0.527819	ODF3B	1.00565e-29	0.94903	TBC1D22A	1.40481e-29	0.964001	AC245297.3	4.89563e-70	1.54615	CLEC2B	4.06333e-23	0.675374	KIAA0232	2.05843e-102	1.57356	WWOX	1.03089e-08	0.822325	MRC2	8.54173e-12	3.11535	PRKD1	2.4007e-22
AC063944.1	4.02589e-158	3.02648	EIF4G2	9.55739e-111	0.54265	JAG1	0	1.07799	RAN	7.61692e-274	0.723277	SERF2	5.54036e-86	0.315105	BRI3	1.42484e-108	0.782587	ANAPC16	7.94722e-57	0.466003	NCK2	4.23343e-77	0.995138	PPDPF	8.04921e-100	0.605576	CYP4B1	1.70228e-29	1.0413	NDRG1	2.2238e-29	1.02411	NDUFAF2	6.4089e-70	1.04329	HNRNPA2B1	4.10366e-23	0.340857	GOLGA4	2.29028e-102	1.11037	REEP3	1.06034e-08	0.680048	IL6ST	8.97871e-12	0.694036	C16orf45	2.67869e-22
NDRG2	2.20429e-157	0.874402	RAB11A	2.51539e-110	0.477114	LAPTM4A	0	0.637365	RPL37A	1.12768e-273	0.522849	COL1A1	6.85281e-86	1.34374	CTSL	7.93227e-108	0.969233	ARHGAP6	1.24075e-56	0.422492	RGS6	4.75671e-77	1.52403	RCN1	9.05134e-100	0.568711	DDX3X	2.20803e-29	0.649014	ART4	2.40062e-29	2.39135	RPL27	7.03163e-70	0.746841	INHBB	4.32875e-23	2.10373	OGDH	2.90293e-102	1.75875	PPM1F	1.06493e-08	1.69985	GRIN2A	9.25683e-12	4.6454	GALNT2	2.8575e-22
KHDRBS3	6.94832e-157	1.92746	HSP90AB1	5.50477e-109	0.369928	CNOT6L	0	1.22637	CD300LG	9.25055e-273	1.3061	PYURF	2.36946e-85	0.411442	SELENOH	3.01056e-107	0.98057	LDLRAD3	1.41212e-56	1.05472	COL6A3	7.80342e-77	1.916	S100A6	9.64534e-100	0.438327	TIMP3	3.40266e-29	0.293594	PPP6R3	3.95633e-29	0.821945	ZCRB1	1.38226e-69	1.13747	PSMB1	4.82543e-23	0.418918	ATP1B1	4.94106e-102	2.47484	TMCC1	1.17323e-08	1.11869	CHP1	9.44902e-12	1.77683	NCOA2	3.54094e-22
DDR2	1.61587e-155	1.65085	DUSP6	5.06584e-108	1.30333	NOP53	0	1.13034	PMAIP1	2.20764e-272	3.26	BRK1	2.64315e-85	0.373162	CAVIN3	5.2825e-107	0.712839	MICAL1	1.53573e-56	2.38872	MYCBP2	1.06341e-76	0.883947	MYCT1	1.02415e-99	0.617015	CTNNBIP1	3.5221e-29	0.791011	PCCA	7.08718e-29	1.15508	CIRBP	2.26134e-69	0.53976	ERG	5.33533e-23	0.810129	BRAF	8.28179e-102	1.02428	ARID4B	1.23519e-08	0.735616	MYO1D	9.84109e-12	0.823958	FRMD4A	3.87176e-22
NPAS3	4.35994e-154	1.86	LEPROT	2.39393e-106	0.726683	HSPB1	0	0.607752	GBP1	2.3335e-271	1.32861	TUFM	2.9883e-85	0.558069	NDUFB2	3.39948e-106	0.657546	NOL3	1.68956e-56	1.91595	OSBPL9	2.85153e-76	1.04989	EEF1D	1.19564e-99	0.480921	KLF6	4.50589e-29	0.534709	ROBO1	8.20044e-29	1.48831	ATF4	2.61438e-69	0.638671	SUB1	5.49664e-23	0.461657	AC098617.1	9.09232e-102	2.39271	ERBIN	1.4305e-08	1.01037	ITSN1	1.10136e-11	1.20146	ABHD15-AS1	3.98519e-22
AP000311.1	7.62426e-153	1.59294	APOLD1	6.16157e-106	0.443951	PSME2	0	0.852492	PSMA4	3.48357e-271	0.807295	SDHD	4.65981e-85	0.520378	OST4	4.90654e-106	0.660123	AKAP13	2.6038e-56	0.366128	FAM110B	3.7405e-76	1.29325	FKBP11	4.75408e-99	2.64881	TUBB4B	5.38748e-29	0.601501	FYN	1.00961e-28	0.996844	B3GALNT2	2.79182e-69	1.87686	UACA	6.4978e-23	0.453387	GBF1	1.50076e-101	1.35515	SLC25A13	1.4361e-08	1.12905	COL8A1	1.10476e-11	2.32614	TRAPPC9	4.19134e-22
AC087286.2	1.13038e-152	1.58567	TMEM59	4.10313e-104	0.450256	HSPA1A	0	0.7458	NRN1	1.06327e-270	1.20153	TBCB	6.91121e-85	0.463937	CALR	5.0731e-106	0.650798	ADAMTS10	5.0651e-56	2.17117	WASHC1	3.86453e-76	0.963547	ELOC	5.59309e-99	0.609198	TSPAN14	7.87217e-29	0.667745	SH3RF3	1.79633e-28	1.74925	RPLP0	2.96665e-69	0.760016	FCN3	7.76041e-23	0.484997	SRPK2	2.14164e-101	1.0831	GPR146	1.55656e-08	2.06381	OAT	1.10945e-11	1.73086	DNAJC1	4.28984e-22
CDKAL1	2.78028e-151	0.829167	PSMB1	4.41196e-104	0.496968	GALNT18	0	1.21218	DNAJB6	1.6781e-268	0.743574	SF3B6	7.59121e-85	0.384821	MRPL33	1.23532e-105	0.746244	LGI4	5.40877e-56	1.29169	NIPBL	1.15095e-75	0.715637	GMDS	1.80813e-98	1.18325	GNG5	8.71858e-29	0.582612	COL8A1	2.45542e-28	2.01842	RRAD	3.69731e-69	2.5335	ACTB	7.86727e-23	0.375988	KLF12	2.1453e-101	1.04444	PAM	1.55684e-08	0.879173	LPAR1	1.11065e-11	4.29767	INVS	4.29929e-22
AP003086.2	5.50462e-151	1.37736	MEOX1	4.4287e-103	1.29964	COMMD6	0	0.966677	PSMB3	1.78462e-268	0.680817	SCAND1	1.00566e-84	0.484935	ATOX1	1.32843e-105	0.948389	HOXB-AS1	7.28932e-56	1.94609	EFHD1	1.21925e-75	0.924815	PLCB1	3.59747e-98	1.02065	IFI44	1.193e-28	1.17033	KIF13A	3.61827e-28	0.897715	ARPC5	4.57811e-69	0.513601	CD55	9.01703e-23	1.02762	FGD4	2.41961e-101	1.00957	APBA2	1.57029e-08	4.84366	TPBG	1.13383e-11	2.40421	ST8SIA6	4.40131e-22
SIK2	1.66947e-149	1.18851	COX4I1	2.59577e-102	0.40084	RALB	0	1.35547	XAF1	8.72184e-268	0.946019	RARRES2	1.04329e-84	1.44466	LAPTM4A	2.37922e-105	0.473984	COX8A	9.84215e-56	0.681107	ELF2	3.58843e-75	0.713449	CFL1	5.64769e-98	0.473313	PRDX1	1.38946e-28	0.406222	AC011287.1	3.93504e-28	2.43261	S1PR3	8.8475e-69	1.99072	MGP	9.50688e-23	0.67514	MAST2	4.14399e-101	1.99297	RABGAP1L	1.57955e-08	0.83952	ZNF90	1.15976e-11	2.47671	SOBP	5.02176e-22
JPX	9.43775e-149	0.897458	ACVRL1	3.35415e-102	1.085	PCBP1	0	0.867191	SEC61G	1.73915e-267	0.705497	SH3BGRL	1.17756e-84	0.356434	VAT1	4.03237e-105	1.52959	CAMTA1	1.43617e-55	0.473425	PTPRK	5.14574e-75	0.545205	NFKBIZ	7.91284e-98	1.1581	BRI3	1.45337e-28	0.601728	PLD1	4.30325e-28	1.00913	DYNLRB1	9.38986e-69	0.666551	CYYR1	1.10163e-22	0.436226	DLEU2	5.1083e-101	1.00724	PIAS1	1.79067e-08	0.909653	AC092691.1	1.24969e-11	5.66178	QKI	5.05188e-22
MYO9A	1.0569e-147	0.96222	PSMB3	3.45414e-102	0.621686	MSX1	0	1.66348	SWAP70	4.30613e-267	0.876654	TMBIM6	2.12003e-84	0.319002	CTNNBIP1	5.22937e-105	1.01703	AP002518.2	9.3733e-55	1.29332	CAMK1D	5.70298e-75	1.30296	HTRA1	1.08411e-97	1.57883	EIF4G2	1.57903e-28	0.453729	PDLIM5	5.41261e-28	0.621449	ZFHX3	1.33131e-68	0.0109643	MCL1	1.1466e-22	0.609587	LRBA	5.71297e-101	1.30444	LYST	1.91382e-08	1.40181	NPAS3	1.30639e-11	1.6139	MAPK10	5.14364e-22
RIC1	5.59752e-146	1.14766	CANX	4.39106e-102	0.74008	CYR61	0	1.00429	RAB11A	7.64268e-267	0.567119	HNRNPH2	2.31871e-84	0.641032	TSPAN7	9.0736e-105	0.923527	ARHGAP26	1.68782e-54	0.46856	MBNL2	6.89698e-75	0.760906	PSMB9	1.08664e-97	0.442537	ADAMTS1	1.84054e-28	0.538718	GAB2	5.7407e-28	1.28014	MEIS2	1.94092e-68	0.851734	GRN	1.20214e-22	0.789374	ANO5	7.06518e-101	4.03622	ASXL1	2.05009e-08	0.950842	TRPM7	1.36482e-11	1.24692	ARHGEF3	5.19744e-22
HES4	8.94629e-146	0.584753	NAA38	9.05152e-102	0.701597	WSB1	0	0.589054	ARPC1B	4.25894e-266	0.885125	CCT7	2.66048e-84	0.524188	PSMB6	1.33793e-104	0.71715	CBLN1	2.47828e-54	4.40932	COP1	9.18183e-75	0.83496	MT-ND3	7.76594e-97	0.564208	NPC2	2.01551e-28	0.716173	PTPN3	5.80568e-28	3.62838	PRMT2	2.3607e-68	0.592274	MEOX1	1.22509e-22	1.14751	TMEFF2	7.28351e-101	2.59232	FBXO11	2.17404e-08	0.874598	NAV3	1.5559e-11	2.04399	WDFY3	6.03792e-22
SGMS1	2.12212e-145	1.24976	UACA	1.9746e-100	0.589538	PIK3C2B	0	1.91371	ABLIM1	1.57215e-265	0.661927	NDUFS4	2.99549e-84	0.447128	YWHAE	6.24571e-104	0.52619	REEP1	3.37167e-54	2.4012	SPATA6	2.22606e-74	1.22655	MECOM	9.14789e-97	0.940245	CDK17	2.04974e-28	0.792147	CFLAR-AS1	6.7225e-28	1.82504	ELOB	2.84291e-68	0.693207	RPS2	1.59859e-22	0.390704	ELL2	8.87058e-101	1.83893	ASGR1	2.19811e-08	5.12655	TMOD3	1.57918e-11	0.983126	ZNF638	7.63476e-22
KIF16B	4.30817e-144	1.66834	LRRC32	2.68993e-99	0.835795	DNAJA1	0	0.749241	HSD17B11	2.19555e-265	1.02387	KLF9	3.05609e-84	0.470095	TPST2	1.34486e-103	1.24862	CACNA2D1	4.28227e-54	0.528149	ABL1	3.51902e-74	0.905003	SNRPG	1.37847e-96	0.533937	HSPA5	2.26375e-28	0.645295	KLHL4	6.87165e-28	3.47767	LDOC1	3.72504e-68	3.29703	ITPKC	1.59957e-22	1.24335	SMYD3	9.50394e-101	1.03376	PRKCE	2.25441e-08	1.22811	HAND2-AS1	1.67634e-11	2.42191	GATAD2B	7.68883e-22
COPG2	5.87744e-144	1.77478	EFNA1	1.37132e-98	0.877477	HYAL2	0	0.657319	TYMP	2.28519e-265	0.918256	PDZD2	3.30447e-84	0.259711	BTF3	6.63047e-103	0.438516	USP2	8.54347e-54	2.78179	COLEC11	3.85821e-74	2.08138	CCDC50	1.37847e-96	0.61266	RPS14	3.3241e-28	0.287832	SSH1	7.20842e-28	1.62766	ARHGEF9	4.86298e-68	2.09147	RPS18	1.69961e-22	0.417427	PHF21A	1.21175e-100	1.20773	FAM208B	2.27056e-08	1.07512	AC018742.1	1.68125e-11	6.43977	THUMPD3-AS1	7.99495e-22
NSMCE2	1.80395e-142	1.02942	ARHGAP31	3.18596e-98	1.00373	ASS1	0	1.68005	NDRG1	2.06954e-264	0.873043	RRAGA	7.40246e-84	0.675691	TAP1	1.33362e-102	1.10672	MSRB2	9.02581e-54	1.36003	TAOK3	1.55239e-73	0.876919	ARHGEF15	2.45833e-96	1.22899	RPL27	7.43127e-28	0.301762	ACER3	7.78422e-28	1.29304	TCEA1	5.51359e-68	0.834496	DUSP1	1.72222e-22	0.339584	SUMF1	2.74736e-100	1.22705	ZNF385D	2.3093e-08	1.00878	AC016205.1	1.68125e-11	4.24929	ALDH1A2	1.00929e-21
ZBTB20-AS5	2.10433e-142	1.27528	HLA-DPB1	4.15016e-98	0.755266	CTTNBP2NL	0	1.2599	FXYD5	6.0267e-264	0.939176	VDAC1	1.25785e-83	0.5441	SNRPG	1.78362e-102	0.746609	TWSG1	9.85674e-54	1.83281	TRAK1	1.67596e-73	0.685864	PDIA3	2.56251e-96	0.491265	RPL34	9.69535e-28	0.261852	STX8	9.07815e-28	1.07009	NTF3	5.66914e-68	2.57161	ADIPOR2	1.83294e-22	0.693077	ACTA1	3.74294e-100	1.7085	CTNNA1	2.62909e-08	0.539001	SNHG25	1.92385e-11	1.2771	AC116366.3	1.08503e-21
C2CD2	1.35999e-141	1.35419	EMP1	7.41851e-98	0.573327	XAF1	0	1.0363	ST6GALNAC3	8.49378e-263	0.782772	EIF1	1.28466e-83	0.323999	RPS27L	1.05341e-101	0.630252	ARID1B	1.09037e-53	0.444374	MIRLET7BHG	3.2077e-73	0.989702	IL15	7.65476e-96	1.85138	TNFRSF10B	9.78663e-28	1.21437	BRAF	9.39977e-28	0.855022	DDT	3.79708e-67	0.854982	PSME1	1.89076e-22	0.483334	AC008496.2	5.7791e-100	5.31703	GMFG	2.63443e-08	1.13213	ATP11A	2.03604e-11	1.56875	ITFG1	1.19097e-21
TMC4	4.11474e-141	2.46069	ARL6IP1	1.02277e-97	0.951706	COX6A1	0	0.636647	UGCG	1.07857e-262	1.06726	ARID5B	2.03732e-83	0.344502	CCDC68	8.13494e-101	1.23211	PPP1R12C	1.43138e-53	0.873152	VTI1A	5.97762e-73	0.803354	MRPL33	7.74884e-96	0.507415	FOSL2	1.02125e-27	0.992846	TBRG1	1.2355e-27	1.17255	RPL3	4.19587e-67	0.689711	BCAM	2.06924e-22	0.474927	SLC25A36	2.21165e-99	1.56613	PEPD	2.63443e-08	1.24986	PDE4DIP	2.31716e-11	0.978355	UBR1	1.31448e-21
STAT4	4.62345e-141	2.44149	CDC42EP3	1.53281e-97	0.945322	UQCR11	0	0.764999	PCBP1	1.08987e-262	0.738067	ARL6IP4	2.41072e-83	0.343731	CDH13	5.20508e-100	0.696316	ASAH1	3.57946e-53	0.468727	CTSC	6.82369e-73	1.67834	NPR1	1.23393e-95	1.60008	MT-ND6	1.52955e-27	1.02891	COMMD10	1.46286e-27	1.07796	LMO4	5.75982e-67	1.01875	DYSF	2.30163e-22	1.19188	NID1	3.30904e-99	1.10743	TSPAN9	2.80102e-08	1.00719	GHR	2.49182e-11	1.22387	SLC26A3	1.39428e-21
MYL9	7.31032e-141	0.435609	PDE2A	2.11221e-96	1.70193	PSMA7	0	0.6182	NOSTRIN	1.08987e-262	0.854916	GSTM3	3.78049e-83	1.0874	IER2	7.19486e-100	0.450125	TMEM131L	4.33882e-53	2.18151	FP236383.1	7.24868e-73	1.57781	CCND3	5.64522e-95	0.578219	PLXDC2	1.8023e-27	0.648139	GAS7	1.49166e-27	3.03183	NDUFA11	1.10348e-66	0.734501	FTH1	2.77255e-22	0.366428	KCND3	6.94481e-99	4.46474	ARHGEF12	2.91864e-08	0.627118	JUN	3.3952e-11	0.467722	WDR70	1.44997e-21
TRERF1	2.09989e-140	1.844	GPX4	4.89352e-96	0.618466	WDR83OS	0	1.01631	RPL7A	2.12662e-262	0.521549	GJC1	4.15338e-83	0.531978	CLTB	2.46716e-99	0.756443	PDZRN3	8.90006e-53	1.78279	EPC1	2.63808e-72	0.697669	RAN	8.06967e-95	0.540685	CNDP2	1.81203e-27	0.99298	LRRFIP2	2.36402e-27	0.907597	ALDH2	1.92215e-66	1.23882	UBXN4	3.64897e-22	0.476598	LINC01505	7.29432e-99	3.77321	ITGA5	2.96274e-08	1.34746	KANK1	3.50576e-11	0.780097	BMPER	1.53783e-21
DOK6	2.29964e-140	2.17144	SELENOH	2.51648e-95	0.884947	PGRMC2	0	1.57137	ITGA1	8.10105e-262	0.592652	SIVA1	4.18347e-83	0.450062	SAP18	3.12794e-99	0.627308	NME3	1.55788e-52	0.539534	RCSD1	2.92157e-72	1.01333	TIE1	1.37142e-94	0.731381	RALGAPA2	2.60894e-27	0.990346	SYNE1	2.44448e-27	0.5136	PCNP	1.98267e-66	0.642808	TUBA1B	4.01451e-22	0.353757	CPEB3	1.58797e-98	1.79017	ROBO4	3.17674e-08	1.04043	AADAC	3.79066e-11	8.85725	HERC4	1.56771e-21
ADAMTS4	4.81807e-140	0.979794	SSR4	1.21302e-93	0.661512	CRYBG3	0	1.32851	CHMP2A	2.5258e-261	0.765487	RASGEF1B	5.06056e-83	0.968214	NES	6.17184e-99	0.928365	OR51E1	1.63227e-52	2.21929	COL27A1	1.02358e-71	1.02901	RND1	1.45707e-94	2.24995	IGFBP2	2.65053e-27	0.516852	LINC02360	3.67415e-27	5.28037	HRH2	2.5273e-66	3.56469	RPS9	5.3399e-22	0.377387	VPS8	3.73127e-98	1.81021	GRAP	3.33474e-08	3.50566	USP39	4.01007e-11	0.92137	STARD9	1.61081e-21
TMEM135	3.30184e-138	1.13536	HMCN1	4.14857e-93	1.18126	CFLAR	0	0.636517	CX3CL1	3.43421e-260	1.31897	SELENOP	6.07446e-83	0.349602	MT2A	1.7218e-98	0.378536	CHRD	3.70015e-52	1.39073	SLC9A9	1.15402e-71	1.34441	PPP3CA	2.43173e-94	0.719188	CD82	4.22434e-27	0.844595	PDS5A	3.88733e-27	1.07949	PJA2	5.36233e-66	0.734599	MTUS1	5.41622e-22	0.377497	USP53	5.84604e-98	2.06887	RHOU	3.37755e-08	2.4255	COL4A5	4.11687e-11	2.81164	PIK3R1	1.63994e-21
OAF	5.22985e-138	1.99209	YWHAE	8.30926e-93	0.478928	CMTM8	0	0.994789	RND1	6.68643e-260	3.18189	RANBP1	8.77411e-83	0.388343	PXN	2.00015e-98	0.961247	ERBB4	4.48337e-52	1.92404	FOXO3	1.37223e-71	0.77102	FLT1	3.81984e-94	0.384782	RPL22	5.02902e-27	0.347131	TLE1	6.91258e-27	1.03809	RPL34	8.59408e-66	0.740013	RPS6	5.98397e-22	0.379427	TBC1D8	6.14154e-98	1.86907	MYO1D	3.46488e-08	1.00147	TMEM131L	4.76642e-11	2.31229	COG5	1.97303e-21
ZBTB46	1.38158e-136	0.952189	GNG5	9.29495e-93	0.638775	FXYD5	0	1.08708	COX6A1	2.66918e-259	0.541193	PKIG	9.08591e-83	0.317348	CSTB	3.74577e-98	0.95747	ATP1B3	5.02591e-52	0.798022	THSD7B	1.68044e-71	1.69526	SNRPD1	5.55326e-94	0.672993	IL3RA	7.01967e-27	0.941966	AL365273.2	8.11264e-27	2.50859	FSTL1	8.96895e-66	1.31866	LAMB2	6.34354e-22	0.798745	MAPRE2	1.02655e-97	1.55929	BABAM2	3.57238e-08	1.05599	TOR1AIP2	5.32236e-11	1.59919	RASAL2	2.20702e-21
SMURF1	4.51156e-136	1.1334	ARPC1B	1.84914e-92	0.820731	JUN	0	0.586802	AC020916.1	5.494e-259	1.56964	COMT	1.24789e-82	0.596527	TMEM50A	2.72309e-97	0.605203	WWOX	5.83779e-52	0.616597	PPP1R12B	2.44217e-71	0.703873	DNASE1L3	8.38432e-94	3.55276	EFNB1	8.79444e-27	1.32381	ATP1B1	8.85495e-27	2.11234	PBXIP1	1.13484e-65	1.96135	KIAA1217	6.9496e-22	0.607329	CDK14	1.04873e-97	1.23501	EMP1	3.89608e-08	0.767374	TENM3	5.3226e-11	4.02823	TC2N	2.49527e-21
TNFRSF21	2.23505e-135	2.80829	AFAP1L1	4.56787e-92	1.22007	MORF4L1	0	0.642582	HNRNPK	3.28893e-258	0.584894	BBX	1.29077e-82	0.34673	SCP2	2.95535e-97	0.787922	ATP5F1B	1.278e-51	0.543247	RC3H1	3.34803e-71	0.90301	PNP	9.32637e-94	1.26507	STX12	1.08972e-26	0.648604	BIRC6	8.90572e-27	0.686369	ANXA11	1.171e-65	0.601386	TCF15	7.25498e-22	0.593846	KANSL1L	3.41076e-97	1.16107	TSPEAR	4.02027e-08	6.40573	TM7SF3	6.29314e-11	1.8153	LINC02256	2.67748e-21
FILIP1L	3.89169e-135	0.680921	C4orf3	4.79578e-92	0.548388	SPTAN1	0	0.98407	CHCHD2	5.71736e-255	0.53843	NHP2	1.92469e-82	0.548959	IFI35	3.2581e-97	1.2253	COL4A5	1.76269e-51	2.59065	ARHGEF7	5.3457e-71	0.61707	HSPE1	3.83542e-93	0.482931	ATP1A1	1.26209e-26	0.599158	MYL4	9.26633e-27	2.20864	RPL24	1.64999e-65	0.68126	RGS3	9.76619e-22	0.846033	DHRSX	5.30145e-97	1.90008	LY96	4.11166e-08	1.69549	DIAPH2	6.33148e-11	0.466016	ASXL1	2.72254e-21
2004-09-01	9.07685e-135	1.23432	CALCOCO2	1.11548e-91	0.686833	UQCRB	0	0.633736	ARHGAP29	1.28943e-254	0.509449	CCDC107	5.38936e-82	0.484514	PLA2G16	3.46382e-97	0.949522	AC005358.1	2.67475e-51	2.61175	OSMR	1.09238e-70	0.89084	CPD	3.24136e-92	0.786978	GIMAP8	1.2759e-26	0.869866	NPPB	1.02127e-26	2.1446	RPS23	1.71726e-65	0.686858	CANX	9.77352e-22	0.557994	PARD3B	9.67413e-97	1.20794	KIAA1324L	4.11166e-08	1.88928	TMSB4X	6.57703e-11	0.583035	SEC31A	2.92765e-21
ELOVL2	9.861e-135	2.96086	TPM3	1.22254e-91	0.636113	FKBP9	0	1.06627	ATF4	5.13987e-254	0.85265	TECR	1.17421e-81	0.797133	RIN2	4.0418e-97	0.843003	RRAD	4.8098e-51	1.98287	TENT2	1.33776e-70	0.820753	NKTR	4.29408e-92	0.432994	S100A13	1.46252e-26	0.694032	TTTY10	1.54497e-26	3.57266	RAD23A	1.91862e-65	0.617155	RTN4	9.91782e-22	0.402605	HADHB	1.20855e-96	1.33041	ACBD6	4.1692e-08	1.17757	FTO	7.27312e-11	0.89762	BAZ2B	3.50459e-21
FILIP1	2.13043e-134	0.737382	CTNND1	4.73721e-91	0.857424	C12orf57	0	0.796383	CARD8	8.47019e-254	1.01889	RAD23A	1.25604e-81	0.367199	NDUFA3	7.44081e-97	0.983959	SLC2A4	9.51737e-51	1.10756	N4BP2L2	1.41468e-70	0.372207	CSF3	7.08559e-92	3.13858	VSIR	1.58926e-26	0.673279	HS3ST2	1.68359e-26	4.78687	FHL5	2.43977e-65	0.933004	OSBPL1A	1.10765e-21	0.511204	SCN5A	1.57798e-96	4.4898	NTAN1	4.24887e-08	1.47676	NINL	7.48914e-11	3.1694	RNF115	3.51257e-21
2007-09-01	8.01067e-133	0.441779	PRDX6	7.10089e-91	0.680521	ARGLU1	0	0.615003	SNHG8	1.27721e-253	1.19511	EIF4A2	1.34455e-81	0.333513	RRAS	9.77447e-97	0.895233	C3orf70	1.269e-50	2.28817	MTREX	3.47816e-70	1.11188	CLIC4	1.0544e-91	0.527	PAPSS2	1.86689e-26	0.941977	NSMCE2	3.58516e-26	0.922113	C1orf122	2.87122e-65	1.24779	MTCH1	1.17461e-21	0.520705	AAK1	1.77938e-96	0.984566	SESN3	4.39736e-08	2.21248	STAT3	7.52218e-11	0.628813	HDAC8	3.76989e-21
SEMA5B	9.54044e-133	2.05825	LEPROTL1	8.06601e-91	0.872561	MALL	0	1.41128	APOL3	3.59321e-253	1.05184	JUN	2.41256e-81	0.490235	C12orf57	3.12478e-96	0.663877	NDUFA5	1.59102e-50	0.551813	PARG	5.71578e-70	1.0754	SPHK1	1.68789e-91	2.27457	PFDN2	2.25826e-26	0.655774	KCNIP4	4.19587e-26	2.92533	HEY2	2.92926e-65	1.29702	HSD17B12	1.43657e-21	0.445647	EFCAB2	3.10394e-96	1.67465	CD200	4.46969e-08	2.2439	CNTNAP2	8.17649e-11	1.94826	UST	4.21031e-21
RALGPS2	4.81247e-132	2.05047	TNXB	2.12884e-90	0.985983	CAPNS1	0	1.00257	ELOB	2.17037e-252	0.544258	HSPA8	2.90428e-81	0.329467	COX5B	5.53764e-96	0.426984	CAMK2N1	2.01011e-50	0.915374	CNR1	1.2593e-69	5.54281	KCTD12	3.13079e-91	0.436709	COX17	2.80154e-26	0.536341	HAS2	4.24003e-26	5.20268	BAG1	4.63775e-65	0.899512	HSP90AA1	1.6763e-21	0.281803	GMDS-DT	4.06187e-96	1.32746	RGS16	4.48105e-08	1.5807	TMED10	9.13707e-11	0.997021	USP15	4.48543e-21
NFATC4	7.62472e-132	2.03882	RACK1	6.98467e-90	0.304039	CYB5R3	0	0.767832	ELOC	1.44474e-251	0.788997	CAPZB	2.92197e-81	0.304283	EDF1	2.46123e-95	0.531017	MPRIP	3.62831e-50	0.440353	SCFD2	1.76345e-69	1.31954	PFDN5	1.48303e-90	0.446576	ATF4	4.17359e-26	0.659279	ANKRD17	4.70298e-26	0.79947	ARL3	5.53309e-65	0.990739	TPO	2.25057e-21	1.33035	PDXDC1	4.20906e-96	0.916193	CAST	4.82289e-08	0.613706	ADIRF	9.89024e-11	0.545166	TLN2	5.04968e-21
PLOD1	8.28749e-132	1.62763	DUSP23	1.07947e-89	0.990755	HNRNPA1	0	0.681138	TUBB2A	9.1928e-251	1.40094	TCEAL9	3.51487e-81	0.394676	SKP1	3.80454e-95	0.426584	PCSK7	4.42544e-50	0.760519	AC013394.1	2.43439e-69	1.09238	YWHAE	1.73097e-90	0.442169	PML	4.78268e-26	1.02239	TNXB	6.19494e-26	1.20614	RNF180	7.3386e-65	1.15505	PIP5K1C	2.35748e-21	1.3419	MYO1B	6.60254e-96	0.859129	KLF6	5.08126e-08	0.699955	RNMT	1.02034e-10	1.11602	PRKG1	5.18965e-21
UBR3	2.57763e-131	0.910849	SLC14A1	2.07086e-89	0.894299	CASP4	0	1.4097	STC1	7.7674e-249	1.53211	SEC61B	4.8361e-81	0.345322	EIF3K	5.15324e-95	0.56737	HRC	7.77875e-50	1.38919	AC074032.1	4.03674e-69	1.12298	IFI44L	7.60701e-90	0.801563	TEK	5.25104e-26	0.81444	NEDD4L	7.52002e-26	2.69758	RPL18A	9.96213e-65	0.72818	HADHB	2.37177e-21	0.671121	UBR5	1.21712e-95	1.06485	PDXDC1	5.15318e-08	0.747467	DYNC2H1	1.74515e-10	1.76777	ARFGEF1	5.93284e-21
CCDC141	6.75203e-131	1.97619	PPA1	6.57838e-89	0.520794	CDC42EP3	0	1.17871	TUBB	2.37608e-248	0.625033	PFDN2	5.60143e-81	0.353196	SRP9	1.20556e-94	0.68751	ATP5F1A	1.17875e-49	0.559217	ACACA	6.61937e-69	1.34432	ATP5MC2	2.4028e-89	0.463771	SLC2A3	6.39436e-26	0.458888	NCOA7	7.7837e-26	1.185	ECHDC2	1.17153e-64	1.43863	TSPAN18	2.68318e-21	0.868897	JPH2	1.63509e-95	3.10317	GMDS-DT	5.15318e-08	1.29373	PTPN2	1.81674e-10	1.73667	RASA1	6.741e-21
PDXDC1	1.74062e-130	0.721968	SGK1	2.72757e-88	0.797733	SAP18	0	0.736458	SCP2	2.66339e-248	0.780613	RPL14	6.33757e-81	0.353453	NDUFA1	1.99277e-94	0.60367	ITPR1	1.29288e-49	0.581177	PIBF1	9.37305e-69	0.877929	MT-CO1	2.64161e-89	0.481541	UBE2L6	6.66804e-26	0.9496	TMEM135	1.06733e-25	1.05334	UBL5	1.81124e-64	0.651912	SUN1	2.74363e-21	0.644936	AIG1	1.97244e-95	1.79987	TTF1	5.24855e-08	1.66344	P4HA1	2.09266e-10	1.43761	FAM208B	6.79472e-21
FER	3.78065e-130	0.826737	ATP5MD	4.65359e-88	0.536857	LMCD1	0	1.31756	ARPC2	3.35467e-248	0.576615	CDC42EP4	1.39863e-80	0.464123	APOL3	7.57516e-94	1.00172	CHRM3	1.69205e-49	2.86846	KHDRBS3	3.65915e-68	1.50976	SSR4	1.76146e-88	0.483922	RAB5C	8.97142e-26	0.605028	CRNDE	1.16259e-25	1.83592	MAF1	1.90986e-64	0.859768	LPAR6	3.35999e-21	0.425314	ADCY6	2.08861e-95	1.47814	RASGEF1B	5.29933e-08	1.02414	IGF2BP2	2.30369e-10	2.89214	PLXNA2	6.79472e-21
KPNA5	1.46029e-129	1.56809	RPL23	8.18371e-88	0.374895	CD63	0	0.534238	MT1M	4.04592e-247	0.829985	PIN1	1.415e-80	0.539443	SHE	2.21369e-93	0.937947	UTRN	2.67879e-49	0.342516	PPP6R3	1.92727e-67	0.691675	RPL17	1.95827e-88	0.952269	H2AFZ	1.04342e-25	0.440791	EPB41L4B	1.18043e-25	5.01816	SORBS3	2.55136e-64	0.706205	P4HB	3.63785e-21	0.556635	STK33	4.12682e-95	4.50039	FDPS	5.53803e-08	0.661005	C15orf48	3.15135e-10	5.89559	MUC20-OT1	8.20018e-21
EPC1	6.49732e-129	0.831278	GFOD1	1.62618e-87	1.05755	CHMP2A	0	0.859105	TFPI2	8.87e-247	1.78435	EMC7	2.30247e-80	0.562827	MAP3K6	3.13157e-93	1.14794	FOXC2	2.71317e-49	1.37734	ITCH	2.89122e-67	0.793795	SNHG7	2.56181e-88	0.548438	TAP2	1.05651e-25	1.15678	GRK5	1.49173e-25	0.508447	ATP2A2	2.7098e-64	0.708724	GRAMD1A	3.98431e-21	1.041	FNDC3A	4.20544e-95	1.1832	DYNC1H1	5.76025e-08	0.761849	TRA2A	3.17188e-10	0.899086	HDAC7	8.53665e-21
AGTR1	2.20524e-128	2.24007	CCDC68	3.81188e-87	1.08888	EFCAB14	0	1.26848	EIF4A2	7.02404e-245	0.660234	SMTN	6.48389e-80	0.355127	PLEKHG1	4.00093e-93	0.882496	F10	3.5707e-49	2.34289	ARFGEF1	3.22015e-67	0.800523	TAPBP	2.68181e-88	0.656052	TCF4	1.13015e-25	0.315006	RBM47	1.53997e-25	3.45273	LINC01592	2.83631e-64	7.37527	MYOZ2	4.58498e-21	1.48554	C14orf180	7.53175e-95	3.58374	PPP6R3	5.96432e-08	0.766553	FBXO32	3.34761e-10	2.38586	RBMS2	9.68214e-21
BAZ2B	4.5184e-128	0.767238	RPS5	7.32193e-87	0.270182	SRP9	0	0.786006	BRK1	1.71857e-244	0.700037	HERPUD1	7.25218e-80	0.40706	KCNQ1OT1	6.49589e-93	0.996102	FAM69A	6.03518e-49	1.86591	RB1	3.95486e-67	0.597682	TNFSF10	3.03384e-88	0.459541	PSMA3	1.30893e-25	0.541593	NR2F1-AS1	1.75301e-25	3.96943	SH3BGR	3.24201e-64	3.69077	HPCAL1	4.70292e-21	0.834056	RAPGEF2	1.08138e-94	0.809106	SNX25	5.98722e-08	1.58003	CFTR	3.64618e-10	4.82705	MAP4K3	9.86177e-21
MGAT5	5.64599e-128	1.16225	CAPNS1	9.5727e-87	0.785797	GRN	0	1.10575	DUSP5	1.47145e-243	1.92397	HNRNPDL	1.21607e-79	0.297827	SLIRP	6.70911e-93	0.715994	DIRC3	6.63443e-49	2.02616	FAM13A	4.98394e-67	0.977769	CASKIN2	3.61295e-88	1.05889	RPGR	1.9877e-25	1.10033	CDK17	4.29347e-25	1.01388	RPS3	7.35182e-64	0.662742	RPS23	5.25117e-21	0.355425	N4BP2L2	1.09493e-94	0.737974	NIPBL	6.22702e-08	0.782222	ATP1A1	3.64618e-10	0.759512	TANC1	1.00152e-20
FBLIM1	9.28096e-128	1.35161	FRYL	1.24263e-86	0.571381	SSR4	0	0.800938	CHMP5	1.78965e-243	0.845906	RPS3	1.5068e-79	0.341295	MINOS1	7.31085e-93	0.884512	ASH1L	1.10685e-48	0.404019	KDM2A	5.3519e-67	0.857557	PFDN2	3.97618e-88	0.572106	MAP3K6	2.08111e-25	0.990521	GSE1	4.33822e-25	1.4394	COX6C	7.5253e-64	0.650604	ISG20	6.00768e-21	1.11699	EPC1	1.18924e-94	0.99341	RAP1B	6.54851e-08	0.682847	SMPD3	3.77801e-10	8.11977	PCNX1	1.02318e-20
PPM1L	1.74997e-127	1.28486	FKBP9	1.63658e-86	0.830208	CYB5A	0	1.19545	CYP4B1	8.36535e-243	1.26767	TLN1	2.74847e-79	0.52504	PET100	7.92066e-93	1.01671	PTPRK	1.6528e-48	0.440217	TRIO	7.26361e-67	0.631054	SELENON	4.09165e-88	1.4725	PTGER4	2.65425e-25	1.30292	ZNF609	4.75081e-25	0.843076	HMGN3	1.01751e-63	0.423426	HSF1	6.03445e-21	0.880878	RBMS1	2.06474e-94	0.833957	B4GALT5	6.75024e-08	1.19886	CITED2	3.92718e-10	2.14172	ANKAR	1.12032e-20
CDK8	2.47021e-127	1.36677	COX7A2	1.04091e-85	0.371775	TEK	0	1.00076	TRMT112	9.00582e-243	0.670184	GLUL	4.95674e-79	0.417171	NPC2	1.18438e-92	0.801059	AL450332.1	2.92034e-48	4.76429	LAMA3	8.34736e-67	1.40257	HLA-DMB	1.64208e-87	1.83678	CAPN2	2.9288e-25	0.56905	NFAT5	4.78626e-25	0.710145	CNTN4	1.15944e-63	1.97069	CSRP3	6.0917e-21	1.07526	PPP1R1C	2.73435e-94	4.74791	LINGO1	7.13912e-08	0.958241	LINC00578	4.02872e-10	5.18748	C3	1.20939e-20
BRAF	1.44311e-125	0.815502	FLOT1	1.24298e-85	0.664377	ABHD17A	0	1.25127	TMEM50A	5.8079e-242	0.627387	CLEC11A	6.95818e-79	1.45351	TMEM204	3.75843e-92	0.810982	ARHGAP17	3.60481e-48	0.886208	AGT	2.20861e-66	0.582337	HPCAL1	1.40743e-86	0.860951	ADCY4	3.17207e-25	0.900956	ITGAV	5.50632e-25	1.43562	COL8A1	1.23605e-63	2.63898	PNP	6.43216e-21	1.16834	GRAMD1B	3.00049e-94	4.04584	ITSN2	7.64352e-08	0.884068	FAM49B	4.28573e-10	2.12398	TANK	1.44648e-20
RERE	6.26421e-125	0.61476	FGL2	2.42232e-85	1.19201	NOP10	0	0.835712	GPRC5B	1.37417e-241	1.01608	RTN4	1.21073e-78	0.293564	KLF6	1.23733e-90	0.532925	PARM1	3.60555e-48	1.23877	PPM1L	2.42457e-66	1.12596	TIMP1	1.89615e-86	0.324755	RPL37A	3.43016e-25	0.260366	ENOSF1	7.84771e-25	1.45902	HES4	1.6689e-63	0.539703	EFNA1	6.77513e-21	0.705742	DPYD	4.14251e-94	0.845599	FCHSD2	8.17135e-08	0.752919	THRB	4.61706e-10	2.21858	CDK13	1.52286e-20
SPARC	9.38952e-125	0.38693	CHMP2A	4.63941e-85	0.685789	OST4	0	0.722809	RPS21	2.31035e-241	0.546192	PTH1R	1.69256e-78	0.371684	PSMB2	1.28934e-90	0.892553	CTBP2	3.93853e-48	0.559485	SNX29	5.53299e-66	0.873646	SERPINH1	2.61919e-86	0.554317	ELOC	3.78594e-25	0.662701	WNK3	1.06057e-24	3.50948	ATP5F1D	1.91916e-63	0.591038	SLC25A4	9.63484e-21	0.482041	RICTOR	4.40775e-94	1.13275	STK3	8.55422e-08	0.75366	SHROOM3	5.37407e-10	3.11745	KLF12	1.5959e-20
[truncated: 1 more columns]
