# Supplementary material for: Cells of the adult human heart
Source: Nature. 2020 Sep 24;588(7838):466–72. doi: 10.1038/s41586-020-2797-4 (PMC7681775; doi:10.1038/s41586-020-2797-4)
Supplement: Supplementary file 3 — This zipped file contains Supplementary Tables 1-35 and their legends. [file 41586_2020_2797_MOESM4_ESM.zip › Supplementary_tables/Supplementary_Table_17.xlsx]

## Sheet: processed_cellphonedb_significa
pair	clusters	mean	pvalue (n = 69 295 cells)
LGALS9_CD44	CD16+Mo|CD16+Mo	0.567545	1e-10
FFAR2_FAM3C	CD16+Mo|CD16+Mo	-2.78588	1e-10
HLA-C_FAM3C	CD16+Mo|CD16+Mo	1.4844	1e-10
LAMP1_FAM3C	CD16+Mo|CD16+Mo	-1.50226	1e-10
FFAR2_CCL4L2	CD16+Mo|CD16+Mo	-1.38082	1e-10
CD74_MIF	CD16+Mo|CD16+Mo	2.68437	1e-10
ICAM1_AREG	CD16+Mo|CD16+Mo	1.28451	1e-10
TNFRSF1A_GRN	CD16+Mo|CD16+Mo	0.353888	1e-10
TNFRSF1B_GRN	CD16+Mo|CD16+Mo	0.856787	1e-10
CD74_COPA	CD16+Mo|CD16+Mo	2.66767	1e-10
CD44_HBEGF	CD16+Mo|CD16+Mo	0.545968	1e-10
HLA-DPB1_TNFSF13B	CD16+Mo|CD16+Mo	1.63599	1e-10
TFRC_TNFSF13B	CD16+Mo|CD16+Mo	0.182692	1e-10
CD40_TNFSF13B	CD16+Mo|CD16+Mo	-0.492079	1e-10
CD74_APP	CD16+Mo|CD16+Mo	2.64409	1e-10
ICAM1_SPN	CD16+Mo|CD16+Mo	-0.99137	1e-10
ICAM1_ITGAL	CD16+Mo|CD16+Mo	-1.08314	1e-10
NRP2_VEGFA	CD16+Mo|CD16+Mo	-1.34008	1e-10
CCL4L2_VSIR	CD16+Mo|CD16+Mo	-0.00723157	1e-10
HLA-F_LILRB2	CD16+Mo|CD16+Mo	0.0538064	1e-10
HLA-F_LILRB1	CD16+Mo|CD16+Mo	-0.83908	1e-10
GRN_SORT1	CD16+Mo|CD16+Mo	0.0703893	1e-10
CCL3_CCR1	CD16+Mo|CD16+Mo	0.518031	1e-10
CCL5_CCR1	CD16+Mo|CD16+Mo	-1.4112	1e-10
CCL3L1_CCR1	CD16+Mo|CD16+Mo	-0.971431	1e-10
LGALS9_LRP1	CD16+Mo|CD16+Mo	-0.490051	1e-10
LGALS9_CD47	CD16+Mo|CD16+Mo	-0.405451	1e-10
SIRPA_CD47	CD16+Mo|CD16+Mo	-1.16488	1e-10
LGALS9_COLEC12	CD16+Mo|CD16+Mo	-0.599462	1e-10
LGALS9_HAVCR2	CD16+Mo|CD16+Mo	-0.634867	1e-10
LGALS9_SORL1	CD16+Mo|CD16+Mo	-0.948976	1e-10
TNFRSF10B_TNFSF10	CD16+Mo|CD16+Mo	-1.96016	1e-10
PLXNB2_SEMA4D	CD16+Mo|CD16+Mo	-2.25154	1e-10
CD72_SEMA4D	CD16+Mo|CD16+Mo	-2.6529	1e-10
MIF_TNFRSF14	CD16+Mo|CD16+Mo	-0.880976	1e-10
TNFSF10_TNFRSF10D	CD16+Mo|CD16+Mo	-1.95456	1e-10
MIF_TNFRSF10D	CD16+Mo|CD16+Mo	-1.25843	1e-10
SEMA4A_PLXND1	CD16+Mo|CD16+Mo	-2.51457	1e-10
ANXA1_FPR1	CD16+Mo|CD16+Mo	1.10501	1e-10
ANXA1_FPR3	CD16+Mo|CD16+Mo	0.657183	1e-10
ANXA1_FPR2	CD16+Mo|CD16+Mo	0.728574	1e-10
APP_FPR2	CD16+Mo|CD16+Mo	-1.31833	1e-10
CD55_ADGRE5	CD16+Mo|CD16+Mo	0.691534	1e-10
PTPRC_MRC1	CD16+Mo|CD16+Mo	1.28688	1e-10
ALOX5_ALOX5AP	CD16+Mo|CD16+Mo	-1.16488	1e-10
SELL_SELPLG	CD16+Mo|CD16+Mo	-1.8625	1e-10
CD99_PILRA	CD16+Mo|CD16+Mo	-0.504305	1e-10
SPN_SIGLEC1	CD16+Mo|CD16+Mo	-1.59074	1e-10
C5AR1_RPS19	CD16+Mo|CD16+Mo	3.27247	1e-10
CD52_SIGLEC10	CD16+Mo|CD16+Mo	1.61306	1e-10
LTBR_LTB	CD16+Mo|CD16+Mo	-1.53952	1e-10
LAIR1_LILRB4	CD16+Mo|CD16+Mo	-1.06492	1e-10
PLAUR_a4b1 complex	CD16+Mo|CD16+Mo	0.627607	1e-10
ICAM1_aMb2 complex	CD16+Mo|CD16+Mo	-0.83908	1e-10
ICAM1_aXb2 complex	CD16+Mo|CD16+Mo	-0.500218	1e-10
ICAM1_aLb2 complex	CD16+Mo|CD16+Mo	-1.08314	1e-10
ICAM2_aLb2 complex	CD16+Mo|CD16+Mo	-1.55639	1e-10
ICAM3_aLb2 complex	CD16+Mo|CD16+Mo	-1.93236	1e-10
IL1 receptor_IL1B	CD16+Mo|CD16+Mo	0.280956	1e-10
IL1 receptor inhibitor_IL1B	CD16+Mo|CD16+Mo	0.577248	1e-10
IL1 receptor_IL1RN	CD16+Mo|CD16+Mo	-1.662	1e-10
IL1 receptor inhibitor_IL1RN	CD16+Mo|CD16+Mo	-0.753896	1e-10
TGFB1_TGFbeta receptor1	CD16+Mo|CD16+Mo	-1.0862	1e-10
CD47_SIRB1 complex	CD16+Mo|CD16+Mo	-1.31473	1e-10
NECTIN2_NECTIN3	CD16+Mo|FB1	-2.45799	1e-10
LGALS9_CD44	CD16+Mo|FB1	-0.9771	1e-10
TGFB1_TGFBR3	CD16+Mo|FB1	0.183963	1e-10
FFAR2_FAM3C	CD16+Mo|FB1	-2.34373	1e-10
HLA-C_FAM3C	CD16+Mo|FB1	1.51096	1e-10
LAMP1_FAM3C	CD16+Mo|FB1	-1.30401	1e-10
TNFRSF1A_GRN	CD16+Mo|FB1	-1.36587	1e-10
TNFRSF1B_GRN	CD16+Mo|FB1	-0.118727	1e-10
CD74_COPA	CD16+Mo|FB1	2.65604	1e-10
CD74_APP	CD16+Mo|FB1	2.71216	1e-10
CCL3_IDE	CD16+Mo|FB1	0.387363	1e-10
TNFSF10_RIPK1	CD16+Mo|FB1	-1.9885	1e-10
HLA-DRB1_OGN	CD16+Mo|FB1	1.58015	1e-10
LGALS9_LRP1	CD16+Mo|FB1	-0.0484122	1e-10
LGALS9_CD47	CD16+Mo|FB1	-0.852042	1e-10
SIRPA_CD47	CD16+Mo|FB1	-2.02915	1e-10
LGALS9_PTPRK	CD16+Mo|FB1	-0.352916	1e-10
LGALS9_COLEC12	CD16+Mo|FB1	-0.673463	1e-10
LGALS9_MRC2	CD16+Mo|FB1	-0.490051	1e-10
PLXNB2_PTN	CD16+Mo|FB1	-0.21927	1e-10
EREG_EGFR	CD16+Mo|FB1	0.740712	1e-10
CSF1R_CSF1	CD16+Mo|FB1	-0.9771	1e-10
SELL_CD34	CD16+Mo|FB1	-1.73216	1e-10
C5AR1_RPS19	CD16+Mo|FB1	1.13356	1e-10
IL15_IL15RA	CD16+Mo|FB1	-2.00578	1e-10
MERTK_GAS6	CD16+Mo|FB1	-0.498179	1e-10
CMKLR1_RARRES2	CD16+Mo|FB1	-2.17788	1e-10
TGFB1_TGFbeta receptor1	CD16+Mo|FB1	-1.09851	1e-10
TGFB1_TGFbeta receptor2	CD16+Mo|FB1	-1.16165	1e-10
NECTIN2_NECTIN3	CD16+Mo|FB2	-1.96578	1e-10
LGALS9_CD44	CD16+Mo|FB2	-0.77596	1e-10
TGFB1_TGFBR3	CD16+Mo|FB2	0.75873	1e-10
FFAR2_FAM3C	CD16+Mo|FB2	-2.2863	1e-10
HLA-C_FAM3C	CD16+Mo|FB2	1.51501	1e-10
LAMP1_FAM3C	CD16+Mo|FB2	-1.27579	1e-10
CD74_COPA	CD16+Mo|FB2	2.68639	1e-10
CD74_APP	CD16+Mo|FB2	2.72203	1e-10
NRP2_VEGFA	CD16+Mo|FB2	-1.85726	1e-10
NRP2_SEMA3C	CD16+Mo|FB2	-1.90509	1e-10
CCL3_IDE	CD16+Mo|FB2	0.438293	1e-10
TNFSF10_RIPK1	CD16+Mo|FB2	-1.60823	1e-10
CD46_JAG1	CD16+Mo|FB2	-1.65745	1e-10
LGALS9_LRP1	CD16+Mo|FB2	0.041243	1e-10
LGALS9_CD47	CD16+Mo|FB2	-0.778432	1e-10
SIRPA_CD47	CD16+Mo|FB2	-1.86775	1e-10
LGALS9_PTPRK	CD16+Mo|FB2	-0.21424	1e-10
LGALS9_COLEC12	CD16+Mo|FB2	-0.744197	1e-10
LGALS9_MRC2	CD16+Mo|FB2	-0.207561	1e-10
PLXNB2_PTN	CD16+Mo|FB2	-0.72738	1e-10
EREG_ERBB4	CD16+Mo|FB2	-0.0439433	1e-10
EREG_EGFR	CD16+Mo|FB2	0.720716	1e-10
SEMA4A_PLXND1	CD16+Mo|FB2	-2.82623	1e-10
CSF1R_CSF1	CD16+Mo|FB2	-1.02327	1e-10
SELL_CD34	CD16+Mo|FB2	-1.2863	1e-10
PECAM1_CD38	CD16+Mo|FB2	-0.899695	1e-10
IL15_IL15RA	CD16+Mo|FB2	-1.93236	1e-10
MERTK_GAS6	CD16+Mo|FB2	-0.533242	1e-10
IL7 receptor_IL7	CD16+Mo|FB2	-2.08927	1e-10
TGFB1_TGFbeta receptor1	CD16+Mo|FB2	-0.92139	1e-10
TGFB1_TGFbeta receptor2	CD16+Mo|FB2	-1.07097	1e-10
NECTIN2_NECTIN3	CD16+Mo|FB3	-2.22432	1e-10
LGALS9_CD44	CD16+Mo|FB3	0.461529	1e-10
TGFB1_TGFBR3	CD16+Mo|FB3	0.510962	1e-10
FFAR2_FAM3C	CD16+Mo|FB3	-1.93236	1e-10
HLA-C_FAM3C	CD16+Mo|FB3	1.543	1e-10
LAMP1_FAM3C	CD16+Mo|FB3	-1.09234	1e-10
CD74_MIF	CD16+Mo|FB3	2.63622	1e-10
TNFRSF1A_GRN	CD16+Mo|FB3	-1.39593	1e-10
TNFRSF1B_GRN	CD16+Mo|FB3	-0.131313	1e-10
CD74_COPA	CD16+Mo|FB3	2.69153	1e-10
CD74_APP	CD16+Mo|FB3	2.76702	1e-10
NRP1_VEGFA	CD16+Mo|FB3	-0.16004	1e-10
NRP2_VEGFA	CD16+Mo|FB3	-1.04692	1e-10
NRP2_SEMA3C	CD16+Mo|FB3	-1.32916	1e-10
CCL4_SLC7A1	CD16+Mo|FB3	0.207893	1e-10
CCL3_IDE	CD16+Mo|FB3	0.387363	1e-10
TNFSF10_RIPK1	CD16+Mo|FB3	-1.38458	1e-10
HLA-DRB1_OGN	CD16+Mo|FB3	1.60834	1e-10
LGALS9_LRP1	CD16+Mo|FB3	0.0243197	1e-10
LGALS9_CD47	CD16+Mo|FB3	-0.846843	1e-10
SIRPA_CD47	CD16+Mo|FB3	-2.01742	1e-10
LGALS9_PTPRK	CD16+Mo|FB3	-0.432455	1e-10
LGALS9_COLEC12	CD16+Mo|FB3	-0.655172	1e-10
LGALS9_MRC2	CD16+Mo|FB3	-0.0528949	1e-10
PLXNB2_PTN	CD16+Mo|FB3	-0.736966	1e-10
EREG_ERBB4	CD16+Mo|FB3	-0.0159576	1e-10
EREG_EGFR	CD16+Mo|FB3	0.869477	1e-10
VEGFA_EPHB2	CD16+Mo|FB3	-1.23447	1e-10
CSF1R_CSF1	CD16+Mo|FB3	-1.00868	1e-10
CD55_ADGRE5	CD16+Mo|FB3	0.295135	1e-10
SELL_CD34	CD16+Mo|FB3	-1.67577	1e-10
PECAM1_CD38	CD16+Mo|FB3	-0.746616	1e-10
C5AR1_RPS19	CD16+Mo|FB3	1.31788	1e-10
IL15_IL15RA	CD16+Mo|FB3	-2.05889	1e-10
MERTK_GAS6	CD16+Mo|FB3	-0.432455	1e-10
CMKLR1_RARRES2	CD16+Mo|FB3	-1.55216	1e-10
ACVR_1B2A receptor_INHBA	CD16+Mo|FB3	-1.42275	1e-10
IL6 receptor_IL6	CD16+Mo|FB3	-1.04692	1e-10
IL7 receptor_IL7	CD16+Mo|FB3	-2.20423	1e-10
TGFB1_TGFbeta receptor1	CD16+Mo|FB3	-0.91866	1e-10
TGFB1_TGFbeta receptor2	CD16+Mo|FB3	-1.191	1e-10
NECTIN2_NECTIN3	CD16+Mo|FB4	-2.38836	1e-10
LGALS9_CD44	CD16+Mo|FB4	-0.625934	1e-10
TGFB1_TGFBR3	CD16+Mo|FB4	-0.209228	1e-10
FFAR2_FAM3C	CD16+Mo|FB4	-1.87303	1e-10
HLA-C_FAM3C	CD16+Mo|FB4	1.54844	1e-10
LAMP1_FAM3C	CD16+Mo|FB4	-1.05889	1e-10
CD74_MIF	CD16+Mo|FB4	2.64062	1e-10
TNFRSF1A_GRN	CD16+Mo|FB4	-1.15521	1e-10
TNFRSF1B_GRN	CD16+Mo|FB4	-0.0262051	1e-10
CD74_COPA	CD16+Mo|FB4	2.68684	1e-10
CD74_APP	CD16+Mo|FB4	2.71853	1e-10
NRP2_VEGFA	CD16+Mo|FB4	-1.9105	1e-10
NRP2_SEMA3C	CD16+Mo|FB4	-1.84166	1e-10
CCL3_IDE	CD16+Mo|FB4	0.397255	1e-10
TNFSF10_RIPK1	CD16+Mo|FB4	-1.88897	1e-10
HLA-DRB1_OGN	CD16+Mo|FB4	1.63552	1e-10
LGALS9_LRP1	CD16+Mo|FB4	0.077243	1e-10
LGALS9_CD47	CD16+Mo|FB4	-0.780909	1e-10
SIRPA_CD47	CD16+Mo|FB4	-1.87303	1e-10
LGALS9_PTPRK	CD16+Mo|FB4	-0.33825	1e-10
LGALS9_COLEC12	CD16+Mo|FB4	-0.773491	1e-10
LGALS9_MRC2	CD16+Mo|FB4	0.253384	1e-10
TNFRSF10B_TNFSF10	CD16+Mo|FB4	-2.6529	1e-10
PLXNB2_PTN	CD16+Mo|FB4	-0.481969	1e-10
EREG_EGFR	CD16+Mo|FB4	0.38405	1e-10
SEMA4A_PLXND1	CD16+Mo|FB4	-2.92139	1e-10
CSF1R_CSF1	CD16+Mo|FB4	-1.05889	1e-10
CD55_ADGRE5	CD16+Mo|FB4	0.280956	1e-10
SELL_CD34	CD16+Mo|FB4	-1.97143	1e-10
C5AR1_RPS19	CD16+Mo|FB4	1.13488	1e-10
IL15_IL15RA	CD16+Mo|FB4	-2.42663	1e-10
MERTK_GAS6	CD16+Mo|FB4	-0.494109	1e-10
CMKLR1_RARRES2	CD16+Mo|FB4	-1.96578	1e-10
TGFB1_TGFbeta receptor1	CD16+Mo|FB4	-0.940645	1e-10
TGFB1_TGFbeta receptor2	CD16+Mo|FB4	-1.09234	1e-10
LGALS9_CD44	CD16+Mo|FB5	-0.685014	1e-10
TGFB1_TGFBR3	CD16+Mo|FB5	0.200379	1e-10
FFAR2_FAM3C	CD16+Mo|FB5	-1.64386	1e-10
HLA-C_FAM3C	CD16+Mo|FB5	1.57192	1e-10
LAMP1_FAM3C	CD16+Mo|FB5	-0.92139	1e-10
CD74_MIF	CD16+Mo|FB5	2.7205	1e-10
TNFRSF1A_GRN	CD16+Mo|FB5	-0.639355	1e-10
TNFRSF1B_GRN	CD16+Mo|FB5	0.232661	1e-10
CD74_COPA	CD16+Mo|FB5	2.64524	1e-10
CD74_APP	CD16+Mo|FB5	2.77526	1e-10
NRP2_VEGFA	CD16+Mo|FB5	-1.78091	1e-10
NRP2_PGF	CD16+Mo|FB5	-2.24469	1e-10
NRP2_SEMA3C	CD16+Mo|FB5	-1.26882	1e-10
CCL4L2_VSIR	CD16+Mo|FB5	-1.12029	1e-10
HLA-DRB1_OGN	CD16+Mo|FB5	1.69866	1e-10
CD46_JAG1	CD16+Mo|FB5	-1.39593	1e-10
CCL5_ACKR4	CD16+Mo|FB5	-1.85726	1e-10
LGALS9_LRP1	CD16+Mo|FB5	0.473008	1e-10
LGALS9_CD47	CD16+Mo|FB5	-0.504305	1e-10
SIRPA_CD47	CD16+Mo|FB5	-1.33643	1e-10
LGALS9_SLC1A5	CD16+Mo|FB5	-0.880976	1e-10
LGALS9_COLEC12	CD16+Mo|FB5	-0.691989	1e-10
LGALS9_MRC2	CD16+Mo|FB5	-0.524915	1e-10
TNFRSF10B_TNFSF10	CD16+Mo|FB5	-2.17788	1e-10
PLXNB2_PTN	CD16+Mo|FB5	0.303342	1e-10
EREG_EGFR	CD16+Mo|FB5	0.211635	1e-10
CSF1R_CSF1	CD16+Mo|FB5	-0.821126	1e-10
SELL_CD34	CD16+Mo|FB5	-0.248108	1e-10
C5AR1_RPS19	CD16+Mo|FB5	2.01221	1e-10
FPR3_HEBP1	CD16+Mo|FB5	-1.75633	1e-10
IL15_IL15RA	CD16+Mo|FB5	-2.02915	1e-10
MERTK_GAS6	CD16+Mo|FB5	-0.380822	1e-10
CMKLR1_RARRES2	CD16+Mo|FB5	-0.657445	1e-10
TGFB1_TGFbeta receptor1	CD16+Mo|FB5	-1.09851	1e-10
TGFB1_TGFbeta receptor2	CD16+Mo|FB5	-1.14242	1e-10
NECTIN2_NECTIN3	CD16+Mo|FB6	-1.71312	1e-10
LGALS9_CD44	CD16+Mo|FB6	-0.606035	1e-10
TGFB1_TGFBR3	CD16+Mo|FB6	0.813114	1e-10
FFAR2_FAM3C	CD16+Mo|FB6	-1.9771	1e-10
HLA-C_FAM3C	CD16+Mo|FB6	1.53953	1e-10
LAMP1_FAM3C	CD16+Mo|FB6	-1.11404	1e-10
CD74_COPA	CD16+Mo|FB6	2.70044	1e-10
HLA-DPB1_TNFSF13B	CD16+Mo|FB6	1.36008	1e-10
TFRC_TNFSF13B	CD16+Mo|FB6	-0.751465	1e-10
CD40_TNFSF13B	CD16+Mo|FB6	-2.55639	1e-10
CD74_APP	CD16+Mo|FB6	2.78848	1e-10
NRP2_VEGFA	CD16+Mo|FB6	-1.78091	1e-10
NRP1_VEGFB	CD16+Mo|FB6	-0.469929	1e-10
NRP2_SEMA3C	CD16+Mo|FB6	-1.8997	1e-10
CCL3_IDE	CD16+Mo|FB6	0.439357	1e-10
GRN_SORT1	CD16+Mo|FB6	0.0648829	1e-10
PLXNB2_SEMA4C	CD16+Mo|FB6	-2.49818	1e-10
TNFSF10_RIPK1	CD16+Mo|FB6	-1.27579	1e-10
HLA-DRB1_OGN	CD16+Mo|FB6	1.59503	1e-10
CD46_JAG1	CD16+Mo|FB6	-1.12973	1e-10
LGALS9_LRP1	CD16+Mo|FB6	0.1137	1e-10
LGALS9_CD47	CD16+Mo|FB6	-0.664288	1e-10
SIRPA_CD47	CD16+Mo|FB6	-1.63487	1e-10
LGALS9_PTPRK	CD16+Mo|FB6	0.470927	1e-10
LGALS9_COLEC12	CD16+Mo|FB6	-0.456009	1e-10
LGALS9_MRC2	CD16+Mo|FB6	-0.011588	1e-10
TNFRSF10B_TNFSF10	CD16+Mo|FB6	-2.48197	1e-10
MIF_TNFRSF14	CD16+Mo|FB6	-1.23786	1e-10
EREG_ERBB4	CD16+Mo|FB6	-0.0892673	1e-10
EREG_EGFR	CD16+Mo|FB6	1.00863	1e-10
SEMA4A_PLXND1	CD16+Mo|FB6	-2.08314	1e-10
VEGFA_FLT1	CD16+Mo|FB6	-0.171368	1e-10
CD55_ADGRE5	CD16+Mo|FB6	0.288063	1e-10
SELL_CD34	CD16+Mo|FB6	-1.08314	1e-10
PECAM1_CD38	CD16+Mo|FB6	-0.619271	1e-10
FPR3_HEBP1	CD16+Mo|FB6	-2.20423	1e-10
IL15_IL15RA	CD16+Mo|FB6	-1.8997	1e-10
MERTK_GAS6	CD16+Mo|FB6	-0.430509	1e-10
IL7 receptor_IL7	CD16+Mo|FB6	-1.80591	1e-10
TGFB1_TGFbeta receptor1	CD16+Mo|FB6	-0.894322	1e-10
TGFB1_TGFbeta receptor2	CD16+Mo|FB6	-0.878321	1e-10
NECTIN2_NECTIN3	CD16+Mo|FB7	-2.00578	1e-10
LGALS9_CD44	CD16+Mo|FB7	-0.831358	1e-10
TGFB1_TGFBR3	CD16+Mo|FB7	0.572405	1e-10
FFAR2_FAM3C	CD16+Mo|FB7	-2.27928	1e-10
HLA-C_FAM3C	CD16+Mo|FB7	1.51551	1e-10
LAMP1_FAM3C	CD16+Mo|FB7	-1.2723	1e-10
TNFRSF1A_GRN	CD16+Mo|FB7	-1.43831	1e-10
TNFRSF1B_GRN	CD16+Mo|FB7	-0.148801	1e-10
CD74_COPA	CD16+Mo|FB7	2.68077	1e-10
CD74_APP	CD16+Mo|FB7	2.71743	1e-10
NRP2_PGF	CD16+Mo|FB7	-2.55639	1e-10
NRP2_SEMA3C	CD16+Mo|FB7	-1.57777	1e-10
CCL4L2_VSIR	CD16+Mo|FB7	-1.38836	1e-10
CCL3_IDE	CD16+Mo|FB7	0.439357	1e-10
GRN_SORT1	CD16+Mo|FB7	0.159629	1e-10
COPA_SORT1	CD16+Mo|FB7	-1.28983	1e-10
LGALS9_DAG1	CD16+Mo|FB7	-1.00578	1e-10
TNFSF10_RIPK1	CD16+Mo|FB7	-1.63935	1e-10
HLA-DRB1_OGN	CD16+Mo|FB7	1.56998	1e-10
LGALS9_LRP1	CD16+Mo|FB7	-0.254978	1e-10
LGALS9_CD47	CD16+Mo|FB7	-0.734563	1e-10
SIRPA_CD47	CD16+Mo|FB7	-1.77596	1e-10
LGALS9_PTPRK	CD16+Mo|FB7	0.560715	1e-10
LGALS9_COLEC12	CD16+Mo|FB7	-0.571322	1e-10
LGALS9_MRC2	CD16+Mo|FB7	-0.452057	1e-10
PLXNB2_PTN	CD16+Mo|FB7	-1.14561	1e-10
MIF_TNFRSF14	CD16+Mo|FB7	-1.33643	1e-10
EREG_ERBB4	CD16+Mo|FB7	0.811471	1e-10
EREG_EGFR	CD16+Mo|FB7	0.701327	1e-10
CD55_ADGRE5	CD16+Mo|FB7	0.279768	1e-10
SELL_CD34	CD16+Mo|FB7	-1.59074	1e-10
PECAM1_CD38	CD16+Mo|FB7	-1.03505	1e-10
IL15_IL15RA	CD16+Mo|FB7	-1.84166	1e-10
MERTK_GAS6	CD16+Mo|FB7	-0.388355	1e-10
THBS1_a3b1 complex	CD16+Mo|FB7	1.23143	1e-10
IL7 receptor_IL7	CD16+Mo|FB7	-2.00578	1e-10
TGFB1_TGFbeta receptor1	CD16+Mo|FB7	-1.03801	1e-10
TGFB1_TGFbeta receptor2	CD16+Mo|FB7	-1.02915	1e-10
LGALS9_CD44	CD16+Mo|LYVE1+MØ1	0.380729	1e-10
FFAR2_FAM3C	CD16+Mo|LYVE1+MØ1	-2.61706	1e-10
HLA-C_FAM3C	CD16+Mo|LYVE1+MØ1	1.49365	1e-10
LAMP1_FAM3C	CD16+Mo|LYVE1+MØ1	-1.43051	1e-10
CD74_MIF	CD16+Mo|LYVE1+MØ1	2.7073	1e-10
ICAM1_AREG	CD16+Mo|LYVE1+MØ1	0.580145	1e-10
TNFRSF1A_GRN	CD16+Mo|LYVE1+MØ1	0.412511	1e-10
TNFRSF1B_GRN	CD16+Mo|LYVE1+MØ1	0.898402	1e-10
CD74_COPA	CD16+Mo|LYVE1+MØ1	2.6722	1e-10
CD44_HBEGF	CD16+Mo|LYVE1+MØ1	0.474047	1e-10
HLA-DPB1_TNFSF13B	CD16+Mo|LYVE1+MØ1	1.47612	1e-10
TFRC_TNFSF13B	CD16+Mo|LYVE1+MØ1	-0.305788	1e-10
CD40_TNFSF13B	CD16+Mo|LYVE1+MØ1	-1.38082	1e-10
CD74_APP	CD16+Mo|LYVE1+MØ1	2.7476	1e-10
NRP1_VEGFA	CD16+Mo|LYVE1+MØ1	-0.171368	1e-10
NRP2_VEGFA	CD16+Mo|LYVE1+MØ1	-1.06492	1e-10
CCL4L2_VSIR	CD16+Mo|LYVE1+MØ1	-0.83908	1e-10
HLA-F_LILRB2	CD16+Mo|LYVE1+MØ1	-1.04097	1e-10
HLA-F_LILRB1	CD16+Mo|LYVE1+MØ1	-1.58208	1e-10
TNFSF10_RIPK1	CD16+Mo|LYVE1+MØ1	-1.9105	1e-10
CCL3_CCR1	CD16+Mo|LYVE1+MØ1	0.587845	1e-10
CCL5_CCR1	CD16+Mo|LYVE1+MØ1	-1.16165	1e-10
CCL3L1_CCR1	CD16+Mo|LYVE1+MØ1	-0.780909	1e-10
LGALS9_LRP1	CD16+Mo|LYVE1+MØ1	-0.0831412	1e-10
LGALS9_CD47	CD16+Mo|LYVE1+MØ1	-0.508403	1e-10
SIRPA_CD47	CD16+Mo|LYVE1+MØ1	-1.34373	1e-10
LGALS9_COLEC12	CD16+Mo|LYVE1+MØ1	0.809003	1e-10
LGALS9_HAVCR2	CD16+Mo|LYVE1+MØ1	-0.351074	1e-10
TNFRSF10B_TNFSF10	CD16+Mo|LYVE1+MØ1	-2.61706	1e-10
PLXNB2_SEMA4D	CD16+Mo|LYVE1+MØ1	-2.4112	1e-10
CD72_SEMA4D	CD16+Mo|LYVE1+MØ1	-2.86775	1e-10
MIF_TNFRSF14	CD16+Mo|LYVE1+MØ1	-0.957356	1e-10
TNFSF10_TNFRSF10D	CD16+Mo|LYVE1+MØ1	-1.9771	1e-10
MIF_TNFRSF10D	CD16+Mo|LYVE1+MØ1	-1.2723	1e-10
SEMA4A_PLXND1	CD16+Mo|LYVE1+MØ1	-1.49818	1e-10
ICAM3_CD209	CD16+Mo|LYVE1+MØ1	-1.96016	1e-10
COPA_P2RY6	CD16+Mo|LYVE1+MØ1	-1.29336	1e-10
NAMPT_P2RY6	CD16+Mo|LYVE1+MØ1	1.98368	1e-10
ANXA1_FPR1	CD16+Mo|LYVE1+MØ1	0.813114	1e-10
ANXA1_FPR3	CD16+Mo|LYVE1+MØ1	0.878137	1e-10
CD55_ADGRE5	CD16+Mo|LYVE1+MØ1	0.481299	1e-10
PTPRC_MRC1	CD16+Mo|LYVE1+MØ1	2.07348	1e-10
ALOX5_ALOX5AP	CD16+Mo|LYVE1+MØ1	0.387363	1e-10
SELL_SELPLG	CD16+Mo|LYVE1+MØ1	-2.46594	1e-10
CD99_PILRA	CD16+Mo|LYVE1+MØ1	-0.957356	1e-10
SPN_SIGLEC1	CD16+Mo|LYVE1+MØ1	-0.590745	1e-10
C5AR1_RPS19	CD16+Mo|LYVE1+MØ1	2.69377	1e-10
FPR3_HEBP1	CD16+Mo|LYVE1+MØ1	-1.9105	1e-10
MERTK_GAS6	CD16+Mo|LYVE1+MØ1	-0.302226	1e-10
LAIR1_LILRB4	CD16+Mo|LYVE1+MØ1	-1.23107	1e-10
ICAM1_aMb2 complex	CD16+Mo|LYVE1+MØ1	-0.668868	1e-10
ICAM1_aXb2 complex	CD16+Mo|LYVE1+MØ1	-1.21759	1e-10
IL1 receptor_IL1B	CD16+Mo|LYVE1+MØ1	-1.22769	1e-10
IL1 receptor inhibitor_IL1B	CD16+Mo|LYVE1+MØ1	-0.506353	1e-10
IL1 receptor_IL1RN	CD16+Mo|LYVE1+MØ1	-1.30401	1e-10
IL1 receptor inhibitor_IL1RN	CD16+Mo|LYVE1+MØ1	-0.552156	1e-10
IL7 receptor_IL7	CD16+Mo|LYVE1+MØ1	-1.152	1e-10
TGFB1_TGFbeta receptor1	CD16+Mo|LYVE1+MØ1	-0.805913	1e-10
LGALS9_CD44	CD16+Mo|LYVE1+MØ2	-0.643856	1e-10
CD74_MIF	CD16+Mo|LYVE1+MØ2	2.64685	1e-10
ICAM1_AREG	CD16+Mo|LYVE1+MØ2	0.27858	1e-10
TNFRSF1A_GRN	CD16+Mo|LYVE1+MØ2	-0.803393	1e-10
TNFRSF1B_GRN	CD16+Mo|LYVE1+MØ2	0.146655	1e-10
HLA-DPB1_TNFSF13B	CD16+Mo|LYVE1+MØ2	1.35445	1e-10
TFRC_TNFSF13B	CD16+Mo|LYVE1+MØ2	-0.77596	1e-10
CD40_TNFSF13B	CD16+Mo|LYVE1+MØ2	-2.64386	1e-10
CD74_APP	CD16+Mo|LYVE1+MØ2	2.63506	1e-10
CCL4L2_VSIR	CD16+Mo|LYVE1+MØ2	-1.32193	1e-10
HLA-F_LILRB2	CD16+Mo|LYVE1+MØ2	-1.62149	1e-10
CCL3_CCR1	CD16+Mo|LYVE1+MØ2	0.410341	1e-10
CCL5_CCR1	CD16+Mo|LYVE1+MØ2	-1.87303	1e-10
CCL3L1_CCR1	CD16+Mo|LYVE1+MØ2	-1.29336	1e-10
LGALS9_LRP1	CD16+Mo|LYVE1+MØ2	-0.662004	1e-10
LGALS9_CD47	CD16+Mo|LYVE1+MØ2	-0.99137	1e-10
LGALS9_COLEC12	CD16+Mo|LYVE1+MØ2	-0.207561	1e-10
LGALS9_HAVCR2	CD16+Mo|LYVE1+MØ2	-0.926865	1e-10
SEMA4A_PLXND1	CD16+Mo|LYVE1+MØ2	-2.42663	1e-10
ICAM3_CD209	CD16+Mo|LYVE1+MØ2	-2.35845	1e-10
ANXA1_FPR1	CD16+Mo|LYVE1+MØ2	0.611645	1e-10
ANXA1_FPR3	CD16+Mo|LYVE1+MØ2	0.62293	1e-10
CD55_ADGRE5	CD16+Mo|LYVE1+MØ2	0.291604	1e-10
PTPRC_MRC1	CD16+Mo|LYVE1+MØ2	1.25278	1e-10
ALOX5_ALOX5AP	CD16+Mo|LYVE1+MØ2	-0.72977	1e-10
SPN_SIGLEC1	CD16+Mo|LYVE1+MØ2	-1.42663	1e-10
C5AR1_RPS19	CD16+Mo|LYVE1+MØ2	1.59789	1e-10
MERTK_GAS6	CD16+Mo|LYVE1+MØ2	-0.56918	1e-10
ICAM1_aMb2 complex	CD16+Mo|LYVE1+MØ2	-1.23786	1e-10
TGFB1_TGFbeta receptor1	CD16+Mo|LYVE1+MØ2	-1.0619	1e-10
LGALS9_CD44	CD16+Mo|LYVE1+MØ3	0.257011	1e-10
CD74_MIF	CD16+Mo|LYVE1+MØ3	2.66221	1e-10
ICAM1_AREG	CD16+Mo|LYVE1+MØ3	2.49416	1e-10
TNFRSF1A_GRN	CD16+Mo|LYVE1+MØ3	0.151859	1e-10
TNFRSF1B_GRN	CD16+Mo|LYVE1+MØ3	0.71721	1e-10
CD74_COPA	CD16+Mo|LYVE1+MØ3	2.64685	1e-10
CD44_HBEGF	CD16+Mo|LYVE1+MØ3	0.697774	1e-10
HLA-DPB1_TNFSF13B	CD16+Mo|LYVE1+MØ3	1.49723	1e-10
TFRC_TNFSF13B	CD16+Mo|LYVE1+MØ3	-0.234465	1e-10
CD40_TNFSF13B	CD16+Mo|LYVE1+MØ3	-1.23107	1e-10
CD74_APP	CD16+Mo|LYVE1+MØ3	2.65512	1e-10
NRP1_VEGFA	CD16+Mo|LYVE1+MØ3	0.155749	1e-10
NRP2_VEGFA	CD16+Mo|LYVE1+MØ3	-0.508403	1e-10
CCL4L2_VSIR	CD16+Mo|LYVE1+MØ3	-0.56918	1e-10
HLA-F_LILRB2	CD16+Mo|LYVE1+MØ3	-1.15843	1e-10
TNFSF10_RIPK1	CD16+Mo|LYVE1+MØ3	-2.02327	1e-10
CCL3_CCR1	CD16+Mo|LYVE1+MØ3	0.452068	1e-10
CCL5_CCR1	CD16+Mo|LYVE1+MØ3	-1.68038	1e-10
CCL3L1_CCR1	CD16+Mo|LYVE1+MØ3	-1.16165	1e-10
LGALS9_LRP1	CD16+Mo|LYVE1+MØ3	-0.413115	1e-10
LGALS9_CD47	CD16+Mo|LYVE1+MØ3	-0.639355	1e-10
SIRPA_CD47	CD16+Mo|LYVE1+MØ3	-1.58641	1e-10
LGALS9_COLEC12	CD16+Mo|LYVE1+MØ3	0.389567	1e-10
LGALS9_HAVCR2	CD16+Mo|LYVE1+MØ3	-0.467932	1e-10
LGALS9_SORL1	CD16+Mo|LYVE1+MØ3	-0.985645	1e-10
PLXNB2_SEMA4D	CD16+Mo|LYVE1+MØ3	-2.50635	1e-10
CD72_SEMA4D	CD16+Mo|LYVE1+MØ3	-3	1e-10
MIF_TNFRSF14	CD16+Mo|LYVE1+MØ3	-1.13289	1e-10
SEMA4A_PLXND1	CD16+Mo|LYVE1+MØ3	-2.25843	1e-10
COPA_P2RY6	CD16+Mo|LYVE1+MØ3	-1.26882	1e-10
NAMPT_P2RY6	CD16+Mo|LYVE1+MØ3	1.98586	1e-10
ANXA1_FPR1	CD16+Mo|LYVE1+MØ3	0.869477	1e-10
ANXA1_FPR3	CD16+Mo|LYVE1+MØ3	0.851999	1e-10
CD55_ADGRE5	CD16+Mo|LYVE1+MØ3	0.480265	1e-10
PTPRC_MRC1	CD16+Mo|LYVE1+MØ3	1.7	1e-10
ALOX5_ALOX5AP	CD16+Mo|LYVE1+MØ3	0.187768	1e-10
SPN_SIGLEC1	CD16+Mo|LYVE1+MØ3	-1.24469	1e-10
C5AR1_RPS19	CD16+Mo|LYVE1+MØ3	2.78597	1e-10
FPR3_HEBP1	CD16+Mo|LYVE1+MØ3	-2.06492	1e-10
MERTK_GAS6	CD16+Mo|LYVE1+MØ3	-0.375197	1e-10
LAIR1_LILRB4	CD16+Mo|LYVE1+MØ3	-1.45403	1e-10
PLAUR_a4b1 complex	CD16+Mo|LYVE1+MØ3	0.603122	1e-10
ICAM1_aMb2 complex	CD16+Mo|LYVE1+MØ3	-0.83908	1e-10
ICAM1_aXb2 complex	CD16+Mo|LYVE1+MØ3	-0.664288	1e-10
IL1 receptor_IL1B	CD16+Mo|LYVE1+MØ3	-0.128156	1e-10
IL1 receptor inhibitor_IL1B	CD16+Mo|LYVE1+MØ3	0.253384	1e-10
IL1 receptor_IL1RN	CD16+Mo|LYVE1+MØ3	-1.61706	1e-10
IL1 receptor inhibitor_IL1RN	CD16+Mo|LYVE1+MØ3	-0.72977	1e-10
TGFB1_TGFbeta receptor1	CD16+Mo|LYVE1+MØ3	-0.894322	1e-10
LGALS9_CD44	CD16+Mo|Mast	-0.288065	1e-10
GRN_SORT1	CD16+Mo|Mast	0.0881416	1e-10
LGALS9_SLC1A5	CD16+Mo|Mast	-1.01159	1e-10
PLXNB2_SEMA4D	CD16+Mo|Mast	-1.81097	1e-10
CD72_SEMA4D	CD16+Mo|Mast	-2.09542	1e-10
MIF_TNFRSF14	CD16+Mo|Mast	-1.30401	1e-10
IL1B_ADRB2	CD16+Mo|Mast	0.253384	1e-10
CD55_ADGRE5	CD16+Mo|Mast	0.348232	1e-10
PTPRC_CD22	CD16+Mo|Mast	0.822934	1e-10
ALOX5_ALOX5AP	CD16+Mo|Mast	-0.875672	1e-10
PLAUR_a4b1 complex	CD16+Mo|Mast	0.62293	1e-10
ICAM1_aXb2 complex	CD16+Mo|Mast	-1.35845	1e-10
LGALS9_CD44	CD16+Mo|Meso15	-0.562772	1e-10
CD44_FGFR2	CD16+Mo|Meso15	0.155749	1e-10
TIMP1_FGFR2	CD16+Mo|Meso15	2.52206	1e-10
FFAR2_FAM3C	CD16+Mo|Meso15	-1.75147	1e-10
HLA-C_FAM3C	CD16+Mo|Meso15	1.56023	1e-10
LAMP1_FAM3C	CD16+Mo|Meso15	-0.988504	1e-10
CD74_MIF	CD16+Mo|Meso15	2.73466	1e-10
TNFRSF1A_GRN	CD16+Mo|Meso15	-1.12658	1e-10
TNFRSF1B_GRN	CD16+Mo|Meso15	-0.013043	1e-10
CD74_COPA	CD16+Mo|Meso15	2.64916	1e-10
HLA-DPB1_TNFSF13B	CD16+Mo|Meso15	1.35558	1e-10
TFRC_TNFSF13B	CD16+Mo|Meso15	-0.771027	1e-10
CD40_TNFSF13B	CD16+Mo|Meso15	-2.62593	1e-10
CD74_APP	CD16+Mo|Meso15	2.65535	1e-10
NRP2_SEMA3C	CD16+Mo|Meso15	-0.422752	1e-10
CCL4L2_VSIR	CD16+Mo|Meso15	-0.780909	1e-10
LGALS9_DAG1	CD16+Mo|Meso15	-1.02621	1e-10
HLA-DRB1_OGN	CD16+Mo|Meso15	1.60455	1e-10
CCL3L1_DPP4	CD16+Mo|Meso15	-1.17137	1e-10
CXCL2_DPP4	CD16+Mo|Meso15	-0.621488	1e-10
LGALS9_MET	CD16+Mo|Meso15	-0.53952	1e-10
LGALS9_LRP1	CD16+Mo|Meso15	-0.619271	1e-10
LGALS9_CD47	CD16+Mo|Meso15	-0.655172	1e-10
SIRPA_CD47	CD16+Mo|Meso15	-1.61706	1e-10
LGALS9_PTPRK	CD16+Mo|Meso15	-0.706041	1e-10
LGALS9_COLEC12	CD16+Mo|Meso15	-0.454032	1e-10
LGALS9_MRC2	CD16+Mo|Meso15	-0.768568	1e-10
PLXNB2_SEMA4D	CD16+Mo|Meso15	-2.52284	1e-10
CD72_SEMA4D	CD16+Mo|Meso15	-3.02327	1e-10
VEGFA_KDR	CD16+Mo|Meso15	-0.75877	1e-10
EREG_ERBB4	CD16+Mo|Meso15	0.0731347	1e-10
EREG_EGFR	CD16+Mo|Meso15	0.051024	1e-10
CSF1R_CSF1	CD16+Mo|Meso15	-0.852042	1e-10
C5AR1_RPS19	CD16+Mo|Meso15	2.44493	1e-10
FPR3_HEBP1	CD16+Mo|Meso15	-1.98279	1e-10
MERTK_GAS6	CD16+Mo|Meso15	-0.42082	1e-10
CMKLR1_RARRES2	CD16+Mo|Meso15	0.358396	1e-10
DSC2_DSG2	CD16+Mo|Meso15	-3	1e-10
THBS1_a3b1 complex	CD16+Mo|Meso15	1.24793	1e-10
IL6 receptor_IL6	CD16+Mo|Meso15	-0.805913	1e-10
SPP1_CD44	CD16+Mo|CD14+Mo	0.591679	1e-10
LGALS9_CD44	CD16+Mo|CD14+Mo	0.769772	1e-10
CD74_MIF	CD16+Mo|CD14+Mo	2.67175	1e-10
ICAM1_AREG	CD16+Mo|CD14+Mo	1.95568	1e-10
TNFRSF1A_GRN	CD16+Mo|CD14+Mo	0.424385	1e-10
TNFRSF1B_GRN	CD16+Mo|CD14+Mo	0.906891	1e-10
CD74_COPA	CD16+Mo|CD14+Mo	2.67378	1e-10
CD44_HBEGF	CD16+Mo|CD14+Mo	0.601221	1e-10
HLA-DPB1_TNFSF13B	CD16+Mo|CD14+Mo	1.62012	1e-10
TFRC_TNFSF13B	CD16+Mo|CD14+Mo	0.138814	1e-10
CD40_TNFSF13B	CD16+Mo|CD14+Mo	-0.562772	1e-10
CD74_APP	CD16+Mo|CD14+Mo	2.64455	1e-10
ICAM1_SPN	CD16+Mo|CD14+Mo	-1.33279	1e-10
ICAM1_ITGAL	CD16+Mo|CD14+Mo	-1.26882	1e-10
NRP1_VEGFA	CD16+Mo|CD14+Mo	0.0243197	1e-10
NRP2_VEGFA	CD16+Mo|CD14+Mo	-0.72261	1e-10
CCL4L2_VSIR	CD16+Mo|CD14+Mo	-0.158429	1e-10
HLA-F_LILRB2	CD16+Mo|CD14+Mo	-0.554273	1e-10
HLA-F_LILRB1	CD16+Mo|CD14+Mo	-1.39214	1e-10
CCL3_CCR1	CD16+Mo|CD14+Mo	0.521051	1e-10
CCL5_CCR1	CD16+Mo|CD14+Mo	-1.39973	1e-10
CCL3L1_CCR1	CD16+Mo|CD14+Mo	-0.962969	1e-10
LGALS9_LRP1	CD16+Mo|CD14+Mo	-0.630394	1e-10
LGALS9_CD47	CD16+Mo|CD14+Mo	-0.706041	1e-10
SIRPA_CD47	CD16+Mo|CD14+Mo	-1.71786	1e-10
LGALS9_HAVCR2	CD16+Mo|CD14+Mo	-0.671164	1e-10
LGALS9_SORL1	CD16+Mo|CD14+Mo	-0.935117	1e-10
TNFRSF10B_TNFSF10	CD16+Mo|CD14+Mo	-2.60823	1e-10
PLXNB2_SEMA4D	CD16+Mo|CD14+Mo	-2.34373	1e-10
CD72_SEMA4D	CD16+Mo|CD14+Mo	-2.76611	1e-10
MIF_TNFRSF14	CD16+Mo|CD14+Mo	-1.15843	1e-10
SEMA4A_PLXND1	CD16+Mo|CD14+Mo	-2.86775	1e-10
ANXA1_FPR1	CD16+Mo|CD14+Mo	1.26664	1e-10
ANXA1_FPR2	CD16+Mo|CD14+Mo	0.766383	1e-10
APP_FPR2	CD16+Mo|CD14+Mo	-1.16488	1e-10
CD55_ADGRE5	CD16+Mo|CD14+Mo	0.518031	1e-10
ALOX5_ALOX5AP	CD16+Mo|CD14+Mo	-0.595097	1e-10
SELL_SELPLG	CD16+Mo|CD14+Mo	-2.1078	1e-10
CD99_PILRA	CD16+Mo|CD14+Mo	-0.957356	1e-10
SPN_SIGLEC1	CD16+Mo|CD14+Mo	-1.88364	1e-10
C5AR1_RPS19	CD16+Mo|CD14+Mo	2.65145	1e-10
FPR3_HEBP1	CD16+Mo|CD14+Mo	-2.11404	1e-10
LAIR1_LILRB4	CD16+Mo|CD14+Mo	-1.25154	1e-10
ICAM1_aMb2 complex	CD16+Mo|CD14+Mo	-0.788365	1e-10
ICAM1_aXb2 complex	CD16+Mo|CD14+Mo	-0.394032	1e-10
ICAM1_aLb2 complex	CD16+Mo|CD14+Mo	-1.26882	1e-10
ICAM2_aLb2 complex	CD16+Mo|CD14+Mo	-1.81604	1e-10
ICAM3_aLb2 complex	CD16+Mo|CD14+Mo	-2.27928	1e-10
IL1 receptor_IL1B	CD16+Mo|CD14+Mo	-0.833927	1e-10
IL1 receptor inhibitor_IL1B	CD16+Mo|CD14+Mo	-0.254978	1e-10
IL1 receptor_IL1RN	CD16+Mo|CD14+Mo	-1.66658	1e-10
IL1 receptor inhibitor_IL1RN	CD16+Mo|CD14+Mo	-0.756331	1e-10
CD47_SIRB1 complex	CD16+Mo|CD14+Mo	-1.29336	1e-10
LGALS9_CD44	CD16+Mo|Mo_pi	-0.336428	1e-10
CD74_MIF	CD16+Mo|Mo_pi	2.62994	1e-10
ICAM1_AREG	CD16+Mo|Mo_pi	0.0894982	1e-10
TNFRSF1A_GRN	CD16+Mo|Mo_pi	-0.668868	1e-10
TNFRSF1B_GRN	CD16+Mo|Mo_pi	0.21661	1e-10
CD74_COPA	CD16+Mo|Mo_pi	2.63645	1e-10
CD44_HBEGF	CD16+Mo|Mo_pi	0.228973	1e-10
HLA-DPB1_TNFSF13B	CD16+Mo|Mo_pi	1.41846	1e-10
TFRC_TNFSF13B	CD16+Mo|Mo_pi	-0.514573	1e-10
CD40_TNFSF13B	CD16+Mo|Mo_pi	-1.85726	1e-10
CD74_APP	CD16+Mo|Mo_pi	2.63506	1e-10
ICAM1_SPN	CD16+Mo|Mo_pi	-1.33643	1e-10
ICAM1_ITGAL	CD16+Mo|Mo_pi	-1.29336	1e-10
CCL4L2_VSIR	CD16+Mo|Mo_pi	-0.926865	1e-10
HLA-F_LILRB2	CD16+Mo|Mo_pi	-1.23786	1e-10
HLA-F_LILRB1	CD16+Mo|Mo_pi	-1.45403	1e-10
CCL3_CCR1	CD16+Mo|Mo_pi	0.39835	1e-10
CCL5_CCR1	CD16+Mo|Mo_pi	-1.93236	1e-10
CCL3L1_CCR1	CD16+Mo|Mo_pi	-1.33279	1e-10
LGALS9_LRP1	CD16+Mo|Mo_pi	-0.72738	1e-10
LGALS9_CD47	CD16+Mo|Mo_pi	-0.926865	1e-10
LGALS9_HAVCR2	CD16+Mo|Mo_pi	-0.899695	1e-10
PLXNB2_SEMA4D	CD16+Mo|Mo_pi	-2.45008	1e-10
CD72_SEMA4D	CD16+Mo|Mo_pi	-2.92139	1e-10
MIF_TNFRSF14	CD16+Mo|Mo_pi	-1.2969	1e-10
ANXA1_FPR1	CD16+Mo|Mo_pi	0.731183	1e-10
ANXA1_FPR2	CD16+Mo|Mo_pi	0.57628	1e-10
CD55_ADGRE5	CD16+Mo|Mo_pi	0.367371	1e-10
PTPRC_MRC1	CD16+Mo|Mo_pi	0.964953	1e-10
ALOX5_ALOX5AP	CD16+Mo|Mo_pi	-0.865122	1e-10
SELL_SELPLG	CD16+Mo|Mo_pi	-2.40354	1e-10
C5AR1_RPS19	CD16+Mo|Mo_pi	2.104	1e-10
PLAUR_a4b1 complex	CD16+Mo|Mo_pi	0.604071	1e-10
ICAM1_aMb2 complex	CD16+Mo|Mo_pi	-1.24811	1e-10
ICAM1_aXb2 complex	CD16+Mo|Mo_pi	-1.0499	1e-10
ICAM1_aLb2 complex	CD16+Mo|Mo_pi	-1.29336	1e-10
ICAM2_aLb2 complex	CD16+Mo|Mo_pi	-1.85726	1e-10
ICAM3_aLb2 complex	CD16+Mo|Mo_pi	-2.33643	1e-10
IL1 receptor_IL1B	CD16+Mo|Mo_pi	-1.32554	1e-10
IL1 receptor inhibitor_IL1B	CD16+Mo|Mo_pi	-0.564905	1e-10
SPP1_CD44	CD16+Mo|MØ_AgP	0.57918	1e-10
LGALS9_CD44	CD16+Mo|MØ_AgP	0.75873	1e-10
FFAR2_FAM3C	CD16+Mo|MØ_AgP	-2.49818	1e-10
HLA-C_FAM3C	CD16+Mo|MØ_AgP	1.5008	1e-10
LAMP1_FAM3C	CD16+Mo|MØ_AgP	-1.37707	1e-10
FFAR2_CCL4L2	CD16+Mo|MØ_AgP	-1.1047	1e-10
CD74_MIF	CD16+Mo|MØ_AgP	2.80818	1e-10
ICAM1_AREG	CD16+Mo|MØ_AgP	1.06074	1e-10
TNFRSF1A_GRN	CD16+Mo|MØ_AgP	1.19409	1e-10
TNFRSF1B_GRN	CD16+Mo|MØ_AgP	1.49672	1e-10
CD74_COPA	CD16+Mo|MØ_AgP	2.65283	1e-10
CD44_HBEGF	CD16+Mo|MØ_AgP	0.359521	1e-10
HLA-DPB1_TNFSF13B	CD16+Mo|MØ_AgP	1.52657	1e-10
TFRC_TNFSF13B	CD16+Mo|MØ_AgP	-0.139236	1e-10
CD40_TNFSF13B	CD16+Mo|MØ_AgP	-1.04692	1e-10
CD74_APP	CD16+Mo|MØ_AgP	2.66243	1e-10
NRP1_VEGFA	CD16+Mo|MØ_AgP	-0.100051	1e-10
NRP2_VEGFA	CD16+Mo|MØ_AgP	-0.937878	1e-10
CCL4L2_VSIR	CD16+Mo|MØ_AgP	-0.516636	1e-10
HLA-F_LILRB2	CD16+Mo|MØ_AgP	-0.974262	1e-10
HLA-F_LILRB1	CD16+Mo|MØ_AgP	-1.40736	1e-10
CCL4_CCR5	CD16+Mo|MØ_AgP	0.0908534	1e-10
CCL3_CCR5	CD16+Mo|MØ_AgP	0.38405	1e-10
CCL5_CCR5	CD16+Mo|MØ_AgP	-2.00578	1e-10
GRN_SORT1	CD16+Mo|MØ_AgP	0.0908534	1e-10
CCL3_CCR1	CD16+Mo|MØ_AgP	0.531069	1e-10
CCL5_CCR1	CD16+Mo|MØ_AgP	-1.36216	1e-10
CCL3L1_CCR1	CD16+Mo|MØ_AgP	-0.932361	1e-10
LGALS9_LRP1	CD16+Mo|MØ_AgP	-0.195946	1e-10
LGALS9_CD47	CD16+Mo|MØ_AgP	-0.413115	1e-10
SIRPA_CD47	CD16+Mo|MØ_AgP	-1.17788	1e-10
LGALS9_COLEC12	CD16+Mo|MØ_AgP	-0.703689	1e-10
LGALS9_HAVCR2	CD16+Mo|MØ_AgP	-0.231075	1e-10
LGALS9_SORL1	CD16+Mo|MØ_AgP	-0.836501	1e-10
TNFRSF10B_TNFSF10	CD16+Mo|MØ_AgP	-2.63487	1e-10
MIF_TNFRSF14	CD16+Mo|MØ_AgP	-1.00868	1e-10
CCR1_CCL18	CD16+Mo|MØ_AgP	-0.564905	1e-10
SEMA4A_PLXND1	CD16+Mo|MØ_AgP	-2.04097	1e-10
ANXA1_FPR1	CD16+Mo|MØ_AgP	0.762136	1e-10
ANXA1_FPR3	CD16+Mo|MØ_AgP	0.906891	1e-10
CD55_ADGRE5	CD16+Mo|MØ_AgP	0.49057	1e-10
PTPRC_MRC1	CD16+Mo|MØ_AgP	1.04404	1e-10
ALOX5_ALOX5AP	CD16+Mo|MØ_AgP	-0.249822	1e-10
SELL_SELPLG	CD16+Mo|MØ_AgP	-2.32193	1e-10
CD99_PILRA	CD16+Mo|MØ_AgP	-0.708396	1e-10
SPN_SIGLEC1	CD16+Mo|MØ_AgP	-1.45403	1e-10
C5AR1_RPS19	CD16+Mo|MØ_AgP	3.13898	1e-10
FPR3_HEBP1	CD16+Mo|MØ_AgP	-1.81097	1e-10
MERTK_GAS6	CD16+Mo|MØ_AgP	-0.550043	1e-10
LAIR1_LILRB4	CD16+Mo|MØ_AgP	-0.828793	1e-10
ICAM1_aMb2 complex	CD16+Mo|MØ_AgP	-1	1e-10
ICAM1_aXb2 complex	CD16+Mo|MØ_AgP	-0.382702	1e-10
IL1 receptor_IL1B	CD16+Mo|MØ_AgP	-1.54793	1e-10
IL1 receptor inhibitor_IL1B	CD16+Mo|MØ_AgP	-0.691989	1e-10
IL1 receptor_IL1RN	CD16+Mo|MØ_AgP	-0.204233	1e-10
IL1 receptor inhibitor_IL1RN	CD16+Mo|MØ_AgP	0.195348	1e-10
TGFB1_TGFbeta receptor1	CD16+Mo|MØ_AgP	-1.09234	1e-10
LGALS9_CD44	CD16+Mo|MØ_mod	-0.0740006	1e-10
FFAR2_FAM3C	CD16+Mo|MØ_mod	-2.52284	1e-10
HLA-C_FAM3C	CD16+Mo|MØ_mod	1.49927	1e-10
LAMP1_FAM3C	CD16+Mo|MØ_mod	-1.38836	1e-10
CD74_MIF	CD16+Mo|MØ_mod	2.70088	1e-10
ICAM1_AREG	CD16+Mo|MØ_mod	-0.706041	1e-10
TNFRSF1A_GRN	CD16+Mo|MØ_mod	0.615416	1e-10
TNFRSF1B_GRN	CD16+Mo|MØ_mod	1.04614	1e-10
CD74_COPA	CD16+Mo|MØ_mod	2.64824	1e-10
CD44_HBEGF	CD16+Mo|MØ_mod	0.492622	1e-10
HLA-DPB1_TNFSF13B	CD16+Mo|MØ_mod	1.44996	1e-10
TFRC_TNFSF13B	CD16+Mo|MØ_mod	-0.397828	1e-10
CD40_TNFSF13B	CD16+Mo|MØ_mod	-1.58208	1e-10
CD74_APP	CD16+Mo|MØ_mod	2.65053	1e-10
NRP1_VEGFA	CD16+Mo|MØ_mod	-0.117161	1e-10
NRP2_VEGFA	CD16+Mo|MØ_mod	-0.968605	1e-10
CCL4L2_VSIR	CD16+Mo|MØ_mod	-1.25843	1e-10
HLA-F_LILRB2	CD16+Mo|MØ_mod	-1.38082	1e-10
CCL3_CCR1	CD16+Mo|MØ_mod	0.655352	1e-10
CCL5_CCR1	CD16+Mo|MØ_mod	-0.946194	1e-10
CCL3L1_CCR1	CD16+Mo|MØ_mod	-0.612637	1e-10
LGALS9_LRP1	CD16+Mo|MØ_mod	-0.535332	1e-10
LGALS9_CD47	CD16+Mo|MØ_mod	-0.510457	1e-10
SIRPA_CD47	CD16+Mo|MØ_mod	-1.3474	1e-10
LGALS9_COLEC12	CD16+Mo|MØ_mod	-0.12658	1e-10
LGALS9_HAVCR2	CD16+Mo|MØ_mod	-0.736966	1e-10
TNFRSF10B_TNFSF10	CD16+Mo|MØ_mod	-1.91594	1e-10
MIF_TNFRSF14	CD16+Mo|MØ_mod	-1.12029	1e-10
CCR1_CCL8	CD16+Mo|MØ_mod	-0.334607	1e-10
CCR1_CCL13	CD16+Mo|MØ_mod	-0.375197	1e-10
CCR1_CCL18	CD16+Mo|MØ_mod	0.567545	1e-10
SEMA4A_PLXND1	CD16+Mo|MØ_mod	-1.81097	1e-10
ICAM3_CD209	CD16+Mo|MØ_mod	-1.08314	1e-10
COPA_P2RY6	CD16+Mo|MØ_mod	-1.49818	1e-10
NAMPT_P2RY6	CD16+Mo|MØ_mod	1.96384	1e-10
ANXA1_FPR1	CD16+Mo|MØ_mod	0.698663	1e-10
ANXA1_FPR3	CD16+Mo|MØ_mod	0.768078	1e-10
CD55_ADGRE5	CD16+Mo|MØ_mod	0.352759	1e-10
PTPRC_MRC1	CD16+Mo|MØ_mod	1.59932	1e-10
ALOX5_ALOX5AP	CD16+Mo|MØ_mod	0.745883	1e-10
SELL_SELPLG	CD16+Mo|MØ_mod	-2.36587	1e-10
SPN_SIGLEC1	CD16+Mo|MØ_mod	-0.988504	1e-10
C5AR1_RPS19	CD16+Mo|MØ_mod	2.53854	1e-10
FPR3_HEBP1	CD16+Mo|MØ_mod	-1.73216	1e-10
MERTK_GAS6	CD16+Mo|MØ_mod	-0.268817	1e-10
LAIR1_LILRB4	CD16+Mo|MØ_mod	-1.28279	1e-10
ICAM1_aMb2 complex	CD16+Mo|MØ_mod	-0.75877	1e-10
IL1 receptor_IL1RN	CD16+Mo|MØ_mod	-1.60823	1e-10
IL1 receptor inhibitor_IL1RN	CD16+Mo|MØ_mod	-0.724993	1e-10
TGFB1_TGFbeta receptor1	CD16+Mo|MØ_mod	-1.11716	1e-10
LGALS9_CD44	CD16+Mo|PC0_vent	-0.625934	1e-10
FFAR2_FAM3C	CD16+Mo|PC0_vent	-2.2109	1e-10
HLA-C_FAM3C	CD16+Mo|PC0_vent	1.52005	1e-10
LAMP1_FAM3C	CD16+Mo|PC0_vent	-1.24127	1e-10
CD74_MIF	CD16+Mo|PC0_vent	2.68167	1e-10
TNFRSF1A_GRN	CD16+Mo|PC0_vent	-1.21759	1e-10
TNFRSF1B_GRN	CD16+Mo|PC0_vent	-0.0543923	1e-10
CD74_COPA	CD16+Mo|PC0_vent	2.62761	1e-10
CD74_APP	CD16+Mo|PC0_vent	2.64178	1e-10
NRP2_PGF	CD16+Mo|PC0_vent	-2.191	1e-10
TNFSF10_RIPK1	CD16+Mo|PC0_vent	-2.04692	1e-10
CD46_JAG1	CD16+Mo|PC0_vent	-1.49818	1e-10
LGALS9_LRP1	CD16+Mo|PC0_vent	-0.905088	1e-10
LGALS9_CD47	CD16+Mo|PC0_vent	-0.937878	1e-10
SIRPA_CD47	CD16+Mo|PC0_vent	-2.23107	1e-10
LGALS9_PTPRK	CD16+Mo|PC0_vent	-0.424688	1e-10
EREG_EGFR	CD16+Mo|PC0_vent	-0.100051	1e-10
SEMA4A_PLXND1	CD16+Mo|PC0_vent	-2.68966	1e-10
VEGFA_FLT1	CD16+Mo|PC0_vent	-0.880976	1e-10
PECAM1_CD38	CD16+Mo|PC0_vent	-0.590745	1e-10
C5AR1_RPS19	CD16+Mo|PC0_vent	1.74244	1e-10
MERTK_GAS6	CD16+Mo|PC0_vent	-0.181149	1e-10
CMKLR1_RARRES2	CD16+Mo|PC0_vent	-2.13289	1e-10
LGALS9_CD44	CD16+Mo|PC7_atria	-0.103147	1e-10
TGFB1_TGFBR3	CD16+Mo|PC7_atria	-1.02034	1e-10
FFAR2_FAM3C	CD16+Mo|PC7_atria	-2.24469	1e-10
HLA-C_FAM3C	CD16+Mo|PC7_atria	1.51803	1e-10
LAMP1_FAM3C	CD16+Mo|PC7_atria	-1.25498	1e-10
CD74_MIF	CD16+Mo|PC7_atria	2.69131	1e-10
TNFRSF1A_GRN	CD16+Mo|PC7_atria	-1.35476	1e-10
TNFRSF1B_GRN	CD16+Mo|PC7_atria	-0.114035	1e-10
CD74_COPA	CD16+Mo|PC7_atria	2.64478	1e-10
CD74_APP	CD16+Mo|PC7_atria	2.65168	1e-10
GRN_SORT1	CD16+Mo|PC7_atria	0.0648829	1e-10
TNFSF10_RIPK1	CD16+Mo|PC7_atria	-1.84684	1e-10
CD46_JAG1	CD16+Mo|PC7_atria	-0.988504	1e-10
LGALS9_LRP1	CD16+Mo|PC7_atria	-0.99137	1e-10
LGALS9_CD47	CD16+Mo|PC7_atria	-0.99137	1e-10
LGALS9_PTPRK	CD16+Mo|PC7_atria	-0.375197	1e-10
EREG_EGFR	CD16+Mo|PC7_atria	0.015783	1e-10
SEMA4A_PLXND1	CD16+Mo|PC7_atria	-2.00578	1e-10
CD55_ADGRE5	CD16+Mo|PC7_atria	0.27262	1e-10
PECAM1_CD38	CD16+Mo|PC7_atria	-0.873027	1e-10
C5AR1_RPS19	CD16+Mo|PC7_atria	1.78073	1e-10
MERTK_GAS6	CD16+Mo|PC7_atria	-0.405451	1e-10
CMKLR1_RARRES2	CD16+Mo|PC7_atria	-1.42275	1e-10
LGALS9_CD44	CD16+Mo|SMC11_art	-0.766112	1e-10
TGFB1_TGFBR3	CD16+Mo|SMC11_art	-1.17462	1e-10
FFAR2_FAM3C	CD16+Mo|SMC11_art	-2.39593	1e-10
HLA-C_FAM3C	CD16+Mo|SMC11_art	1.50741	1e-10
LAMP1_FAM3C	CD16+Mo|SMC11_art	-1.32916	1e-10
CD74_MIF	CD16+Mo|SMC11_art	2.7583	1e-10
TNFRSF1A_GRN	CD16+Mo|SMC11_art	-1.29336	1e-10
TNFRSF1B_GRN	CD16+Mo|SMC11_art	-0.0877334	1e-10
CD74_COPA	CD16+Mo|SMC11_art	2.63993	1e-10
CD74_APP	CD16+Mo|SMC11_art	2.66015	1e-10
NRP1_PGF	CD16+Mo|SMC11_art	-0.118727	1e-10
NRP2_PGF	CD16+Mo|SMC11_art	-0.971431	1e-10
CCL4L2_VSIR	CD16+Mo|SMC11_art	-1.28279	1e-10
GRN_SORT1	CD16+Mo|SMC11_art	0.289244	1e-10
COPA_SORT1	CD16+Mo|SMC11_art	-0.957356	1e-10
LGALS9_DAG1	CD16+Mo|SMC11_art	-0.988504	1e-10
TNFSF10_RIPK1	CD16+Mo|SMC11_art	-2.05289	1e-10
HLA-DRB1_OGN	CD16+Mo|SMC11_art	1.74373	1e-10
CD46_JAG1	CD16+Mo|SMC11_art	-0.790859	1e-10
LGALS9_LRP1	CD16+Mo|SMC11_art	-1.02621	1e-10
LGALS9_CD47	CD16+Mo|SMC11_art	-0.706041	1e-10
SIRPA_CD47	CD16+Mo|SMC11_art	-1.71786	1e-10
LGALS9_PTPRK	CD16+Mo|SMC11_art	-0.481969	1e-10
EREG_ERBB4	CD16+Mo|SMC11_art	0.120352	1e-10
EREG_EGFR	CD16+Mo|SMC11_art	-0.0174171	1e-10
SEMA4A_PLXND1	CD16+Mo|SMC11_art	-2.88897	1e-10
CD55_ADGRE5	CD16+Mo|SMC11_art	0.434028	1e-10
C5AR1_RPS19	CD16+Mo|SMC11_art	2.47871	1e-10
FPR3_HEBP1	CD16+Mo|SMC11_art	-1.94898	1e-10
MERTK_GAS6	CD16+Mo|SMC11_art	-0.298673	1e-10
CMKLR1_RARRES2	CD16+Mo|SMC11_art	-1.36216	1e-10
CX3CR1_CX3CL1	CD16+Mo|SMC11_art	-2.05289	1e-10
THBS1_a3b1 complex	CD16+Mo|SMC11_art	1.28983	1e-10
ACVR_1B2A receptor_INHBA	CD16+Mo|SMC11_art	-2.33643	1e-10
TGFB1_TGFbeta receptor1	CD16+Mo|SMC11_art	-1.08927	1e-10
TGFB1_TGFbeta receptor2	CD16+Mo|SMC11_art	-1.20756	1e-10
FFAR2_FAM3C	CD16+Mo|SMC6_basic	-2.17137	1e-10
HLA-C_FAM3C	CD16+Mo|SMC6_basic	1.52306	1e-10
LAMP1_FAM3C	CD16+Mo|SMC6_basic	-1.22095	1e-10
CD74_MIF	CD16+Mo|SMC6_basic	2.73075	1e-10
TNFRSF1A_GRN	CD16+Mo|SMC6_basic	-1.25154	1e-10
TNFRSF1B_GRN	CD16+Mo|SMC6_basic	-0.0694519	1e-10
CD74_COPA	CD16+Mo|SMC6_basic	2.63087	1e-10
CD74_APP	CD16+Mo|SMC6_basic	2.65352	1e-10
NRP1_PGF	CD16+Mo|SMC6_basic	0.204141	1e-10
NRP2_PGF	CD16+Mo|SMC6_basic	-0.430509	1e-10
CCL4L2_VSIR	CD16+Mo|SMC6_basic	-1.24811	1e-10
GRN_SORT1	CD16+Mo|SMC6_basic	0.238787	1e-10
COPA_SORT1	CD16+Mo|SMC6_basic	-1.08009	1e-10
LGALS9_DAG1	CD16+Mo|SMC6_basic	-1.01742	1e-10
TNFSF10_RIPK1	CD16+Mo|SMC6_basic	-1.99424	1e-10
CD46_JAG1	CD16+Mo|SMC6_basic	-0.862496	1e-10
LGALS9_LRP1	CD16+Mo|SMC6_basic	-0.965784	1e-10
LGALS9_CD47	CD16+Mo|SMC6_basic	-0.821126	1e-10
SIRPA_CD47	CD16+Mo|SMC6_basic	-1.96016	1e-10
LGALS9_PTPRK	CD16+Mo|SMC6_basic	-0.510457	1e-10
PLXNB2_PTN	CD16+Mo|SMC6_basic	-1.8625	1e-10
EREG_EGFR	CD16+Mo|SMC6_basic	-0.129734	1e-10
SEMA4A_PLXND1	CD16+Mo|SMC6_basic	-2.7084	1e-10
CD55_ADGRE5	CD16+Mo|SMC6_basic	0.275007	1e-10
C5AR1_RPS19	CD16+Mo|SMC6_basic	2.13783	1e-10
FPR3_HEBP1	CD16+Mo|SMC6_basic	-2.21759	1e-10
MERTK_GAS6	CD16+Mo|SMC6_basic	-0.347399	1e-10
CMKLR1_RARRES2	CD16+Mo|SMC6_basic	-2.07097	1e-10
THBS1_a3b1 complex	CD16+Mo|SMC6_basic	1.2558	1e-10
IL6 receptor_IL6	CD16+Mo|SMC6_basic	-1.31115	1e-10
LGALS9_CD44	CD16+Mo|Stromal4	-0.662004	1e-10
TGFB1_TGFBR3	CD16+Mo|Stromal4	-1.19429	1e-10
FFAR2_FAM3C	CD16+Mo|Stromal4	-1.662	1e-10
HLA-C_FAM3C	CD16+Mo|Stromal4	1.56949	1e-10
LAMP1_FAM3C	CD16+Mo|Stromal4	-0.935117	1e-10
CD74_MIF	CD16+Mo|Stromal4	2.75061	1e-10
TNFRSF1A_GRN	CD16+Mo|Stromal4	-0.75877	1e-10
TNFRSF1B_GRN	CD16+Mo|Stromal4	0.168642	1e-10
CD74_COPA	CD16+Mo|Stromal4	2.64939	1e-10
CD44_HBEGF	CD16+Mo|Stromal4	0.235114	1e-10
CD74_APP	CD16+Mo|Stromal4	2.82049	1e-10
CD44_SELE	CD16+Mo|Stromal4	0.413594	1e-10
NRP1_VEGFA	CD16+Mo|Stromal4	-0.0306192	1e-10
NRP2_VEGFA	CD16+Mo|Stromal4	-0.813499	1e-10
NRP1_PGF	CD16+Mo|Stromal4	-0.428566	1e-10
NRP2_PGF	CD16+Mo|Stromal4	-1.59074	1e-10
NRP2_SEMA3F	CD16+Mo|Stromal4	-2.51457	1e-10
CCL4L2_VSIR	CD16+Mo|Stromal4	-0.628162	1e-10
GRN_SORT1	CD16+Mo|Stromal4	0.0607392	1e-10
LGALS9_DAG1	CD16+Mo|Stromal4	-0.982791	1e-10
PLXNB2_SEMA4C	CD16+Mo|Stromal4	-2.01742	1e-10
TNFSF10_RIPK1	CD16+Mo|Stromal4	-2.03505	1e-10
NOTCH2_DLL4	CD16+Mo|Stromal4	-1.11092	1e-10
NOTCH2_JAG2	CD16+Mo|Stromal4	-1.45008	1e-10
CD46_JAG1	CD16+Mo|Stromal4	-0.826233	1e-10
LGALS9_LRP1	CD16+Mo|Stromal4	-0.902389	1e-10
LGALS9_CD47	CD16+Mo|Stromal4	-0.588574	1e-10
SIRPA_CD47	CD16+Mo|Stromal4	-1.49005	1e-10
LGALS9_PTPRK	CD16+Mo|Stromal4	-0.608232	1e-10
TNFRSF10B_TNFSF10	CD16+Mo|Stromal4	-0.632629	1e-10
VEGFA_KDR	CD16+Mo|Stromal4	-0.821126	1e-10
MIF_TNFRSF14	CD16+Mo|Stromal4	-1.15521	1e-10
TNFSF10_TNFRSF10D	CD16+Mo|Stromal4	-1.9771	1e-10
MIF_TNFRSF10D	CD16+Mo|Stromal4	-1.2723	1e-10
EREG_EGFR	CD16+Mo|Stromal4	-0.114035	1e-10
SEMA4A_PLXND1	CD16+Mo|Stromal4	-2.13924	1e-10
VEGFA_FLT1	CD16+Mo|Stromal4	0.871844	1e-10
CSF1R_CSF1	CD16+Mo|Stromal4	-0.968605	1e-10
SELL_CD34	CD16+Mo|Stromal4	-0.531156	1e-10
PECAM1_CD38	CD16+Mo|Stromal4	-0.92139	1e-10
C5AR1_RPS19	CD16+Mo|Stromal4	2.80777	1e-10
FPR3_HEBP1	CD16+Mo|Stromal4	-1.81097	1e-10
IL15_IL15RA	CD16+Mo|Stromal4	-2.58208	1e-10
MERTK_GAS6	CD16+Mo|Stromal4	-0.0262051	1e-10
CMKLR1_RARRES2	CD16+Mo|Stromal4	-2.00578	1e-10
CX3CR1_CX3CL1	CD16+Mo|Stromal4	-0.997117	1e-10
ACVR_1B2A receptor_INHBB	CD16+Mo|Stromal4	-2.64386	1e-10
IL6 receptor_IL6	CD16+Mo|Stromal4	-0.270556	1e-10
NECTIN2_NECTIN3	CD16+Mo|aCM1	-2.45008	1e-10
TGFB1_TGFBR3	CD16+Mo|aCM1	-0.913216	1e-10
CD74_COPA	CD16+Mo|aCM1	2.6487	1e-10
CD74_APP	CD16+Mo|aCM1	2.66015	1e-10
NRP2_VEGFA	CD16+Mo|aCM1	-1.93236	1e-10
NRP1_SEMA3A	CD16+Mo|aCM1	-0.558517	1e-10
NRP2_SEMA3C	CD16+Mo|aCM1	-1.91594	1e-10
CCL3_IDE	CD16+Mo|aCM1	0.461529	1e-10
GRN_SORT1	CD16+Mo|aCM1	0.296311	1e-10
COPA_SORT1	CD16+Mo|aCM1	-0.943416	1e-10
FAM3C_CLEC2D	CD16+Mo|aCM1	-1.95456	1e-10
TNFSF10_RIPK1	CD16+Mo|aCM1	-1.92139	1e-10
LGALS9_CD47	CD16+Mo|aCM1	-0.710756	1e-10
SIRPA_CD47	CD16+Mo|aCM1	-1.72738	1e-10
LGALS9_PTPRK	CD16+Mo|aCM1	0.16092	1e-10
EREG_ERBB4	CD16+Mo|aCM1	1.01293	1e-10
EREG_EGFR	CD16+Mo|aCM1	-0.0985055	1e-10
MERTK_GAS6	CD16+Mo|aCM1	-0.516636	1e-10
THBS1_a3b1 complex	CD16+Mo|aCM1	1.24975	1e-10
TGFB1_TGFbeta receptor2	CD16+Mo|aCM1	-1.0145	1e-10
NECTIN2_NECTIN3	CD16+Mo|aCM2	-2.38836	1e-10
TGFB1_TGFBR3	CD16+Mo|aCM2	-0.873027	1e-10
FFAR2_BMP10	CD16+Mo|aCM2	-2.52284	1e-10
CD74_COPA	CD16+Mo|aCM2	2.65122	1e-10
CD74_APP	CD16+Mo|aCM2	2.6581	1e-10
NRP2_VEGFA	CD16+Mo|aCM2	-2.00578	1e-10
NRP1_SEMA3A	CD16+Mo|aCM2	-0.405451	1e-10
NRP2_SEMA3C	CD16+Mo|aCM2	-1.8625	1e-10
CCL3_IDE	CD16+Mo|aCM2	0.463622	1e-10
GRN_SORT1	CD16+Mo|aCM2	0.265437	1e-10
COPA_SORT1	CD16+Mo|aCM2	-1.0145	1e-10
FAM3C_CLEC2D	CD16+Mo|aCM2	-1.67116	1e-10
LGALS9_DAG1	CD16+Mo|aCM2	-0.951764	1e-10
TNFSF10_RIPK1	CD16+Mo|aCM2	-1.8365	1e-10
LGALS9_LRP1	CD16+Mo|aCM2	-1.00868	1e-10
LGALS9_CD47	CD16+Mo|aCM2	-0.595097	1e-10
SIRPA_CD47	CD16+Mo|aCM2	-1.50226	1e-10
LGALS9_PTPRK	CD16+Mo|aCM2	0.266637	1e-10
EREG_ERBB4	CD16+Mo|aCM2	1.11036	1e-10
EREG_EGFR	CD16+Mo|aCM2	-0.0816138	1e-10
MERTK_GAS6	CD16+Mo|aCM2	-0.407364	1e-10
DSC2_DSG2	CD16+Mo|aCM2	-2.9771	1e-10
THBS1_a3b1 complex	CD16+Mo|aCM2	1.26364	1e-10
TGFB1_TGFbeta receptor2	CD16+Mo|aCM2	-1.1016	1e-10
TGFB1_TGFBR3	CD16+Mo|aCM3	-1.05589	1e-10
FFAR2_BMP10	CD16+Mo|aCM3	-2.35845	1e-10
CD74_COPA	CD16+Mo|aCM3	2.6526	1e-10
CD74_APP	CD16+Mo|aCM3	2.65421	1e-10
NRP2_VEGFA	CD16+Mo|aCM3	-1.80088	1e-10
NRP2_SEMA3C	CD16+Mo|aCM3	-1.82113	1e-10
CCL4_SLC7A1	CD16+Mo|aCM3	0.195348	1e-10
CCL3_IDE	CD16+Mo|aCM3	0.41684	1e-10
GRN_SORT1	CD16+Mo|aCM3	0.380729	1e-10
COPA_SORT1	CD16+Mo|aCM3	-0.751465	1e-10
LGALS9_DAG1	CD16+Mo|aCM3	-0.985645	1e-10
TNFSF10_RIPK1	CD16+Mo|aCM3	-1.95456	1e-10
LGALS9_MET	CD16+Mo|aCM3	-0.979942	1e-10
LGALS9_CD47	CD16+Mo|aCM3	-0.771027	1e-10
SIRPA_CD47	CD16+Mo|aCM3	-1.85204	1e-10
LGALS9_PTPRK	CD16+Mo|aCM3	0.0621217	1e-10
EREG_ERBB4	CD16+Mo|aCM3	1.00504	1e-10
EREG_EGFR	CD16+Mo|aCM3	-0.0262051	1e-10
MERTK_GAS6	CD16+Mo|aCM3	-0.498179	1e-10
TNFRSF1B_GRN	CD16+Mo|aCM4	-0.150401	1e-10
CD74_COPA	CD16+Mo|aCM4	2.65535	1e-10
CD74_APP	CD16+Mo|aCM4	2.65237	1e-10
NRP1_SEMA3A	CD16+Mo|aCM4	-0.494109	1e-10
CCL3_IDE	CD16+Mo|aCM4	0.45628	1e-10
GRN_SORT1	CD16+Mo|aCM4	0.27739	1e-10
COPA_SORT1	CD16+Mo|aCM4	-0.988504	1e-10
FAM3C_CLEC2D	CD16+Mo|aCM4	-1.97143	1e-10
LGALS9_DAG1	CD16+Mo|aCM4	-0.957356	1e-10
TNFSF10_RIPK1	CD16+Mo|aCM4	-1.81604	1e-10
LGALS9_MET	CD16+Mo|aCM4	-0.997117	1e-10
LGALS9_CD47	CD16+Mo|aCM4	-0.685014	1e-10
SIRPA_CD47	CD16+Mo|aCM4	-1.67577	1e-10
LGALS9_PTPRK	CD16+Mo|aCM4	0.221568	1e-10
EREG_ERBB4	CD16+Mo|aCM4	0.978928	1e-10
EREG_EGFR	CD16+Mo|aCM4	-0.0558912	1e-10
MERTK_GAS6	CD16+Mo|aCM4	-0.373327	1e-10
DSC2_DSG2	CD16+Mo|aCM4	-2.73697	1e-10
TGFB1_TGFbeta receptor1	CD16+Mo|aCM4	-1.152	1e-10
TGFB1_TGFbeta receptor2	CD16+Mo|aCM4	-1.00868	1e-10
CD74_COPA	CD16+Mo|aCM5	2.67987	1e-10
CD74_APP	CD16+Mo|aCM5	2.67672	1e-10
NRP1_SEMA3A	CD16+Mo|aCM5	-0.516636	1e-10
CCL3_IDE	CD16+Mo|aCM5	0.400538	1e-10
GRN_SORT1	CD16+Mo|aCM5	0.172488	1e-10
COPA_SORT1	CD16+Mo|aCM5	-1.25498	1e-10
LGALS9_DAG1	CD16+Mo|aCM5	-0.732165	1e-10
TNFSF10_RIPK1	CD16+Mo|aCM5	-1.52699	1e-10
LGALS9_CD47	CD16+Mo|aCM5	-0.608232	1e-10
SIRPA_CD47	CD16+Mo|aCM5	-1.52699	1e-10
LGALS9_PTPRK	CD16+Mo|aCM5	0.16092	1e-10
EREG_ERBB4	CD16+Mo|aCM5	0.896853	1e-10
EREG_EGFR	CD16+Mo|aCM5	0.228973	1e-10
CD55_ADGRE5	CD16+Mo|aCM5	0.35727	1e-10
MERTK_GAS6	CD16+Mo|aCM5	-0.579922	1e-10
THBS1_a3b1 complex	CD16+Mo|aCM5	1.2461	1e-10
IL7 receptor_IL7	CD16+Mo|aCM5	-2.17788	1e-10
TGFB1_TGFbeta receptor2	CD16+Mo|aCM5	-1.05289	1e-10
TGFB1_TGFBR3	CD16+Mo|vCM1	-0.78339	1e-10
CD74_COPA	CD16+Mo|vCM1	2.63715	1e-10
CD74_APP	CD16+Mo|vCM1	2.64847	1e-10
NRP2_VEGFA	CD16+Mo|vCM1	-2.02327	1e-10
NRP2_SEMA3C	CD16+Mo|vCM1	-1.53533	1e-10
CCL3_IDE	CD16+Mo|vCM1	0.437228	1e-10
GRN_SORT1	CD16+Mo|vCM1	0.217851	1e-10
COPA_SORT1	CD16+Mo|vCM1	-1.13606	1e-10
LGALS9_DAG1	CD16+Mo|vCM1	-0.867752	1e-10
TNFSF10_RIPK1	CD16+Mo|vCM1	-1.93788	1e-10
LGALS9_CD47	CD16+Mo|vCM1	-0.915936	1e-10
SIRPA_CD47	CD16+Mo|vCM1	-2.18442	1e-10
LGALS9_PTPRK	CD16+Mo|vCM1	0.182692	1e-10
EREG_ERBB4	CD16+Mo|vCM1	0.704872	1e-10
MERTK_GAS6	CD16+Mo|vCM1	-0.492079	1e-10
THBS1_a3b1 complex	CD16+Mo|vCM1	1.23756	1e-10
TGFB1_TGFbeta receptor2	CD16+Mo|vCM1	-1.11716	1e-10
TGFB1_TGFBR3	CD16+Mo|vCM2	-0.694321	1e-10
CD74_COPA	CD16+Mo|vCM2	2.64039	1e-10
CD74_APP	CD16+Mo|vCM2	2.65741	1e-10
NRP2_VEGFA	CD16+Mo|vCM2	-1.9771	1e-10
NRP2_SEMA3C	CD16+Mo|vCM2	-1.32554	1e-10
CCL3_IDE	CD16+Mo|vCM2	0.464668	1e-10
GRN_SORT1	CD16+Mo|vCM2	0.244887	1e-10
COPA_SORT1	CD16+Mo|vCM2	-1.06492	1e-10
LGALS9_DAG1	CD16+Mo|vCM2	-0.841663	1e-10
TNFSF10_RIPK1	CD16+Mo|vCM2	-1.95456	1e-10
LGALS9_LRP1	CD16+Mo|vCM2	-0.875672	1e-10
LGALS9_CD47	CD16+Mo|vCM2	-0.818579	1e-10
SIRPA_CD47	CD16+Mo|vCM2	-1.95456	1e-10
LGALS9_PTPRK	CD16+Mo|vCM2	0.337996	1e-10
EREG_ERBB4	CD16+Mo|vCM2	0.855192	1e-10
MERTK_GAS6	CD16+Mo|vCM2	-0.488026	1e-10
THBS1_a3b1 complex	CD16+Mo|vCM2	1.24001	1e-10
TGFB1_TGFbeta receptor2	CD16+Mo|vCM2	-1.05589	1e-10
TGFB1_TGFBR3	CD16+Mo|vCM3	-0.937878	1e-10
CD74_COPA	CD16+Mo|vCM3	2.64363	1e-10
CD74_APP	CD16+Mo|vCM3	2.64962	1e-10
NRP2_SEMA3C	CD16+Mo|vCM3	-1.31115	1e-10
CCL4_SLC7A1	CD16+Mo|vCM3	0.129613	1e-10
CCL3_IDE	CD16+Mo|vCM3	0.412511	1e-10
GRN_SORT1	CD16+Mo|vCM3	0.350497	1e-10
COPA_SORT1	CD16+Mo|vCM3	-0.818579	1e-10
LGALS9_DAG1	CD16+Mo|vCM3	-0.913216	1e-10
TNFSF10_RIPK1	CD16+Mo|vCM3	-1.8997	1e-10
LGALS9_CD47	CD16+Mo|vCM3	-0.926865	1e-10
SIRPA_CD47	CD16+Mo|vCM3	-2.20423	1e-10
LGALS9_PTPRK	CD16+Mo|vCM3	0.0257376	1e-10
EREG_ERBB4	CD16+Mo|vCM3	0.603122	1e-10
MERTK_GAS6	CD16+Mo|vCM3	-0.531156	1e-10
THBS1_a3b1 complex	CD16+Mo|vCM3	1.26364	1e-10
TGFB1_TGFbeta receptor2	CD16+Mo|vCM3	-1.074	1e-10
TGFB1_TGFBR3	CD16+Mo|vCM4	-0.753896	1e-10
CD74_COPA	CD16+Mo|vCM4	2.6397	1e-10
CD74_APP	CD16+Mo|vCM4	2.65145	1e-10
NRP2_VEGFA	CD16+Mo|vCM4	-1.46594	1e-10
NRP2_SEMA3C	CD16+Mo|vCM4	-1.43831	1e-10
CCL4L2_VSIR	CD16+Mo|vCM4	-1.39973	1e-10
CCL3_IDE	CD16+Mo|vCM4	0.454176	1e-10
GRN_SORT1	CD16+Mo|vCM4	0.260628	1e-10
COPA_SORT1	CD16+Mo|vCM4	-1.02621	1e-10
LGALS9_DAG1	CD16+Mo|vCM4	-0.816037	1e-10
TNFSF10_RIPK1	CD16+Mo|vCM4	-1.84684	1e-10
CCL3L1_DPP4	CD16+Mo|vCM4	-1.35107	1e-10
CXCL2_DPP4	CD16+Mo|vCM4	-0.741783	1e-10
LGALS9_LRP1	CD16+Mo|vCM4	-0.994241	1e-10
LGALS9_CD47	CD16+Mo|vCM4	-0.846843	1e-10
SIRPA_CD47	CD16+Mo|vCM4	-2.01742	1e-10
LGALS9_PTPRK	CD16+Mo|vCM4	0.147958	1e-10
EREG_ERBB4	CD16+Mo|vCM4	0.67084	1e-10
CD55_ADGRE5	CD16+Mo|vCM4	0.271426	1e-10
FPR3_HEBP1	CD16+Mo|vCM4	-2.152	1e-10
MERTK_GAS6	CD16+Mo|vCM4	-0.388355	1e-10
THBS1_a3b1 complex	CD16+Mo|vCM4	1.24123	1e-10
TGFB1_TGFbeta receptor2	CD16+Mo|vCM4	-1.13289	1e-10
NECTIN2_NECTIN3	CD16+Mo|vCM5	-2.15843	1e-10
TGFB1_TGFBR3	CD16+Mo|vCM5	-0.715486	1e-10
CD74_COPA	CD16+Mo|vCM5	2.6339	1e-10
CD74_APP	CD16+Mo|vCM5	2.65673	1e-10
NRP2_SEMA3C	CD16+Mo|vCM5	-1.71312	1e-10
CCL3_IDE	CD16+Mo|vCM5	0.510962	1e-10
GRN_SORT1	CD16+Mo|vCM5	0.27262	1e-10
COPA_SORT1	CD16+Mo|vCM5	-1	1e-10
LGALS9_DAG1	CD16+Mo|vCM5	-0.951764	1e-10
TNFSF10_RIPK1	CD16+Mo|vCM5	-1.73697	1e-10
LGALS9_MET	CD16+Mo|vCM5	-1.04097	1e-10
LGALS9_CD47	CD16+Mo|vCM5	-0.913216	1e-10
LGALS9_PTPRK	CD16+Mo|vCM5	0.254594	1e-10
EREG_ERBB4	CD16+Mo|vCM5	0.685267	1e-10
EREG_EGFR	CD16+Mo|vCM5	-0.110916	1e-10
CD55_ADGRE5	CD16+Mo|vCM5	0.370722	1e-10
PECAM1_CD38	CD16+Mo|vCM5	-1.14561	1e-10
MERTK_GAS6	CD16+Mo|vCM5	-0.432455	1e-10
THBS1_a3b1 complex	CD16+Mo|vCM5	1.26544	1e-10
TGFB1_TGFbeta receptor1	CD16+Mo|vCM5	-1.14561	1e-10
LGALS9_CD44	CD16+Mo|DOCK4+MΦ1	-0.411195	1e-10
TNFRSF1A_GRN	CD16+Mo|DOCK4+MΦ1	-1.2723	1e-10
TNFRSF1B_GRN	CD16+Mo|DOCK4+MΦ1	-0.0785637	1e-10
CD74_COPA	CD16+Mo|DOCK4+MΦ1	2.64893	1e-10
HLA-DPB1_TNFSF13B	CD16+Mo|DOCK4+MΦ1	1.36065	1e-10
TFRC_TNFSF13B	CD16+Mo|DOCK4+MΦ1	-0.749038	1e-10
CD40_TNFSF13B	CD16+Mo|DOCK4+MΦ1	-2.54793	1e-10
CD74_APP	CD16+Mo|DOCK4+MΦ1	2.69844	1e-10
CCL4L2_VSIR	CD16+Mo|DOCK4+MΦ1	-1.49411	1e-10
HLA-F_LILRB2	CD16+Mo|DOCK4+MΦ1	-1.61706	1e-10
GRN_SORT1	CD16+Mo|DOCK4+MΦ1	0.0538064	1e-10
LGALS9_LRP1	CD16+Mo|DOCK4+MΦ1	-0.746616	1e-10
LGALS9_CD47	CD16+Mo|DOCK4+MΦ1	-0.96016	1e-10
LGALS9_COLEC12	CD16+Mo|DOCK4+MΦ1	-0.145605	1e-10
LGALS9_HAVCR2	CD16+Mo|DOCK4+MΦ1	-0.756331	1e-10
TNFSF10_TNFRSF10D	CD16+Mo|DOCK4+MΦ1	-2.04692	1e-10
MIF_TNFRSF10D	CD16+Mo|DOCK4+MΦ1	-1.31473	1e-10
SEMA4A_PLXND1	CD16+Mo|DOCK4+MΦ1	-2.80591	1e-10
ANXA1_FPR1	CD16+Mo|DOCK4+MΦ1	0.678072	1e-10
ANXA1_FPR3	CD16+Mo|DOCK4+MΦ1	0.668119	1e-10
CD55_ADGRE5	CD16+Mo|DOCK4+MΦ1	0.308011	1e-10
PTPRC_MRC1	CD16+Mo|DOCK4+MΦ1	1.76341	1e-10
ALOX5_ALOX5AP	CD16+Mo|DOCK4+MΦ1	-1.17788	1e-10
SPN_SIGLEC1	CD16+Mo|DOCK4+MΦ1	-1.75147	1e-10
MERTK_GAS6	CD16+Mo|DOCK4+MΦ1	-0.545824	1e-10
ICAM1_aMb2 complex	CD16+Mo|DOCK4+MΦ1	-1.1047	1e-10
TGFB1_TGFbeta receptor1	CD16+Mo|DOCK4+MΦ1	-0.997117	1e-10
SPP1_CD44	CD16+Mo|DOCK4+MΦ2	1.61306	1e-10
LGALS9_CD44	CD16+Mo|DOCK4+MΦ2	1.70354	1e-10
ICAM1_AREG	CD16+Mo|DOCK4+MΦ2	0.681674	1e-10
TNFRSF1B_GRN	CD16+Mo|DOCK4+MΦ2	-0.107803	1e-10
CD74_COPA	CD16+Mo|DOCK4+MΦ2	2.71875	1e-10
CD44_HBEGF	CD16+Mo|DOCK4+MΦ2	0.305679	1e-10
HLA-DPB1_TNFSF13B	CD16+Mo|DOCK4+MΦ2	1.39835	1e-10
TFRC_TNFSF13B	CD16+Mo|DOCK4+MΦ2	-0.592919	1e-10
CD40_TNFSF13B	CD16+Mo|DOCK4+MΦ2	-2.06492	1e-10
CD74_APP	CD16+Mo|DOCK4+MΦ2	2.90958	1e-10
NRP2_VEGFA	CD16+Mo|DOCK4+MΦ2	-1.49005	1e-10
HLA-F_LILRB2	CD16+Mo|DOCK4+MΦ2	-1.29336	1e-10
HLA-F_LILRB1	CD16+Mo|DOCK4+MΦ2	-1.49818	1e-10
CCL4_SLC7A1	CD16+Mo|DOCK4+MΦ2	0.144046	1e-10
CCL3_IDE	CD16+Mo|DOCK4+MΦ2	0.396159	1e-10
FAM3C_CLEC2D	CD16+Mo|DOCK4+MΦ2	-2.33643	1e-10
TNFSF10_RIPK1	CD16+Mo|DOCK4+MΦ2	-1.31833	1e-10
CCL3_CCR1	CD16+Mo|DOCK4+MΦ2	0.519039	1e-10
CCL5_CCR1	CD16+Mo|DOCK4+MΦ2	-1.40736	1e-10
CCL3L1_CCR1	CD16+Mo|DOCK4+MΦ2	-0.968605	1e-10
LGALS9_LRP1	CD16+Mo|DOCK4+MΦ2	-0.0785637	1e-10
LGALS9_CD47	CD16+Mo|DOCK4+MΦ2	-0.554273	1e-10
SIRPA_CD47	CD16+Mo|DOCK4+MΦ2	-1.42663	1e-10
LGALS9_COLEC12	CD16+Mo|DOCK4+MΦ2	0.387363	1e-10
LGALS9_HAVCR2	CD16+Mo|DOCK4+MΦ2	-0.123434	1e-10
PLXNB2_SEMA4D	CD16+Mo|DOCK4+MΦ2	-2.07704	1e-10
CD72_SEMA4D	CD16+Mo|DOCK4+MΦ2	-2.42663	1e-10
MIF_TNFRSF14	CD16+Mo|DOCK4+MΦ2	-0.913216	1e-10
TNFSF10_TNFRSF10D	CD16+Mo|DOCK4+MΦ2	-0.33825	1e-10
MIF_TNFRSF10D	CD16+Mo|DOCK4+MΦ2	-0.0724828	1e-10
SEMA4A_PLXND1	CD16+Mo|DOCK4+MΦ2	-2.29336	1e-10
ICAM3_CD209	CD16+Mo|DOCK4+MΦ2	-2.09542	1e-10
VEGFA_FLT1	CD16+Mo|DOCK4+MΦ2	-0.62371	1e-10
ANXA1_FPR1	CD16+Mo|DOCK4+MΦ2	0.744161	1e-10
ANXA1_FPR3	CD16+Mo|DOCK4+MΦ2	0.679874	1e-10
CD55_ADGRE5	CD16+Mo|DOCK4+MΦ2	0.528071	1e-10
PTPRC_MRC1	CD16+Mo|DOCK4+MΦ2	2.22157	1e-10
SPN_SIGLEC1	CD16+Mo|DOCK4+MΦ2	-0.9771	1e-10
PECAM1_CD38	CD16+Mo|DOCK4+MΦ2	-0.974262	1e-10
MERTK_GAS6	CD16+Mo|DOCK4+MΦ2	-0.547932	1e-10
LAIR1_LILRB4	CD16+Mo|DOCK4+MΦ2	-1.3474	1e-10
ICAM1_aMb2 complex	CD16+Mo|DOCK4+MΦ2	-0.274041	1e-10
ICAM1_aXb2 complex	CD16+Mo|DOCK4+MΦ2	-0.134477	1e-10
IL1 receptor_IL1B	CD16+Mo|DOCK4+MΦ2	-1.09542	1e-10
IL1 receptor inhibitor_IL1B	CD16+Mo|DOCK4+MΦ2	-0.424688	1e-10
IL7 receptor_IL7	CD16+Mo|DOCK4+MΦ2	-0.12658	1e-10
TGFB1_TGFbeta receptor1	CD16+Mo|DOCK4+MΦ2	-0.924125	1e-10
TGFB1_TGFbeta receptor2	CD16+Mo|DOCK4+MΦ2	-0.985645	1e-10
PGRMC2_CCL4L2	FB1|CD16+Mo	-1.486	1e-10
EGFR_TGFB1	FB1|CD16+Mo	0.288063	1e-10
EGFR_MIF	FB1|CD16+Mo	0.249749	1e-10
EGFR_AREG	FB1|CD16+Mo	1.56413	1e-10
EGFR_GRN	FB1|CD16+Mo	0.865523	1e-10
TNFRSF1A_GRN	FB1|CD16+Mo	0.191563	1e-10
EGFR_COPA	FB1|CD16+Mo	0.155749	1e-10
EGFR_HBEGF	FB1|CD16+Mo	0.329985	1e-10
CD44_HBEGF	FB1|CD16+Mo	-1.04394	1e-10
FAM3C_CLEC2D	FB1|CD16+Mo	-2.25154	1e-10
JAG1_NOTCH2	FB1|CD16+Mo	-1.64837	1e-10
DLK1_NOTCH2	FB1|CD16+Mo	-1.1078	1e-10
CXCL12_CXCR4	FB1|CD16+Mo	0.975997	1e-10
CSF1_SIRPA	FB1|CD16+Mo	-2.24469	1e-10
LRP6_CKLF	FB1|CD16+Mo	-1.53116	1e-10
C3_C3AR1	FB1|CD16+Mo	0.39835	1e-10
ANXA1_FPR1	FB1|CD16+Mo	-0.0558912	1e-10
ANXA1_FPR2	FB1|CD16+Mo	-1.09851	1e-10
APP_FPR2	FB1|CD16+Mo	-0.506353	1e-10
CD55_ADGRE5	FB1|CD16+Mo	-0.888969	1e-10
CD99_PILRA	FB1|CD16+Mo	-0.590745	1e-10
PDGFRA_PDGFC	FB1|CD16+Mo	-1.63935	1e-10
LTBR_LTB	FB1|CD16+Mo	-1.95456	1e-10
FN1_a4b1 complex	FB1|CD16+Mo	-0.347399	1e-10
PLA2G2A_a4b1 complex	FB1|CD16+Mo	1.90149	1e-10
FN1_a5b1 complex	FB1|CD16+Mo	-0.378944	1e-10
PLA2G2A_a5b1 complex	FB1|CD16+Mo	1.8953	1e-10
FBN1_a5b1 complex	FB1|CD16+Mo	-0.0218044	1e-10
FN1_aVb5 complex	FB1|CD16+Mo	-0.32916	1e-10
C3_aMb2 complex	FB1|CD16+Mo	0.0786098	1e-10
JAM3_aMb2 complex	FB1|CD16+Mo	-1.71312	1e-10
LIFR_OSM	FB1|CD16+Mo	-1.44222	1e-10
OSMR_OSM	FB1|CD16+Mo	-1.18442	1e-10
CD47_SIRB1 complex	FB1|CD16+Mo	-2.31473	1e-10
TGFB1_TGFBR3	FB1|FB1	-0.28279	1e-10
EGFR_TGFB1	FB1|FB1	-0.140826	1e-10
EGFR_GRN	FB1|FB1	-0.101598	1e-10
EGFR_COPA	FB1|FB1	0.0894982	1e-10
IGF1_IGF1R	FB1|FB1	-0.878321	1e-10
PTN_PTPRS	FB1|FB1	0.077243	1e-10
ACKR3_CXCL12	FB1|FB1	-1.15843	1e-10
FGFR1_FGF7	FB1|FB1	-0.628162	1e-10
JAG1_NOTCH2	FB1|FB1	-2.01159	1e-10
DLK1_NOTCH2	FB1|FB1	-1.34373	1e-10
PROS1_AXL	FB1|FB1	-1.5649	1e-10
PDGFRB_PDGFD	FB1|FB1	0.27023	1e-10
AXL_IL15RA	FB1|FB1	-1.36216	1e-10
COL6A6_a11b1 complex	FB1|FB1	-2.16488	1e-10
COL1A1_a11b1 complex	FB1|FB1	-1.69432	1e-10
COL3A1_a11b1 complex	FB1|FB1	-0.943416	1e-10
COL4A1_a11b1 complex	FB1|FB1	0.145351	1e-10
FN1_a11b1 complex	FB1|FB1	-0.336428	1e-10
COL5A2_a11b1 complex	FB1|FB1	-0.463947	1e-10
COL1A2_a11b1 complex	FB1|FB1	-0.316528	1e-10
COL4A2_a11b1 complex	FB1|FB1	0.288063	1e-10
COL6A1_a11b1 complex	FB1|FB1	-0.176251	1e-10
COL6A2_a11b1 complex	FB1|FB1	0.445727	1e-10
COL6A3_a11b1 complex	FB1|FB1	0.441483	1e-10
COL5A1_a11b1 complex	FB1|FB1	-1.61706	1e-10
COL5A3_a11b1 complex	FB1|FB1	-1.40354	1e-10
COL8A1_a11b1 complex	FB1|FB1	-0.592919	1e-10
COL15A1_a11b1 complex	FB1|FB1	-0.226004	1e-10
COL18A1_a11b1 complex	FB1|FB1	-1.72738	1e-10
COL4A4_a11b1 complex	FB1|FB1	-0.360305	1e-10
COL4A3_a11b1 complex	FB1|FB1	-0.935117	1e-10
COL14A1_a11b1 complex	FB1|FB1	-2.60823	1e-10
COL24A1_a11b1 complex	FB1|FB1	-2.30045	1e-10
COL12A1_a11b1 complex	FB1|FB1	-1.56064	1e-10
FN1_a5b1 complex	FB1|FB1	-0.176251	1e-10
PLA2G2A_a5b1 complex	FB1|FB1	1.9396	1e-10
FBN1_a5b1 complex	FB1|FB1	0.138814	1e-10
FN1_aVb5 complex	FB1|FB1	-0.304006	1e-10
PDGFR complex_PDGFD	FB1|FB1	-0.0800879	1e-10
TGFB1_TGFBR3	FB1|FB2	0.462576	1e-10
JAM3_JAM3	FB1|FB2	-2.41889	1e-10
EGFR_TGFB1	FB1|FB2	-0.086201	1e-10
EGFR_COPA	FB1|FB2	0.259423	1e-10
IGF1_IGF1R	FB1|FB2	-0.325539	1e-10
FAM3C_CLEC2D	FB1|FB2	-2.45008	1e-10
PTN_PTPRS	FB1|FB2	0.793272	1e-10
ACKR3_CXCL12	FB1|FB2	-1.74178	1e-10
FGFR1_FGF7	FB1|FB2	-0.362158	1e-10
JAG1_NOTCH2	FB1|FB2	-1.61264	1e-10
DLK1_NOTCH2	FB1|FB2	-1.08314	1e-10
NGF_NGFR	FB1|FB2	-1.82623	1e-10
PROS1_AXL	FB1|FB2	-1.09542	1e-10
PDGFRB_PDGFD	FB1|FB2	0.248535	1e-10
AXL_IL15RA	FB1|FB2	-1.31473	1e-10
COL6A6_a11b1 complex	FB1|FB2	-1.56064	1e-10
COL1A1_a11b1 complex	FB1|FB2	-1.23447	1e-10
COL3A1_a11b1 complex	FB1|FB2	-0.652901	1e-10
COL4A1_a11b1 complex	FB1|FB2	0.289244	1e-10
FN1_a11b1 complex	FB1|FB2	-0.139236	1e-10
COL5A2_a11b1 complex	FB1|FB2	-0.249822	1e-10
COL1A2_a11b1 complex	FB1|FB2	-0.123434	1e-10
COL4A2_a11b1 complex	FB1|FB2	0.418999	1e-10
COL6A1_a11b1 complex	FB1|FB2	0	1e-10
COL6A2_a11b1 complex	FB1|FB2	0.56267	1e-10
COL6A3_a11b1 complex	FB1|FB2	0.558757	1e-10
COL5A1_a11b1 complex	FB1|FB2	-1.17788	1e-10
COL5A3_a11b1 complex	FB1|FB2	-1.01742	1e-10
COL8A1_a11b1 complex	FB1|FB2	-0.360305	1e-10
COL15A1_a11b1 complex	FB1|FB2	-0.0424568	1e-10
COL18A1_a11b1 complex	FB1|FB2	-1.26188	1e-10
COL4A4_a11b1 complex	FB1|FB2	-0.16004	1e-10
COL4A3_a11b1 complex	FB1|FB2	-0.646112	1e-10
COL14A1_a11b1 complex	FB1|FB2	-1.8365	1e-10
COL24A1_a11b1 complex	FB1|FB2	-1.6529	1e-10
COL12A1_a11b1 complex	FB1|FB2	-1.13924	1e-10
COL6A6_a1b1 complex	FB1|FB2	-1.89432	1e-10
COL1A1_a1b1 complex	FB1|FB2	-1.49411	1e-10
COL3A1_a1b1 complex	FB1|FB2	-0.821126	1e-10
COL4A1_a1b1 complex	FB1|FB2	0.204141	1e-10
COL5A2_a1b1 complex	FB1|FB2	-0.375197	1e-10
COL1A2_a1b1 complex	FB1|FB2	-0.236164	1e-10
COL4A2_a1b1 complex	FB1|FB2	0.341417	1e-10
COL6A1_a1b1 complex	FB1|FB2	-0.104697	1e-10
COL6A2_a1b1 complex	FB1|FB2	0.492622	1e-10
COL6A3_a1b1 complex	FB1|FB2	0.488515	1e-10
COL5A1_a1b1 complex	FB1|FB2	-1.42663	1e-10
COL5A3_a1b1 complex	FB1|FB2	-1.23786	1e-10
COL8A1_a1b1 complex	FB1|FB2	-0.496142	1e-10
COL15A1_a1b1 complex	FB1|FB2	-0.150401	1e-10
COL4A4_a1b1 complex	FB1|FB2	-0.277534	1e-10
COL4A3_a1b1 complex	FB1|FB2	-0.813499	1e-10
COL24A1_a1b1 complex	FB1|FB2	-2.01159	1e-10
COL12A1_a1b1 complex	FB1|FB2	-1.37707	1e-10
FN1_a5b1 complex	FB1|FB2	-0.147202	1e-10
PLA2G2A_a5b1 complex	FB1|FB2	1.94636	1e-10
FBN1_a5b1 complex	FB1|FB2	0.16221	1e-10
FN1_aVb1 complex	FB1|FB2	-0.194295	1e-10
FN1_aVb5 complex	FB1|FB2	-0.12658	1e-10
LAMC1_a7b1 complex	FB1|FB2	0.368489	1e-10
TGFB1_TGFbeta receptor1	FB1|FB2	-2.22432	1e-10
PDGFR complex_PDGFD	FB1|FB2	-0.107803	1e-10
TGFB1_TGFBR3	FB1|FB3	0.151859	1e-10
JAM3_JAM3	FB1|FB3	-2.06492	1e-10
LAMP1_FAM3C	FB1|FB3	-1.74178	1e-10
EGFR_TGFB1	FB1|FB3	0.178874	1e-10
EGFR_MIF	FB1|FB3	-0.0320936	1e-10
EGFR_GRN	FB1|FB3	-0.115597	1e-10
EGFR_COPA	FB1|FB3	0.288063	1e-10
CSF1_SLC7A1	FB1|FB3	-2.06492	1e-10
IGF1_IGF1R	FB1|FB3	0.0635029	1e-10
PTN_PTPRS	FB1|FB3	0.543991	1e-10
ACKR3_CXCL12	FB1|FB3	-1.15521	1e-10
FGFR1_FGF7	FB1|FB3	0.49774	1e-10
JAG1_NOTCH2	FB1|FB3	-1.63935	1e-10
DLK1_NOTCH2	FB1|FB3	-1.09851	1e-10
EPHA3_EFNA5	FB1|FB3	-0.859876	1e-10
NGF_NTRK1	FB1|FB3	-1.84166	1e-10
NGF_NGFR	FB1|FB3	-1.7084	1e-10
CSF1_SIRPA	FB1|FB3	-2.57347	1e-10
VEGFA_EPHB2	FB1|FB3	-2.08314	1e-10
PROS1_AXL	FB1|FB3	-0.0923402	1e-10
PDGFRB_PDGFD	FB1|FB3	-0.152003	1e-10
AXL_IL15RA	FB1|FB3	-1.39593	1e-10
COL6A6_a11b1 complex	FB1|FB3	-1.93236	1e-10
COL1A1_a11b1 complex	FB1|FB3	-1.52284	1e-10
COL3A1_a11b1 complex	FB1|FB3	-0.83908	1e-10
COL4A1_a11b1 complex	FB1|FB3	0.195348	1e-10
FN1_a11b1 complex	FB1|FB3	-0.26708	1e-10
COL5A2_a11b1 complex	FB1|FB3	-0.388355	1e-10
COL1A2_a11b1 complex	FB1|FB3	-0.248108	1e-10
COL4A2_a11b1 complex	FB1|FB3	0.333424	1e-10
COL6A1_a11b1 complex	FB1|FB3	-0.115597	1e-10
COL6A2_a11b1 complex	FB1|FB3	0.486457	1e-10
COL6A3_a11b1 complex	FB1|FB3	0.481299	1e-10
COL5A1_a11b1 complex	FB1|FB3	-1.45403	1e-10
COL5A3_a11b1 complex	FB1|FB3	-1.26188	1e-10
COL8A1_a11b1 complex	FB1|FB3	-0.510457	1e-10
COL15A1_a11b1 complex	FB1|FB3	-0.161653	1e-10
COL18A1_a11b1 complex	FB1|FB3	-1.55216	1e-10
COL4A4_a11b1 complex	FB1|FB3	-0.289827	1e-10
COL4A3_a11b1 complex	FB1|FB3	-0.831358	1e-10
COL14A1_a11b1 complex	FB1|FB3	-2.30045	1e-10
COL24A1_a11b1 complex	FB1|FB3	-2.05289	1e-10
COL12A1_a11b1 complex	FB1|FB3	-1.40354	1e-10
COL3A1_a1b1 complex	FB1|FB3	-0.891643	1e-10
COL4A1_a1b1 complex	FB1|FB3	0.169925	1e-10
COL5A2_a1b1 complex	FB1|FB3	-0.428566	1e-10
COL1A2_a1b1 complex	FB1|FB3	-0.284546	1e-10
COL4A2_a1b1 complex	FB1|FB3	0.309176	1e-10
COL6A1_a1b1 complex	FB1|FB3	-0.147202	1e-10
COL6A2_a1b1 complex	FB1|FB3	0.464668	1e-10
COL6A3_a1b1 complex	FB1|FB3	0.46048	1e-10
COL5A1_a1b1 complex	FB1|FB3	-1.53952	1e-10
COL5A3_a1b1 complex	FB1|FB3	-1.33643	1e-10
COL8A1_a1b1 complex	FB1|FB3	-0.554273	1e-10
COL15A1_a1b1 complex	FB1|FB3	-0.195946	1e-10
COL4A4_a1b1 complex	FB1|FB3	-0.327348	1e-10
COL4A3_a1b1 complex	FB1|FB3	-0.883635	1e-10
COL12A1_a1b1 complex	FB1|FB3	-1.486	1e-10
FN1_a5b1 complex	FB1|FB3	0.137504	1e-10
PLA2G2A_a5b1 complex	FB1|FB3	2.01828	1e-10
FBN1_a5b1 complex	FB1|FB3	0.396159	1e-10
FN1_aVb1 complex	FB1|FB3	0.311503	1e-10
FN1_aVb5 complex	FB1|FB3	-0.26708	1e-10
ACVR_1A2A receptor_INHBA	FB1|FB3	-1.41889	1e-10
ACVR_1B2A receptor_INHBA	FB1|FB3	-1.2969	1e-10
IL6 receptor_IL6	FB1|FB3	-1.32554	1e-10
LIFR_LIF	FB1|FB3	-1.53952	1e-10
TGFB1_TGFbeta receptor1	FB1|FB3	-2.21759	1e-10
PDGFR complex_PDGFD	FB1|FB3	-0.641604	1e-10
TGFB1_TGFBR3	FB1|FB4	-0.859876	1e-10
JAM3_JAM3	FB1|FB4	-2.46594	1e-10
LAMP1_FAM3C	FB1|FB4	-1.69432	1e-10
EGFR_TGFB1	FB1|FB4	0.00575927	1e-10
EGFR_MIF	FB1|FB4	-0.00433459	1e-10
EGFR_GRN	FB1|FB4	-0.011588	1e-10
EGFR_COPA	FB1|FB4	0.261832	1e-10
IGF1_IGF1R	FB1|FB4	-0.85726	1e-10
PTN_PTPRS	FB1|FB4	-0.0846703	1e-10
ACKR3_CXCL12	FB1|FB4	-1.18115	1e-10
FGFR1_FGF7	FB1|FB4	-0.997117	1e-10
JAG1_NOTCH2	FB1|FB4	-1.37333	1e-10
DLK1_NOTCH2	FB1|FB4	-0.913216	1e-10
NGF_NGFR	FB1|FB4	-1.61706	1e-10
PDGFRB_PDGFD	FB1|FB4	0.206643	1e-10
PDGFRA_PDGFC	FB1|FB4	-1.85726	1e-10
AXL_IL15RA	FB1|FB4	-1.61706	1e-10
COL6A6_a11b1 complex	FB1|FB4	-1.43831	1e-10
COL1A1_a11b1 complex	FB1|FB4	-1.13606	1e-10
COL3A1_a11b1 complex	FB1|FB4	-0.586406	1e-10
COL4A1_a11b1 complex	FB1|FB4	0.324235	1e-10
FN1_a11b1 complex	FB1|FB4	-0.0923402	1e-10
COL5A2_a11b1 complex	FB1|FB4	-0.199255	1e-10
COL1A2_a11b1 complex	FB1|FB4	-0.077041	1e-10
COL4A2_a11b1 complex	FB1|FB4	0.451013	1e-10
COL6A1_a11b1 complex	FB1|FB4	0.0426443	1e-10
COL6A2_a11b1 complex	FB1|FB4	0.591679	1e-10
COL6A3_a11b1 complex	FB1|FB4	0.587845	1e-10
COL5A1_a11b1 complex	FB1|FB4	-1.08314	1e-10
COL5A3_a11b1 complex	FB1|FB4	-0.932361	1e-10
COL8A1_a11b1 complex	FB1|FB4	-0.305788	1e-10
COL15A1_a11b1 complex	FB1|FB4	0.00144197	1e-10
COL18A1_a11b1 complex	FB1|FB4	-1.16165	1e-10
COL4A4_a11b1 complex	FB1|FB4	-0.112475	1e-10
COL4A3_a11b1 complex	FB1|FB4	-0.579922	1e-10
COL14A1_a11b1 complex	FB1|FB4	-1.68966	1e-10
COL24A1_a11b1 complex	FB1|FB4	-1.52284	1e-10
COL12A1_a11b1 complex	FB1|FB4	-1.04692	1e-10
COL3A1_a1b1 complex	FB1|FB4	-0.997117	1e-10
COL4A1_a1b1 complex	FB1|FB4	0.120352	1e-10
COL5A2_a1b1 complex	FB1|FB4	-0.504305	1e-10
COL1A2_a1b1 complex	FB1|FB4	-0.352916	1e-10
COL4A2_a1b1 complex	FB1|FB4	0.264236	1e-10
COL6A1_a1b1 complex	FB1|FB4	-0.209228	1e-10
COL6A2_a1b1 complex	FB1|FB4	0.424385	1e-10
COL6A3_a1b1 complex	FB1|FB4	0.420078	1e-10
COL5A1_a1b1 complex	FB1|FB4	-1.7084	1e-10
COL5A3_a1b1 complex	FB1|FB4	-1.48197	1e-10
COL8A1_a1b1 complex	FB1|FB4	-0.637109	1e-10
COL15A1_a1b1 complex	FB1|FB4	-0.260152	1e-10
COL4A4_a1b1 complex	FB1|FB4	-0.397828	1e-10
COL4A3_a1b1 complex	FB1|FB4	-0.988504	1e-10
COL12A1_a1b1 complex	FB1|FB4	-1.64837	1e-10
FN1_a5b1 complex	FB1|FB4	-0.253257	1e-10
PLA2G2A_a5b1 complex	FB1|FB4	1.9222	1e-10
FBN1_a5b1 complex	FB1|FB4	0.077243	1e-10
FN1_aVb1 complex	FB1|FB4	0.123004	1e-10
FN1_aVb5 complex	FB1|FB4	-0.179515	1e-10
TGFB1_TGFbeta receptor1	FB1|FB4	-2.2723	1e-10
PDGFR complex_PDGFD	FB1|FB4	-0.161653	1e-10
TGFB1_TGFBR3	FB1|FB5	-0.260152	1e-10
JAM3_JAM3	FB1|FB5	-2.24469	1e-10
LAMP1_FAM3C	FB1|FB5	-1.486	1e-10
EGFR_TGFB1	FB1|FB5	-0.115597	1e-10
EGFR_MIF	FB1|FB5	0.434028	1e-10
EGFR_GRN	FB1|FB5	0.246104	1e-10
TNFRSF1A_GRN	FB1|FB5	-0.985645	1e-10
EGFR_COPA	FB1|FB5	0.0243197	1e-10
PTN_PTPRS	FB1|FB5	-0.123434	1e-10
ACKR3_CXCL12	FB1|FB5	-0.0573917	1e-10
CD46_JAG1	FB1|FB5	-1.49411	1e-10
FGFR1_FGF7	FB1|FB5	-0.325539	1e-10
JAG1_NOTCH2	FB1|FB5	-1.85726	1e-10
DLK1_NOTCH2	FB1|FB5	-1.24811	1e-10
CSF1_SIRPA	FB1|FB5	-2.64386	1e-10
LRP6_CKLF	FB1|FB5	-2.53952	1e-10
PROS1_AXL	FB1|FB5	-0.416962	1e-10
PDGFRB_PDGFD	FB1|FB5	-0.550043	1e-10
AXL_IL15RA	FB1|FB5	-1.37707	1e-10
COL6A6_a11b1 complex	FB1|FB5	-1.81097	1e-10
COL1A1_a11b1 complex	FB1|FB5	-1.43051	1e-10
COL3A1_a11b1 complex	FB1|FB5	-0.780909	1e-10
COL4A1_a11b1 complex	FB1|FB5	0.22404	1e-10
FN1_a11b1 complex	FB1|FB5	-0.227692	1e-10
COL5A2_a11b1 complex	FB1|FB5	-0.345564	1e-10
COL1A2_a11b1 complex	FB1|FB5	-0.210897	1e-10
COL4A2_a11b1 complex	FB1|FB5	0.359521	1e-10
COL6A1_a11b1 complex	FB1|FB5	-0.0800879	1e-10
COL6A2_a11b1 complex	FB1|FB5	0.508936	1e-10
COL6A3_a11b1 complex	FB1|FB5	0.504875	1e-10
COL5A1_a11b1 complex	FB1|FB5	-1.36587	1e-10
COL5A3_a11b1 complex	FB1|FB5	-1.18442	1e-10
COL8A1_a11b1 complex	FB1|FB5	-0.463947	1e-10
COL15A1_a11b1 complex	FB1|FB5	-0.125006	1e-10
COL18A1_a11b1 complex	FB1|FB5	-1.46196	1e-10
COL4A4_a11b1 complex	FB1|FB5	-0.249822	1e-10
COL4A3_a11b1 complex	FB1|FB5	-0.773491	1e-10
COL14A1_a11b1 complex	FB1|FB5	-2.14561	1e-10
COL24A1_a11b1 complex	FB1|FB5	-1.92139	1e-10
COL12A1_a11b1 complex	FB1|FB5	-1.32193	1e-10
FN1_a5b1 complex	FB1|FB5	-0.0892673	1e-10
PLA2G2A_a5b1 complex	FB1|FB5	1.96014	1e-10
FBN1_a5b1 complex	FB1|FB5	0.209141	1e-10
FN1_aVb5 complex	FB1|FB5	-0.215915	1e-10
BMR1A_ACR2A_BMP4	FB1|FB5	-2.59074	1e-10
PDGFR complex_PDGFD	FB1|FB5	-1.24127	1e-10
TGFB1_TGFBR3	FB1|FB6	0.530071	1e-10
JAM3_JAM3	FB1|FB6	-2.04097	1e-10
EGFR_TGFB1	FB1|FB6	0.0398403	1e-10
EGFR_COPA	FB1|FB6	0.333424	1e-10
IGF1_IGF1R	FB1|FB6	-0.018878	1e-10
FAM3C_CLEC2D	FB1|FB6	-2.30045	1e-10
PTN_PTPRS	FB1|FB6	0.358396	1e-10
CD46_JAG1	FB1|FB6	-1.2109	1e-10
FGFR1_FGF7	FB1|FB6	-0.625934	1e-10
JAG1_NOTCH2	FB1|FB6	-1.47393	1e-10
DLK1_NOTCH2	FB1|FB6	-0.982791	1e-10
DLK1_NOTCH3	FB1|FB6	-0.962969	1e-10
ANGPT2_TEK	FB1|FB6	-2.16488	1e-10
NGF_NTRK1	FB1|FB6	-1.80591	1e-10
VEGFA_FLT1	FB1|FB6	-0.516636	1e-10
PROS1_AXL	FB1|FB6	-0.761213	1e-10
PDGFRB_PDGFD	FB1|FB6	0.649845	1e-10
AXL_IL15RA	FB1|FB6	-1.29336	1e-10
COL6A6_a11b1 complex	FB1|FB6	-1.23107	1e-10
COL1A1_a11b1 complex	FB1|FB6	-0.965784	1e-10
COL3A1_a11b1 complex	FB1|FB6	-0.467932	1e-10
COL4A1_a11b1 complex	FB1|FB6	0.388465	1e-10
FN1_a11b1 complex	FB1|FB6	-0.00723157	1e-10
COL5A2_a11b1 complex	FB1|FB6	-0.107803	1e-10
COL1A2_a11b1 complex	FB1|FB6	0.00863031	1e-10
COL4A2_a11b1 complex	FB1|FB6	0.509949	1e-10
COL6A1_a11b1 complex	FB1|FB6	0.121679	1e-10
COL6A2_a11b1 complex	FB1|FB6	0.646163	1e-10
COL6A3_a11b1 complex	FB1|FB6	0.641546	1e-10
COL5A1_a11b1 complex	FB1|FB6	-0.91866	1e-10
COL5A3_a11b1 complex	FB1|FB6	-0.78339	1e-10
COL8A1_a11b1 complex	FB1|FB6	-0.207561	1e-10
COL15A1_a11b1 complex	FB1|FB6	0.0813396	1e-10
COL18A1_a11b1 complex	FB1|FB6	-0.985645	1e-10
COL4A4_a11b1 complex	FB1|FB6	-0.0262051	1e-10
COL4A3_a11b1 complex	FB1|FB6	-0.461959	1e-10
COL14A1_a11b1 complex	FB1|FB6	-1.44615	1e-10
COL24A1_a11b1 complex	FB1|FB6	-1.30401	1e-10
COL12A1_a11b1 complex	FB1|FB6	-0.883635	1e-10
COL6A6_a1b1 complex	FB1|FB6	-0.473931	1e-10
COL1A1_a1b1 complex	FB1|FB6	-0.311148	1e-10
COL3A1_a1b1 complex	FB1|FB6	0.0243197	1e-10
COL4A1_a1b1 complex	FB1|FB6	0.680774	1e-10
COL5A2_a1b1 complex	FB1|FB6	0.289244	1e-10
COL1A2_a1b1 complex	FB1|FB6	0.377401	1e-10
COL4A2_a1b1 complex	FB1|FB6	0.78073	1e-10
COL6A1_a1b1 complex	FB1|FB6	0.465713	1e-10
COL6A2_a1b1 complex	FB1|FB6	0.893751	1e-10
COL6A3_a1b1 complex	FB1|FB6	0.890641	1e-10
COL5A1_a1b1 complex	FB1|FB6	-0.281036	1e-10
COL5A3_a1b1 complex	FB1|FB6	-0.192645	1e-10
COL8A1_a1b1 complex	FB1|FB6	0.214125	1e-10
COL15A1_a1b1 complex	FB1|FB6	0.435095	1e-10
COL18A1_a1b1 complex	FB1|FB6	-0.325539	1e-10
COL4A4_a1b1 complex	FB1|FB6	0.351628	1e-10
COL4A3_a1b1 complex	FB1|FB6	0.0285692	1e-10
COL14A1_a1b1 complex	FB1|FB6	-0.597278	1e-10
COL24A1_a1b1 complex	FB1|FB6	-0.516636	1e-10
COL12A1_a1b1 complex	FB1|FB6	-0.258425	1e-10
FN1_a5b1 complex	FB1|FB6	-0.0409718	1e-10
PLA2G2A_a5b1 complex	FB1|FB6	1.97159	1e-10
FBN1_a5b1 complex	FB1|FB6	0.248535	1e-10
FN1_a8b1 complex	FB1|FB6	-0.110916	1e-10
FN1_aVb1 complex	FB1|FB6	-0.0454314	1e-10
FN1_aVb5 complex	FB1|FB6	-0.0877334	1e-10
LAMC1_a6b1 complex	FB1|FB6	0.453122	1e-10
LAMC1_a7b1 complex	FB1|FB6	0.538041	1e-10
ACVR1_BMPR2_BMP5	FB1|FB6	-1.51046	1e-10
ACVR_1A2A receptor_BMP5	FB1|FB6	-1.5649	1e-10
BMPR1A_BMPR2_BMP5	FB1|FB6	-1.03505	1e-10
BMR1A_ACR2A_BMP5	FB1|FB6	-1.5649	1e-10
ACVR1_BMPR2_BMP6	FB1|FB6	-2.12029	1e-10
ACVR_1A2A receptor_BMP6	FB1|FB6	-2.20423	1e-10
BMPR1A_BMPR2_BMP6	FB1|FB6	-1.44615	1e-10
BMR1A_ACR2A_BMP6	FB1|FB6	-2.20423	1e-10
PlexinA2_complex1_SEMA3A	FB1|FB6	-2.53952	1e-10
TGFB1_TGFbeta receptor1	FB1|FB6	-2.15843	1e-10
TGFB1_TGFbeta receptor2	FB1|FB6	-2.12029	1e-10
PDGFR complex_PDGFD	FB1|FB6	0.388465	1e-10
TGFB1_TGFBR3	FB1|FB7	0.230203	1e-10
JAM3_JAM3	FB1|FB7	-2.52284	1e-10
EGFR_EGF	FB1|FB7	-0.106249	1e-10
EGFR_TGFB1	FB1|FB7	-0.0335695	1e-10
EGFR_GRN	FB1|FB7	-0.131313	1e-10
EGFR_COPA	FB1|FB7	0.228973	1e-10
IGF1_IGF1R	FB1|FB7	-0.0877334	1e-10
FAM3C_CLEC2D	FB1|FB7	-2.17137	1e-10
PTN_PTPRS	FB1|FB7	0.297485	1e-10
ACKR3_CXCL12	FB1|FB7	-1.58208	1e-10
FGFR1_NCAM1	FB1|FB7	0.185232	1e-10
FGFR1_FGF7	FB1|FB7	-0.816037	1e-10
JAG1_NOTCH2	FB1|FB7	-1.74662	1e-10
DLK1_NOTCH2	FB1|FB7	-1.17137	1e-10
EPHA3_EFNA5	FB1|FB7	0.00288251	1e-10
PROS1_AXL	FB1|FB7	-1.13606	1e-10
PDGFRB_PDGFD	FB1|FB7	0.321928	1e-10
PDGFRA_PDGFC	FB1|FB7	-1.63935	1e-10
AXL_IL15RA	FB1|FB7	-1.25843	1e-10
COL6A6_a11b1 complex	FB1|FB7	-1.94342	1e-10
COL1A1_a11b1 complex	FB1|FB7	-1.53533	1e-10
COL3A1_a11b1 complex	FB1|FB7	-0.844251	1e-10
COL4A1_a11b1 complex	FB1|FB7	0.192825	1e-10
FN1_a11b1 complex	FB1|FB7	-0.270556	1e-10
COL5A2_a11b1 complex	FB1|FB7	-0.394032	1e-10
COL1A2_a11b1 complex	FB1|FB7	-0.253257	1e-10
COL4A2_a11b1 complex	FB1|FB7	0.329985	1e-10
COL6A1_a11b1 complex	FB1|FB7	-0.118727	1e-10
COL6A2_a11b1 complex	FB1|FB7	0.483364	1e-10
COL6A3_a11b1 complex	FB1|FB7	0.479231	1e-10
COL5A1_a11b1 complex	FB1|FB7	-1.46196	1e-10
COL5A3_a11b1 complex	FB1|FB7	-1.2723	1e-10
COL8A1_a11b1 complex	FB1|FB7	-0.516636	1e-10
COL15A1_a11b1 complex	FB1|FB7	-0.166503	1e-10
COL18A1_a11b1 complex	FB1|FB7	-1.5649	1e-10
COL4A4_a11b1 complex	FB1|FB7	-0.293359	1e-10
COL4A3_a11b1 complex	FB1|FB7	-0.836501	1e-10
COL14A1_a11b1 complex	FB1|FB7	-2.31473	1e-10
COL24A1_a11b1 complex	FB1|FB7	-2.06492	1e-10
COL12A1_a11b1 complex	FB1|FB7	-1.41504	1e-10
COL3A1_a1b1 complex	FB1|FB7	-0.8863	1e-10
COL4A1_a1b1 complex	FB1|FB7	0.172488	1e-10
COL5A2_a1b1 complex	FB1|FB7	-0.424688	1e-10
COL1A2_a1b1 complex	FB1|FB7	-0.281036	1e-10
COL4A2_a1b1 complex	FB1|FB7	0.311503	1e-10
COL6A1_a1b1 complex	FB1|FB7	-0.14401	1e-10
COL6A2_a1b1 complex	FB1|FB7	0.466758	1e-10
COL6A3_a1b1 complex	FB1|FB7	0.462576	1e-10
COL8A1_a1b1 complex	FB1|FB7	-0.550043	1e-10
COL15A1_a1b1 complex	FB1|FB7	-0.192645	1e-10
COL4A4_a1b1 complex	FB1|FB7	-0.323733	1e-10
COL4A3_a1b1 complex	FB1|FB7	-0.878321	1e-10
FN1_a3b1 complex	FB1|FB7	-0.401635	1e-10
FN1_a5b1 complex	FB1|FB7	-0.182786	1e-10
PLA2G2A_a5b1 complex	FB1|FB7	1.93772	1e-10
FBN1_a5b1 complex	FB1|FB7	0.133564	1e-10
FN1_aVb1 complex	FB1|FB7	-0.00868224	1e-10
FN1_aVb5 complex	FB1|FB7	-0.172994	1e-10
LAMC1_a7b1 complex	FB1|FB7	0.538041	1e-10
PDGFR complex_PDGFD	FB1|FB7	-0.0144996	1e-10
EGFR_TGFB1	FB1|LYVE1+MØ1	0.266637	1e-10
EGFR_MIF	FB1|LYVE1+MØ1	0.369606	1e-10
EGFR_AREG	FB1|LYVE1+MØ1	1.0115	1e-10
EGFR_GRN	FB1|LYVE1+MØ1	0.906121	1e-10
TNFRSF1A_GRN	FB1|LYVE1+MØ1	0.255803	1e-10
EGFR_COPA	FB1|LYVE1+MØ1	0.182692	1e-10
EGFR_HBEGF	FB1|LYVE1+MØ1	0.24732	1e-10
CD44_HBEGF	FB1|LYVE1+MØ1	-1.26882	1e-10
FAM3C_CLEC2D	FB1|LYVE1+MØ1	-2.11404	1e-10
JAG1_NOTCH2	FB1|LYVE1+MØ1	-1.74662	1e-10
DLK1_NOTCH2	FB1|LYVE1+MØ1	-1.17462	1e-10
CXCL12_CXCR4	FB1|LYVE1+MØ1	-0.142417	1e-10
CSF1_SIRPA	FB1|LYVE1+MØ1	-1.85726	1e-10
LRP6_CKLF	FB1|LYVE1+MØ1	-1.40736	1e-10
COPA_P2RY6	FB1|LYVE1+MØ1	-1.48197	1e-10
C3_C3AR1	FB1|LYVE1+MØ1	0.414677	1e-10
ANXA1_FPR1	FB1|LYVE1+MØ1	-0.818579	1e-10
ANXA1_FPR3	FB1|LYVE1+MØ1	-0.625934	1e-10
CD55_ADGRE5	FB1|LYVE1+MØ1	-1.64386	1e-10
CD99_PILRA	FB1|LYVE1+MØ1	-1.07704	1e-10
PDGFRA_PDGFC	FB1|LYVE1+MØ1	-0.554273	1e-10
AXL_GAS6	FB1|LYVE1+MØ1	-1.15521	1e-10
FN1_a5b1 complex	FB1|LYVE1+MØ1	-0.364013	1e-10
PLA2G2A_a5b1 complex	FB1|LYVE1+MØ1	1.8984	1e-10
FBN1_a5b1 complex	FB1|LYVE1+MØ1	-0.0101344	1e-10
FN1_aVb1 complex	FB1|LYVE1+MØ1	-0.340075	1e-10
FN1_aVb5 complex	FB1|LYVE1+MØ1	-0.204233	1e-10
C3_aMb2 complex	FB1|LYVE1+MØ1	0.171207	1e-10
JAM3_aMb2 complex	FB1|LYVE1+MØ1	-1.4112	1e-10
LIFR_OSM	FB1|LYVE1+MØ1	-1.68966	1e-10
OSMR_OSM	FB1|LYVE1+MØ1	-1.38836	1e-10
TGFB1_TGFbeta receptor1	FB1|LYVE1+MØ1	-1.95456	1e-10
EGFR_TGFB1	FB1|LYVE1+MØ2	-0.0573917	1e-10
EGFR_MIF	FB1|LYVE1+MØ2	0.0328061	1e-10
EGFR_AREG	FB1|LYVE1+MØ2	0.794104	1e-10
EGFR_GRN	FB1|LYVE1+MØ2	0.159629	1e-10
TNFRSF1A_GRN	FB1|LYVE1+MØ2	-1.19429	1e-10
CXCL12_CXCR4	FB1|LYVE1+MØ2	-0.979942	1e-10
LRP6_CKLF	FB1|LYVE1+MØ2	-2.62593	1e-10
C3_C3AR1	FB1|LYVE1+MØ2	-0.0350469	1e-10
PDGFRA_PDGFC	FB1|LYVE1+MØ2	-1.64837	1e-10
C3_aMb2 complex	FB1|LYVE1+MØ2	-0.118727	1e-10
JAM3_aMb2 complex	FB1|LYVE1+MØ2	-2.54793	1e-10
EGFR_TGFB1	FB1|LYVE1+MØ3	0.146655	1e-10
EGFR_MIF	FB1|LYVE1+MØ3	0.125651	1e-10
EGFR_AREG	FB1|LYVE1+MØ3	2.62176	1e-10
EGFR_GRN	FB1|LYVE1+MØ3	0.726831	1e-10
TNFRSF1A_GRN	FB1|LYVE1+MØ3	-0.0365259	1e-10
EGFR_COPA	FB1|LYVE1+MØ3	0.0342157	1e-10
EGFR_HBEGF	FB1|LYVE1+MØ3	0.505891	1e-10
CD44_HBEGF	FB1|LYVE1+MØ3	-0.625934	1e-10
FAM3C_CLEC2D	FB1|LYVE1+MØ3	-2.13289	1e-10
JAG1_NOTCH2	FB1|LYVE1+MØ3	-1.79086	1e-10
DLK1_NOTCH2	FB1|LYVE1+MØ3	-1.20091	1e-10
CXCL12_CXCR4	FB1|LYVE1+MØ3	1.02645	1e-10
CSF1_SIRPA	FB1|LYVE1+MØ3	-1.9885	1e-10
LRP6_CKLF	FB1|LYVE1+MØ3	-1.02327	1e-10
COPA_P2RY6	FB1|LYVE1+MØ3	-1.45799	1e-10
C3_C3AR1	FB1|LYVE1+MØ3	0.407081	1e-10
ANXA1_FPR1	FB1|LYVE1+MØ3	-0.650635	1e-10
ANXA1_FPR3	FB1|LYVE1+MØ3	-0.701342	1e-10
CD55_ADGRE5	FB1|LYVE1+MØ3	-1.64386	1e-10
PDGFRA_PDGFC	FB1|LYVE1+MØ3	-0.785875	1e-10
FN1_a4b1 complex	FB1|LYVE1+MØ3	-0.395929	1e-10
PLA2G2A_a4b1 complex	FB1|LYVE1+MØ3	1.89181	1e-10
FN1_aVb5 complex	FB1|LYVE1+MØ3	-0.318326	1e-10
C3_aMb2 complex	FB1|LYVE1+MØ3	0.077243	1e-10
JAM3_aMb2 complex	FB1|LYVE1+MØ3	-1.71312	1e-10
LIFR_OSM	FB1|LYVE1+MØ3	-1.77103	1e-10
OSMR_OSM	FB1|LYVE1+MØ3	-1.45403	1e-10
TGFB1_TGFbeta receptor1	FB1|LYVE1+MØ3	-2.15843	1e-10
EGFR_TGFB1	FB1|Mast	-0.0846703	1e-10
DLK1_NOTCH2	FB1|Mast	-1.67577	1e-10
LRP6_CKLF	FB1|Mast	-2.45008	1e-10
FN1_a4b1 complex	FB1|Mast	-0.356606	1e-10
PLA2G2A_a4b1 complex	FB1|Mast	1.89995	1e-10
FGF7_FGFR2	FB1|Meso15	-1.34008	1e-10
FGFR1_FGFR2	FB1|Meso15	-1.39973	1e-10
LAMP1_FAM3C	FB1|Meso15	-1.58641	1e-10
EGFR_MIF	FB1|Meso15	0.50284	1e-10
EGFR_GRN	FB1|Meso15	0.00288251	1e-10
EGFR_COPA	FB1|Meso15	0.0482362	1e-10
PTN_PTPRS	FB1|Meso15	-0.279284	1e-10
FGFR1_FGF9	FB1|Meso15	-1.38082	1e-10
DLK1_NOTCH2	FB1|Meso15	-1.38458	1e-10
VEGFD_KDR	FB1|Meso15	-1.01742	1e-10
VEGFA_KDR	FB1|Meso15	-1.31833	1e-10
EPHA3_EFNA5	FB1|Meso15	0.258217	1e-10
PDGFRA_PDGFC	FB1|Meso15	-1.17137	1e-10
FN1_a3b1 complex	FB1|Meso15	-0.351074	1e-10
FN1_aVb1 complex	FB1|Meso15	-0.380822	1e-10
FN1_aVb5 complex	FB1|Meso15	-0.37146	1e-10
BMR1A_ACR2A_BMP2	FB1|Meso15	-2.78588	1e-10
IL6 receptor_IL6	FB1|Meso15	-1.03801	1e-10
LIFR_LIF	FB1|Meso15	-1.86775	1e-10
EGFR_TGFB1	FB1|CD14+Mo	0.210389	1e-10
EGFR_MIF	FB1|CD14+Mo	0.180148	1e-10
EGFR_AREG	FB1|CD14+Mo	2.1375	1e-10
EGFR_GRN	FB1|CD14+Mo	0.914565	1e-10
TNFRSF1A_GRN	FB1|CD14+Mo	0.269033	1e-10
EGFR_COPA	FB1|CD14+Mo	0.190299	1e-10
EGFR_HBEGF	FB1|CD14+Mo	0.395063	1e-10
CD44_HBEGF	FB1|CD14+Mo	-0.880976	1e-10
JAG1_NOTCH2	FB1|CD14+Mo	-2.18442	1e-10
DLK1_NOTCH2	FB1|CD14+Mo	-1.45008	1e-10
CXCL12_CXCR4	FB1|CD14+Mo	0.582074	1e-10
CSF1_SIRPA	FB1|CD14+Mo	-1.95456	1e-10
LRP6_CKLF	FB1|CD14+Mo	-1.47794	1e-10
C3_C3AR1	FB1|CD14+Mo	0.455229	1e-10
ANXA1_FPR1	FB1|CD14+Mo	0.283329	1e-10
ANXA1_FPR2	FB1|CD14+Mo	-0.965784	1e-10
APP_FPR2	FB1|CD14+Mo	-0.41889	1e-10
CD55_ADGRE5	FB1|CD14+Mo	-1.49005	1e-10
CD99_PILRA	FB1|CD14+Mo	-1.07704	1e-10
FN1_a5b1 complex	FB1|CD14+Mo	-0.295128	1e-10
PLA2G2A_a5b1 complex	FB1|CD14+Mo	1.91303	1e-10
FBN1_a5b1 complex	FB1|CD14+Mo	0.0440443	1e-10
C3_aMb2 complex	FB1|CD14+Mo	0.105678	1e-10
JAM3_aMb2 complex	FB1|CD14+Mo	-1.61706	1e-10
LIFR_OSM	FB1|CD14+Mo	-1.43831	1e-10
OSMR_OSM	FB1|CD14+Mo	-1.18115	1e-10
CD47_SIRB1 complex	FB1|CD14+Mo	-2.2723	1e-10
EGFR_TGFB1	FB1|Mo_pi	-0.0454314	1e-10
EGFR_MIF	FB1|Mo_pi	-0.0724828	1e-10
EGFR_AREG	FB1|Mo_pi	0.664483	1e-10
EGFR_GRN	FB1|Mo_pi	0.230203	1e-10
TNFRSF1A_GRN	FB1|Mo_pi	-1.02034	1e-10
EGFR_COPA	FB1|Mo_pi	-0.0306192	1e-10
EGFR_HBEGF	FB1|Mo_pi	-0.0454314	1e-10
CXCL12_CXCR4	FB1|Mo_pi	0.00432161	1e-10
LRP6_CKLF	FB1|Mo_pi	-2.31473	1e-10
C3_C3AR1	FB1|Mo_pi	0.0342157	1e-10
ANXA1_FPR1	FB1|Mo_pi	-1.08927	1e-10
APP_FPR2	FB1|Mo_pi	-0.894322	1e-10
FN1_a4b1 complex	FB1|Mo_pi	-0.394032	1e-10
PLA2G2A_a4b1 complex	FB1|Mo_pi	1.8922	1e-10
C3_aMb2 complex	FB1|Mo_pi	-0.125006	1e-10
JAM3_aMb2 complex	FB1|Mo_pi	-2.58208	1e-10
PGRMC2_CCL4L2	FB1|MØ_AgP	-1.191	1e-10
EGFR_TGFB1	FB1|MØ_AgP	0.269033	1e-10
EGFR_MIF	FB1|MØ_AgP	0.819668	1e-10
EGFR_AREG	FB1|MØ_AgP	1.38239	1e-10
EGFR_GRN	FB1|MØ_AgP	1.50182	1e-10
TNFRSF1A_GRN	FB1|MØ_AgP	1.10568	1e-10
EGFR_COPA	FB1|MØ_AgP	0.0703893	1e-10
EGFR_HBEGF	FB1|MØ_AgP	0.112367	1e-10
DLK1_NOTCH2	FB1|MØ_AgP	-1.5187	1e-10
CXCL12_CXCR4	FB1|MØ_AgP	0.469886	1e-10
CSF1_SIRPA	FB1|MØ_AgP	-1.5187	1e-10
LRP6_CKLF	FB1|MØ_AgP	-0.99137	1e-10
C3_C3AR1	FB1|MØ_AgP	0.594549	1e-10
ANXA1_FPR1	FB1|MØ_AgP	-0.979942	1e-10
ANXA1_FPR3	FB1|MØ_AgP	-0.54372	1e-10
CD55_ADGRE5	FB1|MØ_AgP	-1.59946	1e-10
CD99_PILRA	FB1|MØ_AgP	-0.808437	1e-10
FN1_a5b1 complex	FB1|MØ_AgP	-0.281036	1e-10
PLA2G2A_a5b1 complex	FB1|MØ_AgP	1.91609	1e-10
FBN1_a5b1 complex	FB1|MØ_AgP	0.0551957	1e-10
FN1_aVb5 complex	FB1|MØ_AgP	-0.231075	1e-10
C3_aMb2 complex	FB1|MØ_AgP	-0.00433459	1e-10
JAM3_aMb2 complex	FB1|MØ_AgP	-2.01742	1e-10
LIFR_OSM	FB1|MØ_AgP	-1.71312	1e-10
OSMR_OSM	FB1|MØ_AgP	-1.40354	1e-10
EGFR_TGFB1	FB1|MØ_mod	0.194087	1e-10
EGFR_MIF	FB1|MØ_mod	0.336855	1e-10
EGFR_AREG	FB1|MØ_mod	0.181421	1e-10
EGFR_GRN	FB1|MØ_mod	1.05381	1e-10
TNFRSF1A_GRN	FB1|MØ_mod	0.481299	1e-10
EGFR_COPA	FB1|MØ_mod	0.0426443	1e-10
EGFR_HBEGF	FB1|MØ_mod	0.267835	1e-10
CD44_HBEGF	FB1|MØ_mod	-1.2109	1e-10
DLK1_NOTCH2	FB1|MØ_mod	-1.58641	1e-10
CXCL12_CXCR4	FB1|MØ_mod	-0.351074	1e-10
CSF1_SIRPA	FB1|MØ_mod	-2.07097	1e-10
LRP6_CKLF	FB1|MØ_mod	-1.77596	1e-10
COPA_P2RY6	FB1|MØ_mod	-1.72261	1e-10
C3_C3AR1	FB1|MØ_mod	0.481299	1e-10
ANXA1_FPR1	FB1|MØ_mod	-1.20423	1e-10
ANXA1_FPR3	FB1|MØ_mod	-0.96016	1e-10
PDGFRA_PDGFC	FB1|MØ_mod	-1.62593	1e-10
AXL_GAS6	FB1|MØ_mod	-1.09542	1e-10
FN1_aVb5 complex	FB1|MØ_mod	-0.281036	1e-10
C3_aMb2 complex	FB1|MØ_mod	0.121679	1e-10
JAM3_aMb2 complex	FB1|MØ_mod	-1.5649	1e-10
LIFR_OSM	FB1|MØ_mod	-1.64386	1e-10
OSMR_OSM	FB1|MØ_mod	-1.35107	1e-10
JAM3_JAM3	FB1|PC0_vent	-2.68038	1e-10
EGFR_MIF	FB1|PC0_vent	0.235114	1e-10
EGFR_GRN	FB1|PC0_vent	-0.0380063	1e-10
EGFR_COPA	FB1|PC0_vent	-0.0892673	1e-10
ACKR3_CXCL12	FB1|PC0_vent	-1.47794	1e-10
CD46_JAG1	FB1|PC0_vent	-1.60384	1e-10
JAG1_NOTCH3	FB1|PC0_vent	-0.588574	1e-10
DLK1_NOTCH3	FB1|PC0_vent	-0.302226	1e-10
NGF_NGFR	FB1|PC0_vent	-1.74178	1e-10
PROS1_AXL	FB1|PC0_vent	-1.05589	1e-10
AXL_GAS6	FB1|PC0_vent	-0.943416	1e-10
COL6A6_a1b1 complex	FB1|PC0_vent	-1.31833	1e-10
COL1A1_a1b1 complex	FB1|PC0_vent	-1.03801	1e-10
COL3A1_a1b1 complex	FB1|PC0_vent	-0.518701	1e-10
COL4A1_a1b1 complex	FB1|PC0_vent	0.361768	1e-10
COL5A2_a1b1 complex	FB1|PC0_vent	-0.147202	1e-10
COL1A2_a1b1 complex	FB1|PC0_vent	-0.027675	1e-10
COL4A2_a1b1 complex	FB1|PC0_vent	0.484396	1e-10
COL6A1_a1b1 complex	FB1|PC0_vent	0.0881416	1e-10
COL6A2_a1b1 complex	FB1|PC0_vent	0.62293	1e-10
COL6A3_a1b1 complex	FB1|PC0_vent	0.619178	1e-10
COL5A1_a1b1 complex	FB1|PC0_vent	-0.988504	1e-10
COL5A3_a1b1 complex	FB1|PC0_vent	-0.846843	1e-10
COL8A1_a1b1 complex	FB1|PC0_vent	-0.249822	1e-10
COL15A1_a1b1 complex	FB1|PC0_vent	0.0468403	1e-10
COL18A1_a1b1 complex	FB1|PC0_vent	-1.05889	1e-10
COL4A4_a1b1 complex	FB1|PC0_vent	-0.0634092	1e-10
COL4A3_a1b1 complex	FB1|PC0_vent	-0.510457	1e-10
COL14A1_a1b1 complex	FB1|PC0_vent	-1.54793	1e-10
COL24A1_a1b1 complex	FB1|PC0_vent	-1.39214	1e-10
COL12A1_a1b1 complex	FB1|PC0_vent	-0.951764	1e-10
LAMC1_a7b1 complex	FB1|PC0_vent	0.636915	1e-10
ACVR1_BMPR2_BMP5	FB1|PC0_vent	-1.39214	1e-10
ACVR_1A2A receptor_BMP5	FB1|PC0_vent	-1.44222	1e-10
BMPR1A_BMPR2_BMP5	FB1|PC0_vent	-0.948976	1e-10
BMR1A_ACR2A_BMP5	FB1|PC0_vent	-1.44222	1e-10
JAM3_JAM3	FB1|PC7_atria	-2.50635	1e-10
EGFR_TGFB1	FB1|PC7_atria	-0.103147	1e-10
EGFR_MIF	FB1|PC7_atria	0.286881	1e-10
EGFR_GRN	FB1|PC7_atria	-0.0969617	1e-10
EGFR_COPA	FB1|PC7_atria	0.0214797	1e-10
PTN_PTPRS	FB1|PC7_atria	-0.275786	1e-10
ACKR3_CXCL12	FB1|PC7_atria	-0.655172	1e-10
CD46_JAG1	FB1|PC7_atria	-1.0619	1e-10
FGFR1_FGF7	FB1|PC7_atria	-0.696658	1e-10
JAG1_NOTCH3	FB1|PC7_atria	-0.761213	1e-10
DLK1_NOTCH3	FB1|PC7_atria	-0.442222	1e-10
NGF_NGFR	FB1|PC7_atria	-1.40736	1e-10
PROS1_AXL	FB1|PC7_atria	-0.85726	1e-10
COL6A6_a1b1 complex	FB1|PC7_atria	-0.524915	1e-10
COL1A1_a1b1 complex	FB1|PC7_atria	-0.358454	1e-10
COL3A1_a1b1 complex	FB1|PC7_atria	-0.011588	1e-10
COL4A1_a1b1 complex	FB1|PC7_atria	0.658097	1e-10
COL5A2_a1b1 complex	FB1|PC7_atria	0.258217	1e-10
COL1A2_a1b1 complex	FB1|PC7_atria	0.349365	1e-10
COL4A2_a1b1 complex	FB1|PC7_atria	0.75873	1e-10
COL6A1_a1b1 complex	FB1|PC7_atria	0.439357	1e-10
COL6A2_a1b1 complex	FB1|PC7_atria	0.874207	1e-10
COL6A3_a1b1 complex	FB1|PC7_atria	0.871055	1e-10
COL5A1_a1b1 complex	FB1|PC7_atria	-0.325539	1e-10
COL5A3_a1b1 complex	FB1|PC7_atria	-0.236164	1e-10
COL8A1_a1b1 complex	FB1|PC7_atria	0.181421	1e-10
COL15A1_a1b1 complex	FB1|PC7_atria	0.407081	1e-10
COL18A1_a1b1 complex	FB1|PC7_atria	-0.37146	1e-10
COL4A4_a1b1 complex	FB1|PC7_atria	0.323082	1e-10
COL4A3_a1b1 complex	FB1|PC7_atria	-0.00723157	1e-10
COL14A1_a1b1 complex	FB1|PC7_atria	-0.652901	1e-10
COL24A1_a1b1 complex	FB1|PC7_atria	-0.56918	1e-10
COL12A1_a1b1 complex	FB1|PC7_atria	-0.304006	1e-10
FN1_aVb5 complex	FB1|PC7_atria	-0.302226	1e-10
LAMC1_a7b1 complex	FB1|PC7_atria	0.617298	1e-10
ACVR1_BMPR2_BMP5	FB1|PC7_atria	-2.2723	1e-10
ACVR_1A2A receptor_BMP5	FB1|PC7_atria	-2.37333	1e-10
BMR1A_ACR2A_BMP5	FB1|PC7_atria	-2.37333	1e-10
JAM3_JAM3	FB1|SMC11_art	-2.52284	1e-10
EGFR_MIF	FB1|SMC11_art	0.609755	1e-10
EGFR_GRN	FB1|SMC11_art	-0.0709665	1e-10
EGFR_COPA	FB1|SMC11_art	-0.0101344	1e-10
GRN_SORT1	FB1|SMC11_art	-1.59074	1e-10
COPA_SORT1	FB1|SMC11_art	-1.1078	1e-10
PTN_PTPRS	FB1|SMC11_art	-0.302226	1e-10
CD46_JAG1	FB1|SMC11_art	-0.854649	1e-10
DLK1_NOTCH2	FB1|SMC11_art	-1.49818	1e-10
JAG1_NOTCH3	FB1|SMC11_art	-0.358454	1e-10
DLK1_NOTCH3	FB1|SMC11_art	-0.112475	1e-10
PROS1_AXL	FB1|SMC11_art	-0.971431	1e-10
CD55_ADGRE5	FB1|SMC11_art	-1.85726	1e-10
PDGFRA_PDGFC	FB1|SMC11_art	-1.95456	1e-10
COL6A6_a1b1 complex	FB1|SMC11_art	-0.456009	1e-10
COL1A1_a1b1 complex	FB1|SMC11_art	-0.295128	1e-10
COL3A1_a1b1 complex	FB1|SMC11_art	0.0370307	1e-10
COL4A1_a1b1 complex	FB1|SMC11_art	0.688852	1e-10
COL5A2_a1b1 complex	FB1|SMC11_art	0.299831	1e-10
COL1A2_a1b1 complex	FB1|SMC11_art	0.387363	1e-10
COL4A2_a1b1 complex	FB1|SMC11_art	0.788268	1e-10
COL6A1_a1b1 complex	FB1|SMC11_art	0.475085	1e-10
COL6A2_a1b1 complex	FB1|SMC11_art	0.900722	1e-10
COL6A3_a1b1 complex	FB1|SMC11_art	0.897628	1e-10
COL5A1_a1b1 complex	FB1|SMC11_art	-0.265345	1e-10
COL5A3_a1b1 complex	FB1|SMC11_art	-0.177882	1e-10
COL8A1_a1b1 complex	FB1|SMC11_art	0.225275	1e-10
COL15A1_a1b1 complex	FB1|SMC11_art	0.444667	1e-10
COL18A1_a1b1 complex	FB1|SMC11_art	-0.309359	1e-10
COL4A4_a1b1 complex	FB1|SMC11_art	0.361768	1e-10
COL4A3_a1b1 complex	FB1|SMC11_art	0.041243	1e-10
COL14A1_a1b1 complex	FB1|SMC11_art	-0.577767	1e-10
COL24A1_a1b1 complex	FB1|SMC11_art	-0.498179	1e-10
COL12A1_a1b1 complex	FB1|SMC11_art	-0.244685	1e-10
FN1_a3b1 complex	FB1|SMC11_art	-0.226004	1e-10
FN1_a8b1 complex	FB1|SMC11_art	1.48233	1e-10
FN1_aVb1 complex	FB1|SMC11_art	-0.236164	1e-10
FN1_aVb5 complex	FB1|SMC11_art	-0.254978	1e-10
LAMC1_a7b1 complex	FB1|SMC11_art	0.733788	1e-10
ACVR_1A2A receptor_INHBA	FB1|SMC11_art	-2.32916	1e-10
ACVR_1B2A receptor_INHBA	FB1|SMC11_art	-2.11404	1e-10
JAM3_JAM3	FB1|SMC6_basic	-2.84684	1e-10
EGFR_MIF	FB1|SMC6_basic	0.483364	1e-10
EGFR_GRN	FB1|SMC6_basic	-0.0543923	1e-10
EGFR_COPA	FB1|SMC6_basic	-0.0664274	1e-10
NRP1_PGF	FB1|SMC6_basic	-0.397828	1e-10
COPA_SORT1	FB1|SMC6_basic	-1.24469	1e-10
CD46_JAG1	FB1|SMC6_basic	-0.929611	1e-10
JAG1_NOTCH3	FB1|SMC6_basic	-0.0954196	1e-10
DLK1_NOTCH3	FB1|SMC6_basic	0.112367	1e-10
NGF_NGFR	FB1|SMC6_basic	-1.699	1e-10
LRP6_CKLF	FB1|SMC6_basic	-2.79586	1e-10
PROS1_AXL	FB1|SMC6_basic	-0.336428	1e-10
AXL_GAS6	FB1|SMC6_basic	-1.23786	1e-10
COL6A6_a1b1 complex	FB1|SMC6_basic	-1.62149	1e-10
COL1A1_a1b1 complex	FB1|SMC6_basic	-1.28279	1e-10
COL3A1_a1b1 complex	FB1|SMC6_basic	-0.685014	1e-10
COL4A1_a1b1 complex	FB1|SMC6_basic	0.27262	1e-10
COL5A2_a1b1 complex	FB1|SMC6_basic	-0.274041	1e-10
COL1A2_a1b1 complex	FB1|SMC6_basic	-0.14401	1e-10
COL4A2_a1b1 complex	FB1|SMC6_basic	0.403813	1e-10
COL6A1_a1b1 complex	FB1|SMC6_basic	-0.0203404	1e-10
COL6A2_a1b1 complex	FB1|SMC6_basic	0.549916	1e-10
COL6A3_a1b1 complex	FB1|SMC6_basic	0.54498	1e-10
COL5A1_a1b1 complex	FB1|SMC6_basic	-1.22432	1e-10
COL5A3_a1b1 complex	FB1|SMC6_basic	-1.05889	1e-10
COL8A1_a1b1 complex	FB1|SMC6_basic	-0.386468	1e-10
COL15A1_a1b1 complex	FB1|SMC6_basic	-0.0634092	1e-10
COL18A1_a1b1 complex	FB1|SMC6_basic	-1.31115	1e-10
COL4A4_a1b1 complex	FB1|SMC6_basic	-0.182786	1e-10
COL4A3_a1b1 complex	FB1|SMC6_basic	-0.678072	1e-10
COL14A1_a1b1 complex	FB1|SMC6_basic	-1.9105	1e-10
COL24A1_a1b1 complex	FB1|SMC6_basic	-1.71786	1e-10
COL12A1_a1b1 complex	FB1|SMC6_basic	-1.18115	1e-10
FN1_a3b1 complex	FB1|SMC6_basic	-0.325539	1e-10
FN1_a8b1 complex	FB1|SMC6_basic	0.120352	1e-10
FN1_aVb5 complex	FB1|SMC6_basic	-0.37707	1e-10
LAMC1_a7b1 complex	FB1|SMC6_basic	0.67084	1e-10
ACVR1_BMPR2_BMP5	FB1|SMC6_basic	-2.15843	1e-10
ACVR_1A2A receptor_BMP5	FB1|SMC6_basic	-2.24469	1e-10
BMR1A_ACR2A_BMP5	FB1|SMC6_basic	-2.24469	1e-10
IL6 receptor_IL6	FB1|SMC6_basic	-1.6529	1e-10
JAM3_JAM3	FB1|Stromal4	-2.62593	1e-10
LAMP1_FAM3C	FB1|Stromal4	-1.50635	1e-10
EGFR_TGFB1	FB1|Stromal4	-0.0232698	1e-10
EGFR_MIF	FB1|Stromal4	0.57628	1e-10
EGFR_GRN	FB1|Stromal4	0.181421	1e-10
TNFRSF1A_GRN	FB1|Stromal4	-1.13924	1e-10
EGFR_COPA	FB1|Stromal4	0.0496308	1e-10
EGFR_HBEGF	FB1|Stromal4	-0.0365259	1e-10
CD44_SELE	FB1|Stromal4	-1.48197	1e-10
ACKR3_CXCL12	FB1|Stromal4	-0.533242	1e-10
NOTCH2_DLL4	FB1|Stromal4	-1.3474	1e-10
NOTCH2_JAG2	FB1|Stromal4	-1.76121	1e-10
CD46_JAG1	FB1|Stromal4	-0.891643	1e-10
JAG1_NOTCH4	FB1|Stromal4	-0.701342	1e-10
DLK1_NOTCH4	FB1|Stromal4	-0.394032	1e-10
JAG1_NOTCH3	FB1|Stromal4	-0.520769	1e-10
DLK1_NOTCH3	FB1|Stromal4	-0.246395	1e-10
VEGFD_KDR	FB1|Stromal4	-1.08927	1e-10
VEGFA_KDR	FB1|Stromal4	-1.40736	1e-10
CXCL12_CXCR4	FB1|Stromal4	-1.24469	1e-10
ANGPT2_TEK	FB1|Stromal4	-1.76121	1e-10
VEGFA_FLT1	FB1|Stromal4	0.714575	1e-10
LRP6_CKLF	FB1|Stromal4	-2.30045	1e-10
PROS1_AXL	FB1|Stromal4	-0.888969	1e-10
AXL_IL15RA	FB1|Stromal4	-1.70369	1e-10
AXL_GAS6	FB1|Stromal4	-0.68966	1e-10
COL6A6_a1b1 complex	FB1|Stromal4	0.0648829	1e-10
COL1A1_a1b1 complex	FB1|Stromal4	0.177599	1e-10
COL3A1_a1b1 complex	FB1|Stromal4	0.425459	1e-10
COL4A1_a1b1 complex	FB1|Stromal4	0.947853	1e-10
COL5A2_a1b1 complex	FB1|Stromal4	0.629473	1e-10
COL1A2_a1b1 complex	FB1|Stromal4	0.70044	1e-10
COL4A2_a1b1 complex	FB1|Stromal4	1.03069	1e-10
COL6A1_a1b1 complex	FB1|Stromal4	0.771463	1e-10
COL6A2_a1b1 complex	FB1|Stromal4	1.12697	1e-10
COL6A3_a1b1 complex	FB1|Stromal4	1.12433	1e-10
COL5A1_a1b1 complex	FB1|Stromal4	0.199123	1e-10
COL5A3_a1b1 complex	FB1|Stromal4	0.263034	1e-10
COL8A1_a1b1 complex	FB1|Stromal4	0.570463	1e-10
COL15A1_a1b1 complex	FB1|Stromal4	0.745883	1e-10
COL18A1_a1b1 complex	FB1|Stromal4	0.168642	1e-10
COL4A4_a1b1 complex	FB1|Stromal4	0.678973	1e-10
COL4A3_a1b1 complex	FB1|Stromal4	0.428678	1e-10
COL14A1_a1b1 complex	FB1|Stromal4	-0.018878	1e-10
COL24A1_a1b1 complex	FB1|Stromal4	0.0356239	1e-10
COL12A1_a1b1 complex	FB1|Stromal4	0.215368	1e-10
FN1_a5b1 complex	FB1|Stromal4	-0.274041	1e-10
PLA2G2A_a5b1 complex	FB1|Stromal4	1.91724	1e-10
FBN1_a5b1 complex	FB1|Stromal4	0.0607392	1e-10
FN1_aVb5 complex	FB1|Stromal4	-0.296899	1e-10
LAMC1_a6b1 complex	FB1|Stromal4	0.858379	1e-10
LAMC1_a7b1 complex	FB1|Stromal4	0.589763	1e-10
ACVR1_BMPR2_BMP5	FB1|Stromal4	-1.96016	1e-10
ACVR_1A2A receptor_BMP5	FB1|Stromal4	-2.03505	1e-10
BMPR1A_BMPR2_BMP5	FB1|Stromal4	-1.34373	1e-10
BMR1A_ACR2A_BMP5	FB1|Stromal4	-2.03505	1e-10
ACVR_1A2A receptor_INHBB	FB1|Stromal4	-2.62593	1e-10
ACVR_1B2A receptor_INHBB	FB1|Stromal4	-2.36587	1e-10
IL6 receptor_IL6	FB1|Stromal4	-0.426625	1e-10
EGFR_EGF	FB1|aCM1	-0.0262051	1e-10
EGFR_TGFB1	FB1|aCM1	-0.0985055	1e-10
EGFR_COPA	FB1|aCM1	0.045443	1e-10
IGF1_IGF1R	FB1|aCM1	-0.340075	1e-10
GRN_SORT1	FB1|aCM1	-1.5649	1e-10
COPA_SORT1	FB1|aCM1	-1.08927	1e-10
FAM3C_CLEC2D	FB1|aCM1	-1.68966	1e-10
PTN_PTPRS	FB1|aCM1	-0.232769	1e-10
FGFR1_NCAM1	FB1|aCM1	-0.104697	1e-10
EPHA3_EFNA5	FB1|aCM1	-0.187707	1e-10
PDGFRA_PDGFC	FB1|aCM1	-1.52699	1e-10
COL6A6_a11b1 complex	FB1|aCM1	-2.33643	1e-10
COL1A1_a11b1 complex	FB1|aCM1	-1.81604	1e-10
COL3A1_a11b1 complex	FB1|aCM1	-1.0145	1e-10
COL4A1_a11b1 complex	FB1|aCM1	0.112367	1e-10
[truncated: 27,058 more rows]
