# Supplementary material for: Cells of the adult human heart
Source: Nature. 2020 Sep 24;588(7838):466–72. doi: 10.1038/s41586-020-2797-4 (PMC7681775; doi:10.1038/s41586-020-2797-4)
Supplement: Supplementary file 3 — This zipped file contains Supplementary Tables 1-35 and their legends. [file 41586_2020_2797_MOESM4_ESM.zip › Supplementary_tables/Supplementary_Table_11.csv]

	FB1_na	FB1_pv	FB1_lo	FB2_na	FB2_pv	FB2_lo	FB3_na	FB3_pv	FB3_lo	FB4_na	FB4_pv	FB4_lo	FB5_na	FB5_pv	FB5_lo	FB6_na	FB6_pv	FB6_lo	FB7_na	FB7_pv	FB7_lo
0	SCN7A	0.0	1.6359836	CFH	0.0	2.268201	JUNB	0.0	2.5579941	FN1	0.0	3.3781505	PCOLCE2	0.0	3.0095527	CD36	3.569260221497406e-240	3.6541278	RYR2	0.0	5.1401935
1	ABCA8	0.0	1.0202999	NPPA	0.0	3.1692433	NAMPT	0.0	3.2135034	PLXDC2	0.0	1.8132102	MFAP5	3.3443506080708475e-286	2.8606427	FRMD3	1.2682115853235685e-154	2.6606765	TTN	0.0	4.8185077
2	APOD	0.0	1.7079083	KCNT2	0.0	1.8482407	MT2A	0.0	2.9653773	COL8A1	0.0	1.7556337	FBN1	1.8256923571259788e-229	1.6747328	MEF2C	3.677306993231786e-151	2.903312	MYBPC3	0.0	4.6727085
3	ABCA6	0.0	0.90262437	NAV3	0.0	1.592819	ZFP36	0.0	2.521251	CTGF	0.0	2.4538047	CFD	3.315818590141636e-228	1.781228	ADAMTS9	2.004052130230288e-132	4.1074257	FHL2	0.0	4.3701653
4	ACSM3	0.0	1.4760224	PLA2G2A	0.0	1.6202604	NR4A1	0.0	2.8323855	TNC	0.0	4.975998	DCN	9.59777729956908e-213	1.3032892	PDZD2	3.144847605089614e-122	1.9850339	SORBS2	0.0	4.821043
5	MALAT1	0.0	0.330434	DAAM1	0.0	1.5167223	GADD45B	0.0	2.2895935	CCDC80	1.1712255150864093e-296	1.7276092	IGFBP6	1.8393425309544096e-198	2.801709	RASAL2	2.0660956049983055e-117	1.8970274	FGF12	0.0	4.556872
6	SPARCL1	0.0	0.9444547	KAZN	0.0	1.2568123	FOS	0.0	3.127235	SERPINE2	3.874904327415197e-294	2.257343	S100A6	5.0238427937262436e-163	1.8864461	TMTC1	4.313179508531232e-116	2.0108774	TNNT2	0.0	3.8800573
7	ABCA9	0.0	0.85868144	FBLN1	0.0	1.2278403	EGR1	0.0	2.7131748	NOX4	2.254485941785681e-272	1.9357285	UAP1	6.621461513411504e-151	2.2612445	UTRN	8.155179554140326e-115	1.7053766	SLC8A1	0.0	3.7533507
8	ABCA10	0.0	0.92067367	TIMP3	0.0	1.0559225	THBS1	0.0	2.9947858	COL1A2	1.7031359930561166e-231	1.2176204	GSN	6.765905894089047e-146	1.1649345	KALRN	1.7399897773417863e-111	2.6489983	LDB3	5.8014944466392605e-304	4.8050838
9	DCN	0.0	0.66002434	TBX20	1.1454688985652751e-261	1.0554998	SAT1	0.0	1.74865	MIR4435-2HG	4.67595015109213e-226	2.2213602	GFPT2	9.045868381349792e-145	1.9955378	CARMN	1.863442111132192e-110	3.4399393	CTNNA3	1.2580830337526994e-291	4.589218
10	LAMA2	1.4145606099243737e-282	0.53156585	ENG	4.866086945802701e-233	1.0715188	ATP1B3	0.0	2.3459563	COL1A1	6.285071582976521e-217	1.7808442	TIMP1	2.55952794993082e-137	1.8120754	DLC1	1.863442111132192e-110	1.4646765	MYOM1	8.454264119817399e-265	4.4432344
11	NEGR1	1.007185609256871e-278	0.6115347	ZFPM2	6.78110480505955e-228	0.79551667	ELL2	0.0	2.3272052	PALLD	2.179801525774294e-216	1.5218961	CREB5	4.2692261056062675e-132	1.854024	HIPK2	2.2286628202035334e-105	2.212632	CACNA1C	4.329247306905751e-248	3.5602252
12	RORA	1.8086194188726543e-261	0.5457774	FGF14	1.4137436373184182e-211	1.3629265	ADAMTS4	1.5336698510214338e-297	3.5810452	TIMP1	8.523999078330856e-197	1.4529525	ABI3BP	6.905464021346467e-125	1.5215982	FLT1	8.42301090078008e-103	4.4908447	MLIP	6.387379950340421e-244	4.5429
13	LAMC1	1.1774130973872581e-254	0.68529385	ELN	2.6279857960226224e-208	1.0498028	GFPT2	1.790166772398566e-297	2.02487	BGN	6.110272385466237e-190	2.1596522	SCARA5	2.892058753629596e-102	1.7376937	NR2F2-AS1	1.6729903724147814e-101	2.1711123	RBM20	2.0103025808546352e-243	5.0037885
14	MYL2	1.0100315340372343e-242	1.3914592	PXDNL	2.6139989979192804e-206	1.0971603	SOCS3	1.4866836480819069e-294	2.6567714	PRICKLE1	2.8117500786628017e-173	1.5589509	TNXB	3.392789167367746e-101	1.269951	APBB2	7.837178516370655e-101	1.6196839	CACNB2	1.2466837702594248e-217	3.7792537
15	ADGRB3	2.964486394098463e-237	0.8125912	MYL7	4.4593940113428216e-206	1.9527897	MARCH3	2.2543060469955127e-292	1.7034591	SGCD	1.817937444394933e-168	1.5328361	FSTL1	5.463153204214744e-100	1.5193548	PLCB4	1.3526567617785574e-100	2.1835577	PDLIM5	3.4333073715747e-213	3.119095
16	ABCA9-AS1	7.698449503456856e-225	0.90754604	ID3	1.2952085183955126e-190	1.4661644	VMP1	5.137107286692651e-280	1.5134158	PKNOX2	5.066241587260071e-168	2.0277267	CCDC80	7.971969284536548e-93	1.4990828	TACC1	8.780751620342852e-96	1.4779841	SORBS1	5.774711744405896e-210	3.3962781
17	RBFOX1	7.118785057595487e-169	1.1983229	PTPRS	2.3517766746666586e-183	0.9394048	STAT3	8.838221907941089e-261	1.3199264	DPT	6.034068546848681e-168	1.5176699	HTRA3	4.425449430349034e-88	1.7913704	EGFLAM	2.1349124272795e-93	4.776595	SGCD	7.018221612639261e-205	3.196518
18	NID1	1.6276721599413933e-162	0.8114376	PARD3B	1.7922765225732719e-181	0.9567931	MT1M	3.4461896773230666e-257	2.857516	MRC2	8.822780609592272e-161	1.2707117	ITM2B	1.414111399937654e-87	1.2104098	SYNE2	4.016429969324748e-92	2.932831	DMD	2.8741965054164965e-201	2.7914045
19	EGFR	1.0451118706543167e-156	0.7502922	LINGO1	5.609710278723811e-178	0.854759	CCNL1	2.0481227096729898e-255	1.7273105	COL3A1	9.233551915596239e-154	1.2529769	S100A4	3.3769335960564614e-84	1.7777631	GUCY1A2	1.7157282671077143e-89	3.7963097	CMYA5	1.5793102343721055e-198	3.8671536
20	RIPOR3	8.205106424155432e-156	1.5287548	COL24A1	1.4122174486887743e-171	1.4634883	C11orf96	1.0732353052145095e-254	2.3072586	CYTOR	3.846217650883741e-152	2.3771877	CST3	5.179392585508069e-84	1.3434327	ASAP1	4.20534011709922e-86	1.5430031	MYH7	4.066437807622299e-198	3.7025495
21	COL15A1	1.0567501711124992e-154	0.6746943	GPC6	1.267329709061335e-167	1.3185132	CYR61	6.656280845437616e-252	2.0856938	LTBP2	1.0811944033651754e-138	2.0759542	ACKR3	2.6048683838996785e-83	2.5115385	AC012409.2	7.026599808901704e-86	2.7772133	NEBL	1.050948327098429e-197	4.153691
22	LAMB1	6.64137297417585e-154	0.7168489	SAMHD1	1.400304585511841e-167	1.4229885	MT1X	1.1249763985347545e-239	2.219061	CCL2	7.163998541715282e-136	1.3829589	B2M	7.504794453001529e-78	1.33563	NRP1	1.2862571859662607e-84	1.608516	NEXN	7.035851179667596e-194	3.2625957
23	FMO2	3.016242836573224e-128	0.8398272	VCAN	7.642783997702888e-164	0.86782324	CCL2	1.7756907140150516e-228	1.572845	RUNX1	2.0860275349654814e-133	1.6018139	S100A10	4.9510938412837216e-77	2.1602302	VWF	4.456924346208589e-84	4.2232065	CD36	2.2216030366874104e-188	3.898081
24	GRK5	3.4179618772759204e-126	0.5982722	CASC15	3.875654128169137e-157	1.9659736	DUSP1	1.2835001446079023e-205	1.594067	ADAM12	1.719080619769446e-123	3.2218366	S100A11	4.8614823193287035e-65	1.8073243	DACH1	1.0647252790955346e-83	2.8502223	TRDN	6.544688636570578e-188	4.5087223
25	PID1	1.5322907741754875e-119	0.5165379	ADAMTSL2	8.644793978554024e-151	1.8762318	SPSB1	4.232375760583677e-202	2.451773	SPARC	5.660265504860463e-123	1.3001821	FBLN2	7.901103059961532e-61	1.2063831	EPS8	3.171978395275329e-83	1.4348154	PALLD	6.614812599116315e-188	2.8558953
26	ADGRL3	4.030766085794973e-118	1.0789618	LGR4	9.915274366564959e-144	0.8548147	DDX21	1.131923541533611e-198	1.7526361	AC017002.5	6.377537132810524e-120	2.7276988	ADAMTS5	3.6672812238186265e-60	2.0792847	ITGA1	2.021721991021684e-79	2.3700156	TRDN-AS1	3.0543456085267414e-182	4.673017
27	PRKG1	1.1478424014294986e-112	0.35183048	UNC5C	2.9907044274976092e-142	0.84462845	IER2	2.199098293109794e-197	2.3252268	SERPINE1	3.9719786258903236e-119	2.4136605	ACTB	7.016919018684569e-60	1.195423	CACNA1C	3.7610828563802717e-79	1.5443704	ABLIM1	1.9310282634955331e-181	2.784229
28	VIT	9.329240403024147e-112	0.7958477	RASGEF1B	2.153641402034237e-140	0.8867572	UAP1	3.0479176846364406e-188	1.6631047	GXYLT2	8.705140528769387e-119	1.6066045	LAPTM4A	1.4229438646428417e-57	1.3017006	PTEN	2.176533304233578e-77	1.3324424	FHOD3	3.0881797222198927e-181	4.7734194
29	C7	2.0943086727617357e-109	0.4431485	NFIB	2.2460329288556817e-140	0.65131533	SLC2A3	1.6910576990802323e-175	2.2282681	CYP1B1	4.080447896881148e-118	1.5363107	SERPINF1	1.4388755056158652e-57	1.0047495	ST6GALNAC3	1.4435364076323324e-75	4.5724664	AKAP6	6.166802542896495e-175	4.5371466
30	PDGFD	6.863951101495189e-101	0.6516633	AC005165.1	2.4748908921859326e-140	2.1940584	SLC39A14	8.185584973156416e-175	2.0795202	TNFRSF12A	6.254485816105425e-116	2.8489335	CD63	1.678126589672677e-55	1.2153554	RGS5	2.985470840891308e-75	3.8810158	PDE4DIP	1.0403416749411986e-173	2.7228253
31	ZBTB20	8.887236539002612e-101	0.24394834	MYCBP2	6.925268726216621e-137	0.80139464	NFIL3	2.122627035578961e-171	2.8417714	FAP	1.6646653140375952e-115	3.8884687	PLA2G2A	1.1756859272612655e-54	1.3173499	CDC42BPA	1.5312933996268451e-74	1.313006	ACTN2	7.863165452595147e-172	3.9966755
32	ADH1B	3.3569808024402814e-91	0.554873	MIR99AHG	1.2598035399286124e-132	0.5769867	CRISPLD2	2.185315855280296e-166	1.3151265	DDAH1	3.367891088239986e-114	2.3980875	LTBP4	2.1671878781397672e-54	1.0296578	PDGFRB	6.006839700901781e-73	1.3419015	CDH2	8.711932547522414e-172	4.4649987
33	ACSM1	3.060944752720134e-88	1.2182059	MID1	1.5394480575028448e-128	0.99910563	PLA2G2A	1.332862319620627e-154	1.185044	BICD1	1.1653243158425154e-112	1.7053764	ANXA2	6.692627273938963e-54	1.1614593	RAPGEF5	1.1945112002739422e-72	2.9937549	TPM1	8.224480894370096e-168	2.5918362
34	SLC8A1	9.803394974987175e-81	0.6468784	DIAPH2	1.0116490475355612e-127	0.7505681	PDE4D	1.1947826138536342e-149	1.0421891	TENM4	6.175792400766752e-108	2.121287	C1R	5.5203525340950405e-53	1.0731401	LINC00486	1.7990895497180012e-71	1.521556	PPP1R12B	1.717702317812298e-167	2.9694605
35	ARHGAP24	7.276482769238053e-75	0.52381104	SETBP1	2.981577056779526e-125	0.86447597	YBX3	6.044291519954929e-148	1.3777971	LOXL1	1.5972947924005585e-107	2.0390885	PLAC9	1.4181590329572693e-50	1.2948238	PTPRM	2.4792073767980234e-71	1.4075416	CDH13	2.4390150391842445e-167	3.8021138
36	IL1RAPL1	1.1755205011642955e-73	0.7742818	DHRS3	1.710444483533466e-116	1.4072906	ACSL4	1.3177836669064026e-147	1.9702498	CILP	3.2292226504871136e-107	2.8242426	VIM	4.0606871879590465e-49	1.0323126	ZBTB16	8.108096492010158e-71	1.3023945	MYL2	1.769364407077635e-165	2.7684138
37	CFD	5.214929753233085e-71	0.41219687	C7	2.95401201564316e-116	0.55016977	ATP13A3	5.181168231925285e-145	1.5399767	RRBP1	1.4699366064107724e-106	1.1489819	SEMA3C	1.9309690763035906e-48	2.2011342	HIP1	8.481432606140735e-71	1.8307614	TECRL	6.490747729736986e-165	4.4159703
38	PLD1	1.0140414521988168e-70	0.7949624	PLCXD3	5.976911470572769e-113	0.94711494	ARID5B	6.2245303246535225e-145	1.1080375	COL6A3	1.4787839710082783e-106	0.79473287	H3F3B	3.198430254028344e-48	1.0025475	FGD4	9.856917397312241e-71	1.6845944	DES	1.0760366389769356e-164	3.0095544
39	TCF4	9.184950859309208e-60	0.33281937	SMAD6	2.2500325042822866e-110	2.8723195	OSMR	1.1221984816442224e-142	1.2347531	ASPN	2.9373243911675427e-100	2.2684505	VCAN	1.982921535722899e-47	0.9557503	KIAA1217	2.9044252567860406e-70	2.0350392	TNNI3	4.307709874204794e-160	2.9483435
40	BICC1	2.860552040513848e-59	0.27053508	AKR1C1	3.9397973646230395e-106	1.0225784	AKAP12	9.112596927391411e-141	1.4150673	BNC2	3.756396288494271e-98	0.84723985	SERPING1	1.5075067438643076e-45	1.0737804	LDB2	4.2102715479270814e-70	1.6202987	ANKRD1	7.862707373719646e-160	3.4437163
41	ADAMTSL3	2.681187800720496e-58	0.52210295	SOX5	8.669579664669002e-106	0.6775193	GALNT2	3.328424416435499e-136	1.4203345	MEOX1	1.9701816596986297e-97	3.9190612	FTL	2.6774185947426058e-45	1.2429276	PLCL1	4.831408281352835e-70	1.8263297	THSD4	1.1199356100777501e-159	3.530198
42	LINC01088	1.4500016632017996e-57	0.89993185	NRP1	2.4826939464814284e-104	1.0319577	KAZN	1.0264463749235687e-134	0.90971845	FKBP10	9.111023428510476e-96	1.6171491	EMP3	1.3158129367599644e-44	1.8310611	AP002518.2	1.4622029534477156e-69	1.4350809	MAGI1	8.824762758777152e-155	2.9214132
43	AC012404.1	9.657731145557502e-57	0.67568254	FLRT2	7.797483478958178e-101	1.6411196	CD44	1.9065046345456807e-134	2.0063295	TPM1	3.232995508840987e-94	1.0750657	LINC01133	6.597399578348565e-42	3.4631429	RAPGEF2	3.7569056493253695e-69	1.7555722	DPY19L2	1.3758664868672991e-154	3.8855867
44	SASH1	3.740034425622961e-56	0.49967805	MECOM	2.328872254984822e-100	0.63305175	BTG2	3.520003657130094e-134	1.6332276	WWTR1	1.5236577401422517e-91	1.0458654	PSAP	1.4532662552015005e-41	1.181977	LPP	2.449799099279372e-68	1.1383529	TTN-AS1	4.2714920491258184e-153	3.2719147
45	LHFPL6	2.05171019048779e-55	0.33369848	MAPK10	5.232255119214075e-100	0.7043285	LITAF	4.998145189651129e-134	1.5047739	FOXP1	1.2700218704972846e-89	0.91411823	PTGIS	7.762060682554881e-41	0.9329697	THUMPD1	2.5772562013067668e-68	1.5573334	DTNA	5.032497784109775e-151	4.382454
46	NCOA1	1.728503403758092e-52	0.3143354	PRKD1	3.7104860625004346e-98	0.92962635	MT1A	8.502525198523086e-133	3.0587542	MAML3	2.9798011376549177e-89	1.4381324	TMSB10	1.2071839803521113e-40	1.4974085	RIPOR3	4.667419548297981e-68	1.586225	RCAN2	7.16250430115886e-149	3.8855746
47	BMPER	4.0639437435190585e-51	1.1034305	AC084357.2	1.0442822537204738e-95	1.1521338	FGF7	2.219649955139772e-132	1.3286415	SRPX2	6.198609804971049e-87	0.9519873	PMP22	3.0702332790099856e-40	1.0046499	AL138828.1	4.762651533606318e-68	1.9353801	HSPB7	1.072814451888255e-142	3.568977
48	AC007319.1	8.995690870346604e-50	0.39627695	MTHFD1L	1.3275134779736199e-95	1.2023453	PNRC1	4.494073208243759e-130	1.3228362	EMILIN1	3.3214416868681246e-81	1.4358819	CD55	1.2402495590097694e-39	2.21327	ARHGAP26	1.957196819781971e-67	1.3690096	MYOM2	5.776174224665948e-142	4.4395866
49	PLXDC1	2.616619003535338e-49	0.8269506	NAV2	1.3495603722113634e-95	1.4092443	NNMT	3.515659365888991e-128	0.9951468	COL6A2	1.209703736666487e-80	0.6308064	C1S	3.386413784228119e-39	0.8392257	SYNE1	4.239404352287067e-67	1.4650495	PDE3A	2.058799558117023e-139	2.4450505
50	SLIT2	6.570253293303982e-49	0.42912278	NFIA	3.042315077055361e-95	0.47115514	CBLB	3.450194812646239e-126	0.8547109	FGF14	1.7950261620997482e-79	1.151744	TIMP3	5.869024161479605e-39	0.759493	PDE8A	2.5245575364945446e-66	1.4283578	CKMT2	1.0137546420555468e-135	3.712122
51	FBXL7	4.044489360112666e-46	0.29641846	ID2	8.335926245538563e-94	1.0782454	CFH	1.1341630511621744e-121	0.9160715	PRRX1	1.2685627829933275e-78	1.1632624	CD34	6.231388826057262e-39	1.3481385	NR2F2	6.258883049075098e-66	2.6217163	PKP2	1.1968868881531667e-134	3.6812072
52	RYR2	1.4074726380018835e-45	0.4552149	DLG2	1.898922331366917e-92	0.61239004	COL4A1	5.5279254214104564e-117	0.91350454	ITGAV	8.015573658960589e-78	1.4900773	MMP2	1.8610154060209122e-38	1.1263529	FRY	2.7024807610172656e-65	1.5363898	TCAP	6.707727799287823e-132	2.5343938
53	EBF2	4.0567584350443395e-45	0.3754904	GSN	2.560736746806481e-92	0.46042547	PVT1	2.967552234208514e-116	1.9990017	SVIL	6.203499555617267e-75	0.81517935	NTN4	2.538357667725727e-38	1.4629247	A2M	2.740866018753136e-65	2.0197783	SLC8A1-AS1	2.35455823855096e-131	3.8856905
54	KCNMB2-AS1	2.555919272900614e-42	1.1530758	FBLN2	3.83709786295789e-92	0.75942403	NEAT1	9.732678467620301e-116	0.43205786	MYO1D	6.091863743464964e-73	1.1853763	AXL	7.746227116719522e-38	1.0432231	ARHGAP10	3.673401117479106e-65	1.2266943	PLN	5.949672472052822e-130	3.0221016
55	EBF1	1.2286030130562253e-39	0.24037647	CNTN4	1.6823595199337427e-88	1.7105644	CHD1	2.261527723214009e-112	1.3118651	COL12A1	7.298713930753697e-73	1.0325414	TAGLN2	9.999800183335345e-37	1.4831722	KCNAB1	4.794938794701555e-65	2.6659071	LARGE1	9.063506065790782e-128	2.50704
56	RHOJ	2.3045075672693648e-39	0.7217206	CELF2	6.416350051747775e-88	0.49528092	FOSL2	1.1525207555296438e-111	1.8179852	MGP	9.100116685916211e-72	0.7554061	ITGA11	8.375441865591047e-36	1.3648099	PDE7B	4.794938794701555e-65	1.6130457	TENM2	1.6571696801568152e-125	3.990273
57	SSH2	7.552256968738997e-39	0.38200277	CGNL1	3.3132066102357424e-86	1.2110258	PGAP1	4.2147210713172666e-110	1.7628809	MYH13	7.181320670725743e-71	1.5723331	IFITM3	2.153730911861766e-35	1.0615402	ARHGAP29	7.177750793476257e-65	1.3101348	MYO18B	4.1194407372522673e-125	4.4172173
58	FOXP2	4.912628362864328e-37	0.36952356	TIAM1	6.775145723150259e-83	1.07373	MTHFD1L	2.4438873814671537e-109	1.4327891	MAP4	1.4085811499920057e-68	0.72265095	MFAP4	5.76955055966972e-35	1.8548893	DLEU2	1.412572625130842e-63	1.5540034	LRRTM3	4.5123521372114394e-125	4.835298
59	TGFBR3	2.974196881880545e-36	0.35654002	NPPB	7.920041492954041e-83	2.1879766	STEAP4	4.619098496875598e-108	1.3533198	VMP1	1.2931181429449538e-67	0.8285162	MT-CO1	4.70050032186043e-34	0.7878025	ACSM1	1.922403536557621e-63	1.555316	ESRRG	1.0445115563030467e-124	3.9765913
60	SSBP2	2.0502662014693877e-33	0.3074061	PLPP1	1.447852174402717e-82	0.8130914	VCAN	4.851149515567174e-108	0.91298777	CREB3L2	1.8051255890221715e-67	0.9725302	FTH1	5.9050906488460955e-34	0.9673993	RBPMS	1.2275618689474985e-62	1.2327876	TACC2	1.9314848040476173e-124	3.2077966
61	TPCN1	6.273721988200497e-33	0.72543174	TMEM135	1.982726673691834e-82	0.7832833	C1QTNF1	1.3247495639876941e-105	1.6547356	LHFPL2	6.318918602491774e-67	1.3094667	SH3BGRL3	2.255748605668141e-33	1.7785181	RB1	4.398481622439782e-62	1.1982632	ACTC1	3.033764789497781e-122	2.2495375
62	MAML2	3.541184075062564e-31	0.21479517	UST	6.613792225024589e-81	0.7383822	MCL1	5.237324696101215e-105	1.7504374	SLC20A1	1.998510258341352e-66	1.7643298	DST	2.4740225975438107e-32	0.6649954	ABCC9	4.496510097042325e-62	2.0289667	MYOZ2	2.912991880217432e-121	3.6192694
63	THUMPD1	6.470159218082035e-31	0.8349273	IMMP2L	3.1255638371923522e-80	0.5639839	IL1R1	1.828495078305264e-104	1.6722765	IGF1	3.232091733337932e-65	1.1047736	SDC2	1.0183054981594724e-31	0.9894514	MKL2	5.339338213551024e-62	1.7189368	MYL3	1.9690855221829936e-119	3.1184998
64	SPRY1	6.7349124155778716e-31	0.4665088	TRHDE	2.7837162008297466e-79	1.6479962	MEDAG	1.1299031243046935e-103	2.2127805	PTPRE	6.0594387116116925e-64	2.5110981	EIF1	2.511573022167632e-31	0.8982939	LRMDA	2.5820465382059486e-61	1.589777	ERBB4	2.1361864280495223e-119	3.3865316
65	NOVA1	5.257406729441743e-30	0.35724437	SLC26A3	1.0879292465441082e-78	0.825255	PTPRG	3.842569977147788e-102	0.5977488	LUM	3.999421117230217e-63	0.9916965	SDK1	5.621174185950792e-31	1.3292859	RAD51B	3.131284892882133e-61	1.5392013	CRYAB	2.3575444373289666e-116	2.3585312
66	NPAS3	1.1639742068090734e-29	0.5786528	CACNA2D3	3.9098858098510045e-76	1.288981	ITPKC	1.9344844396142324e-101	1.7683895	PDLIM7	1.537063527707591e-62	1.5133783	HLA-C	7.343664453059372e-30	1.2913193	FKBP5	7.646559079837658e-61	1.2192996	PLCL1	4.2644196077170666e-116	2.811801
67	COL6A1	2.3289575452745203e-29	0.24781354	PCOLCE2	1.2840021816046702e-75	0.76802975	GPRC5A	1.9833169727360695e-100	2.9506676	FRMD4A	1.6444466904589323e-62	0.84486204	LUM	3.9665615078060485e-29	0.98049563	LHFPL6	8.525037981230257e-61	1.1165844	NCAM1	2.6225095247569417e-114	3.7721548
68	DCLK1	3.04225665698961e-29	0.2584501	SLIT3	5.728680500331806e-75	0.97172564	NABP1	1.3523925175012571e-98	2.1408527	TANC2	4.613477858117541e-62	1.2703846	RPLP1	8.091781166388756e-29	1.0690559	MIR4435-2HG	3.583929490564138e-60	1.4829203	AC011287.1	1.3999711535792927e-111	3.3650696
69	TLL2	3.621608498716286e-28	1.6846571	LSAMP	7.88113253878757e-75	0.79385865	TMEM165	1.0436247902843809e-97	0.90045446	COL5A2	2.40201365847128e-61	0.68341196	SOD3	1.3068210822754991e-28	1.6314793	PTPRB	1.2644059246665815e-58	5.082355	PHACTR1	1.999171518071625e-111	3.1762714
70	MYL3	6.951726191935672e-26	1.1109536	TSHZ2	2.82126293431632e-74	0.5544538	H3F3B	1.0672523023342489e-97	0.83236337	GMDS	3.177088577530016e-61	1.2566102	CYP4B1	1.8978899427481473e-28	1.5651125	PPP1R12A	1.5957894397692996e-58	1.2275048	MYH7B	1.5085512892324435e-110	4.4436765
71	PRR16	4.663989974948527e-25	0.6150645	EHBP1	5.538797475694428e-68	0.61004925	HIVEP2	1.1504969419914518e-95	1.2108771	HEYL	4.7893297308420385e-61	1.1073263	TIMP2	1.9709915052997839e-28	1.1742696	EGFL7	6.539642449477615e-58	3.8299358	CHRM2	5.221343027104858e-109	4.3160453
72	PCDH9	5.548284863503795e-25	0.23905553	PPP3CA	1.2761021451615984e-66	0.60674244	PLPP3	2.0314657361854428e-95	1.2424042	CYR61	2.2440590107386142e-60	1.152132	LDHA	8.723977604387493e-28	1.1907619	SLC38A2	7.002213219704995e-57	1.244523	PDZRN3	5.529582016936299e-105	2.5895998
73	MTUS1	5.749590043503995e-25	0.485732	TLN2	6.269483482572184e-66	0.6945973	CEBPD	6.524499193726376e-92	0.8562132	PPFIBP1	4.63614697863303e-60	0.75183505	KLF4	4.018053680957566e-27	2.1415095	TNRC6A	7.793532632185158e-56	1.1515112	FRY	6.5140496385430625e-105	2.4410636
74	NID2	1.3034334987522745e-23	0.8483529	ITSN1	6.432717282908084e-65	0.8782997	IFI16	6.996178217271346e-92	1.041207	HSPB1	1.940980000918271e-59	1.0447905	ZBTB7C	4.018053680957566e-27	1.9462374	FRYL	1.3191108527418517e-55	1.2807667	C15orf41	2.4063041458838878e-104	3.1982462
75	MIR99AHG	1.7955332225198654e-23	0.17518792	SHROOM3	5.886601405296821e-64	1.2695179	CHSY1	1.7705740000985773e-91	1.5409617	PSD3	1.940980000918271e-59	0.73619676	MT-ND4	1.301601267411553e-26	1.1036313	NID1	5.043012853833485e-55	1.118023	CCSER1	1.034678976377569e-102	3.595815
76	MYH7	1.8406764057699102e-23	0.93200916	NR2F2-AS1	7.48866818892044e-64	0.97380537	SLC4A7	2.1042983584236806e-90	1.142113	MT-CO2	2.9929099130767174e-58	0.9404445	RPS15	1.792028167893433e-26	1.2450684	ACSM3	8.28438076152725e-55	1.185149	MITF	2.170209317630013e-102	2.8703802
77	OPHN1	1.6664941955742796e-22	0.4463989	CSGALNACT1	3.727546713391263e-61	0.804098	SIK3	2.3092612341304823e-88	0.80090284	SEPT6	2.7264838699847165e-56	1.4415804	PRDX1	2.1866359993322538e-26	1.4454014	NCOA3	1.4248083595192596e-54	1.3120471	GALNT17	5.588036670258052e-101	4.323508
78	DLK1	2.5690132610688743e-22	1.5720209	CNTNAP2	8.392766472620922e-61	0.88889694	ZFP36L1	5.412568865929946e-88	1.0270005	POSTN	1.2610408054653715e-55	4.7837505	TMSB4X	2.3274988845528198e-26	0.825284	RPS6KA2	4.1184961732873383e-54	1.5514971	NRAP	1.3298197189532678e-98	4.356255
79	RUNX1T1	1.4090361298371608e-21	0.4975255	ID1	1.1668959014205392e-60	1.402605	SLC2A13	1.6361103593145237e-87	1.0600529	PEAK1	2.2812054237743974e-55	0.8425161	MT-CYB	6.266107302337082e-26	0.92766225	AC007319.1	4.36939988602334e-54	1.1313485	OBSCN	8.582991650362229e-98	4.031439
80	SNTB1	1.918735333564799e-21	0.685556	ANK3	2.9557416667676865e-60	1.0557153	SLC19A2	6.644693151772661e-87	1.4138064	TRIO	1.2148000937828532e-53	0.78320616	PTMA	9.851924560603074e-26	1.066581	ZHX3	4.6885353792045185e-54	1.2664325	ACTA1	2.767017062130724e-97	2.7588646
81	PQLC2L	2.9189842777103565e-21	0.89724725	NGF	4.1884059178590514e-60	0.74356323	THBS2	7.868412569626912e-86	1.4385383	ANXA5	1.309706728704146e-53	0.9870699	RPL11	4.77516453901552e-25	1.1327422	HIF3A	4.6885353792045185e-54	1.1842817	LMO7	1.466973319870809e-96	3.3668702
82	FRMD3	2.0424527763409894e-20	0.7564455	USP53	7.349802502611189e-60	0.61755604	JUN	1.9951749610745922e-85	1.6127142	PPIB	2.407729421956788e-53	1.1317648	ANXA1	4.973835311993357e-25	1.124922	MGLL	6.02752945853777e-54	1.6472118	MAST4	5.75067442254045e-96	2.1177459
83	COL6A3	2.5603046036188895e-20	0.19668026	RBMS3	2.4567631744140476e-59	0.48197	IGFBP4	9.98194941977084e-85	0.8552245	ANXA2	5.8229805281085815e-53	0.74403983	FP700111.1	8.467728174297802e-25	0.8745411	INPP4B	3.8806511111098476e-53	2.1560574	SLC25A4	1.199915054713995e-94	2.4445248
84	MAMDC2	9.150190132915414e-20	0.39693	EYA2	1.143583368452925e-58	1.1799868	FSIP1	1.2811950333513187e-84	2.7022452	C11orf80	1.9536377299043214e-51	1.6454408	EEF1A1	1.2278713015064244e-24	1.178375	ANO2	6.209993888250694e-53	4.9295464	MTUS2	2.637525249985606e-92	4.258276
85	CALCRL	1.283375515787329e-19	0.60237557	PLXNA4	1.8872418007091395e-58	1.3224237	MT1E	1.376542092067019e-84	1.7897711	TNFAIP6	4.7676167963673095e-51	1.1419576	RPL15	2.0419983872432634e-24	1.0926253	CALCRL	1.6713840819352773e-52	1.3340093	TMEM178B	5.307183749964961e-92	4.345288
86	FNDC3B	2.7538229237021697e-19	0.11594114	ZEB2	4.6659919654887255e-57	0.5223041	COL4A2	3.393290761134808e-82	0.67093885	CTSC	6.743808763888402e-51	1.3457748	MT-CO3	4.481368617024658e-24	0.79009193	PREX2	5.370285992223917e-52	1.2794648	ATP2A2	3.183116299738597e-91	2.3158553
87	NRK	7.583359909084017e-19	1.0541435	CAMK1D	4.6659919654887255e-57	1.0074501	BHLHE40	2.0270047010304576e-80	1.5864631	EXT1	7.555687988846532e-50	0.6262745	RPL41	1.2153911859292749e-23	0.94549	EMCN	7.547652083284648e-52	3.704104	PCDH7	2.281483837401034e-90	3.347441
88	STXBP6	1.3935791002894447e-18	0.69894105	PDLIM3	5.58882075938428e-56	0.8092814	ID2	2.1549925055151122e-80	1.1312288	LTBP1	9.07556146171724e-50	0.57466537	RPL13A	1.590445005410795e-23	1.1371015	MAP1B	9.539074233582601e-52	1.421486	ACACB	1.016367727565858e-89	2.435289
89	BCL2	1.6407649989354406e-18	0.5382173	SLC9A9	1.3540363911842424e-54	0.52077067	IL4R	3.632034765803415e-80	1.4841949	HMCN2	1.5038825608816715e-49	1.1606246	ECM1	1.8251017413275295e-23	1.3124182	CLMN	1.4498894901415492e-51	1.8594114	FHIT	1.386016263577493e-88	2.2026052
90	RHOBTB3	6.149111755582818e-17	0.3188566	GRID2	1.5175018754724635e-54	1.6199124	B4GALT1	1.9943357715748027e-79	0.9574907	GAB2	1.8982683866103745e-49	0.7283253	RPL34	4.4735228264858367e-23	1.2974391	UACA	2.5078749905424566e-51	1.3241401	CERS6	1.765582347888439e-87	3.4776819
91	FTX	7.734385761967146e-17	0.09046789	PLEKHA5	1.6461861299268696e-53	0.40973362	RUNX1	3.429194603888843e-79	1.1307299	THBS4	3.025712506237198e-49	2.674683	PI16	6.61620038107253e-23	1.5133537	MAMDC2-AS1	7.005507372399546e-51	1.5023544	EFNA5	1.2472743701621738e-86	2.7641916
92	CDH19	3.2216971328909417e-15	0.1601291	LPAR1	3.116997928032266e-53	0.5533558	PITPNC1	3.772418873355803e-78	1.0626951	DGKI	4.052979204175365e-49	2.1901822	GSTP1	2.0092376220927902e-22	1.2342575	ANKS1A	1.6999617784402199e-50	1.391402	PDZD2	2.8192365964308027e-86	1.9981638
93	PREX2	2.1015813433866683e-14	0.58431804	MATN2	1.1306823456144802e-51	0.89010584	CDKN1A	4.0963201544253015e-78	2.3620718	EDIL3	5.7534932634525914e-49	1.316007	JUN	2.0437498231036015e-22	1.1047792	PTPRG	2.7209918278148593e-50	0.9680735	ANK2	2.3142352153889417e-85	2.065412
94	FHL2	2.349205382456858e-14	0.4547984	EFNA5	4.901572736184376e-49	1.3815963	TNFAIP6	8.171143200103956e-78	1.4785271	AFF3	1.513294586191366e-48	1.1008314	UBB	2.2646093110464086e-22	1.2933211	PACSIN2	2.9573393001033418e-50	1.7512006	PTPRM	5.717587321313844e-85	1.9125133
95	GRAMD2B	3.464697284369409e-14	0.65201277	MAGI2	5.627186311693759e-49	0.48842525	ZNF331	2.1011058684128037e-77	2.1849942	CYTH3	1.7325953829173953e-48	0.82024026	GRK5	3.0307199818385773e-22	0.58489096	SEC14L1	6.149850862234597e-50	1.9543102	MB	1.1966532552573178e-84	2.1373882
96	ITIH5	3.497212338023313e-14	0.90049994	GHR	3.3385705504105687e-48	0.6612756	RND3	3.056657435670732e-77	1.561939	AEBP1	7.16377309874208e-48	1.360952	GAPDH	3.2314461088042474e-22	1.0356869	SH3RF1	1.8091521843535162e-49	1.2673087	DPF3	3.3033525259498927e-82	4.6061935
97	VEGFD	3.8357164556225445e-14	0.8145639	NAALADL2	3.5011339594670704e-48	0.42378202	PABPC1	5.420193878167522e-77	0.90329266	MFAP5	1.1032902484771665e-47	0.89724195	DBN1	3.3668413993416712e-22	2.125796	EVA1C	3.2808533215403916e-49	1.1254613	FILIP1	4.7407935207906496e-82	1.8128691
98	ZEB1	7.761455380156613e-14	0.18026197	EFEMP1	7.442798282333232e-48	0.6904925	CTSL	1.802145754823606e-76	1.1912824	SKIL	1.0172573687518098e-46	0.8392206	IFITM2	7.728447262043082e-22	1.1166534	PITPNC1	3.426387517041087e-49	1.2113068	RGS6	1.453256702892843e-81	3.6466002
99	PLEKHA5	8.669814297207013e-14	0.11755565	PLXDC2	1.4034039068834293e-47	0.43772388	DENND5A	1.9230857976826615e-76	1.0319532	ADAMTS6	1.343940280808415e-46	1.9571472	RPL36	9.519497318321454e-22	1.3317455	PGM5	7.526443170009152e-49	1.95301	INPP4B	3.875880457011293e-81	2.8018303
