# Supplementary material for: Cells of the adult human heart
Source: Nature. 2020 Sep 24;588(7838):466–72. doi: 10.1038/s41586-020-2797-4 (PMC7681775; doi:10.1038/s41586-020-2797-4)
Supplement: Supplementary file 3 — This zipped file contains Supplementary Tables 1-35 and their legends. [file 41586_2020_2797_MOESM4_ESM.zip › Supplementary_tables/Supplementary_Table_9.xlsx]

## Sheet: EC_resubmission
Endothelial cells
source	Nuclei	Cells	CD45+	All sources		Percentage/source	Nuclei	Cells	CD45+	All sources
EC1_cap	7346	8909	11162	27417		EC1_cap	25.8089	28.4669	27.3444	27.2592		EC_cap	63.0311
EC2_cap	3256	4198	5991	13445		EC2_cap	11.4394	13.4139	14.6766	13.3676
EC3_cap	3587	5299	8011	16897		EC3_cap	12.6023	16.9319	19.6252	16.7997
EC4_immune	1618	1698	2321	5637		EC4_immune	5.68457	5.42561	5.68594	5.60455
EC5_art	3542	7876	8899	20317		EC5_art	12.4442	25.1662	21.8006	20.2
EC6_ven	3301	2495	2690	8486		EC6_ven	11.5975	7.97226	6.58991	8.43715
EC7_atria	3935	549	1	4485		EC7_atria	13.825	1.75422	0.00244978	4.45918
EC8_ln	540	173	41	754		EC8_ln	1.8972	0.552786	0.100441	0.749659
EC9_FB-like	533	0	0	533		EC9_FB-like	1.87261	0	0	0.529932
EC10_CMC-like	805	99	1704	2608		EC10_CMC-like	2.82823	0.316334	4.17442	2.59299
sum	28463	31296	40820	100579			100	100	100	100
Region
Nuclei Only	RA	LA	LV	AX	SP	RV
EC1_cap	598	851	2323	1235	1246	1093
EC2_cap	111	251	1067	954	472	401
EC3_cap	146	433	981	931	613	483
EC4_immune	111	330	328	320	268	261
EC5_art	485	623	839	667	522	406
EC6_ven	954	562	680	498	321	286
EC7_atria	2300	864	47	328	84	312
EC8_ln	19	87	63	174	89	108
EC9_FB-like	106	114	101	63	66	83
EC10_CMC-like	217	85	181	83	108	131
Mural cells
source	Nuclei	Cells	CD45+	All sources		source	Nuclei	Cells	CD45+	All sources
PC1_vent	40521	3834	5740	50095		PC1_vent	59.6257	47.5034	38.4203	55.0676
PC2_atria	9545	642	1136	11323		PC2_atria	14.0452	7.9544	7.60375	12.447
PC3_str	7597	1723	4911	14231		PC3_str	11.1788	21.348	32.8715	15.6436
PC4_CMC-like	2163	21	23	2207		PC4_CMC-like	3.1828	0.260191	0.153949	2.42607
SMC1_basic	8133	1851	3130	13114		SMC1_basic	11.9675	22.934	20.9505	14.4157
SMC2_art	1340	1123	665	3128		SMC2_art	1.97178	13.914	4.45114	3.4385
sum	67959	8071	14940	90970		sum	100	100	100	100
Region
Nuclei Only	RA	LA	LV	AX	SP	RV
PC1_vent	209	3255	13144	9231	6916	7766
PC2_atria	1805	4161	1154	851	659	915
PC3_str	214	919	2160	1455	1277	1572
PC4_CMC-like	31	128	832	313	337	522
SMC1_basic	916	1244	2269	1125	1257	1322
SMC2_art	219	889	60	42	87	43
Mesothelial
source	Nuclei	Cells	All sources
Meso	597	121	718
Region
Nuclei Only	RA	LA	LV	AX	SP	RV
Meso	190	382	16	0	1	8
