# Supplementary material for: Cells of the adult human heart
Source: Nature. 2020 Sep 24;588(7838):466–72. doi: 10.1038/s41586-020-2797-4 (PMC7681775; doi:10.1038/s41586-020-2797-4)
Supplement: Supplementary file 3 — This zipped file contains Supplementary Tables 1-35 and their legends. [file 41586_2020_2797_MOESM4_ESM.zip › Supplementary_tables/Supplementary_Table_5.xlsx]

## Sheet: atria_reg_dist
cell-subtypes	LA_mean	LA_SD	RA_mean	RA_SD	p-value
aCM1	77,24	14,58	19,86	15,20	1,56E-11
aCM2	5,40	6,09	39,67	18,50	3,06E-06
aCM3	9,85	9,38	32,62	24,89	0,004
aCM4	6,71	4,62	7,13	7,59	0,86
aCM5	0,80	0,64	0,72	1,06	0,80
	100,00		100,00
LA = left atrium
RA = right atrium
SD = standard deviation

## Sheet: ventricular_reg_dist
	AX_mean	AX_SD	LV_mean	LV_SD	SP_mean	SP_SD	RV_mean	RV_SD
vCM1	60,27	18,53	63,86	23,08	59,50	15,09	36,71	19,44
vCM2	17,17	17,45	9,12	11,31	17,59	12,59	39,91	23,88
vCM3	11,77	8,55	19,91	25,95	16,64	12,63	16,35	17,95
vCM4	10,46	17,37	6,65	7,46	5,67	6,39	6,60	5,89
vCM5	0,33	0,22	0,46	0,51	0,60	0,47	0,43	0,54
	100,00		100,00		100,00		100,00
AX = apex
LV = left ventricle free wall
SP = septum
RV = right ventricle
SD = standard deviation
LV = left ventricle
RV = right ventricle
SP = septum
AX = apex
SD = standard deviation
