# Supplementary material for: Cells of the adult human heart
Source: Nature. 2020 Sep 24;588(7838):466–72. doi: 10.1038/s41586-020-2797-4 (PMC7681775; doi:10.1038/s41586-020-2797-4)
Supplement: Supplementary file 3 — This zipped file contains Supplementary Tables 1-35 and their legends. [file 41586_2020_2797_MOESM4_ESM.zip › Supplementary_tables/Supplementary_Table_6.xlsx]

## Sheet: Atrial_CM_subpopulation_markers
aCM1_names	aCM1_pvals_adj	aCM1_logfoldchanges	aCM1_pc_cells_in	aCM1_pc_cells_out	aCM1_expr_in	aCM1_expr_out	aCM2_names	aCM2_pvals_adj	aCM2_logfoldchanges	aCM2_pc_cells_in	aCM2_pc_cells_out	aCM2_expr_in	aCM2_expr_out	aCM3_names	aCM3_pvals_adj	aCM3_logfoldchanges	aCM3_pc_cells_in	aCM3_pc_cells_out	aCM3_expr_in	aCM3_expr_out	aCM4_names	aCM4_pvals_adj	aCM4_logfoldchanges	aCM4_pc_cells_in	aCM4_pc_cells_out	aCM4_expr_in	aCM4_expr_out	aCM5_names	aCM5_pvals_adj	aCM5_logfoldchanges	aCM5_pc_cells_in	aCM5_pc_cells_out	aCM5_expr_in	aCM5_expr_out
KCNMB2-AS1	4.10755e-135	0.372696	0.70097	0.630968	1.69078	1.30585	HAMP	0	2.24794	0.61779	0.134027	1.50784	0.317437	CALD1	0	0.575928	0.933838	0.824779	3.3732	2.26292	GAPDH	1.70439e-231	1.40636	0.73814	0.351338	1.52582	0.575633	EPS8	1.37933e-24	2.60717	0.547872	0.109938	0.937398	0.153847
AC109779.1	7.36696e-117	0.872391	0.401242	0.241083	0.772583	0.422017	ZNF385B	0	0.766821	0.891401	0.634773	2.27444	1.33671	ANKRD1	0	0.45422	0.963135	0.868107	4.04313	2.9511	CRYAB	1.84965e-231	0.861078	0.87919	0.610584	2.22695	1.22603	PDGFRB	8.61839e-24	4.73029	0.468085	0.0218073	0.79743	0.0300423
PLCB1	3.15235e-102	0.501521	0.550563	0.437252	1.08824	0.768695	FHL2	0	1.16146	0.727023	0.38256	1.62088	0.724632	PALLD	0	0.300546	0.968994	0.93181	3.69407	2.99937	ACTC1	2.22721e-214	0.522805	0.963947	0.834262	3.26903	2.27531	DLC1	5.36023e-23	1.02174	0.771277	0.499506	1.85716	0.914693
LINC02147	2.75296e-93	0.351388	0.66007	0.573316	1.61381	1.26495	CACNB2	4.90724e-269	0.272635	0.974646	0.896427	3.1359	2.59593	MYO18B	0	0.615817	0.834961	0.708103	2.50345	1.63364	CSRP3	2.09457e-205	1.11005	0.788741	0.453475	1.69632	0.785863	EBF1	1.67913e-22	3.45932	0.484043	0.0529727	0.815725	0.0741626
MALAT1	1.25999e-89	0.0320759	1	1	7.58592	7.41912	SLIT3	5.20329e-268	0.793737	0.744137	0.462933	1.53435	0.885084	MYOM1	0	0.431797	0.915283	0.861505	3.15193	2.33664	FTH1	2.03243e-190	1.31532	0.710942	0.352571	1.44141	0.579209	SPARCL1	7.13808e-21	2.42726	0.521277	0.121614	0.950354	0.176688
HTR4	3.59347e-64	0.656487	0.378269	0.262974	0.652517	0.413972	ASTN2	5.18214e-260	0.787386	0.738432	0.462133	1.61381	0.935029	ACTN2	0	0.456359	0.878174	0.789911	2.54766	1.85679	NDUFA4	5.07533e-190	1.47574	0.675522	0.290567	1.28185	0.460887	IGFBP7	8.45709e-19	1.49859	0.617021	0.259584	1.16132	0.41099
MYL7	3.41822e-59	0.0778004	0.962825	0.96622	3.59841	3.40948	NTM	1.89645e-244	1.00257	0.618213	0.331413	1.19442	0.596147	MYPN	0	0.84302	0.729248	0.523959	1.72681	0.962654	UQCRB	4.61216e-189	1.55275	0.655281	0.273034	1.28499	0.437999	PLA2G5	4.70917e-12	1.49738	0.521277	0.23314	0.956295	0.338716
KCNMB2	2.09072e-57	0.96303	0.263795	0.144084	0.447329	0.22947	LINC01170	2.53283e-241	1.01605	0.613564	0.3296	1.28912	0.637433	SAMD4A	2.70433e-305	0.449984	0.880127	0.792283	2.60704	1.90849	MB	6.28503e-182	0.983083	0.777356	0.489681	1.7186	0.869436	MAML2	7.86518e-12	1.2705	0.553191	0.258253	1.01358	0.420147
PANCR	5.15155e-55	1.59246	0.181529	0.0605775	0.270107	0.0895692	LINC01880	1.88641e-172	1.33889	0.439679	0.18688	0.739424	0.292312	SVIL	2.42427e-302	0.362174	0.912598	0.850983	2.74694	2.1371	PLN	6.30433e-156	0.751218	0.859583	0.596703	2.09734	1.24603	UNC5C	8.97555e-11	2.73917	0.367021	0.0609144	0.562232	0.084206
ADGRL2	1.61323e-37	0.122448	0.755995	0.76354	1.80001	1.65353	PRELID2	4.23908e-166	0.555134	0.748785	0.56	1.73619	1.18164	PDLIM3	2.30403e-294	0.731804	0.788818	0.580956	1.90569	1.14751	CKM	2.76224e-142	0.896794	0.750158	0.477947	1.59309	0.855616	TFPI	1.60672e-10	3.08713	0.351064	0.0467912	0.550709	0.0648041
CHRM2	2.01365e-37	0.12568	0.78021	0.773731	1.95938	1.79591	LINGO1	3.64276e-151	0.397367	0.841327	0.708907	2.11347	1.60463	NRAP	1.38178e-293	1.01136	0.685547	0.456234	1.62953	0.808372	TNNC1	1.79595e-128	1.1625	0.641999	0.336864	1.19977	0.535981	EBF2	4.74039e-10	4.11611	0.319149	0.0200043	0.467778	0.0269753
LINC02208	9.27687e-37	0.512436	0.354598	0.268636	0.588238	0.412378	ADAMTSL3	1.59282e-146	0.73995	0.589478	0.38384	1.11043	0.66488	MYL4	4.39217e-292	0.471937	0.872803	0.768402	2.43944	1.75883	SLC25A4	4.48873e-127	0.553164	0.85642	0.688659	2.01004	1.36989	COL6A2	1.46844e-09	2.47737	0.361702	0.070058	0.543053	0.0975167
SFRP1	1.04073e-36	0.91332	0.218161	0.121061	0.340863	0.180985	RGS6	5.032e-146	0.465568	0.779844	0.608907	1.7536	1.26993	DUSP27	1.25931e-285	1.45643	0.565918	0.297209	1.30411	0.475209	NPPA	2.03462e-124	0.405925	0.962682	0.852251	4.26325	3.21769	CARMN	3.32629e-09	1.27722	0.5	0.238592	0.865296	0.357013
TPD52L1	1.45124e-36	0.657904	0.283042	0.189281	0.446733	0.283139	BRINP3	5.67414e-135	1.23361	0.40862	0.179947	0.68764	0.29242	ROR1	2.57962e-266	0.905722	0.681885	0.461392	1.63295	0.871615	COX4I1	3.74421e-120	1.14174	0.636306	0.327961	1.12874	0.511559	GRK5	3.94822e-09	1.27623	0.494681	0.215068	0.805668	0.332638
EPHA5	1.09534e-32	0.674191	0.259061	0.168711	0.408762	0.256164	PLCL1	1.49146e-123	0.480365	0.7266	0.55088	1.49184	1.06934	STK38L	7.56181e-254	1.08369	0.616699	0.379017	1.34166	0.633026	ATP5PF	3.9111e-118	1.40146	0.562935	0.244179	0.973427	0.368487	LHFPL6	7.30805e-08	0.776477	0.632979	0.399227	1.1481	0.670251
APBB2	5.6595e-31	0.459958	0.367249	0.29364	0.614736	0.446917	GRXCR2	3.33753e-120	0.88945	0.483414	0.27744	0.91678	0.494898	NEXN	8.27984e-250	0.259447	0.947754	0.905401	3.00826	2.51312	FABP3	6.9041e-112	1.00721	0.651486	0.382294	1.23687	0.615353	RBMS3	1.32647e-07	1.0875	0.515957	0.267611	0.869441	0.409138
NFXL1	1.11575e-28	0.599451	0.28995	0.21221	0.508718	0.335756	ALDH1A2	4.27534e-115	0.872838	0.476865	0.271573	0.902937	0.493069	FHL1	3.62071e-239	1.20998	0.573975	0.316913	1.25044	0.540534	COX7C	1.25836e-110	1.30589	0.567362	0.263355	0.990627	0.400681	TCF4	6.66468e-07	1.88803	0.356383	0.106074	0.571338	0.154362
AC107068.2	2.80623e-27	0.19197	0.640047	0.608605	1.73425	1.51818	AC011287.1	9.95495e-111	0.69886	0.549757	0.348267	1.07414	0.661731	TPM1	5.49721e-231	0.368929	0.910889	0.836592	2.67073	2.06809	HSPB1	5.27922e-110	1.01641	0.658444	0.349192	1.32324	0.654135	ADGRB3	1.45605e-06	2.70789	0.297872	0.0548616	0.500288	0.0765712
AC018742.1	7.98769e-25	0.997116	0.181451	0.104265	0.350874	0.175788	PLEKHA7	5.01552e-104	0.718432	0.519966	0.32656	0.884342	0.537467	PICALM	1.03586e-230	0.901937	0.640869	0.436426	1.35841	0.726976	PGAM2	3.15034e-108	1.26459	0.569892	0.271528	1.01859	0.423953	SOX5	2.44149e-06	0.466032	0.776596	0.615497	1.69025	1.22366
PPM1K	1.47909e-24	0.321875	0.437796	0.388941	0.763144	0.610539	RASGEF1B	3.10041e-100	0.442059	0.711599	0.564267	1.45197	1.06877	SLMAP	1.61902e-227	0.526705	0.811768	0.673854	2.06076	1.43045	TCAP	5.13302e-104	0.570078	0.826059	0.644279	1.85402	1.24883	ID3	4.25646e-06	2.33569	0.303191	0.0653788	0.495887	0.0982356
CD36	5.23956e-24	0.07323	0.795033	0.813833	1.97139	1.87383	LDLRAD4	8.21914e-100	0.526524	0.637439	0.46576	1.18914	0.825532	MYH9	3.7912e-227	1.45717	0.516602	0.262134	1.11051	0.404455	UBC	2.17367e-101	1.13589	0.592663	0.312757	1.13415	0.516099	GSN	4.44886e-06	0.833779	0.56383	0.353252	0.988625	0.554675
LINC02248	8.09517e-23	0.056548	0.833838	0.853463	2.18845	2.10433	C14orf180	1.74452e-94	0.697184	0.511937	0.332053	0.877699	0.541345	C9orf3	2.78888e-226	0.422374	0.841064	0.751947	2.14891	1.60351	COX6A2	6.66948e-99	1.15285	0.581278	0.296868	1.05272	0.473447	TACC1	5.11927e-06	1.81557	0.345745	0.112428	0.542922	0.15424
MLIP	6.40734e-22	0.0310963	0.898021	0.925646	2.70488	2.6472	LINC02137	2.41696e-94	0.719961	0.49757	0.31168	0.860467	0.522402	CNN1	3.44585e-215	2.76221	0.376221	0.0770619	0.742728	0.109477	COX5B	1.52467e-97	1.15204	0.575585	0.296092	0.999456	0.449743	CLMN	5.88009e-06	3.62249	0.260638	0.0236102	0.378483	0.0307305
CCDC141	1.85864e-21	0.252743	0.485991	0.438479	0.868912	0.729278	CDH13	2.09296e-93	0.302872	0.867948	0.73376	2.11798	1.71691	FLNC-AS1	2.70549e-214	3.25217	0.35791	0.0566359	0.753964	0.0791319	COX7B	3.14567e-95	1.36468	0.518027	0.232125	0.882069	0.342525	NGF	1.02688e-05	3.68589	0.255319	0.0223653	0.40082	0.0311448
PDE3A	7.59326e-21	0.046405	0.843617	0.870447	2.25731	2.18586	TBX5	1.25517e-90	0.350116	0.781745	0.646453	1.63419	1.28206	FAM129A	6.8475e-214	0.528736	0.79248	0.680043	2.18638	1.51552	CYCS	3.95061e-92	1.36207	0.509171	0.228427	0.87527	0.340501	PTEN	1.50637e-05	0.855187	0.526596	0.319339	0.881769	0.487435
TSC22D1	1.32925e-20	0.31999	0.418471	0.367428	0.748265	0.599419	IL1RAPL1	1.09797e-88	0.318119	0.839214	0.696053	1.97164	1.58148	FILIP1	1.953e-207	0.356347	0.880615	0.816939	2.54124	1.98507	PRDX1	7.92711e-91	1.86248	0.42821	0.128664	0.700482	0.192635	COL5A2	2.81592e-05	3.76133	0.244681	0.0194033	0.366774	0.0270474
PLCB4	2.2857e-19	0.171684	0.57889	0.559162	1.09667	0.973628	NTN1	1.47629e-88	0.368552	0.776041	0.622933	1.64838	1.27677	ADAM19	6.46467e-200	1.03338	0.578125	0.33605	1.13426	0.554157	ATP5F1B	1.89331e-89	1.27796	0.519924	0.238426	0.861402	0.355223	AC007319.1	2.91847e-05	1.51594	0.356383	0.139129	0.589869	0.206258
DAPK2	4.02236e-18	0.0777893	0.760109	0.769485	1.81282	1.71766	SLC26A3	1.60037e-88	0.54852	0.585886	0.419307	1.04581	0.715043	LTBP1	1.64046e-197	0.620782	0.751465	0.636612	2.09758	1.3641	ACTB	3.41152e-86	0.645585	0.763441	0.559584	1.79535	1.14765	PDE1A	3.48857e-05	2.16254	0.292553	0.0689418	0.440296	0.0983454
CCSER1	1.17438e-17	0.0551799	0.766861	0.797886	1.81251	1.74449	TENM2	1.10929e-87	0.525542	0.606803	0.423147	1.09204	0.758635	NID1	2.88833e-188	1.35096	0.488525	0.237066	0.954674	0.374263	TPM1	1.92368e-85	0.320637	0.949399	0.842343	2.66936	2.13739	RGS5	3.99078e-05	3.08429	0.255319	0.0340846	0.405715	0.0478363
ROBO2	1.28952e-17	0.45687	0.305782	0.251557	0.637228	0.464262	CPNE5	2.38172e-87	0.396201	0.720896	0.57264	1.42604	1.08358	PDLIM5	6.43837e-183	0.165763	0.969238	0.95074	3.46809	3.09165	EIF1	1.6748e-84	1.0886	0.55661	0.303717	0.965555	0.45402	COL1A2	4.95517e-05	3.16412	0.25	0.0287186	0.363134	0.040511
PPP1R42	1.99848e-17	0.329057	0.365308	0.307794	0.673392	0.536058	REC114	1.30034e-84	1.44165	0.295584	0.11248	0.462739	0.170355	SORBS1	2.72078e-182	0.229728	0.920898	0.890287	2.91096	2.48246	HSPB3	3.58029e-84	0.71765	0.729285	0.476714	1.42892	0.868908	TIMP3	6.7264e-05	0.476462	0.712766	0.564413	1.56574	1.12536
FGF12	3.73943e-16	0.00594302	0.945518	0.967824	3.60378	3.58897	DAB1	1.41222e-84	0.777738	0.449187	0.27728	0.772629	0.450661	CREB5	3.26591e-182	1.31589	0.486816	0.231702	0.912214	0.366415	S100A1	2.55144e-83	1.71188	0.42821	0.142772	0.704995	0.215209	DIAPH2	8.36303e-05	0.682416	0.569149	0.382872	0.991729	0.617966
ANK2	3.54477e-15	0.0140141	0.820644	0.873372	2.16533	2.14439	PXDNL	9.9528e-83	0.216311	0.939784	0.84752	2.67837	2.30545	MYL9	1.08933e-172	0.539131	0.749268	0.585805	1.59976	1.10093	MYL12A	5.76229e-78	0.839781	0.638836	0.422747	1.35318	0.756059	ADAMTS9	8.81431e-05	1.5305	0.345745	0.133419	0.553232	0.191505
GAREM1	1.84447e-14	0.263883	0.419092	0.379789	0.742289	0.61821	CORIN	1.89674e-81	0.427869	0.688992	0.522293	1.39372	1.03604	FLNC	1.46085e-172	2.34434	0.359619	0.0930005	0.654081	0.1288	ATP5MC3	2.05682e-77	0.974432	0.568627	0.329787	0.991669	0.504701	KCNAB1	0.000115057	1.54522	0.329787	0.119511	0.503146	0.1724
MAGI2	3.4562e-14	0.0465371	0.758324	0.791093	1.79571	1.7387	OTOGL	2.5226e-81	0.57616	0.54532	0.374933	0.974954	0.653947	ACTN1	5.67286e-168	1.01509	0.543701	0.33182	1.07192	0.530384	LDHB	2.35996e-75	1.07669	0.531309	0.284723	0.901942	0.427624	ABCA8	0.00018063	1.32321	0.367021	0.16935	0.599519	0.239594
SYNPR	7.49171e-14	0.167083	0.542957	0.51689	1.08723	0.968327	DISC1	1.1367e-80	0.624756	0.514895	0.351253	0.91584	0.593948	ITGB1	3.99148e-164	1.02385	0.533203	0.332336	1.03584	0.509427	COX6B1	1.23845e-74	1.43579	0.446553	0.181673	0.728929	0.269445	NLGN1	0.000208119	1.69441	0.308511	0.101867	0.50728	0.15674
MYLK3	1.59418e-13	0.145528	0.584012	0.554256	1.12217	1.0145	PHACTR1	1.61371e-79	0.520367	0.591591	0.416427	1.13668	0.792484	PAM	2.77917e-163	0.193833	0.960205	0.932429	3.29696	2.88245	MDH1	3.19429e-72	0.722315	0.644529	0.457995	1.2411	0.752258	CHD9	0.000217725	0.478797	0.702128	0.53123	1.29784	0.931299
LRMDA	4.42201e-13	0.06142	0.718432	0.740234	1.62034	1.5528	CAMK1D	6.35839e-79	0.362285	0.748785	0.606933	1.55229	1.20758	GBE1	2.64648e-158	0.813097	0.616943	0.454944	1.4298	0.813782	MYL4	3.13796e-70	0.34479	0.910816	0.777646	2.34186	1.84403	ZFHX3	0.000223881	1.21031	0.382979	0.199871	0.671526	0.290217
LRP1B	4.83276e-13	0.368689	0.306791	0.258351	0.597147	0.462481	ADAMTS9-AS2	2.06235e-77	0.507192	0.585675	0.426453	1.07401	0.755664	MSRB3	6.88047e-158	0.446481	0.771729	0.656522	1.79729	1.3189	HSPB7	7.89642e-70	0.493434	0.812777	0.626975	1.70003	1.20759	ABCA6	0.000281024	2.40574	0.265957	0.0632754	0.459545	0.0867219
AKR1B1	6.87406e-13	0.527492	0.202173	0.145499	0.315492	0.218875	C6	4.61396e-77	0.731752	0.445806	0.275253	0.755004	0.454643	TPM3	6.22681e-157	0.998872	0.535889	0.322071	1.1555	0.5782	NDUFAB1	4.17707e-68	1.38691	0.437065	0.182449	0.682591	0.26101	ZEB2	0.000337692	0.707662	0.531915	0.361108	0.932758	0.571138
FAM189A1	8.10158e-13	0.696828	0.163523	0.106624	0.251385	0.155086	EPN2	6.63266e-77	0.469242	0.617367	0.46064	1.11815	0.807689	ACTN4	1.9825e-154	0.887558	0.561279	0.372982	1.10886	0.599371	GPX3	1.32237e-67	1.52718	0.409867	0.149895	0.660674	0.229224	RBMS3-AS3	0.000528038	0.660765	0.547872	0.36892	0.948965	0.600261
AFF3	5.24544e-12	0.179152	0.501513	0.478675	0.910745	0.804392	NR2F2-AS1	1.47804e-76	0.550437	0.547855	0.3832	0.961952	0.656835	TRIM55	2.44723e-151	0.69496	0.665283	0.505803	1.46342	0.903994	FTL	1.63415e-64	1.38763	0.427577	0.181764	0.715898	0.27361	GLIS3	0.000704206	2.80531	0.234043	0.0365314	0.355625	0.0508757
RPL3L	1.01198e-11	0.59546	0.179278	0.125401	0.256297	0.169626	ST3GAL1	1.54934e-76	0.595103	0.515741	0.351253	0.878499	0.581564	PRKAG2	1.33438e-149	0.347742	0.873779	0.81436	2.87145	2.25642	RPL41	4.2786e-63	1.02693	0.507274	0.272258	0.853368	0.418793	FRMD3	0.000822889	1.30336	0.345745	0.155742	0.553045	0.224083
AL138828.1	2.21139e-11	0.360905	0.283198	0.234384	0.465414	0.362406	PRICKLE1	3.02829e-76	0.795671	0.40862	0.233333	0.703564	0.405306	NPPB	6.90647e-149	0.871704	0.58374	0.354464	1.9301	1.0548	CRIP2	6.08157e-63	0.654062	0.674889	0.462834	1.26	0.800718	STAG1	0.00101573	0.481708	0.670213	0.519511	1.2695	0.909124
NFIA	2.55079e-11	0.0791195	0.687699	0.699377	1.43588	1.35926	ROR2	9.21894e-75	0.624112	0.49102	0.327253	0.847359	0.549783	MAPRE2	1.1461e-148	0.671853	0.654541	0.478001	1.4083	0.88399	GADD45G	9.90663e-63	0.877793	0.563567	0.358323	1.25566	0.683327	WDFY3	0.00109899	0.893962	0.414894	0.220305	0.59594	0.320696
GABRB2	6.30108e-11	1.32679	0.0904928	0.0367994	0.129473	0.0516151	PDE4B	9.90232e-73	0.908177	0.381576	0.223787	0.657069	0.350125	CASQ2	4.21239e-147	0.683536	0.629883	0.475989	1.31088	0.816205	COX6C	3.21001e-61	1.46958	0.40038	0.15752	0.646607	0.233481	AKT3	0.00141426	0.921966	0.409574	0.214552	0.608895	0.321368
FBN2	8.79245e-11	0.492101	0.213426	0.164748	0.339908	0.241671	MID1	2.71293e-68	0.907085	0.353053	0.187093	0.581352	0.310013	CACNA1C	3.57935e-142	0.173466	0.951172	0.937381	3.42691	3.03867	TNNI3	4.7833e-61	0.423771	0.857052	0.695553	2.0652	1.53955	ARHGAP15	0.00145716	1.41274	0.308511	0.118609	0.466247	0.175122
PDE7B	1.02544e-10	0.368084	0.263718	0.214097	0.42506	0.329341	PLEKHB2	2.69587e-67	1.38003	0.270442	0.106987	0.423109	0.162563	DGKD	3.30879e-139	1.26791	0.45166	0.244648	0.862342	0.358097	CST3	1.85675e-60	1.36152	0.416825	0.175098	0.698795	0.271951	ARHGAP6	0.00163095	2.0288	0.260638	0.0721614	0.403448	0.0988682
AC009264.1	1.66082e-10	0.109066	0.637951	0.63946	1.47133	1.3642	RBFOX1	2.63398e-66	0.260076	0.85675	0.736267	1.9145	1.59869	DES	2.92889e-137	0.389583	0.780273	0.675814	1.76295	1.34575	COX5A	8.53494e-60	1.13461	0.463631	0.237695	0.759297	0.345829	KAZN	0.00177781	1.248	0.37766	0.218845	0.753512	0.317253
LRRC39	3.46398e-10	0.185857	0.467753	0.435931	0.826721	0.726793	WDR49	1.19028e-65	1.36825	0.267906	0.105227	0.437211	0.169358	RBPMS	8.6153e-136	0.375341	0.799561	0.708671	1.91549	1.4767	SLC25A3	8.67003e-60	1.13164	0.466161	0.240617	0.759616	0.346687	MYO1B	0.00311591	3.11733	0.207447	0.0230092	0.278246	0.0320641
EPHA5-AS1	3.60356e-10	1.06698	0.0984866	0.0463295	0.136227	0.0650233	AL450384.2	1.36212e-65	0.489775	0.563068	0.420693	1.01232	0.720913	CDH2	4.66755e-133	0.378072	0.792969	0.701037	1.94234	1.49456	CHCHD10	3.76831e-59	0.689488	0.626186	0.428545	1.11306	0.690177	C7	0.00395818	1.87765	0.265957	0.0899335	0.471725	0.128369
LINC00842	3.80296e-10	0.916298	0.114629	0.0632195	0.168939	0.089515	TRDN	3.99644e-64	0.139682	0.971266	0.918187	2.91175	2.64306	XYLT1	4.48396e-132	1.12228	0.475098	0.272657	0.99154	0.455484	TPI1	1.54743e-56	1.46281	0.387097	0.151584	0.605333	0.219606	RBMS3-AS2	0.00447523	0.860151	0.414894	0.253874	0.72592	0.399905
IFNG-AS1	9.05432e-10	0.587729	0.171983	0.123514	0.294101	0.195692	SEMA4B	1.79337e-63	1.01408	0.322417	0.166933	0.50932	0.252186	FERMT2	1.73827e-130	1.10592	0.469482	0.274617	0.886023	0.411653	RPLP1	1.43984e-55	1.14531	0.444655	0.21167	0.730105	0.330074	NEGR1	0.00460297	1.74619	0.271277	0.0983473	0.465763	0.138838
NCALD	9.08797e-10	0.370888	0.257974	0.21287	0.422243	0.326523	TRIQK	2.48916e-63	0.80207	0.374815	0.218667	0.594218	0.3408	GPAT3	1.07134e-129	0.859121	0.541992	0.35792	1.0919	0.601952	RPL8	7.5501e-55	1.49695	0.373182	0.139622	0.574564	0.203569	PTPRG	0.00464859	0.310455	0.765957	0.673578	1.70399	1.37408
TCF7L1	2.0263e-09	0.466748	0.204113	0.156822	0.307587	0.222568	USP39	6.24333e-63	0.521926	0.521656	0.372107	0.901367	0.627748	LARGE1	3.61606e-129	0.360607	0.790283	0.723423	2.1272	1.65674	UQCR10	1.99548e-54	1.55203	0.364959	0.131404	0.564513	0.192516	CPM	0.00466983	2.69425	0.218085	0.0399657	0.354691	0.0548025
FN3K	2.5358e-09	0.342094	0.262941	0.216739	0.389335	0.307145	DNAH11	6.68773e-61	0.473972	0.555673	0.404533	1.00293	0.722089	MYOZ2	7.55973e-127	0.438823	0.748291	0.643833	1.76723	1.30375	ATP5IF1	8.50864e-54	0.851469	0.529412	0.304127	0.871922	0.483238	GNAQ	0.00470678	2.87682	0.212766	0.0341275	0.342182	0.0465853
NAV3	2.93199e-09	0.206294	0.413737	0.381581	0.742017	0.643152	L3MBTL4	1.44e-60	0.332229	0.717938	0.58032	1.39309	1.10654	CAMK2D	5.85958e-121	0.307886	0.831543	0.756177	2.09048	1.68874	ATP5F1A	4.70554e-53	1.07966	0.452878	0.233266	0.719009	0.340192	ARHGAP10	0.0050883	0.473879	0.606383	0.482722	1.14622	0.825305
FBXO32	3.26879e-09	0.150767	0.516259	0.483959	1.00109	0.901754	RALYL	4.81811e-59	0.249592	0.857173	0.739573	2.06523	1.73714	ARID5B	7.73871e-121	0.98225	0.486328	0.298138	0.936239	0.473915	ATP5F1D	1.35126e-52	1.09357	0.447185	0.226418	0.71223	0.333752	ITGA1	0.00658235	2.75719	0.207447	0.0302211	0.28044	0.0414806
MAPT	5.98388e-09	0.668224	0.136981	0.0887903	0.192912	0.121395	LINC00881	5.72975e-59	0.672248	0.421509	0.276	0.735635	0.461633	GPA33	1.24461e-120	1.74291	0.345703	0.126373	0.591136	0.176612	ATP5F1E	1.04323e-51	1.64201	0.345351	0.117295	0.526772	0.168783	UGGT2	0.00665711	0.884948	0.393617	0.222194	0.598081	0.323865
RCAN2	1.69384e-08	0.0773034	0.642142	0.651632	1.31678	1.24808	NUDT4	6.33373e-59	0.653299	0.433974	0.291787	0.722003	0.459068	IGF1R	2.95245e-120	0.488254	0.69458	0.57456	1.53953	1.09752	UBB	1.06667e-50	1.69088	0.334598	0.104968	0.506859	0.156993	ABCC9	0.00740939	1.21706	0.308511	0.136596	0.464804	0.199939
ARHGAP24	4.13305e-08	0.0290376	0.746449	0.784676	1.78503	1.74946	CPNE8	5.4501e-58	0.355951	0.681386	0.534773	1.24992	0.976632	ACTG1	3.23449e-118	0.679349	0.602783	0.429773	1.23007	0.768115	CD63	4.79273e-50	1.19214	0.411132	0.192722	0.657153	0.287605	GAB2	0.00754388	1.02673	0.345745	0.167461	0.501952	0.246368
PIK3R1	6.57221e-08	0.21301	0.385099	0.353652	0.666298	0.57484	PATJ	1.31864e-57	0.303198	0.76104	0.62736	1.48588	1.20424	USP28	2.07922e-116	0.690779	0.575195	0.41698	1.09534	0.678588	RPL13	3.1754e-49	1.13275	0.421885	0.203406	0.66948	0.305314	PKD2	0.0084156	1.38321	0.292553	0.122344	0.447521	0.171564
OBSCN	8.40425e-08	0.0839167	0.612961	0.610304	1.25006	1.17943	AC016831.7	5.38535e-57	0.274782	0.795267	0.6832	1.7672	1.46073	CMYA5	1.41057e-114	0.19111	0.924805	0.883788	2.73494	2.39562	DES	1.829e-48	0.388002	0.801392	0.686284	1.81846	1.38965	SAMHD1	0.00854068	1.41292	0.281915	0.108736	0.410607	0.154204
AC015914.1	1.03761e-07	0.251078	0.329763	0.293452	0.529919	0.445274	LINC00513	3.14669e-56	0.466279	0.546377	0.412533	1.00206	0.725323	AC018464.1	1.30223e-112	0.524552	0.67041	0.528498	1.41595	0.984329	EEF1A1	1.9097e-47	1.32282	0.378874	0.168204	0.619187	0.247521	DAAM2	0.00903424	3.48861	0.191489	0.0188882	0.267236	0.0238077
SYDE2	1.35184e-07	0.405768	0.203648	0.161068	0.297637	0.224667	ICA1	4.34736e-56	0.459352	0.542785	0.405973	0.905712	0.658737	SLC20A2	1.22195e-111	0.529506	0.661621	0.552123	1.43221	0.992228	RPL10	2.00524e-47	0.76218	0.541429	0.340334	0.910407	0.536781	CDH19	0.00985803	2.65068	0.218085	0.0523718	0.461584	0.0735049
AUTS2	1.63835e-07	0.0780075	0.624369	0.63361	1.26987	1.20303	TBX20	7.52762e-56	0.403503	0.607015	0.464587	1.11054	0.839592	VCL	2.50931e-111	0.600871	0.613525	0.475164	1.25702	0.828822	COX7A1	3.02092e-47	0.992494	0.457938	0.256917	0.771634	0.387829	GUCY1A2	0.0100446	2.19046	0.223404	0.0539601	0.33444	0.0732696
ARHGEF3	5.33379e-07	0.35145	0.221498	0.180223	0.341015	0.267286	AC107068.2	4.02718e-55	0.324878	0.748785	0.594827	1.9508	1.55746	HOMER1	4.62369e-110	0.633151	0.621826	0.475112	1.27621	0.822859	B2M	3.39373e-46	0.946952	0.461733	0.251438	0.789618	0.409596	RAPH1	0.0119038	0.566826	0.515957	0.336939	0.796704	0.537855
LAMA4	1.19071e-06	0.424571	0.174699	0.133516	0.252522	0.188144	SLCO5A1	4.73006e-55	0.71673	0.388971	0.249173	0.659525	0.401305	CAV1	2.18891e-109	0.842664	0.510742	0.339867	0.978157	0.545433	ATP5MG	2.86842e-45	0.767	0.525617	0.33134	0.868283	0.510236	CCNH	0.0126954	0.647616	0.478723	0.31466	0.768207	0.490373
HIF3A	1.61318e-06	0.0880601	0.5896	0.600113	1.15228	1.08405	EDA	1.72234e-54	0.337376	0.689626	0.548267	1.36854	1.08317	CYR61	9.24904e-108	1.99614	0.302246	0.0863465	0.531675	0.133275	ATP5MD	3.58839e-45	1.23611	0.388994	0.187289	0.628558	0.266833	SH3RF1	0.0143431	1.37539	0.276596	0.108779	0.399655	0.154047
GPHN	1.65324e-06	0.0875959	0.59092	0.597377	1.14664	1.07909	PLCL2	2.84643e-54	0.34457	0.671878	0.539307	1.25242	0.986339	ACTA1	2.53243e-107	1.62561	0.353027	0.154021	0.925608	0.299963	RPL13A	5.04475e-45	1.42584	0.347249	0.131586	0.534574	0.19897	FOXO1	0.0148758	0.947778	0.37234	0.213608	0.621461	0.322184
GRIP2	1.90968e-06	0.231645	0.308421	0.270145	0.499378	0.425301	ESRRG	5.20993e-54	0.240082	0.859075	0.742933	1.97509	1.67231	VMP1	2.54329e-106	0.650699	0.586182	0.435446	1.14529	0.729516	ATP5MC1	8.36289e-45	0.997025	0.439595	0.236508	0.693028	0.347229	RBMS1	0.0148758	0.479392	0.601064	0.464606	1.09936	0.788547
NIN	2.76053e-06	0.151932	0.448739	0.42508	0.778425	0.70062	GRK5	1.47877e-53	0.862533	0.331925	0.188373	0.525101	0.288798	STAT4	6.15374e-104	0.837206	0.50708	0.337133	1.11928	0.62649	ATP5MPL	8.80565e-45	0.8727	0.482606	0.278194	0.764142	0.417316	NBEAL1	0.0174824	0.560531	0.526596	0.369006	0.857068	0.581137
CORIN	3.27764e-06	0.110219	0.560652	0.550104	1.14618	1.06187	B4GALT1	2.24248e-53	0.649395	0.407775	0.268853	0.659418	0.420411	ELL2	1.56614e-98	0.622252	0.595215	0.444628	1.17459	0.763079	TNNT2	1.11711e-44	0.150231	0.986085	0.948954	3.15858	2.84622	FKBP5	0.019198	0.538966	0.547872	0.429148	1.11834	0.769714
PPM1L	3.4453e-06	0.177988	0.413504	0.39347	0.715357	0.632329	AF121898.1	3.63318e-52	0.866487	0.327488	0.1864	0.5459	0.299416	DDX60L	1.82724e-98	1.0231	0.437256	0.258008	0.964834	0.474756	RPL34	1.58801e-44	1.56898	0.329538	0.116291	0.534312	0.180088	CRISPLD2	0.0195894	2.13403	0.218085	0.0552479	0.323487	0.073697
OSBPL1A	4.28883e-06	0.175455	0.415522	0.392904	0.706543	0.625635	SLN	7.92048e-52	1.0067	0.288401	0.143733	0.461468	0.229665	MAP4	2.70087e-98	0.302738	0.797852	0.734874	1.98763	1.6114	NDUFA1	2.65713e-44	1.32331	0.362429	0.152726	0.564393	0.225541	MAP1B	0.0210366	0.563118	0.510638	0.363769	0.907389	0.614156
PBX1	5.09043e-06	0.123295	0.50943	0.501415	0.93584	0.859186	HCN1	1.35461e-51	0.611934	0.414748	0.27008	0.71744	0.469436	TTN	3.01409e-97	0.103311	0.991943	0.988343	4.45919	4.15103	UQCRQ	3.38177e-44	1.24599	0.376977	0.168523	0.585773	0.246972	DPYD	0.0213854	0.542913	0.537234	0.37463	0.879798	0.603879
FAM83B	5.2104e-06	0.490811	0.141017	0.101246	0.203934	0.145125	DLC1	2.47524e-51	0.381625	0.612085	0.473813	1.13239	0.869191	CPEB4	3.10358e-96	0.424259	0.712158	0.59251	1.52005	1.13278	NDUFS5	8.36294e-44	1.44669	0.344719	0.138846	0.53786	0.197321	AP003086.2	0.0213854	1.0178	0.324468	0.163726	0.507745	0.250759
MLIP-AS1	5.72024e-06	0.218737	0.360341	0.339404	0.667208	0.573344	TTTY14	3.04285e-51	0.529582	0.461652	0.304373	0.923013	0.639422	TNFRSF12A	7.74059e-95	1.73523	0.300537	0.0964048	0.440377	0.132272	RPS15	3.63845e-43	1.5734	0.319418	0.107022	0.477462	0.160435	SETBP1	0.0222593	1.00885	0.31383	0.146212	0.42767	0.212528
CADPS2	7.05628e-06	0.300444	0.239659	0.204378	0.381582	0.309845	MYOCD	6.04307e-51	0.307177	0.7266	0.592427	1.45489	1.17587	ATP6V1F	1.15337e-94	2.65167	0.253662	0.0506009	0.418237	0.0665563	RPL21	1.04911e-42	1.46538	0.336496	0.130445	0.526101	0.190522	PLXDC2	0.0224934	1.19651	0.297872	0.138785	0.474672	0.207114
XIST	7.36296e-06	0.184969	0.346449	0.311568	0.785996	0.691415	A2M	8.62356e-51	0.587295	0.438834	0.304213	0.807987	0.537787	RNF216	3.50918e-94	0.752468	0.515625	0.354929	0.980127	0.581791	DUSP1	1.56402e-42	1.04446	0.41556	0.209616	0.708845	0.343666	IMMP2L	0.0247339	0.43022	0.611702	0.486199	1.16588	0.865253
GAB3	7.62359e-06	0.322516	0.223826	0.187771	0.333768	0.266905	RRAD	2.85649e-50	0.7425	0.359392	0.22224	0.606327	0.362404	XIRP1	1.46235e-92	2.06705	0.281006	0.0835611	0.48905	0.11671	CITED2	2.28833e-42	1.99681	0.285895	0.0798101	0.442291	0.110817	ENG	0.0275769	1.56754	0.244681	0.084267	0.361583	0.121992
COL4A5	8.55068e-06	0.168708	0.426154	0.410172	0.739167	0.657592	RBMS3-AS3	8.36018e-50	0.516905	0.473273	0.344373	0.793947	0.554866	CLIP1	2.23363e-92	0.79705	0.489502	0.325734	0.88212	0.507682	NKX2-5	4.08807e-42	1.27863	0.361796	0.157611	0.565	0.232886	ZEB1	0.0280801	0.606353	0.473404	0.321657	0.758558	0.498264
GABRB1	8.97474e-06	0.475748	0.159798	0.122759	0.25563	0.183822	CARMIL1	1.97224e-49	0.549196	0.440524	0.297173	0.710163	0.485326	PDE4DIP	4.67274e-92	0.166173	0.914062	0.885387	2.66716	2.37699	G0S2	4.11165e-42	1.2904	0.364959	0.164734	0.608935	0.248956	HNRNPA2B1	0.0280801	0.571031	0.505319	0.347113	0.786217	0.52923
CADM2	1.70766e-05	0.055821	0.658207	0.675222	1.40419	1.35089	CACNA2D3	2.69876e-49	0.349641	0.642721	0.51376	1.21366	0.952461	CYP2J2	3.70959e-91	1.00296	0.411377	0.221489	0.647142	0.322909	ATP5MC2	5.08752e-42	1.27567	0.359899	0.155009	0.544941	0.225079	VIM	0.0311918	1.42027	0.25	0.0893754	0.34419	0.128604
ADGRL3-AS1	1.71863e-05	0.284294	0.245945	0.210983	0.378644	0.310921	ZNF536	1.01708e-47	1.1899	0.247201	0.10832	0.371204	0.162711	CACNA2D1	4.90257e-90	0.429945	0.684814	0.582297	1.47811	1.09718	PKM	6.08207e-42	0.789874	0.496521	0.302027	0.81138	0.469298	ARGLU1	0.0325877	0.574818	0.478723	0.32552	0.7271	0.488154
PLEKHA5	1.86852e-05	-0.0117754	0.850757	0.90168	2.24766	2.26609	CACNA1D	1.09982e-47	0.956747	0.288823	0.151467	0.443772	0.228639	CNKSR3	1.86342e-89	0.997622	0.425781	0.260742	0.78566	0.393479	ATP5F1C	6.98817e-40	0.902968	0.447185	0.260615	0.708497	0.378894	APBB2	0.0352152	0.529642	0.5	0.332689	0.77533	0.537091
GAN	3.23132e-05	0.35727	0.181607	0.14531	0.258957	0.202153	LRP4	1.15284e-47	0.315872	0.686668	0.56352	1.29598	1.04115	EYA4	2.56924e-89	0.534774	0.611084	0.490329	1.42085	0.980766	RPS14	6.98817e-40	1.39727	0.332068	0.130262	0.51241	0.194535	ELN	0.0352152	1.76031	0.228723	0.0738785	0.357829	0.105625
ELN	3.36683e-05	0.818771	0.0915017	0.0551991	0.133795	0.0758514	MTUS1	2.90299e-47	0.406362	0.55356	0.425173	0.935958	0.706204	AKAP13	5.10225e-89	0.187952	0.880371	0.848249	2.49948	2.19417	ATP5PD	9.52366e-40	1.41301	0.331436	0.13186	0.498583	0.187231	TCF12	0.0378998	0.408932	0.638298	0.482979	1.08435	0.816708
FYB2	4.48525e-05	0.485809	0.130074	0.0936969	0.18797	0.134228	EPHA4	5.37506e-47	0.351654	0.625607	0.495893	1.1622	0.910801	LMCD1	6.64728e-88	2.58789	0.252441	0.058596	0.488053	0.0811771	RPS2	1.15045e-39	1.29172	0.349146	0.151584	0.550439	0.224835	BICC1	0.0391393	1.10653	0.308511	0.159476	0.529483	0.245898
PLD1	4.75995e-05	0.108271	0.511059	0.501038	0.921301	0.854691	NEAT1	1.00376e-46	0.0720749	0.984999	0.970613	3.59661	3.42135	CBR4	7.36917e-88	0.490955	0.655273	0.543663	1.42442	1.01355	ECH1	1.71298e-39	1.48181	0.321948	0.123185	0.491918	0.176126	EPB41L2	0.0417931	2.09589	0.202128	0.0464477	0.279112	0.0652908
DPY19L2	4.8336e-05	0.0239337	0.777493	0.802793	1.81955	1.78961	AC117834.1	1.15814e-46	0.948656	0.291992	0.158347	0.471809	0.244451	DAPK3	1.24869e-85	0.89349	0.433838	0.256718	0.724673	0.390099	NDUFB2	1.6008e-37	1.39209	0.326376	0.13396	0.504449	0.192201	NEURL1B	0.0421768	3.06923	0.175532	0.0202619	0.231491	0.0275805
VTCN1	4.97054e-05	0.338733	0.191463	0.156539	0.292517	0.231304	PTPRQ	2.76821e-46	0.675073	0.366575	0.233707	0.589945	0.369483	TAGLN	2.11554e-84	1.60825	0.300537	0.112446	0.504239	0.165389	TPT1	1.87431e-37	1.45366	0.318153	0.125788	0.480313	0.175359	MSC-AS1	0.0430955	3.58929	0.170213	0.0158832	0.2499	0.0207626
FRMD4B	9.31083e-05	0.119699	0.488087	0.481412	0.914258	0.841466	ANGPT1	8.56523e-46	1.82521	0.192478	0.0565333	0.320586	0.0904691	MAPK4	5.4969e-84	0.821718	0.464844	0.302471	0.883695	0.499967	RPL15	2.81488e-37	1.23385	0.346616	0.150945	0.523835	0.222724	STK3	0.0496941	0.522076	0.526596	0.380854	0.867201	0.603893
SPHKAP	0.000120091	0.132778	0.431432	0.407058	0.7754	0.707222	CNTNAP3B	1.83495e-45	0.48712	0.472216	0.3448	0.839695	0.599079	ACOX3	5.64868e-84	1.01618	0.404785	0.23655	0.698127	0.345172	NDUFV2	1.27485e-36	1.26206	0.343454	0.155967	0.52184	0.21758	DYM	0.0497365	0.579613	0.462766	0.298691	0.671489	0.449323
NDRG3	0.000129247	0.189845	0.319907	0.288639	0.502355	0.440415	IL1RAPL2	3.37956e-45	0.992248	0.277414	0.14528	0.442282	0.222333	KCP	6.21085e-84	3.63568	0.21582	0.0222314	0.343842	0.0276637	UQCRH	1.89889e-36	0.75761	0.479443	0.30568	0.770762	0.455885	LIMA1	0.0518829	1.30929	0.255319	0.103842	0.352464	0.142226
KANK1	0.000190768	0.0206577	0.699185	0.736743	1.50276	1.48139	BNC2	4.56415e-45	0.524202	0.436932	0.3024	0.754035	0.524314	NMRK2	2.05833e-80	0.609358	0.561279	0.417548	1.14187	0.748483	SELENOW	3.54037e-36	0.681536	0.515497	0.337275	0.819283	0.510823	COL4A2	0.0521429	0.603287	0.462766	0.312127	0.764698	0.503363
LMAN1L	0.000223031	0.208954	0.318044	0.294961	0.496972	0.429962	GPATCH8	5.42696e-45	0.288219	0.711599	0.59056	1.34676	1.10287	SYNE1	3.88138e-80	0.43356	0.656494	0.56249	1.4165	1.04882	EIF1B	4.21823e-36	0.606046	0.569892	0.417542	1.04865	0.688958	FYN	0.0533169	0.939478	0.319149	0.161193	0.437511	0.228128
CPEB3	0.000236514	0.134895	0.438805	0.421872	0.755984	0.688504	IGFBP7	1.51495e-43	0.623714	0.369533	0.235413	0.57937	0.37601	FLNA	1.35338e-79	1.24099	0.355225	0.185537	0.633998	0.268234	SLN	6.71099e-36	1.20455	0.348514	0.160214	0.585542	0.254069	TMSB4X	0.0560302	0.97628	0.31383	0.162696	0.521124	0.264882
FAM78B	0.000249506	0.518633	0.126969	0.0943574	0.182899	0.12767	CRIP2	2.25921e-43	0.369546	0.578069	0.451627	1.01472	0.785424	MYH7	2.56148e-79	1.20742	0.352783	0.177284	0.704337	0.305008	RPL19	1.21266e-35	1.64202	0.287793	0.0967948	0.435326	0.139482	COL3A1	0.0600147	2.88936	0.175532	0.0251127	0.255078	0.0344261
RUNX1T1	0.00031015	0.140212	0.411797	0.390451	0.709734	0.644004	MYLK3	2.63032e-43	0.310234	0.668709	0.545813	1.26974	1.02406	FNDC3B	4.14957e-79	0.338301	0.727051	0.649559	1.62163	1.28267	SRP14	2.20335e-35	1.53447	0.29728	0.107387	0.447274	0.154402	ADH1B	0.0621843	2.55433	0.18617	0.0363597	0.301892	0.051395
TNFRSF19	0.000370939	0.214097	0.291424	0.264578	0.471973	0.406881	SORBS2	1.92373e-42	0.128206	0.974435	0.914827	3.08532	2.82297	AC245297.3	3.91061e-78	0.411809	0.687988	0.566617	1.45901	1.09671	SERF2	2.93983e-35	0.923958	0.411132	0.225094	0.637576	0.336041	SENP6	0.0667166	0.497127	0.515957	0.369994	0.814897	0.577368
TMEM65	0.000378548	0.189905	0.319596	0.29364	0.508394	0.445691	AKAP9	1.92608e-42	0.276941	0.713924	0.596533	1.34918	1.11354	DCP1B	6.74773e-78	0.878954	0.433594	0.277557	0.853254	0.463968	NDUFA6	2.93277e-34	1.51748	0.296648	0.11104	0.441708	0.154286	ZBTB20	0.0701617	0.131922	0.920213	0.881305	2.52255	2.30212
TNS3	0.000412346	0.317055	0.187971	0.156822	0.267973	0.215104	NPAS3	3.31836e-42	0.674789	0.345869	0.214933	0.563673	0.353098	RNF115	1.61941e-77	0.577116	0.558594	0.430959	1.05135	0.70472	BSG	4.92459e-34	0.818095	0.442125	0.262122	0.706325	0.400621	LAMC1	0.0707723	0.968148	0.319149	0.173385	0.475369	0.24299
TPCN1	0.000489033	0.24463	0.247031	0.218249	0.368479	0.311008	DENND4C	4.59923e-42	0.446697	0.486372	0.36272	0.810489	0.594672	LPP	7.12075e-77	0.158343	0.887207	0.870119	2.54618	2.2815	CHCHD2	7.45159e-34	1.3255	0.314358	0.126564	0.449318	0.179283	UTRN	0.0712427	0.657997	0.43617	0.3041	0.729764	0.462494
RNF13	0.000533539	0.238746	0.250291	0.220985	0.371449	0.314797	PRKN	7.96884e-42	0.163467	0.931544	0.850027	2.47545	2.21028	ABHD2	3.13065e-76	0.554505	0.561523	0.43818	1.08577	0.73929	TUBB4B	2.00759e-33	1.41764	0.30487	0.122044	0.444668	0.16645	CRIM1	0.0730361	2.00325	0.202128	0.0551191	0.304908	0.0760555
MRPS25	0.000588862	0.172148	0.347458	0.325061	0.535543	0.475305	POTEJ	1.26955e-41	2.39887	0.159941	0.0293867	0.241999	0.0458862	MSN	3.34786e-76	1.23788	0.335938	0.162532	0.544151	0.230717	RPL35A	2.2273e-33	1.56814	0.283365	0.0972057	0.423087	0.142683	TTC28	0.0761829	0.45948	0.521277	0.363855	0.808596	0.58805
DGKB	0.000597921	0.494123	0.126193	0.0954897	0.205162	0.145664	AC009264.1	3.47903e-41	0.272422	0.736531	0.61392	1.64962	1.36577	GEM	4.50584e-76	1.39886	0.310547	0.131996	0.52689	0.199812	CYC1	2.2273e-33	0.801671	0.44086	0.261711	0.68567	0.393358	SGIP1	0.0805261	2.88432	0.170213	0.0233956	0.250739	0.033959
CLSTN2	0.000604225	0.285421	0.205821	0.175599	0.328059	0.269173	PHKG1	9.44253e-41	0.948786	0.268963	0.142027	0.418736	0.216934	SH3D19	2.14699e-75	0.334826	0.730469	0.64796	1.62157	1.28571	NDUFB10	3.27811e-33	1.69664	0.273877	0.0899918	0.410873	0.126756	HES4	0.0873854	1.33529	0.239362	0.0918223	0.316171	0.125303
ASB11	0.0006261	0.259277	0.22305	0.192678	0.34572	0.288851	AC137770.1	1.26871e-40	0.953922	0.270019	0.14432	0.419885	0.216756	JAK2	2.32536e-75	1.39776	0.328125	0.163254	0.614553	0.233233	RPL32	3.40136e-33	1.68789	0.272612	0.0869327	0.414539	0.128664	UBA2	0.0900002	0.99995	0.303191	0.160378	0.445191	0.222603
LRRC2	0.000635104	0.282649	0.200155	0.169277	0.293277	0.241097	AC005358.1	6.63405e-40	0.427196	0.495457	0.374347	0.876741	0.652037	TXNRD1	1.21175e-74	0.650704	0.522217	0.381751	0.977318	0.622521	RPL37A	2.24602e-32	1.35487	0.306135	0.125331	0.473924	0.18529	REV3L	0.0962581	0.379962	0.632979	0.504271	1.11928	0.860122
CMSS1	0.000647703	0.160555	0.389911	0.376297	0.673312	0.6024	WNK2	1.19431e-39	0.332452	0.59645	0.486773	1.06548	0.846188	NR4A3	7.57999e-74	1.47077	0.305908	0.13313	0.637326	0.229941	HSPA8	2.35733e-32	1.9485	0.255534	0.0748333	0.394502	0.10221	COL8A1	0.0972157	1.38882	0.228723	0.082507	0.342219	0.130686
DGKG	0.000762217	0.138549	0.397051	0.375259	0.682243	0.619772	TECRL	5.45421e-39	0.164582	0.939784	0.855467	2.49438	2.22546	GPATCH2L	5.8446e-73	0.662735	0.494873	0.352504	0.867258	0.547829	COX7A2	3.3174e-32	1.19846	0.328906	0.150078	0.497748	0.216888	LAMB1	0.10088	1.4121	0.228723	0.0830221	0.292716	0.109992
VSTM2L	0.000954523	0.281018	0.206674	0.177581	0.309246	0.254513	FAM13B	3.39351e-38	0.338276	0.585041	0.469173	1.0173	0.804666	SSBP2	1.29983e-72	0.557846	0.556152	0.422242	1.04725	0.711415	BTG2	5.72378e-32	0.853514	0.414927	0.236691	0.756581	0.418719	KCNT2	0.101049	2.60001	0.175532	0.032024	0.26896	0.0443615
ARHGAP29	0.0010372	0.298758	0.187117	0.157199	0.270429	0.219846	MTUS2	6.22535e-38	0.272081	0.699556	0.582827	1.34597	1.11463	TTN-AS1	1.78013e-72	0.317654	0.783691	0.705576	2.36027	1.89382	TXNIP	6.59353e-32	0.492105	0.628716	0.481189	1.25268	0.890637	PUM2	0.105047	0.523401	0.468085	0.324276	0.696749	0.48475
ZNF521	0.00106458	0.147439	0.401087	0.386582	0.679545	0.613529	WDR66	8.75592e-38	0.951084	0.261356	0.139733	0.422235	0.218398	LINC01411	4.91444e-72	2.1303	0.248291	0.0735544	0.614088	0.140264	FAU	9.49175e-32	1.64495	0.270082	0.0892156	0.399922	0.127878	TANK	0.106307	0.987385	0.292553	0.150419	0.413161	0.208395
PPM1E	0.00106528	0.330784	0.179666	0.150972	0.280328	0.222889	MBD5	8.86785e-38	0.284541	0.675681	0.555147	1.23218	1.01162	ACTB	5.09061e-71	0.4139	0.698975	0.546758	1.50014	1.126	PPP1R3C	1.21836e-31	0.590608	0.545225	0.372249	1.04157	0.691671	GUCY1A1	0.108336	1.23325	0.244681	0.102082	0.351805	0.149643
PARM1	0.0013041	0.223416	0.234071	0.203718	0.357944	0.306591	SERPINI2	9.40253e-38	1.70334	0.178956	0.0549867	0.269213	0.0826688	SYNM	2.40218e-70	1.16211	0.343994	0.185537	0.598072	0.267255	SKP1	1.39427e-31	1.10254	0.344719	0.168341	0.526114	0.245009	TAF1D	0.121739	0.518336	0.478723	0.328611	0.719335	0.502223
ACOT11	0.00136078	0.134726	0.416997	0.406209	0.704337	0.641542	AC011369.1	1.17203e-37	0.820787	0.288612	0.16784	0.450689	0.25515	ACTC1	2.85211e-70	0.222927	0.90332	0.830247	2.65617	2.27588	MGST3	1.44428e-31	0.573765	0.550917	0.388047	0.912754	0.613244	AP002336.2	0.12319	0.755585	0.335106	0.189955	0.479729	0.284146
NKAIN2	0.00142025	0.0995943	0.491657	0.484997	0.91705	0.855879	DENND5B	1.35642e-37	0.338023	0.575322	0.456587	0.984751	0.779061	ATP2B4	6.43421e-70	0.612257	0.520264	0.398721	1.01978	0.667115	EIF3K	1.49969e-31	0.969117	0.380139	0.208611	0.584242	0.298442	MT2A	0.129432	1.00932	0.297872	0.161408	0.512517	0.254608
MBP	0.00148198	0.270085	0.192084	0.162483	0.283598	0.23518	SMAD6	2.33764e-37	1.43825	0.195014	0.07168	0.277008	0.10222	DMD	1.57608e-69	0.0963982	0.941406	0.929747	3.62449	3.39023	DSTN	8.11543e-31	0.54233	0.563567	0.408593	0.97911	0.672316	KIAA1328	0.13025	0.63991	0.404255	0.2698	0.644795	0.413799
ARHGAP42	0.00152162	0.360205	0.150019	0.120494	0.211751	0.164965	PKP2	5.4625e-37	0.26031	0.7266	0.6104	1.42203	1.18727	SRL	7.77819e-69	0.466918	0.599854	0.491205	1.18463	0.857085	RPL11	1.58173e-30	1.25322	0.313093	0.138937	0.47045	0.197359	HIP1	0.131156	0.776108	0.335106	0.192874	0.50264	0.293512
LINC01184	0.00162334	0.211877	0.260613	0.23344	0.398882	0.3444	MTSS1	1.22713e-36	0.406557	0.49102	0.37344	0.833017	0.628446	RRAS2	1.85039e-68	1.18749	0.342285	0.186465	0.611726	0.268588	CKB	2.47558e-30	1.15438	0.330803	0.159848	0.502694	0.22584	JMJD1C	0.132552	0.288091	0.755319	0.620262	1.44685	1.18495
KAT2B	0.0017791	0.331619	0.163834	0.134742	0.237157	0.188455	CADM1	1.53623e-36	0.36731	0.539615	0.42112	0.948956	0.735657	AC087457.1	5.24002e-68	0.89121	0.400635	0.248259	0.721898	0.38922	RPS27A	6.09532e-30	1.43167	0.283997	0.109762	0.434852	0.1612	DIAPH2-AS1	0.132565	1.07109	0.271277	0.132217	0.403864	0.192223
CTDSPL	0.00191176	0.24018	0.23539	0.208719	0.356151	0.301531	ACACB	3.48413e-36	0.281915	0.647581	0.545173	1.21077	0.995861	MYL12A	5.60605e-68	0.538948	0.558105	0.411771	1.07219	0.737962	SOD1	6.91809e-30	1.52394	0.275142	0.100265	0.403491	0.140308	RGL3	0.132565	3.01406	0.159574	0.0200472	0.214977	0.0266115
PTPRG	0.00219122	0.035181	0.66558	0.684941	1.39186	1.35833	TTC28	5.42225e-36	0.435282	0.457004	0.34192	0.744675	0.550725	DST	2.47396e-67	0.20907	0.835938	0.788982	2.05541	1.77813	MRPL41	9.18797e-30	1.50438	0.275775	0.101498	0.404357	0.142528	MGST1	0.133748	2.35847	0.180851	0.0431852	0.311535	0.0607488
EPS15L1	0.00256378	0.118709	0.438029	0.428288	0.736193	0.678042	LIMCH1	1.16433e-35	0.299313	0.624762	0.51088	1.128	0.916656	EIF2AK3	3.12136e-66	1.18976	0.323242	0.160262	0.52461	0.229977	ETFB	1.21957e-29	1.71783	0.256799	0.0827322	0.385787	0.117281	NFIB	0.142066	0.329793	0.696809	0.588109	1.38092	1.09873
PTPN20	0.00262981	0.247397	0.218238	0.190979	0.321991	0.27125	PGM1	1.35487e-35	0.552262	0.375872	0.26	0.58417	0.398376	UBE2H	6.89673e-66	0.561805	0.527588	0.398721	0.946255	0.641045	RPL7	7.20967e-29	1.50341	0.27198	0.100402	0.414474	0.146193	HEYL	0.143332	3.31932	0.154255	0.0156686	0.213071	0.0213456
SLC38A1	0.00264964	0.22214	0.233915	0.206643	0.348938	0.299142	PLCXD3	2.49213e-35	0.249852	0.736108	0.618187	1.56527	1.31636	MYH11	9.22427e-66	1.96118	0.252441	0.0880487	0.507644	0.130373	ATP5PB	7.54305e-29	1.19371	0.316888	0.149621	0.475019	0.207668	ABCA9	0.157385	1.18986	0.25	0.112084	0.353165	0.154808
RAP1GAP2	0.00317873	0.161774	0.36849	0.354312	0.613867	0.54875	TMEM178B	2.54591e-35	0.258973	0.702092	0.594987	1.43324	1.19774	HIF1A-AS2	3.30768e-65	0.626709	0.495361	0.354774	0.910675	0.589802	MDH2	8.54879e-29	1.40354	0.281467	0.110264	0.401037	0.151592	FBN1	0.164387	2.47702	0.170213	0.0339558	0.265507	0.0476892
CTNND2	0.00329466	0.1573	0.344354	0.32374	0.577181	0.517558	IFNGR1	1.23344e-34	0.547372	0.380097	0.267733	0.596932	0.408461	Z98949.1	1.00958e-64	1.05496	0.340332	0.177129	0.548501	0.264001	RPS13	1.89443e-28	1.56845	0.262492	0.0911332	0.381646	0.12868	AP002518.2	0.165238	1.58751	0.212766	0.0790298	0.307294	0.102251
COQ10A	0.00352073	0.278444	0.186263	0.158898	0.259773	0.214178	PDE1C	1.4758e-34	0.278225	0.656666	0.53984	1.22164	1.00737	RICTOR	4.66953e-63	0.507379	0.555908	0.429257	1.01173	0.711751	RPL35	3.09116e-28	1.61106	0.256799	0.085152	0.385829	0.126304	EIF5B	0.168443	0.5331	0.43617	0.292423	0.640679	0.442753
BMP5	0.00352526	0.76234	0.0730307	0.0447254	0.11427	0.0673667	JUNB	3.72043e-34	0.949352	0.249947	0.134613	0.425203	0.220198	PDK4	5.78699e-61	0.67043	0.470947	0.32723	1.14538	0.719662	RPS6	7.7671e-28	1.39872	0.27704	0.107935	0.416036	0.157788	KALRN	0.169329	0.472127	0.494681	0.365057	0.806483	0.581395
FIGN	0.00355665	0.168776	0.309662	0.285148	0.494617	0.44001	ARHGAP31	6.13217e-34	0.568666	0.359814	0.2464	0.561978	0.378909	TSC22D2	1.53627e-60	0.983491	0.354736	0.206994	0.58338	0.295047	YBX1	1.51542e-27	1.51007	0.268817	0.103415	0.406038	0.142558	ANTXR1	0.17111	2.27888	0.170213	0.0339558	0.227314	0.0468398
LRRN3	0.00371641	0.432924	0.123244	0.0955841	0.184232	0.136472	SLC8A1	3.70432e-33	0.0913269	0.988591	0.952107	3.69316	3.46662	ATP13A3	1.08358e-59	0.586128	0.507812	0.380977	0.923288	0.615029	RPL27A	1.68428e-27	1.16778	0.306768	0.138481	0.457008	0.203417	SPATA6	0.177193	0.785356	0.319149	0.181584	0.452553	0.262576
VWDE	0.00403544	0.308454	0.170043	0.142952	0.247579	0.199921	ADM	4.27691e-33	0.879371	0.255441	0.140693	0.383433	0.208436	LMOD2	1.30613e-58	0.55939	0.522949	0.398257	1.00838	0.684273	RPS25	2.33744e-27	1.4794	0.26692	0.0992603	0.394693	0.141552	MAPK10	0.182265	0.657148	0.382979	0.252629	0.611138	0.38754
C1orf21	0.00432676	0.103669	0.476368	0.469145	0.845234	0.786628	CA1	9.61443e-33	0.73789	0.287978	0.174773	0.457101	0.274085	AFF4	3.13066e-58	0.640898	0.458008	0.321504	0.776601	0.498045	HSPA5	3.2022e-27	1.42432	0.273877	0.106063	0.410409	0.152917	IQGAP1	0.182265	1.01521	0.271277	0.13651	0.375656	0.185858
ZNF106	0.00437239	0.120323	0.425378	0.414984	0.721299	0.663583	GSE1	9.8581e-33	0.371677	0.497993	0.389973	0.836976	0.646885	COL4A2	1.01187e-57	0.768454	0.419922	0.290813	0.766917	0.450215	RPL23A	3.56733e-27	1.63228	0.249209	0.0806319	0.3624	0.116902	NFIA	0.182265	0.229265	0.787234	0.692209	1.6404	1.39937
HMBOX1	0.00460011	0.168958	0.322701	0.302321	0.502202	0.446701	VLDLR-AS1	1.19363e-32	0.304781	0.585675	0.475573	1.05318	0.852617	PDE4D	3.85879e-57	0.33602	0.709229	0.638572	1.58659	1.25694	ACTA2	4.40876e-27	0.533635	0.54902	0.378459	1.1623	0.802933	ANKRD12	0.182265	0.429014	0.542553	0.419532	0.911609	0.677116
TSPAN32	0.00487527	0.341063	0.158789	0.132572	0.227884	0.179905	HMGN3	1.89256e-32	0.274109	0.650539	0.537973	1.13838	0.941391	OXCT1	5.20683e-57	0.84486	0.377686	0.230825	0.612173	0.340837	RASGEF1B	9.15767e-27	0.371523	0.72549	0.584467	1.45386	1.12378	PDE10A	0.182265	2.47532	0.170213	0.0368319	0.282595	0.050818
BCL2	0.00539052	0.325635	0.156927	0.130402	0.232008	0.18513	ULK4	2.91209e-32	0.363325	0.506655	0.392213	0.841868	0.654444	MAGI1	5.8861e-57	0.167019	0.853516	0.822458	2.22632	1.98293	LINGO1	1.02661e-26	0.294907	0.85642	0.726874	2.06289	1.68151	EPHA3	0.183558	1.93737	0.180851	0.0458038	0.246122	0.0642607
CDK6	0.0060255	0.207262	0.239736	0.214191	0.363317	0.314697	CSGALNACT1	4.21349e-32	0.33114	0.548489	0.4344	0.929611	0.738956	FLNB	5.50164e-56	1.42113	0.271729	0.121525	0.45458	0.169748	BTG1	3.16822e-26	0.751366	0.429475	0.28559	0.723297	0.429669	MEIS2	0.187023	0.419934	0.547872	0.416699	0.927741	0.693448
FSD2	0.00614211	0.0766138	0.506791	0.495565	0.965824	0.915874	INO80D	9.46298e-32	0.407776	0.45806	0.357067	0.746396	0.562622	PGM5	2.24934e-55	0.308866	0.698486	0.639913	1.56962	1.26711	NDUFA8	8.25786e-26	1.45992	0.26186	0.0994886	0.371639	0.135096	TMEM165	0.194085	0.491785	0.473404	0.33402	0.732673	0.521037
LNPK	0.00709597	0.307705	0.148312	0.121061	0.204434	0.165167	MEIS2	1.37908e-31	0.355787	0.50412	0.395947	0.842314	0.65822	AC008496.2	4.73989e-55	0.624855	0.457031	0.313819	0.891536	0.578149	PRDX6	8.67208e-26	0.835629	0.378242	0.220939	0.573379	0.321287	ARID1B	0.19875	0.278928	0.75	0.634686	1.46598	1.20826
FHOD3	0.00756817	0.0278112	0.651998	0.682582	1.35462	1.32875	PBX3	1.37916e-31	0.306842	0.575956	0.468693	1.00781	0.814723	RBM20	3.46738e-54	0.153157	0.890381	0.852169	2.47575	2.2264	PRDX5	1.03675e-25	1.78567	0.233397	0.0699023	0.347172	0.100694	STIM1	0.199793	1.67341	0.196809	0.0639193	0.28093	0.0880746
PITX2	0.0080431	1.08716	0.0498254	0.0230232	0.0666419	0.0313676	TMEM164	2.52073e-31	0.52125	0.374181	0.265333	0.598269	0.416855	LPL	1.26437e-53	1.15055	0.309326	0.165575	0.570294	0.256892	LMOD2	2.40998e-25	0.511741	0.55155	0.41051	1.02678	0.720161	TRAF3IP2-AS1	0.218495	0.793649	0.303191	0.166431	0.415122	0.239478
NR3C2	0.00813379	0.105353	0.460225	0.455558	0.807895	0.751002	GRIK2	2.52073e-31	0.3827	0.470315	0.35424	0.811333	0.622294	USP54	1.80575e-53	0.909831	0.360352	0.224068	0.619799	0.329886	RPS23	2.4932e-25	1.43974	0.258697	0.0964752	0.377792	0.139267	RORA	0.218859	0.24488	0.702128	0.626658	1.50736	1.27204
AQP7	0.0097975	0.132709	0.371595	0.357615	0.605404	0.552199	ABLIM1	3.54806e-31	0.141078	0.932601	0.861387	2.43573	2.20883	CTNNAL1	5.7803e-52	0.693019	0.424561	0.301078	0.738171	0.456602	ACTG1	4.16533e-25	0.465401	0.58697	0.450781	1.14251	0.827481	CASC15	0.229687	1.25058	0.228723	0.0969736	0.320748	0.134803
AC117944.1	0.0107148	0.215296	0.209624	0.184091	0.325895	0.280716	MEF2C	3.99392e-31	0.317934	0.556518	0.442987	0.953633	0.765022	PRICKLE1	8.9422e-52	0.818027	0.378906	0.245371	0.724158	0.410755	POLR2L	4.23511e-25	1.5317	0.246679	0.0839649	0.358413	0.123964	NNMT	0.230599	1.95189	0.175532	0.0434428	0.228385	0.0590322
PLN	0.0130075	0.0522746	0.613116	0.615965	1.32462	1.27749	CADPS	6.00436e-31	0.173653	0.847454	0.76848	2.00224	1.77518	FGFR1	1.07177e-50	0.826464	0.363037	0.225409	0.576259	0.324958	ITM2B	7.94974e-25	0.866777	0.364959	0.20957	0.567586	0.311248	RNF152	0.231276	3.60908	0.143617	0.0127066	0.202182	0.0165692
CHST11	0.0137897	0.164698	0.294839	0.274297	0.475561	0.424255	ADAM10	7.40184e-31	0.384279	0.470737	0.362187	0.765328	0.586365	RBM24	1.83631e-50	0.462047	0.536133	0.427297	0.955806	0.693872	PEBP1	9.54035e-25	0.939291	0.339658	0.180394	0.497266	0.259319	SCN7A	0.236357	3.07951	0.148936	0.0182013	0.217058	0.0256774
ZNRF1	0.0167571	0.266865	0.174699	0.1505	0.254552	0.211564	LINC02256	8.82897e-31	0.247093	0.706106	0.595733	1.30967	1.10351	COL4A1	4.91084e-50	0.928495	0.348633	0.218291	0.605482	0.318124	HSP90AB1	1.10892e-24	1.19403	0.29981	0.145923	0.464946	0.203219	MED13L	0.252448	0.367844	0.590426	0.447778	0.956401	0.741152
LRRC7	0.0167648	0.149593	0.334963	0.319777	0.584787	0.52719	AL139383.1	1.71815e-30	0.355707	0.500951	0.390027	0.836704	0.653872	IRS2	1.07429e-49	1.52527	0.23999	0.093671	0.385897	0.134067	GOT1	2.06503e-24	0.507515	0.535104	0.394987	0.890271	0.626246	OSMR	0.261963	1.17949	0.234043	0.105516	0.330192	0.145783
BMP2K	0.0168802	0.144619	0.360885	0.349594	0.585597	0.529742	LRRTM3	2.05056e-30	0.231421	0.726389	0.625227	1.48734	1.26691	ELF1	1.77277e-49	0.547369	0.488525	0.389281	0.933115	0.638501	APOO	4.55028e-24	0.892027	0.347881	0.192905	0.520447	0.280446	SPECC1	0.264869	3.52142	0.143617	0.0147242	0.223959	0.0195037
TOGARAM2	0.0169604	0.217767	0.229104	0.207115	0.346278	0.297762	EYA4	2.75682e-30	0.283613	0.624128	0.482933	1.23327	1.01317	MYL6	2.14883e-48	0.411561	0.579102	0.455821	1.00235	0.753579	RPS24	8.34719e-24	1.42863	0.253637	0.0963839	0.366798	0.136259	PARVA	0.264869	0.506939	0.43617	0.304443	0.666192	0.46881
AC138305.1	0.0172256	0.0718525	0.531315	0.537366	1.05318	1.00201	RAB11A	1.29814e-29	0.34837	0.511515	0.409867	0.88164	0.692504	TANC1	2.78398e-48	0.253581	0.736084	0.672874	1.61445	1.35422	HSP90AA1	8.35868e-24	1.0716	0.314991	0.162314	0.479055	0.22793	SRSF2	0.264963	0.51605	0.43617	0.30792	0.652497	0.45628
NHSL1	0.0197986	0.116159	0.39317	0.380732	0.647757	0.597647	DKK3	1.50714e-29	0.337009	0.518487	0.415733	0.883879	0.699751	RHEB	5.27747e-47	0.764938	0.365479	0.231186	0.567259	0.33382	RPL6	1.02733e-23	1.42637	0.255534	0.100356	0.376479	0.140074	ROCK1	0.265433	0.574035	0.382979	0.252415	0.548239	0.368272
RYR2	0.0198096	-0.0105486	0.979433	0.99047	4.59058	4.62427	AC084357.2	1.57832e-29	0.66259	0.300232	0.192373	0.48827	0.308462	MPP3	1.2054e-46	0.301357	0.670166	0.587404	1.35367	1.09849	BAIAP2L1	1.17079e-23	1.57452	0.237824	0.080221	0.344495	0.115666	MPHOSPH8	0.280268	0.581812	0.398936	0.273535	0.603615	0.403289
C10orf71	0.0203435	0.198148	0.226465	0.203623	0.329309	0.287049	TRABD2B	2.16707e-29	0.680855	0.293049	0.187307	0.43868	0.273647	ENAH	1.2769e-46	0.484557	0.519775	0.420488	0.969373	0.692828	UQCRFS1	1.57132e-23	0.839216	0.363694	0.214547	0.545622	0.304974	NID1	0.283906	0.47469	0.420213	0.279803	0.658711	0.474022
TMEM67	0.020479	0.149321	0.30423	0.283167	0.470442	0.424186	MIB1	3.26028e-29	0.357505	0.498627	0.401867	0.837096	0.653366	HIF1A	2.69142e-46	0.514648	0.490723	0.370558	0.861747	0.603193	ANKRD1	1.647e-23	0.155479	0.920304	0.882111	3.47245	3.11769	ROBO1	0.292885	0.901742	0.271277	0.142949	0.413704	0.221431
KCNN2	0.0220537	0.353998	0.131238	0.107756	0.186207	0.145691	PITPNB	5.76953e-29	0.504958	0.362561	0.257013	0.557175	0.392631	DLG1	4.01362e-46	0.469485	0.523926	0.417187	0.964456	0.696553	EID1	1.84789e-23	1.16382	0.290323	0.137202	0.42814	0.191091	JADE1	0.295465	1.27805	0.218085	0.0901052	0.301042	0.124135
INPP4B	0.0226426	0.104001	0.41948	0.405171	0.76035	0.707466	STAT3	6.55002e-29	0.380594	0.466934	0.36752	0.799672	0.614246	MIR1-1HG	5.51309e-46	0.898613	0.339355	0.212823	0.580541	0.311404	CALM1	1.96251e-23	1.10588	0.299178	0.147932	0.440248	0.204548	CENPP	0.29885	1.09061	0.244681	0.117064	0.364003	0.170922
COL4A6	0.0228719	0.250304	0.193558	0.171825	0.296089	0.248928	AHI1	6.77981e-29	0.262686	0.625607	0.52736	1.11227	0.927111	CFL2	1.21868e-45	0.858265	0.329346	0.192913	0.506328	0.279299	FBXO32	3.17343e-23	0.397006	0.640101	0.49169	1.23288	0.936289	USP33	0.29885	0.727877	0.324468	0.20146	0.476177	0.287511
CLEC2D	0.0233033	0.169283	0.257276	0.23495	0.413891	0.368067	GNAO1	7.08775e-29	0.637036	0.300866	0.19328	0.446765	0.287284	THBS1	1.23379e-45	2.90677	0.171875	0.0295559	0.313384	0.041788	SLC26A3	3.26634e-23	0.455117	0.581278	0.443612	1.04553	0.762665	SMURF1	0.304794	0.744236	0.292553	0.159047	0.375611	0.224234
ADHFE1	0.0235806	0.143447	0.321149	0.303076	0.494143	0.447375	STXBP6	1.15162e-28	0.450174	0.402704	0.298187	0.66481	0.486612	MARCH3	2.18923e-45	0.555309	0.465576	0.351369	0.843484	0.574	MAMDC2	4.08502e-23	1.24092	0.268185	0.113049	0.38313	0.162104	TBRG1	0.309606	0.729949	0.319149	0.188796	0.44324	0.26724
AC093879.1	0.0243689	0.131853	0.391618	0.388564	0.696668	0.635821	SEMA5A	1.6062e-28	0.384032	0.450454	0.344907	0.72948	0.558996	TENM2	2.81778e-45	0.426098	0.548828	0.44143	1.04685	0.779138	AKR1B1	4.40651e-23	0.981629	0.319418	0.166286	0.503833	0.255145	GPC6	0.309606	1.53225	0.212766	0.0910925	0.364955	0.126178
AC012358.3	0.0246205	0.266585	0.148778	0.12408	0.205156	0.170543	AC012409.2	2.67285e-28	0.56607	0.334249	0.229813	0.527814	0.356516	PTPN1	5.85386e-45	0.943395	0.314941	0.182339	0.49294	0.256333	NDUFB4	6.34962e-23	1.31972	0.263757	0.111086	0.387548	0.155257	FN1	0.309947	1.70515	0.191489	0.065293	0.301114	0.0923483
TMEM38A	0.0252292	0.467246	0.0868452	0.062559	0.118674	0.085842	ASPG	2.67556e-28	0.697919	0.286288	0.184267	0.428714	0.264286	USP47	1.55599e-44	0.45984	0.51709	0.416568	0.92011	0.668984	LGALS1	1.59627e-22	1.48676	0.238457	0.0843302	0.354078	0.126339	DENND2A	0.316815	1.51152	0.196809	0.0704872	0.277469	0.0973201
ZNF680	0.0253486	0.168177	0.276523	0.256935	0.419339	0.373198	WISP2	2.77892e-28	1.13851	0.199028	0.0928	0.289414	0.13146	PALM2-AKAP2	6.60478e-44	0.551279	0.45459	0.334245	0.788502	0.538086	TUBB	1.85148e-22	1.75423	0.219481	0.0664323	0.318934	0.094542	SLC4A7	0.322477	0.911349	0.281915	0.157759	0.427664	0.227384
AC025366.1	0.026375	0.236889	0.183081	0.159936	0.278375	0.236222	ENOX1	3.06108e-28	0.614259	0.300232	0.192267	0.447705	0.29247	MYBPC3	2.00275e-43	0.100152	0.937744	0.926755	2.97199	2.77266	RPLP2	2.53893e-22	1.13766	0.283997	0.133869	0.41686	0.189461	COL6A1	0.322551	1.28895	0.228723	0.105087	0.345434	0.141368
MCUB	0.0278011	0.287115	0.158945	0.136346	0.246043	0.201641	ABCC5	4.38875e-28	0.385902	0.455525	0.356053	0.739511	0.565949	PSME4	2.53148e-43	0.482371	0.49292	0.38629	0.86908	0.62209	NDUFB7	2.61643e-22	1.65895	0.226439	0.0742855	0.331865	0.105092	ETV6	0.322551	0.608113	0.37234	0.248208	0.572636	0.37568
SUCLG2	0.0296512	0.142609	0.340939	0.327609	0.537973	0.487337	NTRK2	5.25435e-28	1.06447	0.207691	0.10272	0.311612	0.148996	HIPK2	3.71642e-43	0.496859	0.488281	0.379584	0.864197	0.612412	NDUFB1	9.15926e-22	1.10732	0.294118	0.150397	0.458696	0.212907	ZCCHC7	0.323093	0.469263	0.457447	0.330157	0.720007	0.520085
LINC02232	0.0308206	0.691869	0.0601475	0.036422	0.0824246	0.0510251	HK1	6.38587e-28	0.465713	0.379886	0.277387	0.574137	0.415742	TACC2	4.73514e-43	0.194705	0.80127	0.751277	1.89454	1.65536	RPS3	1.0448e-21	1.31238	0.256167	0.107159	0.381194	0.15349	PRKAA1	0.325461	1.10219	0.228723	0.102468	0.289896	0.135036
NSUN7	0.0322046	0.211986	0.195887	0.172957	0.291872	0.251987	KCNJ3	8.74894e-28	0.233221	0.723643	0.607413	1.45836	1.24068	IFRD1	4.83328e-43	0.909736	0.313965	0.183628	0.479647	0.255308	CAVIN2	1.19252e-21	1.16568	0.2821	0.135832	0.426875	0.190282	FGF14	0.325972	0.698258	0.340426	0.217686	0.586553	0.361502
MAP3K4	0.0352715	0.246098	0.183547	0.161634	0.258751	0.218172	NTN4	1.08961e-27	0.48281	0.375238	0.27392	0.600827	0.429942	TPM2	8.39296e-43	0.369151	0.601562	0.498685	1.14762	0.888529	RPS8	2.61842e-21	1.2718	0.257432	0.109533	0.373144	0.154536	MYCBP2	0.325972	0.530479	0.409574	0.294312	0.639555	0.44278
DSCAS	0.0356362	0.572181	0.0700815	0.0467069	0.0920216	0.0618936	POU6F2	1.57203e-27	0.603016	0.305092	0.199627	0.457096	0.300941	JPH2	5.29823e-42	0.495937	0.480713	0.371899	0.836931	0.59347	NDUFB9	3.20988e-21	0.796296	0.357369	0.212538	0.548213	0.315675	CFH	0.327806	2.01264	0.175532	0.0524576	0.307702	0.0762545
FGD4	0.0364736	0.129664	0.358634	0.344405	0.583666	0.533496	RASSF8	2.15462e-27	0.458965	0.384323	0.28176	0.622864	0.45314	CTIF	1.03816e-41	0.73011	0.363525	0.23753	0.581069	0.350302	ADM	4.08109e-21	1.08794	0.296015	0.154278	0.481552	0.226538	ARHGEF7	0.327806	0.690796	0.335106	0.208843	0.473615	0.293411
LRRC10	0.0386155	0.647074	0.0640279	0.0410455	0.0903328	0.0576842	ART3	4.79373e-27	0.700856	0.268117	0.16288	0.388532	0.239028	TPM4	2.63189e-41	1.9887	0.1875	0.0520968	0.2889	0.0727929	RPS9	5.83476e-21	1.12813	0.275775	0.129851	0.413978	0.189399	STEAP4	0.329019	3.26054	0.143617	0.0192316	0.248657	0.0259466
CTNNA3	0.0480605	-0.0196231	0.906636	0.944707	2.72434	2.76165	ADAMTS7	5.58003e-27	0.450685	0.384534	0.282453	0.598365	0.437821	AC078980.1	5.9489e-41	2.40316	0.185547	0.0536958	0.424983	0.0803431	ARL6IP5	6.81223e-21	0.9706	0.308665	0.164049	0.461339	0.235418	PDXDC1	0.333849	0.31342	0.617021	0.501696	1.06626	0.858052
GPC5	0.0483404	0.0370783	0.636477	0.655407	1.42091	1.38485	N4BP2L2	6.46142e-27	0.155622	0.893302	0.81008	2.08074	1.86797	STK38	5.99365e-41	0.662716	0.37915	0.253005	0.59877	0.378236	VDAC1	6.96524e-21	0.988415	0.301708	0.157246	0.436522	0.220021	SRSF11	0.350289	0.482396	0.462766	0.346984	0.73649	0.52717
NID2	0.0510312	0.284338	0.140473	0.118607	0.202176	0.16601	GATA4	1.46868e-26	0.228452	0.710966	0.603307	1.35987	1.16071	FP236383.1	1.06741e-40	1.39397	0.22998	0.0977975	0.359423	0.136766	RPL36	7.54851e-21	1.49325	0.230867	0.083691	0.346189	0.12297	BRWD1	0.355966	0.434798	0.468085	0.348229	0.729481	0.539668
DPYD	0.0512938	0.120261	0.38021	0.37073	0.628783	0.578495	GXYLT2	1.58927e-26	0.574091	0.312909	0.211093	0.476843	0.3203	ZDHHC14	1.73058e-40	0.600874	0.413574	0.296436	0.713644	0.470545	RPL3	1.04904e-20	1.35281	0.246679	0.100721	0.36513	0.142959	CD38	0.356628	4.0561	0.132979	0.00935823	0.208552	0.0125374
TMEM178B	0.0530876	0.0449915	0.611564	0.622665	1.2627	1.22393	USH2A	2.11929e-26	0.521813	0.339531	0.237707	0.524111	0.365042	DNAJA4	2.94832e-39	1.33555	0.229248	0.0986228	0.33795	0.133909	RACK1	3.51788e-20	1.31615	0.244782	0.0998996	0.348498	0.139959	LINC01091	0.364366	1.60037	0.191489	0.0710453	0.30476	0.100508
FRS2	0.0536781	0.159345	0.291812	0.276373	0.453727	0.40628	AC138123.1	2.22474e-26	0.650454	0.28333	0.181013	0.451524	0.287657	TMEM71	7.39658e-39	0.63685	0.387451	0.27111	0.679397	0.436931	HINT1	3.5674e-20	1.37305	0.239089	0.0941467	0.341291	0.131764	MAP3K5	0.368045	1.35783	0.207447	0.0862846	0.310297	0.121068
KIAA1217	0.0560604	0.0449167	0.585565	0.602944	1.14598	1.11086	PDK4	2.67851e-26	0.428081	0.425734	0.33376	0.99864	0.742239	ACTA2	8.22012e-39	0.502026	0.479004	0.371125	1.0921	0.771145	ATP5ME	5.63007e-20	0.794143	0.348514	0.208291	0.531349	0.306421	ROCK2	0.374683	0.531831	0.404255	0.28929	0.639891	0.442597
AC007114.2	0.0634863	0.187916	0.190376	0.168617	0.277943	0.243998	ZNF608	3.01125e-26	0.30972	0.523769	0.419787	0.87248	0.703916	TGM2	1.18313e-38	0.6338	0.393311	0.277557	0.681901	0.439471	NDUFA12	6.57245e-20	0.794747	0.347881	0.210346	0.51946	0.299439	DYRK1A	0.38597	0.394283	0.505319	0.377721	0.796982	0.606397
SLC29A1	0.0654861	0.214331	0.180986	0.159936	0.266636	0.229826	IGFBP5	3.54878e-26	1.60374	0.154236	0.0512	0.223463	0.0735247	SHLD2	1.31675e-38	0.679994	0.36377	0.242792	0.583807	0.364394	DDIT3	8.18763e-20	1.22724	0.263757	0.124372	0.410431	0.17531	MECOM	0.398097	1.56092	0.191489	0.0716033	0.298703	0.101241
ATP8A1	0.066715	0.162748	0.255103	0.236837	0.389786	0.348204	PPFIBP1	3.54878e-26	0.402664	0.424678	0.328693	0.691294	0.522935	WEE1	1.73654e-38	1.26783	0.231201	0.101408	0.336886	0.139904	CIRBP	9.82854e-20	0.517569	0.479443	0.351109	0.765385	0.534659	AXL	0.406077	1.94723	0.170213	0.0495815	0.264373	0.0685558
COL10A1	0.0694382	0.59773	0.0623981	0.0408568	0.0812649	0.0536993	COL13A1	3.69475e-26	1.02962	0.204944	0.1032	0.29518	0.144591	CSRP3	1.86656e-38	0.414316	0.553711	0.459638	1.06706	0.800699	RPS18	1.17419e-19	1.47722	0.225174	0.0817734	0.335298	0.120432	ABCA10	0.406077	2.15868	0.164894	0.0448165	0.260587	0.0583612
OSR1	0.0696872	0.574322	0.0637175	0.0420834	0.0876276	0.0588508	LINC02334	4.38833e-26	0.534423	0.33108	0.230667	0.509368	0.351686	LINC01629	2.57667e-38	2.54037	0.16626	0.036313	0.270847	0.0465583	EEF2	1.48465e-19	1.17702	0.261227	0.119761	0.385021	0.170281	DDX5	0.428027	0.232047	0.680851	0.626272	1.47675	1.25735
TRDN-AS1	0.0715342	0.0324051	0.610089	0.639272	1.24087	1.2133	TBC1D19	7.77366e-26	0.656658	0.279738	0.179627	0.413531	0.262322	MXRA7	7.47703e-38	0.873778	0.29541	0.168773	0.433377	0.236501	NDUFC1	1.65101e-19	1.13123	0.267552	0.126381	0.391425	0.178695	NR2F2-AS1	0.431317	0.376576	0.526596	0.415497	0.930357	0.716621
DMD	0.0741602	-0.0354594	0.911447	0.956501	3.39298	3.47741	PTP4A3	9.08691e-26	0.425243	0.392563	0.291573	0.615594	0.458441	ELOVL5	2.92378e-37	1.46454	0.209473	0.0811884	0.303672	0.110036	RPLP0	1.86372e-19	1.07119	0.278305	0.138344	0.422144	0.20091	RFTN1	0.432427	2.69528	0.143617	0.0228804	0.195827	0.0302351
MLX	0.0769357	0.213293	0.144587	0.122665	0.196627	0.169604	NOD1	2.36316e-25	0.919221	0.221424	0.122613	0.339461	0.179505	CTGF	7.57486e-37	1.54337	0.202881	0.0751535	0.334075	0.114616	SMPX	2.67978e-19	0.759918	0.359899	0.225778	0.553499	0.326857	ARHGAP29	0.432427	0.757175	0.292553	0.172655	0.416189	0.24624
CDC37	0.0795921	0.14099	0.292123	0.275807	0.430605	0.390515	UTY	2.51906e-25	0.551767	0.300655	0.194347	0.479641	0.327204	ABRA	7.64384e-37	1.72734	0.191162	0.0638056	0.299623	0.0904885	PLA2G2A	2.93124e-19	0.874378	0.320683	0.18286	0.59718	0.325755	SLC6A1-AS1	0.438571	0.7522	0.271277	0.144151	0.481423	0.285819
PPP1R12B	0.0802434	-0.0253626	0.850679	0.899604	2.30937	2.35033	B4GALNT3	2.52474e-25	0.334395	0.480668	0.379147	0.800534	0.634917	SLC7A1	2.49436e-36	1.74826	0.186279	0.0588539	0.260176	0.0774442	H3F3B	2.98328e-19	0.809383	0.347881	0.215825	0.556554	0.317584	SEPT7	0.44352	0.745744	0.329787	0.213565	0.512856	0.305847
PRKG2	0.0822388	0.451249	0.0967016	0.0767126	0.141762	0.103686	MLF1	2.71453e-25	0.273186	0.574055	0.47168	0.995076	0.823418	CLIC5	2.54429e-36	0.409617	0.523926	0.434931	0.990995	0.746046	PSMA7	3.43494e-19	1.13491	0.25933	0.116656	0.36144	0.164587	PDE7B	0.448552	0.574893	0.361702	0.240352	0.566589	0.380371
SGCG	0.0837854	0.0386659	0.588436	0.608794	1.14571	1.11541	PRKD1	3.09732e-25	1.26406	0.173463	0.07232	0.25305	0.105363	BMPR1A	3.42385e-36	0.370006	0.563477	0.474029	1.06885	0.827055	RPS27	3.67801e-19	1.35979	0.230234	0.0878459	0.323301	0.12597	MAMDC2	0.453528	1.13321	0.239362	0.122558	0.384536	0.17531
PPP1R13L	0.0857504	0.149902	0.290803	0.275995	0.441782	0.398183	HSPB3	3.19177e-25	0.280504	0.574055	0.47344	1.05553	0.869019	LMCD1-AS1	8.11523e-36	0.853751	0.320557	0.207355	0.572784	0.316947	RPL29	4.04248e-19	1.43372	0.223276	0.0811798	0.314291	0.116342	FNBP4	0.457442	0.443994	0.494681	0.362267	0.763969	0.561592
FHIT	0.0866094	-0.00443105	0.743112	0.781185	1.73597	1.7413	KLHL24	3.24189e-25	0.302643	0.530319	0.429333	0.883987	0.716706	COL21A1	8.36025e-36	0.940288	0.275635	0.153041	0.417084	0.217355	VDAC2	4.95872e-19	0.990371	0.293485	0.157474	0.429878	0.216379	ENPEP	0.457442	1.37966	0.196809	0.0774844	0.282924	0.10873
ZNF682	0.0877117	0.33627	0.104851	0.0840725	0.139808	0.11074	YAP1	3.83071e-25	0.41462	0.391084	0.289387	0.605503	0.454259	CDC42EP3	9.50583e-36	0.661417	0.356201	0.237427	0.552869	0.349556	GPX4	5.1215e-19	1.39974	0.232764	0.093964	0.34702	0.13152	JUNB	0.457818	0.70514	0.281915	0.156858	0.424211	0.260204
ADARB1	0.0920679	0.249114	0.155763	0.135969	0.218375	0.183743	TRPM7	4.25607e-25	0.257798	0.602578	0.50208	1.05527	0.882588	COMMD1	1.85542e-35	0.410566	0.513672	0.420024	0.936668	0.704681	PSMB1	5.57191e-19	1.20182	0.256167	0.117797	0.367849	0.159914	PDE1C	0.45782	0.280237	0.654255	0.562653	1.2736	1.04876
GDAP1L1	0.0954075	0.266533	0.138844	0.118702	0.204966	0.170391	ASH1L	4.84485e-25	0.255526	0.60786	0.505707	1.04533	0.875655	LINC00702	1.98315e-35	0.997631	0.263916	0.141744	0.408253	0.204462	CAV1	5.65679e-19	0.477282	0.497154	0.360469	0.842145	0.60494	SCFD1	0.45782	0.509504	0.388298	0.264434	0.556444	0.390882
PDGFD	0.0957745	0.850717	0.0561894	0.0361389	0.0886871	0.0491778	ME1	5.03555e-25	0.451373	0.368688	0.270773	0.567957	0.415374	PTPN11	7.2626e-35	0.822375	0.297119	0.176665	0.439903	0.24877	RPL10A	1.34273e-18	1.05703	0.270082	0.130993	0.39195	0.188379	SLC39A11	0.465101	0.70311	0.292553	0.168877	0.393365	0.241624
LINC01376	0.0962013	0.218721	0.182538	0.163804	0.266625	0.229118	MAML3	6.25969e-25	0.627138	0.282273	0.18208	0.446663	0.289197	USP15	9.55628e-35	0.394141	0.519531	0.429102	0.908107	0.691017	MYL9	1.49611e-18	0.297371	0.734978	0.605607	1.4377	1.16991	RIPOR3	0.469906	1.88473	0.164894	0.046276	0.225543	0.0610757
TTN-AS1	0.0975874	0.0315331	0.708886	0.731742	1.99465	1.95151	BCL6	7.42468e-25	0.445193	0.378829	0.280587	0.586335	0.430655	EGLN3	1.44791e-34	0.788645	0.311768	0.193274	0.510647	0.295607	RPS19	2.16306e-18	1.28694	0.233397	0.093964	0.338566	0.138751	PABPC1	0.472965	0.611012	0.319149	0.19369	0.423818	0.277489
AC092574.2	0.100552	0.253256	0.140551	0.1204	0.194193	0.162928	SPDYE2	7.44658e-25	0.348775	0.458694	0.356747	0.758275	0.595438	ROCK2	1.69037e-34	0.620212	0.380859	0.271058	0.62426	0.406129	POMP	3.23109e-18	1.29737	0.234029	0.0957447	0.32993	0.134237	FRMD4A	0.476851	0.589507	0.37766	0.265894	0.607922	0.404007
SMIM8	0.103656	0.132125	0.304463	0.2893	0.466201	0.425402	MARK3	8.59341e-25	0.26119	0.591802	0.499307	1.03295	0.86189	FAM49B	1.91044e-34	0.475407	0.463623	0.367721	0.821276	0.590716	HSPA1A	4.20767e-18	1.11266	0.258065	0.1204	0.383622	0.177402	PTPN13	0.484927	2.08643	0.154255	0.03563	0.204611	0.0481783
PRICKLE2	0.107655	0.283309	0.12045	0.100396	0.170244	0.13989	WWOX	8.67046e-25	0.256985	0.608916	0.504853	1.16955	0.97872	MACF1	2.77451e-34	0.212929	0.730469	0.681849	1.58318	1.36594	RPL28	6.46971e-18	1.46036	0.214421	0.0768423	0.303469	0.110282	PELI2	0.51777	3.00595	0.132979	0.0149818	0.173307	0.0215742
FOXN2	0.10774	0.321224	0.112767	0.0928477	0.157457	0.126027	KCND3	9.64975e-25	0.369971	0.435664	0.341493	0.71861	0.55606	GADD45G	3.02593e-34	0.467042	0.463867	0.352762	0.935434	0.676736	GSTP1	6.82334e-18	1.20683	0.242884	0.107159	0.347237	0.15043	MTHFD1L	0.517928	1.62567	0.18617	0.0718609	0.301459	0.0976905
EXOG	0.108012	0.119243	0.356461	0.350821	0.587886	0.541249	DTNA	1.25841e-24	0.157875	0.887809	0.798347	2.11182	1.89293	ALPK3	3.70967e-34	0.577729	0.389404	0.276887	0.613723	0.411205	NDUFB11	8.56691e-18	1.82226	0.191651	0.0549721	0.275729	0.0779702	CCDC102B	0.519273	1.27494	0.202128	0.0850826	0.298553	0.123375
LHFPL6	0.121114	0.0994602	0.402949	0.398849	0.69497	0.648674	ERC1	1.28127e-24	0.204481	0.76104	0.656693	1.51501	1.3148	ADAMTS1	3.90915e-34	1.63525	0.192383	0.0706659	0.304021	0.0978692	OOEP	9.52996e-18	1.57905	0.205566	0.0689435	0.305594	0.102283	WIPF1	0.519273	1.51154	0.175532	0.0571367	0.223806	0.0784971
LINC01193	0.121283	1.4281	0.0315871	0.0117947	0.0424466	0.015774	TNRC6B	1.28312e-24	0.231387	0.672723	0.573333	1.24801	1.06308	NR4A1	6.71078e-34	0.893241	0.287598	0.170114	0.519572	0.279739	GJA1	2.26423e-17	1.16276	0.250474	0.117387	0.365786	0.163382	DCN	0.522314	0.933956	0.271277	0.156772	0.457288	0.239354
FAM13A	0.125003	0.148237	0.268917	0.252406	0.410995	0.370863	SMAD3	1.37698e-24	0.830013	0.236003	0.139627	0.360485	0.202781	SMC5	1.33338e-33	0.58904	0.386475	0.279981	0.62597	0.416136	NDUFB3	2.37047e-17	1.31517	0.226439	0.0914985	0.317803	0.127719	PRICKLE2	0.522314	1.03301	0.228723	0.110453	0.317676	0.155245
GNG12-AS1	0.125537	0.178833	0.202328	0.183336	0.306679	0.270926	AEBP2	3.57315e-24	0.480933	0.345236	0.249333	0.527211	0.377754	PDE7A	2.07571e-33	0.199469	0.745361	0.693454	1.62138	1.41202	NDUFA5	2.37047e-17	0.685358	0.364326	0.234727	0.554677	0.344927	KMT2E	0.525768	0.389341	0.526596	0.418545	0.87963	0.67158
SLC27A6	0.126447	0.108997	0.320062	0.304303	0.505117	0.46836	KIF13A	5.16423e-24	0.243304	0.626875	0.52368	1.11675	0.943441	FRAS1	2.34801e-33	0.896774	0.293701	0.183009	0.518178	0.278307	LAMTOR5	2.84008e-17	1.5334	0.207464	0.0733723	0.301273	0.104078	ANKRD44	0.52608	0.573446	0.356383	0.237519	0.526166	0.353589
GALNT16	0.132277	0.382928	0.09026	0.0708624	0.1231	0.0944026	EPHA7	7.84025e-24	0.599882	0.28333	0.18448	0.415847	0.274379	AKAP6	3.65551e-33	0.188051	0.785645	0.735235	1.81113	1.5898	SLC25A6	3.09161e-17	1.13468	0.251739	0.118985	0.361057	0.164438	PBX1	0.528917	0.298381	0.638298	0.504744	1.10628	0.899591
MYOT	0.133429	0.193554	0.1643	0.14465	0.243172	0.212642	ABCC9	8.06974e-24	0.86358	0.216565	0.118133	0.315537	0.173415	IQCJ-SCHIP1	6.62495e-33	0.49487	0.443848	0.346005	0.801287	0.568613	LDHA	5.16349e-17	1.29085	0.228969	0.0965209	0.334664	0.136781	ASAP2	0.528917	2.2163	0.148936	0.0316806	0.200711	0.0431914
SLC6A16	0.135539	0.501734	0.0734963	0.0542555	0.101304	0.0715469	SLC8A1-AS1	1.27088e-23	0.200554	0.771181	0.660107	1.71327	1.49092	ATP6V1FNB	1.08132e-32	4.70115	0.12793	0.00629288	0.187122	0.00719348	RASD1	6.29997e-17	1.35655	0.223276	0.0901744	0.380985	0.14878	PICALM	0.53153	0.304041	0.595745	0.471088	1.03156	0.835544
ABI3BP	0.144103	0.231042	0.141094	0.121815	0.202448	0.17249	PITPNC1	1.95444e-23	0.524255	0.322417	0.228107	0.525585	0.365449	ATF3	3.1016e-32	2.87084	0.144775	0.0247589	0.247104	0.0337809	HERPUD1	9.31329e-17	1.07839	0.255534	0.124235	0.370323	0.175369	IGFBP4	0.533752	2.24779	0.148936	0.0322816	0.220728	0.0464734
CEP192	0.145009	0.173284	0.213504	0.196169	0.308517	0.2736	TJP1	2.27643e-23	0.238526	0.627932	0.52528	1.09637	0.929292	PPP2CB	1.60874e-31	0.680879	0.333984	0.226853	0.527988	0.329351	SBDS	1.04045e-16	1.16266	0.252372	0.125696	0.383573	0.171337	SMCHD1	0.553536	0.413839	0.473404	0.349689	0.723618	0.543165
IDI2-AS1	0.145206	0.199207	0.148933	0.128987	0.207535	0.180769	SAT1	3.27328e-23	0.22777	0.666385	0.57104	1.28751	1.09947	AZIN1	2.49263e-31	0.789141	0.29834	0.186878	0.461014	0.266783	RRAD	1.49463e-16	0.683792	0.368121	0.241348	0.635191	0.395424	ADCY3	0.553536	2.92749	0.132979	0.0165701	0.171142	0.0224954
ITGA11	0.158436	0.35328	0.0947614	0.075769	0.12804	0.10023	RERE	4.2414e-23	0.208789	0.731883	0.626027	1.39008	1.20279	CYTOR	3.25262e-31	1.39258	0.203125	0.087636	0.305269	0.116272	EIF4A2	1.51954e-16	0.713129	0.357369	0.237923	0.564984	0.344638	RAPGEF2	0.556756	0.379597	0.484043	0.360507	0.761416	0.585264
NDRG4	0.16092	0.187388	0.185021	0.167013	0.269419	0.236602	CNTNAP2	9.00358e-23	0.458559	0.349884	0.256373	0.527694	0.38401	SLC38A2	3.50948e-31	0.8091	0.295166	0.184608	0.464445	0.265076	TOMM7	1.93054e-16	1.54684	0.203669	0.0740115	0.304816	0.104326	RERG	0.556756	1.81421	0.154255	0.0364885	0.185462	0.0527379
FCHSD2	0.161299	0.0496577	0.5435	0.550953	1.00114	0.967268	STEAP2	1.25029e-22	0.655937	0.256497	0.159467	0.371729	0.235923	SIK2	2.36408e-30	0.381328	0.509521	0.42054	0.932239	0.715709	ATP6V1G1	2.36522e-16	1.49633	0.204934	0.0741028	0.283637	0.100537	CUL1	0.566458	0.572777	0.329787	0.205581	0.429622	0.288845
ECT2L	0.162223	0.258642	0.14125	0.123514	0.217241	0.181586	NAMPT	1.84367e-22	0.465826	0.359814	0.272747	0.616293	0.446231	MIR22HG	2.58156e-30	0.746096	0.29834	0.185072	0.429613	0.256142	RPL7A	2.68502e-16	1.25158	0.227071	0.0967948	0.319636	0.134243	BCL2	0.578295	0.885193	0.260638	0.144022	0.386823	0.209432
ABCG1	0.167096	0.701592	0.0497478	0.0309492	0.0641531	0.0394473	FBXO32	1.9832e-22	0.254504	0.593492	0.478507	1.09805	0.920466	YBX3	4.64478e-30	0.790436	0.285889	0.172899	0.440459	0.25466	RPS16	3.34792e-16	1.32241	0.219481	0.0896722	0.313662	0.125423	CCNY	0.584978	0.492489	0.404255	0.286499	0.604735	0.429844
AC107021.1	0.170082	0.106922	0.288242	0.270523	0.47792	0.44378	PKIA	2.24659e-22	0.500585	0.32284	0.230827	0.50581	0.357517	LINC00486	1.29074e-29	0.362889	0.511963	0.392479	0.961694	0.747817	PTMA	4.45962e-16	0.999426	0.26186	0.132591	0.382742	0.191447	SASH1	0.584978	0.723849	0.303191	0.187165	0.455141	0.275579
LMO4	0.171395	0.331701	0.0977881	0.0791659	0.135378	0.107572	FOXP1	2.30957e-22	0.212717	0.682442	0.587253	1.27032	1.09617	ZBTB16	1.72412e-29	0.287572	0.604004	0.531026	1.18171	0.968153	RPL36AL	8.8916e-16	1.64529	0.189121	0.0599032	0.264644	0.0846023	SLC38A2	0.59531	0.646529	0.319149	0.202962	0.467271	0.2985
MYBPHL	0.172064	0.24186	0.142026	0.123891	0.20386	0.172395	SNRPN	3.94889e-22	0.327349	0.452145	0.356853	0.762677	0.607853	XIST	2.21027e-29	0.475836	0.416748	0.312529	0.967782	0.695886	HSF1	8.98489e-16	0.462025	0.475016	0.35741	0.763029	0.553934	ATRX	0.607366	0.358669	0.531915	0.408714	0.851788	0.664296
ABCB4	0.175715	0.273407	0.115949	0.0972825	0.16579	0.137169	B3GLCT	5.82573e-22	0.329036	0.450877	0.356693	0.727176	0.578883	RYR2	2.23151e-29	0.0409912	0.987305	0.983804	4.71482	4.58275	CISD1	1.48932e-15	0.818379	0.300443	0.176696	0.446779	0.253359	MAN1A1	0.607535	1.15656	0.196809	0.0789011	0.250096	0.112189
ERCC8	0.179617	0.200739	0.198603	0.18277	0.294051	0.255855	TRMT9B	5.92725e-22	0.52314	0.308261	0.214773	0.463219	0.322333	AP005329.2	1.22315e-28	0.91445	0.259033	0.151545	0.418818	0.222202	EDF1	1.54187e-15	0.920905	0.275775	0.149621	0.398801	0.210638	COL1A1	0.611003	3.2845	0.12766	0.0134364	0.183723	0.0188552
ZRANB2-AS1	0.182356	0.302273	0.10291	0.0844499	0.133446	0.108221	RASAL2	6.34047e-22	0.208354	0.687302	0.58752	1.31354	1.1369	AL445465.1	1.59803e-28	1.4216	0.187744	0.0753598	0.274147	0.102338	PRKAR1A	1.80065e-15	0.379719	0.540164	0.427723	0.938891	0.721619	ANO1	0.620499	3.16678	0.12766	0.013651	0.16712	0.0186094
EIF4EBP2	0.194512	0.259538	0.122701	0.104454	0.170048	0.14205	ARL15	1.22545e-21	0.279669	0.519966	0.421493	0.871816	0.718184	IFT43	2.35929e-28	0.600981	0.341797	0.234951	0.515698	0.340003	ESD	2.17597e-15	1.14866	0.232132	0.105379	0.324279	0.146264	ZNF83	0.620499	1.04622	0.223404	0.110839	0.313564	0.151839
RHOBTB3	0.201682	0.079854	0.417928	0.410266	0.685412	0.648506	TMOD1	1.24122e-21	0.33146	0.44644	0.35856	0.705182	0.56043	LMOD1	2.49523e-28	1.50865	0.187012	0.0769588	0.300408	0.105575	RPL18	2.42532e-15	1.23289	0.222011	0.0954707	0.32046	0.136344	EGFLAM	0.62089	2.6082	0.138298	0.0250268	0.205726	0.0337398
TCAP	0.205525	0.0223086	0.651378	0.662767	1.29857	1.27865	PPP1R12B	1.32603e-21	0.135887	0.934291	0.857227	2.50785	2.28242	ASTN2	2.92556e-28	0.313471	0.577881	0.505132	1.27787	1.02831	CFL2	2.68601e-15	0.725255	0.331436	0.208428	0.504992	0.305465	SPRED1	0.62089	1.34785	0.18617	0.0727195	0.255176	0.100253
ST3GAL4	0.205919	0.249808	0.129608	0.111719	0.187337	0.157552	AL139022.1	1.5601e-21	0.625452	0.264948	0.172587	0.404302	0.262075	MFN2	4.47627e-28	0.629328	0.329102	0.223346	0.490689	0.317219	JUN	3.64575e-15	1.00036	0.263757	0.141448	0.417309	0.208602	TSHZ2	0.627463	1.65862	0.180851	0.0707448	0.309549	0.0980473
TGFBR2	0.206931	0.0851842	0.439426	0.437818	0.79327	0.747789	SLC16A1-AS1	1.60825e-21	0.277257	0.519755	0.42784	0.873241	0.720563	MBNL1	6.05494e-28	0.206207	0.707031	0.657657	1.49274	1.29393	KLF6	4.13601e-15	0.912999	0.275142	0.151539	0.426665	0.226593	JAK1	0.627463	0.680808	0.297872	0.180597	0.408544	0.254856
MEGF9	0.209922	0.344994	0.0915794	0.0735988	0.126013	0.0992115	REEP1	2.30227e-21	0.485754	0.325164	0.234613	0.481784	0.344053	TRIO	7.10115e-28	0.379293	0.498291	0.419353	0.899942	0.69189	RPL14	5.38145e-15	1.26855	0.217584	0.0928682	0.310441	0.128857	CFD	0.627503	0.885542	0.271277	0.160807	0.456487	0.247089
FGF7	0.20999	0.275736	0.120373	0.102567	0.172715	0.142668	CHPT1	2.72176e-21	0.240258	0.60955	0.50624	1.07765	0.912326	KIF1B	9.26099e-28	0.383077	0.494141	0.409811	0.865465	0.663639	DKK3	5.88184e-15	0.381336	0.545225	0.428591	0.940639	0.722153	HIPK2	0.638739	0.357328	0.510638	0.397639	0.838903	0.654856
CTTNBP2	0.210434	0.273381	0.121071	0.103416	0.177927	0.147213	TXNIP	2.90942e-21	0.253199	0.56666	0.472053	1.04995	0.880948	ALPK2	1.11653e-27	0.279874	0.607178	0.529375	1.15538	0.951641	RPS27L	7.15712e-15	0.95924	0.258697	0.134554	0.363157	0.186781	ARPC5	0.64	1.02201	0.218085	0.102726	0.274337	0.135091
VWC2	0.21394	0.10726	0.325184	0.311568	0.54193	0.503101	COL19A1	3.11137e-21	0.317057	0.455948	0.36144	0.733284	0.588611	UGP2	1.44627e-27	0.481722	0.426758	0.341621	0.743821	0.532668	UBA52	7.70455e-15	1.85717	0.172043	0.0467081	0.249187	0.06878	SMC5	0.652535	0.475664	0.414894	0.297618	0.627594	0.451325
MGP	0.215989	0.183573	0.216143	0.202302	0.34928	0.307548	ENOSF1	3.11683e-21	0.283649	0.510036	0.418027	0.850031	0.69831	COL19A1	3.46983e-27	0.411913	0.45752	0.364213	0.777119	0.584104	RPS4X	9.08763e-15	1.45458	0.197976	0.0738289	0.287165	0.104776	SLC2A3	0.656615	2.48215	0.138298	0.0257995	0.201031	0.03598
RHOBTB1	0.218788	0.217603	0.164144	0.147386	0.240623	0.206934	MLIP	3.68486e-21	0.113964	0.957532	0.898613	2.8518	2.63519	DYRK1A	4.47102e-27	0.423072	0.44873	0.363955	0.769359	0.573816	RPL27	1.22141e-14	1.69234	0.179633	0.0552004	0.254747	0.0788248	LDLRAD3	0.656915	2.81371	0.132979	0.0206911	0.201372	0.028641
GFOD1	0.219551	0.0705039	0.466899	0.46839	0.819591	0.780501	CLASP2	4.01294e-21	0.283587	0.505599	0.415467	0.838577	0.688931	CYSTM1	5.25915e-27	0.55191	0.360352	0.258524	0.565855	0.38598	ADI1	1.45741e-14	1.36116	0.204301	0.0811798	0.287245	0.111816	NR3C1	0.656915	0.402787	0.462766	0.341103	0.701074	0.530289
CPT1A	0.221047	0.212226	0.154754	0.137479	0.221951	0.191589	MIR99AHG	4.27308e-21	0.18652	0.771181	0.672427	1.55098	1.36289	SMIM19	7.49924e-27	1.14223	0.210205	0.102337	0.303409	0.137462	RPS20	1.54303e-14	1.23913	0.215686	0.0919094	0.313308	0.132726	PPIG	0.670839	0.572289	0.340426	0.220906	0.469052	0.31546
SESN1	0.224304	0.0661631	0.486612	0.491791	0.875815	0.836559	PTPRK	5.08151e-21	0.188328	0.757448	0.6632	1.50908	1.32441	BTG2	1.26876e-26	0.589675	0.337158	0.229999	0.610591	0.405733	MT1X	1.59429e-14	0.882512	0.26945	0.145284	0.42834	0.232341	PTRH2	0.671965	0.995877	0.223404	0.109594	0.292116	0.146476
IMMP1L	0.227216	0.20544	0.1539	0.136441	0.215913	0.187255	ACYP2	7.4793e-21	0.222318	0.634059	0.54192	1.15039	0.986101	SYNJ2	2.55913e-26	0.654598	0.31543	0.213906	0.488884	0.310565	HNRNPK	1.67992e-14	0.98019	0.257432	0.137248	0.370341	0.187731	DOCK6	0.678589	1.10757	0.218085	0.106589	0.313366	0.145425
APOD	0.227738	0.529829	0.0589833	0.0412342	0.0878483	0.0608469	DAAM1	7.48034e-21	0.230872	0.605113	0.511947	1.06217	0.905091	SH3BGR	4.27315e-26	1.62348	0.168945	0.0622066	0.25085	0.0814136	PGK1	1.71184e-14	0.778189	0.300443	0.18076	0.440277	0.256725	RAP1B	0.678589	0.656371	0.292553	0.173084	0.380625	0.241496
FILIP1L	0.23013	0.0125337	0.643849	0.683714	1.3795	1.36757	EVA1C	8.14571e-21	0.421608	0.356222	0.267467	0.551537	0.411774	MIR4435-2HG	4.6088e-26	0.629569	0.326416	0.22644	0.522926	0.338004	TMSB4X	2.24607e-14	0.855738	0.277672	0.155694	0.458094	0.253134	PPP1R12A	0.678589	0.316155	0.569149	0.4607	0.944494	0.758625
AC010235.1	0.236131	0.579692	0.0546372	0.0369881	0.0746301	0.0499355	ECHDC2	1.07057e-20	0.248889	0.556095	0.4728	0.925235	0.778628	SIK3	5.15718e-26	0.249388	0.625	0.557126	1.18693	0.998506	CNBP	2.77917e-14	0.699458	0.329538	0.211533	0.481914	0.296765	ADIRF	0.678589	1.87243	0.154255	0.0413823	0.225989	0.0617207
EEF2K	0.251304	0.226816	0.143655	0.126722	0.207013	0.176896	LRRFIP1	1.10295e-20	0.226096	0.603211	0.525173	1.07932	0.92276	ARID5A	6.73457e-26	2.08054	0.143066	0.0348171	0.1954	0.0461977	RPS5	3.43703e-14	1.63324	0.179633	0.0568441	0.256633	0.0827293	RNF111	0.681319	0.350604	0.510638	0.373471	0.753569	0.590992
PTEN	0.257806	0.100609	0.326659	0.314116	0.505974	0.47189	GPI	1.1203e-20	0.479816	0.322417	0.234827	0.480803	0.344769	FNDC3A	2.11491e-25	0.375698	0.48584	0.407851	0.86222	0.664541	LMNA	3.77355e-14	0.622225	0.348514	0.226966	0.513263	0.333451	SON	0.68248	0.216872	0.712766	0.624469	1.37809	1.18575
CLGN	0.260751	0.203077	0.147148	0.12993	0.216341	0.187935	MAP3K20	1.36478e-20	0.223638	0.622438	0.530347	1.0998	0.94187	CPED1	2.64523e-25	0.488941	0.40918	0.328106	0.736257	0.524619	NDUFS7	4.01972e-14	0.717995	0.313093	0.194046	0.459611	0.279417	MKL1	0.692287	0.472756	0.409574	0.292466	0.615367	0.443425
AL592183.1	0.263403	0.134158	0.263019	0.249764	0.399697	0.364204	DOCK4	1.93339e-20	0.37937	0.392985	0.30496	0.622404	0.478488	ANKRD2	2.95304e-25	1.51899	0.175293	0.0706659	0.294143	0.102636	SAP18	5.19638e-14	1.63747	0.180266	0.0589444	0.252556	0.0811764	ATP1B3	0.692287	1.29876	0.202128	0.0938399	0.314803	0.127959
NALCN	0.266793	0.0899429	0.405433	0.405265	0.675804	0.634959	ABHD18	2.16091e-20	0.371121	0.398479	0.30912	0.625032	0.483264	FAT1	3.16756e-25	0.886591	0.243164	0.140249	0.356661	0.192914	RPL30	5.40518e-14	1.24936	0.212524	0.0921834	0.3055	0.128505	ZFPM2	0.692287	0.180681	0.824468	0.738871	1.78037	1.5708
VWA8	0.275287	0.028107	0.586185	0.611247	1.11475	1.09324	SOX5	2.16091e-20	0.209265	0.700401	0.59568	1.37571	1.18996	HSPB8	3.92302e-25	0.639469	0.322754	0.22644	0.510985	0.328027	ASAH1	5.74723e-14	0.348637	0.55914	0.451785	0.948942	0.745229	AL499616.1	0.692287	2.63816	0.132979	0.0215497	0.193638	0.0311047
PEX7	0.276895	0.305812	0.0882421	0.0709568	0.119278	0.0964943	DGLUCY	3.01872e-20	0.265891	0.521868	0.43552	0.87434	0.727175	NF1	3.94649e-25	0.292553	0.555908	0.485067	1.01982	0.83264	LAPTM4A	6.90359e-14	1.16221	0.221379	0.101543	0.331814	0.148263	COBLL1	0.713588	2.26355	0.143617	0.0334836	0.218924	0.045593
GTF2IRD1	0.282612	0.102471	0.383003	0.379222	0.637395	0.593694	CPEB3	3.24463e-20	0.27762	0.506867	0.412053	0.843413	0.695773	ASB2	4.38114e-25	0.660556	0.30542	0.206943	0.471133	0.298055	ATP1B1	8.55257e-14	0.4523	0.454143	0.345311	0.74653	0.545622	FAM13A	0.71804	0.484603	0.37766	0.260528	0.547972	0.391632
JUP	0.293176	0.16603	0.195731	0.17994	0.281342	0.250757	NCAM1	3.91541e-20	0.188387	0.723431	0.632053	1.41502	1.2418	VASH1	6.21199e-25	1.00981	0.217285	0.113117	0.330154	0.163958	IDH2	8.60026e-14	0.598264	0.349779	0.228838	0.518364	0.342404	IFI16	0.720086	2.46072	0.132979	0.0215926	0.172299	0.0312993
AL138799.4	0.295765	0.271103	0.118122	0.101812	0.175627	0.14554	FSD2	4.21293e-20	0.254771	0.575956	0.482987	1.0833	0.907937	KIF5B	1.78619e-24	0.591071	0.33667	0.246557	0.534735	0.354984	BTF3	1.01593e-13	1.48281	0.188488	0.0687152	0.262608	0.0939588	SQSTM1	0.724483	0.381737	0.452128	0.320197	0.633701	0.486373
STX7	0.296874	0.168881	0.175941	0.159558	0.251725	0.223918	NRP1	4.49607e-20	0.379267	0.386858	0.299093	0.613111	0.471377	PEAK1	1.78916e-24	0.291804	0.559326	0.493836	1.05945	0.865442	HSPB8	1.05539e-13	0.603443	0.351044	0.235458	0.528394	0.347779	FBXO11	0.727397	0.409644	0.43617	0.317879	0.655632	0.493564
PTAR1	0.301304	0.156371	0.189135	0.17258	0.268219	0.240667	OSBPL3	4.54728e-20	0.94145	0.186774	0.0962133	0.282265	0.146978	PLCE1	2.11109e-24	0.417914	0.436279	0.346985	0.75311	0.563709	SLC25A11	1.058e-13	1.43891	0.189753	0.0691261	0.258752	0.0954395	ADGRL3	0.729357	1.40836	0.175532	0.0649496	0.252522	0.095135
SLC12A6	0.303061	0.252788	0.121304	0.104831	0.174599	0.146536	DAPK2	8.45938e-20	0.160411	0.835622	0.746347	1.93222	1.72889	FRY	2.92387e-24	0.192401	0.692139	0.665033	1.505	1.3171	GHITM	1.45771e-13	1.34017	0.201139	0.0831887	0.288162	0.113817	ZNF638	0.730631	0.255072	0.601064	0.539171	1.11836	0.937123
AC027018.1	0.305456	0.113457	0.314707	0.304869	0.51575	0.476744	SIL1	9.38396e-20	0.334727	0.423833	0.336373	0.655127	0.519473	AC089983.1	5.33558e-24	2.2435	0.135742	0.0320318	0.203304	0.0429322	FAM162A	2.50795e-13	0.811834	0.271347	0.151676	0.375448	0.213877	CEBPD	0.732699	0.907102	0.25	0.141189	0.384389	0.204977
WASHC2A	0.311692	0.32122	0.109042	0.0932251	0.157543	0.126096	AP3S1	1.21816e-19	0.481739	0.319248	0.234827	0.476073	0.340923	ZSWIM6	5.8795e-24	0.520371	0.356934	0.25971	0.567093	0.395374	ISCU	5.25648e-13	0.997187	0.237824	0.121861	0.350546	0.175615	LPAR1	0.732699	3.46643	0.12234	0.0122773	0.1886	0.0170626
PTDSS1	0.316008	0.178821	0.170353	0.15418	0.245879	0.217216	EPB41L4A	1.50455e-19	0.431585	0.338475	0.250027	0.512319	0.379858	RBM39	6.42209e-24	0.293297	0.55127	0.462423	0.94355	0.769968	DBI	5.53535e-13	1.5925	0.173941	0.0566615	0.245365	0.0813621	TSC22D3	0.7367	2.52793	0.138298	0.0285898	0.233733	0.0405263
INTS9	0.319559	0.166969	0.173225	0.156539	0.246978	0.219986	TTC3	1.92218e-19	0.276983	0.493978	0.406933	0.792763	0.65428	SAT1	9.45479e-24	0.241222	0.634277	0.580956	1.303	1.10238	GNG5	5.96959e-13	1.17093	0.214421	0.0984385	0.301634	0.133967	NHS	0.745672	1.942	0.148936	0.0387637	0.209884	0.0546237
AC099792.1	0.324103	0.539779	0.0546372	0.0381204	0.0786843	0.0541251	DPF3	2.70604e-19	0.243254	0.556729	0.465173	0.953333	0.805414	INPP4B	1.84679e-23	0.355646	0.480713	0.398721	0.898558	0.70224	ZFAND5	7.43653e-13	0.977609	0.237824	0.122044	0.337517	0.171398	EFHD1	0.747079	2.51216	0.132979	0.0230522	0.175497	0.0307633
CBLB	0.324939	0.0201283	0.621575	0.651727	1.26336	1.24585	GAS2	3.0337e-19	0.356092	0.393197	0.30544	0.621373	0.485467	PPP2R3A	2.58759e-23	0.265967	0.578369	0.52138	1.14277	0.950375	NDUFB5	8.33472e-13	1.10727	0.223276	0.109259	0.315468	0.146431	PTK2	0.752466	0.309268	0.574468	0.455677	0.929068	0.749805
AL121761.1	0.330977	0.195045	0.140163	0.123703	0.197676	0.172679	ARFGEF2	4.99399e-19	0.314232	0.435242	0.34864	0.677799	0.54514	PXYLP1	2.7704e-23	1.35432	0.175293	0.0740703	0.255892	0.100084	NDUFS6	8.9941e-13	1.03922	0.230867	0.116702	0.32554	0.158405	ECE1	0.752466	0.870675	0.255319	0.145739	0.374897	0.205028
PPARG	0.330977	0.257814	0.124563	0.108888	0.176458	0.147581	DANT2	5.23796e-19	0.190161	0.731249	0.626773	1.4783	1.29574	RAB21	2.97564e-23	0.723292	0.271484	0.173828	0.40315	0.244194	TIMP3	1.02957e-12	0.277461	0.655281	0.559127	1.34902	1.11299	TRPS1	0.752466	0.604745	0.308511	0.195407	0.437011	0.287373
F5	0.332789	0.406788	0.0718665	0.0554822	0.100131	0.0755288	AC124947.1	6.84123e-19	0.536406	0.280372	0.193813	0.418746	0.288719	LDB3	1.29412e-22	0.0755632	0.946045	0.928251	2.84309	2.69801	CEBPB	1.19812e-12	1.13786	0.216319	0.101909	0.310804	0.14124	UVRAG	0.755875	0.604933	0.335106	0.224254	0.489456	0.321818
FAM151A	0.333965	0.356107	0.0760574	0.0595395	0.103804	0.0810993	RILPL1	9.99352e-19	0.244863	0.543841	0.458987	0.905392	0.764059	YAP1	1.44895e-22	0.461748	0.382568	0.294527	0.626379	0.454818	RPS15A	1.19812e-12	1.69389	0.167615	0.052187	0.244243	0.0754935	BBIP1	0.770831	1.09794	0.196809	0.0858553	0.25652	0.119841
FAM219B	0.338747	0.179853	0.163135	0.147103	0.234109	0.20667	CNTNAP3	1.07856e-18	0.574914	0.263892	0.177227	0.40778	0.273754	PRKAR1A	1.97984e-22	0.339166	0.499512	0.421726	0.89022	0.703716	RPS11	1.7312e-12	1.51365	0.176471	0.0615469	0.249542	0.0873954	SESTD1	0.779466	0.870771	0.239362	0.131273	0.330396	0.180678
NCOA1	0.34198	0.0492428	0.518199	0.531232	0.924278	0.893263	DNM2	1.07856e-18	0.385786	0.363617	0.279947	0.55286	0.423139	DDX5	2.43881e-22	0.204487	0.679199	0.615619	1.4133	1.22653	PCBP1	1.8278e-12	1.84695	0.158128	0.0430098	0.211472	0.0587846	HNRNPH1	0.78943	0.424738	0.420213	0.309423	0.655183	0.488094
SLC16A10	0.345778	0.248207	0.129686	0.114172	0.190955	0.160773	PPP3CC	1.32382e-18	0.291882	0.461864	0.37536	0.732774	0.598556	MIR133A1HG	2.52626e-22	0.320208	0.527344	0.445092	1.01573	0.813551	GSTO1	1.934e-12	1.52118	0.176471	0.0621861	0.243161	0.0847176	COL18A1	0.796798	0.989837	0.202128	0.0903198	0.24099	0.121347
JPX	0.346761	0.0618762	0.473652	0.481789	0.817822	0.783488	HAND2-AS1	1.51249e-18	0.239297	0.553771	0.4672	0.944638	0.800257	FAR2	3.63272e-22	0.487719	0.36084	0.267911	0.590263	0.420948	AC107068.2	2.58715e-12	0.240564	0.719165	0.619122	1.9104	1.61698	CBL	0.796798	0.966018	0.218085	0.107405	0.279802	0.143235
FBXL17	0.355997	0.0186209	0.605588	0.637856	1.18569	1.17048	SLC25A12	1.76152e-18	0.241005	0.549968	0.46096	0.913271	0.772768	AC036108.3	5.19571e-22	1.62699	0.151855	0.0528189	0.204183	0.0661071	ELOB	2.83243e-12	1.62668	0.16888	0.0552918	0.25217	0.0816607	SGCE	0.796798	0.597769	0.292553	0.177506	0.388448	0.256676
ISG15	0.36342	0.919342	0.0333721	0.0172674	0.0470862	0.0248968	SMYD3	3.04649e-18	0.258596	0.506233	0.41712	0.868497	0.725979	CARMN	5.53229e-22	0.579027	0.319092	0.224119	0.496621	0.332446	RPS29	5.13991e-12	1.23796	0.198608	0.0867957	0.291316	0.12351	AC008250.1	0.796798	1.889	0.148936	0.0405666	0.20101	0.0542713
ADD3	0.374003	0.12565	0.285448	0.274391	0.438591	0.402008	MAPK4	3.61692e-18	0.322015	0.402493	0.312693	0.674661	0.539696	RAPGEF2	6.22416e-22	0.425165	0.424561	0.348171	0.743308	0.553581	HMGN3	5.33241e-12	0.261974	0.654016	0.553922	1.16088	0.968116	NRP1	0.796798	0.452522	0.420213	0.315948	0.682126	0.498473
CSDC2	0.377343	0.0628343	0.470237	0.476599	0.821074	0.786082	TOM1L2	4.14234e-18	0.228834	0.572153	0.486773	0.971934	0.829374	SPOP	6.86066e-22	0.630311	0.311523	0.222108	0.49412	0.31922	RPL31	5.35076e-12	0.82731	0.258065	0.146608	0.377387	0.212687	KATNBL1	0.802233	0.491176	0.356383	0.240052	0.485499	0.345406
FGF12-AS1	0.382081	0.161915	0.240124	0.230138	0.38003	0.339685	CLNK	4.89178e-18	0.590023	0.258187	0.172907	0.419974	0.279002	CUX1	1.07599e-21	0.189388	0.699219	0.645484	1.41819	1.24372	UQCRC2	5.55237e-12	0.441826	0.42315	0.316957	0.637044	0.468992	PHLDB1	0.815276	1.14092	0.202128	0.0943121	0.27554	0.124949
AC139720.1	0.38342	0.167909	0.194645	0.180694	0.311954	0.27768	AKT3	5.0237e-18	0.508021	0.283964	0.198987	0.424203	0.298293	WDR1	1.96812e-21	1.36333	0.162109	0.0637025	0.212645	0.0826517	PARK7	5.78367e-12	1.19345	0.201139	0.0894895	0.285856	0.124993	SSBP2	0.822823	0.343662	0.558511	0.444688	0.974999	0.768338
MAP3K5	0.384073	0.251553	0.0946061	0.0783167	0.132124	0.110983	TBL1XR1	5.18614e-18	0.244375	0.537925	0.4464	0.888711	0.750235	PARVA	3.11011e-21	0.477081	0.374023	0.29102	0.612851	0.440291	PDLIM3	6.00766e-12	0.238491	0.712207	0.610355	1.49175	1.26445	PTH1R	0.834479	3.11319	0.12234	0.0146813	0.162635	0.0187954
ITLN1	0.384732	0.299479	0.0883974	0.0726552	0.153677	0.12487	UMAD1	5.18614e-18	0.343024	0.391929	0.307947	0.616688	0.48619	PPARGC1A	4.29509e-21	0.292525	0.572266	0.525765	1.16623	0.952188	TUBA1B	7.87686e-12	1.22666	0.193548	0.0811341	0.267327	0.114231	NUP58	0.835969	0.768971	0.255319	0.143078	0.334591	0.19635
EPB41L4B	0.399647	0.132201	0.25681	0.244291	0.382966	0.349433	ADRB1	5.29764e-18	0.701009	0.219523	0.133867	0.331303	0.203798	RBPMS2	6.38238e-21	0.567698	0.308838	0.217775	0.455777	0.307509	GADD45GIP1	9.70534e-12	1.80897	0.156863	0.0457036	0.223701	0.0638429	FIGN	0.845325	0.4225	0.409574	0.297703	0.628169	0.468696
SLC25A40	0.408532	0.328072	0.0806364	0.0648236	0.10806	0.0860807	NUBPL	5.38586e-18	0.342339	0.394887	0.311467	0.620081	0.489095	MCAM	1.15448e-20	0.998385	0.196533	0.100738	0.266864	0.133582	PNRC1	1.03801e-11	0.7727	0.26186	0.148799	0.372551	0.218062	MCAM	0.845325	0.801646	0.228723	0.116549	0.271751	0.155902
GAB1	0.412235	0.0833111	0.408382	0.408002	0.687922	0.649322	AL078590.3	5.83313e-18	0.535323	0.268751	0.18304	0.415795	0.286901	AL365434.1	1.33597e-20	0.591089	0.304932	0.217053	0.494989	0.328595	UQCRC1	1.44285e-11	0.613051	0.325743	0.219478	0.477398	0.312128	CBLB	0.849198	0.210618	0.718085	0.634514	1.45097	1.25388
SNX24	0.415091	0.232273	0.121537	0.106058	0.1703	0.144975	NPPA	8.24772e-18	0.146114	0.911895	0.846507	3.56202	3.21894	PRSS48	1.81688e-20	0.832558	0.228516	0.134729	0.336217	0.188797	RPL38	1.70734e-11	1.58149	0.165085	0.0547439	0.237181	0.0792508	FUS	0.849729	0.429997	0.398936	0.288817	0.569633	0.422818
SELENOP	0.415245	0.351053	0.0692278	0.0534063	0.0967691	0.0758681	SIK2	8.30237e-18	0.26141	0.502218	0.41936	0.868386	0.724471	RAB7A	3.29043e-20	0.348545	0.460205	0.384227	0.767349	0.602659	RUNX1T1	2.01592e-11	0.344596	0.510436	0.394348	0.848144	0.667937	FBXL7	0.854164	0.259458	0.659574	0.567976	1.33802	1.11779
EPS8	0.415265	0.228895	0.120373	0.10502	0.171473	0.146316	PDZRN3	8.37755e-18	0.185597	0.703782	0.616427	1.39573	1.22725	ABTB2	3.70548e-20	0.505177	0.345459	0.257956	0.591915	0.417048	AC084357.2	2.16071e-11	0.536452	0.325111	0.2061	0.485243	0.334557	DPYD-AS1	0.861461	1.01017	0.212766	0.105216	0.297859	0.147883
LRBA	0.41761	0.0617508	0.49057	0.504624	0.870052	0.833599	AL645568.1	9.4027e-18	0.42558	0.328967	0.245067	0.501208	0.373169	FOSL2	4.56239e-20	1.06668	0.183594	0.0885645	0.26135	0.124773	EEF1D	2.22053e-11	0.834598	0.253637	0.145831	0.363724	0.203954	MTMR12	0.861461	1.04325	0.207447	0.0990771	0.27141	0.131697
AL157714.2	0.420212	1.34117	0.0253783	0.00981317	0.0350922	0.0138509	FRMD4A	9.4027e-18	0.398498	0.334883	0.2496	0.502469	0.381197	BZW2	5.68794e-20	0.426482	0.387207	0.305772	0.629678	0.468528	RDH14	2.82087e-11	1.64198	0.16382	0.0552918	0.229482	0.07353	MYO9A	0.861461	0.350215	0.494681	0.371238	0.746142	0.585323
PHACTR3	0.420467	0.265874	0.101979	0.0866201	0.142007	0.118106	ANO5	1.03635e-17	0.26893	0.475808	0.389493	0.775627	0.643721	XPR1	9.06983e-20	0.356764	0.447998	0.371692	0.763995	0.596615	SQSTM1	3.30373e-11	0.435812	0.416825	0.314355	0.644202	0.476245	LINC01197	0.865199	4.49397	0.111702	0.00497961	0.150007	0.00665718
PCBD2	0.423745	0.196947	0.135429	0.119834	0.186917	0.163066	SH3RF2	1.11629e-17	0.36051	0.399324	0.320533	0.671789	0.52325	JPH1	9.64773e-20	0.923873	0.205566	0.112653	0.294545	0.155252	POPDC2	3.85421e-11	0.387363	0.457938	0.361428	0.750098	0.573468	RABGAP1	0.865199	0.503824	0.356383	0.245203	0.505561	0.356539
ANKUB1	0.42585	0.123918	0.268762	0.257407	0.42042	0.385817	TMEM176B	1.21788e-17	0.836285	0.190154	0.105387	0.274515	0.153751	STK17A	1.24593e-19	0.771953	0.244629	0.155052	0.37176	0.217711	RPS7	3.97582e-11	1.03216	0.213789	0.105607	0.301457	0.147405	MID1	0.8658	0.541696	0.329787	0.219661	0.52896	0.363376
ORC2	0.431554	0.125513	0.270314	0.257784	0.410491	0.376288	AP001021.2	1.36151e-17	0.390971	0.352419	0.269493	0.562701	0.429125	ANK3	1.62931e-19	0.159903	0.731689	0.704493	1.62654	1.45589	BNIP3	4.37596e-11	1.22196	0.191018	0.0830974	0.262186	0.112399	ADGRF5	0.870244	3.35798	0.117021	0.0102168	0.143442	0.0139902
ARHGAP18	0.437979	0.449537	0.0553357	0.0398188	0.0760908	0.0557196	TMEM161B-AS1	1.4491e-17	0.223593	0.56835	0.481387	1.00566	0.861277	DIAPH1	1.85363e-19	1.08354	0.178223	0.0844896	0.249358	0.117665	MYL12B	4.60145e-11	1.46998	0.170145	0.0621404	0.237818	0.0858495	UACA	0.874797	0.530782	0.340426	0.228375	0.481446	0.333247
SLC8A3	0.44588	1.60098	0.0230501	0.00773731	0.0360729	0.0118915	LINC02388	1.67525e-17	1.10736	0.166068	0.08272	0.314747	0.146088	LRRC49	1.90193e-19	0.839571	0.243652	0.158611	0.408431	0.228235	RAMP1	4.63384e-11	0.528455	0.352309	0.245183	0.533383	0.369792	JAG1	0.874797	2.30679	0.132979	0.0261429	0.176115	0.0355945
IKZF2	0.448333	0.248335	0.12402	0.10936	0.174398	0.14682	COG5	1.70668e-17	0.212356	0.593492	0.50688	1.02979	0.888839	MIR4300HG	2.11353e-19	0.820397	0.220215	0.127972	0.31186	0.176602	CD81	5.77715e-11	1.10734	0.205566	0.0995343	0.299501	0.139013	SLC25A13	0.874797	0.555435	0.329787	0.22082	0.472727	0.321669
URI1	0.449398	0.177535	0.172371	0.158143	0.246077	0.217584	OGA	1.72546e-17	0.346101	0.392985	0.31424	0.614982	0.483812	GJC1	4.103e-19	0.785714	0.218994	0.125445	0.300937	0.174563	REXO2	6.06878e-11	1.11947	0.202404	0.0956534	0.281813	0.129708	PAN3	0.874797	0.436179	0.393617	0.281262	0.575358	0.425241
ENPEP	0.453747	0.32773	0.0852154	0.0702019	0.121244	0.0966061	DLG2	2.32848e-17	0.130415	0.914008	0.837653	2.33742	2.13539	ARHGEF12	4.74418e-19	0.328901	0.470703	0.400784	0.810265	0.645087	RPS12	6.25959e-11	1.29322	0.177736	0.069674	0.240862	0.0982808	NOTCH3	0.880249	3.46636	0.117021	0.0107748	0.15646	0.0141555
STRADB	0.457512	0.118331	0.255801	0.244386	0.392487	0.361579	UBA6-AS1	2.34827e-17	0.465278	0.296007	0.21248	0.449009	0.325231	AC017002.5	6.12442e-19	1.24445	0.165527	0.0739671	0.238303	0.100581	APOBEC2	6.51846e-11	1.04226	0.209994	0.10273	0.298888	0.145129	PARD3	0.885314	0.243207	0.638298	0.566516	1.22597	1.03578
HIVEP3	0.457738	0.0926686	0.354443	0.34733	0.581163	0.545007	MB	2.44482e-17	0.217144	0.580816	0.490933	1.04297	0.897233	AREG	6.81028e-19	2.46906	0.115234	0.0229535	0.1957	0.0353451	ZFP36	7.81415e-11	0.821759	0.242884	0.134965	0.3744	0.211817	HNRNPDL	0.885314	0.383057	0.462766	0.35029	0.694521	0.532567
NEK11	0.472046	0.196336	0.134032	0.11889	0.19091	0.16662	HADHB	2.77756e-17	0.205034	0.613564	0.530933	1.08441	0.940747	ITGA7	8.96967e-19	0.282741	0.516357	0.443132	0.906381	0.745071	RPL23	8.78585e-11	1.65145	0.158128	0.0516848	0.225732	0.0718551	PHACTR2	0.904398	0.571994	0.308511	0.195106	0.419528	0.28221
PFKFB2	0.472796	0.185887	0.133333	0.118324	0.184178	0.161913	CRLF3	3.54059e-17	0.426434	0.325164	0.24576	0.49579	0.368917	NPPA-AS1	9.34397e-19	0.747653	0.22168	0.128076	0.315662	0.187999	CFL1	8.82156e-11	1.40791	0.17141	0.0647429	0.238216	0.0897734	ARHGAP17	0.90555	0.620801	0.281915	0.169908	0.364635	0.237126
ZNF98	0.473075	0.43427	0.0675204	0.0527458	0.100516	0.0743887	PRKG1	5.47282e-17	0.0930593	0.955419	0.90624	2.82217	2.64588	EDNRA	1.32683e-18	0.294442	0.507568	0.443235	0.951538	0.775872	PSMB6	1.09737e-10	1.62383	0.15876	0.0525066	0.225859	0.0732853	SS18	0.91222	0.779528	0.260638	0.15484	0.369522	0.215268
AL133338.1	0.478129	0.359969	0.0678308	0.0526514	0.0911742	0.0710412	EXTL3	5.96743e-17	0.675742	0.226072	0.144587	0.331364	0.207437	STRN3	1.39037e-18	0.366642	0.417969	0.33703	0.677277	0.525286	AC010894.3	1.23277e-10	1.17547	0.189121	0.0829605	0.265356	0.117483	MAP4K4	0.919829	0.409049	0.441489	0.327238	0.666299	0.501802
VEGFB	0.484728	0.244261	0.123244	0.108983	0.168481	0.14224	SMARCA2	6.77171e-17	0.388629	0.338263	0.254773	0.505844	0.386392	DIP2C	1.48652e-18	0.319096	0.480957	0.416774	0.855662	0.685875	SPCS1	1.2986e-10	1.40188	0.17141	0.0656561	0.240101	0.0908626	DCLK1	0.949742	1.48187	0.170213	0.0670959	0.284142	0.10173
KLHL7	0.487209	0.0668817	0.425922	0.423665	0.726967	0.694036	MEIS1	7.01803e-17	0.300742	0.424044	0.342187	0.679163	0.551369	MTFR1	1.52589e-18	0.329166	0.442627	0.355909	0.737244	0.586843	EIF5	1.30631e-10	0.823676	0.25933	0.159848	0.381902	0.215775	PID1	0.951975	1.27729	0.180851	0.0764971	0.260875	0.107629
LIN52	0.487529	0.179271	0.143578	0.128704	0.202469	0.17881	GPC5	7.37231e-17	0.186137	0.725121	0.6248	1.55491	1.3667	SLC19A2	2.45732e-18	0.727439	0.230469	0.139578	0.326551	0.197228	S100A6	1.37631e-10	0.8899	0.232764	0.127112	0.357945	0.193166	FBLN1	0.952311	1.73116	0.159574	0.0565357	0.264007	0.0795214
AC098582.1	0.493802	0.322914	0.0762127	0.061238	0.104188	0.0832933	TTTY10	7.60105e-17	0.590758	0.236636	0.15216	0.35263	0.234144	AC087286.2	2.57369e-18	0.363689	0.414307	0.330531	0.69117	0.53716	MALAT1	1.52513e-10	0.0173505	1	1	7.59533	7.50453	NCOA2	0.974753	0.35671	0.484043	0.368792	0.751665	0.58701
FGF12-AS3	0.493802	0.857229	0.0356228	0.0207586	0.0441832	0.0243896	RBPMS	7.95203e-17	0.155733	0.795479	0.706613	1.69143	1.51835	CAPZA2	3.70502e-18	0.346451	0.423828	0.340073	0.667616	0.525092	FITM1	1.7151e-10	1.52987	0.162555	0.0573007	0.234813	0.0813175	RTN4	0.974753	0.435479	0.398936	0.294012	0.60743	0.449163
LDB3	0.49616	-0.0199083	0.917579	0.948103	2.70634	2.74395	CHL1	8.66481e-17	0.439748	0.303613	0.21984	0.45727	0.337128	POPDC2	3.89613e-18	0.35965	0.428223	0.355186	0.715739	0.557814	GSN	1.79933e-10	0.389893	0.449083	0.348142	0.716374	0.546727	KPNA5	0.979306	0.936664	0.212766	0.108049	0.277388	0.144918
RHOT1	0.498413	0.0984267	0.292045	0.279581	0.44262	0.413429	CTNNA3	1.07654e-16	0.095138	0.966406	0.913067	2.88836	2.70403	OGT	4.87917e-18	0.503062	0.318604	0.234023	0.477381	0.336844	PFN1	1.82437e-10	1.50855	0.162555	0.0571181	0.233497	0.0820659	H3F3B	0.981262	0.566448	0.329787	0.223868	0.492232	0.332393
TUBE1	0.508343	0.138739	0.205277	0.19164	0.289387	0.262854	DPY19L2	1.11214e-16	0.142468	0.849356	0.773653	1.95263	1.76903	SGMS2	4.95302e-18	1.09571	0.200684	0.115283	0.341699	0.159883	NDUFS8	2.24025e-10	0.595982	0.308033	0.202813	0.442956	0.293057	MAP2	0.98944	2.53114	0.12766	0.0241683	0.18379	0.031796
ITPR1	0.51987	0.134375	0.215522	0.202774	0.319395	0.290989	SNHG25	1.57422e-16	0.60227	0.24213	0.16224	0.357168	0.235272	CRY1	5.67127e-18	0.896076	0.198242	0.1093	0.282662	0.151887	OST4	3.13685e-10	1.28522	0.177736	0.0741028	0.257795	0.105776	UBE3A	0.991185	0.463598	0.398936	0.298991	0.615611	0.446426
SLC16A4	0.520956	0.174178	0.129142	0.114078	0.179319	0.158925	TULP3	1.60705e-16	0.437577	0.312064	0.23248	0.473348	0.349507	MYO1E	5.81735e-18	0.748476	0.225098	0.135967	0.327277	0.194806	TMEM59	3.34057e-10	0.92416	0.218216	0.114419	0.307559	0.16208	ZSWIM6	0.99471	0.469362	0.382979	0.27581	0.587055	0.42402
PGP	0.521253	0.137647	0.192472	0.178052	0.270178	0.245592	NEDD4L	1.60705e-16	0.245432	0.496725	0.414027	0.825258	0.696157	LATS2	6.05047e-18	0.617249	0.266846	0.18043	0.39092	0.254846	PPP2R1A	3.52281e-10	0.999321	0.214421	0.112866	0.302262	0.151202	EIF3M	0.99644	0.848698	0.234043	0.128311	0.314076	0.174402
WWP1	0.526013	0.120588	0.263097	0.252312	0.398484	0.366531	DPH6-DT	1.78124e-16	0.603909	0.236848	0.1552	0.353906	0.232859	CAV2	6.05047e-18	0.331262	0.441895	0.361067	0.738443	0.586946	HP	3.55202e-10	1.23105	0.182796	0.0794905	0.316454	0.134812	TTC17	1	0.304857	0.579787	0.49238	1.03562	0.838357
ACVR1	0.527715	0.172594	0.158867	0.144744	0.225833	0.200369	PPP1R3C	2.77305e-16	0.293178	0.448764	0.36752	0.838321	0.684157	IER3	6.16325e-18	0.840136	0.21167	0.123536	0.311881	0.174214	NDUFA3	3.57079e-10	1.62401	0.1537	0.0498585	0.219018	0.0710566	LPCAT3	1	0.966045	0.207447	0.103499	0.277514	0.142061
LINC01894	0.528912	0.365459	0.0708576	0.0563314	0.102353	0.079449	ITSN2	3.40493e-16	0.341533	0.378196	0.300213	0.573989	0.452994	C4orf54	6.93602e-18	4.06902	0.0969238	0.00701501	0.14906	0.00888104	PSAP	4.03485e-10	0.788554	0.254902	0.153867	0.373814	0.21641	PEAR1	1	5.21719	0.106383	0.00304786	0.150469	0.00404499
USP45	0.531841	0.149941	0.173458	0.158709	0.251165	0.226372	MCOLN3	3.76409e-16	0.509122	0.268963	0.18928	0.393971	0.276825	LONRF1	7.16171e-18	1.11484	0.168701	0.0791252	0.232256	0.107242	PSMB5	4.62774e-10	1.22414	0.182163	0.0796731	0.252886	0.108248	SPAG9	1	0.491332	0.367021	0.264864	0.555142	0.39491
FBH1	0.532168	0.161426	0.166628	0.152482	0.230039	0.205687	PEX5L	3.7672e-16	0.472533	0.284386	0.202667	0.441711	0.31834	TBC1D1	1.4211e-17	0.283882	0.517578	0.459896	0.963143	0.791106	NDUFAF3	4.73739e-10	1.65124	0.152435	0.0493106	0.211969	0.0674836	CD9	1	1.70167	0.148936	0.0456321	0.219671	0.0675335
BEND7	0.53771	0.278497	0.0892511	0.0746367	0.12139	0.10008	RSRP1	3.80346e-16	0.276735	0.457849	0.383147	0.727319	0.600371	FOS	2.18498e-17	1.22931	0.158691	0.0705627	0.256501	0.109403	TMA7	5.06606e-10	0.996054	0.208096	0.105652	0.30431	0.152572	DCBLD1	1	1.49914	0.159574	0.0572655	0.213591	0.0755609
NMNAT3	0.54102	0.191073	0.147846	0.134271	0.211065	0.184884	AC005355.1	3.86431e-16	0.891297	0.178956	0.0991467	0.265095	0.14292	ZNF644	2.36324e-17	0.396621	0.37793	0.295301	0.590223	0.448355	AL138686.1	5.42921e-10	1.99936	0.137255	0.0343348	0.207266	0.0518394	SPTBN1	1	0.361737	0.473404	0.381369	0.775164	0.603254
CUL4A	0.541429	0.0863379	0.347225	0.339498	0.547575	0.515766	RHBDL3	5.01861e-16	0.581881	0.240017	0.159307	0.355573	0.237556	ITGAV	2.67168e-17	0.476303	0.335693	0.257079	0.528754	0.380078	ATF4	5.83979e-10	0.885732	0.237824	0.140124	0.34297	0.185619	PDE5A	1	0.418561	0.398936	0.281434	0.592357	0.443184
NEBL	0.542206	-0.0287553	0.88638	0.931874	2.43075	2.47968	MORF4L1	5.10005e-16	0.281385	0.444116	0.364907	0.708454	0.582916	SDC4	2.98486e-17	0.890834	0.194092	0.106205	0.271677	0.146516	RPL4	6.0108e-10	1.25973	0.175206	0.0722765	0.240248	0.100333	SMG6	1	0.43146	0.398936	0.289418	0.591814	0.438837
APC	0.543676	0.125658	0.229181	0.216267	0.34237	0.313811	NSD1	5.31889e-16	0.316418	0.405874	0.327733	0.630266	0.506144	AC009318.1	3.47931e-17	0.619351	0.268555	0.185021	0.406049	0.264323	PPP1R15A	6.53161e-10	1.34431	0.175206	0.0742855	0.249181	0.0981382	TCF7L1	1	0.514992	0.297872	0.181842	0.383392	0.268296
ITGA6	0.545722	0.453236	0.0564998	0.0419891	0.0742593	0.0542392	SPHKAP	5.62349e-16	0.265724	0.481935	0.404907	0.860164	0.715467	DDAH1	3.65391e-17	1.37712	0.161865	0.0771651	0.288275	0.110982	NDUFS3	6.95482e-10	1.22037	0.179001	0.076751	0.245427	0.105331	ZNF609	1	0.377257	0.452128	0.3478	0.713716	0.54949
BCHE	0.54771	0.401114	0.0593714	0.0448198	0.084955	0.0643342	MYOM2	7.20235e-16	0.158227	0.754912	0.67456	1.59605	1.43026	WSB1	3.8136e-17	0.257341	0.526123	0.4584	0.899869	0.752855	HAMP	7.34325e-10	0.711214	0.306135	0.226144	0.874969	0.534436	TINAGL1	1	0.868432	0.228723	0.126808	0.317124	0.173702
AC107067.1	0.551097	0.243732	0.102134	0.0877524	0.152018	0.128388	MLLT10	7.99134e-16	0.211531	0.571942	0.487307	0.95652	0.826071	LIMS2	4.38918e-17	0.480796	0.312012	0.226286	0.455964	0.326735	TAF7	7.67341e-10	1.2096	0.183428	0.0821386	0.252335	0.109107	EML4	1	0.744883	0.255319	0.15235	0.355252	0.211985
TMEM163	0.552704	0.211562	0.155685	0.143423	0.249732	0.215669	FOXO1	8.83e-16	0.472728	0.278682	0.198773	0.417782	0.301054	HACD1	4.5094e-17	0.215049	0.599609	0.539382	1.09727	0.94532	NDUFS2	7.83445e-10	0.498273	0.356104	0.260798	0.538993	0.381582	NCAM2	1	1.90064	0.143617	0.0424555	0.222574	0.0596108
LINC01428	0.554605	0.167122	0.159333	0.145594	0.233515	0.207973	PCAT1	9.46355e-16	0.782987	0.19438	0.115733	0.285158	0.165723	AC011369.1	5.347e-17	0.599525	0.262939	0.177232	0.409522	0.270273	SUCLG1	8.39661e-10	0.550971	0.323213	0.22692	0.471748	0.321997	PLPP1	1	0.427675	0.43617	0.362352	0.802428	0.596572
NEK3	0.562532	0.484346	0.0563446	0.0420834	0.0742099	0.0530469	SREBF2	1.00666e-15	0.342228	0.366998	0.286667	0.560591	0.442208	WDR61	6.02338e-17	0.653915	0.254395	0.170423	0.386864	0.245873	ENO3	8.83044e-10	1.04887	0.202404	0.102228	0.301342	0.145653	RASA2	1	0.838203	0.223404	0.12097	0.297145	0.166205
RBL2	0.564647	0.144181	0.182305	0.168239	0.266436	0.241096	INVS	1.56592e-15	0.381488	0.33446	0.255307	0.510166	0.391626	Z98949.3	9.58083e-17	0.615286	0.270264	0.189663	0.422731	0.275959	RTRAF	9.48798e-10	1.38383	0.16635	0.0649712	0.226563	0.0868188	TBX2	1	4.26348	0.106383	0.00472204	0.117974	0.0061426
CSRNP3	0.565292	0.169689	0.182848	0.170126	0.270867	0.24081	RUNX1	1.60889e-15	0.559689	0.250581	0.17312	0.386191	0.26201	ARHGAP23	1.14596e-16	0.985203	0.182373	0.0971269	0.243699	0.123106	MYOZ2	1.04595e-09	0.196461	0.743201	0.656196	1.57115	1.37113	ANKS1B	1	1.18358	0.175532	0.0724619	0.230557	0.101504
KLHL28	0.566008	0.114807	0.201863	0.186828	0.292482	0.270108	MAGI3	1.92075e-15	0.44289	0.302345	0.22608	0.458883	0.337582	AL161457.2	1.3182e-16	0.745655	0.224854	0.141074	0.32636	0.19464	C19orf70	1.35681e-09	0.813589	0.235294	0.134965	0.336815	0.191636	ABCA9-AS1	1	2.78336	0.12234	0.0214209	0.191417	0.0278038
NOS1AP	0.570021	0.230356	0.115483	0.101623	0.162867	0.138832	TMEM117	1.95247e-15	0.219863	0.546377	0.462027	0.932673	0.800839	PTPN14	1.43599e-16	1.20215	0.158691	0.0731934	0.225707	0.0980983	BEX3	1.35689e-09	0.743834	0.253637	0.155557	0.36647	0.218837	COL15A1	1	2.57715	0.12234	0.0209058	0.176452	0.0295683
SIRT2	0.570244	0.254326	0.112146	0.0983204	0.156372	0.131099	PRR16	1.9719e-15	0.548829	0.254807	0.178667	0.392658	0.268411	FP671120.1	1.57293e-16	1.0425	0.172852	0.0874813	0.241443	0.117217	HNRNPA1	1.37117e-09	0.986969	0.206199	0.106292	0.291637	0.147142	SMARCC2	1	0.815612	0.218085	0.111311	0.270144	0.153487
ANTXR2	0.579543	0.253089	0.10943	0.0956784	0.155566	0.130535	DROSHA	2.12868e-15	0.898614	0.170505	0.09168	0.240286	0.12889	TOP1	2.97277e-16	0.450478	0.34082	0.264662	0.535942	0.392203	MYL7	1.48906e-09	0.083956	0.98735	0.962697	3.7087	3.49903	VPS13C	1	0.485468	0.329787	0.223138	0.441032	0.315014
TBC1D31	0.579543	0.333331	0.073962	0.0597283	0.100737	0.0799549	PCDH9-AS2	2.3256e-15	0.26113	0.473484	0.395253	0.838707	0.699848	ARHGEF9	3.91926e-16	0.399043	0.377441	0.306288	0.616123	0.467244	UBE2B	1.63168e-09	0.362927	0.44339	0.346955	0.689346	0.536026	MON2	1	0.375741	0.441489	0.334793	0.664253	0.511947
ATE1	0.582331	0.0816736	0.378968	0.377807	0.619369	0.585279	ZMYM2	2.34685e-15	0.254983	0.470526	0.389867	0.743876	0.623367	CTNND1	4.69767e-16	0.751573	0.214111	0.129778	0.295049	0.175246	MRPL33	1.66649e-09	0.559955	0.306768	0.206556	0.443117	0.300577	TAF1	1	0.502512	0.329787	0.221464	0.456674	0.322354
ERAP1	0.589119	0.0964396	0.316182	0.307605	0.514977	0.481677	OBSL1	2.64485e-15	0.510563	0.263892	0.187893	0.380189	0.266873	CTSB	8.49421e-16	0.735508	0.215088	0.131274	0.303314	0.182172	ITLN1	2.10665e-09	1.26067	0.173941	0.0746051	0.308111	0.12859	ITGA9	1	0.924321	0.218085	0.116677	0.312158	0.164485
CDK19	0.595382	0.217368	0.131083	0.117758	0.192168	0.16529	TRPC1	3.37101e-15	0.281719	0.435664	0.360907	0.692312	0.569503	TDG	8.7231e-16	0.565411	0.273193	0.19348	0.40459	0.273406	RRAGA	2.25987e-09	2.05007	0.131562	0.0319606	0.181037	0.0437155	PTPN9	1	0.620111	0.25	0.14003	0.303095	0.1972
RAB3IP	0.597192	0.289276	0.0784633	0.0642574	0.10312	0.0843844	ZNF451-AS1	4.48069e-15	0.437805	0.306148	0.233067	0.469064	0.34629	TNNC1	9.64542e-16	0.308948	0.428467	0.342394	0.690571	0.557451	GABARAPL2	2.52545e-09	1.35316	0.163188	0.0637385	0.22447	0.0878652	ZNF532	1	0.788816	0.25	0.150762	0.364932	0.211229
SMIM14	0.598404	0.125974	0.182771	0.168334	0.263912	0.241845	PPHLN1	4.64822e-15	0.489683	0.269385	0.192907	0.38793	0.276276	KMT2E	9.72808e-16	0.285309	0.475586	0.407541	0.79032	0.64851	PGAM1	2.83383e-09	0.91836	0.213156	0.115104	0.293222	0.155147	PRKG1	1	0.0484232	0.909574	0.916205	2.77218	2.68068
ZNF253	0.598974	0.226476	0.108498	0.0944518	0.146891	0.125551	SPDYE5	5.47925e-15	0.514699	0.257765	0.181067	0.392215	0.274526	PAK2	1.22936e-15	0.510402	0.291748	0.212514	0.439081	0.308247	PSMD8	2.85571e-09	0.742033	0.247312	0.149484	0.342862	0.204996	DYNC1I2	1	0.700499	0.255319	0.15308	0.343821	0.211573
MYO1D	0.600754	0.0939578	0.331548	0.322797	0.549114	0.514491	ASB15	5.89752e-15	0.333009	0.366575	0.287147	0.560686	0.445117	ZFC3H1	1.66589e-15	0.643344	0.237793	0.155517	0.331003	0.211917	CKMT2	2.85571e-09	0.202012	0.737508	0.645238	1.45763	1.26717	SIK3	1	0.231225	0.659574	0.568234	1.20897	1.02994
MYBPC3	0.601259	-0.0181924	0.916104	0.943952	2.79144	2.82687	AC090825.1	6.04017e-15	0.460291	0.281851	0.20496	0.413179	0.300315	MORF4L2	1.67298e-15	0.431005	0.333008	0.254552	0.498706	0.369913	SLC47A1	2.95347e-09	1.4176	0.160658	0.0621404	0.234641	0.087834	LDB2	1	1.3832	0.164894	0.0646491	0.244867	0.0938737
GATA5	0.605554	1.00113	0.0281723	0.0141536	0.0373179	0.0186443	TENT5A	6.40562e-15	0.219668	0.532009	0.444427	0.934198	0.802255	FYTTD1	2.39691e-15	0.907373	0.180176	0.0974364	0.239798	0.12785	UBL5	3.27036e-09	1.3214	0.167615	0.0694914	0.247142	0.0988928	PUM3	1	0.614492	0.292553	0.1912	0.412716	0.26957
RALGPS2	0.608429	0.139001	0.21948	0.208058	0.326565	0.296569	HS3ST3A1	6.6494e-15	1.41165	0.125079	0.0472533	0.194269	0.073022	SPAG9	2.84986e-15	0.425216	0.331543	0.251767	0.501984	0.373842	MRPS7	3.74086e-09	0.944611	0.200506	0.100493	0.262822	0.136554	SPCS2	1	0.576482	0.287234	0.180167	0.371213	0.248935
FAM120A	0.613805	0.146192	0.179977	0.16673	0.256258	0.231563	PPP1R13B	6.66722e-15	0.180518	0.653285	0.576267	1.23515	1.08988	TGFB2	4.21222e-15	2.47394	0.105469	0.0233662	0.170016	0.0306027	RHOB	4.07329e-09	1.21074	0.173308	0.0747877	0.244157	0.105487	FTX	1	0.104808	0.81383	0.791715	1.93802	1.80223
AL356599.1	0.619484	0.147744	0.163679	0.149651	0.231109	0.208613	NFE2L3	1.07682e-14	0.479561	0.272977	0.196373	0.408246	0.292793	PLEKHO1	5.42584e-15	1.60817	0.122314	0.0399752	0.159425	0.0522936	ISOC1	5.55639e-09	0.735361	0.251107	0.156424	0.363408	0.218287	WRN	1	0.580021	0.276596	0.170809	0.364227	0.243651
CECR2	0.619919	0.11303	0.269771	0.258822	0.417438	0.385982	RBM6	1.0922e-14	0.197046	0.589901	0.508693	1.00389	0.875725	TTLL7	6.51261e-15	0.458494	0.308594	0.230464	0.479811	0.349181	NUPR1	5.58761e-09	0.856811	0.211259	0.112045	0.303238	0.16744	PAG1	1	1.42938	0.164894	0.0665379	0.23681	0.087925
L2HGDH	0.626192	0.318912	0.0806364	0.0668994	0.112482	0.0901738	SEMA3A	1.12004e-14	0.411887	0.29495	0.216107	0.449071	0.33754	EOGT	7.28778e-15	0.573085	0.264404	0.187858	0.385454	0.259093	AURKAIP1	8.57559e-09	1.23314	0.165085	0.0678933	0.221634	0.0942807	ANKUB1	1	0.477864	0.361702	0.262846	0.561996	0.403535
AC025682.1	0.63935	0.190836	0.110128	0.0959615	0.151284	0.13254	RAP2C-AS1	1.12805e-14	0.404721	0.306148	0.228107	0.476275	0.35977	HSPG2	7.49792e-15	0.366929	0.384277	0.311858	0.616314	0.477909	CEBPD	9.54495e-09	0.819484	0.230234	0.135695	0.346436	0.196306	ARHGEF12	1	0.304111	0.510638	0.412191	0.830473	0.672634
PLEKHA2	0.642489	0.159486	0.191541	0.179562	0.281325	0.251883	PPA2	1.13894e-14	0.292326	0.405029	0.32736	0.625439	0.510724	SLC8A1-AS1	7.5447e-15	0.154941	0.727783	0.672925	1.67669	1.50595	PSMA4	1.22316e-08	1.17402	0.173941	0.0787143	0.2362	0.104681	CTDSP1	1	1.03962	0.180851	0.0790298	0.216765	0.105447
PERM1	0.645556	0.202869	0.099806	0.0856765	0.130881	0.113712	HIBCH	1.21704e-14	0.271796	0.425734	0.34528	0.655773	0.54317	BMP10	7.60567e-15	1.54309	0.125244	0.0433796	0.179992	0.061764	SEC61B	1.3515e-08	0.803774	0.223276	0.12807	0.305323	0.174904	PACSIN2	1	0.56593	0.292553	0.192058	0.405593	0.273986
IL20RA	0.646733	0.904143	0.027629	0.0138705	0.0373055	0.0199342	PEBP4	1.26787e-14	0.311211	0.37566	0.2968	0.579976	0.467441	NPAS2	9.34295e-15	0.258966	0.501221	0.445144	0.891392	0.744925	NUDT4	1.38205e-08	0.369023	0.416825	0.313487	0.648589	0.502207	CEP112	1	0.520876	0.329787	0.228933	0.486474	0.339047
MEP1B	0.647174	0.523267	0.0461001	0.0323646	0.0641024	0.0446021	VPS8	1.27039e-14	0.492753	0.278048	0.206987	0.419862	0.298382	SNRPN	1.32238e-14	0.314915	0.431152	0.364419	0.762504	0.612976	ARF1	1.48911e-08	0.957795	0.198608	0.103872	0.273721	0.140924	TLE4	1	0.627761	0.281915	0.179781	0.408403	0.26431
RRP15	0.655692	0.234685	0.112534	0.0993584	0.155479	0.132137	AC096711.2	1.28903e-14	0.293696	0.402704	0.323467	0.614281	0.501137	ACSL4	1.41083e-14	0.695616	0.223877	0.145613	0.331539	0.204707	NPM1	1.56766e-08	1.24967	0.161923	0.0660214	0.212332	0.0892954	CHSY1	1	1.17361	0.175532	0.0755527	0.228614	0.101347
ZPBP	0.661548	0.178947	0.142336	0.129081	0.205608	0.181624	ZNF609	1.65099e-14	0.281333	0.410099	0.33312	0.64156	0.527896	RUBCN	1.55658e-14	0.526856	0.272949	0.194821	0.40253	0.279382	IER3	1.96323e-08	0.856925	0.223909	0.132773	0.34043	0.187961	NSD1	1	0.355639	0.441489	0.342692	0.67813	0.529974
VRK2	0.664159	0.117067	0.237097	0.224665	0.354016	0.326424	SPDYE16	1.7324e-14	0.727823	0.194802	0.119253	0.289805	0.174988	CLIC4	1.94349e-14	0.501698	0.292969	0.218806	0.461901	0.32623	TUFM	2.08678e-08	0.932183	0.196711	0.101635	0.267357	0.140113	SEC31A	1	0.373144	0.468085	0.367461	0.746071	0.576041
GPR157	0.6687	0.268575	0.0816453	0.0679373	0.106821	0.0886761	TTC17	2.2146e-14	0.207922	0.557574	0.4768	0.940751	0.814488	PI4KB	2.14062e-14	0.976486	0.169678	0.0904214	0.23937	0.121652	NDUFV3	2.28554e-08	0.595505	0.275142	0.181445	0.386463	0.255766	SEL1L	1	1.04395	0.18617	0.086628	0.238632	0.115736
SLC22A18	0.671289	0.287392	0.0783857	0.0648236	0.114139	0.0935234	AC007100.1	2.31752e-14	1.11921	0.142193	0.0659733	0.222217	0.102297	SNAP25-AS1	2.29827e-14	1.42635	0.134766	0.0551916	0.227477	0.0846375	MLF1	2.29561e-08	0.254389	0.578115	0.48612	1.01035	0.847019	AKAP12	1	1.68002	0.138298	0.0389354	0.173414	0.0541189
SYPL2	0.68545	0.325806	0.069383	0.0558596	0.090634	0.0723125	PRRC2B	2.82678e-14	0.367019	0.337207	0.26448	0.502371	0.38953	RASAL2	2.95774e-14	0.177905	0.644531	0.599835	1.2967	1.14626	PHPT1	2.83694e-08	0.793203	0.215686	0.120354	0.297524	0.17169	HIPK3	1	0.302412	0.505319	0.381284	0.749476	0.607747
AC010168.1	0.689084	0.171739	0.147458	0.134554	0.212228	0.18841	NKAIN3	3.13927e-14	1.22522	0.135643	0.0602667	0.199919	0.0855113	SMG1	4.11924e-14	0.309592	0.42041	0.347449	0.660378	0.532841	CCDC85B	2.92715e-08	1.44361	0.144845	0.0504064	0.194714	0.071586	TLN2	1	0.546396	0.340426	0.242198	0.523905	0.358733
GREB1	0.689084	0.207139	0.123477	0.110398	0.171807	0.148828	KDM2A	3.61469e-14	0.277402	0.424889	0.35216	0.668639	0.551679	CAB39	6.35697e-14	0.463514	0.308594	0.235519	0.473891	0.343674	RPL5	3.15477e-08	0.656215	0.256799	0.164414	0.35687	0.226448	TTC37	1	0.444798	0.324468	0.212535	0.418077	0.307156
FEZ2	0.692108	0.149556	0.166473	0.153425	0.239094	0.215551	AC019205.1	4.31072e-14	0.585946	0.220368	0.143787	0.339268	0.226024	EIF5B	7.50125e-14	0.385272	0.352783	0.281065	0.550936	0.421816	MPC1	3.20062e-08	0.284569	0.511069	0.420418	0.825042	0.677349	CPE	1	1.31734	0.164894	0.065851	0.228667	0.0917582
ZNF728	0.69242	0.527379	0.0463329	0.0329307	0.058938	0.040892	ST7	4.38639e-14	0.179258	0.638918	0.559893	1.17289	1.03585	DLGAP4-AS1	9.58184e-14	0.84424	0.178711	0.100325	0.233871	0.130267	MAP7D1	3.20978e-08	0.656833	0.256799	0.164916	0.364494	0.231187	CDC27	1	0.394504	0.393617	0.284525	0.555671	0.422727
AGTPBP1	0.697845	0.0918618	0.311835	0.302604	0.484402	0.454519	UTRN	4.41652e-14	0.326059	0.363617	0.2904	0.554136	0.442042	RRP12	1.23385e-13	0.882017	0.17334	0.0953732	0.240782	0.130651	ANAPC16	3.24047e-08	0.343857	0.43327	0.335266	0.660067	0.520088	ESYT2	1	0.443481	0.37766	0.279159	0.5687	0.418198
B3GALNT1	0.701309	0.137112	0.179278	0.16588	0.262591	0.238784	SMARCD3	4.81014e-14	0.605307	0.216776	0.141707	0.30075	0.197692	ARIH2	1.24743e-13	0.315337	0.398438	0.325218	0.615167	0.494387	H2AFZ	3.31963e-08	1.6891	0.135357	0.0420053	0.186569	0.057859	RBM5	1	0.520327	0.319149	0.21657	0.440992	0.307466
UBXN2B	0.712042	0.228584	0.103764	0.0904888	0.141509	0.120774	SBF2	4.89381e-14	0.165008	0.71498	0.63008	1.35754	1.21083	SMYD1	1.33726e-13	0.326028	0.405029	0.341827	0.664391	0.530005	PPP1R16A	4.13288e-08	0.780693	0.224541	0.133732	0.318726	0.185526	CDK13	1	0.334039	0.494681	0.394162	0.792633	0.628807
ASB14	0.713393	0.197265	0.0949166	0.081053	0.130253	0.113607	TMCC1	4.91369e-14	0.21974	0.515952	0.4384	0.846041	0.726512	MAST4	1.35954e-13	0.104596	0.795654	0.778253	1.92343	1.78892	MRPS36	4.58122e-08	0.820161	0.217584	0.126016	0.303343	0.171807	CALCRL	1	2.12683	0.12766	0.0306933	0.189246	0.0433296
SLC35G1	0.716782	0.242512	0.0875437	0.0740706	0.117953	0.0997026	SLC41A1	5.35392e-14	0.356075	0.33932	0.2664	0.506317	0.395579	RSBN1L	1.75626e-13	0.410691	0.329834	0.257853	0.502242	0.377818	MT-ND4	4.98835e-08	0.607634	0.278305	0.188613	0.457042	0.299944	CRYBG3	1	0.75163	0.234043	0.136081	0.312396	0.185542
KCTD1	0.722657	0.0838577	0.341094	0.334214	0.559548	0.527952	AC098617.1	6.26124e-14	0.230779	0.493978	0.413493	0.852277	0.72629	CDC37L1	2.13408e-13	0.487322	0.279541	0.204931	0.409142	0.291861	MT2A	5.01842e-08	0.670178	0.247944	0.156333	0.3928	0.246847	SP3	1	0.767688	0.223404	0.123503	0.287224	0.168703
ZNF684	0.727209	0.246145	0.0811797	0.0677486	0.106713	0.0899744	AC002066.1	6.95337e-14	0.360645	0.336362	0.26224	0.53607	0.4175	PARD3	2.224e-13	0.179861	0.603027	0.559499	1.14844	1.01383	BAG3	5.11387e-08	1.0472	0.180266	0.0884851	0.240436	0.116348	SPIDR	1	0.397349	0.393617	0.296201	0.603977	0.458572
ADRA1A	0.727402	0.697864	0.0327513	0.019532	0.0439128	0.0270715	SON	6.97699e-14	0.16579	0.687936	0.609333	1.29997	1.15885	TCF25	2.32279e-13	0.312507	0.400879	0.330221	0.630399	0.507625	MSRB2	5.25078e-08	1.08348	0.175206	0.0834627	0.240326	0.113407	AVL9	1	0.450287	0.345745	0.242756	0.484299	0.354457
SLC10A7	0.727541	0.216971	0.106325	0.0932251	0.14753	0.126931	ACADVL	7.26629e-14	0.224807	0.511515	0.426827	0.867274	0.742135	NPTN	2.47677e-13	0.36566	0.349609	0.276629	0.526136	0.408341	CHRM2	5.29769e-08	0.151962	0.848197	0.772167	2.0795	1.87161	STK39	1	0.619299	0.271277	0.172569	0.375469	0.244426
MN1	0.731405	0.906498	0.0287156	0.015569	0.0390105	0.0208113	PPARA	8.6019e-14	0.367918	0.327488	0.253707	0.494281	0.383018	LMO7	3.06544e-13	0.170958	0.623535	0.581369	1.20625	1.07145	MYBPHL	5.30567e-08	0.771712	0.220114	0.127614	0.309086	0.181039	PTBP2	1	0.379104	0.404255	0.299206	0.584988	0.449806
RAPGEF4	0.732409	0.12664	0.218083	0.206737	0.321662	0.29463	PHIP	8.61688e-14	0.292562	0.394042	0.320053	0.613741	0.501089	SEC23A	3.9232e-13	0.435854	0.313232	0.243256	0.48068	0.355345	TIMP1	5.84745e-08	0.874951	0.204301	0.11378	0.333117	0.181639	SKIL	1	1.33175	0.170213	0.0743936	0.253175	0.100583
DPH7	0.742459	0.202284	0.121925	0.109266	0.166774	0.144956	RBMS3-AS2	9.10215e-14	0.410438	0.311008	0.241067	0.501701	0.377478	MFGE8	4.47355e-13	0.390142	0.34082	0.272554	0.524534	0.400248	RPS28	6.24517e-08	0.978533	0.185958	0.0943749	0.261185	0.13255	LINC00662	1	1.10799	0.18617	0.0911354	0.26955	0.125055
AL603839.3	0.743077	0.265913	0.0825766	0.0694471	0.115231	0.0958344	SYCP3	9.41573e-14	0.540916	0.238538	0.165013	0.352417	0.242228	ACOT9	5.3334e-13	0.643593	0.212891	0.136741	0.29	0.185634	PLEKHF1	6.3984e-08	0.880085	0.198608	0.106566	0.280954	0.152653	GNB1	1	0.565232	0.297872	0.199485	0.423199	0.286018
ACSS1	0.743833	0.144207	0.156849	0.143895	0.227056	0.205457	AC116366.3	9.87183e-14	0.450215	0.27678	0.20384	0.400929	0.293454	TTC23	5.89035e-13	0.663574	0.219727	0.145974	0.317024	0.200141	SNU13	6.3984e-08	0.876442	0.201139	0.109762	0.279835	0.152429	PCSK5	1	1.42153	0.170213	0.0745224	0.276139	0.103087
AC023983.1	0.744247	0.440907	0.0506015	0.0375543	0.0657704	0.0484511	C1QTNF1	1.10824e-13	0.983725	0.155504	0.0820267	0.245011	0.123895	DYSF	6.02901e-13	0.387337	0.361816	0.296539	0.600613	0.459192	IFNGR1	6.45241e-08	0.405185	0.373814	0.284358	0.578581	0.436909	SCMH1	1	0.259537	0.590426	0.493067	1.02016	0.852197
CPNE4	0.754421	0.112355	0.216531	0.203812	0.334086	0.309055	NLGN1	1.36807e-13	0.913892	0.162054	0.0887467	0.25514	0.135416	MEF2A	6.40689e-13	0.137448	0.69165	0.660236	1.44662	1.31516	BHLHE40	6.70721e-08	0.705092	0.227704	0.133412	0.348101	0.213527	MRC2	1	2.53683	0.117021	0.0208628	0.160894	0.0277253
ECHDC1	0.755338	0.168302	0.137757	0.124835	0.188051	0.167345	USP9Y	1.40971e-13	0.570849	0.214663	0.138507	0.318974	0.21474	AP002075.1	1.09865e-12	0.753207	0.18042	0.103884	0.235657	0.139811	RPSA	6.86493e-08	0.934856	0.191018	0.0993517	0.264429	0.138321	MFGE8	1	0.466918	0.37234	0.283752	0.581389	0.42064
LINC01479	0.75609	0.242216	0.110671	0.0984148	0.157512	0.133168	HSDL2	1.43868e-13	0.291425	0.386013	0.312	0.601508	0.491489	SLC7A6	1.53837e-12	0.213445	0.531738	0.469129	0.906134	0.781518	ATP6V0B	7.11353e-08	1.2373	0.160025	0.0688978	0.224337	0.0951557	MYOF	1	1.3249	0.164894	0.0695857	0.237066	0.0946313
AL669831.5	0.761924	0.289943	0.0777648	0.0648236	0.100972	0.0825885	NMD3	1.46962e-13	0.349032	0.343545	0.273013	0.539495	0.423563	AC096564.1	2.02166e-12	0.670267	0.243164	0.175117	0.41068	0.258067	SLMAP	7.61649e-08	0.175915	0.790639	0.691215	1.72509	1.52706	WASHC4	1	0.804958	0.212766	0.114402	0.26928	0.15413
AL136979.1	0.765128	0.476887	0.0458673	0.0329307	0.0609046	0.0437616	AC007319.1	1.57618e-13	0.630738	0.200718	0.12576	0.29186	0.188497	WDPCP	2.95645e-12	0.158498	0.641846	0.591891	1.24334	1.11398	NDUFB6	7.86153e-08	0.791661	0.213156	0.122044	0.294527	0.170142	DCAF5	1	0.477424	0.345745	0.249925	0.502009	0.360571
SLC35F3	0.769541	0.288851	0.0929763	0.08077	0.145927	0.119449	MALRD1	1.71622e-13	0.638272	0.201986	0.127573	0.296933	0.190774	TEAD3	2.98336e-12	0.961653	0.151367	0.0768556	0.197047	0.101178	NMRK2	8.86173e-08	0.266722	0.525617	0.436627	0.969769	0.806078	DDX18	1	0.706624	0.244681	0.145868	0.327334	0.200575
KATNAL1	0.771082	0.144138	0.170819	0.158049	0.244531	0.221281	CDK14	1.73526e-13	0.182497	0.631101	0.54592	1.11428	0.981878	LRRFIP1	4.35784e-12	0.190845	0.587646	0.531026	1.06306	0.931339	DDT	9.50068e-08	1.15935	0.161923	0.0707698	0.22124	0.0990527	UBR1	1	0.391185	0.393617	0.294999	0.578364	0.441004
ZNF862	0.774789	0.173867	0.121847	0.1087	0.160722	0.142474	LCLAT1	1.76667e-13	0.596266	0.219311	0.14752	0.314208	0.207837	FARP1	5.53595e-12	0.920754	0.176514	0.106876	0.284293	0.150173	LGALS3BP	1.06477e-07	1.06566	0.172676	0.0819103	0.254225	0.121457	MYO9B	1	0.598386	0.260638	0.158188	0.337684	0.223038
TRIM24	0.775546	0.1843	0.136826	0.124363	0.188375	0.165785	CNTD1	1.88136e-13	1.43291	0.119797	0.0463467	0.191517	0.0709347	JUN	6.1108e-12	0.687491	0.208252	0.137309	0.324071	0.201226	TXNRD1	1.2434e-07	0.269874	0.498419	0.399598	0.813918	0.675057	SERP1	1	0.411128	0.382979	0.2783	0.547821	0.411981
PPFIBP2	0.775546	0.322931	0.0713232	0.0585016	0.096764	0.0773575	EPB41	1.93855e-13	0.237348	0.4663	0.392587	0.742193	0.629604	DLGAP4	6.54677e-12	0.539759	0.242432	0.171765	0.346683	0.238478	SNRPC	1.37146e-07	1.17596	0.160658	0.0708155	0.216951	0.0960207	GAS7	1	0.930694	0.218085	0.125907	0.341562	0.179185
AC008991.1	0.776736	0.446812	0.0478075	0.0349122	0.0628779	0.0461311	BCAS3	1.97198e-13	0.207947	0.53539	0.45632	0.908884	0.786882	ITGA5	6.73519e-12	1.49209	0.125	0.0533347	0.197481	0.0702038	UGP2	1.37533e-07	0.303859	0.444655	0.350105	0.692088	0.560649	ADIPOR2	1	0.963745	0.207447	0.113243	0.30171	0.154694
FKBP9	0.778381	0.252371	0.0831975	0.0702019	0.113403	0.0952039	MT1X	1.97314e-13	0.640543	0.212128	0.13888	0.344018	0.220677	FSIP1	1.01763e-11	2.15121	0.0947266	0.0220251	0.128082	0.0288342	PDHB	1.67805e-07	1.31445	0.150538	0.0611816	0.202707	0.0815042	MLXIP	1	1.04085	0.18617	0.0894183	0.247626	0.120356
ZNF138	0.78153	0.171336	0.119829	0.106624	0.160498	0.142526	GARNL3	2.05378e-13	0.406747	0.295162	0.222987	0.439385	0.331438	CSRP1	1.54211e-11	1.85231	0.0993652	0.02708	0.125893	0.034866	IRF2BP2	1.77726e-07	1.07585	0.16635	0.076477	0.227391	0.107872	AC012409.2	1	0.411844	0.356383	0.250011	0.518862	0.390009
MARCH8	0.784734	0.304217	0.072953	0.0602	0.0983807	0.0796767	FILIP1L	2.25029e-13	0.161793	0.736531	0.642987	1.50129	1.34202	ATP2C1	1.61509e-11	0.354651	0.354248	0.293186	0.572926	0.448063	RETREG1	1.80557e-07	0.243803	0.567995	0.485983	1.00085	0.845234	SORCS1	1	1.05572	0.180851	0.084868	0.243212	0.116998
CSPP1	0.78851	0.101096	0.303531	0.296471	0.4732	0.441175	TIMP3	2.35414e-13	0.179167	0.632791	0.54864	1.24497	1.09958	RHOQ	1.61509e-11	0.454112	0.276611	0.208542	0.416128	0.303757	MPC2	1.84282e-07	1.21377	0.158128	0.0695827	0.215311	0.0928293	MYH11	1	0.818944	0.212766	0.115948	0.343976	0.194985
AMPH	0.790757	0.465814	0.0526969	0.0401019	0.0749086	0.0542385	MDM4	2.45772e-13	0.310188	0.378407	0.3096	0.608103	0.490458	AC018462.1	1.72685e-11	0.723992	0.192627	0.122711	0.289247	0.175116	TRIM63	2.21948e-07	0.380077	0.370651	0.279974	0.553395	0.425227	DUSP16	1	0.864879	0.218085	0.122473	0.307754	0.168985
SYNE2	0.791421	0.0626396	0.42142	0.421778	0.706821	0.67679	VPS13D	2.51681e-13	0.225752	0.486584	0.41136	0.786763	0.672799	TRAK1	1.795e-11	0.256211	0.457031	0.399752	0.76478	0.640339	AP2M1	2.29062e-07	0.807419	0.200506	0.110903	0.274584	0.156898	FARP1	1	0.849113	0.212766	0.118266	0.310669	0.17246
IFI6	0.7939	0.785213	0.0295693	0.0167956	0.043383	0.0251737	STAG1	2.72544e-13	0.189943	0.585675	0.50432	1.01165	0.886857	ESRRB	2.64816e-11	0.623517	0.212158	0.142828	0.310145	0.201311	EIF1AY	2.29062e-07	1.08844	0.170145	0.0825952	0.246239	0.115799	PITPNC1	1	0.461025	0.351064	0.246276	0.545829	0.396529
ETV1	0.799727	0.126938	0.196508	0.184563	0.289786	0.265378	HRH2	3.12874e-13	0.669608	0.190366	0.11616	0.2694	0.169366	HOOK3	2.72433e-11	0.511602	0.249023	0.180327	0.36565	0.256483	NFKBIA	2.85983e-07	0.961322	0.185326	0.0980276	0.265312	0.13626	SYN3	1	0.654995	0.265957	0.172698	0.394774	0.250712
CDK8	0.80042	0.109677	0.245402	0.234101	0.364245	0.337581	SDCCAG8	3.85422e-13	0.275729	0.407353	0.335413	0.632824	0.522734	NUAK1	3.07218e-11	0.581037	0.227295	0.158147	0.33256	0.222311	ACAT1	3.1104e-07	0.482781	0.304238	0.215688	0.436771	0.312552	TCF25	1	0.347506	0.441489	0.341747	0.671664	0.527889
SYNPR-AS1	0.802566	0.508384	0.043151	0.0304774	0.0553536	0.0389141	SLC7A11	4.01358e-13	0.710598	0.185295	0.112267	0.275337	0.168249	SLC16A1	3.11708e-11	0.631704	0.212646	0.144324	0.310835	0.200617	KRT10	3.30917e-07	1.22115	0.1537	0.0662497	0.214789	0.0921315	DCTN4	1	0.605667	0.260638	0.16012	0.334756	0.219991
TMEM40	0.812886	0.285402	0.07078	0.0580298	0.0960662	0.0788236	MAGED1	4.17923e-13	0.253507	0.434186	0.359947	0.700953	0.587997	SON	3.35762e-11	0.147313	0.669922	0.615722	1.29073	1.16544	CLTB	3.62687e-07	0.798932	0.207464	0.120537	0.287044	0.164986	MEF2C	1	0.263177	0.56383	0.465078	0.962199	0.801752
GUCY2C	0.813312	0.246761	0.0901048	0.0774674	0.125895	0.106103	APBB1	4.86325e-13	0.535424	0.232411	0.161013	0.336325	0.232049	ATP8B1	3.66502e-11	0.543471	0.247314	0.180482	0.394641	0.27077	RAN	3.98523e-07	1.5305	0.13346	0.0465254	0.178968	0.0619512	TPM4	1	1.11526	0.170213	0.0749517	0.237139	0.109465
NT5DC1	0.821999	0.11529	0.247652	0.238158	0.378105	0.349066	NBEA	5.53501e-13	0.204321	0.533277	0.458347	0.885263	0.768363	OBSCN	3.76865e-11	0.157923	0.628662	0.608191	1.33222	1.19409	TFG	4.0421e-07	0.619641	0.246679	0.159894	0.33143	0.215706	SVEP1	1	2.37783	0.12234	0.0289332	0.194361	0.0373947
REPS2	0.823159	0.383884	0.0654249	0.0531232	0.095722	0.0733586	ELF2	5.6874e-13	0.256141	0.423621	0.34848	0.665377	0.557138	CCDC107	3.87996e-11	0.534998	0.231445	0.160726	0.320689	0.221327	CAPZA2	4.65552e-07	0.32038	0.432638	0.349055	0.675396	0.540896	TLE1	1	2.17868	0.12234	0.027903	0.172518	0.0381054
PURA	0.823159	0.178165	0.134963	0.122853	0.185358	0.163824	COQ8A	6.19969e-13	0.399618	0.292415	0.220907	0.433028	0.328261	SORT1	5.61343e-11	0.341428	0.359619	0.302419	0.581804	0.459195	SLC25A5	4.73763e-07	1.18513	0.160658	0.0752899	0.22796	0.100254	DICER1	1	0.671238	0.244681	0.147671	0.320584	0.201317
MAOB	0.830759	0.153058	0.159876	0.147952	0.23204	0.208684	NAIP	6.78135e-13	0.52428	0.232199	0.160747	0.329645	0.229204	LRP4	6.66123e-11	0.160111	0.631348	0.579254	1.19625	1.07059	SUB1	4.74861e-07	0.704906	0.225174	0.139576	0.313275	0.192189	BMPR2	1	0.308875	0.484043	0.374158	0.738815	0.596424
STAU2	0.836478	0.0922031	0.315017	0.309115	0.492584	0.462088	DYRK3	7.01228e-13	0.588542	0.21255	0.140853	0.306077	0.203545	ANO6	7.49023e-11	0.364137	0.335449	0.274308	0.524074	0.407171	TOB1	4.88621e-07	1.1423	0.158128	0.0713633	0.20835	0.0943904	TMEM135	1	0.578167	0.287234	0.194849	0.414298	0.277503
SUCLG2-AS1	0.839851	0.149735	0.149476	0.13729	0.212911	0.191921	MITF	7.41978e-13	0.15387	0.751109	0.667627	1.52969	1.37494	MYL2	7.59861e-11	1.43263	0.121582	0.0531284	0.193794	0.0717916	UBE2D1	5.12747e-07	0.958199	0.182163	0.0967492	0.253873	0.130668	NDFIP1	1	0.385635	0.409574	0.307963	0.605684	0.463615
PPTC7	0.85553	0.103369	0.252309	0.241744	0.373046	0.347253	LINC02398	7.49401e-13	1.09598	0.136066	0.064	0.204188	0.0955227	HNRNPA2B1	8.58208e-11	0.275437	0.4021	0.33703	0.620289	0.512484	C4orf3	5.48993e-07	1.06143	0.16129	0.0740572	0.216923	0.10394	PLS3	1	0.464166	0.303191	0.202018	0.40511	0.29366
PRMT3	0.855836	0.186886	0.126659	0.114644	0.176621	0.155161	SCAPER	7.49401e-13	0.181525	0.603423	0.522293	1.05939	0.934137	KLHL31	9.60683e-11	0.249736	0.447998	0.392273	0.757965	0.637486	ARMC9	5.87378e-07	0.884923	0.184061	0.0975253	0.25954	0.140545	CYTH3	1	0.609847	0.265957	0.171797	0.374304	0.245269
ALDH7A1	0.857504	0.229598	0.0973225	0.085016	0.138754	0.118339	ZNF565	7.64847e-13	0.275759	0.408409	0.339787	0.65072	0.537505	KDM7A	1.11028e-10	0.411005	0.294922	0.230464	0.439446	0.330506	FSD2	6.66651e-07	0.226172	0.585705	0.495662	1.09092	0.932624	PIAS1	1	0.314234	0.478723	0.394162	0.776425	0.624463
AL591242.1	0.861051	0.525356	0.0383392	0.0259483	0.0488943	0.0339712	NR2F2	7.73559e-13	0.530727	0.23389	0.163573	0.332516	0.230169	MAPK1	1.17138e-10	0.440737	0.279785	0.217001	0.419027	0.308722	PLK2	6.86297e-07	1.33989	0.147375	0.0622774	0.213543	0.0843603	MTHFD2	1	3.19197	0.106383	0.0129642	0.143491	0.0157017
SCRN3	0.867826	0.209976	0.0927435	0.0802038	0.123307	0.106605	IL16	7.81555e-13	1.05322	0.137122	0.0646933	0.202342	0.0975069	SMPX	1.17705e-10	0.419878	0.288574	0.223449	0.432219	0.323079	MRPS18B	6.97231e-07	1.19884	0.149273	0.0630079	0.193315	0.084213	CNOT4	1	0.400907	0.37234	0.270144	0.520052	0.393878
ERBB4	0.872089	-0.0282254	0.876057	0.920551	2.42131	2.46915	ID2	8.70136e-13	0.948776	0.148954	0.0770133	0.220945	0.114465	NFX1	1.1885e-10	0.382564	0.309326	0.2447	0.467037	0.358252	PFDN5	6.97231e-07	0.665684	0.230234	0.144736	0.331116	0.208732	C1QTNF7	1	3.01534	0.106383	0.0126637	0.139286	0.0172266
RMDN1	0.880644	0.141603	0.162592	0.150689	0.227157	0.20592	PARD3	1.03967e-12	0.172911	0.632368	0.550613	1.14013	1.01135	IGFBP7	1.27388e-10	0.387654	0.313477	0.251663	0.517706	0.39572	PHB	7.14438e-07	1.50707	0.130297	0.0442425	0.169579	0.0596622	INVS	1	0.384048	0.37234	0.270444	0.54093	0.414506
ZNF224	0.881848	0.285563	0.0678308	0.0554822	0.0878938	0.0721099	STK33	1.04651e-12	0.240074	0.443059	0.36928	0.70119	0.593699	RND3	1.30601e-10	1.48501	0.107422	0.0381699	0.141789	0.0506537	SMIM30	7.32124e-07	0.970622	0.17141	0.0852434	0.241894	0.123435	VCAN	1	2.25298	0.12234	0.0299206	0.195024	0.040914
TMEM161B-AS1	0.88506	0.0486967	0.494296	0.504529	0.903916	0.873916	ADGRA3	1.06828e-12	0.341743	0.326643	0.255573	0.48362	0.381618	HNRNPU	1.31053e-10	0.384347	0.30835	0.243875	0.459082	0.351714	OTUD6B-AS1	7.73939e-07	0.746805	0.209361	0.123961	0.290667	0.173215	KIRREL1	1	3.59617	0.101064	0.00768405	0.12463	0.0103055
LINC02270	0.886193	0.723277	0.0322856	0.0200981	0.0446649	0.0270544	STIM2	1.081e-12	0.789478	0.168603	0.0970667	0.235311	0.13614	ADGRD1	1.3621e-10	0.260115	0.457031	0.413525	0.820483	0.685122	PMP22	8.02542e-07	0.503093	0.275142	0.187152	0.402035	0.283673	SEC63	1	0.636598	0.271277	0.178407	0.388386	0.249821
PTPN3	0.887031	0.220647	0.0890958	0.0767126	0.121406	0.104189	PGR	1.13227e-12	0.654681	0.197338	0.126507	0.29499	0.187383	CNN2	1.86534e-10	0.898407	0.148193	0.0794347	0.194946	0.104584	HSBP1	8.21669e-07	1.40846	0.134092	0.0483061	0.176886	0.0666355	NOX4	1	3.95393	0.101064	0.00841382	0.172086	0.0111043
SGPP2	0.887854	0.424188	0.0513	0.0391583	0.0708418	0.0527953	RBMS3	1.20321e-12	0.345162	0.324952	0.255627	0.497314	0.391495	RAP1A	2.04185e-10	0.311638	0.356201	0.292412	0.553068	0.445621	PSMC3	8.35693e-07	1.50913	0.131562	0.0463885	0.177105	0.0622211	FNBP1	1	0.724916	0.228723	0.133119	0.301723	0.182552
RGN	0.888706	0.236389	0.0994179	0.0875637	0.136625	0.115977	C8orf34	1.4703e-12	0.503652	0.245088	0.17568	0.363324	0.256259	XIRP2	2.11555e-10	0.68862	0.236328	0.178831	0.418214	0.25948	ABRA	8.52573e-07	1.05201	0.165718	0.0802666	0.245511	0.118409	RANBP2	1	0.501407	0.31383	0.21584	0.431053	0.304503
SPARCL1	0.891911	0.195268	0.129841	0.118702	0.193963	0.169409	FRMD5	1.47741e-12	0.19789	0.536869	0.45664	0.942839	0.821991	VCP	2.54488e-10	0.364967	0.3125	0.248414	0.462041	0.358768	SPAG7	9.22233e-07	0.759977	0.207464	0.123094	0.287743	0.169914	IPO9-AS1	1	1.62306	0.143617	0.0518566	0.223321	0.0725007
LENG8-AS1	0.895071	0.358896	0.0524641	0.0401963	0.0663544	0.0517406	GABPB1-AS1	1.52628e-12	0.314782	0.352842	0.281333	0.530471	0.426485	KDM6A	2.6476e-10	0.319688	0.363281	0.302368	0.578254	0.463322	C19orf53	9.36046e-07	1.98291	0.113219	0.0281709	0.156994	0.0397163	MIR4435-2HG	1	0.462001	0.340426	0.243099	0.508477	0.369143
TRPS1	0.902844	0.14484	0.200621	0.191074	0.301572	0.272766	NFAT5	1.59632e-12	0.208152	0.50898	0.433013	0.83263	0.720763	MAP2K3	2.71887e-10	1.22681	0.123535	0.0559653	0.176505	0.0754136	LSM3	1.07993e-06	1.60012	0.124605	0.0398137	0.170488	0.0562355	PPP3CB	1	0.411794	0.356383	0.253531	0.495491	0.372454
CELF2	0.905843	-0.0124589	0.76981	0.806662	1.80522	1.82088	REV3L	1.6432e-12	0.189743	0.566871	0.48976	0.956295	0.838444	CCNB1IP1	2.79903e-10	0.494378	0.229736	0.161603	0.316891	0.22495	PTP4A3	1.12306e-06	0.359212	0.387097	0.306502	0.616939	0.480961	TMTC2	1	1.61357	0.143617	0.0516849	0.219725	0.0718035
AC093157.1	0.90819	0.231809	0.0876989	0.0755803	0.119114	0.101433	COX7A1	1.68503e-12	0.332245	0.327699	0.256	0.494962	0.393148	NES	2.85818e-10	0.869333	0.149658	0.0817558	0.199328	0.109112	KCNK1	1.27204e-06	0.303409	0.432005	0.347046	0.699046	0.566462	TM2D1	1	0.548285	0.276596	0.179395	0.368007	0.251655
AC004594.1	0.91267	0.22284	0.0835856	0.0714286	0.11873	0.101737	TFDP2	1.92792e-12	0.275088	0.388548	0.316053	0.599176	0.49516	CCSER2	2.89183e-10	0.213148	0.484863	0.432661	0.816437	0.704301	DDIT4	1.27275e-06	1.3015	0.140417	0.0559766	0.19764	0.0801832	AFF4	1	0.328167	0.446809	0.344495	0.684849	0.545516
LINC01876	0.916107	0.341831	0.0622429	0.0502925	0.0942598	0.0743747	MKLN1	1.982e-12	0.167766	0.638496	0.561013	1.17217	1.04349	UBAP1	3.0758e-10	0.396228	0.295898	0.231186	0.438857	0.333462	BAMBI	1.32238e-06	1.23545	0.147375	0.0638298	0.199849	0.0848782	METTL3	1	1.3344	0.164894	0.072977	0.251909	0.0998962
ZBED5-AS1	0.919635	0.272353	0.0724874	0.0603888	0.0963973	0.0798139	ITFG1	2.04362e-12	0.212681	0.503275	0.43088	0.828023	0.714529	EMC10	3.09828e-10	0.307915	0.364502	0.300201	0.593087	0.479101	MRPL20	1.40398e-06	1.00838	0.166983	0.0834627	0.228579	0.113628	C16orf45	1	0.45979	0.292553	0.19223	0.386217	0.280814
DECR1	0.923782	0.0728842	0.401552	0.404888	0.666899	0.634045	RORA	2.04983e-12	0.160181	0.69364	0.610507	1.39061	1.24447	AC022113.1	3.24359e-10	1.34808	0.114258	0.0467839	0.139984	0.0549875	SDHB	1.64394e-06	0.452781	0.30487	0.221761	0.439302	0.320968	SDCCAG8	1	0.328599	0.43617	0.349217	0.682913	0.543809
ZNF33A	0.925659	0.119284	0.179356	0.16739	0.257928	0.237459	TSPAN18	2.23045e-12	0.278933	0.380731	0.309867	0.580086	0.478108	ADPRHL1	3.76518e-10	0.220621	0.474609	0.420436	0.800519	0.687002	PDHA1	1.7758e-06	0.640189	0.235927	0.15478	0.33162	0.212777	COL5A1	1	2.41331	0.111702	0.0185448	0.134721	0.0252904
IFI27	0.927604	0.694685	0.0335274	0.0216079	0.050467	0.0311808	BCOR	2.34562e-12	0.516343	0.222903	0.151467	0.321127	0.224513	ZFP36	3.97993e-10	0.641616	0.197021	0.130655	0.316599	0.202938	VDAC3	1.78849e-06	0.31593	0.418722	0.338188	0.638194	0.512682	SEC62	1	0.460431	0.31383	0.216098	0.426562	0.310012
MTHFD2L	0.927604	0.146677	0.136748	0.124552	0.190922	0.172465	FAM155A	2.37221e-12	0.588225	0.211282	0.141173	0.314467	0.209172	PTGFRN	4.25307e-10	0.690176	0.174805	0.106876	0.231747	0.143632	SRSF5	1.86274e-06	0.215686	0.590765	0.508995	1.0109	0.870525	RYK	1	0.656272	0.271277	0.177592	0.390908	0.248037
TM7SF3	0.927604	0.223172	0.0932092	0.0812417	0.129079	0.11058	PITPNM2	2.3818e-12	0.587718	0.207268	0.13648	0.303616	0.202025	ASAP1	4.73517e-10	0.177633	0.562256	0.512818	1.01671	0.898928	MT-CYB	2.02158e-06	0.410526	0.335863	0.255091	0.538506	0.405144	LRCH3	1	0.385794	0.398936	0.304529	0.595004	0.45539
MANBA	0.933986	0.129703	0.184245	0.173052	0.273671	0.25014	NRF1	2.5102e-12	0.316925	0.347137	0.277067	0.516333	0.414502	EVI5	5.99564e-10	0.237565	0.446045	0.390623	0.748464	0.63483	ADRB1	2.04878e-06	0.620663	0.229602	0.145466	0.340545	0.221481	EIF4G3	1	0.329503	0.462766	0.374973	0.747453	0.594833
FAXDC2	0.934114	0.158207	0.143733	0.132195	0.20911	0.187391	MTA1	3.1576e-12	0.454982	0.249525	0.178667	0.352248	0.256972	IQGAP2	7.17235e-10	1.10353	0.125488	0.0588539	0.17064	0.079412	XIRP1	2.12649e-06	0.769498	0.195446	0.11241	0.295638	0.173427	SECISBP2	1	0.576656	0.297872	0.205838	0.43614	0.292439
AC245041.2	0.935298	0.755361	0.0301901	0.0183053	0.0427941	0.0253512	PNISR	3.25979e-12	0.14364	0.710754	0.643467	1.32992	1.20389	TSPAN9	7.64141e-10	0.256285	0.439453	0.389539	0.75236	0.629907	OSR1	2.17088e-06	1.42308	0.13093	0.0483974	0.179799	0.0670496	CD44	1	2.57097	0.111702	0.0197897	0.159203	0.0267925
RPE	0.935693	0.190046	0.0924331	0.0802982	0.120256	0.105414	ETV6	3.31721e-12	0.337018	0.307416	0.234507	0.452529	0.358256	SYNDIG1	7.90187e-10	0.243156	0.44165	0.385207	0.754097	0.637134	MTIF3	2.44563e-06	0.581775	0.251739	0.170167	0.357381	0.238781	ZNF708	1	0.797052	0.207447	0.112213	0.261174	0.150312
ZNF721	0.940202	0.0855742	0.341948	0.339026	0.546708	0.515223	THRB	3.31768e-12	0.335637	0.332136	0.26192	0.507182	0.401909	CORO1C	8.34919e-10	0.399645	0.286865	0.223346	0.424153	0.321527	RPS17	2.5085e-06	1.97576	0.108792	0.026299	0.153237	0.0389584	PPIP5K2	1	0.446419	0.329787	0.22859	0.447535	0.328429
STRBP	0.941099	0.0808274	0.32565	0.317985	0.513388	0.485417	AC018682.1	3.67578e-12	0.327877	0.347137	0.279893	0.568288	0.45276	MYH7B	1.06992e-09	0.176549	0.584473	0.5416	1.14502	1.01313	PSMC1	2.97704e-06	0.838384	0.187223	0.106109	0.255757	0.143037	FAM114A1	1	1.30087	0.159574	0.0680404	0.225178	0.0913954
DTWD1	0.9553	0.139663	0.174311	0.163333	0.2508	0.227658	KLRD1	3.83737e-12	0.474601	0.251004	0.181493	0.380142	0.273575	TUBB6	1.1249e-09	0.485718	0.234375	0.169237	0.334121	0.23861	CTGF	3.00158e-06	1.02642	0.172043	0.0920464	0.291116	0.142917	NCKAP1	1	0.341415	0.457447	0.345611	0.676374	0.533838
ANKRD28	0.955727	0.169761	0.119441	0.107662	0.165659	0.147269	MICAL3	4.1329e-12	0.184832	0.570463	0.496427	0.987409	0.868676	SPON1	1.25259e-09	1.17379	0.126221	0.0615361	0.187453	0.0830896	RD3L	3.22024e-06	1.4093	0.132827	0.0517304	0.181363	0.0682819	SCLT1	1	0.599118	0.271277	0.178665	0.400562	0.264434
LRIG1	0.96377	0.1138	0.260691	0.25335	0.402993	0.372427	FSTL1	4.22362e-12	0.290821	0.363406	0.29264	0.557896	0.456046	CCNL1	1.25671e-09	0.535039	0.224609	0.1615	0.319617	0.22058	KRT8	3.4876e-06	1.15224	0.14611	0.064606	0.202527	0.0911217	PPP2R5C	1	0.383113	0.367021	0.265679	0.513651	0.393858
RAPGEF1	0.96377	0.156251	0.16818	0.157954	0.237065	0.212731	CHD9	4.38739e-12	0.1744	0.593915	0.51712	1.02766	0.910649	RLF	1.29134e-09	0.35862	0.299805	0.234332	0.436621	0.340525	PSMC2	3.82586e-06	0.793344	0.187856	0.106748	0.253382	0.146203	YTHDC2	1	0.453062	0.335106	0.237047	0.465514	0.340054
PCOLCE2	0.96377	0.23911	0.0937524	0.0822797	0.134138	0.113651	AF165147.1	4.69144e-12	0.371737	0.302345	0.233707	0.46749	0.3613	DUSP16	1.41573e-09	0.691237	0.176514	0.111982	0.248055	0.153626	MT-CO3	4.1783e-06	0.281473	0.460468	0.383481	0.779576	0.641397	PPP3CA	1	0.833828	0.223404	0.134106	0.350764	0.196792
AC006355.2	0.964554	0.224108	0.0769111	0.0649179	0.103257	0.0884006	PNRC1	4.72079e-12	0.583088	0.21086	0.142667	0.311028	0.207621	DOK5	1.42936e-09	0.526907	0.229248	0.166968	0.350945	0.243569	GATA6	4.31923e-06	0.29636	0.421885	0.343211	0.674396	0.549163	SERF2	1	0.388825	0.340426	0.236789	0.465416	0.355462
GPT	0.969683	0.259864	0.0827319	0.0712399	0.11338	0.0946911	ELP3	4.96169e-12	0.585401	0.207057	0.137813	0.289257	0.192779	AC018682.1	2.03633e-09	0.335726	0.340088	0.283592	0.574517	0.455239	NDUFAF4	4.53711e-06	0.706847	0.206831	0.126244	0.277505	0.170016	GGT5	1	2.79818	0.106383	0.0152393	0.143278	0.0205989
FMO5	0.974659	0.282777	0.0767559	0.0652953	0.106138	0.0872463	OSBPL10	5.09514e-12	1.39577	0.117262	0.0482133	0.18427	0.0700305	EGR1	2.16767e-09	2.12569	0.0849609	0.0199618	0.125571	0.0287736	KCNJ3	4.68685e-06	0.172583	0.710942	0.625057	1.43551	1.27366	COL5A3	1	2.82426	0.106383	0.0153252	0.141593	0.019992
CCDC146	0.977653	0.152919	0.177028	0.167201	0.25712	0.231261	PDXDC1	5.11421e-12	0.189485	0.560955	0.487893	0.953413	0.836068	STK40	2.28386e-09	0.721025	0.163086	0.0980554	0.214453	0.130102	COX20	4.74274e-06	0.719971	0.211891	0.133093	0.296338	0.17991	AGAP1	1	0.358651	0.43617	0.346297	0.696785	0.543417
AJM1	0.978173	0.316136	0.0535506	0.041706	0.0735435	0.0590715	NIPSNAP2	5.23549e-12	0.249463	0.425734	0.358933	0.665722	0.560014	TLE4	2.47243e-09	0.488458	0.23291	0.169547	0.347975	0.248032	PIM3	5.0355e-06	1.0612	0.15623	0.0761118	0.210696	0.100972	AC092839.1	1	0.694101	0.207447	0.111612	0.251689	0.155567
SNCA	0.980073	0.591534	0.0382615	0.0267032	0.0570215	0.0378416	SUSD4	5.26672e-12	0.622293	0.197549	0.128533	0.276432	0.17958	A4GALT	3.19804e-09	0.622855	0.186279	0.122402	0.256372	0.166484	FIS1	5.42323e-06	1.44973	0.127135	0.0473929	0.179227	0.0656136	NOVA1	1	1.66703	0.132979	0.0422408	0.188125	0.0592407
TBC1D8	0.995663	0.0542334	0.432363	0.434516	0.723993	0.697282	COL23A1	5.43008e-12	0.784804	0.167758	0.0987733	0.240697	0.139708	IPO7	3.2066e-09	0.519281	0.222168	0.159488	0.314703	0.219574	ELOC	5.79541e-06	1.03932	0.15623	0.0766597	0.212805	0.103541	FMNL2	1	0.706859	0.25	0.158789	0.37565	0.230143
AC099669.1	0.996695	0.114444	0.204812	0.194093	0.296742	0.274112	ZNF254	5.60657e-12	0.311667	0.351785	0.285493	0.537623	0.433169	TMED5	4.05312e-09	0.568905	0.19751	0.133646	0.269756	0.18185	SMIM37	6.50187e-06	0.982728	0.160658	0.0813168	0.217758	0.11019	CASC4	1	0.369187	0.356383	0.248208	0.47198	0.365416
CHRNE	1	0.175017	0.193015	0.186356	0.311474	0.27589	AC105052.3	5.66429e-12	0.332889	0.334038	0.268107	0.500255	0.397174	RPS6KA3	4.16727e-09	0.476446	0.248047	0.18827	0.383966	0.275974	ATP6V1E1	6.56306e-06	0.970563	0.16382	0.0848781	0.223858	0.114236	USP3	1	0.878092	0.212766	0.121958	0.308695	0.167957
PLEKHF1	1	0.192744	0.117734	0.106718	0.170938	0.149561	ST6GAL1	5.80653e-12	0.385019	0.293894	0.2256	0.446344	0.341796	EEA1	6.37072e-09	0.301024	0.349121	0.292155	0.539292	0.437732	KLF13	7.01419e-06	0.600064	0.234029	0.156378	0.34478	0.22746	SNRK	1	0.726358	0.228723	0.139515	0.31646	0.191277
SCN5A	1	0.0619205	0.395731	0.396962	0.672988	0.644714	LINC01411	5.93477e-12	0.59955	0.162265	0.0893333	0.305987	0.20194	NEXN-AS1	6.76337e-09	0.627404	0.179932	0.116934	0.247717	0.160357	IDH3A	7.06018e-06	0.336559	0.366856	0.287051	0.537099	0.425344	CALD1	1	0.108863	0.882979	0.843486	2.64746	2.45504
PKN2-AS1	1	0.28639	0.0786185	0.0674656	0.114059	0.0935227	CORO6	7.07299e-12	0.310981	0.343545	0.2744	0.513825	0.414191	EIF5	6.84473e-09	0.502706	0.218262	0.15562	0.299775	0.211575	LINC00881	7.60922e-06	0.333663	0.379507	0.299973	0.640135	0.507959	RNF213	1	0.657899	0.228723	0.131917	0.285495	0.180947
AC008079.2	1	0.290263	0.0664338	0.0550104	0.0903326	0.0738698	GPD1L	7.13765e-12	0.350354	0.3146	0.24688	0.469587	0.368342	CALU	7.68435e-09	0.446057	0.245605	0.184453	0.353494	0.259481	PRDX3	8.75419e-06	1.0662	0.150538	0.0720026	0.204598	0.0977111	LAMA3	1	1.44262	0.143617	0.0538313	0.199466	0.073383
FAM168A	1	0.0825444	0.324253	0.316947	0.510212	0.481839	AC020659.1	7.70903e-12	0.318503	0.344602	0.2768	0.534109	0.428303	RNF34	8.37267e-09	0.56045	0.20752	0.147264	0.296364	0.200961	SSR3	8.99342e-06	1.27809	0.134725	0.0562962	0.177816	0.0733207	EPC1	1	0.237631	0.611702	0.491822	0.985546	0.835878
DPYSL2	1	0.163412	0.135196	0.12408	0.19266	0.172028	FRMPD2	7.84878e-12	0.728179	0.183182	0.115893	0.29361	0.177242	MRAS	8.64825e-09	0.364856	0.304688	0.248465	0.465559	0.361528	MIR133A1HG	9.11191e-06	0.253237	0.523087	0.454844	0.998782	0.83799	AC013394.1	1	0.428108	0.335106	0.235072	0.468009	0.347841
LRRC20	1	0.228961	0.0847497	0.0733157	0.11528	0.0983622	LINC01470	8.89287e-12	0.445311	0.262624	0.19632	0.389189	0.28583	TNS1	9.50712e-09	0.275672	0.375	0.320318	0.590901	0.488124	PACSIN3	9.41592e-06	0.95069	0.16382	0.0856999	0.219318	0.113472	UBE2E1	1	0.658468	0.25	0.158661	0.35805	0.226843
NR2F1-AS1	1	0.110493	0.163601	0.151538	0.235004	0.217678	MPP3	9.31808e-12	0.164595	0.666808	0.58544	1.25067	1.11582	LINC01170	1.09796e-08	0.235543	0.431396	0.377418	0.877965	0.745713	PPDPF	9.65066e-06	1.34517	0.1284	0.0498585	0.175398	0.0690379	ERBIN	1	0.371938	0.398936	0.310024	0.606734	0.46885
CREBZF	1	0.161067	0.139076	0.128232	0.187089	0.167325	BRAF	9.43005e-12	0.1969	0.515952	0.44448	0.849451	0.741079	TRIM54	1.16938e-08	0.258286	0.378418	0.319957	0.577502	0.482839	TMEM258	9.65705e-06	1.25518	0.134092	0.0553831	0.186676	0.0782062	RBM4B	1	0.493156	0.276596	0.177849	0.350028	0.248685
CNOT6L	1	0.172511	0.112844	0.101246	0.156573	0.138927	MIR133A1HG	9.78464e-12	0.224975	0.506022	0.44768	0.959423	0.820895	KLF7	1.31827e-08	0.773726	0.15332	0.0917109	0.216683	0.126739	SRP9	1.00421e-05	0.815946	0.184693	0.107342	0.256133	0.145493	PTPN2	1	0.627794	0.239362	0.144323	0.306194	0.198158
KLRG1	1	0.269851	0.0726426	0.0613323	0.0999325	0.0828845	ABR	9.8235e-12	0.352342	0.304669	0.23664	0.446361	0.34964	PER2	1.3273e-08	0.771625	0.150391	0.0883066	0.207297	0.121426	MRPS23	1.12947e-05	1.20397	0.13599	0.0576203	0.177364	0.0769897	AZI2	1	0.897698	0.180851	0.088431	0.219194	0.117651
TMEM50B	1	0.196495	0.123477	0.112946	0.173585	0.151482	PLAG1	1.00154e-11	0.365968	0.292204	0.222027	0.427897	0.332026	TRIB1	1.42212e-08	1.50831	0.0957031	0.0335276	0.121684	0.0427747	SEC61G	1.32929e-05	1.50754	0.117647	0.039905	0.160215	0.0563493	KANSL1	1	0.215377	0.590426	0.534621	1.10146	0.948712
PTGES2	1	0.118763	0.173768	0.162767	0.247497	0.227939	SIPA1L2	1.00688e-11	0.371587	0.308261	0.243627	0.467338	0.36122	NAMPT	1.42437e-08	0.340672	0.335449	0.280755	0.581475	0.459175	HNRNPDL	1.35232e-05	0.285242	0.42315	0.345996	0.641138	0.52612	SMOC2	1	3.09706	0.101064	0.0115905	0.129535	0.0151383
DLG3	1	0.315787	0.0665891	0.0553878	0.088264	0.0709125	ADNP	1.28363e-11	0.311069	0.3427	0.275147	0.515372	0.415413	EXOC6B	1.6243e-08	0.0676601	0.856201	0.836282	2.13566	2.03782	AC018464.1	1.36231e-05	0.187184	0.633144	0.547484	1.19526	1.04982	PDE3B	1	0.337453	0.398936	0.297102	0.5804	0.459351
MCF2	1	0.901275	0.0253783	0.0141536	0.0342995	0.0183644	CPQ	1.34411e-11	0.254249	0.411367	0.3448	0.65084	0.54568	COL8A1	1.67111e-08	0.972545	0.134033	0.0730386	0.222433	0.113353	NACA	1.39774e-05	0.750117	0.192283	0.116154	0.263395	0.156603	AC138150.1	1	0.819437	0.196809	0.105473	0.247955	0.140507
ZNF248	1	0.0978289	0.22305	0.212399	0.330666	0.308987	ATF7IP2	1.59992e-11	0.264787	0.397634	0.330027	0.621583	0.517357	KPNA1	1.79779e-08	0.412846	0.247314	0.186414	0.346221	0.26006	COQ9	1.39947e-05	0.496537	0.265022	0.188065	0.371763	0.263508	ANO6	1	0.374369	0.37766	0.284224	0.552926	0.42655
FBXL7	1	0.0259491	0.561583	0.577373	1.12863	1.10852	BABAM2	1.64296e-11	0.188336	0.541728	0.468	0.909471	0.79817	TNNI3	1.86189e-08	0.121395	0.741699	0.698974	1.68736	1.55119	PLEKHA6	1.44337e-05	0.52661	0.243517	0.165419	0.345618	0.239923	UST	1	1.11677	0.164894	0.0758961	0.229211	0.105695
TH2LCRR	1	0.298825	0.0524641	0.0410455	0.0683443	0.0555581	NR3C1	1.70797e-11	0.259669	0.397422	0.328107	0.612168	0.511333	ENOX1	2.10064e-08	0.414383	0.261475	0.204003	0.407813	0.305999	SELENOK	1.44577e-05	1.65414	0.115117	0.0381244	0.167776	0.0533069	OGT	1	0.422428	0.345745	0.247993	0.482969	0.360376
MYH10	1	0.132872	0.13993	0.128609	0.196472	0.179185	MAX	1.72862e-11	0.274149	0.375872	0.307627	0.569988	0.471346	ABCG2	2.33717e-08	1.5146	0.0976562	0.0367256	0.140542	0.0491889	SEM1	1.45152e-05	0.404055	0.303605	0.226052	0.441751	0.333845	RASAL2	1	0.18178	0.680851	0.60704	1.32852	1.17124
ARHGAP12	1	0.11792	0.17532	0.163804	0.245714	0.226428	TDRD3	1.74536e-11	0.224641	0.458694	0.39008	0.728537	0.623488	PAFAH1B1	2.35584e-08	0.212524	0.450195	0.397328	0.732037	0.631768	AK1	1.50439e-05	1.14657	0.13599	0.0580312	0.181625	0.0820399	BTG1	1	0.351198	0.393617	0.294484	0.572048	0.448448
OSBPL6	1	0.118692	0.199612	0.189941	0.299762	0.276087	STX8	1.82163e-11	0.327897	0.329812	0.264107	0.499831	0.398215	ETV6	2.53246e-08	0.391819	0.291992	0.240161	0.469427	0.357783	SPCS2	1.66699e-05	0.506556	0.253637	0.175783	0.345262	0.243031	ROBO2	1	0.411013	0.367021	0.280618	0.741523	0.557696
MATN2	1	0.3244	0.0679084	0.0570862	0.094824	0.0757293	SPAG16	2.16132e-11	0.302149	0.343334	0.27504	0.527442	0.427779	CPLX3	2.77253e-08	0.30289	0.343506	0.292412	0.559867	0.453845	MORF4L1	1.70492e-05	0.260583	0.45351	0.375628	0.719039	0.600219	SEPT11	1	1.16912	0.159574	0.0715175	0.223487	0.099383
KIAA1671	1	0.185359	0.129375	0.118985	0.184621	0.162361	MGAT4C	2.28878e-11	0.249023	0.40038	0.325493	0.665879	0.560315	DDX24	2.95938e-08	0.268498	0.361816	0.303141	0.563449	0.467766	MRPS12	1.70902e-05	1.39114	0.126502	0.0500868	0.172889	0.0659165	ABI3BP	1	0.82309	0.218085	0.131702	0.332203	0.187771
CC2D2B	1	0.183489	0.100815	0.0897339	0.144198	0.126976	NUTM2B-AS1	2.42586e-11	0.264367	0.384957	0.317333	0.593471	0.494104	MIDN	3.89882e-08	0.900754	0.141113	0.0820653	0.207044	0.110894	PSMC5	1.93139e-05	1.56041	0.113219	0.0363894	0.147671	0.0500685	HNRNPC	1	0.360339	0.404255	0.312256	0.609954	0.475143
OPTN	1	0.13773	0.149476	0.138705	0.205195	0.186512	DUSP1	2.50915e-11	0.390216	0.277414	0.209867	0.454194	0.346557	LMTK2	4.12947e-08	0.316284	0.317139	0.261	0.478418	0.384235	MRPL50	2.02842e-05	1.10475	0.139152	0.06246	0.181485	0.0843871	ZHX2	1	0.391535	0.361702	0.270874	0.537715	0.409911
SLC11A2	1	0.164841	0.124253	0.113418	0.170369	0.151974	DCAF6	2.73638e-11	0.210308	0.483414	0.412373	0.779368	0.673649	NTM	4.26624e-08	0.221232	0.435547	0.37943	0.812039	0.696593	MRFAP1	2.11824e-05	1.67513	0.110057	0.0338325	0.147118	0.046068	RPL10	1	0.327567	0.452128	0.35308	0.703733	0.560791
DDI2	1	0.152893	0.156694	0.146631	0.222363	0.200003	CDC123	2.79185e-11	0.524129	0.227763	0.163147	0.333445	0.231871	GABARAPL1	4.30089e-08	0.375871	0.271973	0.213545	0.394126	0.303729	PPA2	2.14498e-05	0.274934	0.417457	0.33764	0.636918	0.526405	WDR33	1	0.511185	0.324468	0.241726	0.497481	0.349056
AC131571.1	1	0.146538	0.150873	0.140593	0.222967	0.201432	CCDC91	2.84103e-11	0.209903	0.480245	0.406667	0.785345	0.679006	RCSD1	4.3313e-08	0.3804	0.293701	0.241193	0.468645	0.360025	RTL8C	2.22049e-05	0.779723	0.182796	0.107524	0.261685	0.152426	TTN-AS1	1	0.15342	0.760638	0.718867	2.19482	1.97341
C9orf85	1	0.148068	0.127745	0.116626	0.177529	0.160213	USP53	2.84103e-11	0.161016	0.618424	0.539627	1.10689	0.990002	CAVIN4	4.45479e-08	0.534246	0.204834	0.146387	0.293978	0.202998	SDCBP	2.22049e-05	0.837939	0.174573	0.0990777	0.243538	0.136245	VSTM4	1	0.957426	0.175532	0.0870144	0.227364	0.117087
MRPS9	1	0.1164	0.183392	0.17324	0.257716	0.237739	AL354771.1	2.87394e-11	1.3603	0.110501	0.0429333	0.168211	0.0655187	QKI	4.66129e-08	0.0778352	0.807129	0.786867	1.90154	1.80167	ID2	2.24136e-05	0.866231	0.163188	0.0863391	0.234772	0.128791	TBC1D15	1	0.799943	0.207447	0.116935	0.27684	0.159009
AL353593.3	1	0.239732	0.101281	0.0911493	0.137836	0.116734	KIAA1217	2.92765e-11	0.157449	0.65561	0.577707	1.23182	1.10446	HS6ST3	4.83238e-08	0.637459	0.187744	0.130655	0.333729	0.214536	UQCC2	2.30808e-05	0.711217	0.191018	0.115286	0.258345	0.157798	TMEM204	1	3.69179	0.0957447	0.0080704	0.137177	0.0106155
PKP4	1	0.0684862	0.374932	0.37592	0.610407	0.582106	SCGB2B2	4.04085e-11	0.550354	0.216142	0.150667	0.318839	0.21772	B3GALNT2	5.00566e-08	0.345803	0.283203	0.224583	0.412253	0.324389	ART3	2.38127e-05	0.513044	0.253637	0.17907	0.373373	0.261638	FP671120.1	1	0.839603	0.191489	0.101653	0.246981	0.138012
SMG7	1	0.100635	0.241599	0.233252	0.357231	0.333162	IDH1	4.10642e-11	0.897319	0.147053	0.0805333	0.214187	0.114994	SDHA	5.43047e-08	0.246082	0.38501	0.329293	0.59533	0.501973	TMEM67	2.44669e-05	0.326954	0.366224	0.289563	0.554425	0.441997	PROCR	1	1.63637	0.12766	0.0397081	0.174463	0.0561186
TSIX	1	0.340279	0.0710128	0.0607662	0.105131	0.0830418	PHF21A	4.43188e-11	0.228408	0.43651	0.370613	0.691025	0.589843	PLS3	5.82583e-08	0.44735	0.247559	0.193377	0.377683	0.276989	AP002884.1	2.59592e-05	0.9327	0.159393	0.0842845	0.217239	0.113806	SOS1	1	0.313177	0.430851	0.330629	0.646956	0.520714
UBAC1	1	0.128669	0.173069	0.16305	0.242283	0.221611	SLC22A4	4.47681e-11	0.834989	0.157828	0.09232	0.22405	0.1256	CLK1	6.27779e-08	0.436281	0.236328	0.178006	0.333376	0.246377	TIMM13	2.7518e-05	0.958805	0.154965	0.0794905	0.213376	0.109778	FBLN5	1	2.15153	0.111702	0.0239536	0.148017	0.0333146
SLC23A2	1	0.186772	0.120916	0.110776	0.165861	0.145721	TBC1D5	4.73653e-11	0.170323	0.582928	0.511787	1.00511	0.893188	AC107021.1	6.6174e-08	0.335318	0.321533	0.271522	0.558061	0.442325	ATP6V0E1	2.7518e-05	0.531226	0.239089	0.163501	0.33387	0.231027	RUFY3	1	0.57767	0.265957	0.17815	0.38025	0.254785
TRPM3	1	0.134064	0.177648	0.168522	0.274939	0.250542	KCNIP2	4.78655e-11	0.409944	0.264314	0.198187	0.379081	0.285316	PDE8B	7.0056e-08	0.651855	0.15332	0.0927426	0.196032	0.124767	TM2D3	2.86902e-05	0.866858	0.167615	0.092503	0.223463	0.122534	PHC3	1	0.28264	0.468085	0.365272	0.694155	0.570656
SEPHS1	1	0.309172	0.0629414	0.0523684	0.0833802	0.0672965	MKL2	4.82183e-11	0.220847	0.448553	0.381973	0.729253	0.625744	COL9A1	7.31119e-08	1.5228	0.0957031	0.0367772	0.155816	0.0542255	METTL7B	3.04243e-05	0.377488	0.316888	0.240937	0.499089	0.384187	THRB	1	0.419368	0.367021	0.275338	0.56434	0.421987
RANBP9	1	0.094581	0.2104	0.200226	0.305043	0.285687	HERC1	4.85005e-11	0.203947	0.488696	0.42416	0.797135	0.692051	AC244021.1	8.89251e-08	1.24483	0.105713	0.0470418	0.150181	0.0633698	EIF4G2	3.07704e-05	0.787354	0.184061	0.11104	0.253306	0.146767	MTMR2	1	0.914962	0.180851	0.0914359	0.233418	0.123795
PRPF4B	1	0.0930424	0.298099	0.29515	0.457113	0.428563	RUNX1T1	4.88607e-11	0.209166	0.465878	0.38608	0.762206	0.659336	RABGAP1L	9.92591e-08	0.0292728	0.929932	0.925981	2.99517	2.93501	IFITM3	3.13634e-05	0.850515	0.169513	0.0951968	0.265658	0.147331	NR2F2	1	0.578717	0.265957	0.177034	0.373096	0.24981
ASXL2	1	0.115497	0.187194	0.177298	0.264999	0.244611	RTN4	4.92349e-11	0.295944	0.347982	0.28144	0.528724	0.430667	P4HA1	1.07282e-07	0.266187	0.398926	0.357198	0.701756	0.583521	CD151	3.13634e-05	0.61694	0.216951	0.143001	0.308562	0.201199	FEZ2	1	0.679883	0.244681	0.159906	0.364254	0.227373
IDE	1	0.140906	0.164688	0.155312	0.233825	0.212067	DENND1B	5.2625e-11	0.256166	0.393197	0.326987	0.599396	0.501881	MTCH1	1.25669e-07	0.238112	0.378418	0.32171	0.566271	0.480117	TCEAL8	3.31191e-05	1.42355	0.115117	0.0398594	0.150392	0.0560649	EVA1C	1	0.389037	0.37234	0.284653	0.57469	0.438856
AC006460.1	1	0.178001	0.109507	0.0991697	0.162063	0.143252	FRMD4B	5.27598e-11	0.184522	0.543841	0.47024	0.974857	0.857818	HS3ST3A1	1.2763e-07	1.10986	0.111084	0.0527673	0.174989	0.0810794	SEC62	3.31191e-05	0.467462	0.282732	0.212127	0.419138	0.303136	FLT1	1	1.93468	0.117021	0.029663	0.156712	0.0409928
LINC01182	1	0.123589	0.21234	0.204567	0.329723	0.302653	MYO5A	5.72742e-11	0.281558	0.362772	0.298133	0.554956	0.456564	NPLOC4	1.28483e-07	0.35942	0.263916	0.207098	0.372337	0.290229	DYNLL1	3.36019e-05	1.02811	0.148008	0.0733723	0.204784	0.100417	AP001831.1	1	0.434004	0.308511	0.216914	0.435635	0.322458
CTNNBL1	1	0.164932	0.139154	0.129553	0.193686	0.172762	ADGRD1	5.96634e-11	0.209125	0.476019	0.407253	0.794312	0.687129	CSNK1A1	1.30685e-07	0.11741	0.656006	0.628256	1.27179	1.17238	CD164	3.48651e-05	0.85282	0.170145	0.0963839	0.233738	0.129421	ETNK1	1	0.71831	0.223404	0.13402	0.29983	0.182239
CDK18	1	0.0923652	0.264804	0.257501	0.404155	0.379091	R3HDM2	5.96634e-11	0.198108	0.498627	0.42592	0.829342	0.722932	FO393418.1	1.32495e-07	1.03528	0.112305	0.0535926	0.143163	0.0698522	LRRC39	3.50324e-05	0.218554	0.523719	0.448315	0.899563	0.773109	GON4L	1	0.5519	0.281915	0.19369	0.394527	0.269115
MAMSTR	1	0.394314	0.0438494	0.0334025	0.0597828	0.0454858	KCNH2	6.40662e-11	0.698089	0.172407	0.106453	0.235269	0.145017	SH3GLB1	1.4744e-07	0.375623	0.261475	0.204931	0.377644	0.291078	NIN	3.86479e-05	0.217644	0.517394	0.432335	0.854972	0.735251	MAP3K20-AS1	1	0.397218	0.297872	0.196523	0.378719	0.287569
AC004054.1	1	0.532589	0.0324408	0.0219853	0.0405148	0.0280084	CD99	6.69434e-11	0.406916	0.258821	0.192427	0.370836	0.279697	NT5C2	1.83029e-07	0.318545	0.304932	0.251096	0.457323	0.366718	ASB2	3.88199e-05	0.405657	0.294118	0.219067	0.425521	0.321222	ACTN1	1	0.259122	0.484043	0.367847	0.746601	0.623858
GNB5	1	0.135429	0.129996	0.119268	0.18335	0.166922	AC007388.1	6.69488e-11	0.286576	0.359814	0.294453	0.557149	0.456777	UNC45B	1.84614e-07	0.464961	0.218994	0.162635	0.308511	0.223513	DNAJA1	4.39132e-05	1.17801	0.13346	0.0597206	0.173989	0.076896	RASSF4	1	0.879937	0.207447	0.123803	0.30949	0.168174
TRIM73	1	0.432177	0.0447808	0.0344405	0.0549557	0.04073	PROS1	6.72757e-11	0.875407	0.143883	0.0775467	0.209984	0.114462	GRIP2	1.93642e-07	0.292763	0.332275	0.282457	0.549224	0.448352	CCT8	4.40756e-05	1.00743	0.152435	0.0795361	0.211311	0.105113	RBL2	1	0.53497	0.265957	0.175231	0.368149	0.254087
AC012613.1	1	0.398459	0.0387272	0.0283072	0.0470628	0.035705	ATM	6.90135e-11	0.289555	0.351151	0.285067	0.531542	0.434883	INSR	2.0114e-07	0.162177	0.53125	0.497189	0.968678	0.865685	TMBIM6	4.42816e-05	0.714525	0.186591	0.112136	0.252836	0.15408	MLLT3	1	0.865559	0.18617	0.0986049	0.257621	0.141391
MIRLET7DHG	1	0.260068	0.0596818	0.0492546	0.0795021	0.0663881	SPSB3	7.65246e-11	0.348472	0.293471	0.226293	0.425526	0.334215	ALDH1A2	2.372e-07	0.220211	0.366699	0.301594	0.651859	0.559583	PRNP	4.67635e-05	0.931626	0.155598	0.0824582	0.209389	0.109776	FER	1	0.329939	0.404255	0.306117	0.592112	0.471067
ZNF718	1	0.142431	0.12953	0.119173	0.183712	0.166442	NAALADL2	8.6734e-11	0.153186	0.668709	0.5864	1.25684	1.13023	ATAD1	2.49304e-07	0.256526	0.357178	0.304018	0.542132	0.45382	IDH3B	4.69976e-05	1.11429	0.137255	0.0638298	0.189936	0.0877348	CCDC66	1	0.358071	0.345745	0.247564	0.461725	0.360241
PARD6B	1	0.267219	0.0665891	0.0563314	0.08894	0.0739019	FOXO3	8.90278e-11	0.201616	0.47771	0.408373	0.788866	0.685981	HSPB1	3.12943e-07	0.257024	0.406982	0.362201	0.808046	0.676183	GYG1	5.33584e-05	1.05561	0.140417	0.0671172	0.18411	0.088574	MICU3	1	0.427665	0.345745	0.254046	0.502561	0.373636
GOLGA6L7	1	0.253869	0.0678308	0.0576524	0.0913657	0.0766233	PKD2L2	8.96388e-11	0.649548	0.184872	0.120427	0.26811	0.170915	SNAP25	3.22977e-07	1.5368	0.0908203	0.0344045	0.137031	0.0472277	COPE	5.43776e-05	1.55043	0.110689	0.0374852	0.151761	0.0518127	CBFA2T2	1	0.39957	0.37234	0.278858	0.553485	0.419588
HPN	1	0.258154	0.0604579	0.0501038	0.0831945	0.0695637	COBL	9.21438e-11	0.424178	0.259244	0.195307	0.379704	0.282979	SLC5A12	3.33284e-07	1.41417	0.0935059	0.0369835	0.147683	0.0554147	ENO1	5.95769e-05	0.55235	0.222011	0.148069	0.309424	0.210999	IFITM3	1	0.913154	0.18617	0.0995063	0.290395	0.154207
AC119868.2	1	0.321403	0.0542491	0.0440649	0.0745038	0.0596248	AC112196.1	1.04045e-10	0.51727	0.222269	0.158613	0.33787	0.236067	SLC7A5	3.47862e-07	1.50743	0.0876465	0.030897	0.110976	0.0390344	S100A13	6.02925e-05	1.39788	0.116382	0.0431467	0.16061	0.0609493	APPBP2	1	0.486038	0.276596	0.180296	0.355639	0.253921
RPS6KA2	1	0.1316	0.18603	0.178052	0.269987	0.246449	LINC01340	1.12147e-10	1.80985	0.0914853	0.0255467	0.129745	0.0370061	VASP	3.5062e-07	0.909833	0.120361	0.0635993	0.15497	0.0824824	KCNA5	6.12735e-05	1.26025	0.122075	0.0487627	0.163646	0.0683177	GUCY1B1	1	3.17263	0.0957447	0.00914359	0.113477	0.0125849
PANK1	1	0.178176	0.103066	0.0930364	0.141197	0.124792	FOXP2	1.21893e-10	0.66821	0.17304	0.106987	0.266308	0.167584	BACH1	3.55383e-07	0.214894	0.419678	0.367566	0.706293	0.608549	GATA6-AS1	6.12735e-05	0.370156	0.303605	0.229111	0.4438	0.343367	ZRANB2-AS1	1	0.912779	0.180851	0.0938828	0.228189	0.121205
TTC14	1	0.115096	0.179433	0.169843	0.252909	0.233516	STK3	1.3732e-10	0.223058	0.434608	0.368747	0.684266	0.586245	RANBP2	3.7335e-07	0.351726	0.262207	0.206994	0.371953	0.291479	MGP	6.19295e-05	0.424682	0.278937	0.204913	0.433559	0.323003	SPG11	1	0.313395	0.409574	0.308564	0.583135	0.469276
CD81-AS1	1	0.360801	0.0478851	0.037743	0.0633829	0.0493583	MAP3K14	1.38275e-10	0.386085	0.272554	0.209173	0.408082	0.312266	STRIP2	4.26336e-07	0.493418	0.210205	0.156651	0.312532	0.222004	ALDH2	6.19419e-05	0.697332	0.191651	0.119076	0.272614	0.168124	MIR99AHG	1	0.157905	0.765957	0.691736	1.56137	1.3995
OIP5	1	0.299721	0.0551028	0.0449141	0.0733655	0.0596029	NRDC	1.51058e-10	0.230837	0.427213	0.363413	0.656226	0.559198	STAU1	4.39618e-07	0.440117	0.215332	0.160056	0.301946	0.222557	IRF2BPL	6.40262e-05	1.44129	0.111954	0.0386266	0.150535	0.0554328	ITCH	1	0.315662	0.457447	0.373514	0.726575	0.58379
NAALAD2	1	0.569256	0.0315095	0.0214191	0.0452202	0.0304768	AQP7	1.59528e-10	0.231744	0.42172	0.35104	0.659537	0.561666	SLC7A6OS	5.03675e-07	0.277816	0.319092	0.263837	0.469296	0.387094	BAG1	7.23772e-05	1.23473	0.12334	0.050726	0.16044	0.0681742	KPNA4	1	0.576793	0.255319	0.168019	0.347053	0.232683
USP48	1	0.100612	0.189833	0.180034	0.266335	0.248394	BMP10	1.64516e-10	1.20852	0.110289	0.0443733	0.1506	0.0651667	SLC8A1	5.36672e-07	0.0239572	0.962891	0.958735	3.5607	3.50205	XBP1	7.5778e-05	0.922474	0.154333	0.0827322	0.21057	0.111097	CNTN4	1	0.856327	0.180851	0.091393	0.234045	0.129277
COL4A3	1	0.238626	0.0755142	0.0654841	0.105023	0.089012	UBE4B	1.72811e-10	0.219525	0.434186	0.36992	0.681129	0.584986	AC005180.1	5.54016e-07	1.33755	0.0939941	0.0382215	0.127218	0.0503393	PPIB	7.84461e-05	0.743699	0.177736	0.105607	0.237207	0.141661	AL590999.1	1	4.0863	0.0904255	0.00429277	0.0887455	0.00522453
PRIMPOL	1	0.176212	0.0973225	0.0872806	0.133221	0.117904	AC027018.1	1.77503e-10	0.271133	0.363828	0.296747	0.577092	0.478219	TMEM165	5.73331e-07	0.252994	0.374756	0.326765	0.602773	0.50582	SDHA	8.08195e-05	0.280321	0.404807	0.334262	0.620446	0.51088	MAPK8	1	0.319859	0.420213	0.323632	0.634371	0.508225
SLC35D2	1	0.311085	0.0543267	0.0442536	0.0716326	0.0577385	C2orf88	1.80682e-10	0.459171	0.244454	0.18192	0.368159	0.2678	PRUNE2	5.87281e-07	0.452247	0.262451	0.217311	0.496672	0.363019	CALM3	8.35552e-05	1.51547	0.110057	0.0382157	0.146582	0.0512721	GHR	1	0.274293	0.462766	0.35454	0.700396	0.579126
KCNQ3	1	0.367752	0.0607683	0.0510474	0.094217	0.0730172	CUX1	1.89377e-10	0.135743	0.711388	0.640587	1.37256	1.24931	SRSF10	5.89758e-07	0.228733	0.376709	0.324444	0.569473	0.48598	MRPS21	8.50249e-05	0.409649	0.283997	0.210437	0.401002	0.301877	THSD7B	1	1.67129	0.12766	0.0417257	0.174963	0.0549336
AL845331.2	1	0.177757	0.0988747	0.0888847	0.132163	0.116842	HDAC9	2.01999e-10	0.165232	0.601099	0.526293	1.0924	0.974187	PLOD2	5.97853e-07	0.277754	0.365234	0.322587	0.619636	0.511122	NHLRC2	9.03308e-05	0.25224	0.457306	0.385307	0.729392	0.612392	DYNC2H1	1	0.884311	0.18617	0.0992917	0.256689	0.13906
NSD3	1	0.0944759	0.24936	0.242121	0.366257	0.343041	TENM4	2.39654e-10	0.556401	0.193957	0.12832	0.290218	0.197347	CRYAB	6.32124e-07	0.128859	0.666016	0.620777	1.39158	1.27267	CALR	9.14323e-05	1.07337	0.129665	0.0570724	0.167722	0.0797026	LARP7	1	0.613899	0.239362	0.148787	0.317085	0.207192
TP53INP1	1	0.379072	0.0422972	0.0322702	0.0545616	0.0419542	PIKFYVE	2.43944e-10	0.50944	0.220368	0.15744	0.31468	0.221061	AC119150.1	7.07535e-07	0.444233	0.199219	0.142828	0.266643	0.195976	RBX1	9.50189e-05	0.669675	0.192283	0.121176	0.264403	0.166216	ZRANB2	1	0.248981	0.547872	0.465293	0.895954	0.753934
PKDCC	1	0.161603	0.11657	0.106907	0.159308	0.142426	LGR4	2.46495e-10	0.414465	0.245933	0.180907	0.357621	0.268322	CREB3L2	7.4792e-07	0.403965	0.235107	0.182287	0.345457	0.261089	DHRS9	0.000100708	1.12524	0.132195	0.0609077	0.185324	0.0849574	JAK2	1	0.534876	0.276596	0.191329	0.43272	0.298672
PROM1	1	0.281069	0.0657354	0.055954	0.0907224	0.0746628	TNIK	2.50412e-10	0.184027	0.519755	0.446613	0.876847	0.771838	UBA2	7.51993e-07	0.453403	0.206787	0.151957	0.288652	0.210807	ZNF706	0.000105392	0.676297	0.185958	0.114054	0.253401	0.15857	FAM185A	1	0.500187	0.265957	0.177463	0.357056	0.252444
AC025917.1	1	0.381427	0.0472643	0.0373655	0.0628672	0.0482618	LONP2	2.60085e-10	0.24925	0.388971	0.325387	0.589523	0.495986	DYNLT1	7.86548e-07	0.350988	0.261475	0.207974	0.374827	0.293882	TMEM11	0.000106921	1.42599	0.111322	0.0399507	0.141595	0.0526969	NCOA1	1	0.217354	0.62234	0.523288	1.05691	0.909098
RAB12	1	0.151291	0.131471	0.121815	0.182601	0.164422	AAMDC	2.66311e-10	0.39081	0.268117	0.204373	0.391113	0.298302	PER1	9.50101e-07	0.387681	0.22583	0.169856	0.316459	0.241887	TXN	0.000111145	1.52198	0.106262	0.0350653	0.143071	0.0498185	IRAK3	1	2.49728	0.106383	0.0210775	0.159669	0.0282789
AL035401.1	1	0.127746	0.187039	0.179468	0.301421	0.275878	CNTN3	2.72822e-10	0.415092	0.254173	0.190187	0.371174	0.27837	SLC17A5	1.00894e-06	0.353234	0.274902	0.224996	0.425652	0.333213	GSTM3	0.000113351	1.64864	0.104364	0.0335129	0.141162	0.0450222	TGFBR2	1	0.268948	0.531915	0.437948	0.929576	0.771478
CEMIP	1	0.326353	0.0551804	0.0453859	0.0724239	0.0577616	MACF1	2.77418e-10	0.138188	0.759561	0.672853	1.51427	1.37596	ZNF536	1.05017e-06	0.522984	0.181396	0.126786	0.273354	0.190235	RTN4	0.000115198	0.295839	0.363061	0.289928	0.544601	0.443633	WDR12	1	0.480952	0.25	0.156128	0.303973	0.217798
AC107068.1	1	0.762525	0.0220411	0.0121721	0.0282733	0.0166661	AGBL4	2.87628e-10	0.14442	0.760194	0.668267	1.61798	1.46386	FAM177A1	1.11718e-06	0.451053	0.203125	0.148914	0.285946	0.209171	KIF22	0.000121233	0.711738	0.170145	0.0982102	0.228839	0.139726	SLC16A12	1	1.00831	0.164894	0.0790728	0.210813	0.104801
RNF43	1	0.237187	0.0636399	0.0536894	0.0864604	0.0733528	MCPH1	2.94895e-10	0.288113	0.334883	0.269387	0.503355	0.412234	ROR1-AS1	1.1845e-06	0.778568	0.133301	0.079022	0.18681	0.1089	SYNPO2L	0.000123034	0.765466	0.185958	0.118254	0.262012	0.154132	POU2F1	1	0.360671	0.367021	0.275038	0.533528	0.415513
AC007193.2	1	0.107173	0.199146	0.190885	0.291772	0.270883	AGO3	2.96828e-10	0.249537	0.391084	0.328267	0.600907	0.505464	AC131025.2	1.56492e-06	1.2491	0.0935059	0.0394594	0.115223	0.0484755	STXBP6	0.000127778	0.290194	0.383934	0.314583	0.629507	0.514805	EBF3	1	4.38313	0.0904255	0.00510839	0.138394	0.0066323
RORB	1	0.218491	0.0735739	0.0636913	0.103745	0.0891649	ERBB4	3.02274e-10	0.0980123	0.9457	0.883627	2.5781	2.40877	DENND5A	1.63139e-06	0.306808	0.284912	0.232269	0.421069	0.340404	HNRNPA2B1	0.000128309	0.268448	0.411132	0.34385	0.631251	0.524072	CREB5	1	0.370738	0.361702	0.27551	0.595479	0.460535
TOM1L1	1	0.0836649	0.210477	0.20051	0.307948	0.290597	RALA	3.77543e-10	0.408242	0.247412	0.182613	0.358532	0.270168	ITPRIP	1.65258e-06	0.272251	0.347168	0.303193	0.5774	0.478103	RAB11B	0.000130896	0.567698	0.209361	0.138572	0.294467	0.198675	NSF	1	0.475783	0.303191	0.214595	0.433859	0.311978
UGDH-AS1	1	0.138774	0.121071	0.111342	0.169157	0.153644	GLCCI1	3.79783e-10	0.490399	0.220156	0.156533	0.327824	0.233355	SLK	1.70068e-06	0.612282	0.155273	0.101305	0.206891	0.13534	HSPA9	0.000157891	0.379904	0.28463	0.212629	0.393004	0.302019	MAP3K2	1	0.480158	0.308511	0.219317	0.441365	0.316414
LINC01505	1	0.105778	0.22988	0.223061	0.36966	0.343526	RBMX	3.87386e-10	0.164408	0.55525	0.486667	0.940437	0.839146	PTPRE	1.82559e-06	0.40502	0.255127	0.207407	0.405782	0.306457	RPL37	0.000157976	1.34387	0.116382	0.0467994	0.159818	0.0629621	WDR41	1	0.641064	0.223404	0.133505	0.286139	0.183484
PPP1R1C	1	0.11756	0.153822	0.144178	0.222058	0.204681	IRAK1BP1	3.88397e-10	0.50953	0.210649	0.147093	0.303755	0.213373	SFPQ	1.86481e-06	0.29769	0.27832	0.224119	0.392777	0.319545	PDK2	0.000161706	0.817161	0.155598	0.0852434	0.204592	0.116118	MTA3	1	0.628169	0.25	0.16437	0.356459	0.230628
KCNJ3	1	0.00884753	0.618704	0.645594	1.28811	1.28023	ALCAM	4.19636e-10	1.20843	0.110923	0.0467733	0.161385	0.0698375	ADAMTS9	2.03749e-06	0.525188	0.178955	0.125858	0.259863	0.180571	TSC22D1	0.000167993	0.209717	0.471853	0.389919	0.779443	0.673991	SLIT2	1	0.88045	0.191489	0.105645	0.290319	0.157701
NAA40	1	0.115676	0.151572	0.141914	0.207308	0.191335	SGSM1	5.58863e-10	0.303154	0.328122	0.2664	0.510444	0.413704	DSTN	2.10361e-06	0.189148	0.453369	0.411771	0.771204	0.676442	SCP2	0.000179261	0.38801	0.278305	0.206191	0.387406	0.296049	ATP10A	1	2.68936	0.101064	0.0161837	0.142606	0.0221086
SBK2	1	0.336618	0.0495149	0.0398188	0.06398	0.0506655	SNAP25-AS1	5.60746e-10	1.08752	0.119797	0.0562667	0.189774	0.089302	PHF20L1	2.54032e-06	0.35367	0.25	0.198741	0.360791	0.282352	VAPA	0.00018271	0.299201	0.378242	0.31472	0.58037	0.471668	FRS2	1	0.321319	0.382979	0.284052	0.539088	0.431452
ABTB2	1	0.0779293	0.275825	0.270051	0.458428	0.434322	AP001825.1	5.95953e-10	0.299355	0.330235	0.267147	0.530708	0.431263	RSRC2	2.83826e-06	0.316148	0.262939	0.20978	0.368864	0.296276	VPS28	0.000187959	0.663536	0.186591	0.117113	0.25544	0.161267	SPARC	1	1.88369	0.117021	0.0318094	0.166842	0.0452124
AC104596.1	1	0.0929751	0.227008	0.219192	0.35411	0.332009	RAP1GDS1	6.03461e-10	0.341898	0.287133	0.223627	0.420469	0.331751	HDAC5	3.04442e-06	0.467741	0.197021	0.145665	0.283228	0.204801	CCT3	0.000202757	0.661199	0.175206	0.104739	0.228133	0.14426	CLMAT3	1	3.96143	0.0904255	0.00549474	0.111705	0.0071707
KCNIP1	1	0.240999	0.0547148	0.0449141	0.074821	0.0633105	NUMB	6.11707e-10	0.34379	0.29326	0.23104	0.427125	0.336561	GPBP1	3.13173e-06	0.201439	0.392334	0.340434	0.594766	0.517259	DYRK2	0.000205974	0.791907	0.166983	0.0986211	0.225544	0.13027	GPBP1L1	1	0.350326	0.361702	0.265679	0.495449	0.388633
PEX1	1	0.147392	0.113465	0.103699	0.152629	0.137806	ADGRL2	6.26392e-10	0.133	0.832876	0.740853	1.86505	1.7008	SAMD4B	3.14596e-06	0.610896	0.15625	0.104039	0.21127	0.138337	NIPSNAP2	0.000206535	0.236332	0.438963	0.367592	0.676682	0.574436	RSU1	1	0.471741	0.292553	0.205752	0.419871	0.302766
MYLK4	1	0.181558	0.0894839	0.0798264	0.122709	0.108199	MCC	6.68731e-10	0.294413	0.333826	0.271733	0.507222	0.413591	ENTPD6	3.62261e-06	0.35917	0.227051	0.173776	0.309166	0.24103	EIF3E	0.000212227	0.615726	0.196711	0.127614	0.27002	0.176215	GCC2	1	0.670885	0.223404	0.137884	0.303925	0.190901
BCKDHB	1	0.0989447	0.184556	0.17541	0.268115	0.250343	PCM1	7.26651e-10	0.194002	0.471794	0.406773	0.754031	0.659158	PYGB	3.66994e-06	0.264624	0.344482	0.300407	0.543787	0.452658	TMOD1	0.000216428	0.228953	0.446553	0.371199	0.683098	0.582856	ZNF790	1	0.891757	0.180851	0.0957716	0.238974	0.128797
ZNF277	1	0.109617	0.161583	0.151915	0.229518	0.212725	RHOT1	7.36604e-10	0.282442	0.337841	0.27344	0.500499	0.41151	LATS1	3.80258e-06	0.364899	0.229736	0.176613	0.31822	0.247105	TXN2	0.000216527	1.19948	0.121442	0.0526436	0.159313	0.0693701	PRPF4B	1	0.397792	0.37766	0.296115	0.583783	0.443101
COMTD1	1	0.23814	0.0700815	0.0604831	0.0935268	0.0792955	NKTR	7.38016e-10	0.236145	0.404395	0.3424	0.621595	0.527742	ZNF331	3.84653e-06	0.685984	0.169678	0.120906	0.274326	0.170516	S100A10	0.000233824	1.20416	0.119545	0.0508629	0.169479	0.0735576	PHYKPL	1	0.512235	0.292553	0.205538	0.413143	0.289669
HSF2	1	0.0961744	0.190609	0.181166	0.267351	0.250109	TMTC1	7.38296e-10	0.273796	0.342911	0.277333	0.532081	0.440107	LINC01091	4.82749e-06	0.906632	0.114502	0.0630319	0.166137	0.0886224	NOL7	0.000238661	0.669262	0.179001	0.109762	0.241589	0.151918	NCOA7	1	1.56966	0.12766	0.0427989	0.170304	0.0573731
SOX4	1	0.35006	0.0509119	0.0414229	0.0720029	0.0564899	GTF2I	7.41157e-10	0.193086	0.470526	0.40848	0.751019	0.65694	ERC2	5.39956e-06	0.334814	0.265381	0.21664	0.424304	0.336426	NCBP2-AS2	0.000250439	1.26974	0.117647	0.0495845	0.157075	0.0651444	CASK	1	0.585062	0.255319	0.170423	0.365942	0.243944
TXNRD3	1	0.339991	0.0500582	0.0404793	0.0662431	0.0523352	DCUN1D2	9.13823e-10	0.434295	0.238327	0.176587	0.336951	0.249362	P3H3	5.48038e-06	0.656952	0.138672	0.0869139	0.184307	0.116891	PERP	0.000252608	1.03271	0.129665	0.0609533	0.164845	0.0805749	FAM196A	1	0.959347	0.159574	0.0727624	0.20688	0.106396
TMEM167A	1	0.146622	0.0849825	0.0750142	0.111029	0.100299	SMTN	1.02672e-09	0.421688	0.243186	0.18128	0.353483	0.263893	AC073333.1	5.50886e-06	0.774834	0.116211	0.0639604	0.15221	0.0889602	MRPL51	0.000258798	1.41858	0.106894	0.0384896	0.142488	0.053302	UPF3A	1	0.348803	0.388298	0.305216	0.57952	0.45506
METAP1D	1	0.163425	0.0924331	0.0825627	0.1243	0.110988	PPP2R5C	1.09527e-09	0.30337	0.315445	0.254133	0.465268	0.377034	ZCCHC2	5.86527e-06	0.573045	0.162109	0.111415	0.231154	0.155381	RNH1	0.000260036	0.68565	0.181531	0.113825	0.248941	0.154773	PLAGL1	1	1.01604	0.170213	0.0858553	0.240776	0.119057
UBN1	1	0.154267	0.13473	0.125495	0.188032	0.168963	TMEM168	1.11741e-09	0.221945	0.415804	0.351893	0.630669	0.540743	ILDR2	6.11911e-06	0.732747	0.127686	0.0760819	0.166859	0.100409	TMEM161B-AS1	0.000269027	0.17794	0.576218	0.493334	0.998429	0.882577	KDM7A	1	0.414461	0.329787	0.240996	0.464586	0.348579
KLHL32	1	0.221725	0.0822662	0.0729383	0.118363	0.101501	TPK1	1.14534e-09	0.382532	0.256286	0.194347	0.375656	0.288163	AL139300.2	6.35481e-06	0.950854	0.107666	0.056378	0.144654	0.0748335	TRIR	0.000276745	0.904836	0.146743	0.0792622	0.198246	0.105882	SRSF10	1	0.282383	0.430851	0.332775	0.607711	0.499678
UIMC1	1	0.113923	0.207218	0.19966	0.297771	0.275162	ELL2	1.17891e-09	0.176714	0.522079	0.457973	0.919494	0.813491	PHLDB2	7.07494e-06	0.558835	0.169678	0.119977	0.243998	0.165637	KLF10	0.000285995	1.17245	0.120177	0.0522327	0.155575	0.0690236	SOBP	1	0.464894	0.281915	0.192187	0.384119	0.278304
NIPAL1	1	0.187972	0.111603	0.102944	0.178503	0.156697	ME2	1.17891e-09	0.349797	0.281217	0.21952	0.410255	0.321925	LARP4	7.11702e-06	0.259089	0.317383	0.269149	0.472814	0.39509	PPIA	0.000292944	0.988579	0.136622	0.0689435	0.188009	0.0947516	NUTM2B-AS1	1	0.340021	0.414894	0.330285	0.649393	0.51304
MARCKS	1	0.479338	0.0318199	0.0222684	0.0410701	0.0294599	FTO	1.24872e-09	0.204126	0.451511	0.389067	0.718355	0.623579	NUP98	7.35902e-06	0.252725	0.315186	0.264249	0.463965	0.389411	SELENOT	0.000293784	0.790132	0.153068	0.0845585	0.197734	0.114348	ZNF131	1	0.333092	0.340426	0.242112	0.446622	0.354543
AC110760.1	1	0.700795	0.0259992	0.0165125	0.0340287	0.0209356	IGF2R	1.41974e-09	0.419223	0.231777	0.168907	0.328258	0.24548	SMCHD1	7.42522e-06	0.203436	0.390137	0.342343	0.610945	0.530594	MAF1	0.000298425	1.3072	0.111322	0.043375	0.145734	0.0588918	ATF7IP	1	0.383784	0.351064	0.264649	0.514111	0.394027
LPCAT4	1	0.302538	0.0611564	0.0518022	0.0852305	0.069107	CAPS2	1.4899e-09	0.314837	0.307627	0.247413	0.452942	0.36414	RAB4A	7.48164e-06	0.604379	0.150146	0.0992933	0.196626	0.129331	PRMT1	0.000302206	0.961813	0.137255	0.0692631	0.186285	0.095641	SECISBP2L	1	0.472884	0.265957	0.175531	0.340335	0.24522
SFTPD	1	0.416121	0.0373302	0.0278354	0.0489559	0.0366894	GALNTL6	1.49905e-09	0.608008	0.17621	0.1136	0.261426	0.171522	FNIP2	7.59415e-06	0.195932	0.460205	0.428328	0.847371	0.739763	FKBP2	0.000303743	0.886003	0.142315	0.0740572	0.191812	0.103792	WDR70	1	0.287401	0.441489	0.328568	0.610838	0.500506
MGAT4A	1	0.134059	0.136438	0.126911	0.190038	0.173174	DOCK3	1.5434e-09	0.18329	0.501796	0.437387	0.837634	0.737699	BRD4	7.66864e-06	0.373555	0.210449	0.158508	0.284566	0.21965	PSMB7	0.000325057	0.583807	0.192916	0.124692	0.255645	0.170566	ABL2	1	0.556287	0.25	0.161709	0.331191	0.225226
LINC01830	1	0.659673	0.0285603	0.0191546	0.0399688	0.0253011	KCNIP2-AS1	1.57134e-09	0.504436	0.216353	0.156533	0.322223	0.227147	MIR29B2CHG	7.74877e-06	0.201727	0.383301	0.332181	0.609582	0.530038	SSPN	0.000333437	0.595414	0.196078	0.129258	0.274249	0.181513	ZBTB16	1	0.218777	0.606383	0.54325	1.1685	1.00409
ZNF235	1	0.10065	0.163368	0.153614	0.231974	0.216342	DNHD1	1.57906e-09	0.389755	0.260511	0.20016	0.382002	0.291567	USP25	8.28519e-06	0.266637	0.311279	0.262289	0.473414	0.393528	MOB4	0.000342092	1.63112	0.0980392	0.0306365	0.130558	0.0421491	AC018462.1	1	0.674176	0.218085	0.134235	0.309718	0.194097
CNGA1	1	0.304072	0.0521537	0.0427439	0.0767538	0.0621677	MAPKAPK2	1.65047e-09	0.273704	0.338263	0.276267	0.499531	0.413209	FSTL3	8.30163e-06	0.615869	0.138916	0.0873781	0.177853	0.116056	TIMM8B	0.000374664	1.01763	0.13093	0.0640124	0.171971	0.0849409	LCOR	1	0.351815	0.393617	0.305001	0.58854	0.461178
GTF2F2	1	0.0908867	0.19092	0.181072	0.272326	0.255699	RPS6KA5	1.68564e-09	0.44214	0.227129	0.16528	0.327058	0.240729	EEF1A2	8.69895e-06	0.517957	0.160645	0.109352	0.205735	0.143677	SRSF3	0.000379497	0.298551	0.347249	0.280157	0.519235	0.422174	SLC9A9	1	0.882099	0.175532	0.0908349	0.238968	0.129658
AC027045.2	1	0.235315	0.0522313	0.0426496	0.0694392	0.0589886	TMEFF2	1.76278e-09	0.220252	0.428058	0.366453	0.746654	0.640942	KIF21A	9.22872e-06	0.13533	0.557861	0.519575	1.01996	0.928636	SYPL1	0.000381136	0.976163	0.13599	0.0692631	0.183733	0.0933968	VPS13B	1	0.240161	0.547872	0.464778	0.908056	0.768805
CPVL	1	0.557385	0.0311215	0.0217966	0.045144	0.0306768	CYC1	1.94873e-09	0.275038	0.325375	0.260747	0.47949	0.396263	ZYX	9.66617e-06	1.29465	0.083252	0.032496	0.102475	0.0417724	CIB1	0.000386066	1.32731	0.111954	0.0452927	0.158153	0.0630256	ADAMTS12	1	2.83053	0.0957447	0.0125349	0.120186	0.0168958
ZNF213	1	0.203719	0.0918122	0.0827515	0.129237	0.112217	SRSF3	1.98392e-09	0.299707	0.330657	0.273067	0.504229	0.409645	BVES	1.10092e-05	0.841053	0.112793	0.0623614	0.154196	0.0860779	BANF1	0.000394497	1.13956	0.120177	0.0532371	0.160499	0.0728505	PTMS	1	2.11385	0.106383	0.0228804	0.13804	0.0318915
PHF6	1	0.274701	0.0577416	0.0484054	0.0771495	0.0637735	EPC1	1.99812e-09	0.167417	0.544686	0.47968	0.917325	0.81682	HOPX	1.11129e-05	1.02457	0.10083	0.0508588	0.141108	0.0693627	ZC3H6	0.000398006	0.37936	0.27704	0.208611	0.391929	0.301306	RELL1	1	1.66481	0.12234	0.0393217	0.165907	0.0523246
POLD2	1	0.140289	0.117268	0.107851	0.163301	0.148169	LRP5	2.16293e-09	0.433246	0.229875	0.168053	0.321756	0.23829	MAT2A	1.13028e-05	0.346467	0.251953	0.204622	0.366795	0.288487	TAGLN	0.000399669	0.611771	0.206199	0.140855	0.331275	0.216784	RBAK-RBAKDN	1	0.824168	0.175532	0.0882593	0.212821	0.120203
C9orf84	1	0.140063	0.130229	0.120966	0.193521	0.175616	CCDC66	2.16347e-09	0.325791	0.296641	0.23616	0.430542	0.343513	ARIH1	1.18427e-05	0.196832	0.389404	0.343426	0.609429	0.531706	COPS9	0.000405493	1.76248	0.0948767	0.0283992	0.136034	0.0400947	RSBN1L	1	0.402272	0.356383	0.269715	0.526646	0.398495
LY86-AS1	1	0.273672	0.0616997	0.0525571	0.0926803	0.0766661	KIAA1328	2.27922e-09	0.282863	0.321361	0.258133	0.484527	0.398261	AC011043.1	1.20302e-05	0.837252	0.115723	0.0659205	0.148603	0.0831743	SNRPG	0.000416309	1.03497	0.131562	0.0654735	0.183934	0.0897646	ZFAND3	1	0.171725	0.68617	0.618416	1.29858	1.15286
SPPL3	1	0.0837071	0.243772	0.23646	0.362117	0.341704	CLASP1	2.72767e-09	0.186573	0.484471	0.421173	0.779034	0.684529	TMEM259	1.24849e-05	0.246148	0.302979	0.252025	0.434728	0.366539	TAX1BP3	0.000416309	1.3427	0.106894	0.0399507	0.14021	0.0552822	EPC2	1	0.446763	0.281915	0.190084	0.367441	0.269587
AL513550.1	1	0.236507	0.0642608	0.0550104	0.0844241	0.071659	SEPT10	3.19791e-09	0.581362	0.185506	0.125867	0.263133	0.17586	OTUD1	1.34608e-05	1.66631	0.0744629	0.0247589	0.0991058	0.0312241	HNRNPA0	0.000424304	0.821597	0.148008	0.0806776	0.196542	0.111206	RAB30	1	0.633426	0.255319	0.175875	0.391936	0.252659
DNAJC19	1	0.127148	0.116958	0.107473	0.160382	0.146852	LRRC39	3.27349e-09	0.1729	0.514262	0.438027	0.859094	0.762067	RNF19A	1.37197e-05	0.241251	0.342285	0.299118	0.53173	0.449849	FAM96B	0.00042456	0.705118	0.166983	0.0996256	0.223829	0.137295	EFR3A	1	0.551142	0.244681	0.156514	0.317912	0.216969
LRP4-AS1	1	0.240943	0.0581296	0.0488771	0.07884	0.0667138	KIAA2026	3.32583e-09	0.291506	0.323262	0.26352	0.483597	0.395123	MAGI1-AS1	1.37197e-05	0.57494	0.151855	0.10244	0.202727	0.136094	HAX1	0.000463342	0.806889	0.151803	0.0854716	0.204643	0.116976	SUGP2	1	0.442245	0.271277	0.1824	0.342309	0.251936
SFXN2	1	0.448486	0.0377183	0.0285903	0.0497541	0.0364604	AK9	3.36807e-09	0.505685	0.203676	0.1432	0.29064	0.204705	MYLK	1.53751e-05	1.10946	0.0957031	0.0463713	0.139045	0.0644427	LGALS3	0.000476892	1.08	0.122075	0.0557027	0.159981	0.0756755	ID1	1	1.3125	0.138298	0.0544752	0.197369	0.0794651
AIG1	1	0.0695234	0.3383	0.336101	0.536086	0.510864	ZFPM2	3.39889e-09	0.129986	0.805198	0.722987	1.68865	1.54315	PPP2R3B	1.55223e-05	0.349376	0.231445	0.182081	0.320851	0.251843	NOL3	0.000491658	0.616084	0.182163	0.114921	0.240593	0.156972	DLEU2	1	0.431599	0.297872	0.211934	0.419304	0.310889
TLN2	1	0.0907783	0.246023	0.23929	0.370245	0.347666	ARHGAP5	3.39889e-09	0.203367	0.440735	0.377547	0.699817	0.607805	MAGT1	1.60869e-05	0.489618	0.166992	0.117295	0.226874	0.161583	SNX3	0.000491794	0.475117	0.227071	0.159848	0.314371	0.22616	ATAD2B	1	0.423967	0.308511	0.224941	0.432294	0.32222
FBXL4	1	0.0972447	0.183003	0.173901	0.268187	0.250706	MINDY2	3.49501e-09	0.262821	0.350518	0.289707	0.527106	0.43932	CAPZB	1.64642e-05	0.238726	0.321289	0.27307	0.472482	0.400425	SERPINB6	0.000491794	0.404706	0.267552	0.203132	0.378707	0.286072	GLG1	1	0.333743	0.409574	0.319639	0.615426	0.488325
PARVB	1	0.120473	0.202018	0.195603	0.298341	0.27444	SELENOM	3.70325e-09	0.404049	0.235791	0.174347	0.336291	0.254146	DIAPH3	1.73119e-05	0.613336	0.137939	0.0882034	0.17992	0.117611	JUNB	0.000500567	0.476076	0.221379	0.153274	0.354429	0.25481	PTPN12	1	0.794696	0.202128	0.119124	0.28623	0.165002
SLC25A27	1	0.102899	0.199457	0.19164	0.279581	0.260335	EIF4E2	3.80196e-09	0.384101	0.262835	0.20496	0.384275	0.294454	DIP2B	1.78847e-05	0.26322	0.307617	0.261619	0.460843	0.383987	RNF7	0.000504745	1.30553	0.108792	0.0427815	0.138519	0.0560412	AGFG1	1	0.658446	0.228723	0.145396	0.314176	0.19905
SWT1	1	0.17274	0.10097	0.0919041	0.139258	0.123543	SPPL2A	4.00864e-09	0.231198	0.379463	0.3152	0.584446	0.497906	AMOTL1	1.80114e-05	0.320339	0.283447	0.24047	0.444678	0.356134	HNRNPH2	0.000515207	1.46935	0.0986717	0.0322802	0.128366	0.0463585	ADAM17	1	0.443265	0.297872	0.209101	0.40816	0.300188
LINC01515	1	0.152709	0.0839736	0.0745424	0.119369	0.10738	AC108058.1	4.28957e-09	1.488	0.0963448	0.036	0.133957	0.0477567	USP12	1.85135e-05	0.683728	0.13208	0.0834064	0.176082	0.10962	PRPF38B	0.000527567	0.605673	0.180266	0.113186	0.2301	0.151214	SYNRG	1	0.502549	0.276596	0.194076	0.388596	0.274294
ANKRD13D	1	0.286314	0.0489717	0.0398188	0.064504	0.0528929	SEPT2	4.62523e-09	0.176079	0.50243	0.437653	0.792591	0.701526	PHACTR1	1.85707e-05	0.1762	0.474854	0.446846	0.95224	0.842761	TMED10	0.000530679	0.609391	0.187856	0.122226	0.256471	0.16811	USP37	1	0.71865	0.191489	0.10616	0.241546	0.146779
NR1D2	1	0.1312	0.127823	0.11889	0.178929	0.163375	VPS13A	4.82929e-09	0.163903	0.540249	0.476747	0.906196	0.808879	PLEKHB2	1.95572e-05	0.504734	0.178711	0.131738	0.284386	0.200433	SSB	0.00053456	0.769539	0.153068	0.0869327	0.202877	0.119009	ARMH4	1	0.489157	0.297872	0.213994	0.431337	0.307302
AL359633.2	1	0.524872	0.0259992	0.01689	0.0331818	0.0230621	KCTD1	4.8785e-09	0.230117	0.388126	0.325333	0.618043	0.526924	HSPA4	2.13445e-05	0.598323	0.143799	0.0951153	0.19403	0.128161	EFNA1	0.000540598	1.17143	0.116382	0.050589	0.148091	0.0657495	YWHAE	1	0.373389	0.345745	0.25675	0.482621	0.372567
LPXN	1	0.192598	0.067986	0.0586903	0.0875662	0.076623	ARMH3	4.9391e-09	0.207297	0.434186	0.370827	0.682151	0.590854	ARHGAP17	2.2322e-05	0.358887	0.21167	0.162171	0.291068	0.226965	AP3S1	0.000542839	0.31524	0.314991	0.247283	0.450665	0.362207	ENOX2	1	0.614308	0.234043	0.150633	0.335845	0.219388
FITM2	1	0.0992579	0.181451	0.172674	0.259642	0.24238	SSH2	5.30236e-09	0.149882	0.593915	0.524107	1.05023	0.946603	SNTA1	2.24929e-05	0.283695	0.276123	0.229174	0.403964	0.33185	SRSF2	0.000544132	0.281434	0.367489	0.304721	0.548519	0.451306	RAD51B	1	0.746585	0.212766	0.129813	0.320399	0.190962
DPYD-AS1	1	0.171554	0.109973	0.10134	0.157029	0.139424	RAPH1	5.30836e-09	0.230185	0.387915	0.325867	0.611989	0.521737	TLN1	2.57454e-05	0.583539	0.142578	0.0937742	0.183298	0.122319	PHB2	0.000547219	1.10874	0.12081	0.0552918	0.156418	0.0725307	COL4A1	1	0.427441	0.329787	0.240309	0.493872	0.367232
OSER1-DT	1	0.463894	0.0320528	0.0230232	0.0410997	0.0297984	DNER	5.43005e-09	0.793794	0.140292	0.0798933	0.199513	0.115084	PCSK7	2.61812e-05	0.259535	0.297119	0.251302	0.438614	0.3664	RHOC	0.000547219	1.42577	0.101202	0.0352023	0.132065	0.0491573	KAT6A	1	0.384396	0.335106	0.245246	0.472866	0.362262
KIAA0586	1	0.150977	0.10943	0.100396	0.151859	0.13677	LIN9	5.87091e-09	0.619452	0.168392	0.108107	0.233929	0.152269	DGKH	2.63344e-05	0.490995	0.172607	0.124826	0.245955	0.175005	COQ8A	0.000573799	0.35561	0.296015	0.230938	0.43878	0.342923	AC001226.2	1	0.575229	0.223404	0.136124	0.279797	0.187794
CD74	1	0.61515	0.0242142	0.0151915	0.0346643	0.022631	LUC7L3	6.2546e-09	0.161756	0.548701	0.484853	0.90983	0.813331	CRYBG3	2.77512e-05	0.494643	0.175781	0.128643	0.245352	0.174135	MRPL22	0.000581874	1.13644	0.12081	0.0555657	0.161154	0.0733057	CD99L2	1	0.809109	0.180851	0.0956428	0.224692	0.128239
LY6E	1	0.660973	0.0235157	0.014531	0.033549	0.0212181	SMAD9	6.26305e-09	1.37819	0.0984576	0.0385067	0.135749	0.0522229	PDLIM4	2.90267e-05	1.63639	0.0705566	0.0222314	0.0923074	0.0296916	PSMB3	0.00058691	1.10528	0.119545	0.0539677	0.1573	0.0731151	ABL1	1	0.365209	0.356383	0.271732	0.532119	0.413113
LINC01748	1	0.795239	0.0214979	0.0125495	0.030666	0.0176712	ATP5MG	6.39746e-09	0.229823	0.39214	0.332373	0.60554	0.516369	SERPINE1	2.91724e-05	2.83881	0.0595703	0.0115026	0.11878	0.0166026	PLA2G16	0.00060996	0.470455	0.222644	0.156333	0.313813	0.22649	TAF2	1	0.617617	0.228723	0.144409	0.30454	0.198483
NFE2L1	1	0.165861	0.105161	0.0963389	0.14216	0.126721	RBM26	6.55863e-09	0.238439	0.365519	0.306613	0.549425	0.465728	SMG5	2.9281e-05	0.381393	0.206055	0.158096	0.28659	0.220013	MRPS26	0.000613041	0.912953	0.13852	0.0734636	0.186148	0.0988625	RAP1GDS1	1	0.370003	0.324468	0.235716	0.450794	0.348816
AC004039.1	1	0.329717	0.0400466	0.0310436	0.050623	0.0402804	DENND4A	6.86354e-09	0.257432	0.347137	0.286133	0.522194	0.436855	PIM1	2.94174e-05	0.686635	0.120605	0.0716459	0.163769	0.10175	HADHB	0.000614348	0.165561	0.612903	0.542873	1.07879	0.961829	HTT	1	0.61851	0.239362	0.155355	0.327259	0.213158
NHLRC3	1	0.143948	0.111991	0.102944	0.154471	0.139802	SLC39A14	6.86704e-09	0.412283	0.23896	0.18032	0.346626	0.260466	AC139720.1	2.94803e-05	0.364472	0.226562	0.180275	0.363478	0.282333	MTA1	0.000618946	0.43139	0.253004	0.188613	0.363893	0.269843	MOSMO	1	0.664314	0.207447	0.121228	0.266113	0.167914
FBXW8	1	0.123555	0.150718	0.142102	0.210803	0.1935	RNF207	7.01108e-09	0.225778	0.39531	0.33472	0.60892	0.520709	PPP1R12C	2.99116e-05	0.586631	0.136475	0.0875845	0.175033	0.116554	TMSB10	0.000628434	0.980273	0.1284	0.0630993	0.189378	0.0959926	DENND1A	1	0.40182	0.345745	0.26319	0.512098	0.387608
PAXBP1	1	0.118182	0.189057	0.182204	0.273135	0.251653	RASGRP3	7.24488e-09	0.196351	0.436932	0.372107	0.685657	0.59841	SEC31A	3.03959e-05	0.18032	0.405273	0.360448	0.639426	0.564298	C12orf57	0.000628434	1.60158	0.0974067	0.0323715	0.136777	0.0450702	FAM135A	1	0.331016	0.37234	0.279631	0.528812	0.420393
AC099791.2	1	0.390997	0.0351572	0.0262314	0.0435978	0.0332478	TRAPPC12	7.65497e-09	0.357291	0.267906	0.209547	0.38738	0.3024	ITGB1-DT	3.04435e-05	1.44351	0.072998	0.024501	0.0883767	0.0324936	YBX3	0.0006287	0.412569	0.253637	0.188202	0.373772	0.280809	SPATA5	1	0.555008	0.244681	0.159219	0.342902	0.233397
HIP1R	1	0.173683	0.113155	0.104925	0.152527	0.135227	C11orf58	7.73475e-09	0.34512	0.282273	0.22576	0.409421	0.322314	LRRC8A	3.17425e-05	1.30061	0.0810547	0.0330118	0.102642	0.0416682	MT1E	0.000655148	1.07861	0.12334	0.0586248	0.172578	0.0817126	PPP6R3	1	0.230546	0.590426	0.482035	0.944458	0.804974
TOGARAM1	1	0.0858404	0.245634	0.238441	0.367757	0.346513	AC109466.1	7.79359e-09	1.26152	0.109022	0.05008	0.17281	0.0720797	HSPA9	3.48794e-05	0.298101	0.255859	0.209367	0.364287	0.296283	STEAP2	0.00071555	0.443366	0.239089	0.174687	0.349554	0.257068	ITFG1	1	0.252965	0.537234	0.444731	0.877386	0.736274
COX18	1	0.273039	0.0513776	0.0424608	0.0682703	0.0564988	PEAK1	7.81215e-09	0.156675	0.563702	0.490507	0.979789	0.878959	C8orf88	3.87423e-05	0.673165	0.123047	0.0751019	0.157296	0.098645	TRMT112	0.000716266	1.77523	0.0929791	0.0286732	0.138002	0.0403169	RB1	1	0.367525	0.351064	0.264992	0.505951	0.392168
AC123912.1	1	0.281483	0.0470314	0.0381204	0.0610673	0.0502428	MLEC	8.39421e-09	0.666112	0.161209	0.102133	0.224344	0.141382	GOLGB1	3.88147e-05	0.225559	0.33374	0.28973	0.499014	0.426789	MRPL34	0.000722714	1.09041	0.122707	0.0583965	0.164265	0.0771438	FOXP2	1	0.704041	0.202128	0.119639	0.303889	0.186543
FUCA2	1	0.167732	0.088863	0.0800151	0.122083	0.108684	RFX2	9.40475e-09	0.408146	0.222903	0.162187	0.329101	0.248008	BCL6	4.05723e-05	0.216925	0.338135	0.292412	0.522219	0.449316	TMEM147	0.000729678	1.47932	0.100569	0.0361154	0.139297	0.04996	AGO3	1	0.287081	0.43617	0.340159	0.639096	0.523777
CAND2	1	0.118472	0.178425	0.170787	0.248558	0.228962	QSOX1	9.41507e-09	0.507872	0.197127	0.137867	0.275402	0.193679	APOB	4.05723e-05	0.608626	0.147949	0.101511	0.210064	0.137764	SARAF	0.000729702	0.667674	0.173941	0.109716	0.236109	0.148636	YWHAZ	1	0.551698	0.244681	0.161365	0.32718	0.223208
HLTF	1	0.182141	0.0882421	0.0795433	0.12113	0.106763	KLHL7	9.44262e-09	0.181657	0.479823	0.41104	0.786391	0.693353	ANXA2	4.39012e-05	0.777979	0.114502	0.0673647	0.157211	0.091683	USP39	0.000735496	0.195769	0.475648	0.39695	0.774564	0.676279	RC3H1	1	0.297923	0.425532	0.336124	0.644171	0.523983
ZFP90	1	0.233148	0.0539387	0.0450085	0.0700893	0.0596303	PALMD	9.60288e-09	0.232156	0.390661	0.332	0.623288	0.530643	SACS	4.44826e-05	0.428638	0.187988	0.141177	0.267231	0.198543	LYPLAL1	0.000737405	0.251848	0.386464	0.316501	0.580908	0.487859	RIF1	1	0.657294	0.228723	0.15102	0.33488	0.212337
BDH1	1	0.290606	0.0493597	0.0405737	0.0632451	0.0517066	SRGAP2C	1.00485e-08	0.974096	0.118107	0.05856	0.161035	0.0819764	WBP4	4.58495e-05	0.319682	0.258301	0.215196	0.38303	0.306902	FHL2	0.000741578	0.19282	0.520557	0.447037	1.02485	0.896639	SPTLC1	1	0.836979	0.180851	0.0991629	0.234341	0.131187
LINC00472	1	0.214676	0.0680636	0.0592565	0.0875581	0.0754522	EVI5	1.03819e-08	0.191013	0.452356	0.387147	0.726594	0.63649	MPC1	4.80572e-05	0.155504	0.460449	0.419353	0.750613	0.673914	PPIC	0.000743861	1.01463	0.121442	0.0562049	0.15563	0.0770301	SP100	1	0.717026	0.223404	0.141318	0.332901	0.202521
INTS8	1	0.138496	0.107645	0.0987922	0.145106	0.131824	PDSS2	1.04589e-08	0.2906	0.307839	0.24816	0.458477	0.374833	CSGALNACT2	4.98414e-05	0.861571	0.105225	0.0580802	0.136765	0.0752688	MYH6	0.000747391	0.0725174	0.961417	0.926445	2.98351	2.83725	ITGAV	1	0.355955	0.356383	0.270101	0.518464	0.405103
TNRC6A	1	0.021668	0.523865	0.550104	0.968922	0.95448	MAPKBP1	1.04627e-08	0.56629	0.17621	0.11696	0.241572	0.163146	SLC16A1-AS1	5.08737e-05	0.149952	0.478516	0.439573	0.818002	0.737251	LARP7	0.000778483	0.520003	0.209361	0.145192	0.289897	0.202165	COL24A1	1	1.27459	0.12766	0.0453745	0.150044	0.0620193
GPR89B	1	0.216169	0.0687621	0.0601057	0.0923978	0.0795405	METTL7B	1.04962e-08	0.324713	0.291992	0.234453	0.467087	0.372949	RBM10	5.16189e-05	0.654972	0.127686	0.0805695	0.164756	0.104634	AC011287.1	0.000794044	0.205024	0.456673	0.383983	0.849857	0.737272	CD46	1	0.478241	0.265957	0.178622	0.346568	0.248785
RBM4	1	0.198987	0.0878541	0.0793546	0.117566	0.102419	TPTEP2-CSNK1E	1.07181e-08	0.251966	0.354955	0.296907	0.527596	0.44305	ABCC1	5.19797e-05	0.38516	0.204102	0.158354	0.288583	0.220967	CFD	0.000795929	0.52269	0.220114	0.157474	0.347179	0.241661	PIP4K2A	1	0.602229	0.218085	0.132689	0.288335	0.189936
AC006213.3	1	0.237814	0.056655	0.0479336	0.074806	0.0634376	MAP4K3	1.15014e-08	0.148858	0.626875	0.55264	1.11152	1.00256	ANKRD17	5.38021e-05	0.109671	0.604492	0.570124	1.15391	1.06944	GTF3A	0.000795929	0.789228	0.145478	0.0805862	0.188529	0.109093	ASCC3	1	0.366878	0.404255	0.315132	0.616796	0.4783
AC008591.1	1	0.337379	0.0487388	0.0402906	0.0708335	0.0560632	ZNF438	1.19047e-08	0.203145	0.417494	0.356213	0.646348	0.561453	ST3GAL6	5.64836e-05	0.223839	0.351318	0.310259	0.555249	0.475451	MTX2	0.000833678	0.283814	0.334598	0.267373	0.478538	0.39308	COMMD2	1	0.87722	0.170213	0.08783	0.214444	0.116747
AC104827.1	1	0.166822	0.0970896	0.088696	0.137578	0.122555	SMG6	1.19202e-08	0.266862	0.336996	0.278507	0.508646	0.422749	AL353593.3	5.7261e-05	0.570493	0.135742	0.0884613	0.175685	0.118304	DPY19L2	0.000863962	0.110585	0.843137	0.784997	1.93951	1.7964	RBM6	1	0.195899	0.590426	0.524533	1.03148	0.900508
AC087521.2	1	0.359512	0.0402794	0.0317041	0.049859	0.0388615	ACSS3	1.24062e-08	0.163018	0.532432	0.4704	0.904039	0.807447	GBA2	5.72803e-05	0.308813	0.242188	0.195647	0.340634	0.274995	ARID5B	0.000885729	0.222483	0.396584	0.326226	0.639839	0.548399	PLEKHM2	1	0.40322	0.281915	0.190212	0.351081	0.265477
RMND5A	1	0.144877	0.122856	0.114739	0.169105	0.152948	MYOM3	1.2829e-08	0.166163	0.524403	0.459787	0.891255	0.794295	ATP1B3	6.09342e-05	0.688377	0.132812	0.086656	0.188508	0.116979	NCOA4	0.000890274	0.702079	0.164453	0.100584	0.215376	0.132389	NAV3	1	0.262339	0.494681	0.398455	0.835142	0.696287
AZGP1	1	0.74182	0.0202561	0.0117003	0.028188	0.016856	TGM2	1.29053e-08	0.255613	0.346715	0.285387	0.553515	0.463643	HIPK3	6.09539e-05	0.17491	0.415283	0.375303	0.672248	0.595494	NUCKS1	0.00089639	0.274651	0.347881	0.281983	0.506106	0.418372	CYBRD1	1	1.72215	0.117021	0.0371324	0.166293	0.0504028
ATP10D	1	0.233779	0.0674428	0.0589734	0.0910573	0.0774355	ANKS1A	1.29448e-08	0.232041	0.377562	0.318293	0.574918	0.489502	AC087623.2	6.31062e-05	0.695427	0.122803	0.0763914	0.171004	0.1056	LINC00844	0.000909299	1.0282	0.129032	0.0658844	0.183717	0.0900806	SOX13	1	2.89893	0.0904255	0.00974458	0.0926615	0.0124232
COQ3	1	0.212092	0.0665114	0.0579355	0.0892797	0.0770739	TMEM173	1.29448e-08	0.657971	0.160363	0.10176	0.236581	0.149938	KALRN	6.36102e-05	0.183863	0.398926	0.359158	0.647125	0.56969	FUNDC2	0.000930318	0.94554	0.130297	0.066341	0.172994	0.0898247	RXRB	1	1.05729	0.148936	0.0665379	0.187372	0.0900383
ITGBL1	1	0.421818	0.0358556	0.0273637	0.0528213	0.0394302	CDK13	1.34235e-08	0.191271	0.443059	0.382827	0.699464	0.612614	RAB15	6.59114e-05	1.05937	0.0839844	0.0370351	0.100182	0.0480712	TRA2B	0.000947483	0.382935	0.306768	0.25153	0.474353	0.36377	ABHD3	1	0.692635	0.180851	0.0965873	0.218753	0.135348
MKRN2OS	1	0.287164	0.0500582	0.0415173	0.0652206	0.053449	MACROD2	1.34235e-08	0.159229	0.557574	0.48512	1.01236	0.906575	PCGF5	6.75275e-05	0.221341	0.341797	0.299892	0.528758	0.453551	ARL5A	0.000952615	0.483978	0.212524	0.147886	0.300438	0.214814	AL512638.2	1	4.39321	0.0851064	0.00493668	0.136736	0.00650721
SMAD2	1	0.0998891	0.234459	0.229005	0.349334	0.325965	BBX	1.46483e-08	0.272786	0.325798	0.267627	0.487266	0.40332	EIF4G2	7.00301e-05	0.46944	0.155029	0.107701	0.199742	0.144263	SFRP1	0.000966326	0.423071	0.235294	0.169939	0.352199	0.262683	THOC2	1	0.430746	0.324468	0.244902	0.482527	0.357976
EFCAB2	1	0.0787848	0.330539	0.332516	0.542026	0.513219	AC022639.1	1.47518e-08	0.560258	0.174519	0.114827	0.264533	0.179401	KDM3A	7.17484e-05	0.454398	0.165527	0.11843	0.219809	0.16042	SCOC	0.000970182	0.973802	0.123972	0.0599489	0.160987	0.0819688	NAALADL2	1	0.18436	0.696809	0.602232	1.31186	1.15449
MAOA	1	0.120639	0.130384	0.122382	0.187329	0.172302	SEPT6	1.52786e-08	1.04111	0.114093	0.05552	0.159072	0.0773015	AC137723.1	8.20563e-05	1.03987	0.0932617	0.0476092	0.127923	0.0622181	DNAJB6	0.000995352	0.288828	0.344086	0.281709	0.50321	0.411911	PDS5A	1	0.374601	0.356383	0.272591	0.529595	0.408487
MCC	1	0.0770675	0.286302	0.281751	0.442859	0.419823	BPTF	1.57054e-08	0.195696	0.419184	0.35936	0.646826	0.564778	FBXW11	8.3567e-05	0.21041	0.335938	0.292825	0.510687	0.441383	ANAPC11	0.0010039	1.4235	0.101202	0.0378961	0.142718	0.0532061	AGO2	1	0.650656	0.234043	0.153896	0.332548	0.21183
GABRA6	1	0.973117	0.0179278	0.0095301	0.0241472	0.0123007	HSF1	1.60964e-08	0.211288	0.414114	0.353013	0.637338	0.550512	AL078459.1	8.90886e-05	0.90643	0.112061	0.0673647	0.180611	0.0963565	MT-ND2	0.00101509	0.637725	0.183428	0.121633	0.292759	0.188164	RASA1	1	0.376013	0.361702	0.274608	0.539487	0.415709
ABHD17B	1	0.225496	0.0651145	0.0567088	0.0867744	0.0742181	ESRRA	1.64782e-08	0.229705	0.37397	0.317067	0.568443	0.484774	HECW2	9.64653e-05	0.166655	0.441406	0.405839	0.74737	0.665837	EIF5A	0.001018	1.34355	0.101202	0.0374852	0.13469	0.0530745	CYP20A1	1	0.751364	0.196809	0.117794	0.272037	0.161601
CA8	1	0.179574	0.0850601	0.0767126	0.118091	0.10427	GATAD2B	1.65444e-08	0.246416	0.355166	0.297493	0.537474	0.453085	ILK	0.000101888	0.265902	0.267334	0.222933	0.377712	0.314134	RAC1	0.00110607	0.670627	0.166983	0.10378	0.223636	0.140495	KLHDC2	1	0.456129	0.265957	0.177763	0.341363	0.248832
ZFPM1	1	0.404281	0.0407451	0.032459	0.0509608	0.0385066	EPS15	1.72265e-08	0.182705	0.466512	0.40144	0.745042	0.65642	PDHX	0.000103973	0.231402	0.313965	0.269459	0.45624	0.388628	PHLDA1	0.00111994	1.96228	0.085389	0.0225094	0.112975	0.0289919	ARHGAP32	1	0.613438	0.223404	0.141404	0.30226	0.197569
ERMP1	1	0.258453	0.0632518	0.054916	0.0851233	0.0711617	HCN4	1.72949e-08	1.59643	0.0857807	0.02704	0.111776	0.0369637	TUFT1	0.00010802	1.40564	0.0715332	0.0259452	0.0872495	0.0329324	PKIG	0.0011402	0.260575	0.351044	0.283901	0.510816	0.426407	IL3RA	1	1.17186	0.143617	0.0631895	0.194834	0.0864765
AC020909.2	1	0.080191	0.223128	0.21655	0.339722	0.321354	GJA5	1.74846e-08	0.957004	0.117684	0.0588267	0.169472	0.0872991	SHROOM3	0.000115624	0.253752	0.290283	0.247124	0.441782	0.370528	TBRG1	0.00114275	0.388323	0.250474	0.185463	0.344465	0.263177	UBXN4	1	0.333496	0.37766	0.286242	0.526485	0.417824
SLC4A7	1	0.118766	0.162127	0.154652	0.237456	0.218691	AGO4	1.78816e-08	0.287438	0.310374	0.25264	0.462097	0.378622	KIAA0232	0.000126043	0.165091	0.422607	0.378914	0.683231	0.609355	PIK3R1	0.00116337	0.20645	0.437065	0.366131	0.713786	0.618615	PPHLN1	1	0.373391	0.297872	0.207598	0.386125	0.298075
RORB-AS1	1	0.308209	0.0356228	0.0271749	0.0459046	0.0370746	SAMD5	1.79635e-08	0.370105	0.25206	0.194347	0.384142	0.297221	ATP11B	0.000127102	0.255381	0.281006	0.236396	0.4116	0.344825	SNRPB2	0.00116502	1.21312	0.109424	0.0465254	0.145859	0.0629142	PLXND1	1	2.87139	0.0904255	0.0103456	0.105569	0.0144265
LINC00909	1	0.181699	0.0721769	0.0636913	0.0941934	0.083047	SIK3	2.11981e-08	0.137508	0.627509	0.554187	1.1121	1.01099	SPATS2L	0.000129574	0.225434	0.356934	0.324393	0.595407	0.509275	MAPRE2	0.00118493	0.175407	0.567995	0.50452	1.09204	0.967025	HDAC8	1	0.319088	0.37234	0.28285	0.550125	0.440967
AC064807.1	1	0.16099	0.0629414	0.0543499	0.0830614	0.074291	MFSD14C	2.13846e-08	0.295458	0.30319	0.24592	0.438568	0.357351	SPIRE1	0.000142868	0.188718	0.361572	0.317842	0.550755	0.483224	PNRC2	0.00119013	1.01532	0.122707	0.0598119	0.158402	0.0783641	SPOCK1	1	0.264986	0.457447	0.357201	0.716974	0.59667
IL26	1	0.941277	0.0176174	0.00934139	0.0227371	0.0118408	KANSL1	2.16625e-08	0.145361	0.594338	0.520107	1.02866	0.930064	FADS3	0.000147311	0.333859	0.219482	0.175891	0.306671	0.243316	XRCC6	0.0012026	0.417351	0.243517	0.181582	0.335484	0.25121	VPS36	1	0.495905	0.276596	0.196566	0.384955	0.272978
ERCC6	1	0.164961	0.0769887	0.0685035	0.0968885	0.0864199	AP002812.2	2.24219e-08	0.432847	0.220368	0.16304	0.320369	0.237328	PCA3	0.000164667	0.673048	0.140625	0.098726	0.236181	0.148128	SSBP1	0.00123613	0.768356	0.1537	0.0918638	0.204931	0.120312	AC073167.1	1	0.495465	0.212766	0.124834	0.247987	0.175905
EPHX2	1	0.130519	0.115871	0.107567	0.155034	0.141624	ZNF148	2.34622e-08	0.19327	0.437989	0.376853	0.689245	0.602828	RAB31	0.000168635	0.840801	0.0991211	0.0545211	0.137136	0.0765674	TMEM70	0.0012461	1.58634	0.0936116	0.0310474	0.119301	0.0397293	BBS9	1	0.544585	0.25	0.166774	0.345707	0.237013
ZNF720	1	0.131379	0.107179	0.0988866	0.145592	0.13292	WDSUB1	2.55682e-08	0.423514	0.231354	0.176267	0.341583	0.254687	ELL	0.000169832	0.541252	0.132324	0.0870171	0.170344	0.117056	GLUL	0.0012558	0.813596	0.142315	0.0796731	0.193698	0.110207	QRICH1	1	0.64238	0.228723	0.147371	0.312079	0.199935
ZNF571	1	0.291896	0.0474195	0.0391583	0.0621423	0.0507596	HERC2	2.70209e-08	0.158133	0.524403	0.461387	0.86778	0.777691	CACNA1E	0.000175718	0.715598	0.125244	0.0819106	0.204663	0.12463	ANXA7	0.00128911	0.403581	0.246047	0.183545	0.34042	0.257351	HIPK1	1	0.972687	0.154255	0.0731487	0.191617	0.0976397
DOK6	1	0.115006	0.197439	0.19164	0.300989	0.277926	ZFP36	2.79868e-08	0.53775	0.18783	0.13072	0.296402	0.204175	LDLR	0.000176786	1.25449	0.0805664	0.0365193	0.122354	0.0512838	OSER1	0.00128981	1.06193	0.120177	0.0579399	0.158635	0.0759845	CDH11	1	3.00871	0.0904255	0.0106031	0.119644	0.0148655
CCNY	1	0.084571	0.288941	0.28562	0.442618	0.417417	CTNNB1	2.87161e-08	0.32921	0.276357	0.220267	0.408573	0.325213	ARFGEF3	0.000177304	1.47477	0.0715332	0.0273379	0.10126	0.0364322	RAD23A	0.00130121	0.449814	0.234662	0.17382	0.333185	0.243937	SPART	1	1.01694	0.159574	0.0797167	0.211567	0.104549
IFT20	1	0.303944	0.0515328	0.0434044	0.0720196	0.0583384	ZMYND8	2.95614e-08	0.253658	0.343545	0.288107	0.525337	0.440635	OTUD7A	0.000178806	0.450073	0.177002	0.133749	0.264789	0.193827	RBM8A	0.00134419	1.08434	0.113852	0.0512739	0.146508	0.0690944	AHI1	1	0.207089	0.654255	0.546297	1.11192	0.963239
COPS7B	1	0.26169	0.0526193	0.044348	0.0688945	0.0574656	KIF9-AS1	2.99273e-08	0.278488	0.323262	0.269067	0.494482	0.407678	FASN	0.000180953	1.03178	0.0812988	0.0366741	0.100575	0.0491916	MYL6	0.00135035	0.174024	0.531942	0.473381	0.89145	0.790151	ZFYVE9	1	0.503266	0.271277	0.186993	0.378366	0.266941
PHF7	1	0.13384	0.0935196	0.0849217	0.124387	0.113366	NFATC3	3.05745e-08	0.334707	0.271709	0.21552	0.396762	0.31461	DNAJB5	0.000217538	1.40705	0.0690918	0.0251199	0.084855	0.0319972	AKIRIN2	0.00143879	1.06863	0.118912	0.0570268	0.15311	0.0729982	RAC1	1	0.876354	0.18617	0.107405	0.266404	0.145122
LIAS	1	0.24116	0.0599922	0.0518022	0.0794926	0.0672559	CEP112	3.05745e-08	0.324011	0.275724	0.218133	0.405327	0.323795	UBR1	0.000217675	0.20802	0.330811	0.288389	0.497223	0.430458	PSMD7	0.00146358	0.514799	0.200506	0.138115	0.266064	0.186216	ABI1	1	0.529327	0.244681	0.161923	0.324908	0.225122
CLDN5	1	1.5163	0.0128056	0.00462351	0.0185996	0.00650209	TFB1M	3.11632e-08	0.412816	0.226917	0.170133	0.321437	0.241449	PJA2	0.000223526	0.265356	0.271729	0.230154	0.396635	0.329998	DPM1	0.00147153	0.647379	0.177103	0.116702	0.243541	0.155486	CLOCK	1	0.439765	0.31383	0.231724	0.467487	0.344657
SHPRH	1	0.0667188	0.313931	0.309209	0.481837	0.460061	KCNK13	3.18765e-08	0.835208	0.129939	0.0723733	0.19078	0.106933	CLCF1	0.00023073	1.93651	0.0588379	0.0150616	0.0880506	0.023003	INO80D	0.00147153	0.228345	0.434535	0.373299	0.69448	0.592817	CSNK1A1	1	0.190887	0.728723	0.632325	1.35649	1.18838
AC023983.2	1	0.490961	0.0303454	0.022174	0.0399409	0.02842	ARHGAP44	3.20542e-08	0.398509	0.226706	0.16896	0.330647	0.250842	HSPB7	0.000237468	0.101221	0.666748	0.633724	1.31426	1.22521	COX7A2L	0.00156659	0.738876	0.154333	0.0928226	0.208361	0.124851	ZMIZ1	1	0.419179	0.31383	0.230006	0.44671	0.334072
MFHAS1	1	0.177941	0.0790066	0.0707681	0.110937	0.0980647	LIN7A	3.29601e-08	0.398823	0.231143	0.174027	0.343767	0.26074	GYS1	0.000238468	0.3629	0.193359	0.14974	0.263849	0.205168	PPP1CC	0.00159285	0.562519	0.180898	0.118208	0.241838	0.163753	PHLPP1	1	0.683926	0.196809	0.114832	0.25797	0.160579
AL080276.2	1	0.493765	0.0281723	0.0200038	0.0359662	0.0255421	MAP3K13	3.62692e-08	0.314009	0.277203	0.219093	0.413661	0.33275	CENPN	0.000244222	1.80401	0.0620117	0.0184144	0.0805662	0.0230723	NPC2	0.00163625	1.39036	0.0967742	0.0349283	0.129122	0.0492561	MYO1E	1	0.562321	0.234043	0.150848	0.320556	0.217084
FNBP4	1	0.0631619	0.362204	0.364691	0.574314	0.549714	CA3	3.65274e-08	0.714601	0.146841	0.08976	0.208921	0.127311	MYO1C	0.00026832	0.519925	0.13916	0.0954248	0.182018	0.126941	COPZ1	0.00165995	0.820728	0.137255	0.0753812	0.181351	0.102673	ZHX3	1	0.683056	0.207447	0.125735	0.28053	0.174727
SCN1B	1	0.275036	0.0619325	0.0540668	0.0886319	0.0732481	RNF180	3.75263e-08	0.238084	0.349884	0.291573	0.524861	0.445015	DAB1	0.000272114	0.211271	0.342529	0.305462	0.580881	0.501751	TCEAL4	0.00166363	0.716418	0.147375	0.0848781	0.192388	0.117088	RBM25	1	0.377103	0.308511	0.219618	0.398222	0.306623
PHTF2	1	0.097014	0.177959	0.170221	0.253646	0.23715	CASC4	3.77049e-08	0.298577	0.294105	0.237707	0.430533	0.350047	MAP2	0.000281928	1.76397	0.060791	0.0174344	0.079072	0.0232816	KLF9	0.0016683	0.799916	0.13599	0.0736462	0.175348	0.100717	SEC24D	1	0.550597	0.255319	0.174759	0.366235	0.250042
MGME1	1	0.188913	0.0762903	0.0682204	0.102571	0.0899821	HIPK3	3.7798e-08	0.192456	0.428903	0.370507	0.67632	0.591858	GBF1	0.000282234	0.150805	0.42334	0.381699	0.671842	0.60516	ATRAID	0.00169082	1.30654	0.101202	0.0396311	0.1348	0.0544979	DOCK1	1	0.50535	0.244681	0.162653	0.328652	0.231532
FABP4	1	0.348854	0.0537059	0.0459521	0.0769104	0.0603906	FAM168A	3.94128e-08	0.229067	0.366998	0.309333	0.563457	0.480735	NDE1	0.000294514	0.927409	0.0996094	0.0571001	0.143839	0.0756311	RCHY1	0.00172173	0.529177	0.192916	0.130856	0.256387	0.177663	ARHGAP42	1	0.726294	0.212766	0.136081	0.313742	0.189643
MTF2	1	0.112932	0.153589	0.146065	0.215125	0.198927	SOCS3	4.017e-08	1.88951	0.0796535	0.0225067	0.121341	0.0327497	RBM28	0.000301329	0.268887	0.24585	0.202455	0.340828	0.282873	PGM1	0.00172279	0.264808	0.342821	0.279061	0.516623	0.42999	DACH1	1	1.61049	0.117021	0.0382056	0.163035	0.053392
RMND1	1	0.153416	0.104851	0.0969051	0.14533	0.130669	PLIN2	4.0519e-08	0.566422	0.170294	0.1128	0.253459	0.171159	CERS6	0.000328852	0.0869342	0.657715	0.62315	1.25713	1.18361	CSTB	0.00174297	1.18016	0.108159	0.0467081	0.145423	0.0641757	MARCH6	1	0.268502	0.441489	0.35059	0.647518	0.537557
ZBTB20	1	-0.0394175	0.858207	0.910077	2.27545	2.33847	ATR	4.19375e-08	0.350735	0.249736	0.192587	0.358693	0.281282	THRB	0.000337798	0.227333	0.30835	0.269253	0.481021	0.410895	CCT4	0.00174297	0.698047	0.160025	0.0988494	0.216425	0.133406	ZNF423	1	2.44041	0.0957447	0.0168276	0.126047	0.0232219
GLP1R	1	0.290472	0.042142	0.034063	0.0574795	0.0469972	FAM172A	4.23111e-08	0.184991	0.443059	0.384533	0.704421	0.619648	FLRT2	0.000337798	0.899183	0.0983887	0.0561201	0.148592	0.0796738	MRPL15	0.00177755	0.40909	0.247944	0.188065	0.347693	0.261847	NEDD9	1	1.19449	0.138298	0.0590255	0.194533	0.0849994
POLE2	1	0.147192	0.0806364	0.0723721	0.115473	0.104273	TOM1L1	4.24075e-08	0.379153	0.249947	0.19488	0.36803	0.282975	SPEN	0.000339813	0.340694	0.200684	0.15825	0.276064	0.217997	MCL1	0.00180512	0.770752	0.147375	0.0863391	0.191117	0.112016	GIGYF2	1	0.361963	0.37766	0.298991	0.571465	0.44466
PTPRM	1	0.00211285	0.612806	0.644273	1.22204	1.22025	PPP3CA	4.52699e-08	0.546696	0.180013	0.123413	0.264683	0.181198	SRRM2	0.000342874	0.176783	0.353271	0.311136	0.5402	0.477901	GPR22	0.00184408	0.804384	0.139785	0.0785316	0.189597	0.108565	NUP98	1	0.344943	0.356383	0.272462	0.510004	0.401547
DPH6	1	0.0608603	0.352891	0.353463	0.580784	0.556794	GLG1	4.52699e-08	0.22693	0.366153	0.3088	0.553687	0.4731	VEGFA	0.000364419	0.254044	0.247803	0.205189	0.345275	0.289528	DLD	0.00191952	0.587043	0.177103	0.115925	0.233313	0.155318	YME1L1	1	0.453371	0.281915	0.198669	0.378176	0.276195
SGCE	1	0.108208	0.181529	0.174656	0.26642	0.247168	LINC01725	4.52699e-08	0.573087	0.1779	0.122133	0.26754	0.179834	MAP3K3	0.000371399	0.319121	0.225342	0.184866	0.331082	0.265381	VWC2	0.00192481	0.235368	0.380139	0.314629	0.610057	0.518224	LINC02237	1	2.28999	0.101064	0.0230951	0.149879	0.0306468
FASTKD1	1	0.0979144	0.186263	0.178996	0.267551	0.249995	SOS1	4.77551e-08	0.217122	0.379252	0.31936	0.587236	0.505188	AAK1	0.000374436	0.119811	0.527344	0.486924	0.904522	0.832438	ACADVL	0.00202353	0.178009	0.509171	0.439184	0.860519	0.760632	NUP153	1	0.5471	0.25	0.170036	0.343465	0.235065
CDC42BPA	1	0.0240333	0.525572	0.546896	0.946098	0.930468	AP000462.1	4.78785e-08	0.409912	0.236848	0.182293	0.386589	0.290974	KANK2	0.00037961	0.256595	0.274414	0.234539	0.407049	0.340725	UTY	0.00206013	0.298956	0.278305	0.211259	0.433619	0.352464	CYSTM1	1	0.33323	0.356383	0.275639	0.524705	0.416488
TTC37	1	0.0859487	0.216608	0.209568	0.3163	0.298006	KIAA0319L	5.01166e-08	0.23996	0.346292	0.28736	0.515221	0.436274	ATP11A	0.000381812	0.181937	0.371094	0.333471	0.587703	0.518072	HAND2-AS1	0.00207049	0.165605	0.545225	0.480276	0.92268	0.822621	BORCS5	1	0.927027	0.159574	0.0806611	0.201958	0.106218
BEST3	1	0.55594	0.0261544	0.018211	0.0361868	0.0246148	NCOR1	5.38751e-08	0.186031	0.442003	0.38224	0.68377	0.601049	HNRNPC	0.000387207	0.185301	0.347412	0.30572	0.528848	0.465104	MECOM	0.00209536	0.892189	0.129032	0.0684869	0.180438	0.097219	MRPS27	1	0.53237	0.234043	0.151363	0.310604	0.214757
MPPE1	1	0.137918	0.110982	0.103133	0.149944	0.136274	SYN3	5.66454e-08	0.432495	0.217832	0.16224	0.317537	0.235288	RNF217	0.000407696	0.489305	0.152344	0.11059	0.212894	0.151659	JUND	0.00212022	1.20141	0.110689	0.0506803	0.151188	0.065744	ZNF704	1	0.416411	0.31383	0.234643	0.467356	0.350183
CCNJ	1	0.641147	0.021265	0.0133044	0.0256471	0.016445	CNTNAP5	5.66454e-08	0.574303	0.172829	0.116693	0.253116	0.169996	PSD3	0.000426785	0.0547911	0.811523	0.797803	1.99208	1.91785	PERM1	0.00212384	0.70732	0.150538	0.0893069	0.192832	0.118102	EZH1	1	0.642517	0.202128	0.121743	0.256753	0.164475
ATAD5	1	0.199415	0.0599146	0.0518966	0.0805033	0.0701105	ATP5IF1	5.83119e-08	0.225559	0.366998	0.307253	0.575967	0.492604	MTMR3	0.000435673	0.212168	0.303223	0.261722	0.442876	0.382308	PPIF	0.00214089	1.36871	0.0980392	0.0374852	0.127689	0.0494458	PRKCA	1	0.693347	0.228723	0.154969	0.35841	0.221647
KIAA1147	1	0.265948	0.0555685	0.0476505	0.0736783	0.0612746	FOXN3	5.8727e-08	0.152412	0.536446	0.47552	0.905352	0.814587	AFG3L2	0.000440483	0.192746	0.32373	0.280033	0.484141	0.423594	HRC	0.00214527	0.855362	0.135357	0.075016	0.177648	0.0981909	LTBP4	1	0.981543	0.154255	0.0762825	0.203766	0.103195
AL136531.2	1	0.188472	0.0744276	0.066522	0.0970936	0.085203	SP100	5.92926e-08	0.513317	0.186774	0.130667	0.267513	0.187422	STARD9	0.0004485	0.353468	0.201172	0.160004	0.292261	0.228753	HLA-A	0.00216012	0.890599	0.132195	0.0717743	0.189399	0.10216	AL138828.1	1	0.412094	0.329787	0.260614	0.555958	0.41782
ZNF569	1	0.234535	0.0606131	0.0527458	0.0819097	0.0696198	PDE4D	6.38593e-08	0.119952	0.721741	0.633013	1.40386	1.29186	DOPEY1	0.000460352	0.267025	0.261963	0.222314	0.388198	0.322604	AMOTL2	0.00216584	1.37205	0.100569	0.0404073	0.128913	0.0498043	CRBN	1	0.739529	0.196809	0.117922	0.26693	0.159874
UNC45A	1	0.216602	0.0593714	0.0514248	0.0783269	0.0674073	APPL2	6.73981e-08	0.373858	0.247412	0.192853	0.354149	0.273302	KPNA4	0.000474205	0.334024	0.203369	0.161397	0.281658	0.223445	HMGB2	0.00217837	1.22818	0.104364	0.0439229	0.137947	0.0588838	KLHL29	1	2.22107	0.101064	0.0236531	0.150792	0.0323422
PLPP3	1	0.117278	0.177183	0.170881	0.268074	0.247144	SGCD	6.73983e-08	0.101847	0.955419	0.886507	2.78578	2.59589	AC017101.1	0.000487718	0.341976	0.212158	0.172435	0.313408	0.247266	STMP1	0.00217839	0.475969	0.212524	0.152589	0.296423	0.213123	PAPOLA	1	0.4073	0.303191	0.221077	0.414491	0.31254
HLF	1	0.142264	0.0804036	0.0722778	0.108353	0.0981779	RFX3-AS1	6.89233e-08	0.235274	0.340587	0.281493	0.519825	0.441603	UBR4	0.000493767	0.296156	0.215332	0.172951	0.293677	0.239176	AC024230.1	0.00222088	1.19963	0.101834	0.0409552	0.134662	0.0586301	USP47	1	0.219893	0.531915	0.433312	0.829051	0.711848
RCOR3	1	0.0668079	0.298564	0.293923	0.455098	0.434504	PLEKHA5	6.95516e-08	0.0953882	0.923938	0.861067	2.37743	2.22532	ARID1A	0.000493767	0.308253	0.229004	0.188786	0.328031	0.264924	MMADHC	0.00223304	0.976404	0.12081	0.0603598	0.156209	0.0793923	CLSTN2	1	0.549559	0.265957	0.191586	0.439631	0.300369
USP40	1	0.0847237	0.195809	0.188243	0.283085	0.26694	FBXL20	7.06538e-08	0.235647	0.346081	0.287147	0.520975	0.442467	AC092687.1	0.00052238	0.685678	0.109131	0.0671584	0.137215	0.0853086	ECHDC3	0.00225712	0.592155	0.175206	0.114601	0.230393	0.152831	FABP4	1	1.31276	0.12766	0.0495815	0.170512	0.0686394
RP9	1	0.213751	0.0572759	0.0493489	0.0729156	0.0628746	LYPLAL1	7.10882e-08	0.237967	0.36404	0.3104	0.562407	0.476887	HEG1	0.000524186	0.23664	0.313477	0.27797	0.501092	0.425287	ECHS1	0.00226598	1.32537	0.0993042	0.0390375	0.134214	0.0535579	NCOA3	1	0.38936	0.324468	0.242627	0.464376	0.354536
LPGAT1	1	0.0900254	0.233372	0.228817	0.35047	0.329269	NFIC	7.27091e-08	0.224342	0.361082	0.304213	0.545938	0.467315	ARID4A	0.000530777	0.380204	0.206055	0.167535	0.307075	0.235934	EEF1B2	0.00238184	1.12655	0.106894	0.0465254	0.138194	0.0632943	ERICH1	1	0.809659	0.159574	0.0792445	0.183516	0.104699
HNRNPLL	1	0.108876	0.166473	0.159464	0.236909	0.219688	MTMR14	7.28433e-08	0.491298	0.193957	0.138613	0.270164	0.19219	PLEC	0.000547301	0.540266	0.129883	0.0878939	0.170705	0.117384	ADRM1	0.00250018	1.21889	0.103732	0.0436946	0.136138	0.0584867	ATXN3	1	0.76478	0.202128	0.125134	0.294728	0.17346
LINC02268	1	0.213068	0.0589057	0.050953	0.0822246	0.0709352	TP53BP1	7.41016e-08	0.413313	0.222058	0.16688	0.311974	0.234261	ERO1A	0.00057948	0.793665	0.100586	0.0591118	0.139165	0.080281	HDDC2	0.0025365	0.798829	0.137887	0.0779381	0.17856	0.102639	CCDC129	1	0.981194	0.148936	0.0705302	0.189804	0.0961469
MMS19	1	0.121325	0.14125	0.133704	0.194885	0.179166	OPCML	7.44781e-08	0.833989	0.130573	0.0750933	0.190508	0.106871	LUC7L	0.000589636	0.273399	0.216309	0.173157	0.29024	0.240135	EMC6	0.00257187	1.24047	0.103099	0.0433294	0.137964	0.0583913	MGLL	1	1.31933	0.132979	0.0549474	0.185183	0.0742067
DLEU2	1	0.0976141	0.215289	0.209379	0.321241	0.300225	ASRGL1	7.78216e-08	0.634745	0.151912	0.09536	0.226469	0.145859	AGTR1	0.000590747	0.654695	0.127686	0.0873781	0.191274	0.121499	UBA3	0.00261904	0.451852	0.206199	0.144736	0.279187	0.204115	SENP7	1	0.3669	0.287234	0.199056	0.362267	0.280918
RBM48	1	0.232991	0.0545596	0.0466126	0.06938	0.0590333	TRDN-AS1	7.93227e-08	0.135693	0.689626	0.606507	1.32327	1.20448	OSMR	0.000617985	0.521906	0.140381	0.0993965	0.196503	0.136855	CCDC59	0.00263864	1.15671	0.106262	0.0463428	0.136212	0.0610961	CYB5R4	1	1.36401	0.12234	0.0446448	0.155674	0.0604797
PUS7L	1	0.0855034	0.107722	0.0990753	0.146342	0.137921	BMPR2	7.96352e-08	0.195404	0.421931	0.3632	0.664803	0.580591	TMEM263	0.000663465	0.371114	0.184814	0.144066	0.254302	0.196622	TBX20	0.00266739	0.162741	0.558507	0.488586	0.992997	0.88707	TOP1	1	0.332329	0.361702	0.27727	0.52428	0.416411
E2F5	1	0.244891	0.0568879	0.0490659	0.0746926	0.0630315	SNAP23	8.16665e-08	0.189914	0.452778	0.394933	0.739608	0.648383	ANXA5	0.000665067	0.633919	0.117432	0.0762882	0.158122	0.101898	TMED9	0.00267077	1.00585	0.113852	0.0536481	0.151253	0.0753205	ST7L	1	0.57792	0.234043	0.155484	0.323909	0.216996
GNA13	1	0.150182	0.0845945	0.0767126	0.113557	0.10233	CACNA2D2	8.3208e-08	1.41493	0.0895838	0.0335467	0.11661	0.043732	ADAM9	0.000681082	0.22643	0.292969	0.255119	0.445468	0.380763	TMEM176B	0.00267821	0.563545	0.178368	0.118437	0.254995	0.17254	AP000311.1	1	0.357773	0.367021	0.29062	0.581907	0.454103
VPS26B	1	0.35409	0.0401242	0.0323646	0.0524824	0.0410603	NFE2L2	8.33836e-08	0.225857	0.365519	0.309067	0.553799	0.473547	ST5	0.000681681	0.177311	0.38916	0.360912	0.646694	0.571905	DYNLRB1	0.00270627	0.863014	0.130297	0.0705415	0.173509	0.0953959	HNRNPA3	1	0.505156	0.271277	0.197081	0.387051	0.27271
CNOT6	1	0.240136	0.0537059	0.0458577	0.0706174	0.0597893	SLTM	8.44605e-08	0.228372	0.362772	0.30704	0.541605	0.462313	TSPYL2	0.000705322	0.342209	0.183838	0.142002	0.252392	0.199095	EIF2S2	0.00272052	0.681755	0.155598	0.0957903	0.206306	0.128613	SLC38A11	1	4.64055	0.0797872	0.00266152	0.0948484	0.00380264
AL080248.1	1	0.299272	0.0357004	0.0278354	0.0442146	0.0359315	SNX1	8.62393e-08	0.281754	0.304247	0.250187	0.442977	0.364389	PFDN1	0.000711078	0.288282	0.222656	0.181049	0.306978	0.251377	QSOX1	0.00275477	0.463247	0.206199	0.14574	0.28252	0.204926	PTPN11	1	0.395226	0.281915	0.196995	0.370081	0.281399
UBE2E1	1	0.0979322	0.162825	0.155218	0.234849	0.219436	SGMS1	8.69813e-08	0.195749	0.422142	0.367307	0.65992	0.57619	VPS45	0.000713355	0.217015	0.307129	0.269872	0.459925	0.395693	NR0B2	0.00282469	1.66485	0.0860215	0.0265729	0.116326	0.0366866	KMT2C	1	0.235112	0.521277	0.43885	0.840557	0.714156
AC100803.3	1	0.180586	0.103609	0.0963389	0.152507	0.134563	ANKRD11	8.72657e-08	0.207153	0.397845	0.343413	0.616167	0.533752	INKA2	0.000720182	0.608437	0.115234	0.0739155	0.151109	0.0991132	PROX1	0.00287567	0.341103	0.273877	0.215277	0.395444	0.312178	PLSCR4	1	1.94388	0.106383	0.0294484	0.156927	0.040788
NUDT8	1	0.10455	0.0871556	0.0788828	0.118449	0.110169	LUZP1	8.92149e-08	0.246631	0.337207	0.280267	0.507695	0.427919	AC002066.1	0.000723947	0.232263	0.306641	0.270955	0.503168	0.428347	REEP5	0.00299882	0.364216	0.246679	0.185736	0.33892	0.263304	GBE1	1	0.204028	0.553191	0.482636	1.05989	0.920111
TGFB1	1	0.140275	0.10943	0.101812	0.153817	0.139565	FAF1	8.96457e-08	0.138349	0.625819	0.556587	1.11365	1.01182	USP53	0.000734139	0.10751	0.578857	0.550575	1.07744	1.00007	NDUFA2	0.00302937	1.30109	0.0986717	0.0394941	0.135343	0.0549249	HGSNAT	1	0.481558	0.297872	0.223439	0.453542	0.324828
MXD4	1	0.311698	0.0479627	0.0402906	0.0647151	0.0521405	MIA2	8.97162e-08	0.284326	0.298965	0.243573	0.438472	0.360041	RUSC2	0.000735196	0.392868	0.185059	0.145613	0.264426	0.201391	KLHDC8B	0.00307584	1.10027	0.104997	0.045521	0.131722	0.0614392	YBX3	1	0.43397	0.276596	0.19193	0.386727	0.286264
SDK1	1	0.068886	0.3078	0.305435	0.498419	0.475179	B3GAT2	9.0946e-08	0.393799	0.219945	0.162507	0.330473	0.25153	MAFK	0.000737689	0.465803	0.148926	0.107959	0.195669	0.141678	RSL24D1	0.00318295	1.65393	0.0847565	0.0257054	0.108088	0.0343473	POLR2A	1	1.10416	0.132979	0.0546469	0.148685	0.0691644
ADORA1	1	0.287969	0.0500582	0.0423665	0.066308	0.0543099	GSTK1	9.8285e-08	0.260295	0.329178	0.275093	0.487589	0.407096	PPP2R2B	0.000738262	0.560249	0.139893	0.100325	0.214641	0.145566	EMC2	0.00336678	0.486394	0.195446	0.135284	0.26402	0.188459	HCFC2	1	0.720458	0.191489	0.115475	0.256746	0.15582
ELMO1-AS1	1	0.356561	0.0402018	0.032459	0.0577478	0.0451024	AFAP1	9.91302e-08	0.622345	0.157828	0.102293	0.217569	0.141336	HIVEP2	0.000755303	0.234837	0.286865	0.248104	0.44038	0.374227	NAV2-AS2	0.00341704	0.747889	0.146743	0.0888047	0.195803	0.116596	FRYL	1	0.259935	0.43617	0.344838	0.644149	0.537945
PAQR3	1	0.120868	0.144121	0.136913	0.207924	0.191214	NNT-AS1	1.01072e-07	0.252707	0.333826	0.279893	0.500218	0.419843	TAOK3	0.000809977	0.190633	0.349609	0.311601	0.544862	0.47742	DNAJB9	0.00342749	1.41925	0.0929791	0.0341065	0.122953	0.0459731	IL6R	1	0.987349	0.154255	0.0773557	0.205247	0.103528
CKMT2-AS1	1	0.068323	0.271168	0.265711	0.411691	0.392649	CHRM2	1.03283e-07	0.121463	0.844496	0.76032	2.01555	1.8528	HBEGF	0.00083517	2.02516	0.0537109	0.0129984	0.0668593	0.0164259	MRPS33	0.00358401	1.14934	0.105629	0.047119	0.143813	0.0648353	SMG1	1	0.271868	0.441489	0.359519	0.669083	0.554166
ALG6	1	0.341609	0.0438494	0.0362333	0.0595012	0.046956	ITPK1	1.08569e-07	0.349692	0.248679	0.19328	0.354654	0.278315	CRISPLD2	0.000843092	0.817882	0.090332	0.0494146	0.11777	0.0668078	ANXA11	0.00366946	0.269887	0.321316	0.257465	0.46112	0.382445	PRKD1	1	0.788435	0.170213	0.0920798	0.232044	0.134347
AC007389.3	1	0.512054	0.0259992	0.0183053	0.0358845	0.0251631	G0S2	1.14389e-07	0.429136	0.222058	0.167147	0.343826	0.255362	RAB11FIP3	0.000850534	0.353808	0.18457	0.144014	0.251492	0.196796	SLIRP	0.00373572	0.461328	0.209361	0.150854	0.292152	0.212195	CHIC2	1	0.78533	0.154255	0.0740932	0.166993	0.0968926
GSR	1	0.155178	0.076135	0.0683148	0.10056	0.0903048	TGFBR3	1.14389e-07	0.330602	0.257976	0.201867	0.379261	0.30159	BAG3	0.000873713	0.577583	0.12793	0.087636	0.171381	0.11484	PAIP2	0.00373793	0.488531	0.201139	0.142864	0.280311	0.199792	HIF1A	1	0.219311	0.489362	0.390728	0.753734	0.64744
ABLIM3	1	0.0743008	0.266046	0.261936	0.407218	0.386778	AC079447.1	1.16901e-07	0.343125	0.244876	0.18784	0.362444	0.285726	CAP2	0.000898795	0.153476	0.418701	0.38892	0.6932	0.623244	CHTOP	0.00386452	0.633792	0.172043	0.11483	0.235566	0.151818	FNBP1L	1	0.610319	0.212766	0.133162	0.284637	0.186452
AC009955.2	1	0.415609	0.0339154	0.0262314	0.0438955	0.0329086	AC027117.2	1.18187e-07	0.720779	0.143883	0.0890667	0.2015	0.122264	ITGB1BP2	0.000906704	0.776036	0.0888672	0.047764	0.109473	0.0639292	MIR4458HG	0.00397344	0.981662	0.116382	0.0583052	0.163626	0.0828598	RALGAPA1	1	0.247242	0.494681	0.4088	0.779842	0.657021
MOGS	1	0.204994	0.0734963	0.0659558	0.0981305	0.0851324	AUH	1.20624e-07	0.249761	0.32791	0.272693	0.484653	0.407611	UBE2G1	0.000933811	0.256704	0.250977	0.212617	0.361519	0.302591	HSF2	0.00407401	0.383814	0.240354	0.182449	0.331872	0.25435	TTC19	1	0.279183	0.367021	0.274565	0.49454	0.407529
AC092839.1	1	0.108281	0.115949	0.108039	0.161611	0.149925	LGR6	1.2125e-07	0.796077	0.128671	0.0730667	0.181818	0.104712	SLC25A33	0.000940423	0.44442	0.150879	0.11028	0.20607	0.151437	ACADM	0.00413971	0.269322	0.328906	0.27066	0.48326	0.400965	SENP5	1	0.438948	0.292553	0.213136	0.406313	0.299727
RUNDC3B	1	0.187873	0.0670547	0.0594452	0.0948503	0.083269	LINC02248	1.2125e-07	0.110775	0.905134	0.826933	2.28535	2.11645	SRSF7	0.000946734	0.293411	0.217773	0.178161	0.302156	0.246551	NR2F2-AS1	0.00420263	0.185875	0.471221	0.412428	0.809611	0.711743	NOTCH2	1	0.875287	0.164894	0.0877012	0.215907	0.117701
SLC25A42	1	0.140307	0.0918122	0.0841668	0.122107	0.110791	PRRX1	1.21884e-07	0.602301	0.15973	0.104267	0.232789	0.153339	RABEP1	0.000948279	0.186945	0.322266	0.283437	0.481031	0.422569	LRP1B	0.00420522	0.283881	0.334598	0.281344	0.643592	0.528632	ACTR2	1	0.560712	0.25	0.174072	0.352233	0.238802
POLM	1	0.102558	0.158867	0.151821	0.222405	0.207143	SPIDR	1.25809e-07	0.232338	0.342911	0.285387	0.521696	0.444096	AP002518.2	0.000950618	0.547356	0.114014	0.0729355	0.140519	0.0961536	MRPS25	0.00422356	0.215185	0.394687	0.333212	0.583806	0.502911	DDX21	1	0.866357	0.170213	0.0940116	0.227489	0.124785
EXD2	1	0.210793	0.058052	0.0503869	0.0759991	0.065668	ROBO1	1.25907e-07	0.511831	0.187408	0.133013	0.292794	0.205345	AC007376.2	0.000969655	0.489907	0.143555	0.103678	0.203864	0.145166	CCDC107	0.00427348	0.400759	0.227704	0.169117	0.308428	0.233621	SRGAP2B	1	1.38222	0.12234	0.0462331	0.166486	0.0638685
ITFG2-AS1	1	0.266185	0.0464882	0.0388753	0.059952	0.049851	ENAH	1.27604e-07	0.149295	0.492288	0.424053	0.804189	0.72513	SCYL2	0.00098135	0.351755	0.177002	0.136277	0.23956	0.187727	SMDT1	0.00429244	1.39257	0.0910816	0.0331933	0.118307	0.0450614	DPYSL2	1	0.611739	0.207447	0.129556	0.278996	0.182577
RASSF4	1	0.115245	0.127823	0.1204	0.175382	0.161917	RNF111	1.2959e-07	0.187806	0.421931	0.362613	0.656252	0.576149	MROH1	0.00101047	0.272489	0.232666	0.192345	0.327591	0.271209	ZFP36L1	0.00432012	0.636039	0.15623	0.0979363	0.213232	0.13721	KCNE4	1	2.8087	0.0904255	0.0146383	0.132644	0.0189315
ACYP1	1	0.146179	0.0780753	0.0702963	0.106705	0.0964231	VWA8	1.32945e-07	0.137807	0.659624	0.581813	1.19173	1.08316	RAI14	0.00101975	0.872188	0.090332	0.050343	0.126225	0.0689591	DAD1	0.00432441	1.09258	0.108159	0.0505433	0.15166	0.0711166	EPAS1	1	0.881801	0.154255	0.0761537	0.193116	0.104802
FAM69C	1	0.662402	0.0191696	0.011606	0.0246141	0.0155518	SMAD7	1.36765e-07	1.04823	0.104796	0.04944	0.13848	0.0669636	GNAS	0.00102271	0.183479	0.339844	0.302264	0.518743	0.456794	PLIN2	0.00445442	0.549918	0.178368	0.120491	0.266535	0.182059	CD2AP	1	0.623137	0.191489	0.111955	0.236454	0.15352
GMPR	1	0.0740329	0.295848	0.295056	0.456236	0.433414	HMG20A	1.36803e-07	0.250533	0.333615	0.27888	0.489352	0.411343	RBM23	0.00105502	0.281576	0.210938	0.169598	0.28619	0.235446	NUDT8	0.00449609	0.804024	0.136622	0.0795818	0.190706	0.109227	GPR176	1	3.14368	0.0851064	0.00905774	0.106469	0.012047
HP	1	0.1978	0.0894839	0.0827515	0.156065	0.13607	NALCN	1.37279e-07	0.171963	0.453623	0.393173	0.722162	0.641015	PDZD2	0.00106783	0.0605109	0.759033	0.742869	1.74148	1.66995	SNAPC1	0.00449763	0.706917	0.14611	0.0884851	0.198275	0.121469	TNS1	1	0.281435	0.409574	0.329212	0.613997	0.505179
AC024145.1	1	0.17592	0.0788514	0.0713342	0.104876	0.092837	NMNAT2	1.37883e-07	0.279984	0.295795	0.23888	0.464133	0.38226	UBE3A	0.00107332	0.191851	0.330566	0.293289	0.499085	0.436941	CHCHD3	0.00452223	0.139675	0.606578	0.539677	1.04511	0.948676	DYNC1I1	1	0.242116	0.489362	0.40777	0.799008	0.675564
FRK	1	0.17819	0.0762903	0.0687866	0.105607	0.0933363	PTPRS	1.37901e-07	0.432782	0.207902	0.15312	0.291984	0.216311	SBDS	0.0010863	0.346409	0.168457	0.126992	0.225337	0.177236	PRADC1	0.00454026	1.16514	0.103099	0.0455666	0.134792	0.0601065	KMT2A	1	0.45512	0.265957	0.185576	0.358523	0.261524
ABCD3	1	0.0812741	0.2461	0.240895	0.367433	0.347305	UBAP2	1.39164e-07	0.395136	0.215931	0.16032	0.303171	0.230536	AC016629.2	0.0011182	2.53734	0.0478516	0.00789189	0.0608268	0.010478	PALMD	0.00456888	0.202438	0.407337	0.339238	0.625718	0.543801	FABP5	1	1.78445	0.106383	0.0303499	0.146831	0.0426232
LINC02506	1	0.443463	0.0411331	0.0338743	0.0769057	0.0565539	HGSNAT	1.41048e-07	0.324171	0.267061	0.213173	0.388243	0.310112	SRF	0.00111892	1.09607	0.0725098	0.0323928	0.0898259	0.0420195	MIR99AHG	0.00466671	0.11249	0.751423	0.688065	1.50617	1.39319	ITM2B	1	0.346389	0.303191	0.21936	0.41675	0.327794
SEMA6A	1	0.143944	0.0925883	0.085016	0.126896	0.114846	PLA2R1	1.42299e-07	0.488779	0.179168	0.123307	0.248571	0.177138	VPS13A	0.0011486	0.113576	0.520996	0.482901	0.883726	0.816824	CYHR1	0.00475229	0.429137	0.212524	0.154461	0.293844	0.21824	SEPT9	1	0.892073	0.154255	0.077141	0.192259	0.103597
DCN	1	0.134384	0.160031	0.154841	0.251181	0.228841	MICAL2	1.4557e-07	0.309264	0.273188	0.219467	0.391374	0.31586	PTPDC1	0.00116359	0.271866	0.250977	0.214474	0.36546	0.302691	RASL11B	0.00477672	2.46967	0.0702087	0.0129212	0.0940315	0.0169757	SH3RF3	1	0.561111	0.223404	0.145525	0.30354	0.205734
UNC13D	1	0.145342	0.101281	0.0938856	0.140708	0.127223	MYRIP	1.46909e-07	0.415739	0.222692	0.16896	0.327066	0.24518	RCAN1	0.00118182	0.569148	0.135498	0.096869	0.193417	0.130366	TRAC	0.00485009	1.98182	0.0771664	0.0199982	0.110062	0.0278645	PTPRA	1	0.306333	0.367021	0.280404	0.519466	0.42009
IFI44L	1	1.02912	0.0134265	0.00594452	0.0182809	0.00895778	ITSN1	1.49486e-07	0.196444	0.407564	0.34896	0.631525	0.551131	OXSR1	0.00118688	0.378909	0.169922	0.1305	0.228647	0.175834	MRPL47	0.00485009	1.23724	0.101834	0.0450644	0.135975	0.0576782	ERRFI1	1	2.0443	0.106383	0.0313372	0.170597	0.0413595
CASD1	1	0.106811	0.108343	0.100491	0.150503	0.139763	NR3C2	1.52008e-07	0.153956	0.510458	0.444907	0.850994	0.764858	NEDD4L	0.00120631	0.147976	0.449707	0.426678	0.785386	0.708823	TUBE1	0.00489705	0.383596	0.251107	0.19537	0.354636	0.271838	AC098829.1	1	0.814253	0.164894	0.0873578	0.210486	0.119704
GSAP	1	0.0648162	0.16267	0.154463	0.226449	0.216501	AC098864.1	1.58253e-07	1.09169	0.10543	0.0505067	0.167562	0.078622	PPP1R10	0.00120631	0.460636	0.134277	0.0937742	0.167301	0.121572	PARM1	0.0049754	0.317655	0.27451	0.216464	0.410417	0.329308	NOC2L	1	1.16821	0.132979	0.056407	0.167912	0.0747162
ABHD10	1	0.257215	0.0447808	0.0372712	0.0579151	0.0484576	CCDC93	1.68562e-07	0.369774	0.240862	0.187413	0.343452	0.265799	GLS	0.001223	0.225852	0.29248	0.255584	0.44213	0.378061	TXNL1	0.0050063	0.290004	0.29475	0.234043	0.407045	0.332922	PPP2R5E	1	0.316738	0.335106	0.24413	0.448837	0.360363
CDH10	1	0.264363	0.0473419	0.0399132	0.0704989	0.058695	STRBP	1.68969e-07	0.225009	0.36573	0.3112	0.56603	0.48429	PLCL1	0.00124906	0.0957455	0.604004	0.582555	1.21912	1.14084	RABAC1	0.00505943	1.44723	0.0910816	0.0341978	0.134182	0.0492077	TRRAP	1	0.408348	0.319149	0.23769	0.457091	0.344411
ATRN	1	0.0906566	0.216143	0.210323	0.318493	0.299096	USP32	1.81844e-07	0.290754	0.291147	0.237387	0.426821	0.348914	GOLGA4	0.00132435	0.0736797	0.704834	0.677774	1.41843	1.34781	TCP1	0.00505943	1.13168	0.106894	0.0500868	0.141576	0.0646129	UBE2K	1	0.275489	0.425532	0.324404	0.601872	0.497249
AC009554.1	1	0.188148	0.0800931	0.0728439	0.103237	0.0906141	WDR60	1.82291e-07	0.185478	0.430805	0.374667	0.676569	0.594947	HSP90AA1	0.00137806	0.298159	0.205566	0.165626	0.289454	0.23541	ARPC3	0.00510601	0.689046	0.140417	0.0825495	0.180258	0.111807	HIVEP2	1	0.300026	0.345745	0.254132	0.474065	0.385053
ZEB1	1	0.0641984	0.323322	0.322325	0.510372	0.48816	FNBP1L	1.83881e-07	0.541703	0.176632	0.122987	0.249633	0.171488	B3GLCT	0.00142738	0.165534	0.398682	0.370815	0.668607	0.596129	CLK1	0.00513415	0.361504	0.242884	0.18423	0.329712	0.256632	DOCK9	1	0.871684	0.164894	0.0894183	0.227457	0.124307
LINC00309	1	0.492355	0.0218859	0.0144367	0.0276285	0.0196401	METTL15	1.87121e-07	0.257472	0.312698	0.258027	0.463965	0.388132	NEB	0.00143038	0.180904	0.375488	0.342188	0.668046	0.589317	IGFBP2	0.00515278	1.01473	0.110689	0.0534198	0.15128	0.0748717	CPLANE1	1	0.363692	0.345745	0.273406	0.527324	0.409821
PTN	1	0.539615	0.0242918	0.01689	0.034783	0.0239291	AC020637.1	1.89229e-07	1.29317	0.0999366	0.04592	0.187478	0.0765012	GADD45A	0.0014611	1.78512	0.0561523	0.0169701	0.0712689	0.0206789	SSR4	0.0051913	0.995706	0.113219	0.0562049	0.161225	0.0808528	NCL	1	1.22369	0.132979	0.0581241	0.169646	0.0726396
NAPEPLD	1	0.115653	0.0800931	0.0722778	0.106163	0.0979849	BAIAP2L2	1.92769e-07	0.84235	0.126558	0.0724267	0.185367	0.103386	PDGFC	0.00153083	0.313371	0.22583	0.190282	0.343652	0.276557	LINC01954	0.00523541	0.398427	0.219481	0.161401	0.2994	0.22715	AC022872.1	1	1.07529	0.143617	0.0682121	0.198314	0.0941151
SHTN1	1	0.0969831	0.167947	0.160879	0.237388	0.221954	RHD	1.9641e-07	1.17834	0.104162	0.0505067	0.148617	0.0656679	ARPC5	0.00156256	0.468589	0.13623	0.0967659	0.176652	0.127661	CIR1	0.00526418	0.739316	0.142948	0.0865218	0.192068	0.115053	TLK2	1	0.34063	0.329787	0.249238	0.454702	0.359076
EHHADH	1	0.154323	0.0841288	0.0766182	0.115588	0.103863	ANKRD10	2.01357e-07	0.247271	0.327699	0.273333	0.479269	0.403779	TPM1-AS	0.00165858	1.92967	0.0517578	0.0127921	0.0556766	0.0146145	ARPP19	0.00537071	0.450964	0.196711	0.139485	0.262604	0.192109	RBPMS	1	0.12252	0.776596	0.724104	1.6897	1.55213
TNRC6C	1	0.0626002	0.320993	0.318456	0.495393	0.474357	ZNF654	2.0661e-07	0.286616	0.286076	0.23168	0.420043	0.344361	ASXL1	0.00166045	0.25976	0.274658	0.240006	0.421431	0.35199	MAD2L1BP	0.00541835	1.7979	0.0777989	0.0209113	0.0940872	0.0270589	PRUNE2	1	0.337145	0.308511	0.224512	0.487009	0.385519
NT5C	1	0.0823114	0.186962	0.179373	0.265472	0.25075	PIR	2.0865e-07	0.321591	0.26685	0.213227	0.394164	0.315405	DOK7	0.00169682	0.51092	0.126953	0.0878939	0.162184	0.113816	DMAC1	0.00545173	0.969415	0.11575	0.0593097	0.157465	0.0804195	PRSS48	1	0.52786	0.228723	0.150461	0.308188	0.213754
NR2C1	1	0.0763299	0.239659	0.234101	0.3473	0.329403	VPS35	2.11827e-07	0.426928	0.208113	0.153867	0.290429	0.216033	RYBP	0.0017053	0.578177	0.113037	0.0740187	0.148089	0.0991917	NENF	0.00555948	1.29155	0.0955092	0.0389462	0.132448	0.0541067	CREBZF	1	0.540472	0.212766	0.133548	0.258199	0.177524
PRCP	1	0.171926	0.0851378	0.0778449	0.116181	0.103129	CLYBL	2.1791e-07	0.394047	0.225861	0.172533	0.333948	0.254132	AC020909.2	0.00172773	0.223848	0.253906	0.213029	0.376052	0.322005	FDFT1	0.00577151	0.786189	0.136622	0.0807232	0.186576	0.10819	AP2B1	1	0.331773	0.345745	0.264563	0.481523	0.382598
YPEL2	1	0.0933421	0.206054	0.200887	0.303126	0.284135	IFT122	2.26728e-07	0.481637	0.19607	0.14384	0.277983	0.199082	DOT1L	0.00179519	0.78843	0.0888672	0.0500335	0.112852	0.0653382	SDHC	0.00590338	0.440948	0.209361	0.153274	0.287294	0.211635	CDC42BPA	1	0.185751	0.62766	0.534449	1.0669	0.938012
SORL1	1	0.334353	0.0321304	0.0247216	0.0419378	0.0332626	CCDC9B	2.35277e-07	0.454283	0.199451	0.1456	0.284634	0.207746	GPSM2	0.00183302	0.435815	0.160645	0.12333	0.23083	0.170647	SNHG8	0.00593073	0.535043	0.170778	0.113551	0.227437	0.156963	ZNF207	1	0.375833	0.356383	0.280361	0.530566	0.408887
FOCAD	1	0.0417388	0.443694	0.456124	0.759944	0.738272	MED13L	2.35869e-07	0.161774	0.495035	0.43728	0.811613	0.725524	STX2	0.00184108	0.652342	0.108643	0.0703048	0.144564	0.0919783	COPS6	0.00605518	0.663393	0.154965	0.0992147	0.219086	0.138329	MEOX2	1	4.09755	0.0797872	0.00506546	0.112196	0.00655378
AL365434.1	1	0.0662027	0.234847	0.229383	0.365007	0.348635	SERINC5	2.36241e-07	0.723966	0.137122	0.0829867	0.19212	0.116315	FAM206A	0.00188491	0.5124	0.122803	0.0837675	0.161851	0.113466	CUL4A	0.00614008	0.205195	0.401012	0.339604	0.608457	0.527788	CUL4A	1	0.276773	0.420213	0.343121	0.644894	0.532318
GTPBP10	1	0.164885	0.0859915	0.0787885	0.115052	0.102627	IDH3A	2.495e-07	0.247503	0.334671	0.28176	0.4952	0.417134	PPARD	0.00196592	0.521515	0.13916	0.101769	0.200734	0.139839	MAPKAPK3	0.00614008	0.567973	0.15876	0.10095	0.208102	0.140378	NME9	1	0.591219	0.191489	0.111269	0.230392	0.15293
AC005699.1	1	0.19063	0.0712456	0.0640687	0.104	0.0911275	ZRANB3	2.54274e-07	0.257422	0.305726	0.250133	0.450436	0.376826	SLC2A13	0.00197575	0.315621	0.247559	0.214319	0.404251	0.324818	TTTY14	0.00614271	0.179428	0.40797	0.330883	0.781862	0.690424	LZTS1	1	3.88362	0.0797872	0.0055806	0.113066	0.00766032
NAB1	1	0.118176	0.123632	0.116531	0.17703	0.163107	PDZD2	2.58475e-07	0.112571	0.80393	0.730987	1.78969	1.65535	ATP1A2	0.00204114	0.173829	0.338135	0.300562	0.543396	0.481715	CUTA	0.00618807	1.24564	0.0955092	0.0391745	0.131064	0.0552724	RAB30-AS1	1	0.459493	0.234043	0.151406	0.285489	0.20762
RAB30	1	0.0884839	0.179589	0.172768	0.260775	0.245262	TASP1	2.72594e-07	0.344384	0.2603	0.209173	0.393114	0.309634	YWHAZ	0.00206143	0.323853	0.193115	0.155465	0.268632	0.214619	MTSS1	0.00631382	0.170657	0.459203	0.392658	0.74745	0.664063	SUPT6H	1	0.768026	0.18617	0.111741	0.251564	0.147723
BMS1P14	1	0.118467	0.131393	0.124363	0.185797	0.171149	FBXL17	2.74628e-07	0.128517	0.680752	0.604853	1.2649	1.1571	LBR	0.00212107	0.966269	0.0786133	0.0403879	0.0987348	0.0505352	PSMD6	0.0063413	1.18774	0.0980392	0.0417313	0.123925	0.0544019	CNOT2	1	0.405147	0.303191	0.225757	0.429025	0.323982
SLC22A15	1	0.0832467	0.139309	0.131723	0.192494	0.181701	KCNQ1	2.84663e-07	0.230176	0.336362	0.28144	0.50181	0.427808	SYNPO2L	0.0021706	0.398537	0.154297	0.11616	0.20156	0.152909	MRPL18	0.00634978	1.21808	0.0955092	0.0391745	0.118982	0.0511452	BAZ2B	1	0.224947	0.526596	0.427173	0.813537	0.696086
AP001767.3	1	0.170115	0.0591385	0.0517079	0.0759076	0.0674645	TYW1	2.86702e-07	0.244232	0.326643	0.273973	0.485228	0.409662	NEAT1	0.0021706	0.0266509	0.981201	0.971888	3.50971	3.44547	EIF4A1	0.00634978	0.958862	0.112587	0.0562506	0.146474	0.0753554	DCTN2	1	0.896887	0.159574	0.0847392	0.20737	0.111367
FABP5	1	0.365319	0.0342258	0.0269862	0.0483375	0.0375243	TCF7L2	2.88535e-07	0.311207	0.277414	0.22544	0.410765	0.331063	HSP90AB1	0.00219198	0.314443	0.187988	0.149585	0.263432	0.211841	C14orf180	0.00634978	0.186726	0.42821	0.363985	0.686916	0.603523	EMP1	1	1.89523	0.101064	0.0268727	0.134596	0.0361835
AP005899.1	1	0.316498	0.0376407	0.0303831	0.0463978	0.0372582	PLPP7	2.89087e-07	0.280718	0.292204	0.23888	0.425356	0.350145	MYSM1	0.00219307	0.222177	0.255859	0.218342	0.355271	0.304563	SOD3	0.00637086	1.46068	0.0885515	0.0325998	0.129295	0.0469754	MARCH7	1	0.367846	0.31383	0.230908	0.425077	0.329408
LRP11	1	0.197042	0.0443927	0.0369881	0.0565945	0.0493695	GBF1	2.92287e-07	0.179314	0.433129	0.377813	0.680274	0.600766	PPP6C	0.00224797	0.391014	0.159668	0.121886	0.217541	0.165895	ENY2	0.00639299	0.560293	0.172676	0.116976	0.232036	0.157358	PKDCC	1	0.806185	0.18617	0.111612	0.26366	0.150785
CLCN4	1	0.164852	0.0623205	0.054916	0.0819857	0.0731329	DCP1A	2.98493e-07	0.282132	0.287344	0.233227	0.411499	0.338406	ZCCHC14	0.00228472	0.330884	0.192139	0.155104	0.274178	0.217985	EIF3F	0.00644953	0.902864	0.114485	0.0578943	0.146105	0.0781405	GPSM2	1	0.541417	0.207447	0.129212	0.26268	0.180487
MIR503HG	1	0.55685	0.0238262	0.0166069	0.0312209	0.0212235	CAT	3.08478e-07	0.416965	0.211494	0.158293	0.298492	0.22357	ACTR3	0.00233973	0.350675	0.17041	0.132202	0.22782	0.17866	ALKBH7	0.00655207	1.82203	0.0771664	0.0211853	0.10274	0.0290572	ELL	1	0.757192	0.170213	0.0943121	0.212385	0.125657
ZNF449	1	0.290154	0.0447808	0.0375543	0.0576838	0.0471747	TULP4	3.13507e-07	0.298647	0.267906	0.212907	0.385337	0.313284	PLPP1	0.00237313	0.153022	0.391357	0.35694	0.652425	0.586768	NDUFV1	0.00658915	0.206395	0.40797	0.35152	0.613876	0.532047	SLK	1	0.704004	0.18617	0.110109	0.239596	0.14708
MRPL16	1	0.110345	0.0928211	0.0853935	0.124448	0.115284	TET2	3.14834e-07	0.275721	0.276569	0.219787	0.401964	0.332037	AL360091.3	0.00243597	0.262122	0.225342	0.187239	0.329817	0.275021	SMCO4	0.00659073	0.822548	0.127767	0.0720939	0.1716	0.09703	PPP4R2	1	0.332923	0.292553	0.205065	0.368048	0.292203
ABI2	1	0.0672167	0.299418	0.296943	0.453633	0.432982	DPP6	3.17427e-07	0.48252	0.183182	0.12944	0.255868	0.183131	TRA2A	0.00250297	0.162269	0.337891	0.29819	0.499032	0.445946	C1QBP	0.00666285	1.27152	0.0955092	0.0397224	0.129685	0.0537187	GTF2H2	1	0.685554	0.164894	0.0872719	0.194551	0.120965
AL592430.1	1	0.124098	0.0714785	0.0639743	0.0900707	0.0826469	UBR5	3.18085e-07	0.157894	0.483626	0.42208	0.772982	0.69285	OSBPL8	0.00253043	0.222843	0.27124	0.234693	0.40216	0.344601	MRPL21	0.00680573	1.30911	0.0910816	0.0350196	0.114399	0.0461679	TBC1D23	1	0.466802	0.212766	0.133076	0.249252	0.180351
AC009971.1	1	2.40362	0.00876989	0.00160408	0.0129079	0.00243947	AC108866.1	3.1887e-07	0.250988	0.307627	0.252427	0.479563	0.402987	CU633967.1	0.00261743	0.957579	0.0812988	0.0438954	0.105758	0.0544571	MT-CO1	0.00688647	0.161478	0.555977	0.516163	1.04682	0.935972	COL6A3	1	1.90073	0.101064	0.0272161	0.141708	0.0379505
RNASEH2B	1	0.157973	0.104851	0.0980374	0.146671	0.131459	CFLAR-AS1	3.27899e-07	0.213765	0.374181	0.320693	0.584542	0.504042	CCNI	0.00268366	0.342579	0.174316	0.136844	0.242646	0.191358	PYURF	0.00694224	1.17024	0.0955092	0.0394028	0.122646	0.0544974	AKR1C1	1	1.95614	0.0957447	0.0215926	0.115612	0.0297953
DCLRE1C	1	0.118744	0.0886302	0.0811474	0.122059	0.112416	AL592183.1	3.29482e-07	0.257983	0.301923	0.245707	0.441386	0.369112	PDLIM7	0.00279701	0.42247	0.157715	0.121318	0.231799	0.172956	RABGGTB	0.00698994	0.749587	0.137887	0.0822756	0.185235	0.110173	PRRX1	1	0.625834	0.191489	0.114832	0.260196	0.168619
PCOLCE	1	0.416327	0.0313543	0.0242499	0.0441638	0.0330932	STK17A	3.38291e-07	0.387027	0.213607	0.15984	0.301161	0.230299	AC006369.1	0.00292003	0.830691	0.0849609	0.0475061	0.10657	0.0599202	TPD52L1	0.00701702	0.283234	0.294118	0.236873	0.447261	0.367535	ITPR1	1	0.405515	0.292553	0.209101	0.405026	0.305781
C15orf41	1	0.086006	0.220179	0.215041	0.331665	0.312471	SUGCT	3.38291e-07	0.297	0.259455	0.203787	0.376573	0.306509	FANCC	0.00294312	0.205701	0.286865	0.250941	0.441555	0.382881	BOLA3	0.00704479	0.798515	0.123972	0.0676194	0.161754	0.0929989	AC131025.2	1	1.28628	0.12234	0.0482936	0.144957	0.0594332
ZNF362	1	0.179897	0.0595266	0.052274	0.0777345	0.0686213	MFSD11	3.49299e-07	0.199503	0.393408	0.34	0.609732	0.530986	CMC2	0.00296805	0.208206	0.27417	0.236705	0.394808	0.341751	STOML2	0.00712748	1.42199	0.0872865	0.0316409	0.114199	0.0426187	AL109930.1	1	2.20441	0.0957447	0.022537	0.140323	0.0304464
LMOD3	1	0.0963933	0.131393	0.124174	0.179871	0.168245	ZNF638	3.53432e-07	0.136297	0.590112	0.526933	1.01137	0.920198	CDH19	0.00300204	0.671913	0.0852051	0.0470418	0.110612	0.0694284	ERH	0.00715117	0.826149	0.126502	0.0710894	0.17136	0.0966525	GRK3	1	0.484677	0.255319	0.176991	0.366718	0.262077
TUBGCP3	1	0.140524	0.100039	0.0930364	0.136564	0.123889	SLC25A37	3.54568e-07	0.306885	0.275935	0.22416	0.400989	0.324154	NFIL3	0.00309371	1.11731	0.0700684	0.0328571	0.0923925	0.0425885	LMOD3	0.00725215	0.499587	0.180898	0.124327	0.240193	0.169891	SLAIN2	1	0.46914	0.255319	0.179781	0.349097	0.252186
MACROD2	1	0.0296767	0.492511	0.508492	0.936501	0.917435	PPP1R12A	3.75223e-07	0.150085	0.506655	0.450187	0.825213	0.74368	YAF2	0.00310092	0.128859	0.447998	0.42054	0.763667	0.698415	NAMPT	0.00733324	0.230598	0.344719	0.286367	0.557286	0.474965	ADAMTS1	1	0.827481	0.164894	0.0913071	0.236024	0.133002
RABGAP1L	1	-0.0375862	0.906713	0.950934	2.91083	2.98765	CRYM	3.88299e-07	0.316135	0.256708	0.202933	0.370883	0.297901	AP003170.3	0.00310721	0.823884	0.0847168	0.0473513	0.106544	0.0601888	NUDC	0.00738967	0.714666	0.144213	0.0891243	0.198484	0.120945	DDX50	1	0.511356	0.228723	0.150118	0.295132	0.207053
ZNF790	1	0.108916	0.099806	0.0923759	0.134079	0.124329	MAN1A1	3.89819e-07	0.785569	0.122755	0.0690133	0.170429	0.0988699	ZBTB38	0.00335664	0.276741	0.240479	0.207407	0.35588	0.293762	MZT2B	0.00748928	0.988707	0.112587	0.0576203	0.155723	0.0784735	PSMD1	1	0.390561	0.303191	0.227946	0.427513	0.326121
OXR1	1	0.0722196	0.180753	0.173618	0.25891	0.246268	RPRD2	3.90168e-07	0.245743	0.326854	0.273547	0.489022	0.412432	BTAF1	0.00348039	0.242528	0.2229	0.18533	0.304751	0.257594	MGAT4C	0.00749619	0.222436	0.390259	0.337001	0.671013	0.575137	RAB7A	1	0.233654	0.478723	0.396823	0.741345	0.630497
PIGZ	1	0.192155	0.0558789	0.0487828	0.0716622	0.0627257	LSM14A	3.93606e-07	0.203164	0.380731	0.326933	0.584053	0.507334	INO80	0.00355624	0.174344	0.292969	0.254397	0.421657	0.373661	GSTK1	0.00753987	0.23531	0.340291	0.282075	0.492441	0.41833	MUC20-OT1	1	0.178341	0.62234	0.55587	1.12508	0.994257
TFDP2	1	0.0631149	0.331005	0.330251	0.526291	0.503763	CD47	3.96861e-07	0.276815	0.297063	0.244213	0.436863	0.360592	PIP5K1A	0.00359659	0.162554	0.338135	0.302006	0.507678	0.453581	NFYC	0.00759836	0.245088	0.330171	0.274267	0.477247	0.402684	PARP2	1	0.938056	0.143617	0.0692853	0.174132	0.0908858
FGF1	1	0.0770488	0.216531	0.210794	0.316923	0.300442	TTC19	3.98592e-07	0.259833	0.31629	0.26496	0.470087	0.39261	ADNP2	0.00361798	0.48604	0.128906	0.0923815	0.170909	0.122026	SERBP1	0.00770031	0.557229	0.16888	0.112866	0.225566	0.153296	ATP10D	1	0.951267	0.138298	0.0630178	0.162961	0.0842798
MCEE	1	0.0817819	0.179201	0.172391	0.252295	0.238391	ATRX	4.18166e-07	0.162594	0.456581	0.397867	0.727726	0.650164	LINC02502	0.00372925	0.750091	0.0915527	0.0548821	0.119582	0.071099	KDM5B	0.00770057	0.410702	0.215054	0.158707	0.295272	0.222121	RCSD1	1	0.364883	0.324468	0.249753	0.486909	0.378099
ZNF676	1	0.357386	0.0317423	0.0247216	0.0436557	0.0340767	R3HDM1	4.29624e-07	0.273312	0.292204	0.238613	0.428433	0.354493	ADAMTSL5	0.00380741	0.727506	0.0922852	0.0556559	0.11805	0.0712957	MLF2	0.00776712	0.871111	0.120177	0.0651082	0.158169	0.0864754	NF1	1	0.19686	0.579787	0.496759	0.990634	0.864277
ATG13	1	0.123388	0.103454	0.0964333	0.137999	0.126688	AL359915.2	4.33278e-07	0.354061	0.248468	0.198453	0.363747	0.284588	CSPG4	0.00392785	1.08078	0.0656738	0.0288853	0.0813606	0.0384652	PDLIM1	0.00786444	0.518838	0.177103	0.121907	0.234372	0.163576	BDP1	1	0.363585	0.319149	0.240266	0.446718	0.347203
SLC35B3	1	0.169289	0.0825766	0.075769	0.109517	0.097391	SFXN1	4.87307e-07	0.297324	0.267484	0.213387	0.38285	0.311548	YWHAQ	0.00408357	0.31624	0.185547	0.14943	0.257305	0.206657	MRPL57	0.00791174	0.842394	0.123972	0.0688978	0.16917	0.0943489	FLOT1	1	0.676587	0.180851	0.10543	0.234231	0.146545
AC108863.1	1	0.559745	0.0225068	0.015569	0.028314	0.0192089	VIPR2	4.87307e-07	0.364011	0.237059	0.185973	0.34261	0.266208	AC008649.2	0.00417531	2.19365	0.0458984	0.00943932	0.0520816	0.0113849	MT-ATP6	0.00804976	0.391236	0.225174	0.170761	0.344023	0.262309	WDR48	1	1.09983	0.138298	0.0646491	0.183034	0.0853984
AC004969.1	1	0.399603	0.0225844	0.015569	0.0267309	0.0202638	TBL1X	5.02723e-07	0.356919	0.223748	0.16992	0.319352	0.24936	PPP2R1B	0.00421906	0.675714	0.095459	0.058957	0.122562	0.0767265	FBXW5	0.00813458	0.528831	0.172043	0.116291	0.229847	0.159311	ACTA2	1	0.213697	0.484043	0.389182	0.957957	0.826071
ZNF606	1	0.143696	0.0633295	0.0561427	0.0804881	0.0728576	ANAPC16	5.05123e-07	0.204059	0.384323	0.331147	0.59184	0.513779	GREB1L	0.00433303	0.0786981	0.657959	0.628153	1.32726	1.2568	MT-CO2	0.00813458	0.262687	0.320051	0.264679	0.510171	0.425245	PIK3C2A	1	0.388451	0.319149	0.243829	0.467378	0.357053
AC016650.1	1	0.335039	0.0329841	0.0260426	0.0458182	0.036323	AL590079.1	5.22914e-07	0.66104	0.139446	0.0860267	0.192743	0.121895	AC098864.1	0.00435877	0.814565	0.0910645	0.0553464	0.149959	0.0852635	TTTY10	0.00816351	0.388876	0.220746	0.165464	0.330957	0.25276	PAXBP1	1	0.421348	0.265957	0.185319	0.351839	0.262727
AC004112.1	1	0.202105	0.0485836	0.0416116	0.0653258	0.0567865	ATP5ME	5.93666e-07	0.279407	0.262202	0.206507	0.374166	0.308286	OMG	0.00436706	0.478226	0.136963	0.101821	0.192333	0.138068	KLHDC2	0.00818176	0.376506	0.230234	0.174733	0.317618	0.244661	B4GALT1	1	0.331379	0.37234	0.296244	0.588362	0.467616
AC091057.2	1	0.377034	0.022662	0.0157577	0.0279235	0.0215017	RETREG1	5.96901e-07	0.145632	0.533066	0.481013	0.92676	0.837776	CSNK1D	0.00463137	0.362747	0.161621	0.125651	0.219381	0.170608	RAB14	0.00821585	0.860141	0.117015	0.0616839	0.146817	0.0808813	STRADB	1	0.312653	0.335106	0.249968	0.469231	0.377806
CISD2	1	0.262643	0.0510671	0.044348	0.0705413	0.0588003	DGKI	6.11702e-07	0.422392	0.200507	0.147787	0.289584	0.216084	PTPRM	0.00468339	0.0740485	0.647217	0.622737	1.27385	1.21011	PFKM	0.00821585	0.475523	0.195446	0.140535	0.270577	0.194601	AC005480.1	1	0.580475	0.202128	0.126079	0.265984	0.177875
AC243964.2	1	0.0980853	0.150718	0.144367	0.215895	0.201704	NUTM2A-AS1	6.17903e-07	0.19986	0.386647	0.3344	0.5945	0.517594	CAVIN1	0.00471401	0.614132	0.102539	0.0663847	0.136993	0.0895005	SMTN	0.00826851	0.348519	0.245414	0.190028	0.352509	0.276856	WASF2	1	0.426972	0.260638	0.180167	0.339959	0.252869
KDM1A	1	0.145228	0.0844393	0.0775618	0.112934	0.102119	GNPTAB	6.46073e-07	0.270517	0.296852	0.244533	0.440467	0.365157	MAP3K20-AS1	0.00475203	0.26015	0.226074	0.191262	0.333764	0.278693	BZW2	0.00838106	0.218037	0.373814	0.31609	0.571386	0.49124	AC087457.1	1	0.301178	0.351064	0.274222	0.550053	0.446417
DRC3	1	0.273933	0.0398913	0.0330251	0.052218	0.0431875	SYT2	6.51788e-07	0.409717	0.222058	0.171733	0.337526	0.25408	UGT2B7	0.00495237	0.643339	0.0993652	0.0634962	0.14713	0.0941968	FH	0.00840851	0.901997	0.111954	0.0565702	0.137604	0.0736382	AC074032.1	1	0.331459	0.335106	0.252801	0.470047	0.373562
ZMYM4-AS1	1	0.160153	0.0723322	0.0654841	0.0976396	0.0873807	SERP1	6.6188e-07	0.246257	0.320516	0.268693	0.472235	0.398133	C5orf51	0.00498154	0.889768	0.0749512	0.038892	0.0935903	0.0505108	TMEM182	0.00861723	0.191813	0.409235	0.352799	0.641989	0.562064	PDS5B	1	0.413518	0.276596	0.200601	0.390497	0.293182
AC078955.1	1	0.146422	0.0677532	0.0608605	0.0887612	0.0801948	EPS15L1	6.74052e-07	0.155017	0.48278	0.421227	0.772813	0.694081	MAPK8IP3	0.00498154	0.241924	0.232422	0.196885	0.331155	0.28003	PKIA	0.00876657	0.250791	0.30487	0.245366	0.45514	0.382516	MKL2	1	0.239208	0.468085	0.394806	0.762116	0.645674
NMT2	1	0.178579	0.0766783	0.0700132	0.106394	0.0940071	GRB2	6.82474e-07	0.358853	0.226495	0.174133	0.317385	0.247492	SNX25	0.00500494	0.243388	0.245117	0.210915	0.359952	0.304073	ST13	0.00911623	0.732422	0.137255	0.0831887	0.182518	0.109856	ELF2	1	0.234085	0.452128	0.36291	0.679981	0.578138
PMP22	1	0.088301	0.195266	0.190413	0.299671	0.281879	CTDSPL2	6.88172e-07	0.324793	0.247623	0.1952	0.347057	0.277094	ATP1A1	0.00503979	0.311808	0.200439	0.166245	0.295452	0.238026	CDC37L1	0.00911703	0.329152	0.268817	0.214273	0.385703	0.30702	WASHC1	1	0.39383	0.361702	0.298648	0.585059	0.445292
AC008581.2	1	0.433643	0.0277842	0.0210417	0.0347045	0.0256948	CDC73	6.94445e-07	0.305752	0.269385	0.21792	0.389073	0.314768	WWTR1	0.00506672	0.241131	0.263672	0.231083	0.409657	0.346603	SPHKAP	0.00921669	0.166938	0.478178	0.416263	0.82913	0.738531	SLC12A2	1	0.442173	0.244681	0.165572	0.326016	0.239955
KCNQ1OT1	1	0.0896015	0.200233	0.195603	0.303519	0.285241	SLC16A7	6.96847e-07	0.152012	0.500951	0.440267	0.826782	0.744097	CEMIP2	0.00511949	0.807001	0.0930176	0.0577191	0.135764	0.0775985	ECI2	0.00924795	0.866916	0.123972	0.0702219	0.168703	0.0925026	DYNC1H1	1	0.438412	0.265957	0.188925	0.3591	0.264997
NCBP1	1	0.131478	0.0850601	0.0782223	0.111396	0.101693	SUMF2	7.13677e-07	0.573364	0.157194	0.104907	0.220166	0.147962	SUPT6H	0.00512563	0.392516	0.142334	0.105999	0.184919	0.140872	TBCA	0.00945134	0.265557	0.313093	0.25952	0.453776	0.377486	NFASC	1	0.328369	0.319149	0.235244	0.437019	0.348057
BCLAF3	1	0.169451	0.0825766	0.0759577	0.110937	0.0986433	SNAP47	7.22229e-07	0.647217	0.149799	0.0984	0.212491	0.135678	TM9SF3	0.00514706	0.262167	0.209229	0.172848	0.289544	0.241431	DNAJC19	0.00950135	0.573571	0.163188	0.109031	0.222288	0.149367	ANKRD10	1	0.25735	0.37234	0.28358	0.500035	0.41834
RNF165	1	0.280988	0.0418316	0.035101	0.0557099	0.0458508	TGFBR2	7.31924e-07	0.149581	0.487429	0.4264	0.838696	0.756096	ARFGAP2	0.00516616	0.38399	0.137939	0.101357	0.175163	0.13423	CYB5R3	0.00953839	0.371162	0.225806	0.169756	0.308635	0.238624	ZNF148	1	0.230899	0.468085	0.388538	0.726888	0.619385
ZBTB40	1	0.171418	0.0630966	0.0563314	0.082242	0.0730284	C20orf194	7.41145e-07	0.184732	0.402493	0.34816	0.619791	0.545301	IQGAP1	0.00525029	0.348046	0.166748	0.131428	0.227666	0.178865	RHEB	0.00962624	0.255728	0.308033	0.250753	0.441411	0.36971	USP3-AS1	1	0.521222	0.202128	0.125993	0.260514	0.181521
JKAMP	1	0.107173	0.0943733	0.087375	0.125179	0.116217	NDUFS8	7.45117e-07	0.315689	0.251637	0.19936	0.359574	0.288906	ECPAS	0.0053717	0.179066	0.319824	0.287203	0.487277	0.4304	TRMT10C	0.00992073	1.49711	0.0834915	0.0293124	0.107024	0.0379148	NSRP1	1	0.337451	0.324468	0.24898	0.460704	0.364619
ZC3H8	1	0.0821098	0.155763	0.148707	0.214704	0.202826	PARN	7.45177e-07	0.40366	0.213607	0.1624	0.300416	0.227096	VEZT	0.00541617	0.128192	0.41626	0.382731	0.661397	0.605164	FAM96A	0.0100406	0.573972	0.154333	0.099169	0.200684	0.134812	TIPARP	1	0.779509	0.159574	0.0855978	0.202774	0.118129
AL450998.2	1	0.205817	0.0591385	0.0524627	0.077329	0.0670479	ANKRD26	7.7933e-07	0.219099	0.351363	0.297547	0.530193	0.455491	SRSF3	0.00541932	0.165945	0.314697	0.278331	0.470955	0.419783	P4HB	0.0100635	0.572822	0.1537	0.0987124	0.207519	0.139515	ITGB1BP1	1	1.07995	0.138298	0.0658081	0.184836	0.0874362
HERC6	1	0.238285	0.040357	0.0335912	0.0545695	0.0462615	UQCRB	7.81555e-07	0.191329	0.347348	0.286507	0.549516	0.481267	POTEI	0.00545018	1.37222	0.0561523	0.0203745	0.0703954	0.0271935	BAG2	0.0101569	0.77725	0.129665	0.0758835	0.172502	0.100651	FBXW11	1	0.317022	0.37766	0.299721	0.563806	0.452581
AL157911.1	1	0.108453	0.113232	0.10653	0.166413	0.154362	CTNNBIP1	7.99995e-07	0.413148	0.210226	0.159093	0.297383	0.223329	MBTPS1	0.00557018	0.257933	0.219727	0.184763	0.305996	0.255899	MYDGF	0.0103785	0.9578	0.104364	0.0497671	0.130158	0.0670106	XRRA1	1	0.338713	0.308511	0.227302	0.419929	0.332058
GRB14	1	0.130448	0.112767	0.106341	0.154788	0.141407	SPATA6	8.10703e-07	0.378632	0.223114	0.17248	0.32377	0.249033	UBAC2	0.00563589	0.157807	0.351562	0.322742	0.548249	0.491443	SPAG16	0.0104956	0.217604	0.345984	0.284677	0.515133	0.44301	AL391807.1	1	4.88189	0.0744681	0.00236102	0.0928518	0.00314916
PHLPP1	1	0.140184	0.118277	0.112097	0.168396	0.152803	PARD3B	8.10703e-07	0.136852	0.574477	0.509493	0.987663	0.898282	LNPEP	0.00572147	0.153232	0.349365	0.315933	0.529951	0.47655	HES1	0.0107548	0.63262	0.140417	0.0856086	0.212478	0.137049	DENND5A	1	0.335179	0.319149	0.240824	0.446246	0.353733
TMPRSS11D	1	0.674666	0.0166861	0.0100019	0.0223961	0.0140306	CSMD1	8.33765e-07	0.393006	0.21741	0.166453	0.313495	0.238739	AP001011.1	0.00575802	0.260156	0.226562	0.192139	0.332843	0.277924	DCN	0.0107623	0.438722	0.206831	0.154141	0.31915	0.235465	IREB2	1	0.596667	0.218085	0.1478	0.302901	0.200302
ZNF717	1	0.113664	0.104618	0.097943	0.144328	0.133394	ETFA	8.70011e-07	0.226975	0.332981	0.280693	0.487864	0.416843	CHURC1-FNTB	0.00578757	0.750566	0.0810547	0.0452365	0.100227	0.0595719	ACAA2	0.0109277	1.00613	0.105629	0.0518674	0.137395	0.0684064	BRD4	1	0.563341	0.239362	0.166989	0.340005	0.230093
KDM1B	1	0.228094	0.043539	0.0367994	0.0588731	0.0502637	KCNK15-AS1	9.27764e-07	1.00694	0.106275	0.0546667	0.150627	0.0749523	LAMC1	0.00589756	0.294855	0.202393	0.16867	0.288945	0.235535	TMEM173	0.0109865	0.517015	0.165085	0.109853	0.232794	0.16268	MPPED2	1	2.83491	0.0851064	0.0130929	0.127568	0.0178793
AQP1	1	0.356512	0.0377959	0.0312323	0.055399	0.0432694	AF117829.1	9.72894e-07	0.245548	0.315656	0.264427	0.477053	0.402393	TMEM117	0.00590469	0.101613	0.502441	0.474081	0.87663	0.817011	ZFP36L2	0.0111068	1.13644	0.0986717	0.0450187	0.133872	0.0608959	OSBPL10	1	1.15506	0.132979	0.0615583	0.205214	0.0921504
DOPEY2	1	0.154789	0.0596818	0.0528402	0.0787721	0.0707581	PPP1R3A	9.74559e-07	0.282153	0.274456	0.221813	0.397378	0.32679	NTRK2	0.00591494	0.450647	0.151855	0.117966	0.233486	0.170845	LAMTOR1	0.0112522	1.27153	0.0891841	0.0354762	0.116385	0.0482089	FAF1	1	0.172438	0.659574	0.569822	1.16223	1.03129
HS3ST1	1	0.289821	0.0346139	0.0279298	0.0482526	0.0394708	HES1	1.01703e-06	0.788737	0.129939	0.07904	0.214133	0.123951	AMD1	0.00595202	0.353069	0.154297	0.118585	0.201856	0.158037	LRRC10	0.0112522	1.04057	0.103732	0.0500411	0.145177	0.0705757	TTLL7	1	0.312173	0.324468	0.243443	0.460933	0.371248
ADAMTS19	1	0.187123	0.0624757	0.055954	0.0928234	0.0815321	TAPT1-AS1	1.06971e-06	0.366291	0.210437	0.15744	0.302602	0.234751	ZBTB43	0.00605161	0.176589	0.294189	0.258833	0.422435	0.373767	DCTN3	0.0116394	1.7577	0.0759013	0.0224637	0.105826	0.0312948	MDN1	1	0.449409	0.265957	0.188753	0.367632	0.269233
SLC35E2B	1	0.218197	0.0480404	0.0413286	0.0615082	0.0528749	RGS3	1.12101e-06	0.133421	0.583774	0.521173	1.05459	0.961442	AL158801.3	0.0060759	0.435473	0.124268	0.0883582	0.159362	0.117841	NR4A1	0.0117495	0.325975	0.242252	0.186878	0.396329	0.316175	CARMIL1	1	0.241468	0.414894	0.325349	0.626408	0.529869
AC008629.1	1	0.222875	0.0544043	0.0478392	0.0769185	0.0659081	STAU2	1.1269e-06	0.209043	0.355377	0.301493	0.536616	0.464232	PPP1R14C	0.00619975	0.161496	0.344482	0.31191	0.540542	0.483298	LRPAP1	0.0120639	0.6089	0.15117	0.0976167	0.204944	0.134381	CSNK1D	1	0.513471	0.207447	0.131316	0.254812	0.178505
FAM227B	1	0.0847716	0.208537	0.20334	0.311961	0.29416	CDC42BPA	1.13711e-06	0.133392	0.585252	0.52256	1.01028	0.921061	MAP3K20	0.0063776	0.0899183	0.56543	0.545417	1.02482	0.962899	RAB1A	0.012167	0.209655	0.365591	0.309515	0.537378	0.464695	PHLDB2	1	0.610723	0.202128	0.128053	0.272653	0.178552
RHBDL2	1	0.0847635	0.106015	0.0989809	0.145687	0.137374	ACSF2	1.16385e-06	0.523753	0.162899	0.110827	0.224832	0.156385	AC117383.1	0.00638497	0.838202	0.0783691	0.0430185	0.105582	0.0590563	C6orf48	0.0122025	1.65525	0.0777989	0.0246096	0.10094	0.0320468	SEC22A	1	0.416869	0.25	0.173771	0.335417	0.251243
SRBD1	1	0.12521	0.117191	0.111059	0.163868	0.150246	ZFP64	1.17107e-06	0.585628	0.155081	0.104053	0.21809	0.145326	MYL7	0.00644965	0.0289403	0.973877	0.962346	3.5717	3.50077	DRAP1	0.012425	0.996019	0.104997	0.0516848	0.140668	0.0705283	MT-CYB	1	0.331219	0.340426	0.259884	0.519924	0.413269
ANKRD23	1	0.0914828	0.18735	0.182299	0.268461	0.251965	KAT6B	1.17107e-06	0.152971	0.485105	0.426987	0.794674	0.714727	GTF3C1	0.00675384	0.345633	0.164062	0.128952	0.219288	0.172571	ASPH	0.0124899	0.176152	0.452878	0.398685	0.713013	0.631061	SREK1	1	0.560763	0.255319	0.184632	0.372478	0.252519
LINC00843	1	0.16174	0.071168	0.0645405	0.0927002	0.0828689	ZNF462	1.17109e-06	0.357254	0.231988	0.18176	0.335366	0.261803	ZNF516	0.00675404	0.466302	0.130127	0.0954764	0.174755	0.126491	DNAJB1	0.0126076	1.4692	0.0815939	0.0283536	0.10018	0.0361831	KLHL20	1	0.441745	0.212766	0.13372	0.253947	0.186967
METTL21A	1	0.155407	0.0783081	0.071806	0.109101	0.0979598	ERVMER61-1	1.17382e-06	0.696115	0.135643	0.0845333	0.191979	0.118496	RPN2	0.0068184	0.451014	0.129395	0.0941868	0.171599	0.125529	PNKD	0.0127595	0.508181	0.172043	0.118437	0.23812	0.167424	THADA	1	0.448876	0.303191	0.239365	0.47687	0.349362
VAMP1	1	0.405513	0.0249127	0.0183053	0.0336698	0.0254196	RREB1	1.17487e-06	0.269996	0.28164	0.2296	0.413817	0.343187	MAPK6	0.00685424	0.306162	0.183594	0.148966	0.252888	0.204533	AP1S2	0.0128728	0.304817	0.26692	0.215277	0.386565	0.312942	SPEN	1	0.41692	0.244681	0.165014	0.303749	0.227515
OSBP2	1	0.109058	0.129453	0.122948	0.180118	0.167004	LARS2	1.19187e-06	0.389665	0.21424	0.163413	0.299784	0.228826	GOLGA8A	0.0072629	0.240903	0.216797	0.181204	0.29292	0.247874	ISCA2	0.0131251	0.838362	0.116382	0.0632819	0.151897	0.0849529	INO80D	1	0.213653	0.473404	0.376647	0.694492	0.598896
AMPD1	1	0.316247	0.0360109	0.0294395	0.0493012	0.0395966	PHKB	1.19804e-06	0.202408	0.366786	0.313173	0.547516	0.475847	FEM1C	0.00734379	0.70374	0.0871582	0.0522515	0.1079	0.0662484	DHRS7C	0.0131455	0.813778	0.121442	0.0684869	0.165041	0.09389	RPRD2	1	0.269131	0.37766	0.283537	0.514772	0.427167
CD163L1	1	0.304025	0.0321304	0.0255709	0.0430258	0.0348505	ABL1	1.23007e-06	0.237694	0.314811	0.261707	0.471218	0.39964	IER5	0.00743732	0.731979	0.0805664	0.0454428	0.0991605	0.0597023	PCID2	0.0131645	0.46839	0.188488	0.135969	0.255521	0.184683	ATP11C	1	1.70771	0.111702	0.0410388	0.17815	0.0545397
ANGEL2	1	0.146149	0.0808692	0.0743537	0.108824	0.0983398	AGL	1.23557e-06	0.273475	0.289457	0.23952	0.42605	0.352482	DNAJC21	0.00761706	0.333799	0.17041	0.135916	0.230931	0.183231	DUSP3	0.0131645	0.619228	0.142948	0.0893069	0.184371	0.120029	HSPB11	1	0.661262	0.191489	0.119983	0.27003	0.170747
CAPN7	1	0.062636	0.330384	0.331855	0.520314	0.498209	CFLAR	1.28016e-06	0.105932	0.788718	0.725333	1.61451	1.50021	NECTIN2	0.0076963	0.518346	0.109619	0.0746892	0.143777	0.100381	SCAND1	0.0131645	1.10869	0.0942441	0.0410465	0.120207	0.0557419	INPP4B	1	0.224833	0.489362	0.412406	0.859523	0.73549
RBM12B	1	0.113709	0.115561	0.10936	0.156689	0.144813	WARS2	1.2952e-06	0.566389	0.164378	0.114347	0.236953	0.160015	OPA3	0.00784596	0.342538	0.158203	0.123227	0.213722	0.168553	NTMT1	0.0132249	0.935698	0.110689	0.0578486	0.147484	0.0771029	LINC00989	1	4.54742	0.0744681	0.00334836	0.104963	0.00448875
ALDH5A1	1	0.336195	0.0329841	0.0265144	0.0432707	0.0342759	CDH4	1.32806e-06	1.04163	0.0986689	0.0472	0.141039	0.0685137	SMYD2	0.00789694	0.959429	0.0754395	0.0411616	0.104065	0.0535165	SSU72	0.0133413	0.753664	0.126502	0.0736006	0.168873	0.100158	ARHGAP21	1	0.351264	0.31383	0.233269	0.428551	0.33594
MPHOSPH9	1	0.0763904	0.227629	0.222589	0.333253	0.316067	LINC01482	1.33261e-06	0.889852	0.108177	0.05648	0.155357	0.0838413	DNAAF3	0.00802662	0.745561	0.0900879	0.0559138	0.125881	0.0750803	USP2	0.0136639	0.343766	0.245414	0.193087	0.34986	0.275683	MED15	1	0.599327	0.212766	0.141747	0.293752	0.193895
ANKRD27	1	0.116175	0.122235	0.116154	0.169048	0.155969	CLOCK	1.35827e-06	0.286591	0.272554	0.22224	0.403715	0.330981	VAPA	0.00805561	0.138906	0.348877	0.312684	0.51826	0.470689	CCNDBP1	0.0138176	0.5949	0.145478	0.0917268	0.190395	0.126059	KANSL3	1	0.49545	0.212766	0.137454	0.259483	0.184062
AL139095.4	1	0.195985	0.0683741	0.0620872	0.0967091	0.0844248	CYFIP2	1.39132e-06	0.435664	0.189098	0.137867	0.25842	0.191064	SLC39A10	0.0080675	0.32694	0.172363	0.138443	0.24112	0.192227	SYNGR1	0.0138999	0.523593	0.165085	0.111908	0.224458	0.156142	LPP	1	0.0541939	0.87234	0.873106	2.41603	2.32696
CCDC80	1	0.412824	0.0349243	0.0285903	0.052351	0.0393235	PTPN4	1.39661e-06	0.206294	0.358546	0.306293	0.541199	0.469091	PSMD1	0.00823161	0.187801	0.257812	0.222366	0.363569	0.319192	PPIG	0.0140893	0.308397	0.270082	0.218382	0.385973	0.311688	EIF4E	1	0.456047	0.255319	0.181412	0.353563	0.257741
CYP4V2	1	0.109446	0.0824214	0.0756747	0.11066	0.102576	PTK2	1.40283e-06	0.146671	0.504754	0.44448	0.814072	0.73538	AC110015.1	0.00855277	0.767145	0.0783691	0.0437922	0.0953454	0.056023	C1orf43	0.0141769	0.494154	0.175838	0.123322	0.236088	0.167617	ACVR2A	1	0.559223	0.202128	0.127281	0.264867	0.179756
F10	1	0.276775	0.0391929	0.032742	0.0545797	0.045052	FAM189A2	1.41804e-06	0.280845	0.277836	0.227627	0.412272	0.339344	UBC	0.00868792	0.149255	0.361328	0.325321	0.606959	0.547305	PNPLA2	0.0141817	0.731722	0.129032	0.0764314	0.164874	0.0992844	NAV1	1	0.88091	0.154255	0.083065	0.213495	0.115933
ZNF154	1	0.218999	0.0474971	0.0410455	0.0609775	0.0523895	RNF145	1.48112e-06	0.295998	0.264948	0.2144	0.377566	0.307531	TBC1D4	0.00890817	0.084056	0.567139	0.552896	1.05794	0.998062	TIMMDC1	0.0142929	0.512761	0.16635	0.113277	0.218686	0.153273	KLF13	1	0.398065	0.239362	0.160979	0.309354	0.234761
GALNT2	1	0.112294	0.136748	0.131062	0.188645	0.174518	CRADD	1.6559e-06	0.130534	0.586731	0.521493	1.04172	0.95161	PRKD1	0.00908712	0.442375	0.121338	0.086656	0.172803	0.127169	AK2	0.0143239	0.478823	0.182796	0.130399	0.249232	0.17884	MGP	1	0.529879	0.276596	0.209358	0.475412	0.329276
IFIT3	1	0.281239	0.0365541	0.0301	0.0513736	0.0422745	HSPB7	1.6684e-06	0.112057	0.686879	0.62752	1.31947	1.22087	MAFF	0.00928994	1.76954	0.0466309	0.012431	0.05771	0.0169264	PMVK	0.0144129	0.942566	0.108159	0.0555657	0.14563	0.075772	SORT1	1	0.261608	0.388298	0.311784	0.575212	0.479817
AC010997.5	1	0.304812	0.0302678	0.0237781	0.0401323	0.032489	FTX	1.6819e-06	0.106338	0.852947	0.77648	1.91178	1.77594	MYADM	0.00952951	0.503553	0.105713	0.0711301	0.134274	0.0947123	RNF181	0.0146542	1.73837	0.0740038	0.0215505	0.100665	0.03017	COP1	1	0.300932	0.367021	0.286542	0.523884	0.425251
FAM222A-AS1	1	0.244637	0.0451688	0.0387809	0.0620479	0.0523701	AC074032.1	1.73071e-06	0.271641	0.292204	0.24368	0.433776	0.35933	CSDE1	0.00984517	0.184978	0.245605	0.209625	0.337057	0.296497	IMP3	0.014687	1.54731	0.0796964	0.0273491	0.104285	0.0356808	ZSWIM8	1	0.645315	0.159574	0.0850826	0.175964	0.112503
C1orf131	1	0.114051	0.0681412	0.061521	0.0886976	0.0819557	TAF1D	1.7617e-06	0.207	0.368899	0.319947	0.56417	0.488763	PTPN21	0.0100466	0.238214	0.214355	0.180069	0.306945	0.260226	MRPS34	0.0149017	0.962315	0.107527	0.0554287	0.143397	0.0735962	CACNA2D1	1	0.149478	0.648936	0.599785	1.28953	1.16261
METTL7A	1	0.130608	0.0724874	0.0659558	0.103567	0.0946028	TRAPPC9	1.79386e-06	0.14688	0.471371	0.41424	0.752915	0.680036	MBNL2	0.0103063	0.146386	0.39624	0.375767	0.668574	0.604064	BCO2	0.0149744	0.122225	0.643896	0.58223	1.16529	1.07063	ARIH1	1	0.246003	0.441489	0.350719	0.645676	0.544453
AP4E1	1	0.0960731	0.0989523	0.0922816	0.132021	0.123516	LRRC37A3	1.83083e-06	0.357933	0.224593	0.17424	0.322512	0.25165	RBM25	0.0105287	0.183214	0.249512	0.214164	0.340924	0.300265	CHL1	0.0150691	0.263876	0.287793	0.233038	0.42808	0.356525	PDE8A	1	0.299708	0.382979	0.318995	0.600475	0.487836
LYRM7	1	0.101358	0.107179	0.100585	0.147504	0.137497	NCOR2	1.83411e-06	0.41997	0.193323	0.142507	0.262796	0.196424	KIAA0556	0.0106955	0.386362	0.14917	0.116418	0.206917	0.158303	LSM10	0.0154728	1.66284	0.0746363	0.022418	0.0964216	0.0304516	AGT	1	1.64175	0.106383	0.0359305	0.157455	0.0504595
AC138904.3	1	0.121367	0.108188	0.102189	0.150093	0.137982	THADA	1.83514e-06	0.272483	0.279104	0.229973	0.406202	0.336292	CASZ1	0.0110458	0.152653	0.341553	0.311549	0.525449	0.472691	LAMTOR4	0.0159142	1.01103	0.104364	0.0526436	0.147315	0.0730962	PARP14	1	1.74489	0.101064	0.0306074	0.144013	0.0429672
AC069272.1	1	0.231838	0.0480404	0.041706	0.0646326	0.0550379	LINC02176	1.85935e-06	0.909247	0.108388	0.0576533	0.158885	0.0846003	COPA	0.0111118	0.183875	0.275391	0.241812	0.397769	0.35017	GPC1	0.0164328	1.11969	0.0942441	0.0422336	0.126966	0.0584288	PPP2R3C	1	0.585921	0.196809	0.123975	0.259512	0.172893
ZSWIM5	1	0.0981545	0.111447	0.104925	0.158201	0.147795	OARD1	1.9458e-06	0.521631	0.172195	0.122987	0.248102	0.172824	ILF3	0.0111118	0.331627	0.158691	0.125032	0.211212	0.167837	COA3	0.0165228	1.9332	0.0683112	0.0162542	0.0859802	0.0225137	KLF9	1	0.923435	0.148936	0.0772698	0.199122	0.104988
AL160191.1	1	1.29569	0.0104773	0.00415173	0.0152522	0.00621287	BCO2	1.98623e-06	0.123462	0.638707	0.573173	1.15248	1.05795	LATS2-AS1	0.0111859	1.02229	0.065918	0.0323413	0.0828625	0.040796	CISD3	0.0165443	1.75519	0.0727388	0.0207744	0.0976487	0.028927	METTL8	1	1.04391	0.12766	0.0557201	0.152677	0.0740501
TMEM231	1	0.649611	0.018083	0.0117947	0.0231325	0.0147459	NEK10	2.02408e-06	0.171803	0.418551	0.36448	0.670012	0.594791	GRIN2A	0.0112898	0.458864	0.141113	0.108991	0.20784	0.151216	NORAD	0.0165827	0.626346	0.13599	0.0833257	0.180065	0.116649	MAP4	1	0.10519	0.787234	0.745525	1.80277	1.67601
PEX10	1	0.181511	0.0495149	0.0431213	0.0648852	0.0572144	GRK4	2.03611e-06	0.314651	0.252905	0.203307	0.366833	0.294951	ARRDC4	0.0113973	0.890657	0.0725098	0.0389952	0.0893176	0.0481751	CAMTA1	0.0165827	0.234231	0.336496	0.284951	0.499279	0.424456	MSN	1	0.416987	0.265957	0.192187	0.380012	0.284624
DM1-AS	1	0.290484	0.0369422	0.0306662	0.0516106	0.0421982	PAN3	2.03972e-06	0.23067	0.322206	0.272053	0.483483	0.412045	STAMBPL1	0.0115295	0.667446	0.0905762	0.0571517	0.120823	0.0760727	SFXN1	0.0167699	0.285588	0.27451	0.220665	0.391496	0.321186	NUMB	1	0.402754	0.31383	0.243014	0.467868	0.353902
VDAC3	1	0.0552958	0.343267	0.344027	0.530129	0.510195	RHOT2	2.12618e-06	0.182706	0.382421	0.328587	0.583822	0.514376	CTNNA1	0.011571	0.11501	0.42749	0.398876	0.687343	0.634677	RBM38	0.0168262	0.741348	0.122075	0.0698566	0.153889	0.0920532	LAMA4	1	0.602176	0.223404	0.15557	0.337825	0.222545
MLLT3	1	0.125643	0.102057	0.0959615	0.147888	0.135554	BSG	2.12618e-06	0.230188	0.316501	0.263573	0.477419	0.407012	MICAL3	0.0116154	0.0884992	0.537354	0.505854	0.938717	0.882865	YWHAB	0.0168437	0.996983	0.101834	0.0499498	0.130388	0.0653305	TTC7A	1	0.787816	0.170213	0.100408	0.232531	0.134687
MCMDC2	1	0.151689	0.0546372	0.0482166	0.0729538	0.0656727	ZMIZ1	2.12647e-06	0.281506	0.270653	0.220587	0.390202	0.321032	AC104825.1	0.0119033	0.677492	0.0876465	0.0542116	0.110711	0.0692225	BNIP3L	0.0169452	0.33757	0.221379	0.167519	0.301563	0.238648	INPP5B	1	0.378052	0.287234	0.213393	0.399692	0.307553
SEMA4D	1	0.214319	0.0547924	0.0485941	0.0724511	0.0624495	LRTM1	2.13767e-06	0.652779	0.141559	0.0917867	0.214588	0.13649	RAB9B	0.0119182	0.655295	0.0900879	0.0566875	0.115222	0.0731596	TUBA4A	0.0172925	1.23988	0.0872865	0.0353849	0.111136	0.0470556	PAWR	1	0.642316	0.154255	0.0797596	0.171873	0.110116
MOSMO	1	0.0678466	0.124951	0.11823	0.172272	0.164358	PDE5A	2.1531e-06	0.243455	0.321149	0.272587	0.507271	0.428503	VLDLR-AS1	0.0121139	0.103379	0.515137	0.494094	0.94711	0.881617	MRPL55	0.0172925	0.982799	0.103732	0.0520957	0.144628	0.0731812	CRLF3	1	0.339304	0.335106	0.261172	0.498028	0.393653
ASB16	1	0.295458	0.0327513	0.0264201	0.0424699	0.0346051	PPP1R14C	2.18668e-06	0.199394	0.36087	0.306667	0.549966	0.478974	SRGAP2C	0.0123592	0.572882	0.0981445	0.0647341	0.134228	0.0902378	HSP90B1	0.0177311	0.57685	0.14611	0.093964	0.192196	0.128853	SNED1	1	0.859874	0.175532	0.108264	0.273436	0.150664
MAP1LC3A	1	0.0901238	0.161583	0.155878	0.226154	0.212458	RASA1	2.19457e-06	0.235145	0.315656	0.26512	0.47357	0.402345	STOM	0.0124748	0.431633	0.122803	0.0890803	0.165313	0.122567	PTGES2	0.0179396	0.392934	0.216319	0.165373	0.30692	0.233744	INTS6	1	0.449008	0.260638	0.191801	0.385402	0.282325
AC023051.1	1	0.209793	0.0509895	0.0447254	0.0697224	0.0602863	FBXL4	2.20534e-06	0.365925	0.218889	0.1688	0.317002	0.245984	NCBP3	0.0125211	0.43355	0.126953	0.0938773	0.162733	0.120494	C8orf59	0.0179396	0.501034	0.166983	0.115149	0.219822	0.155326	RPS7	1	0.570739	0.18617	0.112299	0.233437	0.157166
LINC01535	1	0.15882	0.0772992	0.0711455	0.101296	0.0907367	SFMBT2	2.35096e-06	0.201328	0.35263	0.300373	0.534133	0.464563	NDEL1	0.0125878	0.322939	0.166016	0.133337	0.223926	0.179015	MRPL2	0.0180511	0.915718	0.104364	0.0523696	0.130353	0.0690975	TNKS	1	0.287422	0.404255	0.338055	0.62947	0.515765
PLA2G12B	1	0.504631	0.0242142	0.0180223	0.0350599	0.0247116	USO1	2.47876e-06	0.151199	0.4663	0.413813	0.748891	0.674378	TIPARP	0.0131563	0.58158	0.112793	0.0805695	0.163623	0.109338	FRMD3	0.0182855	0.366817	0.207464	0.153639	0.286763	0.222382	SREBF1	1	1.34169	0.12234	0.0530586	0.175406	0.0692078
KIF13A	1	0.0204972	0.536127	0.554633	0.98464	0.970749	PGAM2	2.56213e-06	0.193287	0.338475	0.279787	0.515608	0.450957	CCNK	0.0132883	0.466788	0.122314	0.0895445	0.162716	0.117737	PPP1R1A	0.0182855	1.72951	0.0740038	0.022692	0.103165	0.0311099	PPARG	1	0.724289	0.18617	0.116935	0.26859	0.162577
NCBP2-AS2	1	0.156884	0.0570431	0.0506699	0.0748126	0.0671039	GPR135	2.57741e-06	0.509492	0.163321	0.113333	0.221465	0.155573	LUZP1	0.0132983	0.177904	0.315918	0.286635	0.491027	0.434062	MRPL42	0.0184879	0.543621	0.162555	0.11072	0.217723	0.149368	ITGB1	1	0.253447	0.430851	0.36686	0.715616	0.600323
RAVER2	1	0.112199	0.0970896	0.0907718	0.133382	0.123402	GSG1L	2.81926e-06	0.302675	0.254595	0.20416	0.37514	0.304144	NAPG	0.0140325	0.261891	0.187012	0.153505	0.255204	0.212839	PTGES3	0.0186741	0.345661	0.221379	0.168295	0.303542	0.238872	PXDN	1	2.96812	0.0797872	0.00991629	0.100749	0.012875
CCDC58	1	0.174726	0.0613116	0.0551047	0.0801089	0.0709714	ENTPD1-AS1	2.86317e-06	0.245402	0.303824	0.253867	0.462487	0.390146	DDB1	0.0144644	0.317581	0.165283	0.132666	0.223328	0.179201	ANGPTL1	0.0187053	0.459147	0.185958	0.134828	0.27557	0.200454	KLHL23	1	0.560967	0.212766	0.143293	0.294514	0.199636
PARP2	1	0.165094	0.0726426	0.066522	0.0962491	0.0858418	GHR	2.89518e-06	0.181787	0.396366	0.345067	0.640656	0.56481	FYN	0.0146117	0.299758	0.188232	0.157012	0.271921	0.220905	CORO6	0.0187083	0.213183	0.340291	0.284586	0.498087	0.429666	P4HA3	1	0.530753	0.175532	0.100365	0.205223	0.142054
FREM3	1	0.243018	0.0349243	0.0286847	0.0461544	0.0389994	EFEMP1	2.89815e-06	0.791155	0.11536	0.0651733	0.163609	0.0945464	DISC1	0.014679	0.132391	0.40332	0.380203	0.710238	0.647963	C19orf47	0.0187097	0.85669	0.117015	0.0661127	0.153888	0.0849797	CDH6	1	3.93823	0.0744681	0.00485083	0.103149	0.00672882
ACTR8	1	0.30941	0.0343035	0.0281185	0.0424274	0.0342377	PAK1	2.98657e-06	0.732191	0.123178	0.0730667	0.166735	0.100373	CCDC6	0.0146885	0.281311	0.186035	0.153299	0.264495	0.217638	MRAS	0.0189878	0.244723	0.3074	0.254726	0.444332	0.375006	MPRIP	1	0.300655	0.356383	0.28783	0.539383	0.437916
NAT9	1	0.0902905	0.177881	0.172768	0.261213	0.245366	HDHD3	2.9967e-06	0.515251	0.166702	0.11776	0.23577	0.164962	TRA2B	0.0149151	0.161656	0.283203	0.249342	0.406816	0.363693	DMPK	0.0190418	0.295431	0.244782	0.191489	0.336277	0.274007	MAN2C1	1	0.717063	0.18617	0.116935	0.257981	0.156938
TTC38	1	0.115653	0.0979433	0.0916211	0.134413	0.124058	SLC4A4	3.00089e-06	0.232608	0.315445	0.265227	0.470312	0.400281	EMD	0.0152568	0.546516	0.0969238	0.0639604	0.125788	0.0861233	DEXI	0.0190827	0.94209	0.0986717	0.0467537	0.120886	0.0629187	METTL15	1	0.298241	0.345745	0.268427	0.495147	0.402676
LRRC34	1	0.509672	0.022274	0.0161351	0.0296402	0.0208188	FAM214A	3.05272e-06	0.210715	0.322628	0.268213	0.472135	0.407976	EHMT1	0.0153239	0.151164	0.298096	0.263991	0.427643	0.385102	NKTR	0.0191826	0.174719	0.4105	0.350881	0.611734	0.54196	MKLN1	1	0.186252	0.638298	0.576132	1.21545	1.06825
CBR3	1	0.109907	0.0758246	0.0694471	0.100833	0.0934367	TAF15	3.18967e-06	0.189538	0.379886	0.330293	0.570546	0.500306	AC026894.1	0.015541	0.580843	0.103516	0.0714912	0.141737	0.0947613	PPP1R12B	0.0192259	0.0773456	0.919039	0.869418	2.44698	2.31925	XRN1	1	0.359193	0.308511	0.234943	0.43532	0.339375
DBT	1	0.148192	0.0767559	0.0705794	0.104307	0.0941244	ZFR	3.30048e-06	0.187432	0.382421	0.332533	0.581404	0.510572	RAD9B	0.0155604	1.47739	0.0507812	0.0182597	0.0663597	0.0238322	ZNF22	0.0192846	1.14975	0.0891841	0.0377135	0.106488	0.0479944	TANC2	1	0.824944	0.143617	0.0723331	0.173631	0.0980153
AL022323.4	1	0.270625	0.0335274	0.0273637	0.0450222	0.0373216	THSD4	3.30829e-06	0.114871	0.810902	0.727893	1.78195	1.64557	PPP1R3B	0.015705	0.337276	0.141357	0.107804	0.187982	0.148794	MLEC	0.019286	0.57049	0.16129	0.110629	0.227363	0.153104	NPAS3	1	0.340402	0.31383	0.240738	0.499732	0.394699
PHF14	1	0.107358	0.161428	0.156445	0.237275	0.220259	MAK	3.31035e-06	0.513838	0.165857	0.116373	0.2481	0.173759	CD151	0.0161493	0.283982	0.174805	0.142312	0.244493	0.200807	EMP2	0.0197044	0.328388	0.222644	0.169026	0.304881	0.242815	TMEM259	1	0.261301	0.345745	0.260228	0.452855	0.377832
PCCB	1	0.0999094	0.105161	0.0987922	0.142028	0.132525	CMYA5	3.32689e-06	0.0816053	0.936193	0.87952	2.56754	2.42635	JUNB	0.0166798	0.320546	0.183105	0.152525	0.313	0.250639	TBCC	0.0197209	1.95224	0.0689437	0.0179436	0.0878742	0.022708	SKI	1	1.01732	0.148936	0.0803177	0.218581	0.107986
ZBTB24	1	0.389248	0.0235933	0.0174561	0.0287968	0.0219872	NLK	3.36322e-06	0.246464	0.296429	0.2456	0.437481	0.36878	ADCY6	0.0167847	0.189213	0.25293	0.22154	0.367381	0.322225	GABARAPL1	0.0200582	0.282629	0.272612	0.220208	0.383058	0.314909	TEX41	1	2.61462	0.0851064	0.0163554	0.132387	0.0216155
CDH12	1	0.0973925	0.135506	0.129836	0.190529	0.178091	NUP98	3.3641e-06	0.244316	0.311008	0.263573	0.459579	0.387985	ARSJ	0.0168432	1.16195	0.0632324	0.0312581	0.0896232	0.0400534	RPL12	0.0201382	0.898568	0.105629	0.054196	0.134996	0.0724144	SERPINF1	1	1.23876	0.12234	0.0534449	0.181158	0.0767629
PSTPIP2	1	0.226446	0.0397361	0.0335912	0.0527674	0.0451023	ZNF292	3.38766e-06	0.146856	0.47454	0.419147	0.759045	0.685581	PTPRB	0.0168432	1.37238	0.0559082	0.0237788	0.088747	0.0342788	KCNIP2	0.0203001	0.315841	0.257432	0.2082	0.372529	0.299283	CHFR	1	0.522458	0.207447	0.134192	0.26118	0.181829
NXPE3	1	0.0789908	0.127668	0.121344	0.175821	0.166453	FRYL	3.4525e-06	0.173615	0.38876	0.334667	0.592426	0.525257	AC005920.2	0.0168822	0.533852	0.104004	0.0716975	0.140935	0.0973447	CD99	0.020376	0.303084	0.254269	0.20231	0.362048	0.293447	UIMC1	1	0.341018	0.276596	0.20322	0.363472	0.286955
AC025159.1	1	0.10895	0.143112	0.137573	0.205178	0.190254	SRSF11	3.4525e-06	0.182835	0.387915	0.337813	0.584385	0.514827	TBCA	0.0173708	0.154838	0.291016	0.257234	0.417718	0.375208	JTB	0.0205053	0.664361	0.134092	0.0829605	0.180083	0.113627	SUMF1	1	0.265191	0.398936	0.338313	0.652769	0.543162
KIAA0319L	1	0.0607443	0.299806	0.298547	0.460759	0.441762	SETD5	3.4525e-06	0.153812	0.463342	0.408907	0.73236	0.658297	EIF3J	0.0173916	0.248416	0.19458	0.161964	0.263388	0.221726	CYR61	0.020887	0.477287	0.172043	0.120537	0.275015	0.197551	MAN2A1	1	1.72641	0.101064	0.0317235	0.141413	0.0427356
NSL1	1	0.0782233	0.0960031	0.0895452	0.129851	0.122998	KAZN	3.46901e-06	0.287497	0.259455	0.210187	0.374818	0.307097	DTNA	0.0174959	0.0372973	0.819824	0.81565	1.97874	1.92824	RNF5	0.020903	1.43268	0.0796964	0.0288102	0.103024	0.0381643	ADD1	1	0.593861	0.212766	0.143722	0.296268	0.196298
HEATR3	1	0.299091	0.0369422	0.0309492	0.0476324	0.0387139	TMEM182	3.51736e-06	0.170515	0.401225	0.345333	0.622885	0.553451	KRTAP5-AS1	0.0175739	1.12329	0.0576172	0.0254294	0.0717785	0.0329496	DNAJA2	0.0209185	1.03919	0.0999367	0.0492649	0.131014	0.0637514	CCDC91	1	0.205367	0.5	0.420863	0.806603	0.699582
LINC02203	1	1.72293	0.00892511	0.00292508	0.0118507	0.00358999	B3GALNT1	3.58274e-06	0.34646	0.213607	0.16304	0.303598	0.238783	FAF2	0.0177788	0.256984	0.179688	0.146593	0.238827	0.199859	RAB4A	0.0211338	0.575499	0.154965	0.104785	0.203504	0.136562	SRPX2	1	3.91731	0.0744681	0.00566645	0.109273	0.00723246
NCEH1	1	0.0846366	0.197594	0.193055	0.299889	0.282802	CHCHD10	3.62171e-06	0.141624	0.488274	0.430133	0.776627	0.704012	KCTD10	0.0179042	0.657599	0.0830078	0.0507041	0.10373	0.0657576	RNF187	0.0212033	1.59261	0.0727388	0.0217788	0.0912859	0.0302678	GALNT2	1	0.629118	0.202128	0.133634	0.280673	0.181475
NME9	1	0.0961726	0.114629	0.108605	0.158153	0.147954	CRLS1	3.62365e-06	0.246187	0.302557	0.25376	0.448712	0.37832	INPP5A	0.0179295	0.268032	0.200928	0.17032	0.283367	0.235322	LSM1	0.0217411	1.40018	0.0796964	0.0290384	0.100021	0.0378961	PRMT2	1	0.357164	0.287234	0.211032	0.385628	0.301059
BGN	1	0.582	0.01948	0.0134931	0.0282895	0.0188984	ARFGEF1	3.71414e-06	0.154358	0.459962	0.40672	0.732353	0.658044	SRSF4	0.0179334	0.134069	0.35498	0.32202	0.532627	0.485361	NAPA	0.0219925	0.447614	0.173308	0.121404	0.225198	0.165127	COL25A1	1	1.28408	0.117021	0.0481648	0.169594	0.0696409
GRIK4	1	0.135516	0.0637175	0.057558	0.0880598	0.0801647	SLC7A6	3.76505e-06	0.137449	0.53053	0.467307	0.866097	0.787391	H3F3B	0.0179572	0.191524	0.251709	0.219013	0.371836	0.325609	MRPS30	0.0221411	1.10155	0.0904491	0.0396767	0.110924	0.0516922	AP2M1	1	0.650409	0.18617	0.116377	0.257531	0.164073
SLC12A2	1	0.0836329	0.168568	0.163333	0.246921	0.233014	RBMS1	3.86083e-06	0.140539	0.511092	0.45424	0.854353	0.775052	AC020916.1	0.0182017	0.367282	0.150879	0.119513	0.213593	0.165586	SLC16A7	0.0221918	0.146807	0.506009	0.448635	0.836222	0.755315	HSPA9	1	0.495403	0.287234	0.216914	0.432975	0.307137
OPHN1	1	0.0799093	0.205433	0.200981	0.308571	0.291944	KIFC3	4.02896e-06	0.417395	0.197972	0.15024	0.273995	0.205161	TRIP12	0.0182883	0.150154	0.320068	0.288441	0.475781	0.428753	MRPL35	0.0222204	0.780575	0.121442	0.0709524	0.158304	0.0921541	TBC1D19	1	0.367693	0.276596	0.199184	0.376919	0.29212
AC005837.2	1	0.290873	0.0353124	0.0293452	0.0421665	0.0344672	ASAP3	4.03106e-06	0.468986	0.178956	0.130453	0.252402	0.182354	DUSP8	0.0183298	1.62358	0.0466309	0.0145974	0.0537844	0.0174546	IER2	0.0223121	0.887426	0.107527	0.0570268	0.148989	0.08054	ZNF451-AS1	1	0.300703	0.324468	0.247178	0.456174	0.370348
NUDT12	1	0.120837	0.0701591	0.0639743	0.0945759	0.0869772	COL16A1	4.03935e-06	0.814763	0.114093	0.06496	0.157047	0.0892818	LNX2	0.0197791	0.400899	0.121338	0.0889771	0.155796	0.117998	MRPL40	0.0226019	1.68847	0.0721063	0.0215962	0.0960955	0.0298142	CEBPZOS	1	0.419286	0.239362	0.164198	0.309108	0.23115
AC090204.1	1	0.236239	0.0409003	0.0349122	0.0551597	0.0468281	RCOR3	4.04366e-06	0.214985	0.33615	0.286453	0.501208	0.431818	RNF38	0.0198859	0.222903	0.217529	0.185898	0.310695	0.266216	B3GALT2	0.0226739	1.2249	0.084124	0.0335129	0.103665	0.0443509	MED6	1	0.951108	0.138298	0.0693711	0.176768	0.0914308
CSE1L	1	0.191825	0.0666667	0.0608605	0.0918279	0.0803951	AC124312.1	4.05901e-06	0.215437	0.337418	0.28976	0.508385	0.437865	PPP6R2	0.0203104	0.121197	0.342041	0.307113	0.512401	0.471115	DNAJC8	0.0230048	0.618551	0.14105	0.0905853	0.184557	0.120206	SEC11A	1	0.507741	0.234043	0.166044	0.328334	0.230925
AC010616.2	1	0.669406	0.0194024	0.0134931	0.0257694	0.0162029	CWF19L2	4.16712e-06	0.243785	0.293894	0.244267	0.429293	0.36255	DNAJB6	0.02049	0.158801	0.310303	0.280755	0.457419	0.409742	STUB1	0.0233316	0.77825	0.12081	0.0706328	0.16259	0.0948022	LUC7L	1	0.40415	0.255319	0.180082	0.328488	0.248232
DDRGK1	1	0.16975	0.0568102	0.0508587	0.0766202	0.0681151	USP31	4.35885e-06	0.197194	0.351997	0.298453	0.537247	0.468613	MYOZ1	0.0208132	1.25343	0.0539551	0.0223346	0.0688381	0.0288741	ZSCAN18	0.0234337	0.29864	0.244782	0.192403	0.338173	0.27494	HIGD1B	1	2.33221	0.0851064	0.0164413	0.114635	0.0227643
NLRC4	1	0.170603	0.0510671	0.0450085	0.0680327	0.0604451	NHSL1	4.35885e-06	0.161537	0.433763	0.375893	0.6829	0.610562	IL1R1	0.0209562	0.743194	0.0834961	0.0522515	0.116016	0.0693098	A2M	0.0235276	0.199351	0.379507	0.32787	0.673289	0.586396	COA1	1	0.232114	0.420213	0.337669	0.608599	0.518153
ECI1	1	0.107897	0.106636	0.100585	0.143154	0.132838	PRKD3	4.48683e-06	0.523707	0.162688	0.114133	0.229279	0.159482	RRN3	0.0209562	0.397583	0.12207	0.0900603	0.157282	0.119397	TBRG4	0.0236858	1.07949	0.0948767	0.0446991	0.124037	0.058694	PCNP	1	0.438632	0.25	0.178923	0.333086	0.245762
SIRT3	1	0.11479	0.0849049	0.0788828	0.113451	0.104774	B2M	4.49774e-06	0.199254	0.311642	0.253973	0.485151	0.422567	ZFP57	0.0209562	1.46382	0.050293	0.018827	0.0614034	0.0222607	UBE2D3	0.0236866	0.184716	0.378242	0.324674	0.560835	0.493435	FBLN2	1	1.92255	0.0957447	0.0275596	0.141411	0.0373023
SEC11A	1	0.0653815	0.169499	0.16305	0.236432	0.225957	FAM95B1	4.52646e-06	0.839083	0.109656	0.06048	0.150694	0.0842378	LRRC8B	0.0211937	0.330409	0.166504	0.136071	0.247356	0.196725	UBAC1	0.0237722	0.362253	0.216319	0.165099	0.2938	0.228562	RNF180	1	0.251462	0.382979	0.302683	0.548074	0.460406
SPSB4	1	0.235141	0.0425301	0.0366107	0.058605	0.049791	TBRG1	4.65518e-06	0.331094	0.229241	0.179893	0.321249	0.255372	DUSP1	0.0213044	0.223309	0.247559	0.218394	0.417703	0.357804	UBE2I	0.0239508	0.490429	0.16129	0.110081	0.209765	0.149313	LMO4	1	0.683271	0.159574	0.0888173	0.196284	0.122236
AC091885.2	1	0.260086	0.0350019	0.0290621	0.05419	0.0452508	MBTD1	4.68408e-06	0.322746	0.234524	0.185333	0.335858	0.268534	CCNYL1	0.021342	0.3888	0.125977	0.0939805	0.166524	0.127185	TMEM38B	0.0241214	0.282815	0.280202	0.232216	0.405693	0.333474	SEMA5A	1	0.223631	0.441489	0.365572	0.691914	0.592562
ADK	1	0.0297871	0.474117	0.488866	0.823395	0.806569	SH3D19	4.70611e-06	0.118373	0.732939	0.644533	1.43452	1.32151	YTHDC2	0.0217108	0.176874	0.26416	0.232269	0.376967	0.333471	NOP10	0.0244595	1.48424	0.0765338	0.0264816	0.103945	0.0371536	ID2	1	0.870267	0.159574	0.0909637	0.246837	0.135031
AFDN	1	0.0981792	0.226698	0.225042	0.334986	0.312947	CDKL5	4.73686e-06	0.310949	0.244243	0.19536	0.346331	0.279181	ARGLU1	0.0217805	0.126332	0.354004	0.320988	0.52651	0.482367	GATA4	0.0248981	0.113972	0.688172	0.620446	1.29242	1.19424	RNF38	1	0.48652	0.260638	0.190856	0.382626	0.273097
RCL1	1	0.160523	0.0595266	0.053595	0.0805179	0.0720394	FBXO40	4.91355e-06	0.132985	0.538348	0.483413	0.920152	0.839125	KIDINS220	0.0217805	0.194393	0.245117	0.2137	0.34604	0.302418	IP6K3	0.0249785	0.569375	0.146743	0.0966578	0.187472	0.126339	RASSF8	1	0.247755	0.382979	0.301781	0.57779	0.486618
AC078777.1	1	0.32744	0.0354676	0.0296282	0.0437579	0.0348728	RIC3	4.95848e-06	0.186355	0.377984	0.328853	0.561664	0.493605	MAPRE1	0.0218687	0.81969	0.0695801	0.0380152	0.0856442	0.048523	CDC123	0.0249785	0.328666	0.225174	0.172633	0.311539	0.24807	DDX6	1	0.276848	0.367021	0.289547	0.517652	0.427266
HIGD1C	1	0.373387	0.0233605	0.0174561	0.0323123	0.0249441	MYO18A	4.99979e-06	0.306048	0.249525	0.202507	0.357384	0.289071	FOSL1	0.0225366	3.00458	0.0356445	0.0043328	0.0446134	0.00555901	HJV	0.0255074	1.38784	0.0803289	0.0305452	0.1009	0.0385576	YWHAQ	1	0.454797	0.228723	0.155141	0.294477	0.214854
MX1	1	0.723179	0.0143578	0.00849217	0.0193286	0.0117085	AGTPBP1	5.07424e-06	0.200485	0.349039	0.297227	0.525334	0.457178	AGO2	0.0227169	0.279548	0.179932	0.149172	0.249009	0.205146	CLIC1	0.0255074	1.49985	0.0759013	0.0259794	0.10147	0.0358788	MIA2	1	0.325846	0.329787	0.254132	0.470135	0.375088
WDR62	1	0.236935	0.0395809	0.0336856	0.0525751	0.0446124	ST5	5.09303e-06	0.164287	0.408198	0.355147	0.639945	0.571068	NEMF	0.0229942	0.152656	0.302734	0.273121	0.446334	0.401519	C15orf61	0.0256709	1.46125	0.0759013	0.0259337	0.0943642	0.0342709	VCP	1	0.341222	0.324468	0.259068	0.4763	0.375978
ZNF563	1	0.111173	0.0861467	0.0802038	0.117282	0.108584	ARMC2	5.12947e-06	0.328447	0.229664	0.181013	0.32682	0.260277	ZBTB20-AS5	0.023515	0.105998	0.457275	0.430546	0.797791	0.741279	COMMD6	0.0258697	0.964671	0.0980392	0.0480321	0.128313	0.065747	ASPN	1	2.29094	0.0851064	0.0169994	0.111055	0.0226932
SPOCK1	1	0.0426095	0.357936	0.358086	0.605587	0.587963	ZNF131	5.1624e-06	0.265122	0.280583	0.233387	0.410273	0.341399	UBQLN1	0.0236638	0.262441	0.181396	0.150204	0.246199	0.20525	YWHAE	0.0258697	0.245733	0.303605	0.254132	0.437328	0.368837	ZNF385D	1	0.831095	0.154255	0.0865851	0.216796	0.121861
NDUFA4L2	1	0.522138	0.0183935	0.0125495	0.0258221	0.0179809	OSMR-AS1	5.172e-06	1.05977	0.0931756	0.0442133	0.130882	0.0627853	UBAP2L	0.0239143	0.426452	0.120605	0.0895445	0.157625	0.117287	NBEAL1	0.0261956	0.17394	0.421885	0.366542	0.652465	0.578357	SF1	1	0.245268	0.393617	0.314917	0.566251	0.477722
AC139530.1	1	0.179926	0.0422972	0.0363276	0.0565752	0.0499417	AL020995.1	5.22679e-06	0.362717	0.21741	0.169333	0.311845	0.242521	SNRK	0.024343	0.270131	0.16626	0.134729	0.223834	0.185613	MAP1LC3B	0.0262751	0.715975	0.127135	0.0775728	0.170497	0.103798	GMPS	1	1.10333	0.143617	0.0780425	0.222436	0.103531
HERC3	1	0.131279	0.083508	0.0777505	0.110998	0.101343	PLD1	5.23948e-06	0.13117	0.553138	0.494773	0.957697	0.874464	IPMK	0.0252186	0.554864	0.0981445	0.0674679	0.131156	0.0892806	SRSF11	0.0262751	0.18083	0.396584	0.344398	0.594124	0.524134	PPFIBP1	1	0.263108	0.425532	0.347414	0.667208	0.555978
ZFYVE28	1	0.150333	0.0749709	0.069164	0.101787	0.0917141	PCDH15	5.34647e-06	0.385107	0.191844	0.142027	0.283564	0.217131	DCBLD2	0.0258475	0.192149	0.264404	0.236189	0.395406	0.346099	PDP1	0.026681	1.01006	0.100569	0.0513195	0.134359	0.0667124	IL6ST	1	0.331026	0.260638	0.181842	0.323899	0.25749
TMEM254	1	0.169499	0.0401242	0.0341574	0.0528074	0.0469537	DECR1	5.36719e-06	0.15011	0.448975	0.391467	0.707929	0.637972	MECP2	0.0265589	0.150057	0.302002	0.272347	0.449357	0.404967	FKBP3	0.0267122	0.727385	0.127135	0.0778924	0.172692	0.104305	WDFY2	1	0.929556	0.148936	0.0822065	0.220818	0.115934
RNF125	1	0.231626	0.0429181	0.0370825	0.0609711	0.0519275	SGK3	5.46399e-06	0.351108	0.211916	0.162827	0.30017	0.235327	LGALS8	0.027432	0.311841	0.155273	0.124774	0.207174	0.166902	ILF2	0.0267122	1.12185	0.0923466	0.0427815	0.122045	0.0560805	RAB28	1	0.267717	0.388298	0.3129	0.576282	0.478677
ACBD5	1	0.10922	0.09026	0.0842612	0.119004	0.110327	ADAMTS9	5.4815e-06	0.485485	0.17304	0.125547	0.251865	0.179896	OSBPL9	0.0282296	0.102809	0.460693	0.432403	0.767186	0.714418	MTFR1L	0.0268434	0.811487	0.116382	0.0670258	0.157218	0.0895817	ADD3	1	0.283631	0.356383	0.279845	0.512887	0.421348
ZNF33B	1	0.124738	0.083508	0.0774674	0.117092	0.107393	NSMCE2	5.51811e-06	0.144991	0.460807	0.40784	0.750623	0.678852	KIAA1109	0.0288456	0.176691	0.250244	0.218652	0.360678	0.319103	XPO5	0.026849	0.547433	0.148008	0.0976167	0.198747	0.13599	SNX9	1	0.454471	0.265957	0.196909	0.38116	0.278162
AC007383.3	1	0.240061	0.0308886	0.0250047	0.0389141	0.0329489	EIF2B3	5.54002e-06	0.323494	0.239383	0.192053	0.344691	0.275454	DCLK1	0.0292241	0.69643	0.0925293	0.0627224	0.150888	0.0931127	BLVRB	0.0269982	0.603766	0.13852	0.088622	0.185163	0.121843	C1R	1	1.1439	0.117021	0.0483795	0.158296	0.0716341
ARID1B	1	-0.00311542	0.618937	0.655878	1.20915	1.21176	RNF150	5.55839e-06	0.122981	0.572787	0.503093	1.00576	0.923577	AC022601.1	0.0297716	0.72253	0.0751953	0.0447723	0.0947198	0.0574035	BEX4	0.0270417	0.49038	0.173308	0.124281	0.239349	0.170378	VIT	1	2.02429	0.0904255	0.0227946	0.125787	0.0309218
C9orf16	1	0.341143	0.0346915	0.0289677	0.0462636	0.0365212	ATXN1	5.6191e-06	0.119344	0.605958	0.54704	1.0727	0.987535	SYNPO	0.0301512	0.1956	0.240234	0.211327	0.343162	0.299652	TENT5B	0.0270417	1.14875	0.0885515	0.0388549	0.115547	0.0521134	CUL3	1	0.366026	0.308511	0.231938	0.432485	0.335573
TAMM41	1	0.0981716	0.0993403	0.0934139	0.1358	0.126866	PI4KA	5.63044e-06	0.238093	0.30319	0.25472	0.441864	0.374641	SERPINH1	0.0301998	0.752997	0.0773926	0.0472997	0.103217	0.061246	RPL24	0.0270417	0.685533	0.129665	0.0805406	0.174537	0.108523	ETF1	1	0.894455	0.148936	0.0804464	0.19245	0.103529
GNPTG	1	0.17173	0.0582072	0.0524627	0.0748763	0.0664735	GATB	5.63459e-06	0.597425	0.139024	0.08992	0.184978	0.122258	FHL2	0.0302366	0.0735968	0.489014	0.444164	0.94403	0.897082	KLHL7	0.0271825	0.146468	0.478178	0.421057	0.782569	0.707019	SH2B3	1	0.648855	0.170213	0.0992058	0.208117	0.132734
ACKR4	1	0.324591	0.0321304	0.0264201	0.0409883	0.0327301	PIGN	5.681e-06	0.249252	0.289246	0.240053	0.422282	0.355279	SMARCA5	0.030462	0.296716	0.151123	0.120287	0.198225	0.161376	FAM200B	0.0272666	0.838415	0.108159	0.0583965	0.139094	0.0777897	SLC35B3	1	0.732118	0.148936	0.078944	0.171915	0.103496
MCCC2	1	0.0718914	0.143112	0.137101	0.195651	0.186141	ANKAR	5.78435e-06	0.259294	0.280161	0.231893	0.408288	0.341124	NCAM1	0.0311217	0.0559911	0.658447	0.648785	1.31814	1.26796	NDUFS4	0.0273057	0.189227	0.357369	0.304356	0.523659	0.459287	CSRNP3	1	0.466898	0.244681	0.176561	0.354541	0.256517
FTCDNL1	1	0.172273	0.0474971	0.041706	0.0632294	0.0561125	TERF2IP	5.92976e-06	0.242634	0.300021	0.250933	0.448462	0.379041	KCNK1	0.0319207	0.158607	0.366699	0.349822	0.629492	0.563957	UTP11	0.0273119	1.6882	0.0727388	0.0234682	0.0940226	0.0291765	ABTB2	1	0.306383	0.345745	0.272634	0.552394	0.446702
FAM45A	1	0.0746083	0.121381	0.115022	0.173009	0.164289	EPHB1	6.0856e-06	0.685937	0.125502	0.0768533	0.176363	0.109628	CUL1	0.0323761	0.200818	0.231201	0.201372	0.324817	0.28261	CHMP2A	0.0273119	1.44811	0.0790639	0.0297233	0.108046	0.0395988	DGKB	1	0.628304	0.180851	0.111784	0.274423	0.177534
GAS2	1	0.0515241	0.323865	0.322231	0.52111	0.502827	SUMF1	6.29519e-06	0.176543	0.380097	0.328373	0.599139	0.530131	ACBD3	0.0333538	0.307894	0.159668	0.1305	0.221673	0.179071	MRPL13	0.0273354	0.926452	0.104997	0.055657	0.138531	0.0728883	FHL5	1	5.24296	0.0691489	0.00193175	0.100781	0.00266128
AC005740.3	1	0.216805	0.0384944	0.032742	0.0497757	0.0428304	ATP1B1	6.32906e-06	0.175329	0.394676	0.342027	0.615375	0.544955	RNF122	0.0341958	0.475598	0.104248	0.0742766	0.151367	0.108859	MED4	0.0273841	0.454669	0.177103	0.127112	0.239839	0.175005	UBL3	1	0.636281	0.164894	0.0954282	0.200565	0.129037
TIMM8A	1	0.316032	0.0330617	0.0273637	0.041997	0.0337352	RNF122	6.46653e-06	0.805741	0.117684	0.0698667	0.176622	0.10104	KRBA1	0.0342598	0.362398	0.129639	0.0996028	0.179667	0.139757	TMED2	0.0281008	0.953097	0.0999367	0.050452	0.131876	0.0681168	COL14A1	1	1.69054	0.101064	0.0339987	0.148876	0.0461235
PDE6D	1	0.194262	0.0570431	0.0514248	0.0785746	0.0686758	AC058791.1	6.53294e-06	0.423091	0.18783	0.13984	0.267541	0.199539	TIMM17A	0.034435	0.287289	0.156982	0.126889	0.207423	0.169971	BAD	0.0282406	1.2321	0.0834915	0.0341065	0.11021	0.0469159	ACSL3	1	0.592177	0.18617	0.116935	0.236313	0.156756
TRUB1	1	0.179106	0.0563446	0.0506699	0.0718543	0.0634654	MCF2L2	6.53383e-06	0.804175	0.114304	0.0660267	0.163846	0.0938328	MAP2K1	0.0345661	0.255256	0.187988	0.159385	0.270978	0.227036	PCNP	0.0284773	0.353398	0.225174	0.176194	0.309095	0.24194	RHOA	1	0.636489	0.175532	0.106589	0.221983	0.142797
DENR	1	0.155428	0.075747	0.0702019	0.101669	0.0912852	ELMSAN1	6.53447e-06	0.603527	0.13839	0.08976	0.190242	0.125207	TENT5B	0.0347144	0.84334	0.0668945	0.0369835	0.0888553	0.0495237	FBXW7	0.0284773	0.160924	0.42821	0.376769	0.676027	0.604673	STK17A	1	0.385266	0.244681	0.170079	0.318667	0.243983
MFSD8	1	0.108739	0.080714	0.0748254	0.109235	0.101305	GTF2IRD2B	6.54383e-06	0.289552	0.258187	0.210667	0.367762	0.300887	CLEC16A	0.0347618	0.165806	0.279785	0.25254	0.416149	0.370968	GAS6	0.0285724	0.360715	0.214421	0.164779	0.303971	0.236726	PLEKHH2	1	1.19193	0.12234	0.0561494	0.176111	0.0770864
SPTAN1	1	0.0557693	0.29934	0.298547	0.462895	0.445343	PLA2G16	6.59917e-06	0.386176	0.199451	0.15104	0.285996	0.218832	KLHL21	0.0349442	0.458864	0.10791	0.0779904	0.142748	0.103857	HSPA1B	0.028867	1.43307	0.0771664	0.027897	0.104895	0.0388471	STAT5B	1	0.697682	0.175532	0.107748	0.241204	0.148717
PPARGC1B	1	0.0602047	0.314707	0.31638	0.503215	0.482647	ARSG	6.62546e-06	0.328616	0.23896	0.192853	0.346934	0.276264	NOVA1	0.0351222	0.827395	0.067627	0.0377573	0.0942238	0.0530994	MYL3	0.0294941	0.864085	0.126502	0.0797644	0.21804	0.11979	VGLL4	1	0.331435	0.31383	0.241554	0.442938	0.352023
ZNF618	1	0.736877	0.0153667	0.00971881	0.0210529	0.0126325	CYHR1	6.73877e-06	0.394846	0.196704	0.148693	0.276116	0.210006	FRY-AS1	0.0352624	0.527882	0.0966797	0.0668489	0.131964	0.0915266	CCT5	0.0301798	1.04585	0.0948767	0.0459775	0.123276	0.0597098	LIX1-AS1	1	1.05808	0.12234	0.0543035	0.152769	0.0733705
SNAPC3	1	0.0674889	0.137214	0.130968	0.191266	0.182525	TLK1	6.93441e-06	0.268931	0.270653	0.22288	0.38764	0.321716	SIDT2	0.0358359	0.671658	0.0761719	0.0462681	0.0963334	0.0604767	H2AFV	0.0311064	0.546732	0.149273	0.100265	0.195884	0.134096	RPRD1A	1	0.391234	0.271277	0.199657	0.370445	0.282456
INTS7	1	0.155047	0.0634071	0.0577467	0.0845423	0.0759277	SAT2	6.97823e-06	0.209965	0.340799	0.29216	0.505321	0.43688	AC108472.1	0.0369599	0.285788	0.147705	0.117347	0.194688	0.159702	DCTN6	0.0312251	1.1471	0.0860215	0.0369829	0.10652	0.0480972	HUWE1	1	0.331857	0.292553	0.217128	0.394129	0.313141
TBC1D4	1	0.0130824	0.544897	0.568126	1.01263	1.00349	MYO9B	7.02098e-06	0.38476	0.197549	0.14928	0.275439	0.21096	MYO18A	0.0371326	0.171519	0.238037	0.206479	0.333723	0.296315	GTF2F2	0.0313062	0.324784	0.232132	0.18318	0.32614	0.260396	SOCS5	1	0.547742	0.170213	0.0987766	0.194561	0.133097
LRIG3	1	0.276024	0.0299573	0.0242499	0.0404562	0.0334113	SPTB	7.15914e-06	0.307071	0.240439	0.193227	0.339707	0.274579	MON2	0.0381092	0.111938	0.360107	0.330479	0.546872	0.506045	IER5	0.0315836	1.0327	0.0967742	0.0483061	0.127261	0.0622048	TGFBR3	1	0.412225	0.276596	0.212664	0.421054	0.316407
GPT2	1	0.467596	0.0201785	0.014531	0.0266268	0.0192557	UGT2B7	7.33936e-06	0.857626	0.108177	0.0600533	0.16106	0.0888823	KTN1	0.0383038	0.067003	0.595703	0.57162	1.07827	1.02934	MCEE	0.0324507	0.312917	0.223276	0.172724	0.300707	0.242072	ACLY	1	1.45198	0.101064	0.0341275	0.123348	0.0450861
LINC02253	1	0.169527	0.0502134	0.0445367	0.0730425	0.0649446	CIRBP	7.49392e-06	0.178528	0.396366	0.350507	0.606564	0.535963	DHX32	0.0383304	0.182515	0.296387	0.274514	0.45922	0.404649	TMCO1	0.0325566	0.441303	0.169513	0.119578	0.229926	0.169333	CAPN1	1	0.795261	0.148936	0.0803177	0.189164	0.109003
EMSY	1	0.0745971	0.199302	0.194659	0.29028	0.275652	AC006333.1	7.54029e-06	0.423086	0.18614	0.138187	0.261875	0.195314	AL354733.3	0.0387615	0.646134	0.0808105	0.0514262	0.0999385	0.0638597	ITGB1BP2	0.0326661	0.991025	0.0999367	0.0516848	0.133949	0.0673922	LIN52	1	0.546118	0.207447	0.136295	0.279017	0.191087
WDR37	1	0.0580216	0.288009	0.287413	0.435715	0.41854	FBXW7	8.03663e-06	0.157953	0.424044	0.369173	0.664498	0.595588	P2RY14	0.0395788	0.917914	0.0654297	0.0361583	0.0994573	0.0526401	CCT6A	0.0327769	0.621226	0.13852	0.0902657	0.183601	0.119362	HIF3A	1	0.160066	0.691489	0.593561	1.25191	1.12044
KATNA1	1	0.0951932	0.108809	0.103133	0.148122	0.138664	NCOA2	8.16558e-06	0.1563	0.41348	0.358667	0.640867	0.575066	PNPLA8	0.0398929	0.263542	0.172363	0.142673	0.235014	0.195776	ACTR1A	0.0333927	0.648534	0.126502	0.0774815	0.163021	0.103996	SPG7	1	0.277932	0.345745	0.272505	0.483763	0.398994
GAA	1	0.28476	0.0362437	0.0306662	0.0468932	0.0384936	CLIC5	8.30367e-06	0.131578	0.501585	0.437547	0.847776	0.773877	AL161431.1	0.0406739	0.952045	0.0603027	0.0309486	0.0865315	0.044728	UFSP2	0.0337075	0.441017	0.177103	0.128116	0.237816	0.175179	PUS7	1	1.01833	0.12234	0.0545181	0.147131	0.0726366
ABHD3	1	0.12944	0.0996508	0.0943574	0.141495	0.129353	RIN2	8.67944e-06	0.213674	0.334038	0.2864	0.511973	0.441494	HDX	0.0409082	0.522848	0.108643	0.0801568	0.160681	0.111834	HSD17B10	0.0337502	1.2708	0.0822264	0.0338325	0.110284	0.0457047	STX8	1	0.278994	0.345745	0.276798	0.507158	0.417981
MYOM3	1	0.0285701	0.467831	0.478864	0.821103	0.805004	CAV2	9.02333e-06	0.174009	0.413691	0.36544	0.674569	0.597922	NRXN3	0.0412345	0.292984	0.178955	0.149997	0.277657	0.226627	AGPAT2	0.033826	0.518496	0.154333	0.105424	0.210532	0.146972	MIRLET7BHG	1	0.627502	0.191489	0.123632	0.252694	0.163568
AC123912.4	1	0.478965	0.0185487	0.012927	0.0234452	0.0168218	ZNF91	9.11714e-06	0.17985	0.385802	0.336907	0.593142	0.523624	PRRC2C	0.0417663	0.17385	0.240723	0.210657	0.337058	0.298793	AASDHPPT	0.0338809	1.13044	0.087919	0.0395398	0.112742	0.0514977	ACSM3	1	1.07001	0.132979	0.0665808	0.186857	0.0890029
C17orf78	1	0.375799	0.0256888	0.0200981	0.0328968	0.0253528	SPG11	9.1544e-06	0.200705	0.347137	0.29984	0.524585	0.456456	UBE2R2	0.0418484	0.124869	0.345947	0.317842	0.543656	0.498581	CLEC2D	0.0339522	0.266548	0.290323	0.244087	0.466627	0.38791	ITSN2	1	0.280154	0.382979	0.31539	0.578702	0.476563
SCP2	1	0.065181	0.213271	0.208341	0.308347	0.294726	ZNF397	9.1544e-06	0.357942	0.216353	0.169707	0.305968	0.238739	SMARCA1	0.0425473	0.263489	0.168945	0.139578	0.234006	0.194943	BCAP29	0.0339522	0.389408	0.192283	0.142544	0.259484	0.198101	AASS	1	0.617127	0.18617	0.118824	0.253277	0.165128
LINC01446	1	0.683107	0.0138921	0.00830345	0.0192896	0.012014	SLC25A13	9.1544e-06	0.272225	0.259877	0.212053	0.374264	0.309907	PACRG	0.0429716	0.126678	0.370361	0.344664	0.607669	0.556588	HADH	0.034351	0.371942	0.188488	0.138389	0.244398	0.188856	LONP2	1	0.22814	0.414894	0.337583	0.602217	0.514133
AC079336.4	1	0.170036	0.0552581	0.049632	0.0835794	0.0742871	AC104126.1	9.1544e-06	0.715737	0.120431	0.0724267	0.1752	0.106678	PKNOX1	0.0435817	0.646546	0.0754395	0.0461134	0.0944725	0.0603497	CSNK1A1	0.0354574	0.105183	0.688172	0.629121	1.27322	1.18369	RNGTT	1	0.504376	0.218085	0.14883	0.296568	0.20907
SIGIRR	1	0.252721	0.0379511	0.0323646	0.0534172	0.0448337	ZNF704	9.23522e-06	0.259223	0.274033	0.225493	0.404198	0.337723	MALT1	0.0436427	0.265413	0.170898	0.141899	0.234821	0.195362	SIVA1	0.0358867	0.489511	0.170145	0.1225	0.238416	0.169815	ATL3	1	1.0122	0.12234	0.0554196	0.147892	0.0733234
NBN	1	0.105079	0.0717889	0.0659558	0.0945718	0.0879285	SEM1	9.25181e-06	0.269141	0.26854	0.221867	0.394751	0.32757	KLF10	0.0442848	0.572565	0.0810547	0.0516841	0.102597	0.0689885	AP2S1	0.0360639	1.22358	0.082859	0.0346544	0.107419	0.0459989	MYL6	1	0.200222	0.56383	0.476626	0.91453	0.796022
AC005358.2	1	0.210469	0.043151	0.0375543	0.0576496	0.049824	RALGAPA1	9.51723e-06	0.149153	0.450243	0.3992	0.713998	0.643869	EHBP1L1	0.0446343	0.565258	0.0874023	0.0584412	0.112843	0.0762635	RSRC2	0.03617	0.307026	0.26186	0.215962	0.376197	0.304082	MYO15B	1	0.465363	0.196809	0.126207	0.242548	0.175675
LMBR1	1	0.0755656	0.221032	0.217683	0.325846	0.309218	NCOA1	9.84279e-06	0.124699	0.577646	0.51056	0.974726	0.894013	ADAMTS9-AS1	0.0447805	0.771124	0.0712891	0.0423995	0.0993228	0.0581993	UBE2L3	0.0363169	0.439205	0.172676	0.124144	0.232272	0.17131	ETS1	1	1.8296	0.0957447	0.0301352	0.141334	0.0397633
DSP	1	0.0541711	0.19123	0.185412	0.274745	0.26462	TNPO1	1.00416e-05	0.261411	0.269808	0.222027	0.385393	0.321522	PDK3	0.0451916	0.26832	0.196533	0.170062	0.295198	0.245099	ASB8	0.036762	0.621184	0.1284	0.0799927	0.164609	0.107019	ADAMTS9-AS1	1	1.41494	0.111702	0.0469199	0.172019	0.0645115
AL158152.2	1	0.0974726	0.167171	0.162861	0.234253	0.218949	GMDS-DT	1.01247e-05	0.151637	0.447285	0.393973	0.733635	0.660439	ASPG	0.0453774	0.153934	0.231201	0.199257	0.324542	0.291697	SERTAD3	0.0371477	1.64063	0.0695762	0.0215962	0.0886354	0.0284269	RAPGEF5	1	0.797451	0.154255	0.0877871	0.224102	0.12894
FAM78A	1	0.154043	0.0703143	0.0649179	0.0962425	0.086496	NKAIN2	1.04153e-05	0.128226	0.539827	0.475733	0.954238	0.873087	IL1RAP	0.0458096	0.631753	0.0859375	0.0573064	0.121188	0.0782141	TRAPPC4	0.0372168	1.23034	0.0796964	0.031504	0.099629	0.0424634	AC017002.5	1	0.82938	0.154255	0.0894183	0.220041	0.123832
COG2	1	0.0979363	0.0953822	0.0895452	0.127099	0.118757	DSE	1.04538e-05	0.345294	0.208536	0.160533	0.29697	0.23376	SEMA3C	0.0458256	0.243712	0.219482	0.193841	0.338187	0.285623	RBM3	0.0372816	0.568449	0.146743	0.0992603	0.193507	0.13049	NUTM2A-AS1	1	0.236443	0.414894	0.344366	0.627136	0.532336
GNG11	1	0.474514	0.021265	0.0157577	0.0308843	0.0222277	AC024901.1	1.06136e-05	0.858328	0.106909	0.0594667	0.153869	0.0848728	CBFB	0.0459779	0.338125	0.14502	0.116728	0.200148	0.15833	ZNF24	0.0376506	0.655257	0.137255	0.090357	0.184267	0.117003	LGR4	1	0.426909	0.260638	0.193475	0.383856	0.285533
AC078846.1	1	0.323328	0.0249903	0.0194376	0.0330912	0.0264473	AP002336.2	1.06756e-05	0.339518	0.227763	0.181867	0.343169	0.271209	MGRN1	0.0472126	0.215986	0.199707	0.171094	0.2766	0.238141	CWC15	0.0376886	0.99841	0.0936116	0.0455666	0.12114	0.0606367	CRY1	1	0.421507	0.196809	0.124233	0.233343	0.174224
GPR89A	1	0.138504	0.0702367	0.0646348	0.0931967	0.0846656	PJA2	1.07613e-05	0.265227	0.274879	0.227947	0.39452	0.328268	RAB2A	0.0484339	0.115107	0.365234	0.339815	0.563422	0.520215	STC2	0.0380537	1.29418	0.0790639	0.0310931	0.0984736	0.0401545	KCP	1	0.963612	0.12234	0.0554625	0.160281	0.0821875
UPP1	1	0.17651	0.0812573	0.0761464	0.108033	0.0955922	MGST2	1.09439e-05	0.33855	0.207902	0.159413	0.294358	0.232789	GALNT17	0.0487985	0.528706	0.114258	0.0870687	0.194942	0.135129	MAT2B	0.0380537	0.993954	0.0948767	0.047119	0.123379	0.0619484	NME3	1	0.283443	0.303191	0.226057	0.39865	0.327541
GK5	1	0.121189	0.0956927	0.0903001	0.129396	0.118971	CNNM2	1.11135e-05	0.317133	0.225438	0.177707	0.328361	0.263563	KCNK13	0.0494944	0.44014	0.107666	0.0789704	0.158166	0.116578	EPM2AIP1	0.0381118	0.318759	0.239722	0.192768	0.339281	0.272022	RPTOR	1	0.304191	0.281915	0.208757	0.361116	0.292466
AC005332.5	1	0.567557	0.0164532	0.0109455	0.0208941	0.0140985	FER	1.11608e-05	0.204903	0.343968	0.297547	0.527837	0.457951	FBRSL1	0.0498918	0.378918	0.113281	0.0842317	0.141971	0.109177	PPP1CA	0.038565	1.03242	0.0904491	0.0425075	0.115218	0.0563287	KDM1A	1	0.732146	0.148936	0.0807899	0.178543	0.107484
TATDN3	1	0.103367	0.0950718	0.0894508	0.127546	0.118727	VGLL4	1.14175e-05	0.253504	0.279527	0.232693	0.404839	0.339603	EIF3A	0.0500076	0.217377	0.185303	0.155723	0.248851	0.214044	NAA20	0.0387165	0.800485	0.103732	0.0554744	0.131813	0.0756811	CXCL12	1	2.64034	0.0797872	0.0142091	0.121747	0.0195272
COL6A2	1	0.159958	0.0747381	0.0695414	0.106109	0.0949732	TAF1	1.19953e-05	0.273631	0.259877	0.212853	0.375184	0.310366	FAM118A	0.0514353	0.191404	0.2146	0.185176	0.299172	0.262	EMP3	0.0387804	1.3803	0.0771664	0.029495	0.109875	0.042207	GPR75-ASB3	1	0.342714	0.271277	0.198884	0.370935	0.292503
KLHL36	1	0.148536	0.0592161	0.0536894	0.0753175	0.067949	NFATC2	1.22703e-05	0.431839	0.170716	0.12288	0.239496	0.177543	YWHAG	0.0514353	0.236516	0.186768	0.15856	0.258316	0.219256	MRPS35	0.0390334	0.619677	0.13093	0.0827778	0.170995	0.111286	GPD2	1	0.697113	0.159574	0.0917364	0.210308	0.129719
GAS6-AS1	1	0.161841	0.0724098	0.0670881	0.106485	0.0951855	GRB10	1.24237e-05	0.419028	0.177266	0.129867	0.242912	0.181681	PRKG1	0.0519235	0.0216805	0.92334	0.914634	2.71486	2.67435	PITX2	0.0390756	1.23868	0.0822264	0.0345174	0.109657	0.0464682	ANKRD36C	1	0.639324	0.202128	0.137583	0.288725	0.185365
AC005162.3	1	0.525125	0.0183159	0.0128326	0.028137	0.0195524	THEM4	1.3125e-05	0.422319	0.182337	0.135893	0.2516	0.18775	BRD1	0.0523064	0.357054	0.125977	0.0975396	0.16475	0.12863	UBE2V2	0.0398245	0.543924	0.13852	0.0899461	0.178374	0.122347	CTNND1	1	0.512408	0.212766	0.143936	0.278831	0.195475
GTDC1	1	0.0620842	0.324874	0.326288	0.519962	0.49806	BICRAL	1.33112e-05	0.313916	0.249947	0.206027	0.369569	0.297302	NRIP1	0.0525099	0.460677	0.103516	0.0751535	0.136745	0.0993651	EPHA7	0.040047	0.302815	0.247944	0.20126	0.367848	0.298203	PFDN1	1	0.405654	0.255319	0.187766	0.344947	0.260398
ST7L	1	0.0886465	0.158324	0.153425	0.223873	0.210531	PIP5K1B	1.36225e-05	0.122827	0.589478	0.530347	1.04221	0.957154	AC027097.2	0.0533982	0.436254	0.134277	0.107959	0.208498	0.154091	ROBO2	0.0405226	0.230869	0.322581	0.278331	0.648627	0.552709	NCK2	1	0.846195	0.143617	0.0783001	0.185298	0.103072
CA4	1	1.3316	0.00876989	0.00330251	0.0117554	0.00467077	PLXNC1	1.37445e-05	0.568691	0.141559	0.0946667	0.200389	0.135108	FEM1B	0.0542586	0.528481	0.0830078	0.0542632	0.102823	0.0712857	CCT7	0.0405226	1.04461	0.0898166	0.0422336	0.117556	0.0569885	SETD5	1	0.223779	0.489362	0.419317	0.785131	0.672321
TMX4	1	0.0872901	0.145285	0.140215	0.207399	0.195223	WDR70	1.37531e-05	0.178867	0.368899	0.31952	0.552861	0.488396	RNF10	0.0544424	0.153394	0.278809	0.251663	0.406856	0.365818	CHPF	0.0409823	1.1899	0.0815939	0.0340152	0.103488	0.0453624	CCDC65	1	0.887381	0.138298	0.072419	0.18489	0.0999504
METTL11B	1	0.146971	0.0488941	0.0433101	0.0646242	0.0583651	PTGR1	1.3799e-05	0.478563	0.170294	0.12416	0.24773	0.177794	C5AR1	0.0548692	1.1476	0.0500488	0.0217672	0.0625825	0.0282481	IGFBP7	0.0411971	0.234874	0.308033	0.259154	0.484953	0.412092	FBXL13	1	0.748077	0.164894	0.0995063	0.240988	0.143484
AC025470.2	1	0.434077	0.0215755	0.0161351	0.0285013	0.0210957	UBE3C	1.43606e-05	0.219758	0.307416	0.260853	0.446728	0.38361	CES4A	0.0567817	0.416046	0.101562	0.0727291	0.131561	0.0986022	ZEB2	0.041342	0.1517	0.413662	0.35878	0.632955	0.56978	TMEM50B	1	0.531008	0.18617	0.11818	0.235567	0.163029
AGPS	1	0.102302	0.105083	0.0996414	0.143205	0.133402	HACD1	1.45761e-05	0.121328	0.596662	0.53808	1.03872	0.954938	FABP3	0.0588013	0.088368	0.426514	0.394904	0.691096	0.650035	COG5	0.0413884	0.121086	0.57685	0.520546	0.991708	0.911873	GGNBP2	1	0.490591	0.218085	0.151921	0.288561	0.205379
BTBD1	1	0.0791805	0.188514	0.184374	0.268266	0.253939	ADK	1.45956e-05	0.128474	0.522713	0.470187	0.87535	0.80077	DHX36	0.0599105	0.177264	0.205811	0.176149	0.280283	0.247876	EIF3I	0.0415359	1.19269	0.0847565	0.0374852	0.112291	0.0491256	SMC1A	1	0.695692	0.159574	0.0906632	0.199208	0.122994
METTL23	1	0.357996	0.0241366	0.0186828	0.0304697	0.0237739	RNPC3	1.46589e-05	0.15387	0.433763	0.388693	0.674095	0.6059	PLEKHA3	0.0599926	0.526968	0.0883789	0.0602466	0.113251	0.0785978	RPL3L	0.0416304	0.334383	0.201139	0.15163	0.269106	0.213434	OSBPL5	1	1.23604	0.111702	0.0457609	0.146233	0.0620812
CFD	1	0.0808001	0.163601	0.15937	0.255034	0.241144	CBR4	1.46698e-05	0.103889	0.616734	0.5496	1.14895	1.06913	GNB3	0.060627	0.622045	0.0759277	0.0479187	0.0966917	0.0628253	ADH5	0.041757	0.841255	0.108792	0.0616839	0.145568	0.0812502	DOCK4	1	0.240514	0.398936	0.322086	0.598692	0.506759
ZNF429	1	0.117411	0.0820334	0.0766182	0.11166	0.102933	SLC25A36	1.47541e-05	0.129499	0.523347	0.468213	0.851014	0.777954	AL080250.1	0.060788	0.740074	0.0715332	0.0438438	0.0913967	0.05472	EPB41L4A-AS1	0.041802	1.32128	0.0771664	0.0297233	0.0955724	0.0382461	RIOK3	1	0.417035	0.239362	0.167246	0.302989	0.226928
BX088645.1	1	0.223145	0.0381063	0.0326477	0.0513097	0.0439568	TMEM132B	1.508e-05	1.02911	0.0900063	0.0429333	0.120939	0.0592618	SECISBP2	0.060788	0.17743	0.229492	0.201733	0.324601	0.287038	TSPYL1	0.041802	1.51484	0.0721063	0.0247466	0.0953554	0.0333683	SIL1	1	0.232613	0.425532	0.353423	0.641586	0.546049
AC008957.1	1	0.215063	0.0335274	0.0280242	0.0413662	0.0356373	PLXDC2	1.53075e-05	0.421482	0.177689	0.13056	0.262318	0.195861	DPP7	0.0608531	0.122942	0.299316	0.268479	0.42933	0.394258	TMEM230	0.0420476	0.563838	0.132195	0.0836453	0.172028	0.116377	ANKRD29	1	2.04035	0.0851064	0.0199614	0.107804	0.0262077
ZNF195	1	0.18782	0.0423749	0.0368938	0.0525652	0.0461486	KANK2	1.53671e-05	0.246886	0.278682	0.232107	0.402891	0.339521	GMEB2	0.0610837	0.72814	0.0683594	0.0404395	0.0858518	0.0518272	SF3B6	0.0420753	1.15271	0.0834915	0.0360698	0.109073	0.0490588	PDHA1	1	0.439248	0.228723	0.159691	0.298501	0.220151
PDZD8	1	0.0937926	0.100116	0.0947349	0.134422	0.125961	USP34	1.54366e-05	0.118508	0.580393	0.52064	0.984745	0.90709	UBE2D2	0.0611217	0.108144	0.35083	0.320215	0.532714	0.494242	MORF4L2	0.0422265	0.213388	0.314991	0.264862	0.450095	0.388211	PITPNA	1	0.622467	0.175532	0.109766	0.236364	0.153533
UHMK1	1	0.108836	0.0670547	0.0614267	0.0880473	0.0816495	COX6A2	1.55003e-05	0.173873	0.35918	0.30512	0.563534	0.499552	AL035071.2	0.0611681	0.778381	0.0651855	0.0372415	0.0840446	0.0489997	MRPL27	0.0423155	0.497981	0.15117	0.103278	0.198815	0.140781	DPYSL3	1	1.21451	0.111702	0.0459755	0.159772	0.0688489
XKR6	1	0.0746151	0.236942	0.234289	0.360347	0.342184	MICU1	1.56297e-05	0.184942	0.366153	0.321493	0.562761	0.495053	IER2	0.0627873	0.64137	0.083252	0.0556043	0.121	0.0775737	MRPL4	0.0423155	0.547792	0.136622	0.0884851	0.174133	0.119118	NOL3	1	0.595378	0.18617	0.11891	0.24467	0.16194
TTC3-AS1	1	0.463727	0.0227396	0.0173618	0.0314194	0.0227825	CUL4A	1.5654e-05	0.176964	0.383055	0.333813	0.587355	0.519554	PHLDB1	0.0628532	0.388573	0.11792	0.0903698	0.1567	0.119701	TRAPPC3	0.0425298	0.543387	0.134092	0.0855173	0.172393	0.118289	LRRC9	1	0.704999	0.159574	0.0930672	0.213131	0.130744
Z99289.1	1	0.623316	0.0166085	0.0112285	0.0202972	0.0131765	TM4SF1-AS1	1.5654e-05	0.664223	0.122544	0.0754667	0.179724	0.113411	FAM193A	0.0635039	0.162974	0.231934	0.203332	0.324311	0.289669	HLA-C	0.0425554	0.851297	0.101834	0.0543329	0.141947	0.0786795	KPNA6	1	0.319366	0.260638	0.186091	0.326433	0.261611
AP000962.1	1	0.347861	0.0291036	0.0237781	0.03913	0.0307463	WDR37	1.59786e-05	0.210497	0.325375	0.27824	0.479994	0.41483	ADAMTS4	0.0640817	1.21162	0.0437012	0.0158354	0.0503523	0.0217413	ZNF330	0.043361	0.46928	0.167615	0.120674	0.221695	0.160136	EIF2AK2	1	0.808447	0.154255	0.0887315	0.212661	0.121428
FTX	1	-0.0357406	0.767482	0.82157	1.78313	1.82786	PHACTR4	1.6009e-05	0.165716	0.399113	0.350453	0.622709	0.555136	SMARCC1	0.064488	0.166982	0.239746	0.212101	0.339078	0.302018	JMJD6	0.0442327	0.559634	0.137255	0.0896265	0.174298	0.118257	NCOA5	1	0.924985	0.132979	0.0676111	0.165438	0.0871341
ZNF318	1	0.145268	0.0422196	0.036705	0.0548126	0.0495621	PHYKPL	1.60812e-05	0.301494	0.242552	0.197067	0.342183	0.277651	CSRNP1	0.0646108	1.6402	0.0393066	0.0116057	0.0474967	0.0152375	EIF3M	0.0443718	0.460723	0.172676	0.126016	0.235589	0.171184	NFE2L3	1	0.311738	0.281915	0.211247	0.391542	0.315453
GNB4	1	0.0958487	0.0890958	0.0836007	0.119424	0.111747	RC3H1	1.62132e-05	0.1718	0.377139	0.326667	0.576633	0.511897	KAT6A	0.0650707	0.148946	0.268799	0.241141	0.395147	0.356387	DYNC1LI1	0.044566	0.509229	0.154333	0.107296	0.206305	0.14495	PLA2G4C	1	0.465906	0.223404	0.155785	0.299762	0.217032
STT3A	1	0.151705	0.056267	0.0508587	0.0737746	0.0664109	ANKRD36	1.6252e-05	0.35959	0.199239	0.152053	0.280109	0.218313	NUP153	0.0653101	0.211268	0.193359	0.165884	0.265829	0.229617	LINC01322	0.0445847	0.296458	0.242252	0.195279	0.362816	0.295422	INTS8	1	0.627937	0.170213	0.103112	0.214043	0.138507
POLI	1	0.1739	0.0492821	0.0438762	0.0648377	0.0574749	AC090630.1	1.65155e-05	0.706746	0.114304	0.0670933	0.170402	0.104405	IGFBP2	0.0653913	0.652348	0.079834	0.0525094	0.114359	0.0727601	TRIQK	0.0445847	0.248538	0.29222	0.247101	0.459731	0.386979	PPM1B	1	0.403507	0.265957	0.197854	0.370699	0.280255
HIRA	1	0.16838	0.0615444	0.056237	0.0830592	0.0739095	SETBP1	1.67698e-05	0.38222	0.185717	0.13792	0.263153	0.201906	CUL3	0.0653975	0.159721	0.255127	0.227782	0.368207	0.329618	GNB2	0.0450975	1.30531	0.0771664	0.0301799	0.0981368	0.0397094	DDX17	1	0.191103	0.56383	0.498605	0.954038	0.835675
AC092378.1	1	0.120994	0.0769887	0.0717116	0.111751	0.102761	HECTD1	1.68878e-05	0.164151	0.399324	0.351253	0.618335	0.551835	ADGRE3	0.0664728	1.30365	0.0439453	0.0162996	0.051807	0.020987	SEPT7	0.04537	0.290829	0.256799	0.211442	0.37061	0.302949	EXT1	1	0.191414	0.489362	0.419661	0.839758	0.735417
TBC1D7	1	0.124275	0.0685293	0.0631251	0.0908265	0.0833302	LRBA	1.70354e-05	0.119741	0.548489	0.483893	0.911571	0.838968	PXN	0.067384	0.233708	0.169922	0.141744	0.229166	0.194893	ARL6IP4	0.0454894	0.372271	0.198608	0.15131	0.274785	0.212289	USPL1	1	0.87837	0.132979	0.0668813	0.159604	0.086822
DSC2	1	0.111135	0.0617773	0.056237	0.0801663	0.0742227	SBF2-AS1	1.70354e-05	0.482957	0.163744	0.117653	0.231274	0.165479	RBM5	0.0674836	0.153584	0.241943	0.212204	0.336598	0.302606	PDCD5	0.0456766	0.909045	0.0955092	0.0483517	0.121371	0.0646347	TAOK3	1	0.239439	0.393617	0.317622	0.576665	0.488477
GPATCH2	1	0.0618143	0.324175	0.328081	0.508774	0.487437	GLYR1	1.73329e-05	0.244801	0.271921	0.225173	0.384298	0.324322	FOSB	0.067825	2.61585	0.0324707	0.00500335	0.0447812	0.00730542	GLRX5	0.0456766	1.13982	0.0822264	0.0352023	0.102795	0.0466502	CCDC32	1	0.73132	0.159574	0.0936682	0.207133	0.124767
GRSF1	1	0.111753	0.132635	0.128232	0.183587	0.169903	MANBA	1.75914e-05	0.335957	0.216353	0.169813	0.315361	0.249847	ZCCHC10	0.0678449	0.336946	0.118408	0.0903698	0.155968	0.123483	SNX17	0.045808	1.43239	0.0714738	0.0244727	0.0880478	0.0326232	ORC3	1	0.48675	0.212766	0.146383	0.284179	0.202799
LINC01822	1	1.21237	0.00908033	0.0037743	0.010665	0.00460259	UACA	1.79038e-05	0.265688	0.265793	0.220053	0.386314	0.321337	SLC16A3	0.0686071	0.709278	0.0712891	0.0439986	0.091536	0.0559858	HSPB6	0.0461904	1.42666	0.0740038	0.0272121	0.0960192	0.0357183	VCL	1	0.158194	0.590426	0.498562	1.00728	0.902672
AC073342.1	1	0.104826	0.0698487	0.0643518	0.0922464	0.0857815	PLEKHA6	1.83253e-05	0.344828	0.207902	0.16128	0.297547	0.234289	SEC24A	0.0688794	0.273715	0.157471	0.130345	0.214287	0.177255	ARF4	0.0473285	0.367821	0.201771	0.155374	0.278728	0.216001	RPS6KC1	1	0.309753	0.287234	0.212449	0.378096	0.30504
MTHFSD	1	0.334317	0.0311215	0.0258539	0.0391651	0.0310642	CEP350	1.85604e-05	0.19048	0.333192	0.285173	0.488321	0.427922	SKIL	0.0692528	0.469406	0.0976562	0.070408	0.132093	0.0954057	UFC1	0.0473548	0.97499	0.0904491	0.043512	0.116136	0.0590833	SPPL3	1	0.337879	0.308511	0.239923	0.445094	0.35216
COMMD9	1	0.163598	0.0391929	0.03378	0.0509339	0.0454735	MTA3	1.87313e-05	0.374728	0.201352	0.155893	0.283396	0.21857	JMJD1C	0.0700205	0.0577361	0.634766	0.618507	1.22678	1.17865	PSMD11	0.0475385	0.422465	0.180266	0.133732	0.23818	0.177718	ISYNA1	1	2.12872	0.0797872	0.0151964	0.0933262	0.02134
EIF4E3	1	0.21872	0.0441599	0.0388753	0.0577448	0.0496217	CDH2	1.88032e-05	0.112397	0.792309	0.69808	1.67277	1.5474	SOS2	0.0701515	0.105204	0.382568	0.355651	0.607274	0.564566	LUCAT1	0.0479035	0.358998	0.211891	0.166834	0.32073	0.250075	MZF1	1	0.803098	0.138298	0.0726765	0.16819	0.0963924
CCBE1	1	0.162803	0.0531626	0.0478392	0.0799816	0.0714466	DHRS7B	1.88587e-05	0.340756	0.207691	0.161067	0.29574	0.233524	EXT2	0.0707567	0.326696	0.129639	0.102233	0.170499	0.135949	MRPL46	0.0487301	1.32921	0.0740038	0.0272578	0.0939272	0.0373816	DENND3	1	1.47777	0.101064	0.036789	0.137617	0.0494105
AC092171.4	1	0.163029	0.0495925	0.0442536	0.068825	0.0614709	AC074031.1	1.88839e-05	1.07679	0.0897951	0.04352	0.125076	0.0592964	CHST3	0.0713546	0.627184	0.0751953	0.0479187	0.0980507	0.0634819	EMC3	0.0488528	0.358673	0.196711	0.149347	0.262534	0.204745	PER1	1	0.455846	0.244681	0.179094	0.348573	0.254139
TRAPPC11	1	0.0819338	0.109585	0.103982	0.148576	0.140374	RNF144A	1.89408e-05	0.804492	0.109444	0.0632	0.149025	0.0853263	ATP2A2	0.0720664	0.0277845	0.844727	0.842214	2.0817	2.04199	HMGB1	0.0494862	0.167778	0.398482	0.348416	0.613498	0.546144	STRAP	1	0.447879	0.196809	0.126894	0.235626	0.172742
ASB10	1	0.109063	0.0772992	0.0719004	0.101936	0.0945137	SYMPK	1.9059e-05	0.337867	0.215931	0.1704	0.306363	0.242398	CASP3	0.0721651	0.573676	0.0788574	0.0514778	0.09608	0.0645564	VPS29	0.0496715	0.350365	0.215686	0.169984	0.297191	0.233112	DDX58	1	0.82825	0.132979	0.0673964	0.165821	0.0933925
AC093110.1	1	0.196376	0.0342258	0.0288734	0.0383447	0.033465	HADHA	1.91554e-05	0.183836	0.356434	0.307413	0.54134	0.476574	CRK	0.0721651	0.271305	0.150635	0.122866	0.200825	0.166397	ANKRD9	0.0499535	0.324058	0.230867	0.185782	0.327237	0.261403	PIGU	1	0.552939	0.180851	0.114617	0.232354	0.158379
CLDN18	1	0.861937	0.0133489	0.00811474	0.0191872	0.0105571	ATG7	1.91554e-05	0.206686	0.3146	0.267787	0.472835	0.409723	SMURF2	0.073387	0.235481	0.191895	0.166194	0.272758	0.231681	CCDC174	0.050136	0.717703	0.117015	0.0705415	0.152883	0.0929624	KHDRBS3	1	0.677331	0.159574	0.0942262	0.209716	0.13114
TADA1	1	0.248928	0.0386496	0.0334025	0.0492459	0.0414415	ADAM17	2.00653e-05	0.303344	0.245088	0.200907	0.354768	0.287493	PHF1	0.0736407	0.334181	0.125732	0.0982617	0.164442	0.130441	MRPS18C	0.0503477	0.825166	0.102467	0.055794	0.135261	0.0763438	CDK5RAP3	1	0.749553	0.159574	0.0955141	0.229953	0.136773
FAIM	1	0.272794	0.0329065	0.0276467	0.0419927	0.034758	AC104596.1	2.02886e-05	0.257264	0.261356	0.21392	0.395743	0.331108	AL160262.1	0.0759432	1.82578	0.0395508	0.0126373	0.0639241	0.0180323	MID1IP1	0.0507552	1.44985	0.0740038	0.0278513	0.107164	0.0392281	PHF3	1	0.38149	0.234043	0.164542	0.300183	0.230434
AL353622.1	1	0.301694	0.029414	0.0241555	0.0393211	0.0319012	ZNF302	2.06979e-05	0.189033	0.354321	0.308853	0.527843	0.46302	BARD1	0.0760383	0.566138	0.083252	0.0562748	0.11119	0.0751002	ABT1	0.0507693	1.66784	0.0664137	0.0200438	0.0836197	0.0263172	KIAA1468	1	0.300616	0.244681	0.169135	0.291782	0.236899
CDC14A	1	0.0943726	0.13085	0.125778	0.185953	0.174178	PCDH9	2.07101e-05	0.0914492	0.897317	0.828	2.27082	2.13135	DLST	0.0786496	0.192877	0.201172	0.173673	0.273452	0.239232	ANXA6	0.0513202	0.536702	0.142315	0.0957447	0.190779	0.131512	PPP6C	1	0.453449	0.196809	0.127924	0.238791	0.174388
UTP23	1	0.107898	0.0772216	0.0719004	0.103985	0.0964918	NDUFB9	2.07565e-05	0.26609	0.259244	0.21296	0.382812	0.318336	HSP90B1	0.0792909	0.34498	0.119873	0.0927426	0.161469	0.127128	AC138305.1	0.0517379	0.117725	0.590765	0.529952	1.1113	1.02422	ECM2	1	1.87553	0.0851064	0.0209487	0.104652	0.0285205
CCDC7	1	0.098489	0.171828	0.167956	0.251597	0.234994	C11orf49	2.30552e-05	0.345741	0.208325	0.162667	0.301157	0.236981	R3HDM2	0.0803449	0.0772699	0.465576	0.435292	0.777869	0.737304	LRRC49	0.0527457	0.319697	0.216319	0.17035	0.318757	0.2554	DIRC2	1	0.38572	0.271277	0.201374	0.387039	0.296238
MAPK9	1	0.0734714	0.0831199	0.0774674	0.108053	0.102688	TRPC4	2.32093e-05	0.758586	0.109022	0.0626667	0.148197	0.0875958	HPGDS	0.0822255	0.911246	0.0532227	0.0263579	0.0603641	0.0320971	IGFBP5	0.0530219	0.707147	0.115117	0.0688522	0.162452	0.099507	FKBP10	1	1.71668	0.0904255	0.0262288	0.121095	0.0368429
CXXC4	1	0.134608	0.0614668	0.0561427	0.086134	0.0784609	PRPF40B	2.33763e-05	0.291899	0.232622	0.185867	0.331544	0.270813	PDLIM1	0.0829567	0.28964	0.147461	0.121009	0.198089	0.162058	TM7SF2	0.0530566	0.732953	0.111954	0.0656104	0.148505	0.089351	THUMPD3-AS1	1	0.235261	0.393617	0.314102	0.563405	0.47863
DDX20	1	0.213912	0.0412107	0.0359502	0.0531821	0.0458534	ESR2	2.439e-05	0.232787	0.302345	0.25808	0.459003	0.390607	USP34	0.0834761	0.0666157	0.549072	0.529221	0.958447	0.915198	RAB18	0.0535685	0.34346	0.207464	0.161127	0.283502	0.223442	LSM14A	1	0.212958	0.414894	0.337154	0.605185	0.522132
AC027808.1	1	0.247149	0.0392705	0.034063	0.0515767	0.0434565	DDX17	2.45879e-05	0.122661	0.536658	0.489653	0.894859	0.821922	USP13	0.0845119	0.117506	0.35791	0.334915	0.563566	0.519483	SLC39A14	0.0539048	0.27067	0.237824	0.188841	0.330575	0.274024	ATG13	1	0.708913	0.164894	0.0997639	0.216128	0.132223
WLS	1	0.106086	0.148234	0.143989	0.210789	0.195845	LIFR	2.46458e-05	0.253946	0.268751	0.222293	0.386325	0.323973	NUFIP2	0.0847903	0.155088	0.227051	0.19838	0.307323	0.276	ACOT2	0.0547279	0.837611	0.103099	0.0572094	0.135219	0.0756644	STAG2	1	0.303182	0.276596	0.203477	0.361419	0.292917
PIGF	1	0.208233	0.0651921	0.0602944	0.0907513	0.078554	SYNE2	2.46458e-05	0.142643	0.462497	0.411253	0.749615	0.679044	FBXO34	0.0850889	0.145802	0.282715	0.258008	0.42395	0.3832	TTF1	0.054785	0.441523	0.168248	0.122272	0.232754	0.17139	MYO10	1	0.592728	0.180851	0.115905	0.237174	0.157268
AC006547.1	1	0.12243	0.0956151	0.0905831	0.127863	0.11746	CCPG1	2.46458e-05	0.292857	0.239172	0.193653	0.332461	0.271383	ADAM12	0.085132	0.357374	0.110352	0.0832001	0.141011	0.110071	NDRG2	0.0550949	0.486067	0.14611	0.0993517	0.191941	0.13704	WSB1	1	0.197919	0.547872	0.469586	0.891922	0.777583
CRTAP	1	0.175286	0.0391929	0.0338743	0.05223	0.0462545	AC136604.2	2.46956e-05	0.64062	0.125502	0.0796267	0.178683	0.114614	AC099489.1	0.0853652	0.707768	0.0700684	0.0435343	0.090695	0.0555295	PFDN2	0.0551786	0.985674	0.0910816	0.0451557	0.120037	0.0606172	CTSL	1	0.44694	0.18617	0.117278	0.215998	0.158456
CAMK2A	1	0.21521	0.0401242	0.0349122	0.0512464	0.0441448	PLA2G2A	2.47117e-05	0.25167	0.233256	0.18176	0.394443	0.331303	AGFG1	0.0857424	0.244248	0.167725	0.141487	0.229477	0.193737	AQP7	0.0551974	0.158002	0.414927	0.361702	0.643666	0.576897	LPL	1	0.274855	0.265957	0.190041	0.376311	0.311034
ZNF595	1	0.107465	0.0752037	0.0698245	0.101425	0.0941442	AGAP4	2.47175e-05	0.449125	0.170716	0.125707	0.238549	0.174734	AC098850.3	0.0857685	0.275956	0.129883	0.102337	0.166197	0.137263	EMC7	0.0556178	1.00685	0.087919	0.0418683	0.111836	0.0556532	LRRC49	1	0.317106	0.244681	0.17287	0.322864	0.259156
AC022075.1	1	0.8115	0.0117967	0.00660502	0.0161847	0.00922185	TUT4	2.47539e-05	0.146733	0.431861	0.381707	0.669435	0.604696	LITAF	0.0859664	0.51056	0.0925293	0.0661784	0.125244	0.0879149	HSPA2	0.0558592	1.66342	0.0670462	0.0212309	0.088082	0.0278066	CLIP1	1	0.21737	0.425532	0.353724	0.665303	0.572248
UBP1	1	0.0844881	0.101203	0.0955841	0.139291	0.131368	ITGA7	2.53529e-05	0.133202	0.499683	0.444853	0.83178	0.758422	MCL1	0.086851	0.339811	0.112793	0.0857275	0.141931	0.112146	DUSP26	0.0558592	1.1067	0.0822264	0.0362524	0.105088	0.0487982	PIK3R1	1	0.204688	0.446809	0.370294	0.71942	0.624261
SAAL1	1	0.262591	0.0356228	0.0304774	0.0463822	0.0386638	YBX3	2.61115e-05	0.320937	0.228396	0.183573	0.341443	0.273342	MED12L	0.0872715	0.597057	0.0773926	0.050962	0.10265	0.0678617	CDC42	0.0558592	0.397524	0.186591	0.141129	0.256735	0.194903	HSPD1	1	0.64075	0.175532	0.109981	0.228273	0.14641
CEP57L1	1	0.0925893	0.0974777	0.0921872	0.130069	0.121984	SLC12A7	2.61115e-05	0.541069	0.149588	0.10464	0.20685	0.14216	MTCL1	0.0882089	0.740961	0.0639648	0.0374478	0.0821804	0.0491719	RWDD1	0.0562405	0.459376	0.157495	0.110994	0.205775	0.149661	BMX	1	1.34315	0.111702	0.0489805	0.164449	0.0648192
TSEN15	1	0.12312	0.0876989	0.0825627	0.117607	0.107987	AGPAT2	2.6168e-05	0.533467	0.145151	0.09952	0.200813	0.13874	PRKCE	0.0890554	0.0838227	0.466553	0.444164	0.784543	0.740261	MCRIP2	0.0562405	0.454302	0.165718	0.120354	0.22751	0.166051	KANSL1L	1	0.17456	0.526596	0.450955	0.843508	0.74738
DHRS7	1	0.113304	0.110516	0.105775	0.152828	0.141284	AC008014.1	2.63759e-05	0.245958	0.275512	0.22864	0.427313	0.360334	TRIM44	0.0905159	0.168691	0.229248	0.202816	0.321386	0.285921	CCNL1	0.0576165	0.349597	0.214421	0.169482	0.297582	0.233543	RAD9A	1	0.438049	0.196809	0.128311	0.242623	0.179088
EDEM3	1	0.0848046	0.126504	0.121155	0.171868	0.162056	UBE2B	2.6539e-05	0.168863	0.391084	0.343947	0.599192	0.533009	ZNF407	0.0911114	0.103009	0.387695	0.364058	0.624635	0.581592	VBP1	0.0576298	1.09543	0.0834915	0.0376678	0.106773	0.0499692	CREBBP	1	0.277028	0.335106	0.262202	0.466321	0.38485
AL513283.1	1	0.49483	0.0207994	0.0156633	0.0282566	0.0200522	LINC00685	2.69616e-05	0.40104	0.183393	0.138187	0.264508	0.200315	ST6GALNAC5	0.0914794	1.03163	0.0566406	0.0305875	0.087863	0.0429789	RBPMS2	0.0584007	0.233366	0.278937	0.23039	0.387323	0.329476	RHOJ	1	2.8471	0.0744681	0.0113758	0.108808	0.0151216
NR2F1	1	0.0730063	0.159488	0.154086	0.233953	0.222409	ZSCAN18	2.71378e-05	0.30357	0.232199	0.186773	0.329052	0.266613	TBC1D22B	0.0917187	0.302189	0.12915	0.10244	0.169174	0.137204	MIB1	0.0584641	0.142427	0.469956	0.417861	0.756744	0.685607	ANXA7	1	0.36201	0.255319	0.187208	0.337169	0.262344
GRIP1	1	-0.0129031	0.664649	0.704284	1.42516	1.43796	PDE3A	2.71498e-05	0.0870498	0.904078	0.84352	2.3342	2.19752	TEP1	0.0920495	0.936907	0.0537109	0.0273895	0.0671521	0.035077	GRHPR	0.0595037	0.719255	0.115117	0.0695827	0.156629	0.0951381	RAD21	1	0.587892	0.164894	0.0989912	0.200664	0.133504
ZNF844	1	0.17227	0.0396585	0.0344405	0.0490022	0.0434868	AL158071.4	2.7396e-05	0.568854	0.138813	0.0933333	0.187958	0.126712	UBR3	0.0935504	0.0614744	0.600342	0.580028	1.10308	1.05707	AK6	0.0595819	1.11665	0.0809614	0.0352936	0.100699	0.0464385	RHOT2	1	0.223449	0.409574	0.338871	0.616062	0.527665
ZNF827	1	0.0883321	0.171129	0.167107	0.246825	0.232166	NR4A3	2.74196e-05	0.338948	0.200718	0.153813	0.361422	0.285746	TAF5L	0.0939173	0.708531	0.0639648	0.0376541	0.0771107	0.0471874	POLR2F	0.0596341	0.634473	0.117015	0.0707241	0.154235	0.0993543	LINC00598	1	1.65289	0.101064	0.0390642	0.165459	0.0526163
AC108472.1	1	0.105647	0.124796	0.120023	0.171262	0.159169	FAM120C	2.7862e-05	0.508041	0.148954	0.103413	0.205841	0.144743	AL132642.1	0.0945467	1.30813	0.0415039	0.0152164	0.046058	0.0186002	SERP1	0.0597902	0.201751	0.322581	0.276002	0.470315	0.408936	PLSCR1	1	1.93436	0.0851064	0.021979	0.120215	0.0314527
AL354794.1	1	0.205166	0.0362437	0.0310436	0.0503973	0.0437165	NDUFAF6	2.87865e-05	0.281312	0.247834	0.202507	0.358595	0.295067	NDFIP2	0.0947674	0.266949	0.148926	0.122298	0.202012	0.167887	PSMD3	0.0603239	0.547459	0.129665	0.0832801	0.16253	0.111207	USP25	1	0.302199	0.335106	0.270316	0.501476	0.406704
COMMD10	1	0.0306144	0.46884	0.482638	0.823373	0.806087	DNAH14	2.88414e-05	0.349634	0.20431	0.15872	0.290751	0.228177	UBXN4	0.095408	0.110221	0.311035	0.28189	0.445762	0.412975	SET	0.060512	0.816615	0.100569	0.0548352	0.128423	0.072915	DENND6A	1	0.440754	0.223404	0.156514	0.299018	0.220301
NAV2	1	0.0352117	0.380287	0.380543	0.626755	0.611643	DHRSX	2.97422e-05	0.139723	0.456159	0.404693	0.74679	0.677858	AC013394.1	0.0957613	0.118222	0.26001	0.230773	0.373032	0.343684	HEBP1	0.060512	1.17346	0.0777989	0.0321888	0.0974875	0.0432217	MFAP5	1	2.209	0.0797872	0.0169564	0.107046	0.0231523
GOLGA8B	1	0.0875439	0.200698	0.197962	0.286864	0.269975	AL157938.3	2.97422e-05	0.484314	0.156983	0.111787	0.227595	0.162693	CTNNB1	0.0958912	0.140393	0.254395	0.22675	0.370367	0.336024	GTF3C6	0.0606142	0.973725	0.087919	0.0423249	0.112059	0.0570593	GPCPD1	1	0.511825	0.218085	0.154325	0.308485	0.216351
WASHC5	1	0.171536	0.0602251	0.0551991	0.0804133	0.0713986	ARHGAP15	3.03305e-05	0.47263	0.15656	0.110933	0.228395	0.164593	INTS6L	0.0965432	0.257292	0.164062	0.138598	0.232701	0.194691	SERPINH1	0.0606142	0.940034	0.0948767	0.0494932	0.123889	0.0645733	CHD1	1	0.38541	0.271277	0.210517	0.396158	0.303283
SLPI	1	0.318157	0.0342258	0.0292508	0.0574813	0.0461054	KDM5A	3.05457e-05	0.234467	0.281428	0.23568	0.398498	0.338723	AC092343.1	0.0975921	1.05132	0.0515137	0.0255326	0.0708336	0.034179	PLEKHJ1	0.0615554	0.612781	0.124605	0.0790339	0.161504	0.105613	TBC1D2B	1	1.94493	0.0851064	0.0224082	0.117874	0.0306152
GABRA4	1	0.994721	0.0100893	0.00500094	0.0143289	0.0071907	HYDIN	3.09958e-05	0.630953	0.129727	0.0846933	0.181579	0.117255	TOR1AIP1	0.0991147	0.304867	0.123047	0.0964564	0.158863	0.128602	GNAS	0.0623433	0.200491	0.350411	0.305817	0.531974	0.462952	BTBD7	1	0.283831	0.276596	0.203263	0.358339	0.294342
FAAH2	1	0.176623	0.0530074	0.0479336	0.072792	0.0644042	LINC01266	3.17829e-05	0.246255	0.26854	0.221067	0.430682	0.3631	HES4	0.100814	0.383845	0.114258	0.0885129	0.157136	0.120428	FAM219B	0.0639897	0.305281	0.201139	0.152634	0.269699	0.218263	TRERF1	1	1.54855	0.0957447	0.0330114	0.13123	0.0448616
AL512625.3	1	0.118179	0.0599146	0.0546329	0.0808058	0.0744503	DMXL2	3.23688e-05	0.583647	0.132685	0.0871467	0.189059	0.126154	AC015971.1	0.101224	0.275752	0.149902	0.123846	0.213723	0.17654	PSMB2	0.0647487	0.801644	0.102467	0.0573007	0.131465	0.075421	KDM2B	1	0.608551	0.175532	0.110281	0.23222	0.152303
PAXIP1	1	0.13049	0.0540163	0.0487828	0.0716603	0.0654632	ZFYVE9	3.25978e-05	0.304154	0.223959	0.178507	0.315756	0.255736	PCNT	0.101624	0.213488	0.165527	0.138598	0.224021	0.193206	STIP1	0.0651713	0.842682	0.0961417	0.050726	0.118747	0.066214	SCFD2	1	0.334862	0.271277	0.204507	0.376231	0.298299
ZNF594	1	0.129467	0.0511447	0.0458577	0.0653249	0.059718	CAP2	3.30012e-05	0.149815	0.432073	0.384533	0.689768	0.621733	AKAP8L	0.103143	0.178153	0.240234	0.216434	0.353771	0.312674	SLPI	0.0651713	1.31902	0.0740038	0.0289471	0.118661	0.0475604	ZNF333	1	1.11103	0.12234	0.0598841	0.174233	0.0806637
AP001453.1	1	0.19846	0.0365541	0.031421	0.0470868	0.0410353	REV1	3.30249e-05	0.205127	0.318191	0.272107	0.462747	0.401416	HEPH	0.103631	0.378704	0.120117	0.094909	0.169101	0.13006	SNAPIN	0.065177	0.846552	0.0961417	0.0508629	0.123023	0.0684144	AUP1	1	0.785272	0.154255	0.092595	0.222385	0.129037
GBX1	1	0.285346	0.0353124	0.0302887	0.0480312	0.0394118	RNF149	3.31207e-05	0.246465	0.279738	0.23616	0.407023	0.343104	LAMA2	0.103831	0.0183172	0.903076	0.901326	2.68632	2.65242	ZMYM4	0.0651953	0.164091	0.359899	0.307095	0.519498	0.463648	LPAR6	1	0.959861	0.117021	0.0531445	0.143868	0.0739633
PLEKHH1	1	0.274392	0.0311215	0.0260426	0.0385709	0.0318904	ANKRD44	3.38581e-05	0.237258	0.275301	0.229173	0.403871	0.342626	AC104365.1	0.104254	0.309121	0.134277	0.108681	0.188073	0.1518	SAT2	0.0657865	0.192547	0.345351	0.298831	0.510118	0.446383	FNDC3B	1	0.131792	0.734043	0.662503	1.46901	1.34076
CEP97	1	0.344166	0.0259216	0.020853	0.0341458	0.0268989	TMLHE	3.51407e-05	0.251912	0.265371	0.22064	0.391938	0.329143	UBE2Q2	0.104435	0.547277	0.0847168	0.0591634	0.112445	0.0769472	CADM1	0.0670925	0.122993	0.493359	0.441512	0.84289	0.77401	C2orf88	1	0.306824	0.265957	0.193947	0.35561	0.287482
OSGEPL1	1	0.126473	0.0651921	0.0600113	0.0874432	0.0801039	UGT2B4	3.51984e-05	0.460775	0.162476	0.117547	0.241447	0.175435	LRCH3	0.108533	0.105658	0.32959	0.30015	0.48477	0.450537	TMEM14C	0.0673179	1.19616	0.0765338	0.0314583	0.0967767	0.0422366	PRIMPOL	1	0.833248	0.154255	0.0922945	0.223643	0.125523
TSGA10	1	0.158343	0.0585953	0.0535007	0.0801644	0.0718315	EXOC4	3.54507e-05	0.113279	0.585675	0.529067	1.0032	0.927447	VPS29	0.109625	0.203585	0.193848	0.16867	0.266369	0.231312	ALAS1	0.0696136	1.19185	0.0777989	0.0330107	0.0983408	0.0430477	AC087286.2	1	0.214077	0.420213	0.344537	0.653407	0.563302
SETDB2	1	0.126273	0.101436	0.0967164	0.138384	0.126787	DUSP22	3.55891e-05	0.47576	0.161631	0.11712	0.234177	0.168394	STAT3	0.1103	0.120315	0.399658	0.385	0.697706	0.641881	ACTR3	0.0701379	0.365313	0.181531	0.135787	0.236599	0.183672	VASH1	1	0.444452	0.196809	0.130758	0.261805	0.192391
SLC35F1	1	0.0926994	0.0921226	0.0869032	0.129559	0.121496	AC015914.1	3.60474e-05	0.183441	0.351997	0.303627	0.543535	0.478638	MAML2	0.113087	0.139701	0.281006	0.256306	0.459943	0.417494	MEF2C	0.0711095	0.120717	0.524984	0.461602	0.868022	0.798346	RUFY2	1	0.57343	0.180851	0.118137	0.236784	0.159123
SUPT20H	1	0.101047	0.113853	0.108794	0.154897	0.144419	LINGO2	3.60929e-05	0.776936	0.10881	0.0637867	0.153399	0.0895245	PSMC6	0.11342	0.171987	0.184814	0.157992	0.24559	0.21799	ADCY5	0.0711095	0.121722	0.503479	0.455849	0.852189	0.783238	TAZ	1	0.372911	0.228723	0.158446	0.285582	0.220533
PCTP	1	0.102354	0.0975553	0.0923759	0.133051	0.123939	TNKS	3.65462e-05	0.167865	0.376717	0.32896	0.566344	0.504138	NUP188	0.113678	0.647081	0.0688477	0.0433796	0.0899074	0.0574123	TENT5C	0.0711095	0.771804	0.0999367	0.0548352	0.125034	0.0732306	LGI1	1	0.608751	0.159574	0.0951277	0.191906	0.125845
LINC02139	1	0.610881	0.0124175	0.00735988	0.0159624	0.0104522	TRIM63	3.67411e-05	0.207101	0.321783	0.277067	0.485717	0.420765	OTULIN	0.118285	0.334711	0.121338	0.0962501	0.159119	0.126172	EIF3H	0.0723106	0.3565	0.187223	0.141311	0.247832	0.193571	EMC10	1	0.251729	0.382979	0.310839	0.593201	0.498223
SPATA33	1	0.623672	0.0151339	0.0100962	0.0202028	0.013112	FARS2	3.8704e-05	0.193893	0.342278	0.298453	0.51798	0.452841	UBR7	0.118918	1.00663	0.0488281	0.0235209	0.0615511	0.0306345	PDIA3	0.0726329	0.40757	0.16635	0.120948	0.224702	0.169401	RAB2A	1	0.216083	0.420213	0.343636	0.612231	0.52707
HPS3	1	0.318166	0.0264649	0.0214191	0.0343582	0.0275583	HECW2	3.96456e-05	0.133676	0.45468	0.40128	0.731763	0.667007	RAMP1	0.119601	0.164787	0.269287	0.248827	0.418061	0.372935	GATB	0.0726339	0.507778	0.141682	0.0967948	0.186511	0.131174	WAC	1	0.21635	0.43617	0.358918	0.647053	0.556945
SLC25A34	1	0.501204	0.0173069	0.0122665	0.0224806	0.0158829	LMBRD1	3.96456e-05	0.267907	0.257976	0.214027	0.374048	0.310656	TACC1	0.121674	0.30253	0.134766	0.109971	0.186474	0.151199	PIGP	0.0730722	1.39929	0.0683112	0.0236965	0.0851046	0.0322645	ABCA1	1	0.751258	0.159574	0.0971453	0.224359	0.133288
MFSD6	1	0.119218	0.0731859	0.0680317	0.0991643	0.0912992	RPL41	3.96456e-05	0.176798	0.326643	0.278347	0.493497	0.436579	PLXNA4	0.122168	0.191749	0.236816	0.214732	0.365982	0.320433	MAPK1IP1L	0.0747832	0.388262	0.176471	0.131586	0.235227	0.179725	ASH1L	1	0.171271	0.617021	0.525563	1.02351	0.908936
NAGLU	1	0.176427	0.0488941	0.0438762	0.0634668	0.0561613	MAML2	4.08243e-05	0.196778	0.29981	0.25072	0.473057	0.412742	PPP1R12A	0.122767	0.073882	0.481201	0.45742	0.792788	0.753209	BRK1	0.0752197	0.939458	0.0898166	0.0454753	0.119154	0.0621301	MBD5	1	0.161725	0.680851	0.578622	1.18023	1.05507
ACBD4	1	0.223153	0.0285603	0.023495	0.036565	0.031325	AL139260.1	4.17984e-05	0.246804	0.269808	0.2248	0.398522	0.335859	ANXA11	0.124755	0.15101	0.280029	0.257905	0.422398	0.38042	MYL2	0.0752704	0.807481	0.106262	0.0620948	0.155059	0.0885972	PDCD6IP	1	0.335801	0.281915	0.210775	0.37852	0.299918
HDHD5-AS1	1	0.24133	0.0299573	0.0249104	0.0396948	0.0335804	NFIB	4.24504e-05	0.107236	0.639552	0.576213	1.16779	1.08413	USP36	0.124886	0.372314	0.106201	0.0809305	0.138503	0.106999	TMEM50A	0.075413	0.631999	0.118912	0.0743768	0.153687	0.0991714	DOCK11	1	1.41897	0.0957447	0.0336553	0.124433	0.0465351
COPS5	1	0.213823	0.0499806	0.0451028	0.0661666	0.0570521	VPS13B	4.37963e-05	0.124233	0.509613	0.454293	0.824218	0.756213	EIF4E	0.125118	0.212919	0.202148	0.177748	0.291532	0.251531	VAMP5	0.075413	1.5951	0.0676787	0.0236052	0.0994937	0.0329322	WWP1	1	0.250705	0.329787	0.257652	0.456261	0.383481
NDUFAF8	1	0.0818168	0.0862243	0.0808643	0.116602	0.110174	THUMPD3-AS1	4.41544e-05	0.183734	0.348405	0.30624	0.529902	0.466538	SPTAN1	0.125795	0.133155	0.317139	0.295146	0.490689	0.447428	BUD31	0.0760096	1.87106	0.059456	0.0151584	0.0735048	0.0200942	MARCH3	1	0.211281	0.43617	0.370766	0.718039	0.620222
MUM1	1	0.106287	0.100039	0.0951123	0.138618	0.128773	AP001831.1	4.55477e-05	0.265587	0.252483	0.208853	0.373509	0.310707	PSMD8	0.126283	0.224811	0.176514	0.151751	0.243255	0.208155	AC025366.1	0.0769696	0.318726	0.213789	0.169665	0.318174	0.255105	CMSS1	1	0.180446	0.462766	0.383129	0.725978	0.640626
TMEM33	1	0.149055	0.0615444	0.0565201	0.0824414	0.074349	RASSF3	4.58634e-05	0.247528	0.260934	0.214987	0.383438	0.322985	ZNF586	0.126359	0.123118	0.281982	0.256564	0.40936	0.375876	RAD21	0.0769696	0.531186	0.140417	0.0965665	0.18807	0.130142	WDR11	1	0.338926	0.228723	0.159991	0.277878	0.219699
ABCB7	1	0.0705159	0.244858	0.243159	0.365582	0.348143	CCDC102B	4.61895e-05	0.660461	0.121487	0.0770667	0.176561	0.111706	TRAF6	0.127482	0.373448	0.104736	0.0795894	0.133381	0.102961	SYF2	0.0769696	0.902519	0.0917141	0.0473016	0.116134	0.0621262	KMT2E-AS1	1	0.950441	0.111702	0.0481648	0.124244	0.064293
CD99L2	1	0.124082	0.098409	0.0937913	0.133995	0.122952	BIRC6	4.62587e-05	0.11451	0.556095	0.501227	0.936209	0.864774	CAMK2B	0.127662	0.104669	0.353271	0.330582	0.540048	0.502255	CETN3	0.0774215	0.744916	0.104364	0.0599032	0.135219	0.0806855	KCTD3	1	0.565905	0.170213	0.105559	0.209997	0.14186
KLHDC3	1	0.120319	0.0756694	0.0706737	0.101599	0.0934694	HLCS	4.6455e-05	0.357878	0.20262	0.158613	0.292755	0.228441	AC011092.2	0.130074	0.160855	0.253174	0.230257	0.391074	0.349812	PTPRK	0.0774215	0.0965169	0.738773	0.678112	1.44909	1.35532	GPALPP1	1	0.583271	0.170213	0.106718	0.214855	0.143404
ZNF780B	1	0.0700797	0.240202	0.237403	0.350208	0.333602	ZER1	4.78072e-05	0.309241	0.219311	0.175253	0.310141	0.250305	SNRNP70	0.130128	0.0938452	0.345703	0.318873	0.511774	0.479544	ASB11	0.0794262	0.252331	0.251107	0.206328	0.376384	0.315989	FAM241A	1	0.571308	0.175532	0.112642	0.226993	0.152768
IFT81	1	0.0708811	0.166783	0.162012	0.237558	0.226169	SLC5A12	4.83203e-05	1.03697	0.0828227	0.03776	0.121062	0.0589998	AKAP12	0.130313	0.781395	0.0603027	0.0353845	0.0841149	0.0489384	ACP1	0.079486	0.666993	0.113852	0.0696283	0.146678	0.0923803	RNMT	1	0.214795	0.43617	0.374115	0.680623	0.586472
CNTLN	1	0.120749	0.0988747	0.0944518	0.142892	0.131419	CTNNA1	4.93881e-05	0.138626	0.443905	0.39376	0.694678	0.631036	HNRNPM	0.131056	0.134	0.244629	0.218136	0.344881	0.31429	UROD	0.079539	0.863072	0.0898166	0.0452927	0.115226	0.0633489	RNF139-AS1	1	1.596	0.0904255	0.0287615	0.115864	0.038327
FRS3	1	0.322458	0.0243694	0.0194376	0.0323323	0.0258563	ZNF652	5.08447e-05	0.312721	0.219945	0.175733	0.317746	0.255824	RAP1B	0.132213	0.216238	0.193115	0.170011	0.274109	0.235955	CXXC5	0.0796855	1.05768	0.0815939	0.0374395	0.102614	0.0492962	KCNJ8	1	1.36871	0.0957447	0.0336982	0.113265	0.0438604
ZNF493	1	0.0953702	0.0791618	0.0740706	0.104622	0.0979294	HACD2	5.14002e-05	0.508369	0.155293	0.111947	0.218032	0.153281	RANBP10	0.13236	0.200065	0.184326	0.160004	0.255379	0.22231	AES	0.0798297	0.384714	0.178368	0.133275	0.241136	0.184694	CENPO	1	3.06746	0.0691489	0.00755527	0.0810205	0.00966493
IQCB1	1	0.139649	0.101048	0.0965276	0.141205	0.128178	PGM5	5.30617e-05	0.102509	0.711177	0.63472	1.39635	1.30057	HNRNPL	0.132568	0.204892	0.175293	0.150152	0.232066	0.201341	SSR2	0.0799456	0.943436	0.0872865	0.0431011	0.112003	0.0582411	TMEM167A	1	0.692982	0.143617	0.0799742	0.17082	0.105665
AC093206.1	1	0.161628	0.0379511	0.0329307	0.0494179	0.0441804	FRY	5.30617e-05	0.106424	0.733995	0.653547	1.43113	1.32936	CPE	0.133912	0.461677	0.0871582	0.0623098	0.119981	0.0871231	CTSB	0.0800227	0.339803	0.188488	0.142818	0.252776	0.199731	ERLEC1	1	0.927218	0.12766	0.0659798	0.162768	0.0855951
CCS	1	0.0982666	0.13473	0.130779	0.184733	0.172569	AC005037.1	5.32903e-05	0.387935	0.197127	0.15488	0.285456	0.218152	GAK	0.133913	0.386925	0.104736	0.0799505	0.13736	0.105047	TERF2IP	0.0801552	0.211929	0.302973	0.257785	0.450427	0.38889	C1RL	1	1.62602	0.0904255	0.0286328	0.121364	0.0393196
RFT1	1	0.233175	0.0331393	0.0282129	0.0435756	0.0370724	NCOA3	5.44575e-05	0.238884	0.277625	0.234613	0.404729	0.342968	SWAP70	0.134753	0.43646	0.0996094	0.075205	0.134236	0.0991928	BBX	0.0819918	0.205058	0.318786	0.276504	0.479493	0.415962	SH3PXD2B	1	1.84724	0.0957447	0.0354153	0.170963	0.0475144
WDR89	1	0.26309	0.0273962	0.0224571	0.0362105	0.0301743	SRPK2	5.5214e-05	0.139818	0.426579	0.37408	0.670437	0.608511	HECA	0.134997	0.381108	0.0993652	0.0742766	0.126252	0.0969425	FDX1	0.08294	0.609725	0.119545	0.0752899	0.154088	0.100978	AL031772.1	1	0.742014	0.159574	0.0995493	0.228058	0.136357
B4GALT6	1	0.172625	0.0425301	0.0375543	0.0570235	0.0505928	SRSF5	5.54532e-05	0.117341	0.561378	0.502667	0.938512	0.8652	EIF3H	0.135991	0.227926	0.164551	0.140145	0.224283	0.191507	LAMTOR2	0.0834948	1.39445	0.0670462	0.0231486	0.0855181	0.0325302	SPRY1	1	1.81195	0.0851064	0.0233956	0.110976	0.0316065
RFXAP	1	0.226089	0.0349243	0.0300057	0.0459549	0.0392891	AGTR1	5.6752e-05	0.586921	0.129727	0.0854933	0.182328	0.121387	FRMD8	0.137689	0.772954	0.0566406	0.031877	0.0707967	0.0414315	RARRES2	0.0837654	1.34807	0.0721063	0.0284905	0.102813	0.0403867	LPIN3	1	0.610163	0.148936	0.083666	0.172995	0.113333
DDIT4L	1	0.924226	0.00977881	0.00490659	0.0127389	0.00671294	TMEM120B	5.69303e-05	0.459048	0.163321	0.11984	0.229396	0.166877	AHCYL1	0.138581	0.220666	0.166748	0.142002	0.223344	0.191667	SLC29A1	0.0843146	0.28652	0.214421	0.168386	0.300508	0.246379	LYST	1	0.655529	0.202128	0.145611	0.324573	0.206053
DNASE1L1	1	0.109727	0.0631742	0.0581242	0.0856922	0.0794164	KANTR	5.71655e-05	0.355153	0.189309	0.14448	0.263557	0.206046	EPHA2	0.138882	1.04176	0.0473633	0.0227472	0.0618264	0.0300313	WBP2	0.0851592	0.538617	0.131562	0.0874806	0.173341	0.119333	CUTC	1	0.332732	0.234043	0.164885	0.289721	0.230047
AC006504.5	1	0.154529	0.0697711	0.0650123	0.09864	0.0886207	KIZ	5.72749e-05	0.365162	0.197338	0.153973	0.278008	0.21584	SLAIN2	0.139803	0.173658	0.201172	0.175994	0.279092	0.247441	SYNGR2	0.0854276	1.07827	0.0809614	0.0373482	0.107725	0.0510184	BMP5	1	0.886623	0.12234	0.0597553	0.17097	0.092474
SULT1C2	1	0.275179	0.029026	0.0241555	0.0389455	0.0321825	FAM228B	5.83446e-05	0.554921	0.136066	0.0921067	0.183387	0.124831	RELN	0.140613	0.596882	0.0788574	0.0546758	0.116952	0.0773267	RBFOX2	0.0854808	0.116064	0.57432	0.511186	0.942692	0.869825	A2M	1	0.214095	0.404255	0.330758	0.686112	0.591488
MPP2	1	0.161043	0.0591385	0.0543499	0.0772377	0.0690797	LINC01505	5.84076e-05	0.253966	0.262413	0.217813	0.41081	0.344501	ATP9B	0.146758	0.100874	0.303955	0.276526	0.440391	0.410651	PEX5L	0.085545	0.235266	0.261227	0.216099	0.399234	0.339161	DNM1L	1	0.230603	0.367021	0.297059	0.533267	0.454491
MASP1	1	0.323808	0.0197128	0.0148141	0.0246866	0.0197236	ZNF521	5.8526e-05	0.133527	0.436721	0.383893	0.699096	0.637296	E2F3	0.147125	0.346316	0.111328	0.0871202	0.145485	0.114437	GIPC2	0.0888473	0.444124	0.159393	0.115697	0.216715	0.159292	CYLD	1	0.773086	0.138298	0.0753381	0.167661	0.0981092
CYTH1	1	0.0895906	0.127901	0.123325	0.173942	0.163468	HELZ	5.86279e-05	0.190741	0.325164	0.281707	0.477778	0.418608	CDC42BPB	0.147296	0.181985	0.169678	0.144272	0.226464	0.199625	FKBP8	0.0897839	0.990327	0.0847565	0.0412291	0.113327	0.0570448	CDS2	1	0.449251	0.218085	0.154454	0.289002	0.211672
AC091946.1	1	0.419833	0.0190144	0.0141536	0.0261374	0.019538	MOB3B	5.86279e-05	0.702431	0.110501	0.0660267	0.149914	0.0921274	TGFB1I1	0.147438	0.834857	0.048584	0.0239851	0.0610914	0.0342502	NAA60	0.0903286	1.2429	0.0721063	0.0285819	0.0899984	0.0380264	ZNF432	1	0.913562	0.12766	0.0657652	0.161036	0.0854895
CCNJL	1	0.103807	0.0694606	0.0644461	0.0943552	0.0878044	WDR63	5.91203e-05	0.342384	0.209804	0.166933	0.304717	0.240341	PHC1	0.149438	0.514231	0.0732422	0.0486408	0.0893358	0.0625499	NR2F1	0.0903286	0.314504	0.199241	0.154004	0.279872	0.225052	KIAA1191	1	1.162	0.111702	0.05044	0.1448	0.0647101
AC027698.1	1	0.0948858	0.105782	0.100962	0.147059	0.137698	AC025043.1	5.94951e-05	0.513296	0.145785	0.101867	0.20934	0.146668	TSIX	0.150213	0.383594	0.0869141	0.0620519	0.117884	0.0903613	MGST2	0.0904902	0.287948	0.211891	0.166104	0.294976	0.241605	FAM182B	1	0.948363	0.12766	0.066495	0.176023	0.0912187
RRM2B	1	0.160392	0.0522313	0.0473674	0.069439	0.0621327	CBLB	5.95201e-05	0.106498	0.694697	0.62016	1.33109	1.23637	IPO5	0.150239	0.528122	0.0793457	0.0550885	0.102941	0.0713851	SAR1B	0.0909686	0.446966	0.160658	0.117615	0.215694	0.15823	ATXN10	1	0.224412	0.37766	0.307319	0.539419	0.461712
S100A4	1	0.192262	0.0458673	0.0410455	0.0679299	0.0594544	SPTLC3	6.03262e-05	0.691985	0.112614	0.06816	0.156345	0.0967777	ZBTB49	0.150271	0.509053	0.0769043	0.0524578	0.0967392	0.067977	SARS	0.0910027	0.433191	0.165085	0.122089	0.223478	0.165512	HLCS	1	0.350803	0.234043	0.166946	0.307178	0.240872
AC068446.2	1	0.300323	0.0270081	0.022174	0.0344707	0.0279926	MPHOSPH8	6.07681e-05	0.203144	0.310374	0.265493	0.452329	0.392918	TMEM217	0.15103	0.947458	0.0512695	0.02708	0.0696909	0.0361379	FOS	0.0910027	0.601878	0.126502	0.0830061	0.198077	0.130512	SPDYE1	1	0.634807	0.175532	0.114789	0.26337	0.169617
WDR12	1	0.0583205	0.159255	0.153991	0.222466	0.213652	TIAM2	6.09921e-05	0.150883	0.400803	0.354293	0.618855	0.557403	ZNF274	0.15299	0.294274	0.119385	0.0947026	0.154657	0.12612	SUCLA2	0.0914957	0.235756	0.271347	0.22765	0.38827	0.329734	PBRM1	1	0.24123	0.414894	0.354497	0.651943	0.551559
RIMKLA	1	0.411838	0.0228172	0.0180223	0.0303561	0.0228176	ANGPT2	6.14979e-05	0.311408	0.217198	0.172747	0.324269	0.261314	MAP1LC3B	0.153008	0.396683	0.10083	0.0767009	0.135101	0.102623	MIDN	0.0914957	0.505111	0.13346	0.0893982	0.176213	0.12416	GABBR1	1	1.25315	0.106383	0.0449882	0.141347	0.0592993
AC012404.1	1	0.0688427	0.180365	0.17626	0.267938	0.255453	PABPC1	6.34343e-05	0.310616	0.227974	0.186293	0.329644	0.265791	EPC2	0.153462	0.171547	0.210938	0.186568	0.297947	0.264544	GUK1	0.0919851	0.752043	0.101834	0.0584878	0.139128	0.0826091	CNTLN	1	0.61292	0.159574	0.0963726	0.209725	0.137133
IL7	1	0.126329	0.0599146	0.0550104	0.0795164	0.0728497	ALK	6.35704e-05	0.64436	0.124657	0.08112	0.176635	0.113007	LRRC28	0.154268	0.183014	0.207764	0.184041	0.29545	0.26025	EIF3G	0.092131	1.44586	0.0683112	0.0252032	0.0895592	0.0328747	ZNF213	1	0.708761	0.148936	0.087229	0.197667	0.120941
CLIP4	1	0.0612751	0.258518	0.256558	0.384289	0.368309	EYS	6.50034e-05	0.401187	0.17959	0.13632	0.249874	0.189213	GOSR1	0.154643	0.177292	0.200684	0.176304	0.275716	0.243833	AHSA1	0.0926347	0.701435	0.105629	0.0620035	0.134803	0.0828987	ANXA2	1	0.705018	0.138298	0.0750805	0.167247	0.102595
ACBD6	1	0.0659445	0.225146	0.221929	0.331523	0.31671	DNAJC6	6.50502e-05	0.34179	0.201141	0.157227	0.289458	0.2284	TTC7B	0.155231	0.13358	0.270996	0.247228	0.395386	0.36042	TRMU	0.0927934	0.244415	0.239089	0.193087	0.323803	0.273341	CLASP1	1	0.202037	0.5	0.433398	0.808367	0.702731
AC103739.2	1	0.584529	0.0153667	0.010568	0.0196845	0.013127	AKAP10	6.74033e-05	0.245994	0.2603	0.216373	0.367842	0.310178	IGSF9B	0.155538	0.317497	0.118408	0.0942384	0.154753	0.124184	HAGH	0.0928791	0.31663	0.197976	0.153228	0.268246	0.215386	METAP2	1	0.335572	0.260638	0.192187	0.34259	0.271493
SLC2A4	1	0.0659669	0.2	0.196452	0.292817	0.27973	KDM4C	6.86447e-05	0.158062	0.377773	0.331573	0.572522	0.513111	ASTN2-AS1	0.156445	0.460197	0.0769043	0.0523547	0.106789	0.0776234	SUMO3	0.093128	1.54254	0.0645161	0.0213223	0.0823979	0.0282856	SHPRH	1	0.206711	0.382979	0.311226	0.544053	0.471428
ZDHHC11B	1	0.138694	0.117423	0.113889	0.170481	0.154855	MSI2	7.04258e-05	0.115152	0.537503	0.483573	0.892008	0.823578	AC027307.1	0.156937	1.08774	0.0449219	0.0208387	0.0536022	0.0252197	DAP3	0.0932603	0.223365	0.281467	0.238015	0.40409	0.34613	SYTL2	1	2.48715	0.0744681	0.0133505	0.104604	0.0186571
TMEM178A	1	0.162733	0.0440047	0.0391583	0.0567441	0.0506913	PRDX6	7.05577e-05	0.228223	0.268329	0.22224	0.383003	0.326964	IL6R	0.15707	0.429476	0.0976562	0.0738123	0.132508	0.0983911	ITPRIP	0.0935294	0.145864	0.359899	0.307324	0.544234	0.491899	FBXL5	1	0.468151	0.223404	0.16291	0.314385	0.227266
PGRMC1	1	0.143815	0.0414435	0.0365163	0.0548845	0.0496772	RFX3	7.06808e-05	0.296628	0.217198	0.172	0.311225	0.253384	AL449266.1	0.158762	0.444024	0.0952148	0.0715428	0.130741	0.096105	AIMP1	0.0937623	0.695837	0.11828	0.0757465	0.160143	0.0988646	TRA2B	1	0.22226	0.329787	0.254647	0.432468	0.37072
MED25	1	0.150766	0.067598	0.0629364	0.0931134	0.0838739	TTC1	7.11065e-05	0.322565	0.213607	0.1704	0.299452	0.239456	NOP58	0.160417	0.213378	0.165527	0.141229	0.224962	0.194033	AMBRA1	0.0941964	0.175646	0.346616	0.301799	0.509863	0.451418	PHF14	1	0.40028	0.223404	0.158661	0.302238	0.229009
NTPCR	1	0.117578	0.0588281	0.0538781	0.0780092	0.0719037	CDC14B	7.25657e-05	0.307075	0.228185	0.186027	0.332448	0.26871	PPP4R1	0.160417	0.213985	0.175293	0.151751	0.239855	0.206792	EIF3L	0.0954741	0.51267	0.131562	0.0877545	0.169059	0.118498	CEP126	1	0.809664	0.132979	0.0708307	0.172588	0.0984639
SCAMP1-AS1	1	0.380225	0.0197128	0.0149085	0.0258553	0.0198651	EIF4G3	7.43045e-05	0.142875	0.412635	0.366347	0.644582	0.583805	METAP1	0.161663	0.271923	0.11792	0.0932068	0.151033	0.125088	MRPS6	0.0958712	0.492881	0.127767	0.0832801	0.160923	0.114352	HNRNPM	1	0.298097	0.292553	0.222194	0.392267	0.31904
ZBED3	1	0.0804136	0.0632518	0.0581242	0.0825871	0.0781097	SPDYE1	7.45484e-05	0.511972	0.149377	0.106667	0.223734	0.156897	HADHA	0.162712	0.0943049	0.339111	0.312684	0.516615	0.483926	BUB3	0.0962396	0.839743	0.0942441	0.0510912	0.125782	0.0702795	POT1	1	0.416357	0.207447	0.142649	0.265457	0.198911
ADAM23	1	0.0516868	0.307489	0.308643	0.479736	0.462853	AC007563.2	7.57637e-05	0.816819	0.100993	0.0573333	0.142221	0.080738	EIF1AX	0.162743	0.295514	0.12085	0.0966627	0.163576	0.133279	DIRAS1	0.096517	1.2465	0.0714738	0.0283536	0.091573	0.0385954	TNS2	1	0.639906	0.175532	0.115132	0.242405	0.155564
GNAT2	1	0.331762	0.0197905	0.0150028	0.022587	0.0179469	FBXL2	7.64102e-05	0.388231	0.180647	0.1376	0.259419	0.198213	ZKSCAN1	0.162743	0.175075	0.198486	0.174395	0.273858	0.242562	TOMM20	0.0966389	0.828761	0.0955092	0.0525523	0.119264	0.067147	LINC01088	1	0.385193	0.25	0.184417	0.353842	0.270928
ZNF84	1	0.0989688	0.0776872	0.0728439	0.102315	0.0955315	CEP57	7.76133e-05	0.281672	0.22734	0.183307	0.322701	0.265466	AC012085.2	0.164864	0.162492	0.209473	0.184815	0.302462	0.270244	PSMD12	0.0966389	0.383203	0.160658	0.116062	0.201004	0.154116	FBXO42	1	0.274567	0.308511	0.234428	0.406803	0.336303
ASB4	1	0.620936	0.0135041	0.00877524	0.0181552	0.0118054	ACACA	7.81415e-05	0.227456	0.28333	0.239627	0.417489	0.356595	ARNTL2	0.165476	1.1327	0.0429688	0.019085	0.0537415	0.0245095	ESF1	0.09687	0.213703	0.282732	0.237832	0.411555	0.354892	PTBP3	1	1.02535	0.12234	0.0611719	0.165812	0.081462
LY86	1	0.437604	0.0211098	0.0164182	0.0315528	0.0232973	LINC01322	7.89302e-05	0.269915	0.234524	0.189333	0.347272	0.288016	RPTOR	0.166303	0.149142	0.229736	0.205034	0.31887	0.287553	PREB	0.0971547	0.762791	0.0961417	0.0526436	0.119527	0.070444	NPIPB5	1	0.588299	0.159574	0.0963297	0.188606	0.125447
MCOLN1	1	0.314737	0.0289484	0.0242499	0.0392997	0.0315969	PRKRIP1	7.90707e-05	0.195693	0.313121	0.269227	0.456497	0.398592	KLHL18	0.166394	0.352915	0.113525	0.0901119	0.152309	0.119258	RPS4Y1	0.097494	1.15628	0.0790639	0.0365263	0.11029	0.0494833	PRDM2	1	0.395933	0.276596	0.219446	0.407092	0.309389
TOMM70	1	0.0672942	0.147225	0.14248	0.202541	0.19331	C2CD6	7.90791e-05	0.424562	0.169449	0.126613	0.23983	0.178689	MUC20-OT1	0.166995	0.0540858	0.567627	0.554031	1.02649	0.988717	CPNE3	0.0976976	0.310117	0.206831	0.162771	0.283597	0.228743	ARHGEF2	1	0.806357	0.138298	0.0774844	0.180372	0.103141
FGF11	1	0.334119	0.0200233	0.0152859	0.0246107	0.0195229	SLC16A9	7.93709e-05	0.587356	0.120854	0.0766933	0.166563	0.110858	CELF2-AS2	0.167359	0.251402	0.140137	0.115954	0.190496	0.160032	LAMB2	0.0978146	0.610675	0.120177	0.0772532	0.162095	0.106154	FCHO2	1	0.471165	0.18617	0.122558	0.233021	0.168097
FKTN	1	0.105856	0.104928	0.100396	0.143978	0.133792	IQCJ-SCHIP1	8.19249e-05	0.140449	0.402916	0.353013	0.657928	0.596896	NFAT5	0.168908	0.0728871	0.4646	0.444886	0.774823	0.736652	MRPS9	0.0978146	0.317869	0.218216	0.175966	0.304941	0.24464	MCM3AP	1	0.694517	0.154255	0.0928525	0.194033	0.119896
DENND6A	1	0.0831763	0.158867	0.154841	0.226662	0.213964	SCMH1	8.22383e-05	0.116753	0.53708	0.482933	0.910027	0.839283	MYO10	0.169837	0.278247	0.135986	0.112292	0.184646	0.152258	UQCR11	0.098134	1.96967	0.055661	0.0127842	0.0767418	0.019593	BNIP3L	1	0.471248	0.228723	0.17068	0.335674	0.242135
ARL2BP	1	0.109035	0.0814125	0.0767126	0.109495	0.101525	SYNPO2	8.67279e-05	0.116999	0.499261	0.440373	0.854526	0.787963	KLF6	0.172301	0.158856	0.181152	0.155362	0.262674	0.235286	GPD1L	0.098134	0.203132	0.301708	0.257556	0.443015	0.38483	CDK14	1	0.160051	0.659574	0.56231	1.12584	1.00762
AC005520.2	1	0.310737	0.0241366	0.0194376	0.0312472	0.0251925	ATG10	8.68181e-05	0.294697	0.226284	0.183307	0.324223	0.26432	PLA2G4C	0.172477	0.217743	0.175049	0.15237	0.246165	0.211679	DNAH11	0.098134	0.115449	0.488299	0.431148	0.838864	0.77435	RNF144A	1	0.891125	0.132979	0.0720326	0.180821	0.0974976
LINC01006	1	0.158514	0.042142	0.0373655	0.056222	0.0503719	Z93930.2	8.75294e-05	0.373606	0.19776	0.156587	0.289966	0.22381	DHX35	0.174282	0.179807	0.203613	0.180688	0.282137	0.249076	CAVIN3	0.0989135	1.28988	0.0689437	0.0259794	0.0899911	0.0368051	SPRY4-AS1	1	0.531483	0.18617	0.125048	0.248652	0.172028
DNAJC13	1	0.108971	0.114086	0.109832	0.159418	0.14782	UGGT2	8.75296e-05	0.249301	0.257765	0.214933	0.37337	0.314118	REC114	0.174605	0.222622	0.168701	0.145304	0.259976	0.222801	ARPC5L	0.0996926	0.883733	0.085389	0.0421879	0.103767	0.056238	NMT2	1	0.980448	0.132979	0.0731917	0.197357	0.100025
NBPF11	1	0.0859473	0.0800155	0.0751085	0.104877	0.0988119	ZFAND4	8.85761e-05	0.387584	0.177689	0.134293	0.244813	0.187137	AC015845.2	0.177179	0.455755	0.0927734	0.0696343	0.12901	0.0940651	TOB2	0.101293	0.257877	0.225806	0.18044	0.307941	0.257537	ULK1	1	0.604483	0.159574	0.0978751	0.198255	0.130394
TET1	1	0.114145	0.0659682	0.061238	0.0913112	0.0843651	SENP6	8.87697e-05	0.148341	0.408409	0.36176	0.628288	0.566897	MARK4	0.179203	0.253968	0.151611	0.128901	0.210678	0.176672	PSMA5	0.101317	0.62617	0.113219	0.0701306	0.140939	0.0913136	UBA3	1	0.492751	0.207447	0.148401	0.293371	0.208489
THAP9	1	0.2898	0.0246023	0.0199094	0.0307935	0.0251895	CDK5RAP2	8.8825e-05	0.334095	0.201352	0.15856	0.277723	0.220312	AC009060.1	0.181567	0.324113	0.106445	0.0826327	0.135524	0.108255	EIF3D	0.102315	0.828998	0.0948767	0.0522327	0.121852	0.068593	MCU	1	0.290601	0.265957	0.196695	0.356232	0.291242
MCM9	1	0.059485	0.151339	0.146537	0.215118	0.206428	CREBBP	8.96653e-05	0.209563	0.297486	0.254027	0.432154	0.373726	MAPKAPK2	0.184385	0.110175	0.308105	0.284675	0.458433	0.424728	MANF	0.102668	0.985885	0.0809614	0.03817	0.10296	0.051986	COL4A4	1	1.25413	0.106383	0.0463619	0.148919	0.0624337
ZNF519	1	0.115638	0.0608459	0.0560483	0.0823558	0.0760123	NREP	8.97367e-05	0.485165	0.146207	0.10304	0.209552	0.149708	OGDH	0.184863	0.0839589	0.400879	0.377882	0.631507	0.595806	GGACT	0.102927	1.56077	0.0619861	0.019359	0.077352	0.0262199	RPL11	1	0.366658	0.218085	0.150118	0.277531	0.215246
GOT2	1	0.0927819	0.136903	0.132855	0.191262	0.179349	WNK1	8.97367e-05	0.122394	0.514473	0.464907	0.867698	0.797122	DCTN4	0.185776	0.18369	0.180664	0.156755	0.245101	0.215799	MRPL14	0.103055	0.724093	0.0986717	0.0556114	0.126325	0.0764744	SNTB1	1	0.985661	0.111702	0.0505688	0.136559	0.0689615
PLOD2	1	0.0298521	0.331315	0.328458	0.534994	0.524037	MNAT1	9.05098e-05	0.170853	0.355166	0.310187	0.530807	0.471525	MYO16-AS1	0.186054	1.0709	0.0437012	0.0203229	0.0554885	0.0264138	AC147651.1	0.103101	0.501859	0.137255	0.094238	0.194225	0.137161	DDX60L	1	0.238146	0.356383	0.288731	0.659839	0.559434
AL139353.2	1	0.280009	0.0287932	0.0241555	0.0382159	0.0314741	COL8A1	9.05098e-05	0.591417	0.118741	0.0748267	0.180976	0.120112	CCDC18	0.186434	0.185638	0.165283	0.140868	0.229257	0.201577	TSPAN7	0.103154	1.93402	0.055661	0.0130582	0.0702793	0.0183921	MAMDC2-AS1	1	1.81791	0.0904255	0.0305645	0.142878	0.0405246
ATP6V1A	1	0.0857212	0.133877	0.12927	0.187191	0.176392	ABLIM3	9.05098e-05	0.216747	0.298965	0.255413	0.447877	0.385401	YTHDF3	0.187327	0.194693	0.169434	0.145613	0.227488	0.19877	CEP63	0.105432	0.311132	0.213789	0.171993	0.298057	0.240236	CNN3	1	0.804628	0.138298	0.0769264	0.186507	0.106777
ELAVL4	1	0.607227	0.0139697	0.00934139	0.0197189	0.0129446	NCKAP1	9.05098e-05	0.15462	0.3839	0.337067	0.582224	0.523053	AASS	0.187801	0.254691	0.138672	0.115283	0.191407	0.160431	SH3KBP1	0.105677	0.258235	0.232764	0.188522	0.328952	0.27504	TNFRSF1A	1	1.14572	0.106383	0.0461902	0.136829	0.0618417
FAM218A	1	0.382367	0.0164532	0.0117947	0.0212251	0.0162834	NPR3	9.05098e-05	1.06376	0.084513	0.0413333	0.113185	0.0541458	SPON1-AS1	0.189079	0.91044	0.0498047	0.0265642	0.0619591	0.0329636	AL645568.1	0.105677	0.193336	0.30487	0.25888	0.451827	0.39516	AP2A1	1	0.839255	0.138298	0.0784288	0.188779	0.105514
AC036103.1	1	0.36098	0.0169189	0.0122665	0.0200416	0.0156051	PIBF1	9.05098e-05	0.16593	0.356011	0.309493	0.53837	0.479879	HNRNPH3	0.190428	0.260863	0.117188	0.0932584	0.148539	0.123969	CCND3	0.107308	0.382976	0.160658	0.117067	0.218427	0.167502	PRKD3	1	0.506975	0.18617	0.123417	0.245798	0.172967
MDM1	1	0.145307	0.0450136	0.0402906	0.0586622	0.0530416	ZRANB2	9.12878e-05	0.125631	0.505176	0.456053	0.808936	0.741475	AC008781.2	0.193941	1.81985	0.0310059	0.00778872	0.0358299	0.0101488	VPS35	0.107651	0.311537	0.204934	0.161903	0.282134	0.227339	FUBP1	1	0.475638	0.223404	0.159133	0.30489	0.219261
GAB2	1	0.0770718	0.170508	0.166918	0.254387	0.241153	MECP2	9.19678e-05	0.188087	0.313754	0.268373	0.457344	0.401443	AL357055.3	0.194217	0.15422	0.212646	0.18858	0.301343	0.270792	PDIA6	0.108304	0.626673	0.11575	0.0733723	0.152366	0.0986826	ANKRD36	1	0.443473	0.223404	0.161065	0.312915	0.230105
SPG11	1	0.0515329	0.30943	0.309304	0.477753	0.460989	FAM13A	9.33992e-05	0.200574	0.297063	0.25248	0.438307	0.381417	DLC1	0.196783	0.0625665	0.519531	0.497911	0.955725	0.915163	HMGN2	0.109674	0.788545	0.0948767	0.0523696	0.122435	0.0708809	TIMP1	1	0.52641	0.180851	0.119382	0.275341	0.191163
NELFB	1	0.250225	0.0337602	0.0291564	0.0438244	0.0368461	INTS10	9.51801e-05	0.390829	0.178534	0.136107	0.246034	0.187648	SF3B1	0.197233	0.163902	0.187988	0.16346	0.250701	0.223777	CNIH1	0.109674	0.697031	0.108159	0.0658387	0.141313	0.0871674	GNA14	1	1.23966	0.111702	0.0528869	0.173487	0.0734667
MFSD9	1	0.420684	0.0169965	0.0123608	0.0216821	0.016198	DNMT3A	9.59685e-05	0.370884	0.183393	0.140107	0.251849	0.194757	MARCH5	0.1975	0.23492	0.144531	0.121318	0.194643	0.165394	SRSF7	0.109832	0.322274	0.223276	0.182312	0.315079	0.252003	SF3B1	1	0.414914	0.228723	0.167246	0.303794	0.227865
AC090579.1	1	0.234379	0.0318199	0.0271749	0.044396	0.0377389	ARL17A	9.59685e-05	0.372032	0.180224	0.136853	0.246488	0.19046	TP53INP2	0.198017	0.509515	0.0656738	0.0422448	0.0781238	0.0548787	NFE2L1	0.110931	0.471537	0.14105	0.0983015	0.182701	0.131763	RBM39	1	0.180318	0.521277	0.47757	0.905819	0.799393
AC022893.1	1	0.309852	0.0299573	0.0253821	0.0397038	0.03203	ITPRIP	9.67612e-05	0.176837	0.346926	0.30176	0.545685	0.482735	ITPKC	0.198203	0.654627	0.0637207	0.0405942	0.0843902	0.053608	TSPAN12	0.11199	0.367454	0.160658	0.11693	0.211871	0.164231	DZIP3	1	0.344284	0.234043	0.170036	0.304131	0.239564
ZNF208	1	0.0907406	0.180598	0.178241	0.287374	0.269856	SUCLA2	9.72954e-05	0.251368	0.264103	0.222133	0.382511	0.321348	WDR26	0.19831	0.148802	0.204834	0.180894	0.279108	0.251755	ERP44	0.11199	0.363349	0.185958	0.144507	0.254121	0.197543	GULP1	1	1.6769	0.0851064	0.0246834	0.110124	0.0344416
ABCB8	1	0.184473	0.0482732	0.0436875	0.0620197	0.0545754	FAXDC2	9.73194e-05	0.392608	0.173252	0.12976	0.246129	0.187489	SFSWAP	0.198618	0.187272	0.162354	0.13865	0.215311	0.1891	NINJ1	0.11199	1.32725	0.0676787	0.0255228	0.0853607	0.0340184	TTC12	1	1.37611	0.101064	0.0412535	0.140943	0.0542994
ADIRF	1	0.227974	0.0443151	0.0398188	0.0674876	0.0576232	SRSF4	0.000100906	0.169361	0.363195	0.318827	0.541494	0.481517	ZRANB2-AS1	0.200553	0.322316	0.113525	0.0905762	0.146233	0.116955	MRPS28	0.11199	2.47021	0.0506009	0.00853803	0.0688385	0.0124229	ACTR6	1	1.46648	0.0957447	0.0364027	0.134237	0.0485755
ZNF197	1	0.0761042	0.11657	0.111908	0.159247	0.151065	ORC2	0.000101748	0.193312	0.301078	0.255467	0.439012	0.383959	CAPN12	0.200646	1.29276	0.0378418	0.0148037	0.0463603	0.0189229	CDK6	0.112866	0.206462	0.271347	0.225094	0.389859	0.337875	CDR2	1	0.432334	0.244681	0.186177	0.360115	0.266868
STC2	1	0.188216	0.0363989	0.0317985	0.0466562	0.0409497	KANK1	0.000104457	0.110909	0.78259	0.69936	1.58687	1.46945	RABGAP1	0.201705	0.119016	0.265869	0.241915	0.382753	0.352445	UBL4A	0.113437	1.74634	0.0588235	0.0168021	0.0740505	0.0220713	NTRK3	1	1.87722	0.0851064	0.0257995	0.126913	0.0345469
MROH7-TTC4	1	0.268014	0.0391929	0.0347235	0.0528244	0.0438686	PRDM5	0.000104461	0.487559	0.143672	0.100427	0.196399	0.140078	AC073389.2	0.201727	0.206909	0.162109	0.138804	0.227881	0.197434	KRCC1	0.113437	0.412784	0.146743	0.10337	0.188499	0.141595	CTTN	1	0.361309	0.234043	0.168191	0.305179	0.237569
MED14	1	0.115954	0.092045	0.087658	0.124856	0.115214	DCDC1	0.000107463	0.766749	0.104796	0.0620267	0.145033	0.0852415	FMO4	0.202516	0.481053	0.0791016	0.0559653	0.0978585	0.0701112	ZNF90	0.114351	1.03223	0.0771664	0.0348827	0.0962161	0.0470453	KDM6A	1	0.251501	0.37234	0.312513	0.574549	0.482633
AC006145.1	1	0.379003	0.0190144	0.0144367	0.023895	0.0183745	ESF1	0.000108002	0.22744	0.274667	0.23232	0.405986	0.346772	MYL3	0.204047	0.338806	0.102051	0.0788673	0.15281	0.120826	HLA-B	0.114674	0.590528	0.127135	0.0857456	0.193269	0.12835	CCDC125	1	0.677122	0.132979	0.0705731	0.153019	0.0956998
SHLD1	1	0.0695882	0.178425	0.174467	0.259807	0.247573	VPS53	0.000108002	0.206162	0.296007	0.25152	0.427178	0.370295	SLC12A4	0.204047	0.714032	0.0551758	0.0321349	0.0669727	0.0408275	BCAS2	0.115364	0.924955	0.087919	0.0461602	0.116379	0.0612964	PCSK6	1	0.721005	0.164894	0.105559	0.23529	0.142744
DCAF16	1	0.0976263	0.0800931	0.0753916	0.105054	0.0981805	PHC3	0.000108935	0.146402	0.402282	0.35696	0.619367	0.559598	AC105402.3	0.204444	0.65514	0.0598145	0.036932	0.071419	0.0453521	ADAL	0.116413	0.313464	0.194181	0.151082	0.262505	0.211239	NR1H2	1	0.912025	0.117021	0.056364	0.140932	0.0748967
ZNF385A	1	0.694593	0.0103997	0.00585016	0.0122892	0.00759327	FRG1-DT	0.000109464	0.513385	0.138813	0.0958933	0.192382	0.134779	KLC1	0.205111	0.221229	0.147949	0.124671	0.199848	0.171436	NEK10	0.117132	0.127883	0.424415	0.371838	0.662354	0.606169	RABL6	1	0.456241	0.18617	0.122086	0.226888	0.165375
TMEM159	1	0.0720958	0.0581296	0.0533119	0.0758877	0.0721886	DNAJC7	0.000109524	0.255324	0.270864	0.23104	0.39194	0.328367	SF1	0.205325	0.0893633	0.337402	0.31093	0.503392	0.473157	NUDT22	0.117293	0.924477	0.0872865	0.045521	0.113573	0.0598383	DNAJC13	1	0.66254	0.170213	0.111698	0.242918	0.153467
TRAPPC8	1	0.0840351	0.156694	0.152859	0.219479	0.20706	WAC	0.000110654	0.148993	0.397	0.35008	0.60507	0.545701	AC055733.2	0.205767	0.442733	0.0905762	0.0679837	0.124776	0.0918029	GABARAP	0.118148	1.95494	0.055661	0.0139257	0.077196	0.0199113	AC003991.1	1	2.03677	0.0797872	0.0203477	0.114762	0.0279684
BTD	1	0.110023	0.0474195	0.0427439	0.0614411	0.0569296	IFT172	0.000111035	0.43672	0.16142	0.118987	0.228224	0.168615	RAD23B	0.206873	0.132059	0.244629	0.221385	0.349311	0.318757	DEGS1	0.118173	0.791292	0.0999367	0.0584878	0.133616	0.0772071	RALY	1	0.467595	0.218085	0.157716	0.307361	0.222274
HERPUD2	1	0.116358	0.0907256	0.086337	0.122463	0.112974	AFF1	0.000111319	0.110205	0.524192	0.467787	0.870185	0.806188	EEF1D	0.207671	0.158512	0.173584	0.148759	0.234888	0.210448	ACAA1	0.118256	0.432106	0.15623	0.11419	0.208548	0.154571	GJC1	1	0.467257	0.202128	0.141275	0.270973	0.196005
HLA-DRB1	1	0.550811	0.0140473	0.0095301	0.0195541	0.0133484	MRPL33	0.000111941	0.261191	0.247623	0.20464	0.357435	0.298243	DDX21	0.209009	0.301944	0.113525	0.0906277	0.148806	0.120706	SSNA1	0.118462	0.810538	0.0917141	0.0496302	0.115987	0.066132	GARNL3	1	0.331969	0.297872	0.237047	0.443657	0.352464
SEC62-AS1	1	1.02883	0.0088475	0.00434044	0.0109209	0.0053524	ATF7IP	0.00011309	0.208551	0.298965	0.256853	0.442546	0.382983	CDC37L1-DT	0.211856	1.70012	0.0322266	0.00943932	0.0376673	0.0115925	TAGLN2	0.118495	0.974745	0.0834915	0.0417313	0.1152	0.0586172	DCAF10	1	0.274497	0.308511	0.247092	0.440603	0.364263
EXTL2	1	0.223123	0.0332945	0.028779	0.0435958	0.0373489	NSUN6	0.000113619	0.250955	0.247623	0.20512	0.356159	0.299294	DNM1L	0.2132	0.101509	0.316895	0.293547	0.482167	0.449408	FAM210A	0.118798	0.35543	0.175206	0.132591	0.233498	0.182511	TERF2IP	1	0.249065	0.329787	0.26027	0.466391	0.392441
AC124312.2	1	0.353203	0.0197128	0.0151915	0.0222869	0.0174472	MBNL2	0.000114388	0.134251	0.420452	0.36896	0.662306	0.603455	MYOF	0.213409	0.431321	0.0891113	0.0663847	0.121745	0.0902841	POLD2	0.119145	0.433773	0.152435	0.110173	0.20648	0.152862	CSAD	1	0.543351	0.180851	0.119382	0.231158	0.158615
IGSF6	1	0.694136	0.0119519	0.00745424	0.0151924	0.00939014	COA1	0.000114775	0.164938	0.372914	0.3296	0.567859	0.506513	AP2B1	0.214122	0.122673	0.283447	0.261361	0.411053	0.377546	APRT	0.119252	0.971635	0.082859	0.0410008	0.110302	0.0562461	AC025159.1	1	0.307872	0.207447	0.140073	0.245182	0.198066
NUP93	1	0.150745	0.0821886	0.0780336	0.114987	0.103579	CASZ1	0.000120091	0.167422	0.352419	0.307787	0.528093	0.470231	CTNND2	0.215778	0.0839911	0.35498	0.33084	0.577223	0.544578	SNRPA1	0.120188	0.427498	0.155598	0.113597	0.209651	0.155886	TENT2	1	0.187304	0.457447	0.383258	0.692954	0.608584
TM6SF1	1	0.16391	0.0424525	0.0379317	0.0551879	0.0492608	VEZT	0.000120522	0.138227	0.422988	0.379893	0.663365	0.602757	HDAC6	0.216879	0.373777	0.0852051	0.0620519	0.106969	0.0825544	EPHA5	0.120188	0.216123	0.261227	0.215186	0.390574	0.336235	MSL2	1	0.736535	0.148936	0.0898905	0.201257	0.12079
NPEPPS	1	0.0446757	0.344664	0.34582	0.538877	0.522446	AP000311.1	0.000122185	0.185443	0.326431	0.282347	0.50363	0.442883	PRKG1-AS1	0.218727	0.607476	0.0646973	0.0421416	0.0811585	0.053268	HAT1	0.120362	0.585371	0.115117	0.0729614	0.145684	0.0970953	CEP95	1	0.458671	0.18617	0.124447	0.230641	0.167827
CHST9	1	0.132532	0.0606907	0.0561427	0.0845587	0.0771369	CLEC2D	0.000123762	0.206099	0.283541	0.238027	0.439976	0.381405	MCU	0.221183	0.161278	0.215576	0.193377	0.319676	0.285865	EPHA5-AS1	0.120412	0.587284	0.114485	0.0720939	0.151273	0.100686	COG7	1	0.54678	0.196809	0.139043	0.274147	0.187666
ZNF418	1	0.234042	0.0293364	0.024816	0.0374644	0.0318541	TBCK	0.000124689	0.200801	0.291147	0.2472	0.425554	0.370261	MAP3K7CL	0.221204	0.622516	0.0622559	0.0395626	0.083857	0.0544683	SMC3	0.120553	0.52252	0.126502	0.0842845	0.163651	0.113927	RBPJ	1	0.278918	0.31383	0.247736	0.442761	0.364928
AC011603.2	1	0.162615	0.041754	0.0371768	0.0545978	0.0487779	AC244021.1	0.000126754	0.858992	0.0914853	0.04864	0.122337	0.067449	STRN	0.221927	0.0994936	0.318359	0.297106	0.48082	0.44878	PPIL4	0.120675	0.435134	0.159393	0.118163	0.213538	0.157938	HMGCL	1	1.01952	0.12766	0.0703584	0.190844	0.0941393
DBNL	1	0.0920183	0.0894839	0.0849217	0.122591	0.115016	ZNF665	0.000130626	0.756124	0.101838	0.0590933	0.147213	0.0871624	ANK1	0.222627	0.23246	0.195801	0.17682	0.294326	0.250525	AC105052.3	0.121765	0.17429	0.322581	0.278422	0.467577	0.414368	CEP63	1	0.275777	0.244681	0.174243	0.295056	0.243718
AP003086.2	1	0.0470266	0.167171	0.162389	0.25653	0.248302	COCH	0.000131979	0.398583	0.17621	0.134667	0.255052	0.193483	EWSR1	0.2229	0.150692	0.188477	0.164543	0.24783	0.22325	PDCD10	0.121959	0.538766	0.134092	0.0925943	0.178846	0.12311	FANCC	1	0.220285	0.329787	0.256622	0.45736	0.392596
VSIG10	1	0.09089	0.122313	0.117947	0.173183	0.162609	NFIA	0.000134104	0.0984743	0.748785	0.67888	1.47923	1.38163	PEX14	0.225735	0.119507	0.251465	0.227472	0.356252	0.32793	IVNS1ABP	0.122175	0.592461	0.111954	0.069537	0.135332	0.0897538	NPPA-AS1	1	0.380772	0.207447	0.143894	0.273115	0.209759
AP3M2	1	0.135237	0.0436942	0.0391583	0.0561079	0.0510874	AL356270.1	0.000134639	0.899782	0.0902176	0.0475733	0.127485	0.0683281	HAPLN3	0.225822	1.58878	0.0351562	0.0127405	0.044542	0.0148081	CBX6	0.122175	0.506745	0.122075	0.0794905	0.155444	0.109403	TMEM123	1	1.05561	0.111702	0.0530586	0.149689	0.0720145
MRPL45	1	0.10602	0.0829647	0.078411	0.108	0.100348	NEO1	0.000134789	0.452962	0.150222	0.107733	0.203639	0.148767	AP000755.2	0.226577	0.732188	0.0539551	0.0314128	0.0688176	0.0414275	ZBED5	0.123106	0.39405	0.162555	0.120446	0.215551	0.164032	MEF2D	1	0.390556	0.191489	0.127323	0.226031	0.172424
NADK2	1	0.13344	0.0708576	0.0663333	0.0955015	0.0870644	GABRB3	0.000135066	0.294504	0.218889	0.17648	0.331974	0.270676	HUWE1	0.226583	0.134952	0.236572	0.213751	0.338764	0.308512	CFAP20	0.123374	1.07893	0.0771664	0.0357502	0.10173	0.0481569	HSPA4	1	0.533034	0.164894	0.103112	0.201349	0.139152
AC122685.1	1	0.12866	0.0618549	0.0573693	0.0805605	0.0736871	BCL11A	0.000136291	0.603466	0.123178	0.0809067	0.173953	0.114491	ATF1	0.230124	0.271348	0.136719	0.114819	0.188167	0.155905	VCP	0.12404	0.193328	0.299178	0.256735	0.426691	0.373178	CDK11A	1	1.04875	0.111702	0.0525435	0.136504	0.0659845
ANKRD52	1	0.167451	0.0527745	0.048311	0.0699535	0.0622875	CHD6	0.000139114	0.1785	0.333404	0.290933	0.493509	0.436075	MYO16	0.2337	0.236596	0.136963	0.114407	0.189802	0.161093	IAH1	0.12415	0.369655	0.163188	0.120263	0.218009	0.168732	FBXL20	1	0.238783	0.367021	0.298476	0.540003	0.457631
AC137767.1	1	0.292536	0.0229724	0.0184941	0.029116	0.0237722	SRGAP2B	0.000142312	1.05072	0.0807099	0.0382933	0.110208	0.0532002	VPS26C	0.233848	0.236636	0.145508	0.123124	0.194412	0.165002	THOC7	0.124605	1.01892	0.0822264	0.0409095	0.106256	0.0524356	MB21D2	1	1.07863	0.111702	0.052844	0.152517	0.0722133
PDE12	1	0.283448	0.0307334	0.0263257	0.040164	0.0329998	ADCY9	0.00014292	0.233207	0.26685	0.224693	0.399082	0.339516	CLTCL1	0.241441	0.0994241	0.36084	0.344303	0.578994	0.540437	METAP2	0.125594	0.277171	0.231499	0.189937	0.325053	0.268237	RAB10	1	0.242889	0.345745	0.276154	0.482274	0.407546
TSHZ1	1	0.158005	0.0537059	0.0493489	0.0707819	0.0634393	FAM227B	0.000143811	0.263568	0.239806	0.197707	0.35068	0.292126	AC026347.1	0.24194	0.488955	0.0810547	0.0591634	0.108701	0.0774542	SNRNP48	0.125898	0.408884	0.156863	0.115058	0.199946	0.1506	RAB8B	1	1.25572	0.0957447	0.0364456	0.116752	0.0488937
NECAB1	1	0.139786	0.0926659	0.088696	0.132858	0.120589	CREM	0.000144839	0.354638	0.18952	0.148053	0.269008	0.210382	AC104134.1	0.241956	1.52179	0.032959	0.0107804	0.0380206	0.0132408	ZFAS1	0.12603	0.570864	0.111954	0.069811	0.13792	0.0928498	WDR26	1	0.392516	0.244681	0.184589	0.335896	0.255886
SLC46A3	1	0.0247725	0.119131	0.113418	0.160429	0.157698	AC005480.1	0.000145213	0.440485	0.159941	0.118293	0.226075	0.166591	ZFAND3	0.243299	0.0477317	0.635498	0.615464	1.18588	1.14729	PPM1K	0.127826	0.125844	0.462998	0.412337	0.752933	0.690038	AIMP1	1	0.681943	0.138298	0.0781284	0.164432	0.102494
AL133523.1	1	0.220574	0.0326737	0.0282129	0.0422561	0.0362652	NARS2	0.000146897	0.411847	0.159518	0.116907	0.225831	0.169748	ANKRD23	0.244211	0.171106	0.202637	0.181359	0.287568	0.255406	TIMM21	0.127842	0.541764	0.126502	0.0849238	0.160698	0.110388	VPS26A	1	0.624656	0.148936	0.087229	0.180663	0.117173
SPARC	1	0.251025	0.0344587	0.0301	0.0497735	0.0418246	NCEH1	0.000146897	0.254116	0.230932	0.186613	0.335431	0.281259	PLIN1	0.244223	1.33335	0.034668	0.0124826	0.0409759	0.0162611	SYNE2	0.128085	0.119913	0.471221	0.417998	0.748983	0.689246	RNF185	1	0.885287	0.12766	0.0690706	0.16598	0.0898582
PROSER1	1	0.219102	0.0350019	0.0305718	0.0453601	0.0389689	DTWD2	0.000146897	0.261386	0.239806	0.197547	0.34572	0.28843	PPP2R5A	0.244708	0.106794	0.305176	0.282715	0.45263	0.420335	MPLKIP	0.128353	0.627524	0.111954	0.0704045	0.14675	0.0949892	PKN2	1	0.245168	0.388298	0.327753	0.591806	0.499316
PLBD1-AS1	1	0.0922645	0.0686069	0.0639743	0.0903494	0.0847521	KLHL8	0.000148079	0.643217	0.119163	0.07728	0.167594	0.107308	AC023590.1	0.246707	0.104286	0.276611	0.25285	0.417156	0.388066	BDNF-AS	0.12871	0.405555	0.161923	0.120217	0.226374	0.1709	PIK3C3	1	0.425216	0.207447	0.145868	0.269411	0.200637
PLEKHH3	1	0.14331	0.0469538	0.0424608	0.0620476	0.0561803	BPGM	0.000150128	0.626841	0.117896	0.0757867	0.162248	0.105071	SRRM1	0.246707	0.0973013	0.291748	0.268118	0.419857	0.392474	ISOC2	0.130554	1.23002	0.0708412	0.0297233	0.095356	0.0406514	FARSB	1	0.695269	0.148936	0.0897618	0.192951	0.119166
SLC30A4	1	0.197437	0.035778	0.0313267	0.0468238	0.0408349	EPB41L5	0.000150305	0.21105	0.292838	0.251733	0.430642	0.372035	CYLD	0.247722	0.355805	0.0942383	0.0719554	0.120389	0.0940764	FHL1	0.132109	0.160121	0.401012	0.358917	0.736519	0.659149	AC103876.1	1	0.59784	0.132979	0.0714746	0.149006	0.0984546
GCDH	1	0.193658	0.0384944	0.034063	0.0517044	0.0452096	ROR1	0.0001542	0.0870094	0.557363	0.485333	1.05365	0.991982	ETF1	0.247722	0.298005	0.0996094	0.0770619	0.123227	0.10023	ATP6V1D	0.133152	0.297774	0.187223	0.144553	0.247156	0.201063	PMS2	1	0.748502	0.138298	0.079502	0.17377	0.103431
CEACAM19	1	0.184067	0.0540939	0.0498207	0.0724865	0.0638039	ZDHHC13	0.0001542	0.489843	0.148743	0.107147	0.212301	0.15118	IBTK	0.248948	0.0993557	0.327881	0.306236	0.497968	0.464829	ILK	0.13434	0.201774	0.27198	0.227696	0.370302	0.32197	ABI2	1	0.189571	0.37234	0.297703	0.506137	0.443814
CLDN20	1	0.164204	0.0413659	0.0368938	0.0536537	0.0478817	TMEM245	0.000156566	0.213204	0.28671	0.24464	0.417134	0.359829	AMOTL2	0.248948	0.578545	0.0627441	0.0405942	0.0758053	0.0507622	OXA1L	0.136228	0.763737	0.0974067	0.0564332	0.126044	0.074236	AC092574.2	1	0.475566	0.191489	0.130972	0.249619	0.179522
AC021231.1	1	0.0980738	0.141948	0.138422	0.206795	0.193204	UBR2	0.000159884	0.127236	0.451722	0.405867	0.709177	0.649312	TXNIP	0.249333	0.0593372	0.505371	0.488111	0.946499	0.908359	CYTH2	0.13701	1.15752	0.0727388	0.0317323	0.0945151	0.0423696	TERF2	1	0.944449	0.117021	0.0580811	0.146133	0.0759346
TMEM136	1	0.0876235	0.0872332	0.0827515	0.117392	0.110474	HDAC7	0.000161807	0.370758	0.174308	0.132213	0.237943	0.18402	ABLIM1	0.253505	0.0298759	0.888916	0.872956	2.29336	2.24636	PLEKHA1	0.138265	0.248566	0.216951	0.173135	0.291419	0.245297	LCORL	1	0.581423	0.202128	0.144838	0.311436	0.208133
RORC	1	0.460226	0.0209546	0.0166069	0.029114	0.0211621	AC068599.1	0.000167604	0.713043	0.107332	0.06544	0.151447	0.0923872	DHX15	0.256105	0.223804	0.167969	0.146954	0.234021	0.200393	CRYM	0.1383	0.231461	0.254269	0.210848	0.362762	0.30899	ADGRG2	1	0.714404	0.138298	0.0788581	0.182722	0.111361
RNASE1	1	0.281693	0.0242142	0.0198151	0.0343163	0.0282295	TANGO6	0.000168572	0.37156	0.185295	0.144	0.264021	0.204074	RNF149	0.257122	0.122228	0.262207	0.241296	0.381577	0.350581	ADSSL1	0.138671	0.920354	0.086654	0.0459319	0.116451	0.0615305	HNRNPD	1	0.343903	0.212766	0.146941	0.253927	0.200071
AC107884.1	1	0.231198	0.0298797	0.0254765	0.0395722	0.0337126	POGZ	0.000173984	0.18106	0.33932	0.298933	0.512186	0.451777	DGKG	0.25869	0.0952601	0.397705	0.385	0.690473	0.646354	AL139383.1	0.138671	0.113104	0.462366	0.408775	0.742974	0.68695	PI4KB	1	0.572153	0.164894	0.103756	0.210571	0.141633
NET1	1	0.203719	0.0324408	0.0280242	0.0415708	0.0360963	AHCYL2	0.000173984	0.261746	0.24382	0.20256	0.354585	0.295752	FAM95C	0.260226	0.629323	0.0554199	0.0334245	0.0721457	0.0466407	DCUN1D5	0.139864	0.709036	0.0948767	0.0536024	0.113474	0.0694153	COLEC11	1	3.23966	0.0638298	0.00553767	0.0742574	0.00786147
RFC1	1	0.0649923	0.141948	0.13729	0.198009	0.189287	LMNA	0.000175804	0.218129	0.269596	0.226453	0.389157	0.334551	LINC00893	0.262196	0.494275	0.0668945	0.0448239	0.0800526	0.0568308	HNRNPH3	0.139902	0.475972	0.13599	0.0946489	0.173809	0.124966	MAP2K5	1	0.313706	0.297872	0.240094	0.435673	0.35053
ATP7B	1	0.104519	0.0589833	0.0544442	0.0744597	0.0692561	AC011447.3	0.00017591	0.488226	0.142193	0.100373	0.198176	0.14128	XRCC6	0.262217	0.166429	0.203369	0.182029	0.282274	0.251519	ORC4	0.140251	0.28207	0.199873	0.157885	0.267509	0.220002	SACM1L	1	0.47022	0.18617	0.125735	0.231887	0.167388
CROT	1	0.183197	0.049903	0.0455746	0.0691365	0.0608919	FAM185A	0.000176707	0.305959	0.211282	0.169813	0.298885	0.241769	STRAP	0.264543	0.20509	0.145752	0.123588	0.194527	0.168749	TMEM60	0.140274	1.91193	0.054396	0.0136517	0.0649349	0.0172556	RPP38	1	0.713975	0.132979	0.0732346	0.160751	0.0980002
GNPDA1	1	0.0616274	0.0669771	0.0621815	0.0851932	0.0816306	PREPL	0.000184093	0.24219	0.25206	0.209547	0.354213	0.299473	BTG1	0.26954	0.0955842	0.312744	0.291587	0.474552	0.444131	RAB5IF	0.14054	1.37391	0.0632511	0.0223724	0.0793641	0.0306221	CTNNBL1	1	0.449863	0.196809	0.134321	0.250924	0.183705
UXS1	1	0.158862	0.0483508	0.0439706	0.0643466	0.0576372	ARL17B	0.000188725	0.272976	0.221424	0.1776	0.329794	0.272941	AC022973.2	0.270821	0.909741	0.0446777	0.0230567	0.05406	0.0287751	POLR2I	0.140549	1.78978	0.056926	0.0162542	0.0788422	0.0228024	CDC14A	1	0.54141	0.18617	0.128096	0.261946	0.179983
PIK3C2B	1	0.133459	0.0641055	0.0597283	0.0862113	0.078594	CPLANE1	0.000189022	0.20069	0.306571	0.26576	0.458281	0.398766	MYH6	0.273272	0.00709941	0.914551	0.93181	2.85868	2.84465	ARPC2	0.140637	0.39433	0.1537	0.111999	0.200598	0.152623	AL359232.1	1	0.788237	0.117021	0.0567504	0.133961	0.0775704
PAPSS1	1	0.161095	0.0384168	0.0339687	0.0506607	0.0453082	TOB2	0.000189374	0.303678	0.216142	0.175253	0.307541	0.249165	AC006159.1	0.273638	1.83996	0.0290527	0.00747924	0.0316385	0.00883756	AKR1A1	0.140668	0.445617	0.14105	0.0995343	0.19244	0.141303	CDC5L	1	0.647017	0.12766	0.0669242	0.135382	0.086455
HDGFL3	1	0.0545443	0.112844	0.108039	0.156336	0.150536	SLC6A1-AS1	0.000189388	0.387961	0.178534	0.136747	0.35404	0.27056	U2SURP	0.274131	0.0891142	0.298096	0.274256	0.420764	0.395561	PLOD2	0.142298	0.136339	0.376977	0.326637	0.578722	0.526536	EPOR	1	1.37944	0.0904255	0.0319382	0.107966	0.0414985
PKIA-AS1	1	0.142101	0.0509895	0.0466126	0.0690724	0.0625933	DAB2IP	0.000190579	0.255684	0.242975	0.20128	0.353983	0.296492	SENP6	0.28019	0.0752772	0.390381	0.367102	0.604648	0.573908	TPRKB	0.142636	1.43552	0.0632511	0.022692	0.0802089	0.0296543	MT-CO3	1	0.199746	0.462766	0.388066	0.746439	0.649927
DNAJC17	1	0.0891298	0.0908809	0.0865258	0.121616	0.11433	CLEC16A	0.000194367	0.197086	0.291781	0.248587	0.421859	0.367992	FGF12-AS1	0.281366	0.0909989	0.256592	0.231186	0.381052	0.357759	HINT2	0.143611	1.12683	0.0740038	0.0334216	0.0968954	0.0443703	AC019197.1	1	1.37891	0.0851064	0.0262717	0.093104	0.0357994
AC007533.1	1	0.0944891	0.0510671	0.0465182	0.0678758	0.0635727	TPD52	0.000194674	0.41723	0.166491	0.125653	0.242509	0.181605	MPRIP	0.283556	0.101526	0.303711	0.28514	0.464805	0.43322	SFT2D1	0.143923	0.812338	0.0872865	0.0463885	0.108756	0.0619322	HIBADH	1	0.289218	0.308511	0.244215	0.45012	0.368353
ZNF503-AS1	1	0.282658	0.0281723	0.0238724	0.037932	0.031183	ITGA3	0.000197121	0.457452	0.151067	0.109867	0.212664	0.154877	PPM1B	0.284197	0.145961	0.216553	0.194563	0.305227	0.275857	TEX264	0.14411	0.992092	0.0796964	0.0390832	0.104055	0.0523134	CHN1	1	0.90369	0.117021	0.0582099	0.146222	0.0781581
KDM4A-AS1	1	0.201997	0.033605	0.0292508	0.0449598	0.0390856	AC118549.1	0.000200153	0.193984	0.323262	0.282347	0.48751	0.426176	AC053503.4	0.284417	1.34165	0.0351562	0.0137721	0.0391674	0.0154543	CHMP5	0.144877	1.23195	0.0689437	0.0283992	0.0892007	0.0379765	AP1G1	1	0.455974	0.234043	0.174415	0.331706	0.24182
TNFRSF25	1	0.383774	0.0234381	0.0191546	0.0314027	0.0240679	FLOT1	0.000200153	0.504857	0.139024	0.0977067	0.192671	0.135781	PFKP	0.285388	0.33911	0.10498	0.0836643	0.14256	0.112698	NHP2	0.144986	1.46983	0.0619861	0.0214592	0.0824992	0.0297844	PHF8	1	0.720747	0.154255	0.096115	0.21275	0.129093
PAWR	1	0.0741008	0.0824214	0.0778449	0.113168	0.107502	COMMD10	0.000204767	0.114197	0.519332	0.463893	0.868336	0.802253	PLP2	0.285767	0.560164	0.0637207	0.0422964	0.0861456	0.0584261	MED31	0.145302	0.59286	0.107527	0.0660214	0.139339	0.0923856	ZNF107	1	0.698305	0.12234	0.0619876	0.130835	0.080633
ZNF85	1	0.279322	0.025844	0.0215135	0.0341799	0.0281635	HEATR5B	0.000207329	0.206826	0.291992	0.25088	0.431871	0.37419	CHMP4B	0.285767	0.533029	0.0656738	0.0442049	0.0834114	0.0576458	DAAM1	0.147603	0.104524	0.578748	0.527258	1.00206	0.932034	DOCK5	1	0.378451	0.228723	0.166302	0.311613	0.239712
RWDD2B	1	0.441367	0.0171517	0.0128326	0.0216532	0.0159462	DDX6	0.000209846	0.194973	0.321361	0.282293	0.476037	0.415861	ATXN1	0.288	0.049932	0.568359	0.55692	1.03373	0.998568	SMARCD3	0.147614	0.279537	0.196711	0.153959	0.26141	0.215363	OXR1	1	0.355328	0.239362	0.177034	0.323196	0.25264
ARL4C	1	0.811943	0.0120295	0.00773731	0.0164939	0.00939516	KANSL1L	0.000210075	0.118003	0.491866	0.441387	0.798204	0.735515	TMEM184B	0.288299	0.260076	0.119385	0.0977459	0.155368	0.129739	SDC4	0.150685	0.373287	0.160025	0.118756	0.21381	0.165065	AC100763.1	1	0.904122	0.12234	0.0641339	0.16257	0.0868704
AC007038.2	1	0.214275	0.0318976	0.0275524	0.0420337	0.0362322	ERBB2	0.000210075	0.406615	0.158462	0.116533	0.21726	0.163899	DUSP5	0.288371	1.55827	0.0314941	0.0101614	0.0368743	0.012521	CBX4	0.151065	1.46087	0.0613536	0.020957	0.0720588	0.0261771	PIGG	1	1.04277	0.117021	0.0595836	0.159313	0.0773301
AC145285.2	1	0.477944	0.0163756	0.0120778	0.0203377	0.0146024	PLCH1	0.000212849	0.685219	0.109022	0.06752	0.153241	0.0953023	KHDRBS3	0.288444	0.32346	0.112061	0.091092	0.157961	0.126235	PWAR6	0.152203	0.331985	0.179001	0.138344	0.238349	0.189354	FP236383.1	1	0.466011	0.180851	0.120369	0.24182	0.175069
FAM198B-AS1	1	0.0778461	0.0756694	0.0711455	0.104452	0.0989649	SIMC1	0.000224486	0.460827	0.153391	0.11248	0.215466	0.156551	AL627171.2	0.292251	0.851551	0.0427246	0.0213545	0.0507851	0.0281446	SUPT4H1	0.153742	1.86652	0.054396	0.0141996	0.0689381	0.0189051	CCDC9B	1	0.375548	0.218085	0.155956	0.288933	0.222713
AC104532.2	1	0.32538	0.0247575	0.0204756	0.0329168	0.0262705	PHACTR2	0.000231565	0.302807	0.226706	0.188267	0.333764	0.270573	URB1	0.292638	0.424201	0.0888672	0.0678805	0.114783	0.0855419	OTUD1	0.153828	1.22701	0.0708412	0.0307278	0.0924592	0.0394988	TTC1	1	0.380464	0.239362	0.178622	0.326667	0.250942
SNHG27	1	0.370696	0.0211874	0.01689	0.0284617	0.0220125	CAMKMT	0.000239156	0.154461	0.360659	0.317013	0.567464	0.509848	LRRC41	0.293835	0.227816	0.134521	0.112911	0.177553	0.151617	MYOT	0.154241	0.345733	0.191651	0.152817	0.286293	0.225286	MSH3	1	0.34649	0.228723	0.164198	0.295293	0.232246
CASC9	1	0.572549	0.0119519	0.00764295	0.0169894	0.0114241	SPIN1	0.000243847	0.265163	0.23558	0.19504	0.333971	0.277899	MAP1B	0.295319	0.120864	0.372803	0.363285	0.660311	0.607248	CD47	0.154693	0.199076	0.29222	0.252169	0.427337	0.372256	APOO	1	0.353401	0.260638	0.202876	0.378092	0.295946
BPHL	1	0.349115	0.0202561	0.0159464	0.0265076	0.0208102	HDAC8	0.000243847	0.169138	0.318614	0.27472	0.48465	0.431035	IST1	0.296948	0.127561	0.237549	0.21695	0.336174	0.307726	MIPEP	0.155006	0.31709	0.190386	0.149849	0.26228	0.210529	PQLC3	1	1.89895	0.0797872	0.0218502	0.106473	0.0285496
ST7-AS1	1	0.342033	0.0180054	0.0136818	0.0218843	0.0172652	OXNAD1	0.000244775	0.334056	0.196281	0.155627	0.2812	0.223076	AF001548.2	0.301108	2.26053	0.0268555	0.00577707	0.0324063	0.00676304	DEPP1	0.155107	1.14685	0.0727388	0.0326911	0.104997	0.0474179	MTREX	1	0.270709	0.287234	0.223439	0.387526	0.321225
PDZK1	1	0.147759	0.0457897	0.0414229	0.0615382	0.0555476	PPP1R1C	0.000254191	0.349527	0.182548	0.14112	0.25865	0.202999	ATF4	0.301277	0.145694	0.165283	0.142776	0.213113	0.192643	CPTP	0.155164	1.91636	0.0537634	0.0136517	0.0650026	0.0172206	MMP24OS	1	1.27717	0.0957447	0.037991	0.124694	0.0514494
AC012414.5	1	0.200358	0.0398913	0.0356671	0.0529982	0.0461262	CEP170	0.000256136	0.308365	0.207479	0.167093	0.288723	0.23316	ADAMTS8	0.303483	1.17369	0.0385742	0.0175375	0.0571417	0.0253302	PPARGC1A	0.156759	0.0874688	0.588235	0.529952	1.04697	0.985375	NFKBIA	1	0.749768	0.159574	0.103456	0.242412	0.144162
SRD5A1	1	0.400976	0.0128832	0.00858653	0.0158465	0.0120013	AC004076.1	0.000256338	0.342398	0.18952	0.148747	0.264299	0.20846	GSG1L	0.306295	0.154242	0.230225	0.210966	0.347547	0.312307	COPS4	0.157356	0.336027	0.172676	0.131358	0.229769	0.182028	RCOR1	1	0.606995	0.175532	0.118223	0.245656	0.161289
RAB11FIP2	1	0.0985203	0.0853706	0.0809587	0.113938	0.106417	MAP2K5	0.000267887	0.216724	0.273611	0.232213	0.395228	0.340101	KDM4B	0.306473	0.132732	0.219482	0.198638	0.306091	0.279186	FXYD1	0.157443	0.482211	0.139152	0.099443	0.193612	0.138603	ACER2	1	2.24197	0.0744681	0.0169135	0.10872	0.0229832
GEN1	1	0.117927	0.0722546	0.0680317	0.0966509	0.0890648	ARHGAP26-AS1	0.00026947	0.322669	0.188887	0.147147	0.287538	0.229912	ASCC2	0.306819	0.221534	0.142822	0.121679	0.190752	0.163599	MRPL39	0.157495	0.964655	0.0796964	0.0395854	0.10161	0.052065	RRAGB	1	0.433047	0.191489	0.129813	0.243036	0.180016
RNF130	1	0.0723042	0.200854	0.197962	0.29536	0.280923	GALNT17	0.000271553	0.495537	0.125291	0.08336	0.189562	0.134455	AC004485.1	0.306969	0.473382	0.0703125	0.0491567	0.0934474	0.0673078	ME2	0.157638	0.205478	0.270715	0.229157	0.387734	0.336263	CCDC47	1	0.659462	0.148936	0.0898047	0.186095	0.117819
ZNF621	1	0.175482	0.0568102	0.0526514	0.0745554	0.0660167	TNRC6A	0.000272533	0.10721	0.582506	0.523893	1.02077	0.94767	GPR17	0.309333	0.806882	0.0441895	0.0231083	0.0498326	0.0284851	SPSB3	0.157939	0.206393	0.278305	0.237056	0.402682	0.349005	ODR4	1	0.378964	0.196809	0.134492	0.236932	0.182198
ZNF714	1	0.0765831	0.0922002	0.087658	0.123733	0.117336	FAR2	0.000275109	0.189722	0.316501	0.275947	0.49964	0.438072	CDKN1A	0.309979	0.849455	0.0441895	0.0231598	0.0589937	0.0327412	POLR2J	0.158876	1.28792	0.0651486	0.0250662	0.0863654	0.0353701	DTWD1	1	0.323642	0.234043	0.168835	0.300197	0.239873
RMI1	1	0.0996785	0.0564222	0.0520853	0.0747581	0.0697673	GALM	0.000278396	0.494953	0.138601	0.0979733	0.196668	0.139553	ACER3	0.312417	0.198387	0.1604	0.139578	0.220621	0.192277	RALY	0.161152	0.274445	0.196711	0.15542	0.26592	0.219854	GINM1	1	0.60008	0.148936	0.0896759	0.180797	0.119275
SLC25A26	1	0.0646152	0.209934	0.207209	0.307022	0.293575	NRSN2-AS1	0.000279753	0.341523	0.18614	0.145653	0.259722	0.204975	PLEKHM1	0.31267	0.440681	0.076416	0.0555011	0.0961084	0.0708114	BLOC1S4	0.162569	1.4381	0.0638836	0.024153	0.0828707	0.0305836	AC083798.2	1	0.650497	0.143617	0.0843529	0.17753	0.113097
TSPAN13	1	0.340247	0.0174622	0.01321	0.0221951	0.0175321	GNG7	0.000280808	0.190847	0.311642	0.2712	0.467333	0.409427	DNAJC27-AS1	0.312677	0.527004	0.0749512	0.0543663	0.10727	0.074445	RGS6	0.163534	0.0870886	0.69007	0.639987	1.44644	1.36171	S100A6	1	0.493529	0.191489	0.133763	0.286638	0.203595
BST2	1	0.599983	0.0118743	0.00764295	0.0167388	0.0110436	AGAP1	0.000280808	0.146457	0.381787	0.33824	0.590131	0.533163	SLC36A4	0.313515	0.174409	0.175293	0.154072	0.240415	0.213039	SGSM1	0.164417	0.182786	0.316256	0.276139	0.487286	0.429298	SCAF8	1	0.223255	0.414894	0.351706	0.633934	0.543048
ZCCHC7	1	0.0439059	0.330617	0.331855	0.52884	0.512987	SCAF8	0.000282528	0.141234	0.387703	0.343253	0.587521	0.532733	PSMD12	0.313699	0.242823	0.135986	0.11549	0.180336	0.1524	CCDC66	0.165295	0.182694	0.288425	0.245457	0.406105	0.357802	CLMP	1	0.992117	0.106383	0.0483795	0.130751	0.0657335
GNPTAB	1	0.0447491	0.256345	0.253538	0.385651	0.373873	SLC9A1	0.000294538	0.483681	0.134164	0.09312	0.182308	0.130378	INSL6	0.314686	1.35191	0.0358887	0.0151132	0.0469686	0.018401	BLCAP	0.16568	0.316777	0.197976	0.158342	0.269405	0.216295	ASNSD1	1	1.16671	0.101064	0.0432711	0.123294	0.0549196
MFSD1	1	0.127554	0.0603027	0.0560483	0.078472	0.0718319	PRKDC	0.000296656	0.238753	0.248468	0.207253	0.351661	0.298024	RSBN1	0.315427	0.286163	0.125488	0.10507	0.17056	0.139873	MT-ND1	0.165927	0.349994	0.16382	0.123185	0.233899	0.183514	GNL3	1	0.920797	0.138298	0.083709	0.208702	0.11024
CUL9	1	0.208205	0.0332945	0.0290621	0.0428701	0.037109	WBP1L	0.000298837	0.522241	0.130573	0.0898667	0.177656	0.1237	AC069234.1	0.31627	1.0431	0.0385742	0.0176923	0.0470218	0.0228189	TSPO	0.165988	0.910945	0.0790639	0.0390832	0.105495	0.0561063	MDM2	1	0.938809	0.138298	0.0817343	0.209549	0.109314
EPS15	1	0.0371399	0.410089	0.419985	0.682105	0.66477	TENM3	0.000300955	0.355977	0.197338	0.158987	0.306306	0.239329	CAST	0.316373	0.0514885	0.599365	0.592149	1.12946	1.08986	GEM	0.165988	0.244802	0.203036	0.160259	0.300621	0.253703	GJA4	1	3.53402	0.0638298	0.00673964	0.112589	0.00971963
TRIM33	1	0.0572378	0.200698	0.196641	0.284929	0.273845	SMCR5	0.0003032	0.481582	0.134376	0.09328	0.196826	0.140965	KLHL23	0.322608	0.149163	0.162354	0.139939	0.21808	0.196659	MRPL52	0.166849	1.11772	0.0702087	0.0303625	0.0894184	0.0412059	TMEM184B	1	0.657147	0.159574	0.101052	0.21067	0.133592
ZNF66	1	0.407907	0.0159876	0.0117947	0.0206747	0.0155829	TCF12	0.00030846	0.107958	0.526727	0.473493	0.868869	0.806225	AC099788.1	0.323841	0.392226	0.079834	0.0589055	0.104161	0.0793655	POLR2E	0.167668	0.820006	0.0847565	0.0447448	0.106462	0.0603045	DHFR	1	0.921439	0.111702	0.0540459	0.139476	0.073641
ADSS	1	0.129491	0.0470314	0.0427439	0.0592057	0.0541231	RB1	0.000309899	0.195849	0.297908	0.257547	0.437412	0.381887	TJP1	0.329054	0.053211	0.563232	0.542322	0.992642	0.956696	DNAJC15	0.167787	0.348461	0.179633	0.140261	0.245691	0.192971	ASAP1	1	0.150932	0.590426	0.520884	1.01998	0.918662
GM2A	1	0.22982	0.0255336	0.0213248	0.0333078	0.028403	SUN1	0.000310198	0.215632	0.272132	0.231147	0.384176	0.33084	PGBD1	0.329848	0.516026	0.0649414	0.0442049	0.0815034	0.056995	RPS19BP1	0.167889	1.18196	0.0670462	0.0272121	0.0818516	0.0360763	SLC35D1	1	0.85256	0.117021	0.0590685	0.140303	0.0777001
AC011476.3	1	0.0972064	0.072565	0.0683148	0.0981578	0.091762	XRRA1	0.000312544	0.231727	0.259877	0.219893	0.377485	0.321472	DDX3X	0.330242	0.169312	0.144775	0.123072	0.18787	0.167067	YIPF3	0.168605	1.05494	0.0740038	0.0343348	0.0938372	0.0451653	LARP4B	1	0.241066	0.351064	0.283967	0.497281	0.420759
ACP6	1	0.0743115	0.0830423	0.0786941	0.112197	0.106564	AC009690.1	0.000317083	0.422102	0.154447	0.113813	0.218271	0.162904	PIP5K1C	0.3344	0.613607	0.057373	0.0367772	0.0715682	0.0467742	BCOR	0.169449	0.281241	0.203669	0.163136	0.292266	0.2405	TAF8	1	0.505937	0.164894	0.104529	0.19661	0.138453
RGS11	1	0.171935	0.0530074	0.0489715	0.0686569	0.0609433	CCDC57	0.000318289	0.362822	0.178745	0.138827	0.249328	0.193888	CTR9	0.336721	0.291986	0.103271	0.0826327	0.134498	0.109855	DUSP14	0.170202	1.2169	0.0676787	0.0280796	0.0824318	0.0354627	RORA-AS1	1	0.491703	0.196809	0.139901	0.278691	0.198201
ZNF382	1	0.145351	0.0563446	0.0521797	0.0730719	0.0660687	ZHX2	0.00031866	0.194614	0.303613	0.26352	0.456979	0.399311	CHSY3	0.338142	0.184435	0.194824	0.176201	0.310273	0.273038	AUP1	0.170399	0.409811	0.131562	0.0903114	0.16869	0.126976	BICD1	1	0.336777	0.25	0.187937	0.342185	0.270945
AC104986.2	1	0.100551	0.0592161	0.054916	0.0778192	0.0725802	ACAP2	0.000319609	0.213434	0.275724	0.235413	0.401509	0.346295	LINC00880	0.341384	0.570898	0.0610352	0.0405426	0.0814635	0.054841	AGT	0.17068	1.05962	0.0733713	0.0338325	0.099685	0.0478246	PSMC6	1	0.280471	0.228723	0.162138	0.270152	0.222422
NCK2	1	0.0921985	0.080714	0.0765239	0.106712	0.100105	XPO4	0.000320396	0.179965	0.30974	0.266773	0.45145	0.398506	NCS1	0.347834	1.4034	0.0322266	0.0118636	0.0417163	0.0157703	AC138123.1	0.17113	0.224215	0.240987	0.198795	0.370411	0.317095	BTF3L4	1	0.739854	0.138298	0.080103	0.180207	0.107908
ERCC6L	1	0.689901	0.0122623	0.00811474	0.0162727	0.0100874	ZNF248	0.000327783	0.23472	0.251004	0.209973	0.364592	0.309849	SLC30A5	0.34827	0.146382	0.214111	0.194873	0.303383	0.27411	CAST	0.174907	0.0936818	0.641366	0.589946	1.16509	1.09184	PCOLCE	1	1.39203	0.0851064	0.0276883	0.101475	0.0386647
SLC12A8	1	0.29008	0.0322856	0.0282129	0.0441927	0.0361433	NMT1	0.000329024	0.204148	0.28671	0.24704	0.41805	0.36289	NCKAP1	0.34827	0.0711483	0.363525	0.34291	0.557111	0.530303	MCRIP1	0.174907	0.940378	0.0796964	0.040316	0.103988	0.054188	ARL6IP4	1	0.410851	0.212766	0.154024	0.287069	0.215927
EZH2	1	0.301999	0.0227396	0.0185884	0.0304922	0.0247331	PCDH11X	0.000329523	0.588776	0.119586	0.0791467	0.168766	0.112214	PPP1R42	0.348423	0.103288	0.351562	0.336772	0.648397	0.603599	MESD	0.174907	0.634719	0.108159	0.0688522	0.140089	0.0902268	NPC1	1	0.42331	0.18617	0.125048	0.232711	0.173535
SLC18B1	1	0.229516	0.0402018	0.0361389	0.0568045	0.0484498	MTCH1	0.000331634	0.152859	0.364251	0.32336	0.538358	0.484236	HSPH1	0.349994	0.560664	0.0620117	0.0416774	0.0789638	0.0535366	C5orf15	0.175351	0.570516	0.110689	0.0708155	0.141659	0.09539	NFIX	1	0.76108	0.148936	0.0921657	0.208617	0.123095
AC079193.2	1	0.311978	0.024059	0.0199094	0.0304928	0.0245631	TXNDC16	0.000332865	0.537182	0.128882	0.08864	0.181338	0.124963	RGL1	0.349994	0.0941377	0.346191	0.328364	0.552803	0.517884	MRPS18A	0.175447	1.61543	0.058191	0.0189024	0.0766277	0.0250088	CHD1L	1	0.897986	0.12234	0.0649066	0.161829	0.0868433
AC016910.1	1	0.421684	0.0175398	0.0133988	0.0210889	0.015744	MGA	0.000332865	0.207687	0.272766	0.231413	0.389071	0.336906	POTEJ	0.350899	0.406535	0.0727539	0.0520968	0.107132	0.080824	POLR2K	0.17571	1.10576	0.0695762	0.0299973	0.0864282	0.0401594	FLG-AS1	1	0.337835	0.180851	0.116463	0.210435	0.166502
SAMHD1	1	0.101083	0.111835	0.108039	0.161178	0.150272	FOXJ3	0.000333793	0.134554	0.420452	0.376267	0.654668	0.596372	ECE1	0.351125	0.184504	0.16333	0.143086	0.229093	0.201591	MRPS22	0.17571	0.819789	0.087919	0.0484431	0.110187	0.0624235	PIK3CA	1	0.389975	0.196809	0.136038	0.25023	0.190961
SLC43A1	1	0.435915	0.0185487	0.0144367	0.0252507	0.018666	BICD1	0.000336184	0.265107	0.221001	0.180213	0.313539	0.260907	KLHL42	0.351149	0.416818	0.079834	0.0595244	0.106354	0.0796668	PEX2	0.175756	0.656782	0.109424	0.0704958	0.145699	0.0924154	LANCL1	1	0.778277	0.143617	0.0870144	0.202364	0.117991
SS18	1	0.0546225	0.157625	0.153331	0.220195	0.212014	PBRM1	0.000341262	0.137823	0.390027	0.346133	0.595698	0.541424	CDC5L	0.355483	0.360264	0.0842285	0.0638572	0.106226	0.0827524	PUF60	0.177655	1.16314	0.0714738	0.0322345	0.0941442	0.0420391	SEMA5B	1	1.81143	0.0744681	0.0173428	0.083274	0.0237255
AL590006.1	1	0.178556	0.0495925	0.0455746	0.0632237	0.0558636	MYH6	0.000341847	0.0596703	0.960913	0.920693	2.94228	2.82307	ARNTL	0.356928	0.423531	0.0778809	0.0576675	0.0993368	0.0740654	HBP1	0.178868	0.421169	0.142315	0.102776	0.186939	0.13961	HERC3	1	0.697403	0.138298	0.0804464	0.17207	0.106112
AP003068.2	1	0.272641	0.0196352	0.0154746	0.0256447	0.0212288	AL136298.1	0.00034395	0.777401	0.102472	0.06256	0.146219	0.0853068	SGK1	0.360122	0.539159	0.0578613	0.0374478	0.0741448	0.0510244	ANKMY2	0.182205	0.432733	0.139785	0.100174	0.182313	0.135068	TCAIM	1	0.517049	0.191489	0.135308	0.26966	0.188438
ATF6B	1	0.0532544	0.155219	0.150689	0.222857	0.21478	KMT2A	0.00034395	0.274892	0.218677	0.178027	0.304478	0.251655	RBBP7	0.363079	0.341984	0.104736	0.085057	0.139524	0.110078	ACTR10	0.184731	0.239371	0.203036	0.160396	0.266184	0.225488	FRMD6	1	2.49261	0.0691489	0.012492	0.096564	0.017158
FSIP2	1	0.133722	0.0571207	0.0530289	0.0775964	0.0707273	UNC5B	0.000345901	0.731537	0.101416	0.0612267	0.136447	0.0821767	LINC00106	0.365248	0.502812	0.0617676	0.0415227	0.0757204	0.0534382	KRIT1	0.185073	0.192368	0.26186	0.219341	0.360049	0.315102	ZC3H7A	1	0.371196	0.207447	0.146469	0.255671	0.19767
ZNF611	1	0.0945183	0.100349	0.0964333	0.141172	0.132219	FAM157C	0.000347687	0.551086	0.124023	0.0836267	0.164828	0.112496	ZNF561	0.365831	0.507856	0.0671387	0.0470418	0.0854689	0.0601074	LINC00667	0.185073	0.65344	0.0967742	0.0572094	0.119829	0.0761828	TMEM30A	1	0.743006	0.12234	0.0640052	0.140529	0.0839648
POLG2	1	0.165065	0.0549476	0.050953	0.0743596	0.0663205	NSUN7	0.000348691	0.272095	0.218255	0.17728	0.317437	0.262875	DPYSL3	0.369637	0.472464	0.0632324	0.0429669	0.0904248	0.0651721	DSE	0.18647	0.259168	0.208096	0.167473	0.29115	0.243277	SLC26A5	1	0.820331	0.12766	0.0702297	0.167334	0.0947635
NOL4L	1	0.189488	0.0360885	0.0319872	0.0491193	0.0430736	PRKAG1	0.000358475	0.259771	0.228185	0.187467	0.319472	0.26683	CHD2	0.370557	0.135813	0.231445	0.211843	0.33445	0.304402	SMARCA2	0.187164	0.171053	0.311828	0.268697	0.458253	0.407018	AC007216.4	1	0.38471	0.196809	0.136295	0.248941	0.190672
RYK	1	0.0598273	0.179899	0.176448	0.253834	0.243523	PDE3B	0.000361439	0.173002	0.331714	0.289387	0.505973	0.448796	PTTG1IP	0.371617	0.205384	0.13501	0.114561	0.177814	0.15422	SLC2A4	0.188004	0.236322	0.235927	0.19569	0.333975	0.283514	TTC14	1	0.397337	0.234043	0.17463	0.320758	0.243538
PSIP1	1	0.0668584	0.0930539	0.088696	0.124756	0.119106	SPG7	0.000363595	0.187505	0.305726	0.264853	0.442759	0.388797	FASTKD2	0.373138	0.192021	0.136719	0.11616	0.177582	0.155451	NFE2L2	0.188798	0.147331	0.360531	0.317551	0.538478	0.486203	USP34	1	0.139678	0.595745	0.532174	1.01572	0.921991
N6AMT1	1	0.174938	0.0400466	0.0359502	0.0522285	0.0462643	MRRF	0.00037568	0.20446	0.298542	0.260267	0.431736	0.374688	PPRC1	0.376585	0.609016	0.0571289	0.0371899	0.0736905	0.0483147	FGF7	0.190392	0.376597	0.149273	0.10967	0.202559	0.156021	APP	1	0.296288	0.335106	0.274952	0.506019	0.412074
SPAST	1	0.0743019	0.0999612	0.0955841	0.136725	0.129862	ZFHX3	0.000378786	0.245005	0.234312	0.193013	0.335054	0.282723	LINC01732	0.383239	1.84058	0.027832	0.00799505	0.0345236	0.00963933	ECSIT	0.190745	0.359559	0.170145	0.13154	0.229488	0.178863	AC058822.1	1	0.308637	0.234043	0.170895	0.29959	0.24189
LRIF1	1	0.134474	0.0714785	0.0674656	0.0941731	0.0857919	LRRN2	0.00038313	0.931998	0.0828227	0.0425067	0.106464	0.0558011	ZNF146	0.383796	0.138976	0.198975	0.178934	0.271457	0.246528	MRPS31	0.191501	0.379528	0.15117	0.111725	0.194486	0.149499	PTGIR	1	3.11223	0.0638298	0.0072977	0.0875263	0.0101219
DUS4L	1	0.266458	0.0284051	0.0243442	0.0364226	0.0302802	UPF3B	0.000387243	0.405964	0.156772	0.116693	0.215233	0.162443	PCAT1	0.392458	0.190381	0.148193	0.128076	0.211368	0.185237	SGCA	0.191863	0.411879	0.149273	0.110127	0.194939	0.146525	SREBF2	1	0.222449	0.361702	0.302382	0.543043	0.465447
USF3	1	0.108554	0.117113	0.113795	0.16562	0.153615	PPFIA1	0.000394822	0.30998	0.201986	0.162773	0.279946	0.225819	POM121	0.393407	0.150346	0.182373	0.162222	0.246808	0.222382	IFITM2	0.192127	0.939802	0.0803289	0.0415944	0.120257	0.0626907	LMCD1	1	0.614902	0.148936	0.0919511	0.232017	0.151501
PRICKLE2-AS3	1	0.997562	0.00830423	0.00424608	0.0103063	0.00516184	ARHGAP25	0.00039487	1.76108	0.0578914	0.0177067	0.0838892	0.0247495	PSMD11	0.39377	0.178332	0.15332	0.133388	0.201092	0.17771	SMIM1	0.194992	2.02599	0.0506009	0.0119167	0.0674691	0.0165661	SIRT1	1	0.913507	0.117021	0.0598412	0.14851	0.0788427
SLC30A6	1	0.0671598	0.146139	0.142197	0.202529	0.193317	RPL10	0.00039612	0.129984	0.390027	0.344747	0.603448	0.551456	CNN3	0.395493	0.328477	0.09375	0.0739671	0.129122	0.102829	RGS2	0.195023	1.42579	0.0600886	0.0213679	0.0779276	0.0290059	ZC3H13	1	0.480192	0.170213	0.110539	0.20858	0.149528
CYB561D1	1	0.47304	0.0139697	0.00990753	0.0182891	0.0131763	BAZ2B	0.000400658	0.115043	0.467357	0.418027	0.742463	0.685557	NDUFA10	0.397358	0.0821646	0.290527	0.26786	0.412633	0.389789	MRPS15	0.195518	0.879662	0.0822264	0.0434664	0.104889	0.0570065	DENND6A-AS1	1	0.589972	0.159574	0.101996	0.21241	0.141116
NNT	1	0.0257755	0.459449	0.471881	0.798907	0.78476	MCU	0.000401546	0.272009	0.228396	0.189387	0.338158	0.280051	EDIL3	0.397844	0.487648	0.0681152	0.0483314	0.0951738	0.0678767	GRPEL1	0.196926	1.27069	0.0645161	0.025888	0.0788784	0.0326921	AC010976.1	1	0.658112	0.138298	0.0804464	0.169862	0.107643
EIF2AK2	1	0.0316327	0.0914241	0.0866201	0.123366	0.120691	ENO4	0.000403096	0.425306	0.150856	0.11088	0.212387	0.158161	AC009652.2	0.401298	0.236304	0.117676	0.0976943	0.158318	0.134399	GTF2A2	0.197574	0.554016	0.114485	0.0757008	0.146369	0.0996951	CTR9	1	0.630732	0.143617	0.0857695	0.175977	0.113654
RREB1	1	0.0584049	0.241055	0.238913	0.36394	0.3495	KTN1	0.00040394	0.0976716	0.617579	0.56528	1.09511	1.02343	APLP2	0.40526	0.191788	0.154297	0.135039	0.211652	0.185305	ORMDL1	0.198034	0.277195	0.197976	0.157976	0.261342	0.215658	HSPB8	1	0.286707	0.303191	0.242756	0.438302	0.359307
TMEM144	1	0.0784928	0.0967792	0.0925646	0.13439	0.127273	CGGBP1	0.000408756	0.17324	0.328756	0.288	0.490428	0.434936	SNX19	0.405398	0.250843	0.117432	0.0977975	0.157279	0.132178	NT5DC1	0.198078	0.19902	0.280202	0.240709	0.414859	0.3614	ITGB5	1	0.613268	0.143617	0.084868	0.179253	0.11718
AC090115.1	1	0.258963	0.0218083	0.0177392	0.0278285	0.0232559	TNRC6C	0.000410175	0.161138	0.35263	0.311573	0.530678	0.474596	L3MBTL4	0.408019	0.0409919	0.613281	0.606953	1.19186	1.15847	CHORDC1	0.198294	0.55649	0.118912	0.080084	0.15398	0.104699	NUP88	1	0.332267	0.202128	0.13973	0.245751	0.195197
METTL17	1	0.094449	0.0776096	0.0735044	0.101747	0.0952996	NUCKS1	0.000412696	0.182323	0.317769	0.278507	0.468706	0.413064	BAZ1A	0.408019	0.247715	0.125488	0.105896	0.180153	0.15173	ARRDC3	0.198657	0.819741	0.084124	0.0452927	0.10788	0.0611186	GMCL1	1	0.984492	0.111702	0.0545611	0.146788	0.0741872
IKZF5	1	0.204491	0.0350795	0.0310436	0.0454785	0.0394682	ATP2B4	0.00041318	0.10809	0.462286	0.409227	0.773192	0.717379	SREBF1	0.409443	0.42992	0.0698242	0.0501883	0.0889906	0.066058	ADAM23	0.198914	0.173111	0.342188	0.305543	0.527775	0.468099	AC013472.2	1	1.42325	0.0904255	0.0341275	0.119652	0.0446149
SCPEP1	1	0.0541553	0.151106	0.147009	0.214377	0.206479	DTNBP1	0.000413434	0.456305	0.144095	0.104267	0.203309	0.148182	WSB2	0.40947	0.4377	0.0664062	0.0466292	0.081492	0.0601665	SGCG	0.198941	0.0921738	0.658444	0.593233	1.20138	1.12703	PSMB1	1	0.462355	0.18617	0.126637	0.238893	0.173389
TBC1D12	1	0.105016	0.0678308	0.0636913	0.0923203	0.0858389	SNX2	0.000415181	0.350006	0.183393	0.143947	0.258209	0.202586	CHD1	0.410856	0.138263	0.226562	0.207717	0.328837	0.298785	MYH7	0.199287	0.294798	0.242252	0.205415	0.452692	0.369028	AAMDC	1	0.303379	0.276596	0.216742	0.390467	0.316416
MTRF1	1	0.10869	0.0661234	0.0619928	0.0875579	0.0812037	ARID1B	0.00041633	0.0953265	0.684767	0.6232	1.27544	1.19389	LCAT	0.413153	0.739083	0.0473633	0.0279053	0.0603252	0.0361421	DOK7	0.199892	0.47438	0.13093	0.092092	0.16551	0.11913	ILF3	1	0.514093	0.18617	0.130457	0.249637	0.174804
[truncated: 686 more rows]

## Sheet: Vent_CM_subpopulation_markers
vCM1_names	vCM1_pvals_adj	vCM1_logfoldchanges	vCM1_pc_cells_in	vCM1_pc_cells_out	vCM1_expr_in	vCM1_expr_out	vCM2_names	vCM2_pvals_adj	vCM2_logfoldchanges	vCM2_pc_cells_in	vCM2_pc_cells_out	vCM2_expr_in	vCM2_expr_out	vCM3_names	vCM3_pvals_adj	vCM3_logfoldchanges	vCM3_pc_cells_in	vCM3_pc_cells_out	vCM3_expr_in	vCM3_expr_out	vCM4_names	vCM4_pvals_adj	vCM4_logfoldchanges	vCM4_pc_cells_in	vCM4_pc_cells_out	vCM4_expr_in	vCM4_expr_out	vCM5_names	vCM5_pvals_adj	vCM5_logfoldchanges	vCM5_pc_cells_in	vCM5_pc_cells_out	vCM5_expr_in	vCM5_expr_out
[truncated: 2,000 more rows]

[truncated: 1 more sheets: Key]
