# Supplementary material for: Cells of the adult human heart
Source: Nature. 2020 Sep 24;588(7838):466–72. doi: 10.1038/s41586-020-2797-4 (PMC7681775; doi:10.1038/s41586-020-2797-4)
Supplement: Supplementary file 3 — This zipped file contains Supplementary Tables 1-35 and their legends. [file 41586_2020_2797_MOESM4_ESM.zip › Supplementary_tables/Supplementary_Table_10.tsv]

pair	clusters	pvalue	mean
KLRG2_WNT11	CMC-like13|CMC-like13	1	-7.96578428466209
KLRG2_TNFSF9	CMC-like13|CMC-like13	1	0
HLA-DPA1_TNFSF9	CMC-like13|CMC-like13	1	0
PVR_TNFSF9	CMC-like13|CMC-like13	1	0
KLRG2_WNT5B	CMC-like13|CMC-like13	1	-4.57346686188333
HLA-DPA1_GAL	CMC-like13|CMC-like13	1	0
GALR2_GAL	CMC-like13|CMC-like13	1	0
GALR3_GAL	CMC-like13|CMC-like13	1	0
PVR_CD96	CMC-like13|CMC-like13	1	-5.96578428466209
PVR_CD226	CMC-like13|CMC-like13	1	-5.15842936260448
PVR_TIGIT	CMC-like13|CMC-like13	1	-5.79585928321977
PVR_NECTIN3	CMC-like13|CMC-like13	1	-3.89969509420431
CADM3_NECTIN3	CMC-like13|CMC-like13	1	-4.15842936260448
CADM1_NECTIN3	CMC-like13|CMC-like13	1	-1.98850436116217
NECTIN1_NECTIN3	CMC-like13|CMC-like13	1	-3.69899774396719
TIGIT_NECTIN3	CMC-like13|CMC-like13	1	-4.08314123530025
NECTIN2_NECTIN3	CMC-like13|CMC-like13	1	-3.09541956507868
GALR2_GALP	CMC-like13|CMC-like13	1	0
GALR3_GALP	CMC-like13|CMC-like13	1	0
GALR1_GALP	CMC-like13|CMC-like13	1	0
CADM3_CADM1	CMC-like13|CMC-like13	1	-2.32192809488736
CADM1_CADM1	CMC-like13|CMC-like13	1e-05	-1.33642766458248
CRTAM_CADM1	CMC-like13|CMC-like13	1	0
CADM3_CADM4	CMC-like13|CMC-like13	1	-7.96578428466209
CADM3_EPB41L1	CMC-like13|CMC-like13	1	-3.30757280191029
NECTIN1_CADM3	CMC-like13|CMC-like13	1	-5.265344566521
NECTIN1_NECTIN4	CMC-like13|CMC-like13	1	0
TIGIT_NECTIN2	CMC-like13|CMC-like13	1	-3.87832144341175
CD226_NECTIN2	CMC-like13|CMC-like13	1	-3.68038206579984
CDH1_KLRG1	CMC-like13|CMC-like13	1	-4.38082178394093
FGF2_CD44	CMC-like13|CMC-like13	1	-3.10780328953451
SPP1_CD44	CMC-like13|CMC-like13	1	0
LGALS9_CD44	CMC-like13|CMC-like13	1	0
HGF_CD44	CMC-like13|CMC-like13	1	-2.65290132937773
FGF2_FGFR4	CMC-like13|CMC-like13	1	0
FGF1_FGFR4	CMC-like13|CMC-like13	1	0
TNFRSF10A_FGFR4	CMC-like13|CMC-like13	1	0
FGF17_FGFR4	CMC-like13|CMC-like13	1	0
FGF18_FGFR4	CMC-like13|CMC-like13	1	0
FGF19_FGFR4	CMC-like13|CMC-like13	1	0
FGF6_FGFR4	CMC-like13|CMC-like13	1	0
FGF5_FGFR4	CMC-like13|CMC-like13	1	0
FGF7_FGFR4	CMC-like13|CMC-like13	1	0
FGF2_FGFR1	CMC-like13|CMC-like13	1	-2.79585928321977
FGF1_FGFR1	CMC-like13|CMC-like13	1e-05	-1.2584251525812
FGF17_FGFR1	CMC-like13|CMC-like13	1	0
FGF18_FGFR1	CMC-like13|CMC-like13	1	-2.79585928321977
FGF19_FGFR1	CMC-like13|CMC-like13	1	0
FGF6_FGFR1	CMC-like13|CMC-like13	1	-3
FGF10_FGFR1	CMC-like13|CMC-like13	1	-2.9105018491609
FGF2_FGFR2	CMC-like13|CMC-like13	1	-5.265344566521
FGF1_FGFR2	CMC-like13|CMC-like13	1	-1.73696559416621
CD44_FGFR2	CMC-like13|CMC-like13	1	-3.29335894269059
FGF17_FGFR2	CMC-like13|CMC-like13	1	0
FGF18_FGFR2	CMC-like13|CMC-like13	1	-5.265344566521
FGF6_FGFR2	CMC-like13|CMC-like13	1	-7.15842936260448
FGF5_FGFR2	CMC-like13|CMC-like13	1	-6.96578428466209
FGF7_FGFR2	CMC-like13|CMC-like13	1	-3.92139016530363
FGF10_FGFR2	CMC-like13|CMC-like13	1	-6.05889368905357
TIMP1_FGFR2	CMC-like13|CMC-like13	1	-3.09541956507868
TFF1_FGFR2	CMC-like13|CMC-like13	1	0
ROS1_FGFR2	CMC-like13|CMC-like13	1	-7.15842936260448
FGFR1_FGFR2	CMC-like13|CMC-like13	1	-2.94341647163363
FGF2_FGFR3	CMC-like13|CMC-like13	1	-5.57346686188333
FGF1_FGFR3	CMC-like13|CMC-like13	1	-1.76121314041288
FGF17_FGFR3	CMC-like13|CMC-like13	1	0
FGF18_FGFR3	CMC-like13|CMC-like13	1	-5.57346686188333
FGF6_FGFR3	CMC-like13|CMC-like13	1	-8.96578428466209
FGF5_FGFR3	CMC-like13|CMC-like13	1	-7.96578428466209
FGF7_FGFR3	CMC-like13|CMC-like13	1	-4.0350469470992
FGFR2_FGFR3	CMC-like13|CMC-like13	1	-7.15842936260448
FGF2_FGFRL1	CMC-like13|CMC-like13	1	0
SPP1_CCR8	CMC-like13|CMC-like13	1	0
CCL4_CCR8	CMC-like13|CMC-like13	1	0
CCL16_CCR8	CMC-like13|CMC-like13	1	0
CCL1_CCR8	CMC-like13|CMC-like13	1	0
SPP1_PTGER4	CMC-like13|CMC-like13	1	0
FGF1_TGFBR3	CMC-like13|CMC-like13	1e-05	-1.06491747668134
TGFB1_TGFBR3	CMC-like13|CMC-like13	1e-05	-1.98850436116217
INHA_TGFBR3	CMC-like13|CMC-like13	1	-2.41888982477445
TGFB3_TGFBR3	CMC-like13|CMC-like13	1e-05	-1.93236128312464
TGFB2_TGFBR3	CMC-like13|CMC-like13	1	-2.30044836747691
FCER2_CR2	CMC-like13|CMC-like13	1	0
L1CAM_L1CAM	CMC-like13|CMC-like13	1	0
JAM2_JAM3	CMC-like13|CMC-like13	1	-2.8059129478837
JAM3_JAM3	CMC-like13|CMC-like13	1e-05	-2.18442457113743
FFAR2_BMP10	CMC-like13|CMC-like13	1	0
FFAR2_FAM3C	CMC-like13|CMC-like13	1	0
HLA-C_FAM3C	CMC-like13|CMC-like13	1	-2.9105018491609
GPR42_FAM3C	CMC-like13|CMC-like13	1	-4.44222232860507
LAMP1_FAM3C	CMC-like13|CMC-like13	1	-3.62593428177746
GLRA2_FAM3C	CMC-like13|CMC-like13	1	-4.35107444054688
KIR2DL3_FAM3C	CMC-like13|CMC-like13	1	0
CXADR_FAM3C	CMC-like13|CMC-like13	1	-3.36587144247496
PDCD1_FAM3C	CMC-like13|CMC-like13	1	0
ADGRG5_FAM3C	CMC-like13|CMC-like13	1	-4.41119543298445
FFAR2_CCL4L2	CMC-like13|CMC-like13	1	0
GPR42_CCL4L2	CMC-like13|CMC-like13	1	0
PGRMC2_CCL4L2	CMC-like13|CMC-like13	1	0
FFAR2_TNF	CMC-like13|CMC-like13	1	0
HLA-C_KIR2DL3	CMC-like13|CMC-like13	1	0
BMP10_KIR2DL3	CMC-like13|CMC-like13	1	0
GAST_KIR2DL3	CMC-like13|CMC-like13	1	0
HLA-C_KIR2DL1	CMC-like13|CMC-like13	1	0
GPR42_ADIPOQ	CMC-like13|CMC-like13	1	-8.96578428466209
ASGR2_ADIPOQ	CMC-like13|CMC-like13	1	0
CNR2_ADIPOQ	CMC-like13|CMC-like13	1	-7.38082178394093
LAMP1_VSTM1	CMC-like13|CMC-like13	1	0
KIR2DL3_CXCL9	CMC-like13|CMC-like13	1	0
CXCR3_CXCL9	CMC-like13|CMC-like13	1	0
DPP4_CXCL9	CMC-like13|CMC-like13	1	0
FCGR2A_CXCL9	CMC-like13|CMC-like13	1	0
PDCD1_CD274	CMC-like13|CMC-like13	1	0
CD80_CD274	CMC-like13|CMC-like13	1	0
PDCD1_PDCD1LG2	CMC-like13|CMC-like13	1	0
EGFR_CNTF	CMC-like13|CMC-like13	1	0
EGFR_NRG1	CMC-like13|CMC-like13	1	-2.58207999218803
HLA-DPB1_NRG1	CMC-like13|CMC-like13	1	-5.21089678249862
ADGRL1_NRG1	CMC-like13|CMC-like13	1	-4.64385618977472
EGF_NRG1	CMC-like13|CMC-like13	1	-3.77595972578207
ERBB3_NRG1	CMC-like13|CMC-like13	1	-5.64385618977472
EGFR_EGF	CMC-like13|CMC-like13	1	-2.25153876699596
EGFR_TGFA	CMC-like13|CMC-like13	1	-2.66200353648498
EGFR_TGFB1	CMC-like13|CMC-like13	1e-05	-2.18442457113743
EGFR_MIF	CMC-like13|CMC-like13	1	-2.67116353577046
CD74_MIF	CMC-like13|CMC-like13	1	-6.265344566521
EGFR_AREG	CMC-like13|CMC-like13	1	-2.66200353648498
ICAM1_AREG	CMC-like13|CMC-like13	1	0
EGFR_GRN	CMC-like13|CMC-like13	1	-2.55639334852439
TNFRSF1A_GRN	CMC-like13|CMC-like13	1	-4.21089678249862
NTRK1_GRN	CMC-like13|CMC-like13	1	-5.44222232860507
TNFRSF1B_GRN	CMC-like13|CMC-like13	1	-4.44222232860507
EGFR_BTC	CMC-like13|CMC-like13	1	0
ERBB3_BTC	CMC-like13|CMC-like13	1	0
EGFR_COPA	CMC-like13|CMC-like13	1e-05	-1.62593428177746
CD74_COPA	CMC-like13|CMC-like13	1	-2.47393118833241
NTRK1_COPA	CMC-like13|CMC-like13	1	-2.49005085369569
EGFR_EPGN	CMC-like13|CMC-like13	1	-2.70839644196944
EGFR_HBEGF	CMC-like13|CMC-like13	1	-2.68965987938785
CD44_HBEGF	CMC-like13|CMC-like13	1	-3.35107444054688
ERBB4_HBEGF	CMC-like13|CMC-like13	1	-0.251538766995964
HLA-DPB1_TNFSF13B	CMC-like13|CMC-like13	1	-5.15842936260448
TNFRSF13B_TNFSF13B	CMC-like13|CMC-like13	1	-5.7178567712185
TFRC_TNFSF13B	CMC-like13|CMC-like13	1	-3.7178567712185
CD40_TNFSF13B	CMC-like13|CMC-like13	1	-4.87832144341175
TNFRSF17_TNFSF13B	CMC-like13|CMC-like13	1	0
TNFRSF13C_TNFSF13B	CMC-like13|CMC-like13	1	-5.79585928321977
CD74_APP	CMC-like13|CMC-like13	1	-2.2446850959549
ICAM1_SPN	CMC-like13|CMC-like13	1	0
ICAM1_ITGAL	CMC-like13|CMC-like13	1	0
TNFRSF1A_FASLG	CMC-like13|CMC-like13	1	0
TNFRSF10B_FASLG	CMC-like13|CMC-like13	1	0
FAS_FASLG	CMC-like13|CMC-like13	1	0
NTRK1_NTF3	CMC-like13|CMC-like13	1	-5.21089678249862
NGFR_NTF3	CMC-like13|CMC-like13	1	-4.96578428466209
NTRK1_GPI	CMC-like13|CMC-like13	1	-2.07096652135414
NTRK1_NAMPT	CMC-like13|CMC-like13	1	-2.75633091903314
ADORA2A_NAMPT	CMC-like13|CMC-like13	1	0
NTRK1_AIMP1	CMC-like13|CMC-like13	1	-3.98850436116217
CD44_SELE	CMC-like13|CMC-like13	1	-3.15842936260448
CEACAM1_SELE	CMC-like13|CMC-like13	1	-5.05889368905357
ERBB4_NRG4	CMC-like13|CMC-like13	1	-0.222632890549587
KLRF2_CLEC2A	CMC-like13|CMC-like13	1	0
NRP1_VEGFA	CMC-like13|CMC-like13	1e-05	0.200378797984026
NRP2_VEGFA	CMC-like13|CMC-like13	1	-3.38082178394093
NRP1_PGF	CMC-like13|CMC-like13	1	0.121678556588252
NRP2_PGF	CMC-like13|CMC-like13	1	-4.83650126771712
FLT1_PGF	CMC-like13|CMC-like13	1	-1.67116353577046
NRP1_VEGFB	CMC-like13|CMC-like13	1e-05	0.254594043033141
FLT1_VEGFB	CMC-like13|CMC-like13	1	-1.25497785096274
ADRB2_VEGFB	CMC-like13|CMC-like13	1	-2.85725982788392
NRP1_SEMA3A	CMC-like13|CMC-like13	1	0.151858816727005
NRP2_SEMA3F	CMC-like13|CMC-like13	1	0
NRP2_SEMA3C	CMC-like13|CMC-like13	1	-2.85725982788392
HLA-A_KIR3DL1	CMC-like13|CMC-like13	1	0
BMP10_KIR3DL1	CMC-like13|CMC-like13	1	0
HLA-F_KIR3DL1	CMC-like13|CMC-like13	1	0
BMP10_VSIR	CMC-like13|CMC-like13	1	0
CCL4L2_VSIR	CMC-like13|CMC-like13	1	0
TNF_VSIR	CMC-like13|CMC-like13	1	0
HLA-F_KIR3DL2	CMC-like13|CMC-like13	1	-4.608232280044
HLA-B_KIR3DL2	CMC-like13|CMC-like13	1	-3.83650126771712
HLA-F_LILRB2	CMC-like13|CMC-like13	1	0
CD1D_LILRB2	CMC-like13|CMC-like13	1	0
HLA-G_LILRB2	CMC-like13|CMC-like13	1	0
HLA-F_LILRB1	CMC-like13|CMC-like13	1	0
HLA-G_LILRB1	CMC-like13|CMC-like13	1	0
GAST_CCKBR	CMC-like13|CMC-like13	1	0
CCK_CCKBR	CMC-like13|CMC-like13	1	0
CCL4_CCR5	CMC-like13|CMC-like13	1	-8.96578428466209
CCL3_CCR5	CMC-like13|CMC-like13	1	0
CCL5_CCR5	CMC-like13|CMC-like13	1	0
CCL4_SLC7A1	CMC-like13|CMC-like13	1	-5.44222232860507
CSF1_SLC7A1	CMC-like13|CMC-like13	1	-4.38082178394093
CCL4_CNR2	CMC-like13|CMC-like13	1	-7.38082178394093
CCL4_GPRC5D	CMC-like13|CMC-like13	1	-8.96578428466209
CCL3_IDE	CMC-like13|CMC-like13	1	0
IAPP_IDE	CMC-like13|CMC-like13	1	0
IGF1_IGF1R	CMC-like13|CMC-like13	1	-1.3040061868901
BDNF_NTRK2	CMC-like13|CMC-like13	1	-3.52284078881336
NTF3_NTRK2	CMC-like13|CMC-like13	1	-4.18442457113743
BDNF_SORT1	CMC-like13|CMC-like13	1	-2.07704103576383
GRN_SORT1	CMC-like13|CMC-like13	1	-2.31473259348316
COPA_SORT1	CMC-like13|CMC-like13	1e-05	-1.49005085369569
BDNF_F11R	CMC-like13|CMC-like13	1	0
ADIPOQ_CD200R1	CMC-like13|CMC-like13	1	0
CD200_CD200R1	CMC-like13|CMC-like13	1	0
ADIPOQ_PROKR2	CMC-like13|CMC-like13	1	0
PROK1_PROKR2	CMC-like13|CMC-like13	1	0
ADIPOQ_CLEC2D	CMC-like13|CMC-like13	1	-3.85725982788392
KLRB1_CLEC2D	CMC-like13|CMC-like13	1	-3.83650126771712
FAM3C_CLEC2D	CMC-like13|CMC-like13	1	-3.15842936260448
CCL4L2_GPR151	CMC-like13|CMC-like13	1	0
GAL_GPR151	CMC-like13|CMC-like13	1	0
TNF_DAG1	CMC-like13|CMC-like13	1	0
LGALS9_DAG1	CMC-like13|CMC-like13	1	0
TNF_NOTCH1	CMC-like13|CMC-like13	1	0
DLL1_NOTCH1	CMC-like13|CMC-like13	1	-4.41119543298445
TNF_SEMA4C	CMC-like13|CMC-like13	1	0
PLXNB2_SEMA4C	CMC-like13|CMC-like13	1	-5.64385618977472
TNF_FLT4	CMC-like13|CMC-like13	1	0
VEGFD_FLT4	CMC-like13|CMC-like13	1	-4.64385618977472
TNF_ICOS	CMC-like13|CMC-like13	1	0
ICOSLG_ICOS	CMC-like13|CMC-like13	1	0
TNF_TNFRSF1A	CMC-like13|CMC-like13	1	0
LTA_TNFRSF1A	CMC-like13|CMC-like13	1	0
TNFSF13_TNFRSF1A	CMC-like13|CMC-like13	1	0
TNF_FAS	CMC-like13|CMC-like13	1	0
TNFSF13_FAS	CMC-like13|CMC-like13	1	0
TNF_TNFRSF1B	CMC-like13|CMC-like13	1	0
LTA_TNFRSF1B	CMC-like13|CMC-like13	1	0
TNF_RIPK1	CMC-like13|CMC-like13	1	0
LTA_RIPK1	CMC-like13|CMC-like13	1	0
TNFSF10_RIPK1	CMC-like13|CMC-like13	1	-2.92139016530363
TNF_PTPRS	CMC-like13|CMC-like13	1	0
PTN_PTPRS	CMC-like13|CMC-like13	1	-3.10780328953451
TNF_CELSR2	CMC-like13|CMC-like13	1	0
CCK_CCKAR	CMC-like13|CMC-like13	1	0
CXCR3_CCL19	CMC-like13|CMC-like13	1	0
CCRL2_CCL19	CMC-like13|CMC-like13	1	0
CCR7_CCL19	CMC-like13|CMC-like13	1	0
CXCR3_CCL20	CMC-like13|CMC-like13	1	0
CCR6_CCL20	CMC-like13|CMC-like13	1	-8.96578428466209
DPP4_CCL11	CMC-like13|CMC-like13	1	-4.50635266602479
ACKR2_CCL11	CMC-like13|CMC-like13	1	0
CCR2_CCL11	CMC-like13|CMC-like13	1	0
DPP4_CXCL12	CMC-like13|CMC-like13	1	-3.39592867633114
ACKR3_CXCL12	CMC-like13|CMC-like13	1	-3.68038206579984
TNFRSF13B_TNFSF13	CMC-like13|CMC-like13	1	0
TNFRSF13B_CD70	CMC-like13|CMC-like13	1	-7.96578428466209
CD27_CD70	CMC-like13|CMC-like13	1	-7.64385618977472
CD40_CD40LG	CMC-like13|CMC-like13	1	0
CD40_INSL3	CMC-like13|CMC-like13	1	0
HLA-DRB1_OGN	CMC-like13|CMC-like13	1	-5.15842936260448
NGFR_BDNF	CMC-like13|CMC-like13	1	-3.98850436116217
NCAM1_BDNF	CMC-like13|CMC-like13	1	-0.302226180444814
NCAM1_GDNF	CMC-like13|CMC-like13	1	0
NOTCH2_IL24	CMC-like13|CMC-like13	1	0
NOTCH2_DLL4	CMC-like13|CMC-like13	1	-4.35107444054688
NOTCH1_DLL4	CMC-like13|CMC-like13	1	-4.79585928321977
NOTCH4_DLL4	CMC-like13|CMC-like13	1	-6.79585928321977
NOTCH2_DLL3	CMC-like13|CMC-like13	1	0
NOTCH1_DLL3	CMC-like13|CMC-like13	1	0
NOTCH4_DLL3	CMC-like13|CMC-like13	1	0
NOTCH2_JAG2	CMC-like13|CMC-like13	1	-4.41119543298445
NOTCH1_JAG2	CMC-like13|CMC-like13	1	-4.87832144341175
NOTCH4_JAG2	CMC-like13|CMC-like13	1	-7.15842936260448
NOTCH3_JAG2	CMC-like13|CMC-like13	1	-1.92686529536978
NOTCH1_WNT4	CMC-like13|CMC-like13	1	0
FZD6_WNT4	CMC-like13|CMC-like13	1	0
NOTCH1_JAG1	CMC-like13|CMC-like13	1	-2.38835545662634
CD46_JAG1	CMC-like13|CMC-like13	0.779	-1.5649048483799
NOTCH1_NOV	CMC-like13|CMC-like13	1	0
NOTCH1_DLK1	CMC-like13|CMC-like13	1	-4.87832144341175
FZD9_WNT7A	CMC-like13|CMC-like13	1	0
FZD9_WNT2	CMC-like13|CMC-like13	1	0
CCL24_CCR2	CMC-like13|CMC-like13	1	0
CCL16_CCR2	CMC-like13|CMC-like13	1	0
CCL2_CCR2	CMC-like13|CMC-like13	1	0
CCL24_CCR3	CMC-like13|CMC-like13	1	0
CCL3_CCR3	CMC-like13|CMC-like13	1	0
CCL5_CCR3	CMC-like13|CMC-like13	1	0
CCL3L1_CCR3	CMC-like13|CMC-like13	1	0
CCL11_CCR3	CMC-like13|CMC-like13	1	0
CCL16_CCR1	CMC-like13|CMC-like13	1	0
CCL3_CCR1	CMC-like13|CMC-like13	1	0
CCL5_CCR1	CMC-like13|CMC-like13	1	0
CCL3L1_CCR1	CMC-like13|CMC-like13	1	0
CCL16_HRH4	CMC-like13|CMC-like13	1	0
CCL2_ACKR1	CMC-like13|CMC-like13	1	-4.32192809488736
CCL5_ACKR1	CMC-like13|CMC-like13	1	0
PF4_ACKR1	CMC-like13|CMC-like13	1	0
CXCL1_ACKR1	CMC-like13|CMC-like13	1	-7.38082178394093
CXCL8_ACKR1	CMC-like13|CMC-like13	1	0
CXCL5_ACKR1	CMC-like13|CMC-like13	1	0
CCL8_ACKR1	CMC-like13|CMC-like13	1	0
CCL7_ACKR1	CMC-like13|CMC-like13	1	0
CCL2_CCR10	CMC-like13|CMC-like13	1	-4.08314123530025
CCL5_ACKR4	CMC-like13|CMC-like13	1	0
CCL11_ACKR4	CMC-like13|CMC-like13	1	-5.32192809488736
CCL21_ACKR4	CMC-like13|CMC-like13	1	-3.87832144341175
CCL25_ACKR4	CMC-like13|CMC-like13	1	0
CXCL13_ACKR4	CMC-like13|CMC-like13	1	-5.21089678249862
CCL19_ACKR4	CMC-like13|CMC-like13	1	0
CCL5_CCR4	CMC-like13|CMC-like13	1	0
CCL22_CCR4	CMC-like13|CMC-like13	1	0
CCL3L1_DPP4	CMC-like13|CMC-like13	1	0
CCL22_DPP4	CMC-like13|CMC-like13	1	0
CXCL11_DPP4	CMC-like13|CMC-like13	1	0
VIP_DPP4	CMC-like13|CMC-like13	1	0
CXCL10_DPP4	CMC-like13|CMC-like13	1	0
GIP_DPP4	CMC-like13|CMC-like13	1	0
PYY_DPP4	CMC-like13|CMC-like13	1	-4.50635266602479
NPPB_DPP4	CMC-like13|CMC-like13	1	-2.47393118833241
ADCYAP1_DPP4	CMC-like13|CMC-like13	1	0
CXCL2_DPP4	CMC-like13|CMC-like13	1	-4.18442457113743
PF4_CXCR3	CMC-like13|CMC-like13	1	0
CXCL11_CXCR3	CMC-like13|CMC-like13	1	0
CXCL10_CXCR3	CMC-like13|CMC-like13	1	0
CXCL12_CXCR3	CMC-like13|CMC-like13	1	0
CXCL1_CXCR1	CMC-like13|CMC-like13	1	0
CXCL8_CXCR1	CMC-like13|CMC-like13	1	0
CXCL2_CXCR1	CMC-like13|CMC-like13	1	0
PPBP_CXCR1	CMC-like13|CMC-like13	1	0
CXCL3_CXCR1	CMC-like13|CMC-like13	1	0
CXCL1_CXCR2	CMC-like13|CMC-like13	1	0
CXCL8_CXCR2	CMC-like13|CMC-like13	1	0
CXCL2_CXCR2	CMC-like13|CMC-like13	1	0
PPBP_CXCR2	CMC-like13|CMC-like13	1	0
CXCL3_CXCR2	CMC-like13|CMC-like13	1	0
IAPP_CALCR	CMC-like13|CMC-like13	1	0
CALCA_CALCR	CMC-like13|CMC-like13	1	0
CALCA_CALCR	CMC-like13|CMC-like13	1	0
CALCB_CALCR	CMC-like13|CMC-like13	1	0
CCL21_CCR7	CMC-like13|CMC-like13	1	0
CCL25_CCR9	CMC-like13|CMC-like13	1	0
CXCL13_CXCR5	CMC-like13|CMC-like13	1	-6.79585928321977
CXCL11_ACKR3	CMC-like13|CMC-like13	1	0
VIP_AVPR1A	CMC-like13|CMC-like13	1	0
AVP_AVPR1A	CMC-like13|CMC-like13	1	-6.05889368905357
VIP_VIPR1	CMC-like13|CMC-like13	1	0
ADCYAP1_VIPR1	CMC-like13|CMC-like13	1	0
GHRH_VIPR1	CMC-like13|CMC-like13	1	0
SCT_VIPR1	CMC-like13|CMC-like13	1	0
VIP_VIPR2	CMC-like13|CMC-like13	1	0
ADCYAP1_VIPR2	CMC-like13|CMC-like13	1	0
PYY_NPY5R	CMC-like13|CMC-like13	1	-7.96578428466209
PYY_NPY1R	CMC-like13|CMC-like13	1	-5.79585928321977
NPPB_NPR3	CMC-like13|CMC-like13	1	-2.47393118833241
NPPA_NPR3	CMC-like13|CMC-like13	1	-1.68965987938785
NPPB_NPR2	CMC-like13|CMC-like13	1	-2.77595972578207
NPPA_NPR2	CMC-like13|CMC-like13	1	-1.85725982788392
ADCYAP1_SCTR	CMC-like13|CMC-like13	1	0
SCT_SCTR	CMC-like13|CMC-like13	1	0
ADCYAP1_ADCYAP1R1	CMC-like13|CMC-like13	1	0
LGALS9_MET	CMC-like13|CMC-like13	1	0
LGALS9_LRP1	CMC-like13|CMC-like13	1	0
PDGFB_LRP1	CMC-like13|CMC-like13	1	-3.15842936260448
MDK_LRP1	CMC-like13|CMC-like13	1	-3.19759995988516
WNT3A_LRP1	CMC-like13|CMC-like13	1	0
LGALS9_CD47	CMC-like13|CMC-like13	1	0
SIRPA_CD47	CMC-like13|CMC-like13	1	-3.49005085369569
LGALS9_PTPRK	CMC-like13|CMC-like13	1	0
BMP7_PTPRK	CMC-like13|CMC-like13	1	-0.123433941248279
WNT5A_PTPRK	CMC-like13|CMC-like13	1	-0.125006361067033
LGALS9_SLC1A5	CMC-like13|CMC-like13	1	0
LGALS9_COLEC12	CMC-like13|CMC-like13	1	0
LGALS9_HAVCR2	CMC-like13|CMC-like13	1	0
LGALS9_SORL1	CMC-like13|CMC-like13	1	0
MDK_SORL1	CMC-like13|CMC-like13	1	-6.38082178394093
WISP3_SORL1	CMC-like13|CMC-like13	1	-6.50635266602479
LGALS9_MRC2	CMC-like13|CMC-like13	1	0
CER1_MRC2	CMC-like13|CMC-like13	1	0
PDGFB_PDGFRB	CMC-like13|CMC-like13	1	0.375178479589612
PDGFB_PDGFRA	CMC-like13|CMC-like13	1	-6.50635266602479
PDGFA_PDGFRA	CMC-like13|CMC-like13	1	-4.79585928321977
PDGFB_ADGRV1	CMC-like13|CMC-like13	1	-6.05889368905357
XCL1_ADGRV1	CMC-like13|CMC-like13	1	0
IFNE_ADGRV1	CMC-like13|CMC-like13	1	0
MDK_PTPRZ1	CMC-like13|CMC-like13	1	-7.96578428466209
PTN_PTPRZ1	CMC-like13|CMC-like13	1	-5.32192809488736
MDK_ALK	CMC-like13|CMC-like13	1	-5.79585928321977
PTN_ALK	CMC-like13|CMC-like13	1	-4.68038206579984
WNT3A_FZD8	CMC-like13|CMC-like13	1	0
WNT4_FZD8	CMC-like13|CMC-like13	1	0
WNT3A_FZD1	CMC-like13|CMC-like13	1	0
WNT5A_FZD1	CMC-like13|CMC-like13	1	-7.15842936260448
WNT4_FZD1	CMC-like13|CMC-like13	1	0
WNT2_FZD1	CMC-like13|CMC-like13	1	0
WNT3_FZD1	CMC-like13|CMC-like13	1	-7.15842936260448
WNT7B_FZD1	CMC-like13|CMC-like13	1	0
WNT3A_FZD2	CMC-like13|CMC-like13	1	0
WNT5A_FZD2	CMC-like13|CMC-like13	1	0
WNT2_FZD2	CMC-like13|CMC-like13	1	0
BMP7_SLAMF1	CMC-like13|CMC-like13	1	0
WNT5A_FZD5	CMC-like13|CMC-like13	1	-6.38082178394093
WNT7A_FZD5	CMC-like13|CMC-like13	1	0
WNT5A_EPHA7	CMC-like13|CMC-like13	1	-4.608232280044
EFNA2_EPHA7	CMC-like13|CMC-like13	1	-4.64385618977472
EFNA1_EPHA7	CMC-like13|CMC-like13	1	-4.265344566521
EFNA3_EPHA7	CMC-like13|CMC-like13	1	0
EFNA4_EPHA7	CMC-like13|CMC-like13	1	0
EFNA5_EPHA7	CMC-like13|CMC-like13	1	-0.529072742524873
WNT5A_ANTXR1	CMC-like13|CMC-like13	1	-2.98850436116217
GDF11_ANTXR1	CMC-like13|CMC-like13	1	-2.75633091903314
WNT5A_ROR2	CMC-like13|CMC-like13	1	-5.44222232860507
WNT5A_FZD3	CMC-like13|CMC-like13	1	-5.265344566521
WNT2_FZD3	CMC-like13|CMC-like13	1	0
WNT5A_ROR1	CMC-like13|CMC-like13	1	-0.67116353577046
TNFRSF10A_TNFSF10	CMC-like13|CMC-like13	1	-6.50635266602479
TNFRSF11B_TNFSF10	CMC-like13|CMC-like13	1	-6.265344566521
TNFRSF10B_TNFSF10	CMC-like13|CMC-like13	1	-5.05889368905357
TNFRSF10C_TNFSF10	CMC-like13|CMC-like13	1	0
TFF1_FCRL4	CMC-like13|CMC-like13	1	0
FGFR1_FGF5	CMC-like13|CMC-like13	1	-2.98850436116217
FGFR1_NCAM1	CMC-like13|CMC-like13	1e-05	-0.179514657013621
FGFR1_FGF7	CMC-like13|CMC-like13	1e-05	-2.44222232860507
FGFR1_FGF9	CMC-like13|CMC-like13	1	-2.84684321193858
FGFR2_FGF9	CMC-like13|CMC-like13	1	-5.57346686188333
FGFR4_FGF9	CMC-like13|CMC-like13	1	0
FGFR3_FGF9	CMC-like13|CMC-like13	1	-5.96578428466209
FGFR1_FGF23	CMC-like13|CMC-like13	1	-3
FGFR2_FGF23	CMC-like13|CMC-like13	1	-7.15842936260448
FGFR3_FGF23	CMC-like13|CMC-like13	1	-8.96578428466209
FGFR1_KL	CMC-like13|CMC-like13	1	-3
FGFR2_EPHA4	CMC-like13|CMC-like13	1	-3.81603716515741
EFNA2_EPHA4	CMC-like13|CMC-like13	1	-3.87832144341175
EFNA1_EPHA4	CMC-like13|CMC-like13	1	-3.64385618977472
EFNA3_EPHA4	CMC-like13|CMC-like13	1	0
EFNA4_EPHA4	CMC-like13|CMC-like13	1	0
EFNA5_EPHA4	CMC-like13|CMC-like13	1	-0.471928835421265
EFNB2_EPHA4	CMC-like13|CMC-like13	1	-3.77595972578207
FGFR4_EPHA4	CMC-like13|CMC-like13	1	0
FGFR3_EPHA4	CMC-like13|CMC-like13	1	-3.89969509420431
FGFR2_CD83	CMC-like13|CMC-like13	1	0
FGFR2_NECTIN1	CMC-like13|CMC-like13	1	-5.10780328953452
FGFR3_NECTIN1	CMC-like13|CMC-like13	1	-5.32192809488736
CD96_NECTIN1	CMC-like13|CMC-like13	1	-5.21089678249862
FGFR2_PTPRR	CMC-like13|CMC-like13	1	0
FGFR4_PTPRR	CMC-like13|CMC-like13	1	0
FGFR2_XPR1	CMC-like13|CMC-like13	1	-0.77595972578207
WNT4_SMO	CMC-like13|CMC-like13	1	0
BMP2_SMO	CMC-like13|CMC-like13	1	-4.53951952995999
WNT2_FZD4	CMC-like13|CMC-like13	1	0
WNT7B_FZD4	CMC-like13|CMC-like13	1	0
WNT2B_FZD4	CMC-like13|CMC-like13	1	-3.17136841831198
WNT7B_FZD10	CMC-like13|CMC-like13	1	0
DLL1_NOTCH2	CMC-like13|CMC-like13	1	-4.05889368905357
JAG1_NOTCH2	CMC-like13|CMC-like13	1	-2.29335894269059
DLK1_NOTCH2	CMC-like13|CMC-like13	1	-4.41119543298445
DLL1_NOTCH4	CMC-like13|CMC-like13	1	-5.64385618977472
JAG1_NOTCH4	CMC-like13|CMC-like13	1	-2.608232280044
DLK1_NOTCH4	CMC-like13|CMC-like13	1	-7.15842936260448
DLL1_NOTCH3	CMC-like13|CMC-like13	1	-1.85725982788392
JAG1_NOTCH3	CMC-like13|CMC-like13	0.057	-1.25153876699596
DLK1_NOTCH3	CMC-like13|CMC-like13	1	-1.92686529536978
SCGB3A1_NOTCH3	CMC-like13|CMC-like13	1	0
DLL4_NOTCH3	CMC-like13|CMC-like13	1	-1.9105018491609
DLL3_NOTCH3	CMC-like13|CMC-like13	1	0
PLXNB2_PTN	CMC-like13|CMC-like13	1	-4.87832144341175
PLXNB2_SEMA4D	CMC-like13|CMC-like13	1	-5.265344566521
PLXNB1_SEMA4D	CMC-like13|CMC-like13	1	-4.68038206579984
CD72_SEMA4D	CMC-like13|CMC-like13	1	-5.265344566521
PLXNB2_SEMA4G	CMC-like13|CMC-like13	1	-5.05889368905357
VEGFD_KDR	CMC-like13|CMC-like13	1	-4.64385618977472
VEGFA_KDR	CMC-like13|CMC-like13	1	-3.59074485331516
LTA_LTBR	CMC-like13|CMC-like13	1	0
TNFSF14_LTBR	CMC-like13|CMC-like13	1	0
LTA_TNFRSF14	CMC-like13|CMC-like13	1	0
TNFSF13_TNFRSF14	CMC-like13|CMC-like13	1	0
TNFSF14_TNFRSF14	CMC-like13|CMC-like13	1	0
CD160_TNFRSF14	CMC-like13|CMC-like13	1	-6.265344566521
MIF_TNFRSF14	CMC-like13|CMC-like13	1	-6.15842936260448
BTLA_TNFRSF14	CMC-like13|CMC-like13	1	-6.50635266602479
TNFSF13_TNFRSF17	CMC-like13|CMC-like13	1	0
CD70_TNFRSF17	CMC-like13|CMC-like13	1	0
TNFSF10_TNFRSF10D	CMC-like13|CMC-like13	1	-5.64385618977472
MIF_TNFRSF10D	CMC-like13|CMC-like13	1	-5.64385618977472
WNT7A_LDLR	CMC-like13|CMC-like13	1	0
EFNA2_EPHA1	CMC-like13|CMC-like13	1	-7.64385618977472
EFNA1_EPHA1	CMC-like13|CMC-like13	1	-5.96578428466209
EFNA2_EPHA2	CMC-like13|CMC-like13	1	-4.83650126771712
EFNA1_EPHA2	CMC-like13|CMC-like13	1	-4.41119543298445
EFNA2_EPHA3	CMC-like13|CMC-like13	1	-2.23107466443625
EFNA1_EPHA3	CMC-like13|CMC-like13	1	-2.15200309344505
EFNA2_EPHA8	CMC-like13|CMC-like13	1	0
EFNA1_EPHA8	CMC-like13|CMC-like13	1	0
EFNA2_EPHA5	CMC-like13|CMC-like13	1	-6.05889368905357
EFNA1_EPHA5	CMC-like13|CMC-like13	1	-5.21089678249862
EFNA3_EPHA5	CMC-like13|CMC-like13	1	0
EFNA4_EPHA5	CMC-like13|CMC-like13	1	0
EFNA5_EPHA5	CMC-like13|CMC-like13	1	-0.579921884020626
TNFRSF11B_TNFSF11	CMC-like13|CMC-like13	1	0
CORT_SSTR1	CMC-like13|CMC-like13	1	0
POMC_MC2R	CMC-like13|CMC-like13	1	0
POMC_MC1R	CMC-like13|CMC-like13	1	-6.265344566521
LEFTY2_TDGF1	CMC-like13|CMC-like13	1	0
LEFTY1_TDGF1	CMC-like13|CMC-like13	1	0
SCGB3A1_MARCO	CMC-like13|CMC-like13	1	0
CXCR6_CXCL16	CMC-like13|CMC-like13	1	0
ACKR2_CCL3	CMC-like13|CMC-like13	1	0
ACKR2_CCL4	CMC-like13|CMC-like13	1	0
ACKR2_CCL2	CMC-like13|CMC-like13	1	0
ACKR2_CCL5	CMC-like13|CMC-like13	1	0
GPR75_CCL5	CMC-like13|CMC-like13	1	0
ACKR2_CCL3L1	CMC-like13|CMC-like13	1	0
ACKR2_CCL8	CMC-like13|CMC-like13	1	0
CCR2_CCL8	CMC-like13|CMC-like13	1	0
CCR1_CCL8	CMC-like13|CMC-like13	1	0
CCR3_CCL8	CMC-like13|CMC-like13	1	0
CCR5_CCL8	CMC-like13|CMC-like13	1	0
ACKR2_CCL7	CMC-like13|CMC-like13	1	0
CCR2_CCL7	CMC-like13|CMC-like13	1	0
CCR1_CCL7	CMC-like13|CMC-like13	1	0
CCR3_CCL7	CMC-like13|CMC-like13	1	0
CCR5_CCL7	CMC-like13|CMC-like13	1	0
CCR10_CCL7	CMC-like13|CMC-like13	1	0
ACKR2_CCL14	CMC-like13|CMC-like13	1	0
CCR1_CCL14	CMC-like13|CMC-like13	1	0
CCR3_CCL14	CMC-like13|CMC-like13	1	0
ACKR2_CCL13	CMC-like13|CMC-like13	1	0
CCR2_CCL13	CMC-like13|CMC-like13	1	0
CCR1_CCL13	CMC-like13|CMC-like13	1	0
CCR3_CCL13	CMC-like13|CMC-like13	1	0
ACKR2_CCL28	CMC-like13|CMC-like13	1	0
CCR3_CCL28	CMC-like13|CMC-like13	1	0
CCR10_CCL28	CMC-like13|CMC-like13	1	-6.15842936260448
ACKR2_CCL27	CMC-like13|CMC-like13	1	0
CCR10_CCL27	CMC-like13|CMC-like13	1	0
CCR2_CCL26	CMC-like13|CMC-like13	1	0
CCR1_CCL26	CMC-like13|CMC-like13	1	0
CCR3_CCL26	CMC-like13|CMC-like13	1	0
CCR1_CCL23	CMC-like13|CMC-like13	1	0
IDE_CCL23	CMC-like13|CMC-like13	1	0
CCR1_CCL18	CMC-like13|CMC-like13	1	0
CCR8_CCL18	CMC-like13|CMC-like13	1	0
CCR1_CCL15	CMC-like13|CMC-like13	1	0
CCR3_CCL15	CMC-like13|CMC-like13	1	0
PODXL_SELL	CMC-like13|CMC-like13	1	-5.10780328953452
CXCL12_CXCR4	CMC-like13|CMC-like13	1	-4.01158797427521
AVP_OXTR	CMC-like13|CMC-like13	1	0
OXT_OXTR	CMC-like13|CMC-like13	1	0
AVP_AVPR2	CMC-like13|CMC-like13	1	0
GHRH_GHRHR	CMC-like13|CMC-like13	1	0
NPPA_NPR1	CMC-like13|CMC-like13	1	-1.89432192210546
NRG2_ERBB3	CMC-like13|CMC-like13	1	-3.38082178394093
NRG2_ERBB4	CMC-like13|CMC-like13	1e-05	-0.106249498279434
EREG_ERBB4	CMC-like13|CMC-like13	1	-0.254977850962736
BTC_ERBB4	CMC-like13|CMC-like13	1	0
NRG3_ERBB4	CMC-like13|CMC-like13	1	-0.220950447162541
NRG1_ERBB4	CMC-like13|CMC-like13	1	-0.231074664436249
EREG_EGFR	CMC-like13|CMC-like13	1	-2.70839644196944
NRG1_LSR	CMC-like13|CMC-like13	1	-5.57346686188333
NRG1_NETO2	CMC-like13|CMC-like13	1	-5.64385618977472
NRG1_MS4A4A	CMC-like13|CMC-like13	1	-5.79585928321977
NRG1_LGR4	CMC-like13|CMC-like13	1	-3.08314123530025
RSPO4_LGR4	CMC-like13|CMC-like13	1	-3.25153876699596
RSPO1_LGR4	CMC-like13|CMC-like13	1	0
RSPO2_LGR4	CMC-like13|CMC-like13	1	-3.15842936260448
RSPO4_LGR6	CMC-like13|CMC-like13	1	-5.15842936260448
RSPO1_LGR6	CMC-like13|CMC-like13	1	0
RSPO2_LGR6	CMC-like13|CMC-like13	1	-4.83650126771712
RSPO3_LGR6	CMC-like13|CMC-like13	1	0
TNFSF11_TNFRSF11A	CMC-like13|CMC-like13	1	0
NCR3_BAG6	CMC-like13|CMC-like13	1	-4.75633091903314
NCR3_NCR3LG1	CMC-like13|CMC-like13	1	-7.38082178394093
PLD2_ARF1	CMC-like13|CMC-like13	1	-3.62593428177746
SEMA3E_PLXND1	CMC-like13|CMC-like13	1	-3.29335894269059
SEMA4A_PLXND1	CMC-like13|CMC-like13	1	-3.32192809488736
ANGPT2_TEK	CMC-like13|CMC-like13	1	-2.23107466443625
EPHB6_EFNB2	CMC-like13|CMC-like13	1	-6.15842936260448
EPHB2_EFNB2	CMC-like13|CMC-like13	1	-6.265344566521
EPHB6_EFNB1	CMC-like13|CMC-like13	1	-6.38082178394093
EPHB2_EFNB1	CMC-like13|CMC-like13	1	-6.50635266602479
EPHB3_EFNB1	CMC-like13|CMC-like13	1	0
EPHB4_EFNB1	CMC-like13|CMC-like13	1	-6.79585928321977
EPHB1_EFNB1	CMC-like13|CMC-like13	1	-3.30757280191029
EPHA4_EFNB1	CMC-like13|CMC-like13	1	-3.83650126771712
EPHB6_EFNB3	CMC-like13|CMC-like13	1	-6.96578428466209
EPHB2_EFNB3	CMC-like13|CMC-like13	1	-7.15842936260448
EPHB3_EFNB3	CMC-like13|CMC-like13	1	0
EPHB4_EFNB3	CMC-like13|CMC-like13	1	-7.38082178394093
EPHB1_EFNB3	CMC-like13|CMC-like13	1	-3.36587144247496
EPHA4_EFNB3	CMC-like13|CMC-like13	1	-3.89969509420431
EFNB2_EPHB4	CMC-like13|CMC-like13	1	-6.38082178394093
EPHB2_EFNA5	CMC-like13|CMC-like13	1	-0.595096877854869
EPHA1_EFNA5	CMC-like13|CMC-like13	1	-0.603840510926846
EPHA2_EFNA5	CMC-like13|CMC-like13	1	-0.537424111957796
EPHA3_EFNA5	CMC-like13|CMC-like13	1e-05	-0.205896101440252
EPHA8_EFNA5	CMC-like13|CMC-like13	1	0
EFNB2_EPHB3	CMC-like13|CMC-like13	1	0
EFNB2_EPHB1	CMC-like13|CMC-like13	1	-3.27928375747887
EPHA1_EFNA3	CMC-like13|CMC-like13	1	0
EPHA2_EFNA3	CMC-like13|CMC-like13	1	0
EPHA3_EFNA3	CMC-like13|CMC-like13	1	0
EPHA8_EFNA3	CMC-like13|CMC-like13	1	0
EPHA1_EFNA4	CMC-like13|CMC-like13	1	0
EPHA2_EFNA4	CMC-like13|CMC-like13	1	0
EPHA3_EFNA4	CMC-like13|CMC-like13	1	0
EPHA8_EFNA4	CMC-like13|CMC-like13	1	0
VGF_NTRK1	CMC-like13|CMC-like13	1	0
NGF_NTRK1	CMC-like13|CMC-like13	1	-1.13923579737117
NGF_NGFR	CMC-like13|CMC-like13	1	-1.12343394124828
TTR_NGFR	CMC-like13|CMC-like13	1	0
TTR_DDR1	CMC-like13|CMC-like13	1	0
TTR_AGER	CMC-like13|CMC-like13	1	0
GPR37_PSAP	CMC-like13|CMC-like13	1	0
GPR37L1_PSAP	CMC-like13|CMC-like13	1	-3.47393118833241
GRIN2D_IL16	CMC-like13|CMC-like13	1	-5.265344566521
GRIN2A_IL16	CMC-like13|CMC-like13	1	-4.32192809488736
GRIN2B_IL16	CMC-like13|CMC-like13	1	-4.96578428466209
CSF1_SIRPA	CMC-like13|CMC-like13	1	-4.96578428466209
CSF1_CELSR3	CMC-like13|CMC-like13	1	-5.21089678249862
FGFR4_SCGB3A1	CMC-like13|CMC-like13	1	0
CEACAM1_CD209	CMC-like13|CMC-like13	1	0
ICAM3_CD209	CMC-like13|CMC-like13	1	0
CEACAM1_CEACAM6	CMC-like13|CMC-like13	1	0
CEACAM5_CEACAM6	CMC-like13|CMC-like13	1	0
CEACAM8_CEACAM6	CMC-like13|CMC-like13	1	0
CEACAM6_CEACAM6	CMC-like13|CMC-like13	1	0
CEACAM1_CEACAM8	CMC-like13|CMC-like13	1	-6.05889368905357
TBXA2R_GHRL	CMC-like13|CMC-like13	1	-5.32192809488736
PTGER3_GHRL	CMC-like13|CMC-like13	1	-4.53951952995999
PTGIR_GHRL	CMC-like13|CMC-like13	1	-4.35107444054688
GHRHR_GHRL	CMC-like13|CMC-like13	1	0
ACE2_GHRL	CMC-like13|CMC-like13	1	-3.21089678249862
TNFSF12_TNFRSF25	CMC-like13|CMC-like13	1	-6.96578428466209
TNFSF15_TNFRSF25	CMC-like13|CMC-like13	1	-6.96578428466209
TNFSF12_TNFRSF12A	CMC-like13|CMC-like13	1	-4.0350469470992
GNRH2_GNRHR	CMC-like13|CMC-like13	1	-6.79585928321977
GNRH1_GNRHR	CMC-like13|CMC-like13	1	-6.50635266602479
CD70_GPRC5B	CMC-like13|CMC-like13	1	-5.44222232860507
HCRT_HCRTR1	CMC-like13|CMC-like13	1	0
HCRT_HCRTR2	CMC-like13|CMC-like13	1	0
VEGFA_FLT1	CMC-like13|CMC-like13	1	-1.41503749927884
VEGFA_EPHB2	CMC-like13|CMC-like13	1	-3.50635266602479
VEGFA_GRIN2B	CMC-like13|CMC-like13	1	-3.39592867633114
FZD6_WNT5A	CMC-like13|CMC-like13	1	-4.53951952995999
PLXNC1_SEMA7A	CMC-like13|CMC-like13	1	-4.87832144341175
FZD7_WNT3	CMC-like13|CMC-like13	1	-6.50635266602479
LRP5_FAM3B	CMC-like13|CMC-like13	1	0
LGR5_RSPO4	CMC-like13|CMC-like13	1	-7.96578428466209
LGR5_RSPO1	CMC-like13|CMC-like13	1	0
LGR5_RSPO2	CMC-like13|CMC-like13	1	-6.50635266602479
LGR5_RSPO3	CMC-like13|CMC-like13	1	0
LGR4_RSPO3	CMC-like13|CMC-like13	1	0
LRP6_CKLF	CMC-like13|CMC-like13	1	0
NTF3_NTRK3	CMC-like13|CMC-like13	1	-2.77595972578207
GRN_CLEC4M	CMC-like13|CMC-like13	1	0
ICAM3_CLEC4M	CMC-like13|CMC-like13	1	0
COPA_P2RY6	CMC-like13|CMC-like13	1	-2.53115605702536
NAMPT_P2RY6	CMC-like13|CMC-like13	1	-2.8059129478837
PROK1_PROKR1	CMC-like13|CMC-like13	1	0
GAL_GALR1	CMC-like13|CMC-like13	1	0
C3_C3AR1	CMC-like13|CMC-like13	1	-5.79585928321977
ADORA2A_ENTPD1	CMC-like13|CMC-like13	1	0
ADORA3_ENTPD1	CMC-like13|CMC-like13	1	0
ADORA2B_ENTPD1	CMC-like13|CMC-like13	1	-3.81603716515741
ADORA1_ENTPD1	CMC-like13|CMC-like13	1	-4.01158797427521
AGT_AGTR1	CMC-like13|CMC-like13	1	-1.8059129478837
AGT_AGTR2	CMC-like13|CMC-like13	1	0
C5_C5AR1	CMC-like13|CMC-like13	1	-5.05889368905357
C5_C5AR2	CMC-like13|CMC-like13	1	0
KNG1_BDKRB1	CMC-like13|CMC-like13	1	0
CGA_FSHR	CMC-like13|CMC-like13	1	0
GH1_PRLR	CMC-like13|CMC-like13	1	0
GH1_GHR	CMC-like13|CMC-like13	1	0
TG_ASGR1	CMC-like13|CMC-like13	1	-6.96578428466209
PTH_PTH2R	CMC-like13|CMC-like13	1	0
PTHLH_PTH2R	CMC-like13|CMC-like13	1	0
PTH_PTH1R	CMC-like13|CMC-like13	1	0
PTHLH_PTH1R	CMC-like13|CMC-like13	1	0
PTHLH_PRLHR	CMC-like13|CMC-like13	1	0
IL1B_ADRB2	CMC-like13|CMC-like13	1	-6.15842936260448
CD8A_CEACAM5	CMC-like13|CMC-like13	1	0
ANXA1_FPR1	CMC-like13|CMC-like13	1	-5.64385618977472
ANXA1_FPR3	CMC-like13|CMC-like13	1	-5.64385618977472
ANXA1_FPR2	CMC-like13|CMC-like13	1	-5.7178567712185
APP_FPR2	CMC-like13|CMC-like13	1	-2.29335894269059
SAA1_FPR2	CMC-like13|CMC-like13	1	-7.15842936260448
RLN2_RXFP2	CMC-like13|CMC-like13	1	0
RLN1_RXFP2	CMC-like13|CMC-like13	1	0
INSL3_RXFP2	CMC-like13|CMC-like13	1	0
RLN2_RXFP1	CMC-like13|CMC-like13	1	0
RLN1_RXFP1	CMC-like13|CMC-like13	1	0
INSL3_RXFP1	CMC-like13|CMC-like13	1	0
RLN3_RXFP1	CMC-like13|CMC-like13	1	0
RLN2_RXFP3	CMC-like13|CMC-like13	1	0
RLN3_RXFP3	CMC-like13|CMC-like13	1	0
CSF2_CSF1R	CMC-like13|CMC-like13	1	0
IL13_IL13RA2	CMC-like13|CMC-like13	1	0
TNFSF9_IL13RA2	CMC-like13|CMC-like13	1	0
NAMPT_IL13RA2	CMC-like13|CMC-like13	1	0
IL13_TMEM219	CMC-like13|CMC-like13	1	0
TNFSF9_TNFRSF9	CMC-like13|CMC-like13	1	0
TNFSF9_ADGRG5	CMC-like13|CMC-like13	1	0
IL6_HRH1	CMC-like13|CMC-like13	1	-7.38082178394093
CD2_CD58	CMC-like13|CMC-like13	1	0
CEACAM5_CEACAM1	CMC-like13|CMC-like13	1	0
CEACAM5_CD1D	CMC-like13|CMC-like13	1	0
CRH_CRHR2	CMC-like13|CMC-like13	1	0
UCN_CRHR2	CMC-like13|CMC-like13	1	-5.44222232860507
PROS1_AXL	CMC-like13|CMC-like13	1	-2.15200309344505
PROS1_TYRO3	CMC-like13|CMC-like13	1	-4.05889368905357
CSF1R_CSF1	CMC-like13|CMC-like13	1	-4.44222232860507
CSF1R_CSF3	CMC-like13|CMC-like13	1	0
CSF1R_IL34	CMC-like13|CMC-like13	1	-4.53951952995999
GRP_GRPR	CMC-like13|CMC-like13	1	0
CD55_ADGRE5	CMC-like13|CMC-like13	1	-3.64385618977472
PTPRC_CD22	CMC-like13|CMC-like13	1	-6.15842936260448
PTPRC_MRC1	CMC-like13|CMC-like13	1	-5.64385618977472
MET_HGF	CMC-like13|CMC-like13	1	-3.64385618977472
CD48_CD244	CMC-like13|CMC-like13	1	0
PDGFRB_PDGFD	CMC-like13|CMC-like13	1	0.409255146684838
ALOX5_ALOX5AP	CMC-like13|CMC-like13	1	-6.05889368905357
CSF3_CSF3R	CMC-like13|CMC-like13	1	0
APELA_APLNR	CMC-like13|CMC-like13	1	-8.96578428466209
KIT_KITLG	CMC-like13|CMC-like13	1	-4.18442457113743
EPOR_KITLG	CMC-like13|CMC-like13	1	-2.98850436116217
CD28_CD80	CMC-like13|CMC-like13	1	0
CTLA4_CD80	CMC-like13|CMC-like13	1	0
CD28_CD86	CMC-like13|CMC-like13	1	0
CTLA4_CD86	CMC-like13|CMC-like13	1	0
HLA-E_KLRC1	CMC-like13|CMC-like13	1	-4.64385618977472
HLA-E_KLRC2	CMC-like13|CMC-like13	1	0
HLA-E_KLRK1	CMC-like13|CMC-like13	1	0
SELL_CD34	CMC-like13|CMC-like13	1	-6.265344566521
SELP_CD34	CMC-like13|CMC-like13	1	-6.38082178394093
SELL_SELPLG	CMC-like13|CMC-like13	1	0
SELP_SELPLG	CMC-like13|CMC-like13	1	0
SELE_SELPLG	CMC-like13|CMC-like13	1	0
SELP_CD24	CMC-like13|CMC-like13	1	0
SELE_GLG1	CMC-like13|CMC-like13	1	-1.94341647163363
CD99_PILRA	CMC-like13|CMC-like13	1	-2.27229732716276
NPR1_NPPB	CMC-like13|CMC-like13	1	-2.84684321193858
NPR1_NPPC	CMC-like13|CMC-like13	1	-7.64385618977472
NPR3_NPPC	CMC-like13|CMC-like13	1	-4.44222232860507
NPR2_NPPC	CMC-like13|CMC-like13	1	-6.38082178394093
NPR3_OSTN	CMC-like13|CMC-like13	1	-4.44222232860507
SPN_SIGLEC1	CMC-like13|CMC-like13	1	0
PDGFRA_PDGFC	CMC-like13|CMC-like13	1	-3.30757280191029
FLT4_PDGFC	CMC-like13|CMC-like13	1	-3.36587144247496
FLT4_VEGFC	CMC-like13|CMC-like13	1	-6.96578428466209
KDR_VEGFC	CMC-like13|CMC-like13	1	-6.96578428466209
PECAM1_CD38	CMC-like13|CMC-like13	1	-1.66200353648498
PECAM1_CD177	CMC-like13|CMC-like13	1	0
TRH_TRHR	CMC-like13|CMC-like13	1	0
EDN2_EDNRA	CMC-like13|CMC-like13	1	-1.83135796444116
C5AR1_RPS19	CMC-like13|CMC-like13	1	-3.08314123530025
TNFSF4_TNFRSF4	CMC-like13|CMC-like13	1	-7.38082178394093
CXCR1_CXCL5	CMC-like13|CMC-like13	1	0
CXCR2_CXCL5	CMC-like13|CMC-like13	1	0
CXCR1_YARS	CMC-like13|CMC-like13	1	0
CXCR1_CXCL6	CMC-like13|CMC-like13	1	0
CXCR2_CXCL6	CMC-like13|CMC-like13	1	0
FPR3_HEBP1	CMC-like13|CMC-like13	1	-5.44222232860507
FPR2_CAMP	CMC-like13|CMC-like13	1	0
GUCY2C_GUCA2A	CMC-like13|CMC-like13	1	0
GUCY2C_GUCA2B	CMC-like13|CMC-like13	1	0
MST1_MST1R	CMC-like13|CMC-like13	1	0
ACVR2A_INHBC	CMC-like13|CMC-like13	1	-3.12029423371771
ACVR2A_INHBE	CMC-like13|CMC-like13	1	0
TNFRSF8_TNFSF8	CMC-like13|CMC-like13	1	-8.96578428466209
CD6_ALCAM	CMC-like13|CMC-like13	1	-5.96578428466209
AXL_IL15RA	CMC-like13|CMC-like13	1	-2.49005085369569
IL15_IL15RA	CMC-like13|CMC-like13	1	-4.64385618977472
AXL_GAS6	CMC-like13|CMC-like13	0.197	-1.8416629728329
TYRO3_GAS6	CMC-like13|CMC-like13	1	-3.13289427049735
MERTK_GAS6	CMC-like13|CMC-like13	0.06	-2.49005085369569
CALCR_ADM	CMC-like13|CMC-like13	1	0
CALCR_ADM2	CMC-like13|CMC-like13	1	0
NTSR1_NTS	CMC-like13|CMC-like13	1	0
CD52_SIGLEC10	CMC-like13|CMC-like13	1	0
BMP8B_PLAUR	CMC-like13|CMC-like13	1	-6.50635266602479
RYK_WNT3A	CMC-like13|CMC-like13	1	0
APLNR_APLN	CMC-like13|CMC-like13	1	-8.96578428466209
CHRNA7_SLURP1	CMC-like13|CMC-like13	1	0
FLT3_FLT3LG	CMC-like13|CMC-like13	1	-6.38082178394093
LTBR_LTB	CMC-like13|CMC-like13	1	0
THPO_MPL	CMC-like13|CMC-like13	1	-6.265344566521
LEP_LEPR	CMC-like13|CMC-like13	1	0
GPR1_RARRES2	CMC-like13|CMC-like13	1	-5.50635266602479
CMKLR1_RARRES2	CMC-like13|CMC-like13	1	0
XCR1_XCL1	CMC-like13|CMC-like13	1	0
XCR1_XCL2	CMC-like13|CMC-like13	1	0
NMU_NMUR2	CMC-like13|CMC-like13	1	-8.96578428466209
NMS_NMUR2	CMC-like13|CMC-like13	1	-8.96578428466209
NMU_NMUR1	CMC-like13|CMC-like13	1	0
NMS_NMUR1	CMC-like13|CMC-like13	1	0
CX3CR1_CX3CL1	CMC-like13|CMC-like13	1	-6.50635266602479
CCR4_CCL17	CMC-like13|CMC-like13	1	0
ACKR1_CCL17	CMC-like13|CMC-like13	1	0
INHBC_ACVR2B	CMC-like13|CMC-like13	1	-5.57346686188333
INHBE_ACVR2B	CMC-like13|CMC-like13	1	0
LILRA4_BST2	CMC-like13|CMC-like13	1	0
QRFP_QRFPR	CMC-like13|CMC-like13	1	0
DSG1_DSC2	CMC-like13|CMC-like13	1	-4.96578428466209
DSG1_DSC1	CMC-like13|CMC-like13	1	-6.05889368905357
DSG1_DSC3	CMC-like13|CMC-like13	1	0
DSG2_DSC3	CMC-like13|CMC-like13	1	0
DSC2_DSG2	CMC-like13|CMC-like13	1	-4.44222232860507
DSC1_DSG2	CMC-like13|CMC-like13	1	-5.10780328953452
TEK_ANGPT1	CMC-like13|CMC-like13	1	-3.09541956507868
TEK_ANGPT4	CMC-like13|CMC-like13	1	0
LRP1_ERFE	CMC-like13|CMC-like13	1	0
CD47_SIRPG	CMC-like13|CMC-like13	1	0
SEMA5A_PLXNB3	CMC-like13|CMC-like13	1	0
IL16_GRIN2C	CMC-like13|CMC-like13	1	-5.44222232860507
GPR19_ENHO	CMC-like13|CMC-like13	1	0
LAIR1_LILRB4	CMC-like13|CMC-like13	1	-6.15842936260448
IGFL2_IGFLR1	CMC-like13|CMC-like13	1	0
VSTM1_ADGRG3	CMC-like13|CMC-like13	1	0
CXCL17_GPR35	CMC-like13|CMC-like13	1	-7.38082178394093
GFRAL_GDF15	CMC-like13|CMC-like13	1	-5.7178567712185
PROKR2_PROK2	CMC-like13|CMC-like13	1	0
PROKR1_PROK2	CMC-like13|CMC-like13	1	0
RXFP4_RLN3	CMC-like13|CMC-like13	1	0
RXFP2_RLN3	CMC-like13|CMC-like13	1	0
ADGRV1_GPHA2	CMC-like13|CMC-like13	1	0
CLEC2B_KLRF1	CMC-like13|CMC-like13	1	0
EDA_EDA2R	CMC-like13|CMC-like13	1	-1.06491747668134
EDA_EDAR	CMC-like13|CMC-like13	1	-1.05289494843213
ESAM_ESAM	CMC-like13|CMC-like13	1	-3.30757280191029
GPHA2_EPHA6	CMC-like13|CMC-like13	1	0
TNFSF18_TNFRSF18	CMC-like13|CMC-like13	1	0
COL6A6_a10b1 complex	CMC-like13|CMC-like13	1	-4.35107444054688
COL6A5_a10b1 complex	CMC-like13|CMC-like13	1	0
COL1A1_a10b1 complex	CMC-like13|CMC-like13	1	-3.83650126771712
COL2A1_a10b1 complex	CMC-like13|CMC-like13	1	0
COL3A1_a10b1 complex	CMC-like13|CMC-like13	1	-2.39592867633114
COL4A1_a10b1 complex	CMC-like13|CMC-like13	1	-1.48196850739783
FN1_a10b1 complex	CMC-like13|CMC-like13	1	-2.608232280044
COL5A2_a10b1 complex	CMC-like13|CMC-like13	1	-2.27229732716276
COL1A2_a10b1 complex	CMC-like13|CMC-like13	1	-1.74178261046398
COL4A2_a10b1 complex	CMC-like13|CMC-like13	1	-0.664288089679538
COL11A1_a10b1 complex	CMC-like13|CMC-like13	1	-5.21089678249862
COL6A1_a10b1 complex	CMC-like13|CMC-like13	1	-2.22431729826094
COL6A2_a10b1 complex	CMC-like13|CMC-like13	1	-1.41888982477445
COL6A3_a10b1 complex	CMC-like13|CMC-like13	1	-4.01158797427521
COL11A2_a10b1 complex	CMC-like13|CMC-like13	1	-5.7178567712185
COL9A1_a10b1 complex	CMC-like13|CMC-like13	1	-5.50635266602479
COL5A1_a10b1 complex	CMC-like13|CMC-like13	1	-3.59074485331516
COL8A2_a10b1 complex	CMC-like13|CMC-like13	1	-5.57346686188333
COL5A3_a10b1 complex	CMC-like13|CMC-like13	1	-1.99424073071132
COL8A1_a10b1 complex	CMC-like13|CMC-like13	1	-4.57346686188333
COL4A5_a10b1 complex	CMC-like13|CMC-like13	1	-2.37332724739401
COL15A1_a10b1 complex	CMC-like13|CMC-like13	1	-4.57346686188333
COL18A1_a10b1 complex	CMC-like13|CMC-like13	1	-2.36587144247496
COL4A4_a10b1 complex	CMC-like13|CMC-like13	1	-3.98850436116217
COL4A3_a10b1 complex	CMC-like13|CMC-like13	1	-4.08314123530025
COL7A1_a10b1 complex	CMC-like13|CMC-like13	1	-4.608232280044
COL10A1_a10b1 complex	CMC-like13|CMC-like13	1	-3.59074485331516
COL14A1_a10b1 complex	CMC-like13|CMC-like13	1	-4.05889368905357
COL16A1_a10b1 complex	CMC-like13|CMC-like13	1	-4.87832144341175
COL4A6_a10b1 complex	CMC-like13|CMC-like13	1	-3.52284078881336
COL9A3_a10b1 complex	CMC-like13|CMC-like13	1	0
COL9A2_a10b1 complex	CMC-like13|CMC-like13	1	0
COL19A1_a10b1 complex	CMC-like13|CMC-like13	1	-2.2446850959549
COL24A1_a10b1 complex	CMC-like13|CMC-like13	1	-4.68038206579984
COL28A1_a10b1 complex	CMC-like13|CMC-like13	1	-5.10780328953452
COL13A1_a10b1 complex	CMC-like13|CMC-like13	1	-4.87832144341175
COL27A1_a10b1 complex	CMC-like13|CMC-like13	1	-2.28630418515664
COL22A1_a10b1 complex	CMC-like13|CMC-like13	1	-5.50635266602479
COL26A1_a10b1 complex	CMC-like13|CMC-like13	1	-5.21089678249862
COL21A1_a10b1 complex	CMC-like13|CMC-like13	1	-2.84684321193858
COL12A1_a10b1 complex	CMC-like13|CMC-like13	1	-4.21089678249862
COL20A1_a10b1 complex	CMC-like13|CMC-like13	1	0
COL17A1_a10b1 complex	CMC-like13|CMC-like13	1	-5.7178567712185
COL6A6_a11b1 complex	CMC-like13|CMC-like13	1	-4.05889368905357
COL6A5_a11b1 complex	CMC-like13|CMC-like13	1	0
COL1A1_a11b1 complex	CMC-like13|CMC-like13	1	-3.62593428177746
COL2A1_a11b1 complex	CMC-like13|CMC-like13	1	0
COL3A1_a11b1 complex	CMC-like13|CMC-like13	1	-2.32192809488736
COL4A1_a11b1 complex	CMC-like13|CMC-like13	1	-1.43830727860169
FN1_a11b1 complex	CMC-like13|CMC-like13	1	-2.52284078881336
COL5A2_a11b1 complex	CMC-like13|CMC-like13	1	-2.19759995988516
COL1A2_a11b1 complex	CMC-like13|CMC-like13	1	-1.69432125675771
COL4A2_a11b1 complex	CMC-like13|CMC-like13	1	-0.639354797539784
COL11A1_a11b1 complex	CMC-like13|CMC-like13	1	-4.75633091903314
COL6A1_a11b1 complex	CMC-like13|CMC-like13	1	-2.15200309344505
COL6A2_a11b1 complex	CMC-like13|CMC-like13	1	-1.38082178394093
COL6A3_a11b1 complex	CMC-like13|CMC-like13	1	-3.77595972578207
COL11A2_a11b1 complex	CMC-like13|CMC-like13	1	-5.10780328953452
COL9A1_a11b1 complex	CMC-like13|CMC-like13	1	-4.92139016530363
COL5A1_a11b1 complex	CMC-like13|CMC-like13	1	-3.41119543298445
COL8A2_a11b1 complex	CMC-like13|CMC-like13	1	-4.96578428466209
COL5A3_a11b1 complex	CMC-like13|CMC-like13	1	-1.9378782880922
COL8A1_a11b1 complex	CMC-like13|CMC-like13	1	-4.23786383009889
COL4A5_a11b1 complex	CMC-like13|CMC-like13	1	-2.29335894269059
COL15A1_a11b1 complex	CMC-like13|CMC-like13	1	-4.23786383009889
COL18A1_a11b1 complex	CMC-like13|CMC-like13	1	-2.28630418515664
COL4A4_a11b1 complex	CMC-like13|CMC-like13	1	-3.75633091903314
COL4A3_a11b1 complex	CMC-like13|CMC-like13	1	-3.85725982788392
COL7A1_a11b1 complex	CMC-like13|CMC-like13	1	-4.265344566521
COL10A1_a11b1 complex	CMC-like13|CMC-like13	1	-3.41119543298445
COL14A1_a11b1 complex	CMC-like13|CMC-like13	1	-3.83650126771712
COL16A1_a11b1 complex	CMC-like13|CMC-like13	1	-4.50635266602479
COL4A6_a11b1 complex	CMC-like13|CMC-like13	1	-3.36587144247496
COL9A3_a11b1 complex	CMC-like13|CMC-like13	1	0
COL9A2_a11b1 complex	CMC-like13|CMC-like13	1	0
COL19A1_a11b1 complex	CMC-like13|CMC-like13	1	-2.17788172527066
COL24A1_a11b1 complex	CMC-like13|CMC-like13	1	-4.35107444054688
COL28A1_a11b1 complex	CMC-like13|CMC-like13	1	-4.64385618977472
COL13A1_a11b1 complex	CMC-like13|CMC-like13	1	-4.50635266602479
COL27A1_a11b1 complex	CMC-like13|CMC-like13	1	-2.21759143507263
COL22A1_a11b1 complex	CMC-like13|CMC-like13	1	-4.92139016530363
COL26A1_a11b1 complex	CMC-like13|CMC-like13	1	-4.75633091903314
COL21A1_a11b1 complex	CMC-like13|CMC-like13	1	-2.73696559416621
COL12A1_a11b1 complex	CMC-like13|CMC-like13	1	-3.96578428466209
COL20A1_a11b1 complex	CMC-like13|CMC-like13	1	0
COL17A1_a11b1 complex	CMC-like13|CMC-like13	1	-5.10780328953452
COL6A6_a1b1 complex	CMC-like13|CMC-like13	1	-1.86775220170156
COL6A5_a1b1 complex	CMC-like13|CMC-like13	1	0
COL1A1_a1b1 complex	CMC-like13|CMC-like13	1	-1.76121314041288
COL2A1_a1b1 complex	CMC-like13|CMC-like13	1	0
COL3A1_a1b1 complex	CMC-like13|CMC-like13	1	-1.2688167584278
COL4A1_a1b1 complex	CMC-like13|CMC-like13	1	-0.778432211461591
COL5A2_a1b1 complex	CMC-like13|CMC-like13	1	-1.21089678249862
COL1A2_a1b1 complex	CMC-like13|CMC-like13	0.98	-0.935117148415146
COL4A2_a1b1 complex	CMC-like13|CMC-like13	0.177	-0.22431729826094
COL11A1_a1b1 complex	CMC-like13|CMC-like13	1	-1.98850436116217
COL6A1_a1b1 complex	CMC-like13|CMC-like13	1	-1.18770715512673
COL6A2_a1b1 complex	CMC-like13|CMC-like13	1	-0.741782610463982
COL6A3_a1b1 complex	CMC-like13|CMC-like13	1	-1.8008773579864
COL11A2_a1b1 complex	CMC-like13|CMC-like13	1	-2.0350469470992
COL9A1_a1b1 complex	CMC-like13|CMC-like13	1	-2.01741705307741
COL5A1_a1b1 complex	CMC-like13|CMC-like13	1	-1.69899774396719
COL8A2_a1b1 complex	CMC-like13|CMC-like13	1	-2.02326977932285
COL5A3_a1b1 complex	CMC-like13|CMC-like13	0.98	-1.07400058144378
COL8A1_a1b1 complex	CMC-like13|CMC-like13	1	-1.90508835297453
COL4A5_a1b1 complex	CMC-like13|CMC-like13	0.98	-1.2584251525812
COL15A1_a1b1 complex	CMC-like13|CMC-like13	1	-1.90508835297453
COL18A1_a1b1 complex	CMC-like13|CMC-like13	1	-1.25497785096274
COL4A4_a1b1 complex	CMC-like13|CMC-like13	1	-1.79585928321977
COL4A3_a1b1 complex	CMC-like13|CMC-like13	1	-1.8211260418302
COL7A1_a1b1 complex	CMC-like13|CMC-like13	1	-1.9105018491609
COL10A1_a1b1 complex	CMC-like13|CMC-like13	0.98	-1.69899774396719
COL14A1_a1b1 complex	CMC-like13|CMC-like13	1	-1.81096617560998
COL16A1_a1b1 complex	CMC-like13|CMC-like13	1	-1.94897599697553
COL4A6_a1b1 complex	CMC-like13|CMC-like13	1	-1.68501351453148
COL9A3_a1b1 complex	CMC-like13|CMC-like13	1	0
COL9A2_a1b1 complex	CMC-like13|CMC-like13	1	0
COL19A1_a1b1 complex	CMC-like13|CMC-like13	0.929	-1.19759995988516
COL24A1_a1b1 complex	CMC-like13|CMC-like13	1	-1.92686529536978
COL28A1_a1b1 complex	CMC-like13|CMC-like13	1	-1.97709959788992
COL13A1_a1b1 complex	CMC-like13|CMC-like13	1	-1.94897599697553
COL27A1_a1b1 complex	CMC-like13|CMC-like13	1	-1.21759143507263
COL22A1_a1b1 complex	CMC-like13|CMC-like13	1	-2.01741705307741
COL26A1_a1b1 complex	CMC-like13|CMC-like13	1	-1.98850436116217
COL21A1_a1b1 complex	CMC-like13|CMC-like13	1	-1.45798964446339
COL12A1_a1b1 complex	CMC-like13|CMC-like13	1	-1.8416629728329
COL20A1_a1b1 complex	CMC-like13|CMC-like13	1	0
COL17A1_a1b1 complex	CMC-like13|CMC-like13	1	-2.0350469470992
SEMA7A_a1b1 complex	CMC-like13|CMC-like13	1	-2.0350469470992
COL6A6_a2b1 complex	CMC-like13|CMC-like13	1	-4.64385618977472
COL6A5_a2b1 complex	CMC-like13|CMC-like13	1	0
COL1A1_a2b1 complex	CMC-like13|CMC-like13	1	-4.0350469470992
COL2A1_a2b1 complex	CMC-like13|CMC-like13	1	0
COL3A1_a2b1 complex	CMC-like13|CMC-like13	1	-2.47393118833241
COL4A1_a2b1 complex	CMC-like13|CMC-like13	1	-1.51870105845243
FN1_a2b1 complex	CMC-like13|CMC-like13	1	-2.68965987938785
COL5A2_a2b1 complex	CMC-like13|CMC-like13	1	-2.33642766458248
COL1A2_a2b1 complex	CMC-like13|CMC-like13	1	-1.79085860216141
COL4A2_a2b1 complex	CMC-like13|CMC-like13	1	-0.685013514531485
COL11A1_a2b1 complex	CMC-like13|CMC-like13	1	-5.79585928321977
COL6A1_a2b1 complex	CMC-like13|CMC-like13	1	-2.28630418515664
COL6A2_a2b1 complex	CMC-like13|CMC-like13	1	-1.45798964446339
COL6A3_a2b1 complex	CMC-like13|CMC-like13	1	-4.23786383009889
COL11A2_a2b1 complex	CMC-like13|CMC-like13	1	-6.79585928321977
COL9A1_a2b1 complex	CMC-like13|CMC-like13	1	-6.265344566521
COL5A1_a2b1 complex	CMC-like13|CMC-like13	1	-3.75633091903314
COL8A2_a2b1 complex	CMC-like13|CMC-like13	1	-6.38082178394093
COL5A3_a2b1 complex	CMC-like13|CMC-like13	1	-2.05289494843213
COL8A1_a2b1 complex	CMC-like13|CMC-like13	1	-4.92139016530363
COL4A5_a2b1 complex	CMC-like13|CMC-like13	1	-2.44222232860507
COL15A1_a2b1 complex	CMC-like13|CMC-like13	1	-4.92139016530363
COL18A1_a2b1 complex	CMC-like13|CMC-like13	1	-2.43440282414578
COL4A4_a2b1 complex	CMC-like13|CMC-like13	1	-4.21089678249862
COL4A3_a2b1 complex	CMC-like13|CMC-like13	1	-4.35107444054688
COL7A1_a2b1 complex	CMC-like13|CMC-like13	1	-4.96578428466209
COL10A1_a2b1 complex	CMC-like13|CMC-like13	1	-3.75633091903314
COL14A1_a2b1 complex	CMC-like13|CMC-like13	1	-4.32192809488736
COL16A1_a2b1 complex	CMC-like13|CMC-like13	1	-5.32192809488736
COL4A6_a2b1 complex	CMC-like13|CMC-like13	1	-3.69899774396719
COL9A3_a2b1 complex	CMC-like13|CMC-like13	1	0
COL9A2_a2b1 complex	CMC-like13|CMC-like13	1	0
COL19A1_a2b1 complex	CMC-like13|CMC-like13	1	-2.31473259348316
COL24A1_a2b1 complex	CMC-like13|CMC-like13	1	-5.10780328953452
COL28A1_a2b1 complex	CMC-like13|CMC-like13	1	-5.64385618977472
COL13A1_a2b1 complex	CMC-like13|CMC-like13	1	-5.32192809488736
COL27A1_a2b1 complex	CMC-like13|CMC-like13	1	-2.35107444054688
COL22A1_a2b1 complex	CMC-like13|CMC-like13	1	-6.265344566521
COL26A1_a2b1 complex	CMC-like13|CMC-like13	1	-5.79585928321977
COL21A1_a2b1 complex	CMC-like13|CMC-like13	1	-2.94341647163363
COL12A1_a2b1 complex	CMC-like13|CMC-like13	1	-4.50635266602479
COL20A1_a2b1 complex	CMC-like13|CMC-like13	1	0
COL17A1_a2b1 complex	CMC-like13|CMC-like13	1	-6.79585928321977
LAMC1_a2b1 complex	CMC-like13|CMC-like13	1	-2.21759143507263
CDH1_a2b1 complex	CMC-like13|CMC-like13	1	-6.79585928321977
FN1_a2Bb3 complex	CMC-like13|CMC-like13	1	-2.73696559416621
F2_a2Bb3 complex	CMC-like13|CMC-like13	1	0
PLG_a2Bb3 complex	CMC-like13|CMC-like13	1	-7.64385618977472
VTN_a2Bb3 complex	CMC-like13|CMC-like13	1	-7.38082178394093
THBS1_a2Bb3 complex	CMC-like13|CMC-like13	1	-4.87832144341175
CD40LG_a2Bb3 complex	CMC-like13|CMC-like13	1	0
FN1_aVb3 complex	CMC-like13|CMC-like13	1	0
LAMC1_aVb3 complex	CMC-like13|CMC-like13	1	0
F2_aVb3 complex	CMC-like13|CMC-like13	1	0
VTN_aVb3 complex	CMC-like13|CMC-like13	1	0
THBS1_aVb3 complex	CMC-like13|CMC-like13	1	0
FGF2_aVb3 complex	CMC-like13|CMC-like13	1	0
SPP1_aVb3 complex	CMC-like13|CMC-like13	1	0
FGF1_aVb3 complex	CMC-like13|CMC-like13	1	0
THY1_aVb3 complex	CMC-like13|CMC-like13	1	0
VWF_aVb3 complex	CMC-like13|CMC-like13	1	0
FCER2_aVb3 complex	CMC-like13|CMC-like13	1	0
MMP2_aVb3 complex	CMC-like13|CMC-like13	1	0
TNC_aVb3 complex	CMC-like13|CMC-like13	1	0
L1CAM_aVb3 complex	CMC-like13|CMC-like13	1	0
PLAUR_aVb3 complex	CMC-like13|CMC-like13	1	0
OMD_aVb3 complex	CMC-like13|CMC-like13	1	0
FN1_a3b1 complex	CMC-like13|CMC-like13	0.485	-2.23107466443625
THBS1_a3b1 complex	CMC-like13|CMC-like13	1	-3.36587144247496
LAMA3_a3b1 complex	CMC-like13|CMC-like13	1e-05	-2.29335894269059
CSPG4_a3b1 complex	CMC-like13|CMC-like13	1	-3
FN1_a4b1 complex	CMC-like13|CMC-like13	1	-2.67116353577046
SPP1_a4b1 complex	CMC-like13|CMC-like13	1	0
TNC_a4b1 complex	CMC-like13|CMC-like13	1	-4.87832144341175
PLAUR_a4b1 complex	CMC-like13|CMC-like13	1	-5.64385618977472
PLA2G2A_a4b1 complex	CMC-like13|CMC-like13	1	-5.10780328953452
VCAM1_a4b1 complex	CMC-like13|CMC-like13	1	-5.64385618977472
JAM2_a4b1 complex	CMC-like13|CMC-like13	1	-4.53951952995999
FN1_a5b1 complex	CMC-like13|CMC-like13	1	-2.59074485331516
CD40LG_a5b1 complex	CMC-like13|CMC-like13	1	0
L1CAM_a5b1 complex	CMC-like13|CMC-like13	1	0
PLA2G2A_a5b1 complex	CMC-like13|CMC-like13	1	-4.68038206579984
FBN1_a5b1 complex	CMC-like13|CMC-like13	1	-3.36587144247496
FN1_a8b1 complex	CMC-like13|CMC-like13	0.465	-1.88896868761126
TNC_a8b1 complex	CMC-like13|CMC-like13	1	-2.75633091903314
FN1_aVb1 complex	CMC-like13|CMC-like13	0.057	-1.51870105845243
VTN_aVb1 complex	CMC-like13|CMC-like13	1	-2.28630418515664
FN1_aVb5 complex	CMC-like13|CMC-like13	0.057	-1.51870105845243
LAMC1_a6b1 complex	CMC-like13|CMC-like13	1	-2.12029423371771
LAMC1_a7b1 complex	CMC-like13|CMC-like13	1e-05	-0.44418384493836
CDH1_aEb7 complex	CMC-like13|CMC-like13	1	0
SPP1_a9b1 complex	CMC-like13|CMC-like13	1	0
TNC_a9b1 complex	CMC-like13|CMC-like13	1	-1.68965987938785
VCAM1_a9b1 complex	CMC-like13|CMC-like13	1	-1.75633091903314
THY1_aMb2 complex	CMC-like13|CMC-like13	1	-6.50635266602479
FCER2_aMb2 complex	CMC-like13|CMC-like13	1	-7.64385618977472
ICAM1_aMb2 complex	CMC-like13|CMC-like13	1	0
F10_aMb2 complex	CMC-like13|CMC-like13	1	-5.79585928321977
C3_aMb2 complex	CMC-like13|CMC-like13	1	-5.7178567712185
GP1BA_aMb2 complex	CMC-like13|CMC-like13	1	-6.15842936260448
JAM3_aMb2 complex	CMC-like13|CMC-like13	1	-3.13289427049735
THY1_aXb2 complex	CMC-like13|CMC-like13	1	-6.265344566521
FCER2_aXb2 complex	CMC-like13|CMC-like13	1	-7.15842936260448
ICAM1_aXb2 complex	CMC-like13|CMC-like13	1	0
TNC_aVb6 complex	CMC-like13|CMC-like13	1	-5.265344566521
TGFB1_aVb6 complex	CMC-like13|CMC-like13	1	-3.83650126771712
VCAM1_aDb2 complex	CMC-like13|CMC-like13	1	-5.96578428466209
ICAM3_aDb2 complex	CMC-like13|CMC-like13	1	-6.50635266602479
ACVL1_BMPR2_BMP10	CMC-like13|CMC-like13	1	0
ACVL1_BMPR2_GDF2	CMC-like13|CMC-like13	1	0
ACVR1_BMPR2_BMP7	CMC-like13|CMC-like13	1	-3.52284078881336
ACVR_1A2A receptor_BMP7	CMC-like13|CMC-like13	1	-3.52284078881336
ACVR_1A2B receptor_BMP7	CMC-like13|CMC-like13	1	-5.44222232860507
BMPR1A_BMPR2_BMP7	CMC-like13|CMC-like13	1	-1.29689930039584
BMPR1B_BMPR2_BMP7	CMC-like13|CMC-like13	1	-4.57346686188333
BMR1A_ACR2A_BMP7	CMC-like13|CMC-like13	1	-3.09541956507868
BMR1A_AVR2B_BMP7	CMC-like13|CMC-like13	1	-5.44222232860507
BMR1B_AVR2A_BMP7	CMC-like13|CMC-like13	1	-4.57346686188333
BMR1B_AVR2B_BMP7	CMC-like13|CMC-like13	1	-5.44222232860507
ACVR1_BMPR2_BMP5	CMC-like13|CMC-like13	1e-05	-1.23446525363702
ACVR_1A2A receptor_BMP5	CMC-like13|CMC-like13	1e-05	-1.23446525363702
ACVR_1A2B receptor_BMP5	CMC-like13|CMC-like13	1	-1.46593839757888
BMPR1A_BMPR2_BMP5	CMC-like13|CMC-like13	1e-05	-0.422752464406849
BMPR1B_BMPR2_BMP5	CMC-like13|CMC-like13	1	-1.39213709716876
BMR1A_ACR2A_BMP5	CMC-like13|CMC-like13	1e-05	-1.13289427049735
BMR1A_AVR2B_BMP5	CMC-like13|CMC-like13	1	-1.46593839757888
BMR1B_AVR2A_BMP5	CMC-like13|CMC-like13	1	-1.39213709716876
BMR1B_AVR2B_BMP5	CMC-like13|CMC-like13	1	-1.46593839757888
ACVR1_BMPR2_BMP6	CMC-like13|CMC-like13	1	-3.55639334852439
ACVR_1A2A receptor_BMP6	CMC-like13|CMC-like13	1	-3.55639334852439
ACVR_1A2B receptor_BMP6	CMC-like13|CMC-like13	1	-5.50635266602479
BMPR1A_BMPR2_BMP6	CMC-like13|CMC-like13	1	-1.30044836747691
BMPR1B_BMPR2_BMP6	CMC-like13|CMC-like13	1	-4.608232280044
BMR1A_ACR2A_BMP6	CMC-like13|CMC-like13	1	-3.10780328953451
BMR1A_AVR2B_BMP6	CMC-like13|CMC-like13	1	-5.50635266602479
BMR1B_AVR2A_BMP6	CMC-like13|CMC-like13	1	-4.608232280044
BMR1B_AVR2B_BMP6	CMC-like13|CMC-like13	1	-5.50635266602479
ACVR1_BMPR2_BMP8A	CMC-like13|CMC-like13	1	-3.52284078881336
ACVR_1A2A receptor_BMP8A	CMC-like13|CMC-like13	1	-3.52284078881336
ACVR_1A2B receptor_BMP8A	CMC-like13|CMC-like13	1	-5.44222232860507
BMPR1A_BMPR2_BMP8A	CMC-like13|CMC-like13	1	-1.29689930039584
BMPR1B_BMPR2_BMP8A	CMC-like13|CMC-like13	1	-4.57346686188333
BMR1A_ACR2A_BMP8A	CMC-like13|CMC-like13	1	-3.09541956507868
BMR1A_AVR2B_BMP8A	CMC-like13|CMC-like13	1	-5.44222232860507
BMR1B_AVR2A_BMP8A	CMC-like13|CMC-like13	1	-4.57346686188333
BMR1B_AVR2B_BMP8A	CMC-like13|CMC-like13	1	-5.44222232860507
ACVR_1A2A receptor_INHBA	CMC-like13|CMC-like13	1	-3.59074485331516
ACVR_1A2B receptor_INHBA	CMC-like13|CMC-like13	1	-5.64385618977472
ACVR_1B2A receptor_INHBA	CMC-like13|CMC-like13	1	-4.608232280044
ACVR_1B2B receptor_INHBA	CMC-like13|CMC-like13	1	-5.64385618977472
ACVR_1C2A receptor_INHBA	CMC-like13|CMC-like13	1	-7.15842936260448
ACVR_1C2B receptor_INHBA	CMC-like13|CMC-like13	1	-7.15842936260448
ACVR_1A2A receptor_INHBB	CMC-like13|CMC-like13	1	0
ACVR_1A2B receptor_INHBB	CMC-like13|CMC-like13	1	0
ACVR_1B2A receptor_INHBB	CMC-like13|CMC-like13	1	0
ACVR_1B2B receptor_INHBB	CMC-like13|CMC-like13	1	0
ACVR_1C2A receptor_INHBB	CMC-like13|CMC-like13	1	0
ACVR_1C2B receptor_INHBB	CMC-like13|CMC-like13	1	0
BMPR1A_BMPR2_BMP2	CMC-like13|CMC-like13	1	-1.2827897009804
BMPR1B_BMPR2_BMP2	CMC-like13|CMC-like13	1	-4.44222232860507
BMR1A_ACR2A_BMP2	CMC-like13|CMC-like13	1	-3.04692104738749
BMR1A_AVR2B_BMP2	CMC-like13|CMC-like13	1	-5.21089678249862
BMR1B_AVR2A_BMP2	CMC-like13|CMC-like13	1	-4.44222232860507
BMR1B_AVR2B_BMP2	CMC-like13|CMC-like13	1	-5.21089678249862
BMPR1A_BMPR2_BMP4	CMC-like13|CMC-like13	1	-1.28982725172034
BMPR1B_BMPR2_BMP4	CMC-like13|CMC-like13	1	-4.53951952995999
BMR1A_ACR2A_BMP4	CMC-like13|CMC-like13	1	-3.08314123530025
BMR1A_AVR2B_BMP4	CMC-like13|CMC-like13	1	-5.32192809488736
BMR1B_AVR2A_BMP4	CMC-like13|CMC-like13	1	-4.53951952995999
BMR1B_AVR2B_BMP4	CMC-like13|CMC-like13	1	-5.32192809488736
BMPR1A_BMPR2_GDF5	CMC-like13|CMC-like13	1	0
BMPR1B_BMPR2_GDF5	CMC-like13|CMC-like13	1	0
BMR1A_ACR2A_GDF5	CMC-like13|CMC-like13	1	0
BMR1A_AVR2B_GDF5	CMC-like13|CMC-like13	1	0
BMR1B_AVR2A_GDF5	CMC-like13|CMC-like13	1	0
BMR1B_AVR2B_GDF5	CMC-like13|CMC-like13	1	0
BMPR1A_BMPR2_GDF6	CMC-like13|CMC-like13	1	0
BMPR1B_BMPR2_GDF6	CMC-like13|CMC-like13	1	0
BMR1A_ACR2A_GDF6	CMC-like13|CMC-like13	1	0
BMR1A_AVR2B_GDF6	CMC-like13|CMC-like13	1	0
BMR1B_AVR2A_GDF6	CMC-like13|CMC-like13	1	0
BMR1B_AVR2B_GDF6	CMC-like13|CMC-like13	1	0
BMPR1A_BMPR2_GDF7	CMC-like13|CMC-like13	1	-1.25497785096274
BMPR1B_BMPR2_GDF7	CMC-like13|CMC-like13	1	-4.21089678249862
BMR1A_ACR2A_GDF7	CMC-like13|CMC-like13	1	-2.95455702923883
BMR1A_AVR2B_GDF7	CMC-like13|CMC-like13	1	-4.83650126771712
BMR1B_AVR2A_GDF7	CMC-like13|CMC-like13	1	-4.21089678249862
BMR1B_AVR2B_GDF7	CMC-like13|CMC-like13	1	-4.83650126771712
BMPR1B_BMPR2_BMP15	CMC-like13|CMC-like13	1	0
BMPR1B_BMPR2_BMPR1A	CMC-like13|CMC-like13	1	-1.18442457113743
ACVR_1B2A receptor_MSTN	CMC-like13|CMC-like13	1	0
ACVR_1B2B receptor_MSTN	CMC-like13|CMC-like13	1	0
ACVR_1B2A receptor_GDF11	CMC-like13|CMC-like13	1	-3.96578428466209
ACVR_1B2B receptor_GDF11	CMC-like13|CMC-like13	1	-4.53951952995999
ACVR_1B2A receptor_BMP3	CMC-like13|CMC-like13	1	0
ACVR_1B2B receptor_GDF1	CMC-like13|CMC-like13	1	0
ACVR_1B2B receptor_GDF10	CMC-like13|CMC-like13	1	0
ACVR_1B2B receptor_GDF3	CMC-like13|CMC-like13	1	0
CD8 receptor_LCK	CMC-like13|CMC-like13	1	-7.96578428466209
CD94:NKG2A_HLA-E	CMC-like13|CMC-like13	1	-4.64385618977472
CD94:NKG2C_HLA-E	CMC-like13|CMC-like13	1	0
CNTF-1R_CNTF	CMC-like13|CMC-like13	1	0
CNTF-1R_CLCF1	CMC-like13|CMC-like13	1	0
ICAM1_aLb2 complex	CMC-like13|CMC-like13	1	0
ICAM2_aLb2 complex	CMC-like13|CMC-like13	1	0
ICAM3_aLb2 complex	CMC-like13|CMC-like13	1	0
ICAM4_aLb2 complex	CMC-like13|CMC-like13	1	0
F11R_aLb2 complex	CMC-like13|CMC-like13	1	0
FLT1 complex_VEGFA	CMC-like13|CMC-like13	1	-3.59074485331516
FLT1 complex_PGF	CMC-like13|CMC-like13	1	-5.50635266602479
FLT1 complex_VEGFB	CMC-like13|CMC-like13	1	-2.96578428466209
PlexinA1_complex3_SEMA3A	CMC-like13|CMC-like13	1	-4.21089678249862
PlexinA2_complex1_SEMA3A	CMC-like13|CMC-like13	1	-3.47393118833241
PlexinA3_complex1_SEMA3A	CMC-like13|CMC-like13	1	-4.05889368905357
PlexinA4_complex1_SEMA3A	CMC-like13|CMC-like13	1	-2.87832144341175
FcRn complex_ALB	CMC-like13|CMC-like13	1	0
IFNA8_Type I IFNR	CMC-like13|CMC-like13	1	0
IFNE_Type I IFNR	CMC-like13|CMC-like13	1	0
IFNA1_Type I IFNR	CMC-like13|CMC-like13	1	0
IFNA2_Type I IFNR	CMC-like13|CMC-like13	1	0
IFNA10_Type I IFNR	CMC-like13|CMC-like13	1	0
IFNA7_Type I IFNR	CMC-like13|CMC-like13	1	0
IFNA21_Type I IFNR	CMC-like13|CMC-like13	1	0
IFNA5_Type I IFNR	CMC-like13|CMC-like13	1	0
IFNA14_Type I IFNR	CMC-like13|CMC-like13	1	0
IFNA17_Type I IFNR	CMC-like13|CMC-like13	1	0
IFNB1_Type I IFNR	CMC-like13|CMC-like13	1	0
IFNW1_Type I IFNR	CMC-like13|CMC-like13	1	0
IFNA6_Type I IFNR	CMC-like13|CMC-like13	1	0
IFNA4_Type I IFNR	CMC-like13|CMC-like13	1	0
IFNA16_Type I IFNR	CMC-like13|CMC-like13	1	0
IFNK_Type I IFNR	CMC-like13|CMC-like13	1	0
IL1 receptor_IL1A	CMC-like13|CMC-like13	1	0
IL1 receptor inhibitor_IL1A	CMC-like13|CMC-like13	1	0
IL1 receptor_IL1B	CMC-like13|CMC-like13	1	-4.96578428466209
IL1 receptor inhibitor_IL1B	CMC-like13|CMC-like13	1	-7.15842936260448
IL1 receptor_IL1RN	CMC-like13|CMC-like13	1	0
IL1 receptor inhibitor_IL1RN	CMC-like13|CMC-like13	1	0
IL10 receptor_IL10	CMC-like13|CMC-like13	1	0
IL11 receptor_IL11	CMC-like13|CMC-like13	1	-5.7178567712185
IL13 receptor_IL4	CMC-like13|CMC-like13	1	0
IL4 receptor_IL4	CMC-like13|CMC-like13	1	0
IL13 receptor_IL13	CMC-like13|CMC-like13	1	0
IL15 receptor_IL15	CMC-like13|CMC-like13	1	-4.92139016530363
IL17 receptor AB_IL25	CMC-like13|CMC-like13	1	-6.96578428466209
IL17 receptor AC_IL17A	CMC-like13|CMC-like13	1	0
IL17 receptor AC_IL17F	CMC-like13|CMC-like13	1	0
IL17 receptor AE_IL17C	CMC-like13|CMC-like13	1	0
IL2 receptor_I_IL2	CMC-like13|CMC-like13	1	0
IL20 receptor Type I_IL24	CMC-like13|CMC-like13	1	0
IL20 receptor Type I_IL20	CMC-like13|CMC-like13	1	0
IL20 receptor Type I_IL19	CMC-like13|CMC-like13	1	0
IL21 receptor_IL21	CMC-like13|CMC-like13	1	0
IL28 receptor_IFNL3	CMC-like13|CMC-like13	1	0
IL3 receptor_IL3	CMC-like13|CMC-like13	1	0
IL33 receptor_IL33	CMC-like13|CMC-like13	1	-4.53951952995999
IL36 receptor_IL1F10	CMC-like13|CMC-like13	1	0
IL36 receptor_IL36B	CMC-like13|CMC-like13	1	0
IL36 receptor_IL36G	CMC-like13|CMC-like13	1	0
IL36 receptor_IL36RN	CMC-like13|CMC-like13	1	0
IL36 receptor_IL36A	CMC-like13|CMC-like13	1	0
IL37 receptor_IL37	CMC-like13|CMC-like13	1	0
IL6 receptor_IL6	CMC-like13|CMC-like13	1	-4.41119543298445
IL7 receptor_IL7	CMC-like13|CMC-like13	1	-4.50635266602479
LIFR_OSM	CMC-like13|CMC-like13	1	0
OSMR_OSM	CMC-like13|CMC-like13	1	0
LIFR_LIF	CMC-like13|CMC-like13	1	-2.608232280044
MIS receptor 1_AMH	CMC-like13|CMC-like13	1	0
MIS receptor 2_AMH	CMC-like13|CMC-like13	1	0
MIS receptor 3_AMH	CMC-like13|CMC-like13	1	0
PDGFB_PDGFR complex	CMC-like13|CMC-like13	1	-6.50635266602479
GDF11_TGFR_AVR2A	CMC-like13|CMC-like13	1	-4.08314123530025
MSTN_TGFR_AVR2A	CMC-like13|CMC-like13	1	0
GDF11_TGFR_AVR2B	CMC-like13|CMC-like13	1	-4.53951952995999
MSTN_TGFR_AVR2B	CMC-like13|CMC-like13	1	0
TGFB1_TGFbeta receptor1	CMC-like13|CMC-like13	1	-3.29335894269059
TGFB3_TGFbeta receptor1	CMC-like13|CMC-like13	1	-3.15842936260448
TGFB2_TGFbeta receptor1	CMC-like13|CMC-like13	1	-4.23786383009889
TGFB1_TGFbeta receptor2	CMC-like13|CMC-like13	1e-05	-2.73696559416621
TGFB3_TGFbeta receptor2	CMC-like13|CMC-like13	1e-05	-2.64385618977472
TGFB2_TGFbeta receptor2	CMC-like13|CMC-like13	1	-3.30757280191029
NRG1_a6b4 complex	CMC-like13|CMC-like13	1	-5.7178567712185
IGF1_a6b4 complex	CMC-like13|CMC-like13	1	-6.38082178394093
GDF9_TGFR_BMPR2	CMC-like13|CMC-like13	1	-4.83650126771712
IFNG_Type II IFNR	CMC-like13|CMC-like13	1	0
PDGFR complex_PDGFD	CMC-like13|CMC-like13	1	-4.608232280044
GDNF_RET receptor 1	CMC-like13|CMC-like13	1	0
ARTN_RET receptor 1	CMC-like13|CMC-like13	1	-6.50635266602479
PlexinA1_complex1_SEMA6D	CMC-like13|CMC-like13	1	-4.41119543298445
IFNL1_Type III IFNR	CMC-like13|CMC-like13	1	0
IFNL3_Type III IFNR	CMC-like13|CMC-like13	1	0
IFNL2_Type III IFNR	CMC-like13|CMC-like13	1	0
KLRG2_WNT11	CMC-like13|EC10_endo	1	-8.38082178394093
KLRG2_TNFSF9	CMC-like13|EC10_endo	1	-8.96578428466209
HLA-DPA1_TNFSF9	CMC-like13|EC10_endo	1	-8.38082178394093
PVR_TNFSF9	CMC-like13|EC10_endo	1	-6.265344566521
KLRG2_WNT5B	CMC-like13|EC10_endo	1	-5.96578428466209
HLA-DPA1_GAL	CMC-like13|EC10_endo	1	0
GALR2_GAL	CMC-like13|EC10_endo	1	0
GALR3_GAL	CMC-like13|EC10_endo	1	0
PVR_CD96	CMC-like13|EC10_endo	1	-5.87832144341175
PVR_CD226	CMC-like13|EC10_endo	1	-5.87832144341175
PVR_TIGIT	CMC-like13|EC10_endo	1	0
PVR_NECTIN3	CMC-like13|EC10_endo	1	-4.608232280044
CADM3_NECTIN3	CMC-like13|EC10_endo	1	-5.01158797427521
CADM1_NECTIN3	CMC-like13|EC10_endo	1	-2.1456053222469
NECTIN1_NECTIN3	CMC-like13|EC10_endo	1	-4.265344566521
TIGIT_NECTIN3	CMC-like13|EC10_endo	1	-4.92139016530363
NECTIN2_NECTIN3	CMC-like13|EC10_endo	1	-3.44222232860507
GALR2_GALP	CMC-like13|EC10_endo	1	0
GALR3_GALP	CMC-like13|EC10_endo	1	0
GALR1_GALP	CMC-like13|EC10_endo	1	0
CADM3_CADM1	CMC-like13|EC10_endo	1	-5.265344566521
CADM1_CADM1	CMC-like13|EC10_endo	1	-2.17136841831198
CRTAM_CADM1	CMC-like13|EC10_endo	1	0
CADM3_CADM4	CMC-like13|EC10_endo	1	-7.96578428466209
CADM3_EPB41L1	CMC-like13|EC10_endo	1	-6.265344566521
NECTIN1_CADM3	CMC-like13|EC10_endo	1	-5.32192809488736
NECTIN1_NECTIN4	CMC-like13|EC10_endo	1	0
TIGIT_NECTIN2	CMC-like13|EC10_endo	1	-2.31473259348316
CD226_NECTIN2	CMC-like13|EC10_endo	1	-2.23786383009889
CDH1_KLRG1	CMC-like13|EC10_endo	1	-6.79585928321977
FGF2_CD44	CMC-like13|EC10_endo	1	-5.15842936260448
SPP1_CD44	CMC-like13|EC10_endo	1	0
LGALS9_CD44	CMC-like13|EC10_endo	1	0
HGF_CD44	CMC-like13|EC10_endo	1	-3.81603716515741
FGF2_FGFR4	CMC-like13|EC10_endo	1	0
FGF1_FGFR4	CMC-like13|EC10_endo	1	0
TNFRSF10A_FGFR4	CMC-like13|EC10_endo	1	0
FGF17_FGFR4	CMC-like13|EC10_endo	1	0
FGF18_FGFR4	CMC-like13|EC10_endo	1	0
FGF19_FGFR4	CMC-like13|EC10_endo	1	0
FGF6_FGFR4	CMC-like13|EC10_endo	1	0
FGF5_FGFR4	CMC-like13|EC10_endo	1	0
FGF7_FGFR4	CMC-like13|EC10_endo	1	0
FGF2_FGFR1	CMC-like13|EC10_endo	1	-3.32192809488736
FGF1_FGFR1	CMC-like13|EC10_endo	1e-05	-1.41888982477445
FGF17_FGFR1	CMC-like13|EC10_endo	1	0
FGF18_FGFR1	CMC-like13|EC10_endo	1	-3.32192809488736
FGF19_FGFR1	CMC-like13|EC10_endo	1	0
FGF6_FGFR1	CMC-like13|EC10_endo	1	-3.62593428177746
FGF10_FGFR1	CMC-like13|EC10_endo	1	-3.49005085369569
FGF2_FGFR2	CMC-like13|EC10_endo	1	-5.44222232860507
FGF1_FGFR2	CMC-like13|EC10_endo	1	-1.75146516386132
CD44_FGFR2	CMC-like13|EC10_endo	1	-3.32192809488736
FGF17_FGFR2	CMC-like13|EC10_endo	1	0
FGF18_FGFR2	CMC-like13|EC10_endo	1	-5.44222232860507
FGF6_FGFR2	CMC-like13|EC10_endo	1	-7.64385618977472
FGF5_FGFR2	CMC-like13|EC10_endo	1	-7.38082178394093
FGF7_FGFR2	CMC-like13|EC10_endo	1	-3.98850436116217
FGF10_FGFR2	CMC-like13|EC10_endo	1	-6.265344566521
TIMP1_FGFR2	CMC-like13|EC10_endo	1	-3.12029423371771
TFF1_FGFR2	CMC-like13|EC10_endo	1	0
ROS1_FGFR2	CMC-like13|EC10_endo	1	-7.64385618977472
FGFR1_FGFR2	CMC-like13|EC10_endo	1	-2.96578428466209
FGF2_FGFR3	CMC-like13|EC10_endo	1	-4.15842936260448
FGF1_FGFR3	CMC-like13|EC10_endo	1	-1.59946207041627
FGF17_FGFR3	CMC-like13|EC10_endo	1	0
FGF18_FGFR3	CMC-like13|EC10_endo	1	-4.15842936260448
FGF6_FGFR3	CMC-like13|EC10_endo	1	-4.75633091903314
FGF5_FGFR3	CMC-like13|EC10_endo	1	-4.7178567712185
FGF7_FGFR3	CMC-like13|EC10_endo	1	-3.38082178394093
FGFR2_FGFR3	CMC-like13|EC10_endo	1	-4.57346686188333
FGF2_FGFRL1	CMC-like13|EC10_endo	1	-5.64385618977472
SPP1_CCR8	CMC-like13|EC10_endo	1	0
CCL4_CCR8	CMC-like13|EC10_endo	1	0
CCL16_CCR8	CMC-like13|EC10_endo	1	0
CCL1_CCR8	CMC-like13|EC10_endo	1	0
SPP1_PTGER4	CMC-like13|EC10_endo	1	0
FGF1_TGFBR3	CMC-like13|EC10_endo	1e-05	-1.04097178105631
TGFB1_TGFBR3	CMC-like13|EC10_endo	1e-05	-1.94341647163363
INHA_TGFBR3	CMC-like13|EC10_endo	1	-2.35845397091248
TGFB3_TGFBR3	CMC-like13|EC10_endo	1e-05	-1.88896868761126
TGFB2_TGFBR3	CMC-like13|EC10_endo	1	-2.2446850959549
FCER2_CR2	CMC-like13|EC10_endo	1	0
L1CAM_L1CAM	CMC-like13|EC10_endo	1	0
JAM2_JAM3	CMC-like13|EC10_endo	1	-3.68038206579984
JAM3_JAM3	CMC-like13|EC10_endo	1	-2.68965987938785
FFAR2_BMP10	CMC-like13|EC10_endo	1	0
FFAR2_FAM3C	CMC-like13|EC10_endo	1	0
HLA-C_FAM3C	CMC-like13|EC10_endo	1	-2.84684321193858
GPR42_FAM3C	CMC-like13|EC10_endo	1	-4.29335894269059
LAMP1_FAM3C	CMC-like13|EC10_endo	1	-3.53951952995999
GLRA2_FAM3C	CMC-like13|EC10_endo	1	-4.18442457113743
KIR2DL3_FAM3C	CMC-like13|EC10_endo	1	0
CXADR_FAM3C	CMC-like13|EC10_endo	1	-3.27928375747887
PDCD1_FAM3C	CMC-like13|EC10_endo	1	0
ADGRG5_FAM3C	CMC-like13|EC10_endo	1	-4.265344566521
FFAR2_CCL4L2	CMC-like13|EC10_endo	1	0
GPR42_CCL4L2	CMC-like13|EC10_endo	1	0
PGRMC2_CCL4L2	CMC-like13|EC10_endo	1	0
FFAR2_TNF	CMC-like13|EC10_endo	1	0
HLA-C_KIR2DL3	CMC-like13|EC10_endo	1	0
BMP10_KIR2DL3	CMC-like13|EC10_endo	1	0
GAST_KIR2DL3	CMC-like13|EC10_endo	1	0
HLA-C_KIR2DL1	CMC-like13|EC10_endo	1	0
GPR42_ADIPOQ	CMC-like13|EC10_endo	1	-8.96578428466209
ASGR2_ADIPOQ	CMC-like13|EC10_endo	1	0
CNR2_ADIPOQ	CMC-like13|EC10_endo	1	-7.38082178394093
LAMP1_VSTM1	CMC-like13|EC10_endo	1	-4.75633091903314
KIR2DL3_CXCL9	CMC-like13|EC10_endo	1	0
CXCR3_CXCL9	CMC-like13|EC10_endo	1	0
DPP4_CXCL9	CMC-like13|EC10_endo	1	0
FCGR2A_CXCL9	CMC-like13|EC10_endo	1	0
PDCD1_CD274	CMC-like13|EC10_endo	1	0
CD80_CD274	CMC-like13|EC10_endo	1	0
PDCD1_PDCD1LG2	CMC-like13|EC10_endo	1	0
EGFR_CNTF	CMC-like13|EC10_endo	1	0
EGFR_NRG1	CMC-like13|EC10_endo	1e-05	-1.1456053222469
HLA-DPB1_NRG1	CMC-like13|EC10_endo	1	-1.68501351453148
ADGRL1_NRG1	CMC-like13|EC10_endo	1	-1.62593428177746
EGF_NRG1	CMC-like13|EC10_endo	1	-1.48600402063299
ERBB3_NRG1	CMC-like13|EC10_endo	1	-1.7178567712185
EGFR_EGF	CMC-like13|EC10_endo	1	-2.68965987938785
EGFR_TGFA	CMC-like13|EC10_endo	1	-2.68965987938785
EGFR_TGFB1	CMC-like13|EC10_endo	1e-05	-1.99424073071132
EGFR_MIF	CMC-like13|EC10_endo	1	-2.19759995988516
CD74_MIF	CMC-like13|EC10_endo	1	-3.75633091903314
EGFR_AREG	CMC-like13|EC10_endo	1	-2.68965987938785
ICAM1_AREG	CMC-like13|EC10_endo	1	0
EGFR_GRN	CMC-like13|EC10_endo	1e-05	-2.07096652135414
TNFRSF1A_GRN	CMC-like13|EC10_endo	1	-3.0350469470992
NTRK1_GRN	CMC-like13|EC10_endo	1	-3.44222232860507
TNFRSF1B_GRN	CMC-like13|EC10_endo	1	-3.13289427049735
EGFR_BTC	CMC-like13|EC10_endo	1	0
ERBB3_BTC	CMC-like13|EC10_endo	1	0
EGFR_COPA	CMC-like13|EC10_endo	1e-05	-1.89969509420431
CD74_COPA	CMC-like13|EC10_endo	1	-3.01158797427521
NTRK1_COPA	CMC-like13|EC10_endo	1	-3.0350469470992
EGFR_EPGN	CMC-like13|EC10_endo	1	0
EGFR_HBEGF	CMC-like13|EC10_endo	1	-2.68038206579984
CD44_HBEGF	CMC-like13|EC10_endo	1	-3.32192809488736
ERBB4_HBEGF	CMC-like13|EC10_endo	1	-0.249822294406943
HLA-DPB1_TNFSF13B	CMC-like13|EC10_endo	1	-5.44222232860507
TNFRSF13B_TNFSF13B	CMC-like13|EC10_endo	1	-6.15842936260448
TFRC_TNFSF13B	CMC-like13|EC10_endo	1	-3.81603716515741
CD40_TNFSF13B	CMC-like13|EC10_endo	1	-5.10780328953452
TNFRSF17_TNFSF13B	CMC-like13|EC10_endo	1	0
TNFRSF13C_TNFSF13B	CMC-like13|EC10_endo	1	-6.265344566521
CD74_APP	CMC-like13|EC10_endo	1	-1.9105018491609
ICAM1_SPN	CMC-like13|EC10_endo	1	0
ICAM1_ITGAL	CMC-like13|EC10_endo	1	0
TNFRSF1A_FASLG	CMC-like13|EC10_endo	1	0
TNFRSF10B_FASLG	CMC-like13|EC10_endo	1	0
FAS_FASLG	CMC-like13|EC10_endo	1	0
NTRK1_NTF3	CMC-like13|EC10_endo	1	0
NGFR_NTF3	CMC-like13|EC10_endo	1	0
NTRK1_GPI	CMC-like13|EC10_endo	1	-3.83650126771712
NTRK1_NAMPT	CMC-like13|EC10_endo	1	-1.81096617560998
ADORA2A_NAMPT	CMC-like13|EC10_endo	1	0
NTRK1_AIMP1	CMC-like13|EC10_endo	1	-4.38082178394093
CD44_SELE	CMC-like13|EC10_endo	1	-3.12029423371771
CEACAM1_SELE	CMC-like13|EC10_endo	1	-4.92139016530363
ERBB4_NRG4	CMC-like13|EC10_endo	1	-0.232768962976124
KLRF2_CLEC2A	CMC-like13|EC10_endo	1	0
NRP1_VEGFA	CMC-like13|EC10_endo	1	0.121678556588252
NRP2_VEGFA	CMC-like13|EC10_endo	1	-4.79585928321977
NRP1_PGF	CMC-like13|EC10_endo	1	0.094911647025467
NRP2_PGF	CMC-like13|EC10_endo	1	-5.96578428466209
FLT1_PGF	CMC-like13|EC10_endo	1	-1.76611193982572
NRP1_VEGFB	CMC-like13|EC10_endo	1	0.126972856257766
FLT1_VEGFB	CMC-like13|EC10_endo	1	-1.65290132937773
ADRB2_VEGFB	CMC-like13|EC10_endo	1	-4.75633091903314
NRP1_SEMA3A	CMC-like13|EC10_endo	1e-05	0.253384235800074
NRP2_SEMA3F	CMC-like13|EC10_endo	1	-5.01158797427521
NRP2_SEMA3C	CMC-like13|EC10_endo	1	-5.7178567712185
HLA-A_KIR3DL1	CMC-like13|EC10_endo	1	0
BMP10_KIR3DL1	CMC-like13|EC10_endo	1	0
HLA-F_KIR3DL1	CMC-like13|EC10_endo	1	0
BMP10_VSIR	CMC-like13|EC10_endo	1	0
CCL4L2_VSIR	CMC-like13|EC10_endo	1	0
TNF_VSIR	CMC-like13|EC10_endo	1	0
HLA-F_KIR3DL2	CMC-like13|EC10_endo	1	0
HLA-B_KIR3DL2	CMC-like13|EC10_endo	1	0
HLA-F_LILRB2	CMC-like13|EC10_endo	1	0
CD1D_LILRB2	CMC-like13|EC10_endo	1	0
HLA-G_LILRB2	CMC-like13|EC10_endo	1	0
HLA-F_LILRB1	CMC-like13|EC10_endo	1	-4.64385618977472
HLA-G_LILRB1	CMC-like13|EC10_endo	1	0
GAST_CCKBR	CMC-like13|EC10_endo	1	0
CCK_CCKBR	CMC-like13|EC10_endo	1	0
CCL4_CCR5	CMC-like13|EC10_endo	1	0
CCL3_CCR5	CMC-like13|EC10_endo	1	0
CCL5_CCR5	CMC-like13|EC10_endo	1	0
CCL4_SLC7A1	CMC-like13|EC10_endo	1	-5.7178567712185
CSF1_SLC7A1	CMC-like13|EC10_endo	1	-4.50635266602479
CCL4_CNR2	CMC-like13|EC10_endo	1	-7.64385618977472
CCL4_GPRC5D	CMC-like13|EC10_endo	1	0
CCL3_IDE	CMC-like13|EC10_endo	1	0
IAPP_IDE	CMC-like13|EC10_endo	1	0
IGF1_IGF1R	CMC-like13|EC10_endo	1	-3.1456053222469
BDNF_NTRK2	CMC-like13|EC10_endo	1	-4.05889368905357
NTF3_NTRK2	CMC-like13|EC10_endo	1	-5.10780328953452
BDNF_SORT1	CMC-like13|EC10_endo	1	-3.81603716515741
GRN_SORT1	CMC-like13|EC10_endo	1	-4.79585928321977
COPA_SORT1	CMC-like13|EC10_endo	1	-2.38835545662634
BDNF_F11R	CMC-like13|EC10_endo	1	-3.15842936260448
ADIPOQ_CD200R1	CMC-like13|EC10_endo	1	-8.96578428466209
CD200_CD200R1	CMC-like13|EC10_endo	1	0
ADIPOQ_PROKR2	CMC-like13|EC10_endo	1	0
PROK1_PROKR2	CMC-like13|EC10_endo	1	0
ADIPOQ_CLEC2D	CMC-like13|EC10_endo	1	-5.38082178394093
KLRB1_CLEC2D	CMC-like13|EC10_endo	1	-5.265344566521
FAM3C_CLEC2D	CMC-like13|EC10_endo	1	-3.87832144341175
CCL4L2_GPR151	CMC-like13|EC10_endo	1	0
GAL_GPR151	CMC-like13|EC10_endo	1	0
TNF_DAG1	CMC-like13|EC10_endo	1	0
LGALS9_DAG1	CMC-like13|EC10_endo	1	0
TNF_NOTCH1	CMC-like13|EC10_endo	1	0
DLL1_NOTCH1	CMC-like13|EC10_endo	1	-3.50635266602479
TNF_SEMA4C	CMC-like13|EC10_endo	1	0
PLXNB2_SEMA4C	CMC-like13|EC10_endo	1	-4.75633091903314
TNF_FLT4	CMC-like13|EC10_endo	1	0
VEGFD_FLT4	CMC-like13|EC10_endo	1	-4.68038206579984
TNF_ICOS	CMC-like13|EC10_endo	1	0
ICOSLG_ICOS	CMC-like13|EC10_endo	1	0
TNF_TNFRSF1A	CMC-like13|EC10_endo	1	0
LTA_TNFRSF1A	CMC-like13|EC10_endo	1	0
TNFSF13_TNFRSF1A	CMC-like13|EC10_endo	1	0
TNF_FAS	CMC-like13|EC10_endo	1	0
TNFSF13_FAS	CMC-like13|EC10_endo	1	0
TNF_TNFRSF1B	CMC-like13|EC10_endo	1	0
LTA_TNFRSF1B	CMC-like13|EC10_endo	1	0
TNF_RIPK1	CMC-like13|EC10_endo	1	0
LTA_RIPK1	CMC-like13|EC10_endo	1	0
TNFSF10_RIPK1	CMC-like13|EC10_endo	1	-4.15842936260448
TNF_PTPRS	CMC-like13|EC10_endo	1	0
PTN_PTPRS	CMC-like13|EC10_endo	1	-3.7178567712185
TNF_CELSR2	CMC-like13|EC10_endo	1	0
CCK_CCKAR	CMC-like13|EC10_endo	1	0
CXCR3_CCL19	CMC-like13|EC10_endo	1	0
CCRL2_CCL19	CMC-like13|EC10_endo	1	-8.96578428466209
CCR7_CCL19	CMC-like13|EC10_endo	1	0
CXCR3_CCL20	CMC-like13|EC10_endo	1	0
CCR6_CCL20	CMC-like13|EC10_endo	1	0
DPP4_CCL11	CMC-like13|EC10_endo	1	-4.47393118833241
ACKR2_CCL11	CMC-like13|EC10_endo	1	0
CCR2_CCL11	CMC-like13|EC10_endo	1	0
DPP4_CXCL12	CMC-like13|EC10_endo	1	-4.15842936260448
ACKR3_CXCL12	CMC-like13|EC10_endo	1	-4.68038206579984
TNFRSF13B_TNFSF13	CMC-like13|EC10_endo	1	0
TNFRSF13B_CD70	CMC-like13|EC10_endo	1	-7.96578428466209
CD27_CD70	CMC-like13|EC10_endo	1	-7.64385618977472
CD40_CD40LG	CMC-like13|EC10_endo	1	0
CD40_INSL3	CMC-like13|EC10_endo	1	0
HLA-DRB1_OGN	CMC-like13|EC10_endo	1	-6.64385618977472
NGFR_BDNF	CMC-like13|EC10_endo	1	0
NCAM1_BDNF	CMC-like13|EC10_endo	1	0
NCAM1_GDNF	CMC-like13|EC10_endo	1	0
NOTCH2_IL24	CMC-like13|EC10_endo	1	0
NOTCH2_DLL4	CMC-like13|EC10_endo	1	-3.79585928321977
NOTCH1_DLL4	CMC-like13|EC10_endo	1	-4.08314123530025
NOTCH4_DLL4	CMC-like13|EC10_endo	1	-4.96578428466209
NOTCH2_DLL3	CMC-like13|EC10_endo	1	-4.50635266602479
NOTCH1_DLL3	CMC-like13|EC10_endo	1	-5.01158797427521
NOTCH4_DLL3	CMC-like13|EC10_endo	1	-7.96578428466209
NOTCH2_JAG2	CMC-like13|EC10_endo	1	-4.44222232860507
NOTCH1_JAG2	CMC-like13|EC10_endo	1	-4.92139016530363
NOTCH4_JAG2	CMC-like13|EC10_endo	1	-7.38082178394093
NOTCH3_JAG2	CMC-like13|EC10_endo	1	-1.92686529536978
NOTCH1_WNT4	CMC-like13|EC10_endo	1	0
FZD6_WNT4	CMC-like13|EC10_endo	1	0
NOTCH1_JAG1	CMC-like13|EC10_endo	1	-3.59074485331516
CD46_JAG1	CMC-like13|EC10_endo	1	-2.11403524324603
NOTCH1_NOV	CMC-like13|EC10_endo	1	-4.38082178394093
NOTCH1_DLK1	CMC-like13|EC10_endo	1	0
FZD9_WNT7A	CMC-like13|EC10_endo	1	0
FZD9_WNT2	CMC-like13|EC10_endo	1	0
CCL24_CCR2	CMC-like13|EC10_endo	1	0
CCL16_CCR2	CMC-like13|EC10_endo	1	0
CCL2_CCR2	CMC-like13|EC10_endo	1	0
CCL24_CCR3	CMC-like13|EC10_endo	1	0
CCL3_CCR3	CMC-like13|EC10_endo	1	0
CCL5_CCR3	CMC-like13|EC10_endo	1	0
CCL3L1_CCR3	CMC-like13|EC10_endo	1	0
CCL11_CCR3	CMC-like13|EC10_endo	1	-8.96578428466209
CCL16_CCR1	CMC-like13|EC10_endo	1	0
CCL3_CCR1	CMC-like13|EC10_endo	1	0
CCL5_CCR1	CMC-like13|EC10_endo	1	0
CCL3L1_CCR1	CMC-like13|EC10_endo	1	0
CCL16_HRH4	CMC-like13|EC10_endo	1	0
CCL2_ACKR1	CMC-like13|EC10_endo	1	-4.10780328953452
CCL5_ACKR1	CMC-like13|EC10_endo	1	0
PF4_ACKR1	CMC-like13|EC10_endo	1	0
CXCL1_ACKR1	CMC-like13|EC10_endo	1	-6.15842936260448
CXCL8_ACKR1	CMC-like13|EC10_endo	1	0
CXCL5_ACKR1	CMC-like13|EC10_endo	1	0
CCL8_ACKR1	CMC-like13|EC10_endo	1	0
CCL7_ACKR1	CMC-like13|EC10_endo	1	0
CCL2_CCR10	CMC-like13|EC10_endo	1	-4.35107444054688
CCL5_ACKR4	CMC-like13|EC10_endo	1	0
CCL11_ACKR4	CMC-like13|EC10_endo	1	-4.10780328953452
CCL21_ACKR4	CMC-like13|EC10_endo	1	-3.30757280191029
CCL25_ACKR4	CMC-like13|EC10_endo	1	0
CXCL13_ACKR4	CMC-like13|EC10_endo	1	-4.05889368905357
CCL19_ACKR4	CMC-like13|EC10_endo	1	0
CCL5_CCR4	CMC-like13|EC10_endo	1	0
CCL22_CCR4	CMC-like13|EC10_endo	1	0
CCL3L1_DPP4	CMC-like13|EC10_endo	1	0
CCL22_DPP4	CMC-like13|EC10_endo	1	0
CXCL11_DPP4	CMC-like13|EC10_endo	1	0
VIP_DPP4	CMC-like13|EC10_endo	1	0
CXCL10_DPP4	CMC-like13|EC10_endo	1	0
GIP_DPP4	CMC-like13|EC10_endo	1	0
PYY_DPP4	CMC-like13|EC10_endo	1	-8.96578428466209
NPPB_DPP4	CMC-like13|EC10_endo	1	-2.85725982788392
ADCYAP1_DPP4	CMC-like13|EC10_endo	1	0
CXCL2_DPP4	CMC-like13|EC10_endo	1	-6.265344566521
PF4_CXCR3	CMC-like13|EC10_endo	1	0
CXCL11_CXCR3	CMC-like13|EC10_endo	1	0
CXCL10_CXCR3	CMC-like13|EC10_endo	1	0
CXCL12_CXCR3	CMC-like13|EC10_endo	1	0
CXCL1_CXCR1	CMC-like13|EC10_endo	1	0
CXCL8_CXCR1	CMC-like13|EC10_endo	1	0
CXCL2_CXCR1	CMC-like13|EC10_endo	1	0
PPBP_CXCR1	CMC-like13|EC10_endo	1	0
CXCL3_CXCR1	CMC-like13|EC10_endo	1	0
CXCL1_CXCR2	CMC-like13|EC10_endo	1	0
CXCL8_CXCR2	CMC-like13|EC10_endo	1	0
CXCL2_CXCR2	CMC-like13|EC10_endo	1	0
PPBP_CXCR2	CMC-like13|EC10_endo	1	0
CXCL3_CXCR2	CMC-like13|EC10_endo	1	0
IAPP_CALCR	CMC-like13|EC10_endo	1	0
CALCA_CALCR	CMC-like13|EC10_endo	1	0
CALCA_CALCR	CMC-like13|EC10_endo	1	0
CALCB_CALCR	CMC-like13|EC10_endo	1	-7.64385618977472
CCL21_CCR7	CMC-like13|EC10_endo	1	0
CCL25_CCR9	CMC-like13|EC10_endo	1	0
CXCL13_CXCR5	CMC-like13|EC10_endo	1	0
CXCL11_ACKR3	CMC-like13|EC10_endo	1	0
VIP_AVPR1A	CMC-like13|EC10_endo	1	0
AVP_AVPR1A	CMC-like13|EC10_endo	1	0
VIP_VIPR1	CMC-like13|EC10_endo	1	0
ADCYAP1_VIPR1	CMC-like13|EC10_endo	1	0
GHRH_VIPR1	CMC-like13|EC10_endo	1	0
SCT_VIPR1	CMC-like13|EC10_endo	1	0
VIP_VIPR2	CMC-like13|EC10_endo	1	0
ADCYAP1_VIPR2	CMC-like13|EC10_endo	1	0
PYY_NPY5R	CMC-like13|EC10_endo	1	-7.64385618977472
PYY_NPY1R	CMC-like13|EC10_endo	1	-5.50635266602479
NPPB_NPR3	CMC-like13|EC10_endo	1	-0.788364746672851
NPPA_NPR3	CMC-like13|EC10_endo	1	-0.496142467422571
NPPB_NPR2	CMC-like13|EC10_endo	1	-2.82623293226329
NPPA_NPR2	CMC-like13|EC10_endo	1	-1.88363524330822
ADCYAP1_SCTR	CMC-like13|EC10_endo	1	0
SCT_SCTR	CMC-like13|EC10_endo	1	0
ADCYAP1_ADCYAP1R1	CMC-like13|EC10_endo	1	0
LGALS9_MET	CMC-like13|EC10_endo	1	0
LGALS9_LRP1	CMC-like13|EC10_endo	1	0
PDGFB_LRP1	CMC-like13|EC10_endo	1	-5.44222232860507
MDK_LRP1	CMC-like13|EC10_endo	1	-5.64385618977472
WNT3A_LRP1	CMC-like13|EC10_endo	1	0
LGALS9_CD47	CMC-like13|EC10_endo	1	0
SIRPA_CD47	CMC-like13|EC10_endo	1	-3.39592867633114
LGALS9_PTPRK	CMC-like13|EC10_endo	1	0
BMP7_PTPRK	CMC-like13|EC10_endo	1	-2.94341647163363
WNT5A_PTPRK	CMC-like13|EC10_endo	1	-2.95455702923883
LGALS9_SLC1A5	CMC-like13|EC10_endo	1	0
LGALS9_COLEC12	CMC-like13|EC10_endo	1	0
LGALS9_HAVCR2	CMC-like13|EC10_endo	1	0
LGALS9_SORL1	CMC-like13|EC10_endo	1	0
MDK_SORL1	CMC-like13|EC10_endo	1	-6.79585928321977
WISP3_SORL1	CMC-like13|EC10_endo	1	-6.96578428466209
LGALS9_MRC2	CMC-like13|EC10_endo	1	0
CER1_MRC2	CMC-like13|EC10_endo	1	0
PDGFB_PDGFRB	CMC-like13|EC10_endo	1	-5.44222232860507
PDGFB_PDGFRA	CMC-like13|EC10_endo	1	-6.50635266602479
PDGFA_PDGFRA	CMC-like13|EC10_endo	1	-4.79585928321977
PDGFB_ADGRV1	CMC-like13|EC10_endo	1	-6.05889368905357
XCL1_ADGRV1	CMC-like13|EC10_endo	1	0
IFNE_ADGRV1	CMC-like13|EC10_endo	1	0
MDK_PTPRZ1	CMC-like13|EC10_endo	1	-7.96578428466209
PTN_PTPRZ1	CMC-like13|EC10_endo	1	-5.32192809488736
MDK_ALK	CMC-like13|EC10_endo	1	-6.38082178394093
PTN_ALK	CMC-like13|EC10_endo	1	-4.92139016530363
WNT3A_FZD8	CMC-like13|EC10_endo	1	0
WNT4_FZD8	CMC-like13|EC10_endo	1	0
WNT3A_FZD1	CMC-like13|EC10_endo	1	0
WNT5A_FZD1	CMC-like13|EC10_endo	1	-7.38082178394093
WNT4_FZD1	CMC-like13|EC10_endo	1	0
WNT2_FZD1	CMC-like13|EC10_endo	1	0
WNT3_FZD1	CMC-like13|EC10_endo	1	-7.38082178394093
WNT7B_FZD1	CMC-like13|EC10_endo	1	0
WNT3A_FZD2	CMC-like13|EC10_endo	1	0
WNT5A_FZD2	CMC-like13|EC10_endo	1	0
WNT2_FZD2	CMC-like13|EC10_endo	1	0
BMP7_SLAMF1	CMC-like13|EC10_endo	1	-7.38082178394093
WNT5A_FZD5	CMC-like13|EC10_endo	1	-7.64385618977472
WNT7A_FZD5	CMC-like13|EC10_endo	1	0
WNT5A_EPHA7	CMC-like13|EC10_endo	1	-7.38082178394093
EFNA2_EPHA7	CMC-like13|EC10_endo	1	-7.64385618977472
EFNA1_EPHA7	CMC-like13|EC10_endo	1	-5.87832144341175
EFNA3_EPHA7	CMC-like13|EC10_endo	1	0
EFNA4_EPHA7	CMC-like13|EC10_endo	1	0
EFNA5_EPHA7	CMC-like13|EC10_endo	1	-0.601649629654035
WNT5A_ANTXR1	CMC-like13|EC10_endo	1	-6.50635266602479
GDF11_ANTXR1	CMC-like13|EC10_endo	1	-4.96578428466209
WNT5A_ROR2	CMC-like13|EC10_endo	1	-6.265344566521
WNT5A_FZD3	CMC-like13|EC10_endo	1	-6.96578428466209
WNT2_FZD3	CMC-like13|EC10_endo	1	0
WNT5A_ROR1	CMC-like13|EC10_endo	1	-5.38082178394093
TNFRSF10A_TNFSF10	CMC-like13|EC10_endo	1	-2.61705613043101
TNFRSF11B_TNFSF10	CMC-like13|EC10_endo	1	-2.59946207041627
TNFRSF10B_TNFSF10	CMC-like13|EC10_endo	1	-2.45008444637804
TNFRSF10C_TNFSF10	CMC-like13|EC10_endo	1	0
TFF1_FCRL4	CMC-like13|EC10_endo	1	0
FGFR1_FGF5	CMC-like13|EC10_endo	1	0
FGFR1_NCAM1	CMC-like13|EC10_endo	1	-2.88896868761126
FGFR1_FGF7	CMC-like13|EC10_endo	1	-2.89969509420431
FGFR1_FGF9	CMC-like13|EC10_endo	1	-3
FGFR2_FGF9	CMC-like13|EC10_endo	1	-7.38082178394093
FGFR4_FGF9	CMC-like13|EC10_endo	1	0
FGFR3_FGF9	CMC-like13|EC10_endo	1	-8.96578428466209
FGFR1_FGF23	CMC-like13|EC10_endo	1	-2.93236128312464
FGFR2_FGF23	CMC-like13|EC10_endo	1	-6.38082178394093
FGFR3_FGF23	CMC-like13|EC10_endo	1	-6.96578428466209
FGFR1_KL	CMC-like13|EC10_endo	1	-2.94341647163363
FGFR2_EPHA4	CMC-like13|EC10_endo	1	-2.66200353648498
EFNA2_EPHA4	CMC-like13|EC10_endo	1	-2.68965987938785
EFNA1_EPHA4	CMC-like13|EC10_endo	1	-2.59074485331516
EFNA3_EPHA4	CMC-like13|EC10_endo	1	0
EFNA4_EPHA4	CMC-like13|EC10_endo	1	0
EFNA5_EPHA4	CMC-like13|EC10_endo	1e-05	-0.307572801910292
EFNB2_EPHA4	CMC-like13|EC10_endo	1	-2.65290132937773
FGFR4_EPHA4	CMC-like13|EC10_endo	1	0
FGFR3_EPHA4	CMC-like13|EC10_endo	1	-2.70839644196944
FGFR2_CD83	CMC-like13|EC10_endo	1	-7.38082178394093
FGFR2_NECTIN1	CMC-like13|EC10_endo	1	-6.64385618977472
FGFR3_NECTIN1	CMC-like13|EC10_endo	1	-7.64385618977472
CD96_NECTIN1	CMC-like13|EC10_endo	1	-6.96578428466209
FGFR2_PTPRR	CMC-like13|EC10_endo	1	-4.50635266602479
FGFR4_PTPRR	CMC-like13|EC10_endo	1	0
FGFR2_XPR1	CMC-like13|EC10_endo	1	-3.59074485331516
WNT4_SMO	CMC-like13|EC10_endo	1	0
BMP2_SMO	CMC-like13|EC10_endo	1	-5.79585928321977
WNT2_FZD4	CMC-like13|EC10_endo	1	0
WNT7B_FZD4	CMC-like13|EC10_endo	1	0
WNT2B_FZD4	CMC-like13|EC10_endo	1	-3.79585928321977
WNT7B_FZD10	CMC-like13|EC10_endo	1	0
DLL1_NOTCH2	CMC-like13|EC10_endo	1	-4.96578428466209
JAG1_NOTCH2	CMC-like13|EC10_endo	1	-2.50635266602479
DLK1_NOTCH2	CMC-like13|EC10_endo	1	-5.7178567712185
DLL1_NOTCH4	CMC-like13|EC10_endo	1	-4.29335894269059
JAG1_NOTCH4	CMC-like13|EC10_endo	1	-2.35845397091248
DLK1_NOTCH4	CMC-like13|EC10_endo	1	-4.7178567712185
DLL1_NOTCH3	CMC-like13|EC10_endo	1	-5.57346686188333
JAG1_NOTCH3	CMC-like13|EC10_endo	1	-2.59946207041627
DLK1_NOTCH3	CMC-like13|EC10_endo	1	-6.96578428466209
SCGB3A1_NOTCH3	CMC-like13|EC10_endo	1	0
DLL4_NOTCH3	CMC-like13|EC10_endo	1	-6.50635266602479
DLL3_NOTCH3	CMC-like13|EC10_endo	1	0
PLXNB2_PTN	CMC-like13|EC10_endo	1	-5.265344566521
PLXNB2_SEMA4D	CMC-like13|EC10_endo	1	-4.35107444054688
PLXNB1_SEMA4D	CMC-like13|EC10_endo	1	-4.01158797427521
CD72_SEMA4D	CMC-like13|EC10_endo	1	-4.35107444054688
PLXNB2_SEMA4G	CMC-like13|EC10_endo	1	-6.265344566521
VEGFD_KDR	CMC-like13|EC10_endo	1	-3.94341647163363
VEGFA_KDR	CMC-like13|EC10_endo	1	-3.21089678249862
LTA_LTBR	CMC-like13|EC10_endo	1	0
TNFSF14_LTBR	CMC-like13|EC10_endo	1	0
LTA_TNFRSF14	CMC-like13|EC10_endo	1	0
TNFSF13_TNFRSF14	CMC-like13|EC10_endo	1	0
TNFSF14_TNFRSF14	CMC-like13|EC10_endo	1	0
CD160_TNFRSF14	CMC-like13|EC10_endo	1	-4.32192809488736
MIF_TNFRSF14	CMC-like13|EC10_endo	1	-4.29335894269059
BTLA_TNFRSF14	CMC-like13|EC10_endo	1	-4.38082178394093
TNFSF13_TNFRSF17	CMC-like13|EC10_endo	1	0
CD70_TNFRSF17	CMC-like13|EC10_endo	1	0
TNFSF10_TNFRSF10D	CMC-like13|EC10_endo	1	-3.55639334852439
MIF_TNFRSF10D	CMC-like13|EC10_endo	1	-3.55639334852439
WNT7A_LDLR	CMC-like13|EC10_endo	1	0
EFNA2_EPHA1	CMC-like13|EC10_endo	1	-8.38082178394093
EFNA1_EPHA1	CMC-like13|EC10_endo	1	-6.05889368905357
EFNA2_EPHA2	CMC-like13|EC10_endo	1	-5.50635266602479
EFNA1_EPHA2	CMC-like13|EC10_endo	1	-4.87832144341175
EFNA2_EPHA3	CMC-like13|EC10_endo	1	-7.38082178394093
EFNA1_EPHA3	CMC-like13|EC10_endo	1	-5.79585928321977
EFNA2_EPHA8	CMC-like13|EC10_endo	1	0
EFNA1_EPHA8	CMC-like13|EC10_endo	1	0
EFNA2_EPHA5	CMC-like13|EC10_endo	1	-6.05889368905357
EFNA1_EPHA5	CMC-like13|EC10_endo	1	-5.21089678249862
EFNA3_EPHA5	CMC-like13|EC10_endo	1	0
EFNA4_EPHA5	CMC-like13|EC10_endo	1	0
EFNA5_EPHA5	CMC-like13|EC10_endo	1	-0.579921884020626
TNFRSF11B_TNFSF11	CMC-like13|EC10_endo	1	-6.79585928321977
CORT_SSTR1	CMC-like13|EC10_endo	1	0
POMC_MC2R	CMC-like13|EC10_endo	1	0
POMC_MC1R	CMC-like13|EC10_endo	1	-6.38082178394093
LEFTY2_TDGF1	CMC-like13|EC10_endo	1	0
LEFTY1_TDGF1	CMC-like13|EC10_endo	1	0
SCGB3A1_MARCO	CMC-like13|EC10_endo	1	0
CXCR6_CXCL16	CMC-like13|EC10_endo	1	-7.38082178394093
ACKR2_CCL3	CMC-like13|EC10_endo	1	0
ACKR2_CCL4	CMC-like13|EC10_endo	1	0
ACKR2_CCL2	CMC-like13|EC10_endo	1	0
ACKR2_CCL5	CMC-like13|EC10_endo	1	0
GPR75_CCL5	CMC-like13|EC10_endo	1	0
ACKR2_CCL3L1	CMC-like13|EC10_endo	1	0
ACKR2_CCL8	CMC-like13|EC10_endo	1	0
CCR2_CCL8	CMC-like13|EC10_endo	1	0
CCR1_CCL8	CMC-like13|EC10_endo	1	0
CCR3_CCL8	CMC-like13|EC10_endo	1	0
CCR5_CCL8	CMC-like13|EC10_endo	1	0
ACKR2_CCL7	CMC-like13|EC10_endo	1	0
CCR2_CCL7	CMC-like13|EC10_endo	1	0
CCR1_CCL7	CMC-like13|EC10_endo	1	0
CCR3_CCL7	CMC-like13|EC10_endo	1	0
CCR5_CCL7	CMC-like13|EC10_endo	1	0
CCR10_CCL7	CMC-like13|EC10_endo	1	0
ACKR2_CCL14	CMC-like13|EC10_endo	1	0
CCR1_CCL14	CMC-like13|EC10_endo	1	0
CCR3_CCL14	CMC-like13|EC10_endo	1	0
ACKR2_CCL13	CMC-like13|EC10_endo	1	0
CCR2_CCL13	CMC-like13|EC10_endo	1	0
CCR1_CCL13	CMC-like13|EC10_endo	1	0
CCR3_CCL13	CMC-like13|EC10_endo	1	0
ACKR2_CCL28	CMC-like13|EC10_endo	1	0
CCR3_CCL28	CMC-like13|EC10_endo	1	0
CCR10_CCL28	CMC-like13|EC10_endo	1	-5.79585928321977
ACKR2_CCL27	CMC-like13|EC10_endo	1	0
CCR10_CCL27	CMC-like13|EC10_endo	1	0
CCR2_CCL26	CMC-like13|EC10_endo	1	0
CCR1_CCL26	CMC-like13|EC10_endo	1	0
CCR3_CCL26	CMC-like13|EC10_endo	1	0
CCR1_CCL23	CMC-like13|EC10_endo	1	0
IDE_CCL23	CMC-like13|EC10_endo	1	-3.47393118833241
CCR1_CCL18	CMC-like13|EC10_endo	1	0
CCR8_CCL18	CMC-like13|EC10_endo	1	0
CCR1_CCL15	CMC-like13|EC10_endo	1	0
CCR3_CCL15	CMC-like13|EC10_endo	1	0
PODXL_SELL	CMC-like13|EC10_endo	1	-4.79585928321977
CXCL12_CXCR4	CMC-like13|EC10_endo	1	-4.21089678249862
AVP_OXTR	CMC-like13|EC10_endo	1	0
OXT_OXTR	CMC-like13|EC10_endo	1	0
AVP_AVPR2	CMC-like13|EC10_endo	1	-6.15842936260448
GHRH_GHRHR	CMC-like13|EC10_endo	1	0
NPPA_NPR1	CMC-like13|EC10_endo	1	-1.54371951848927
NRG2_ERBB3	CMC-like13|EC10_endo	1	-3.41119543298445
NRG2_ERBB4	CMC-like13|EC10_endo	1	-3.12029423371771
EREG_ERBB4	CMC-like13|EC10_endo	1	-5.38082178394093
BTC_ERBB4	CMC-like13|EC10_endo	1	0
NRG3_ERBB4	CMC-like13|EC10_endo	1	-4.50635266602479
NRG1_ERBB4	CMC-like13|EC10_endo	1	-4.7178567712185
EREG_EGFR	CMC-like13|EC10_endo	1	-3.33642766458248
NRG1_LSR	CMC-like13|EC10_endo	1	-4.79585928321977
NRG1_NETO2	CMC-like13|EC10_endo	1	-5.79585928321977
NRG1_MS4A4A	CMC-like13|EC10_endo	1	-5.96578428466209
NRG1_LGR4	CMC-like13|EC10_endo	1	-4.35107444054688
RSPO4_LGR4	CMC-like13|EC10_endo	1	-4.79585928321977
RSPO1_LGR4	CMC-like13|EC10_endo	1	0
RSPO2_LGR4	CMC-like13|EC10_endo	1	-4.53951952995999
RSPO4_LGR6	CMC-like13|EC10_endo	1	-7.64385618977472
RSPO1_LGR6	CMC-like13|EC10_endo	1	0
RSPO2_LGR6	CMC-like13|EC10_endo	1	-6.38082178394093
RSPO3_LGR6	CMC-like13|EC10_endo	1	0
TNFSF11_TNFRSF11A	CMC-like13|EC10_endo	1	0
NCR3_BAG6	CMC-like13|EC10_endo	1	-5.15842936260448
NCR3_NCR3LG1	CMC-like13|EC10_endo	1	-8.96578428466209
PLD2_ARF1	CMC-like13|EC10_endo	1	-2.85725982788392
SEMA3E_PLXND1	CMC-like13|EC10_endo	1	-3.15842936260448
SEMA4A_PLXND1	CMC-like13|EC10_endo	1	-3.18442457113743
ANGPT2_TEK	CMC-like13|EC10_endo	1e-05	-1.16812275880833
EPHB6_EFNB2	CMC-like13|EC10_endo	1	-2.53115605702536
EPHB2_EFNB2	CMC-like13|EC10_endo	1	-2.53951952995999
EPHB6_EFNB1	CMC-like13|EC10_endo	1	-6.64385618977472
EPHB2_EFNB1	CMC-like13|EC10_endo	1	-6.79585928321977
EPHB3_EFNB1	CMC-like13|EC10_endo	1	0
EPHB4_EFNB1	CMC-like13|EC10_endo	1	-6.96578428466209
EPHB1_EFNB1	CMC-like13|EC10_endo	1	-3.33642766458248
EPHA4_EFNB1	CMC-like13|EC10_endo	1	-3.87832144341175
EPHB6_EFNB3	CMC-like13|EC10_endo	1	0
EPHB2_EFNB3	CMC-like13|EC10_endo	1	0
EPHB3_EFNB3	CMC-like13|EC10_endo	1	0
EPHB4_EFNB3	CMC-like13|EC10_endo	1	0
EPHB1_EFNB3	CMC-like13|EC10_endo	1	0
EPHA4_EFNB3	CMC-like13|EC10_endo	1	0
EFNB2_EPHB4	CMC-like13|EC10_endo	1	-3.87832144341175
EPHB2_EFNA5	CMC-like13|EC10_endo	1	-5.44222232860507
EPHA1_EFNA5	CMC-like13|EC10_endo	1	-5.64385618977472
EPHA2_EFNA5	CMC-like13|EC10_endo	1	-4.32192809488736
EPHA3_EFNA5	CMC-like13|EC10_endo	1	-2.13289427049735
EPHA8_EFNA5	CMC-like13|EC10_endo	1	0
EFNB2_EPHB3	CMC-like13|EC10_endo	1	0
EFNB2_EPHB1	CMC-like13|EC10_endo	1	-6.50635266602479
EPHA1_EFNA3	CMC-like13|EC10_endo	1	-7.96578428466209
EPHA2_EFNA3	CMC-like13|EC10_endo	1	-4.83650126771712
EPHA3_EFNA3	CMC-like13|EC10_endo	1	-2.23107466443625
EPHA8_EFNA3	CMC-like13|EC10_endo	1	0
EPHA1_EFNA4	CMC-like13|EC10_endo	1	-7.64385618977472
EPHA2_EFNA4	CMC-like13|EC10_endo	1	-4.83650126771712
EPHA3_EFNA4	CMC-like13|EC10_endo	1	-2.23107466443625
EPHA8_EFNA4	CMC-like13|EC10_endo	1	0
VGF_NTRK1	CMC-like13|EC10_endo	1	0
NGF_NTRK1	CMC-like13|EC10_endo	1	-1.15521264992094
NGF_NGFR	CMC-like13|EC10_endo	1	-1.15521264992094
TTR_NGFR	CMC-like13|EC10_endo	1	0
TTR_DDR1	CMC-like13|EC10_endo	1	0
TTR_AGER	CMC-like13|EC10_endo	1	0
GPR37_PSAP	CMC-like13|EC10_endo	1	0
GPR37L1_PSAP	CMC-like13|EC10_endo	1	-2.02914634565952
GRIN2D_IL16	CMC-like13|EC10_endo	1	-4.50635266602479
GRIN2A_IL16	CMC-like13|EC10_endo	1	-3.85725982788392
GRIN2B_IL16	CMC-like13|EC10_endo	1	-4.32192809488736
CSF1_SIRPA	CMC-like13|EC10_endo	1	-4.75633091903314
CSF1_CELSR3	CMC-like13|EC10_endo	1	0
FGFR4_SCGB3A1	CMC-like13|EC10_endo	1	0
CEACAM1_CD209	CMC-like13|EC10_endo	1	0
ICAM3_CD209	CMC-like13|EC10_endo	1	0
CEACAM1_CEACAM6	CMC-like13|EC10_endo	1	0
CEACAM5_CEACAM6	CMC-like13|EC10_endo	1	0
CEACAM8_CEACAM6	CMC-like13|EC10_endo	1	0
CEACAM6_CEACAM6	CMC-like13|EC10_endo	1	0
CEACAM1_CEACAM8	CMC-like13|EC10_endo	1	0
TBXA2R_GHRL	CMC-like13|EC10_endo	1	-7.38082178394093
PTGER3_GHRL	CMC-like13|EC10_endo	1	-5.32192809488736
PTGIR_GHRL	CMC-like13|EC10_endo	1	-5.05889368905357
GHRHR_GHRL	CMC-like13|EC10_endo	1	0
ACE2_GHRL	CMC-like13|EC10_endo	1	-3.49005085369569
TNFSF12_TNFRSF25	CMC-like13|EC10_endo	1	-8.96578428466209
TNFSF15_TNFRSF25	CMC-like13|EC10_endo	1	-8.96578428466209
TNFSF12_TNFRSF12A	CMC-like13|EC10_endo	1	-5.50635266602479
GNRH2_GNRHR	CMC-like13|EC10_endo	1	0
GNRH1_GNRHR	CMC-like13|EC10_endo	1	0
CD70_GPRC5B	CMC-like13|EC10_endo	1	-5.265344566521
HCRT_HCRTR1	CMC-like13|EC10_endo	1	0
HCRT_HCRTR2	CMC-like13|EC10_endo	1	0
VEGFA_FLT1	CMC-like13|EC10_endo	1	-0.691988685447822
VEGFA_EPHB2	CMC-like13|EC10_endo	1	-3.52284078881336
VEGFA_GRIN2B	CMC-like13|EC10_endo	1	-3.50635266602479
FZD6_WNT5A	CMC-like13|EC10_endo	1	-4.64385618977472
PLXNC1_SEMA7A	CMC-like13|EC10_endo	1	-4.83650126771712
FZD7_WNT3	CMC-like13|EC10_endo	1	-6.38082178394093
LRP5_FAM3B	CMC-like13|EC10_endo	1	0
LGR5_RSPO4	CMC-like13|EC10_endo	1	-8.96578428466209
LGR5_RSPO1	CMC-like13|EC10_endo	1	0
LGR5_RSPO2	CMC-like13|EC10_endo	1	-8.38082178394093
LGR5_RSPO3	CMC-like13|EC10_endo	1	-8.96578428466209
LGR4_RSPO3	CMC-like13|EC10_endo	1	-3.26534456652099
LRP6_CKLF	CMC-like13|EC10_endo	1	-3.21089678249862
NTF3_NTRK3	CMC-like13|EC10_endo	1	-5.05889368905357
GRN_CLEC4M	CMC-like13|EC10_endo	1	-5.79585928321977
ICAM3_CLEC4M	CMC-like13|EC10_endo	1	-7.96578428466209
COPA_P2RY6	CMC-like13|EC10_endo	1	-2.28630418515664
NAMPT_P2RY6	CMC-like13|EC10_endo	1	-2.51457317282976
PROK1_PROKR1	CMC-like13|EC10_endo	1	0
GAL_GALR1	CMC-like13|EC10_endo	1	0
C3_C3AR1	CMC-like13|EC10_endo	1	-5.87832144341175
ADORA2A_ENTPD1	CMC-like13|EC10_endo	1	0
ADORA3_ENTPD1	CMC-like13|EC10_endo	1	0
ADORA2B_ENTPD1	CMC-like13|EC10_endo	1	-2.10159814000781
ADORA1_ENTPD1	CMC-like13|EC10_endo	1	-2.16488438474178
AGT_AGTR1	CMC-like13|EC10_endo	1	-2.08314123530025
AGT_AGTR2	CMC-like13|EC10_endo	1	0
C5_C5AR1	CMC-like13|EC10_endo	1	-6.265344566521
C5_C5AR2	CMC-like13|EC10_endo	1	-6.05889368905357
KNG1_BDKRB1	CMC-like13|EC10_endo	1	-5.05889368905357
CGA_FSHR	CMC-like13|EC10_endo	1	0
GH1_PRLR	CMC-like13|EC10_endo	1	0
GH1_GHR	CMC-like13|EC10_endo	1	0
TG_ASGR1	CMC-like13|EC10_endo	1	-6.50635266602479
PTH_PTH2R	CMC-like13|EC10_endo	1	0
PTHLH_PTH2R	CMC-like13|EC10_endo	1	0
PTH_PTH1R	CMC-like13|EC10_endo	1	0
PTHLH_PTH1R	CMC-like13|EC10_endo	1	0
PTHLH_PRLHR	CMC-like13|EC10_endo	1	0
IL1B_ADRB2	CMC-like13|EC10_endo	1	-7.38082178394093
CD8A_CEACAM5	CMC-like13|EC10_endo	1	0
ANXA1_FPR1	CMC-like13|EC10_endo	1	-5.64385618977472
ANXA1_FPR3	CMC-like13|EC10_endo	1	0
ANXA1_FPR2	CMC-like13|EC10_endo	1	0
APP_FPR2	CMC-like13|EC10_endo	1	0
SAA1_FPR2	CMC-like13|EC10_endo	1	0
RLN2_RXFP2	CMC-like13|EC10_endo	1	0
RLN1_RXFP2	CMC-like13|EC10_endo	1	0
INSL3_RXFP2	CMC-like13|EC10_endo	1	0
RLN2_RXFP1	CMC-like13|EC10_endo	1	0
RLN1_RXFP1	CMC-like13|EC10_endo	1	0
INSL3_RXFP1	CMC-like13|EC10_endo	1	0
RLN3_RXFP1	CMC-like13|EC10_endo	1	0
RLN2_RXFP3	CMC-like13|EC10_endo	1	0
RLN3_RXFP3	CMC-like13|EC10_endo	1	0
CSF2_CSF1R	CMC-like13|EC10_endo	1	0
IL13_IL13RA2	CMC-like13|EC10_endo	1	0
TNFSF9_IL13RA2	CMC-like13|EC10_endo	1	0
NAMPT_IL13RA2	CMC-like13|EC10_endo	1	0
IL13_TMEM219	CMC-like13|EC10_endo	1	0
TNFSF9_TNFRSF9	CMC-like13|EC10_endo	1	0
TNFSF9_ADGRG5	CMC-like13|EC10_endo	1	0
IL6_HRH1	CMC-like13|EC10_endo	1	-5.01158797427521
CD2_CD58	CMC-like13|EC10_endo	1	0
CEACAM5_CEACAM1	CMC-like13|EC10_endo	1	0
CEACAM5_CD1D	CMC-like13|EC10_endo	1	0
CRH_CRHR2	CMC-like13|EC10_endo	1	0
UCN_CRHR2	CMC-like13|EC10_endo	1	-7.64385618977472
PROS1_AXL	CMC-like13|EC10_endo	1	-3.98850436116217
PROS1_TYRO3	CMC-like13|EC10_endo	1	-4.13289427049735
CSF1R_CSF1	CMC-like13|EC10_endo	1	-4.32192809488736
CSF1R_CSF3	CMC-like13|EC10_endo	1	-3.0350469470992
CSF1R_IL34	CMC-like13|EC10_endo	1	-5.265344566521
GRP_GRPR	CMC-like13|EC10_endo	1	0
CD55_ADGRE5	CMC-like13|EC10_endo	1	-4.7178567712185
PTPRC_CD22	CMC-like13|EC10_endo	1	0
PTPRC_MRC1	CMC-like13|EC10_endo	1	-6.05889368905357
MET_HGF	CMC-like13|EC10_endo	1	-4.29335894269059
CD48_CD244	CMC-like13|EC10_endo	1	-8.96578428466209
PDGFRB_PDGFD	CMC-like13|EC10_endo	1	0.423309237242387
ALOX5_ALOX5AP	CMC-like13|EC10_endo	1	-6.05889368905357
CSF3_CSF3R	CMC-like13|EC10_endo	1	0
APELA_APLNR	CMC-like13|EC10_endo	1	-8.96578428466209
KIT_KITLG	CMC-like13|EC10_endo	1	-4.64385618977472
EPOR_KITLG	CMC-like13|EC10_endo	1	-3.15842936260448
CD28_CD80	CMC-like13|EC10_endo	1	0
CTLA4_CD80	CMC-like13|EC10_endo	1	0
CD28_CD86	CMC-like13|EC10_endo	1	0
CTLA4_CD86	CMC-like13|EC10_endo	1	0
HLA-E_KLRC1	CMC-like13|EC10_endo	1	0
HLA-E_KLRC2	CMC-like13|EC10_endo	1	0
HLA-E_KLRK1	CMC-like13|EC10_endo	1	0
SELL_CD34	CMC-like13|EC10_endo	1	-3.47393118833241
SELP_CD34	CMC-like13|EC10_endo	1	-3.50635266602479
SELL_SELPLG	CMC-like13|EC10_endo	1	0
SELP_SELPLG	CMC-like13|EC10_endo	1	0
SELE_SELPLG	CMC-like13|EC10_endo	1	0
SELP_CD24	CMC-like13|EC10_endo	1	-8.96578428466209
SELE_GLG1	CMC-like13|EC10_endo	1	-2.63486740654747
CD99_PILRA	CMC-like13|EC10_endo	1	-2.29335894269059
NPR1_NPPB	CMC-like13|EC10_endo	1	-3.41119543298445
NPR1_NPPC	CMC-like13|EC10_endo	1	-4.15842936260448
NPR3_NPPC	CMC-like13|EC10_endo	1	-3.36587144247496
NPR2_NPPC	CMC-like13|EC10_endo	1	-3.98850436116217
NPR3_OSTN	CMC-like13|EC10_endo	1	-4.50635266602479
SPN_SIGLEC1	CMC-like13|EC10_endo	1	0
PDGFRA_PDGFC	CMC-like13|EC10_endo	1	-5.64385618977472
FLT4_PDGFC	CMC-like13|EC10_endo	1	-5.96578428466209
FLT4_VEGFC	CMC-like13|EC10_endo	1	-3.85725982788392
KDR_VEGFC	CMC-like13|EC10_endo	1	-3.85725982788392
PECAM1_CD38	CMC-like13|EC10_endo	1	-5.05889368905357
PECAM1_CD177	CMC-like13|EC10_endo	1	0
TRH_TRHR	CMC-like13|EC10_endo	1	0
EDN2_EDNRA	CMC-like13|EC10_endo	1	-6.96578428466209
C5AR1_RPS19	CMC-like13|EC10_endo	1	0.13224779829844
TNFSF4_TNFRSF4	CMC-like13|EC10_endo	1	-5.96578428466209
CXCR1_CXCL5	CMC-like13|EC10_endo	1	0
CXCR2_CXCL5	CMC-like13|EC10_endo	1	0
CXCR1_YARS	CMC-like13|EC10_endo	1	0
[truncated: 401,705 more rows]
