# Supplementary material for: Cells of the adult human heart
Source: Nature. 2020 Sep 24;588(7838):466–72. doi: 10.1038/s41586-020-2797-4 (PMC7681775; doi:10.1038/s41586-020-2797-4)
Supplement: Supplementary file 3 — This zipped file contains Supplementary Tables 1-35 and their legends. [file 41586_2020_2797_MOESM4_ESM.zip › Supplementary_tables/Supplementary_Table_2.xlsx]

## Sheet: Revised_Supplementary_Table_A2_
cell_type	AX_mean	AX_sd	LV_mean	LV_sd	SP_mean	SP_sd	RV_mean	RV_sd	LA_mean	LA_sd	RA_mean	RA_sd		Atria_mean	Atria_sd	Vent_mean	Vent_sd	adj_pval
aCM	0	0	0	0	0	0	0	0	34.4	17.2	25.3	11.2		30.1	15.1	0	0	1.12788e-09
vCM	41.9	11.5	51.2	12.7	52.2	12.6	51.9	10.4	0	0	0	0		0	0	49.2	12.3	3.95012e-34
FB	16.4	10	13.6	8	14.9	12.2	15.4	10.3	19.6	10.4	29.3	10.5		24.3	11.4	15.1	9.9	0.00894019
PC	22.4	10.2	18.9	8.3	17.4	8.4	17.1	6.8	17.6	7	7.8	5.7		12.9	8	19	8.5	0.027205
EC	9.2	4.2	8.3	3.8	7.6	3.3	6.2	2.8	9.2	3.4	15.4	3.8		12.2	4.7	7.8	3.7	0.00134654
Myel	4.2	1.7	3.6	2.1	3.5	1.7	3.6	2.5	4.8	3	6.3	4		5.5	3.6	3.7	2	0.211012
SMC	2.1	1.8	2.2	2.2	2.2	1.5	2.2	1.8	4.3	3.4	4.1	3.3		4.2	3.3	2.2	1.8	0.0570471
Lym	1.5	1.1	1.4	1	1.2	1.2	2.2	2.5	4	5.9	5.9	6.8		4.9	6.3	1.6	1.6	0.128545
NC	0.6	0.3	0.6	0.4	0.6	0.4	0.6	0.3	2	1	2.5	1.5		2.3	1.3	0.6	0.4	3.33727e-06
Adi	1.6	1.8	0.2	0.3	0.3	0.7	0.8	1.1	3.4	3.4	2.8	4.5		3.1	3.9	0.7	1.2	0.0510185
Meso	0	0	0	0.1	0	0	0	0.1	0.7	1.6	0.5	0.7		0.6	1.2	0	0.1	0.23335

## Sheet: key
Abbrevations:
LV	left-ventricular free wall
RV	right-ventricular free wall
LA	left atrium
RA	right atrium
AX	left ventricular apex
SP	interventricular septum
SD	standard deviation
CM	cardiomyocyte
aCM	atrial cardiomyocyte
vCM	ventricular cardiomyocyte
FB	fibroblast
EC	endothelial cells
PC	pericytes
SMC	smooth muscle cells
Myel	myeloid cells
Lym	lymphoid cells
Adi	adipocytes
NC	neural cells
Meso	mesothelial cells
