# Supplementary material for: Cells of the adult human heart
Source: Nature. 2020 Sep 24;588(7838):466–72. doi: 10.1038/s41586-020-2797-4 (PMC7681775; doi:10.1038/s41586-020-2797-4)
Supplement: Supplementary file 3 — This zipped file contains Supplementary Tables 1-35 and their legends. [file 41586_2020_2797_MOESM4_ESM.zip › Supplementary_tables/Supplementary_Table_7.xlsx]

## Sheet: Key
Atrial	Cardiomyocytes originating from left and right atrial samples
Ventricular	Cardiomyocytes originating from left and right ventricular, apex and septum samples
LA	Cardiomyocytes originating from left atrial samples
RA	Cardiomyocytes originating from right atrial samples
LV	Cardiomyocytes originating from left ventricular samples
SP	Cardiomyocytes originating from septum samples
Apex	Cardiomyocytes originating from right ventricle samples
LV_Septum	Cardiomyocytes originating from left ventricular and septum samples
Apex_Septum	Cardiomyocytes originating from apex and septum samples
LV_Apex_Septum	Cardiomyocytes originating from left ventricular, apex and septum samples
names	Gene name
pvals_adj	The adjusted p-value after Benjamin-Hochberg correction
logfoldchanges	log2 foldchange
pc_cells	percentage of cells expressing gene within cluster
pc_cells_out	percentage of cells expressing gene outside of cluster
expr_in	mean expression of gene within cluster
expr_out	mean expression of gene outside of cluster

## Sheet: atrial_vs_ventricular
Atrial_names	Atrial_pvals_adj	Atrial_logfoldchanges	Atrial_pc_cells_in	Atrial_pc_cells_out	Atrial_expr_in	Atrial_expr_out	Ventricular_names	Ventricular_pvals_adj	Ventricular_logfoldchanges	Ventricular_pc_cells_in	Ventricular_pc_cells_out	Ventricular_expr_in	Ventricular_expr_out
MYL7	0	2.66201	0.964357	0.296666	3.51314	0.555076	FHL2	0	1.95116	0.968042	0.451987	3.50056	0.905271
NPPA	0	6.24915	0.859686	0.0279434	3.28809	0.0432275	MYL2	0	4.40463	0.829546	0.0650683	1.97126	0.0930718
MYH6	0	1.69702	0.9288	0.457869	2.84709	0.878107	MYH7	0	2.5023	0.880556	0.207895	2.12278	0.374661
MYL4	0	4.48227	0.786612	0.0563816	1.87755	0.0840026	NLGN1	0	3.47842	0.800198	0.103522	1.77826	0.159546
LINC02248	0	2.04381	0.842695	0.312813	2.15049	0.521541	C15orf41	0	2.58676	0.836761	0.21786	1.94044	0.323002
PAM	0	0.79425	0.937274	0.809193	2.95475	1.70384	GALNT17	0	3.46719	0.751391	0.0918111	1.60982	0.145562
ZNF385B	0	3.75087	0.686497	0.0814277	1.52571	0.11333	PCDH7	0	4.89193	0.709855	0.0374313	1.65327	0.0556832
KCNJ3	0	5.26125	0.630839	0.0222845	1.28456	0.0334934	TRDN-AS1	0	1.04407	0.914701	0.623259	2.53307	1.22843
CADM2	0	3.05582	0.665886	0.111813	1.38013	0.16597	NAV1	0	3.32505	0.629177	0.083635	1.16967	0.116714
GRIP1	0	2.59542	0.682536	0.158482	1.43094	0.236767	MYL3	0	3.19604	0.634557	0.082911	1.15842	0.126405
CADPS	0	1.49286	0.784397	0.411792	1.82094	0.646995	IPO9-AS1	0	3.95232	0.601402	0.0525912	1.14099	0.0737081
RABGAP1L	0	0.55001	0.92667	0.844623	2.9455	2.01182	PPFIBP1	0	1.54117	0.779957	0.348039	1.62066	0.556868
L3MBTL4	0	3.72887	0.608057	0.0627828	1.16429	0.0878135	SORBS2	0	0.32989	0.975209	0.926841	3.6147	2.87584
AGBL4	0	2.23536	0.686795	0.215989	1.49493	0.317473	PLCL1	0	0.92405	0.87718	0.586296	2.19058	1.15449
CAMK1D	0	2.891	0.635524	0.121232	1.27706	0.172162	AC022034.2	0	6.22304	0.52497	0.00902781	0.893512	0.0119613
CPNE8	0	3.61696	0.564323	0.0614978	1.03171	0.0840906	CTNNA3	0	0.301443	0.967276	0.923817	3.3782	2.74118
NTN1	0	2.13605	0.653792	0.209994	1.35166	0.307506	GRAMD1B	0	4.11697	0.522121	0.0361964	0.881441	0.0507994
SYNPR	0	4.89063	0.531193	0.0278157	1.03357	0.0348428	HOOK2	0	1.57611	0.693932	0.275859	1.26474	0.424172
PRKAG2	0	1.00489	0.824724	0.609742	2.3637	1.17786	FHOD3	0	0.719178	0.888857	0.665801	2.2108	1.34294
SOX5	0	2.04257	0.616787	0.192012	1.2274	0.297927	ABLIM1	0	0.390399	0.965384	0.87574	2.9552	2.25456
TBX5	0	1.52739	0.673721	0.331402	1.35303	0.469372	AC011287.1	0	1.23642	0.766173	0.388877	1.75497	0.744852
PLCB1	0	3.52201	0.499425	0.0611386	0.94403	0.0821781	PHACTR1	0	1.06953	0.80446	0.451731	1.80884	0.861857
ERBB4	0	0.500993	0.896138	0.793015	2.4429	1.72621	TENM2	0	1.04329	0.806192	0.460163	1.70199	0.825833
SLIT3	0	2.89023	0.51961	0.102363	1.01594	0.137032	PTPRM	0	0.74284	0.870252	0.627007	2.04369	1.22123
GPC5	0	1.60195	0.64502	0.258267	1.40463	0.462726	LRRC2	0	1.92363	0.599805	0.18622	1.02329	0.269728
EPHA4	0	2.58183	0.522037	0.120058	0.961471	0.160594	LAMA2	0	0.352117	0.967028	0.901631	3.3932	2.65833
LRMDA	0	1.07624	0.728272	0.446512	1.58986	0.754013	FYB2	0	2.48259	0.536871	0.113657	0.915013	0.163716
ASTN2	0	2.31602	0.517821	0.161539	1.07184	0.215248	GCNT2	0	2.3004	0.550647	0.131585	0.926129	0.18801
RORA	0	1.38307	0.627262	0.326525	1.27393	0.488425	PDE1C	0	0.819484	0.832874	0.563386	1.85401	1.05056
NR2F2-AS1	0	4.28672	0.416386	0.027688	0.718332	0.036804	SYNPO2	0	1.02552	0.772143	0.452242	1.63136	0.801378
MAGI2	0	0.763589	0.773112	0.580905	1.76998	1.04257	AC013640.1	0	2.68047	0.502829	0.0956862	0.865886	0.13507
OTOGL	0	4.75368	0.409275	0.0205924	0.718646	0.0266387	CPVL	0	4.22925	0.440174	0.0269131	0.724246	0.0386149
NKAIN2	0	2.33224	0.488651	0.132039	0.889443	0.176623	SMYD2	0	3.46838	0.457343	0.0471405	0.689933	0.0623333
ADAMTSL3	0	3.66981	0.425286	0.0464925	0.75468	0.0592982	TMEM65	0	1.31858	0.659731	0.307882	1.19746	0.480096
LINGO1	0	0.976916	0.735596	0.46791	1.70719	0.86737	AC108058.1	0	3.51862	0.448172	0.0481625	0.746439	0.0651304
ANKRD1	0	0.556928	0.884683	0.767194	3.14158	2.13549	PDE3A	0	0.372189	0.947202	0.855725	2.87994	2.22507
RALYL	0	0.753367	0.763276	0.571598	1.80327	1.06973	ITGA9	0	2.26049	0.502726	0.117489	0.793803	0.165667
EDNRA	0	2.57282	0.454456	0.100839	0.806512	0.135555	RYR2	0	0.142015	0.994501	0.984414	5.08223	4.60578
TRDN	0	0.280273	0.928885	0.894755	2.69721	2.22098	LCLAT1	0	1.89305	0.534939	0.16199	0.85158	0.229276
STAT4	0	4.6951	0.366776	0.0215342	0.712444	0.0275034	MAP3K5	0	2.55421	0.465715	0.0872546	0.719983	0.122583
ADGRL2	0	0.650428	0.7594	0.616143	1.7339	1.10465	ADRA1A	0	4.1069	0.408344	0.0267853	0.62568	0.0363122
ROR2	0	4.55798	0.360261	0.0213985	0.60976	0.0258863	PRDM16	0	5.77877	0.389779	0.00783546	0.57443	0.010463
FRMD4B	0	1.71687	0.485074	0.192802	0.881407	0.268132	XPR1	0	1.08535	0.684074	0.385002	1.32789	0.62581
NTM	0	2.95458	0.389218	0.0723926	0.716729	0.0924564	PHLDB2	0	2.08975	0.493906	0.128646	0.763255	0.179305
CALD1	0	0.475311	0.843802	0.784394	2.45658	1.76704	PLCXD3	0	0.623851	0.858599	0.641954	2.10579	1.36653
ARHGAP24	0	0.581979	0.763701	0.632514	1.76898	1.18177	PKP2	0	0.619304	0.847105	0.63382	1.89649	1.23459
ULK4	0	2.21928	0.415279	0.115653	0.692219	0.148653	NRP1	0	1.17797	0.635291	0.316782	1.13117	0.499944
AC107068.2	0	1.02174	0.625857	0.380544	1.63674	0.806131	LPL	0	1.60813	0.534293	0.190649	0.949799	0.311557
RGS3	0	1.28982	0.53379	0.290624	0.980216	0.400909	THRB	0	1.28954	0.59943	0.276072	1.03434	0.423127
PCDH9	0	0.439942	0.841971	0.738684	2.15946	1.59188	AKAP6	0	0.46083	0.900757	0.744028	2.24125	1.6284
CPNE5	0	1.01665	0.602521	0.364302	1.15261	0.569688	LHFPL6	0	0.964061	0.694075	0.401099	1.315	0.674077
BNC2	0	4.0727	0.329515	0.0272091	0.570615	0.0339109	PACRG	0	1.08615	0.650033	0.349146	1.20059	0.565498
DAPK2	0	0.502606	0.76434	0.665501	1.76987	1.24924	RCAN2	0	0.581802	0.846204	0.646425	1.92445	1.28578
NEB	0	3.01002	0.347996	0.0553999	0.60305	0.0748591	CDH2	0	0.496384	0.88505	0.717072	2.21854	1.57267
AFF3	0	1.32099	0.491206	0.245816	0.862747	0.345321	ZHX2	0	1.24912	0.587993	0.271601	0.976774	0.410934
RASGEF1B	0	0.954522	0.593962	0.369586	1.14601	0.591349	CDH13	0	0.446805	0.906472	0.760806	2.45035	1.79774
PGM5	0	0.718149	0.65013	0.509231	1.31988	0.802322	KBTBD12	0	2.3657	0.42477	0.0919814	0.637998	0.123786
PXDNL	0	0.32148	0.866116	0.813232	2.38061	1.90508	ZNF638	0	0.704407	0.773021	0.539667	1.5294	0.938574
GREB1L	0	0.773507	0.633352	0.458516	1.26909	0.742412	THSD4	0	0.447553	0.893941	0.744624	2.2816	1.67306
KCNMB2-AS1	0	0.722539	0.669378	0.485238	1.51706	0.919387	ANKRD2	0	2.54307	0.409964	0.0889154	0.792866	0.136039
TPM3	0	2.32556	0.359366	0.101238	0.678895	0.135437	PPP1R1C	0	1.79038	0.471031	0.14947	0.740983	0.214215
ACTC1	0	0.347329	0.842993	0.805881	2.34221	1.84106	TRPM7	0	0.725776	0.759476	0.522335	1.51717	0.917391
ALDH1A2	0	3.16433	0.31295	0.0507227	0.575678	0.0642124	AC011369.1	0	1.52401	0.509957	0.192182	0.847131	0.294561
FILIP1L	0	0.665169	0.66184	0.507291	1.37412	0.866539	NDRG4	0	1.6042	0.491567	0.176894	0.774074	0.254609
AP001021.2	0	4.19061	0.286207	0.0185571	0.456047	0.0249753	LIMCH1	0	0.701319	0.767114	0.533833	1.55974	0.959252
HCN1	0	3.42559	0.299238	0.0362282	0.519421	0.0483408	SLC8A1	0	0.152492	0.97746	0.95946	3.90386	3.51228
XYLT1	0	3.15755	0.307967	0.048464	0.548985	0.0615238	CKMT2	0	0.529857	0.840648	0.65145	1.84804	1.27999
CPLX3	0	3.24145	0.301324	0.0398199	0.472338	0.0499435	SPHKAP	0	0.850719	0.694259	0.420432	1.34287	0.744631
PDLIM3	0	0.774496	0.617212	0.445386	1.27976	0.748137	ENOX1	0	1.40907	0.511944	0.214027	0.859792	0.323757
ADAMTS9-AS2	0	1.28274	0.458544	0.232024	0.819826	0.33696	VPS8	0	1.3381	0.524188	0.221309	0.816266	0.322866
LMAN1L	0	2.92367	0.307627	0.0498368	0.46673	0.0615112	TTN	0	0.124833	0.996408	0.988971	4.5848	4.20478
PLCE1	0	1.94855	0.36256	0.119164	0.596745	0.154602	SPTBN1	0	0.907127	0.65301	0.382106	1.13386	0.60463
ZNF608	0	1.32507	0.440744	0.212493	0.73789	0.294513	PDZRN3	0	0.543236	0.821181	0.634033	1.83787	1.2612
TRIM55	0	0.972588	0.53362	0.355426	1.00157	0.510388	ACTA1	0	1.38228	0.499182	0.188732	1.06642	0.409091
AC109779.1	0	2.31573	0.328961	0.0844767	0.614371	0.123403	SGCD	0	0.233905	0.949269	0.900396	3.09781	2.63416
SPOCK1	0	1.86597	0.358004	0.122972	0.597633	0.163954	RPL3L	0	1.62739	0.451835	0.154963	0.670992	0.217182
ADAM19	0	1.66584	0.378274	0.143835	0.655341	0.206538	CD36	0	0.356447	0.911796	0.803517	2.46753	1.92736
GRIK2	0	1.6507	0.377635	0.141617	0.660395	0.210327	LINC01505	0	1.28593	0.508512	0.226802	0.872619	0.357866
PTPRQ	0	3.7803	0.260486	0.0244315	0.413917	0.0301252	LRRTM3	0	0.507208	0.818412	0.645616	1.86381	1.31134
EDA	0	0.721328	0.576758	0.423708	1.14069	0.691879	CFAP61	0	2.85026	0.340868	0.0506324	0.498283	0.0690977
HAMP	0	8.32863	0.231529	0.00139677	0.557363	0.00173369	CCDC141	0	0.718707	0.704004	0.464549	1.32626	0.805894
SLC26A3	0	1.07864	0.452881	0.252959	0.781709	0.370118	NCEH1	0	1.37826	0.472196	0.195546	0.759528	0.292178
TIMP3	0	0.757432	0.565601	0.418959	1.12888	0.667786	TENT5A	0	0.73632	0.686549	0.462079	1.3808	0.828848
LRRC7	0	1.86452	0.32811	0.113633	0.558793	0.153453	SLC1A3	0	0.75278	0.673235	0.434016	1.25682	0.745871
AC012409.2	0	3.66695	0.250862	0.0245911	0.391041	0.0307866	TMEM116	0	1.84259	0.395302	0.118	0.578949	0.161423
PPP1R42	0	1.76234	0.339352	0.13045	0.611413	0.180226	PIK3R1	0	0.88487	0.60742	0.370907	1.15417	0.625023
NMNAT2	0	3.54532	0.250351	0.027664	0.398762	0.034156	PDK4	0	0.956472	0.587953	0.352297	1.54065	0.793916
MAP1B	0	1.49075	0.364945	0.161155	0.616504	0.219369	SMYD1	0	0.885748	0.598065	0.352851	1.02262	0.553445
KCNK1	0	1.56368	0.352766	0.145152	0.575388	0.194646	INPP4B	0	0.775237	0.650097	0.413022	1.26047	0.736483
NFASC	0	4.14094	0.235915	0.0160748	0.34877	0.0197693	MYBPC3	0	0.192209	0.970269	0.928672	3.20752	2.80743
FRMD5	0	0.934467	0.47281	0.296307	0.846348	0.442836	CBLB	0	0.49251	0.809536	0.635183	1.7663	1.25546
RTN4	0	2.0833	0.294852	0.0825771	0.45043	0.10629	DPF3	0	0.647438	0.70062	0.483626	1.30829	0.835227
HTR4	0	1.66793	0.326236	0.119476	0.54486	0.17147	FRY	0	0.43891	0.833345	0.669761	1.82986	1.34988
LRP1B	0	2.36307	0.28493	0.0836067	0.536372	0.104259	DISC1	0	0.786156	0.619232	0.384235	1.13613	0.658826
DKK3	0	1.02243	0.436443	0.262864	0.736862	0.362748	FBN2	0	1.30813	0.444444	0.191458	0.731897	0.295573
MYL9	0	0.536878	0.614317	0.516526	1.18794	0.818798	PDE1A	0	2.48898	0.324346	0.070732	0.567461	0.101083
LINC01266	0	3.95732	0.230635	0.0187646	0.376721	0.024252	XIRP2	0	1.33392	0.440701	0.18886	0.723911	0.287167
APBB2	0	1.56873	0.334029	0.138639	0.538999	0.181699	AAK1	0	0.610074	0.708163	0.493974	1.28978	0.845011
TTLL7	0	2.96624	0.244091	0.0378166	0.371966	0.0475967	ST3GAL1	0	0.766778	0.615202	0.384406	1.09134	0.641411
METTL7B	0	2.86943	0.24605	0.0425656	0.391923	0.0536311	DGKG	0	0.768728	0.616072	0.387216	1.11435	0.654049
LINC01170	0	1.1298	0.386833	0.198549	0.768781	0.351317	DOCK5	0	1.39669	0.41595	0.166802	0.632666	0.240288
TRABD2B	0	4.37517	0.208619	0.0124432	0.306909	0.0147895	DLC1	0	0.602294	0.714835	0.501682	1.40007	0.922238
MCOLN3	0	4.47613	0.20534	0.0105596	0.300436	0.013499	CRNDE	0	3.10221	0.289962	0.0354299	0.409795	0.0477211
CDK14	0	0.579101	0.563088	0.45067	1.00856	0.675109	TLN2	0	1.08752	0.485925	0.242984	0.765151	0.360055
KCTD1	0	1.34074	0.337989	0.160836	0.545289	0.21529	AQP7	0	0.78129	0.600603	0.365286	0.999218	0.581392
LINC02147	0	0.50235	0.620917	0.521897	1.45637	1.02814	MYOM2	0	0.405904	0.847704	0.690755	1.93926	1.46368
MYO1D	0	1.41413	0.327599	0.149135	0.533488	0.200184	CACNA1C	0	0.158222	0.970971	0.939786	3.46644	3.10639
CHL1	0	2.58796	0.236724	0.0469554	0.361343	0.0600989	LRRFIP1	0	0.543726	0.735404	0.540902	1.39114	0.954315
PRUNE2	0	3.00255	0.225184	0.0385189	0.386331	0.0482061	PTPRG	0	0.414337	0.825531	0.674318	1.83475	1.37672
GSG1L	0	3.25996	0.214325	0.0266025	0.318454	0.033243	PDE10A	0	2.95323	0.285085	0.0378998	0.407947	0.0526735
CHRNE	0	7.86429	0.19001	0.00102962	0.295415	0.00126778	VIPR2	0	1.21791	0.436734	0.19627	0.655046	0.281607
AL365434.1	0	2.50248	0.232381	0.0498527	0.357618	0.06311	CPED1	0	0.795281	0.579987	0.342248	0.974492	0.561534
ATP2A2	0	0.201158	0.842652	0.816999	2.04892	1.78228	TTN-AS1	0	0.403732	0.869031	0.719201	2.61302	1.97518
RASSF8	0	1.48463	0.302432	0.133412	0.487348	0.174149	ACACB	0	0.516196	0.754033	0.565814	1.48621	1.03918
ACTN1	0	1.10136	0.368777	0.214249	0.624841	0.291225	LBH	0	3.24885	0.275188	0.0294681	0.390433	0.041072
EPHA5	0	2.75094	0.218286	0.0407458	0.339894	0.0504926	TMEM71	0	0.895657	0.531148	0.291402	0.891575	0.479223
CARMIL1	0	1.24456	0.326066	0.15667	0.530642	0.22395	MMP23B	0	4.03126	0.26201	0.0186092	0.379653	0.0232198
NIN	0	0.808607	0.438062	0.299444	0.743311	0.42438	TXNIP	0	0.598416	0.688999	0.491121	1.38538	0.915012
CHRM2	0	0.255038	0.777286	0.742443	1.88561	1.58007	ABCC9	0	1.46193	0.3808	0.137972	0.556626	0.202059
CNTNAP3B	0	1.02648	0.370481	0.207353	0.647575	0.317899	FBXW7	0	0.725315	0.602511	0.380233	1.00762	0.609477
PITPNC1	0	2.00526	0.247115	0.075274	0.397724	0.0990695	MYH7B	0	0.517999	0.748302	0.549078	1.48371	1.03613
GNAO1	0	2.66516	0.214964	0.0403786	0.319428	0.0503594	RNF150	0	0.561493	0.709152	0.51714	1.38746	0.940141
CRIP2	0	0.703584	0.477111	0.35561	0.83164	0.510663	LINC02552	0	4.95252	0.246646	0.00928331	0.436961	0.014112
ASPG	0	3.04528	0.204829	0.0300585	0.297426	0.0360296	KIDINS220	0	1.09296	0.449656	0.21918	0.661325	0.310027
CELF2	0	0.21398	0.786441	0.774394	1.81229	1.56248	GAS2	0	0.80428	0.549777	0.323127	0.895601	0.512859
SGSM1	0	1.55772	0.27884	0.115405	0.433202	0.147153	PDE4DIP	0	0.207485	0.960228	0.890389	2.80309	2.4276
PRKG1	0	0.12122	0.916152	0.914318	2.68141	2.46532	GAB1	0	0.677549	0.615641	0.40821	1.07241	0.670502
AC009264.1	0	0.410216	0.638632	0.579325	1.42298	1.07081	MLIP-AS1	0	0.76495	0.563465	0.350892	1.06181	0.624847
SLN	0	7.24464	0.172891	0.00141273	0.276385	0.00182247	SLC5A1	0	1.35785	0.379682	0.156965	0.56276	0.219569
NSUN7	0	3.82147	0.185538	0.0158913	0.273872	0.0193718	PTPN3	0	1.92016	0.306603	0.0835072	0.430071	0.113636
POU6F2	0	2.23864	0.220883	0.0546736	0.332414	0.0704337	PPARGC1B	0	0.778907	0.532449	0.315462	0.847507	0.493932
BRINP3	0	2.14918	0.226036	0.0607156	0.372077	0.0838811	PBX1	0	0.535988	0.68773	0.505813	1.30675	0.901245
DNAH11	0	0.760186	0.434996	0.310522	0.778693	0.459756	IGFBP7	0	0.883226	0.481535	0.262445	0.769152	0.416997
DDR2	0	1.43035	0.275518	0.119763	0.417501	0.15491	HSDL2	0	0.762991	0.535546	0.326917	0.871689	0.513664
CHSY3	0	3.86367	0.179449	0.0158913	0.279532	0.0192023	ABHD18	0	0.788722	0.526503	0.32713	0.884216	0.511837
AC025366.1	0	4.57756	0.172636	0.00924263	0.259351	0.0108619	AKAP13	0	0.223253	0.929691	0.853852	2.62359	2.24743
VSTM2L	0	2.85848	0.193544	0.0314712	0.284545	0.039234	MYOM1	0	0.205572	0.948312	0.870885	2.8585	2.47885
CLSTN2	0	2.84549	0.192182	0.0330675	0.301484	0.0419456	NUDT4	0	0.768056	0.526926	0.320445	0.872026	0.512062
KCNMB2	0	2.30288	0.209769	0.0527181	0.349008	0.0707293	CHST9	0	2.28781	0.271652	0.0586382	0.396555	0.0812092
VTCN1	0	3.68124	0.175702	0.0166176	0.264891	0.0206491	MYOZ2	0	0.374684	0.818316	0.662053	1.79521	1.38459
DPY19L2	0	0.216885	0.788911	0.771632	1.80603	1.55395	PALMD	0	0.723089	0.543631	0.343823	0.906764	0.549316
ITPR2	0	0.715668	0.427841	0.305909	0.700196	0.426363	PDE7A	0	0.34105	0.835492	0.702508	1.83483	1.44853
PCDH9-AS2	0	0.780514	0.411021	0.286729	0.727835	0.423715	PLCL2	0	0.454988	0.735859	0.566026	1.42556	1.03997
AKT3	0	2.04431	0.216114	0.061426	0.32367	0.0784703	SLC8A1-AS1	0	0.366644	0.826218	0.682494	1.9801	1.53573
MAML2	0	1.44087	0.260614	0.108254	0.424898	0.156509	TBC1D4	0	0.459852	0.72913	0.55538	1.3871	1.00851
GSE1	0	0.753189	0.411745	0.292101	0.685198	0.406523	PTPN14	0	1.77973	0.297871	0.0881063	0.413258	0.120356
NR2F1	0	9.98894	0.15705	0.000183576	0.228743	0.000225101	VPS13D	0	0.603026	0.610189	0.426521	1.0568	0.695769
GABRB3	0	2.84432	0.185027	0.0316149	0.283031	0.0394102	QKI	0	0.265452	0.891379	0.790402	2.18659	1.81909
NR2F1-AS1	0	5.77223	0.158157	0.00336821	0.227185	0.00415687	AC106791.1	0	1.04493	0.408136	0.203083	0.607508	0.294442
VWDE	6.10833e-304	5.33003	0.157816	0.00464526	0.22607	0.00562011	BSG	0	0.830057	0.478278	0.274241	0.748791	0.421203
NCKAP5	6.15686e-302	0.345385	0.632713	0.565325	1.2504	0.984187	MYOM3	0	0.533707	0.662077	0.47281	1.17815	0.813837
RHBDL3	6.13057e-300	3.088	0.175574	0.0244156	0.261342	0.0307349	MLIP	0	0.172674	0.957458	0.910488	3.01945	2.67885
CSNK1A1	9.22927e-294	0.329901	0.633096	0.586245	1.18972	0.94653	SLC16A7	0	0.546483	0.641461	0.452498	1.11111	0.760762
CHST11	3.92537e-289	1.17083	0.285568	0.145767	0.452406	0.200943	TRIQK	0	0.883618	0.452258	0.250138	0.72301	0.391877
WDR63	9.7339e-287	2.86483	0.175574	0.0278476	0.253316	0.0347748	BCL11A	0	1.70034	0.294814	0.0894264	0.411013	0.126475
ERC2	7.42517e-286	1.74306	0.225142	0.0825531	0.351754	0.105082	ROR1	0	0.473985	0.706016	0.499851	1.39507	1.00441
BTG1	1.9236e-282	1.11109	0.295277	0.160988	0.449437	0.208065	ASB18	0	1.12228	0.376154	0.17353	0.554158	0.254561
GPATCH8	3.59399e-278	0.330798	0.614955	0.570561	1.15203	0.915973	LAMA4	0	1.22151	0.356639	0.156113	0.521108	0.223468
NEDD4L	2.52656e-274	0.654546	0.430695	0.330604	0.722178	0.458782	NCAM1	0	0.367151	0.788274	0.650471	1.64671	1.27672
MAPK10	3.3457e-271	1.35464	0.253673	0.117105	0.38933	0.152241	RBM20	0	0.209383	0.937991	0.858834	2.62443	2.26989
PLA2G2A	4.12272e-269	2.2393	0.192139	0.0519279	0.344029	0.0728617	GPI	0	0.861477	0.443566	0.252481	0.676221	0.372186
CORIN	2.77018e-267	0.430391	0.555891	0.474966	1.10813	0.822309	HEY2	0	5.39492	0.202021	0.00468424	0.263677	0.00626674
NPPA-AS1	2.14242e-266	7.71603	0.144402	0.00087797	0.210267	0.00100003	MPPED2	0	3.93613	0.210785	0.0136695	0.28712	0.0187574
ADAMTS7	9.07913e-261	1.01345	0.303028	0.175418	0.470179	0.232908	IDH2	0	0.859605	0.433853	0.23698	0.642802	0.354251
AC107021.1	3.70651e-258	1.16766	0.280245	0.153437	0.462512	0.205885	LINC01936	0	5.22682	0.200002	0.00528042	0.26377	0.00704361
CLEC2D	4.5332e-258	1.38839	0.2472	0.115637	0.39321	0.150203	ARHGAP10	0	0.494736	0.650839	0.483712	1.16652	0.827874
SLC6A1-AS1	4.17041e-256	5.46349	0.145169	0.00476498	0.287385	0.00651316	MAP3K20	0	0.428372	0.71177	0.548908	1.31032	0.973701
BMP2K	1.50881e-253	0.80463	0.355789	0.240045	0.56039	0.320828	TNIK	0	0.503698	0.644502	0.461355	1.12435	0.793002
AC096711.2	8.16549e-247	0.840375	0.339437	0.223539	0.523941	0.29262	GBE1	0	0.454644	0.670849	0.483201	1.26251	0.92123
AC016831.7	5.08717e-246	0.23135	0.705787	0.683133	1.5225	1.29692	PPM1K	0	0.5597	0.591345	0.415748	1.02333	0.694273
BICC1	1.40541e-245	3.00411	0.160669	0.0240245	0.248168	0.0309329	XPO4	0	0.767506	0.464526	0.275433	0.696549	0.409177
ACOX3	3.98576e-244	1.20502	0.265894	0.140675	0.406736	0.176428	ATP1A2	0	0.723146	0.487353	0.307116	0.812965	0.492474
LUCAT1	9.16194e-241	2.53492	0.169868	0.0353662	0.254832	0.0439712	TRIM54	0	0.667951	0.513062	0.330154	0.793375	0.499351
MID1	7.65858e-240	1.55788	0.220543	0.0901755	0.364702	0.123871	PPP2R5C	0	0.776828	0.455323	0.266491	0.676463	0.394817
NMRK2	6.68923e-239	0.601571	0.442618	0.356256	0.817099	0.538497	STXBP6	0	0.673312	0.50943	0.319252	0.833289	0.522528
AL035401.1	3.86311e-238	2.16772	0.183622	0.0515368	0.289893	0.0645192	AIG1	0	0.66163	0.516741	0.337308	0.830011	0.524703
AC090825.1	1.35307e-236	1.51233	0.220457	0.0907981	0.323062	0.113247	WDPCP	0	0.387422	0.751997	0.600605	1.48666	1.13654
EEF1A1	6.6148e-235	2.07261	0.182387	0.0496452	0.272544	0.0647916	EXOG	0	0.631915	0.529472	0.353916	0.878389	0.566839
LINC02137	9.53927e-235	0.724323	0.349146	0.221177	0.590539	0.357441	AQP4-AS1	0	2.48292	0.229015	0.0433931	0.343155	0.0613843
CACNA1D	1.16282e-234	2.19832	0.179151	0.0472428	0.271999	0.0592663	ACOT11	0	0.547817	0.586596	0.412128	0.988222	0.675998
FBXO32	9.768e-230	0.46108	0.501682	0.426973	0.956257	0.694667	KLHL7	0	0.523416	0.598281	0.424903	1.02355	0.712105
EGFR	1.39036e-229	3.65008	0.146063	0.0132414	0.213035	0.0169695	DLEU2	0	0.920699	0.391399	0.212622	0.590164	0.311757
PKP4	4.94642e-228	0.695587	0.375378	0.269864	0.597634	0.369013	DGLUCY	0	0.497225	0.621731	0.452923	1.06827	0.756836
AC018742.1	8.69303e-227	3.84443	0.146617	0.0154523	0.271856	0.0189257	ZBTB16	0	0.415361	0.69552	0.543755	1.34083	1.0054
ANK2	2.13687e-225	0.110799	0.844441	0.85551	2.15588	1.99652	NEXN	0	0.144066	0.9569	0.912788	2.87248	2.59948
ERC1	8.06694e-225	0.226361	0.677724	0.660441	1.35515	1.15839	ART3	0	0.96871	0.364773	0.184091	0.526768	0.269161
COL4A5	1.6347e-224	0.598363	0.418941	0.326405	0.702352	0.463904	ATP1B1	0	0.598095	0.526918	0.352638	0.846393	0.559148
MYBPHL	1.92032e-224	6.23065	0.133842	0.00220291	0.189659	0.00252558	CLIC5	0	0.474702	0.63158	0.450454	1.09611	0.788771
NALCN	9.72277e-223	0.605284	0.405357	0.300904	0.657371	0.432116	MBNL2	0	0.567282	0.550415	0.379338	0.91173	0.615316
PBX3	2.63696e-222	0.461686	0.490312	0.414474	0.85364	0.619856	MIR646HG	0	1.56564	0.278436	0.106503	0.484268	0.163599
AC018464.1	7.80743e-222	0.37854	0.553251	0.495862	1.05961	0.815071	UBE2H	0	0.510619	0.593029	0.421198	0.989109	0.694281
CAST	1.14001e-221	0.315814	0.593408	0.549737	1.09677	0.881139	AC138904.3	0	1.44828	0.279665	0.105481	0.394664	0.144627
AC012404.1	4.66452e-221	2.05873	0.178512	0.0503077	0.262303	0.0629599	PRR16	0	0.953159	0.367023	0.194013	0.56816	0.293453
ADGRD1	5.86165e-221	0.592324	0.421113	0.329215	0.708732	0.470083	ADAM23	0	0.654816	0.479699	0.30801	0.743307	0.472116
TCF7L1	1.30828e-217	1.93312	0.182771	0.0556394	0.269218	0.0704981	COL23A1	0	1.38118	0.286186	0.112677	0.41693	0.160062
AL078590.3	1.54917e-217	1.6307	0.200315	0.0739171	0.312879	0.101039	SH3RF2	0	0.674294	0.493012	0.336414	0.882783	0.553188
BTG2	1.94549e-217	1.24055	0.248691	0.12883	0.441465	0.186833	CHPT1	0	0.408841	0.68085	0.527062	1.25546	0.945647
PLA2G5	9.16673e-217	1.25499	0.235447	0.111829	0.34366	0.143993	KIFC3	0	1.07247	0.32971	0.15986	0.460634	0.219034
EPB41L4B	1.68754e-212	1.14216	0.25116	0.131121	0.367833	0.166659	UBE2E2	0	0.421667	0.663027	0.503769	1.19731	0.893856
PLOD2	3.6877e-212	0.815522	0.330026	0.223986	0.530049	0.301177	UBE2G1	0	0.834305	0.389268	0.219308	0.557844	0.31287
NAALADL2	3.3673e-209	0.316002	0.602989	0.546145	1.15575	0.928409	BCKDHB	0	0.953645	0.351643	0.180428	0.503736	0.260095
SEMA3A	8.1021e-208	1.30506	0.231998	0.113474	0.360019	0.145702	AC139720.1	0	0.919741	0.358028	0.188349	0.560882	0.296486
PPP1R12A	7.59332e-207	0.485959	0.461568	0.385341	0.760113	0.542734	AC016650.1	0	2.70015	0.199195	0.0298514	0.26991	0.0415329
PANCR	7.61792e-207	8.2587	0.126943	0.000502837	0.18863	0.000615877	STK39	0	0.982145	0.3409	0.173359	0.484911	0.245475
VASH1	4.3156e-205	4.81957	0.131286	0.00559506	0.192947	0.00683286	NRAP	0	0.403513	0.666132	0.496231	1.25871	0.951602
STK38L	1.93126e-204	0.602441	0.420474	0.344188	0.756629	0.498343	DES	0	0.291477	0.826737	0.694034	1.73612	1.41852
SAMD12	5.25105e-203	0.506945	0.44215	0.349448	0.763836	0.537519	RNF207	0	0.578421	0.507171	0.346932	0.804074	0.538488
GOLGA4	3.60728e-201	0.2019	0.682494	0.671567	1.36012	1.1825	AC019068.1	0	1.22136	0.289634	0.122855	0.416685	0.178708
TMEM163	7.64289e-200	2.80019	0.150151	0.0274805	0.234359	0.0336466	EPHB1	0	1.52339	0.253039	0.0866584	0.353806	0.123078
SELENOM	5.5303e-193	1.67969	0.186731	0.0679629	0.270703	0.0844999	LMO7	0	0.353078	0.742795	0.588724	1.39857	1.09496
EPHA7	1.93931e-191	1.42716	0.204403	0.0869909	0.302892	0.112635	ZBTB38	0	0.839179	0.376929	0.213175	0.544932	0.304597
CAV1	4.33646e-188	0.661256	0.369672	0.281413	0.62091	0.392619	THRAP3	0	0.559294	0.513349	0.349146	0.790336	0.536349
FAM129A	1.10313e-186	0.210143	0.699655	0.709695	1.63253	1.41126	KCNIP1	0	2.17083	0.214688	0.0502917	0.313513	0.0696263
SLC6A6	2.92182e-186	1.66094	0.184644	0.0677154	0.293017	0.0926616	OGDH	0	0.517345	0.546632	0.381893	0.861705	0.602033
LTBP1	2.87031e-183	0.274777	0.656645	0.670825	1.49204	1.2333	CRADD	0	0.386388	0.686764	0.534642	1.26761	0.969772
CCSER1	2.55893e-182	0.138359	0.780863	0.780907	1.78181	1.61887	ITGAV	0	0.68107	0.435361	0.270792	0.650966	0.40601
SLC7A11	1.67805e-180	4.03636	0.126985	0.00923465	0.189833	0.0115693	OSBPL8	0	0.754159	0.40381	0.241068	0.598153	0.35464
DGKI	2.88962e-180	2.14588	0.158412	0.0422623	0.230898	0.0521728	STRN	0	0.635294	0.462618	0.300813	0.70575	0.454368
WDR49	3.74033e-180	3.02213	0.138015	0.0210633	0.223344	0.027493	PLPP3	0	0.971004	0.33651	0.174339	0.506964	0.258628
ENOSF1	3.38739e-178	0.487656	0.436571	0.359497	0.728889	0.51983	RHOQ	0	0.788647	0.385253	0.220415	0.558583	0.323357
AUTS2	9.73569e-177	0.255205	0.62854	0.582629	1.2397	1.03871	MICAL3	0	0.401068	0.669564	0.511349	1.17868	0.892607
SFRP1	2.1432e-175	1.77058	0.174339	0.0611147	0.268709	0.0787564	CCNY	0	0.641197	0.450431	0.287442	0.672576	0.431245
AC020909.2	3.07851e-175	1.20965	0.220159	0.109307	0.331432	0.143302	NUAK1	0	0.952749	0.331362	0.170208	0.467516	0.241541
DENND4C	2.94724e-174	0.59185	0.387642	0.308543	0.63817	0.42342	TMEM178B	0	0.324178	0.745812	0.616574	1.55894	1.2452
ITPRIP	8.86643e-174	0.782778	0.310863	0.214017	0.495423	0.287963	LINC02253	0	2.0972	0.207161	0.0476515	0.296896	0.0693879
INTS6L	4.91092e-172	2.5199	0.14304	0.0287016	0.201321	0.0351013	CLIC4	0	0.758169	0.390713	0.231742	0.591785	0.349894
MACF1	4.00736e-171	0.179545	0.690329	0.691042	1.40383	1.23956	SSBP3	0	1.03628	0.30709	0.146319	0.426758	0.208081
SYNE2	2.66799e-170	0.50089	0.421582	0.34762	0.693268	0.489912	PARD3	0	0.351585	0.709552	0.567091	1.32356	1.0373
NTRK2	7.42697e-170	3.93013	0.123877	0.00967363	0.181771	0.0119245	CEP85L	0	0.600698	0.464406	0.304944	0.719895	0.474726
ITSN1	4.5491e-169	0.614235	0.360772	0.271939	0.567334	0.370626	ZNF91	0	0.536433	0.505304	0.346761	0.779773	0.537635
MLF1	4.75495e-169	0.38817	0.492314	0.431706	0.858016	0.655608	ZNF704	0	0.739097	0.392349	0.235277	0.586064	0.351121
FAM189A1	8.82511e-169	2.78588	0.137844	0.0249663	0.207925	0.030149	MAGI1	0	0.190865	0.906592	0.827875	2.31189	2.02539
AC117944.1	9.77632e-169	1.41903	0.198101	0.0896008	0.305506	0.114248	HIPK3	0	0.494402	0.539457	0.382277	0.857757	0.608882
AC112196.1	1.1195e-168	1.76015	0.171443	0.060556	0.256586	0.0757486	KTN1	0	0.342299	0.723184	0.575821	1.31579	1.03788
SVIL	2.00953e-167	0.0797041	0.86173	0.889511	2.24347	2.1229	LIN9	0	1.18942	0.277694	0.120257	0.3848	0.168727
VMP1	7.75589e-167	0.447328	0.461738	0.399971	0.802037	0.588214	COBLL1	0	2.4287	0.191254	0.0343653	0.252948	0.0469807
KANSL1L	1.71873e-165	0.446598	0.451561	0.383904	0.74815	0.548971	HPR	0	2.28581	0.196562	0.0402845	0.258196	0.0529483
SPATS2L	8.74749e-162	0.681963	0.330069	0.23809	0.524299	0.326805	CKMT2-AS1	0	0.671235	0.422336	0.268705	0.641909	0.403097
CTNNAL1	1.17788e-159	0.710209	0.322616	0.232351	0.505714	0.309109	CACNA2D1	0	0.320574	0.745437	0.600179	1.45316	1.16363
NAP1L1	4.33827e-159	0.693634	0.324873	0.233971	0.493407	0.30507	PLPP1	0	0.520979	0.517787	0.362943	0.858405	0.59822
STEAP2	6.0269e-159	1.57588	0.179023	0.0725682	0.263295	0.088319	NEK7	0	0.433537	0.592734	0.447771	1.01632	0.752529
PARD3B	8.15658e-159	0.337343	0.522591	0.469953	0.916296	0.725247	UMAD1	0	0.564984	0.478861	0.324873	0.758163	0.512492
AKR1B1	4.3199e-158	1.64048	0.176596	0.0710437	0.271888	0.087208	NCOA3	1.06124e-306	0.698152	0.39899	0.243282	0.576634	0.355416
MLPH	7.5078e-157	1.17901	0.210408	0.105324	0.293818	0.129765	CBR4	1.69396e-306	0.340476	0.700149	0.563131	1.37407	1.08522
SPAG16	2.57435e-156	0.801829	0.288805	0.19455	0.447866	0.256905	ACAT1	6.41279e-306	0.740104	0.378764	0.22165	0.536023	0.320915
WDR66	5.33105e-156	1.81368	0.164246	0.0576747	0.259482	0.0738136	MAOB	2.42276e-304	0.98428	0.309341	0.154495	0.438199	0.221499
CNTNAP2	3.61287e-155	0.838716	0.27522	0.1781	0.412969	0.230908	ADPRHL1	5.0389e-304	0.439693	0.583515	0.429885	0.958644	0.706802
SAMD4A	9.856e-155	0.106856	0.807606	0.838374	2.03033	1.88539	MTFR1	2.36593e-302	0.501777	0.524164	0.371034	0.868086	0.613077
MIR133A1HG	3.31736e-154	0.448237	0.459439	0.400777	0.848815	0.622126	KAT6B	3.57224e-302	0.430769	0.594194	0.4387	0.985137	0.730841
TAGLN	1.59812e-152	2.18511	0.145254	0.0383114	0.224492	0.0493649	C9orf3	1.01655e-301	0.22243	0.868616	0.767491	1.98181	1.69864
PGAM2	1.93769e-151	0.799482	0.291615	0.203426	0.463987	0.266587	JAZF1	1.66642e-301	0.432329	0.584984	0.433803	0.974263	0.721994
EMC10	2.23417e-150	0.701041	0.311417	0.219365	0.498983	0.306938	TNRC6A	4.51814e-300	0.357475	0.676939	0.535707	1.23302	0.962404
ME1	2.41784e-150	0.777001	0.290508	0.197863	0.446127	0.26035	BDNF	1.27806e-299	4.28801	0.161108	0.00902781	0.223167	0.0114238
GNB5	3.9974e-150	3.0156	0.125154	0.0181021	0.175936	0.0217555	PATJ	4.63477e-299	0.286939	0.779965	0.654303	1.53849	1.261
PPM1E	5.90359e-147	1.62654	0.166716	0.0629265	0.254405	0.0823932	SLC16A1	2.88834e-298	0.966625	0.308638	0.156241	0.429628	0.219842
ELMO1	9.69659e-147	1.83226	0.153771	0.0489508	0.220068	0.0618004	CRIM1	1.244e-296	1.91114	0.207297	0.056296	0.29294	0.0778876
AC007376.2	1.14394e-144	4.64915	0.110633	0.00509223	0.155404	0.00619339	PAIP2B	2.27744e-296	1.44297	0.239183	0.0872972	0.327884	0.120599
ASCC3	7.38472e-143	0.661078	0.315846	0.226947	0.479409	0.303179	AC108472.1	2.47783e-295	1.20943	0.271357	0.122642	0.383414	0.165804
SAMD5	2.59508e-141	1.14546	0.205979	0.106514	0.31474	0.142278	AC093158.1	1.27166e-294	1.43921	0.242663	0.0931312	0.347129	0.128011
NFXL1	2.04447e-140	0.854361	0.254865	0.159256	0.430659	0.238201	VCL	9.26862e-294	0.381334	0.642443	0.499297	1.17687	0.903509
PICALM	1.05165e-138	0.395579	0.472086	0.430014	0.837113	0.636357	TRIO	2.02738e-292	0.431786	0.584944	0.433122	0.982242	0.72818
INO80D	3.12037e-138	0.533565	0.377422	0.300928	0.599662	0.414272	VWA8	1.38866e-291	0.317915	0.732083	0.597496	1.37747	1.10505
HEG1	2.6634e-136	0.743239	0.284163	0.194263	0.438509	0.261964	FAM107A	1.18142e-289	2.7764	0.176249	0.0269131	0.231908	0.0338481
DNAJC6	1.49227e-134	1.51467	0.166078	0.0668455	0.240706	0.0842417	GARNL3	1.82576e-289	0.692618	0.389627	0.237534	0.570835	0.353194
PDK3	4.37002e-134	1.41919	0.17468	0.0765271	0.253837	0.0949156	ZMYND8	7.02434e-289	0.587914	0.448635	0.29928	0.687965	0.457707
SRSF5	1.34927e-133	0.317537	0.5145	0.471845	0.879976	0.706122	TNNI3	8.3862e-286	0.26332	0.815594	0.706426	1.8903	1.57494
KAZN	1.99796e-133	0.999889	0.220117	0.124464	0.320746	0.160385	AC097716.1	1.47349e-285	7.12018	0.149766	0.00110718	0.196433	0.00141198
PDE4B	1.12633e-132	0.882481	0.255589	0.166423	0.411989	0.223477	MYOF	9.99815e-284	1.62088	0.21875	0.0703488	0.294558	0.0957716
PPP1R3C	2.54869e-131	0.47988	0.383895	0.302916	0.715229	0.512845	FGD4	1.15056e-283	0.512785	0.498017	0.352212	0.80047	0.561024
ATP13A3	3.96661e-131	0.46189	0.4031	0.331561	0.668796	0.485569	CTTN	1.06009e-280	0.881848	0.317713	0.168718	0.438775	0.23811
REC114	7.09781e-131	1.82287	0.149385	0.0513613	0.229285	0.0648095	MASP1	2.0285e-280	3.25847	0.164715	0.017502	0.214808	0.0224468
DGKZ	4.69754e-130	0.945397	0.228633	0.135375	0.328749	0.170715	CTNNA1	6.87354e-280	0.447949	0.55024	0.403867	0.878294	0.643863
AC015878.1	1.49728e-129	1.17906	0.194353	0.0991947	0.288703	0.127502	SRGAP3	2.21573e-279	1.05561	0.283217	0.136439	0.394509	0.189796
CLIP4	5.17399e-129	0.81568	0.257633	0.168243	0.377077	0.214233	SEMA3C	3.37768e-279	0.78385	0.347908	0.198314	0.507546	0.294791
CMYA5	4.87062e-127	0.0558935	0.890942	0.913608	2.45481	2.36156	MALAT1	1.21134e-276	0.0298412	1	1	7.66757	7.51064
AL033504.1	8.29358e-127	1.36191	0.173402	0.0775966	0.261198	0.101623	KLHL24	1.15884e-275	0.406294	0.596285	0.449687	0.994515	0.750422
AC015914.1	8.87318e-126	0.629732	0.313376	0.232447	0.491718	0.317797	ANXA4	8.67803e-275	0.956538	0.303993	0.159477	0.434497	0.223894
PDE8B	1.35883e-125	4.54449	0.103309	0.00498847	0.137197	0.00587919	P4HA1	1.26636e-274	0.495924	0.508672	0.364476	0.851981	0.604144
SLC39A8	2.28244e-124	3.95765	0.105481	0.00771816	0.143704	0.00924902	NRG2	3.21749e-273	1.31328	0.244267	0.0990504	0.338622	0.136263
AC006460.1	1.8608e-123	4.09513	0.104842	0.00753458	0.153573	0.00898583	CAP2	1.95847e-271	0.448763	0.542314	0.394115	0.867304	0.635446
HIBCH	3.13246e-123	0.518821	0.361496	0.290065	0.565865	0.39494	FASTKD1	1.1371e-270	0.818183	0.329877	0.182983	0.457772	0.259628
CTTNBP2	1.6225e-120	2.93994	0.113103	0.0172162	0.164065	0.0213799	SEMA5A	2.01665e-269	0.475799	0.513836	0.36618	0.825175	0.593357
COLQ	4.1824e-120	1.0515	0.202785	0.11163	0.314688	0.151826	LMOD2	3.10186e-267	0.452702	0.553712	0.420006	1.01386	0.740804
B3GLCT	9.46256e-120	0.493925	0.375676	0.312964	0.608771	0.432281	UBAC1	2.89064e-264	0.884709	0.311895	0.168547	0.430125	0.232954
DSC1	1.94428e-119	2.30103	0.124388	0.0293402	0.175704	0.0356537	CDC42EP3	6.46681e-264	0.636826	0.400785	0.258144	0.598663	0.385018
PRELID2	1.18997e-118	0.234156	0.59805	0.518689	1.29341	1.09962	ACSL1	2.68757e-263	0.941348	0.297512	0.154793	0.411084	0.214071
LINC01088	6.73726e-117	1.17042	0.184942	0.0940386	0.271592	0.120666	FNBP4	4.68432e-260	0.47022	0.508361	0.363327	0.780225	0.563212
VPS13A	8.74e-117	0.321226	0.489546	0.447669	0.828493	0.663118	MARK3	9.69175e-259	0.351094	0.649626	0.517949	1.14335	0.896366
AC100830.1	1.19936e-116	0.688675	0.28527	0.205222	0.440616	0.273369	KCNJ2	1.04959e-258	3.16946	0.159304	0.0179279	0.203341	0.0226006
TXNRD1	1.94212e-116	0.446021	0.406251	0.346615	0.684406	0.502396	DIAPH1	2.92764e-257	1.23266	0.242902	0.100839	0.330492	0.140635
FAM83B	2.83876e-114	2.19109	0.123068	0.029859	0.177393	0.0388465	RBFOX2	1.39039e-256	0.345777	0.650743	0.515437	1.11164	0.874731
INPP1	1.86996e-111	1.68667	0.140101	0.0487673	0.18688	0.058053	USP13	1.66496e-256	0.492701	0.485454	0.338926	0.741767	0.527172
MORF4L1	4.65456e-111	0.455456	0.380871	0.3167	0.608218	0.44356	ABCA1	1.45863e-254	1.30706	0.237228	0.0976451	0.331609	0.134018
TRPS1	2.25844e-110	1.02348	0.196312	0.108118	0.288571	0.141957	COX17	1.70354e-254	1.85449	0.194638	0.0544223	0.269683	0.0745756
VLDLR-AS1	1.04775e-109	0.304363	0.497764	0.459745	0.89304	0.723179	MIR193BHG	1.82509e-254	1.45784	0.221576	0.0817613	0.307834	0.112064
AC068234.1	1.2195e-109	4.29411	0.0971767	0.00532369	0.131872	0.00672199	AC245297.3	1.72058e-248	0.302936	0.73874	0.587787	1.43092	1.1599
AGTR1	2.14257e-109	5.286	0.0944087	0.00261795	0.133669	0.00342601	PTDSS1	3.55673e-248	0.870439	0.302884	0.163054	0.425869	0.232943
IFT43	9.14729e-109	0.749949	0.253588	0.172681	0.370648	0.220397	KIF26B	1.23645e-247	1.79861	0.200353	0.0636631	0.310699	0.089311
COL19A1	1.41776e-108	0.454934	0.380488	0.319094	0.61777	0.450691	C10orf71	1.34433e-247	0.713384	0.35478	0.216156	0.50868	0.310237
ACTB	5.75746e-108	0.237058	0.573308	0.563585	1.19126	1.01075	TMEM131L	2.59292e-247	0.654586	0.373449	0.231103	0.544022	0.345593
EXT1	1.93812e-107	0.393853	0.420219	0.359353	0.736252	0.560353	PPP2R3A	4.48773e-247	0.329593	0.680547	0.531321	1.23647	0.983933
MYO15B	2.64373e-107	1.95347	0.126773	0.036755	0.17621	0.0454967	SRPK2	6.18787e-247	0.442542	0.524268	0.384661	0.843923	0.620992
MYH11	3.18607e-107	2.54884	0.116723	0.0270175	0.196178	0.0335253	VWC2	1.01088e-246	0.494518	0.466434	0.319039	0.738805	0.524406
USP53	8.55305e-107	0.239467	0.555508	0.530741	1.01356	0.858545	GBF1	2.12913e-246	0.437586	0.528219	0.388962	0.835345	0.616791
PCA3	3.23487e-106	3.04724	0.106034	0.0162185	0.163487	0.0197776	LINC02254	1.91887e-245	1.96242	0.185044	0.0470979	0.247364	0.0634732
BTBD9	4.26344e-106	0.238789	0.554784	0.527516	1.00606	0.852596	AC008014.1	3.12462e-244	0.649409	0.377439	0.238087	0.586364	0.373833
GTDC1	1.78571e-105	0.544494	0.325512	0.254364	0.510078	0.349725	SLC12A7	1.29445e-243	1.12333	0.251499	0.113699	0.338098	0.155198
LINC00842	4.25006e-105	6.25761	0.0914278	0.00149255	0.133094	0.00173952	STARD13	2.65229e-242	0.360783	0.62027	0.49291	1.09589	0.853413
MCAM	4.68234e-105	2.20562	0.117447	0.0279993	0.156829	0.0339992	STARD7	1.137e-241	0.98164	0.276193	0.139079	0.372883	0.188829
USP39	2.9407e-104	0.430103	0.402248	0.348275	0.682896	0.506851	SESN1	1.37779e-241	0.352473	0.625458	0.488949	1.09558	0.858098
AC008050.1	9.07303e-104	2.8663	0.106247	0.0173838	0.151933	0.0208358	COQ10A	7.96597e-237	0.830265	0.308982	0.173913	0.425291	0.239196
ANKRD44	1.68262e-103	0.789366	0.23847	0.157995	0.35497	0.205386	TNNC1	4.33174e-236	0.469094	0.492661	0.357407	0.803793	0.58067
RNF216	1.01808e-102	0.454981	0.382958	0.32698	0.65127	0.475113	GABRB1	6.29871e-236	0.886642	0.282922	0.143082	0.41271	0.223223
CD47	2.37101e-102	0.731799	0.254865	0.17743	0.375965	0.226389	ADCY6	4.49988e-235	0.658951	0.363567	0.227015	0.521206	0.330101
PRKN	5.02236e-102	0.0516614	0.866457	0.885832	2.26373	2.18412	OBSCN	5.21997e-235	0.285417	0.748685	0.611762	1.48467	1.21818
DNAH14	6.13207e-102	1.20959	0.167909	0.0823217	0.240788	0.104115	EYA1	1.29335e-233	0.900016	0.286593	0.150833	0.398487	0.213542
ZDHHC14	7.62814e-102	0.562619	0.316868	0.246239	0.512947	0.347302	PGP	1.19505e-232	0.792789	0.319078	0.185964	0.44884	0.259082
NAB1	7.95962e-102	2.11855	0.120428	0.0329638	0.170746	0.039319	ZNRF1	2.137e-232	0.834413	0.299803	0.163778	0.419305	0.235151
AFAP1	1.26158e-101	2.33891	0.113486	0.0256687	0.156701	0.0309735	LINC01428	1.56388e-231	0.910011	0.286977	0.153132	0.417127	0.221988
LINC01411	2.02392e-101	3.09303	0.104033	0.0162664	0.22291	0.0261237	MARCH3	4.1798e-231	0.434182	0.511984	0.37129	0.839065	0.621005
C6	1.37649e-100	0.584892	0.309628	0.241354	0.515181	0.343472	KANK1	2.30561e-230	0.228255	0.814389	0.716135	1.74907	1.49312
IFNGR1	1.87281e-100	0.636347	0.29038	0.220538	0.446447	0.287217	PKIA	1.96018e-229	0.578462	0.389523	0.249372	0.578494	0.387405
IFNG-AS1	1.70703e-99	1.48703	0.150109	0.0657041	0.249688	0.0890756	AC008957.2	2.5002e-228	0.879285	0.288549	0.154622	0.405844	0.220632
TBC1D1	5.49079e-99	0.320572	0.469957	0.435665	0.821114	0.657506	HDAC4	6.21597e-227	0.591253	0.392461	0.25874	0.568709	0.37749
TMEM161B-AS1	1.68483e-98	0.287645	0.498914	0.465787	0.890377	0.72943	UBAP2	6.43554e-227	0.800986	0.306348	0.171528	0.427166	0.245175
QSOX1	2.05768e-98	1.40408	0.149811	0.0651613	0.21015	0.0794076	BZW2	1.91766e-225	0.477093	0.462052	0.319976	0.691285	0.496636
SYNE1	6.18097e-98	0.21481	0.578887	0.575438	1.11295	0.958986	PPP1R12B	1.5426e-224	0.138205	0.923082	0.872759	2.56189	2.32785
RUNX1	1.17348e-97	1.03813	0.188732	0.107232	0.287039	0.139776	RETREG1	3.79051e-222	0.343524	0.618793	0.491504	1.08578	0.85571
CLNK	8.80638e-97	1.09243	0.190095	0.111462	0.307415	0.144169	AL845331.2	1.20055e-221	1.26732	0.225008	0.0943661	0.301491	0.125249
PEX5L	1.42439e-96	0.872073	0.219137	0.141912	0.343206	0.187515	ZNF682	2.04573e-221	1.24037	0.226373	0.0954733	0.299316	0.12669
PRDX1	2.40811e-96	1.45322	0.148831	0.0659036	0.226826	0.0828379	AC018682.1	3.05754e-221	0.505027	0.433462	0.293446	0.675576	0.476044
SNX25	4.33603e-96	0.856354	0.21688	0.138224	0.31382	0.173338	SCPEP1	7.28787e-221	0.873249	0.282212	0.149257	0.386163	0.210813
DTNA	1.39911e-95	0.0594846	0.816378	0.845174	1.93704	1.85881	MSI2	3.84879e-220	0.337465	0.627397	0.494443	1.05804	0.83737
EPN2	1.31025e-94	0.289165	0.492228	0.461493	0.870263	0.712205	FRK	4.04089e-220	1.44507	0.204032	0.0729038	0.272464	0.100069
MYO5A	1.08813e-93	0.54153	0.311161	0.242966	0.476395	0.327303	FHL1	1.08416e-219	0.407054	0.507698	0.361751	0.88092	0.664358
AC084357.2	1.28908e-93	0.938985	0.214112	0.140156	0.344702	0.179797	ASB15	1.22938e-219	0.498518	0.440134	0.303155	0.661748	0.46841
SEPT2	2.21989e-93	0.322774	0.450709	0.407362	0.71988	0.575565	LDB3	1.99587e-219	0.100995	0.965999	0.931355	2.92079	2.72331
CLIP1	4.6314e-93	0.478252	0.354299	0.298749	0.572993	0.41132	ARIH2	5.63239e-219	0.465742	0.470345	0.337989	0.711853	0.515454
NRXN1	4.64252e-93	1.5947	0.139718	0.0580578	0.21796	0.0721648	MUC20-OT1	1.95951e-218	0.303439	0.678455	0.556403	1.22829	0.995305
AL590079.1	1.53907e-92	3.17287	0.0967934	0.0127545	0.136174	0.0150996	ANKH	1.01916e-216	0.485996	0.447845	0.31329	0.679662	0.485284
MALRD1	9.81582e-92	1.46893	0.142571	0.0610908	0.21217	0.0766468	PLEKHA2	2.75793e-215	0.734702	0.317721	0.186135	0.446029	0.268037
SPDYE2	4.73877e-91	0.410227	0.377294	0.315447	0.628258	0.472767	PTPRE	7.98861e-213	0.645213	0.347572	0.215731	0.506385	0.323781
CA1	8.15341e-91	0.958086	0.19759	0.120673	0.310972	0.16007	TNS1	7.95388e-212	0.466607	0.462483	0.329856	0.69929	0.506051
SUSD4	1.02874e-90	1.38678	0.142443	0.0604203	0.199101	0.0761396	C20orf194	9.5483e-212	0.431132	0.491272	0.359111	0.755464	0.560314
PRKG2	1.93728e-90	4.55451	0.0876804	0.00435792	0.124578	0.00530149	NCOA2	1.6149e-210	0.422355	0.502518	0.369714	0.788424	0.588328
CTGF	4.34132e-90	3.02471	0.0974322	0.0145663	0.152895	0.0187872	FIGN	6.99444e-210	0.48709	0.43438	0.298599	0.658717	0.469972
PPP2R2B	3.34997e-89	2.32564	0.107227	0.0251099	0.157615	0.0314419	AC092839.1	8.87621e-208	1.04948	0.240692	0.112379	0.323585	0.156337
DOK6	5.56395e-89	0.908023	0.194822	0.116563	0.29058	0.154855	ANKFY1	1.06446e-207	1.05824	0.241649	0.11387	0.31984	0.153593
DIP2A	1.02515e-88	0.433392	0.364051	0.308559	0.572585	0.424008	LINC02388	2.39487e-207	1.54312	0.2182	0.0995188	0.524799	0.180081
MAN1A2	1.11277e-88	0.471701	0.340842	0.281988	0.533024	0.38437	FNDC3A	2.67063e-207	0.376817	0.553768	0.421454	0.907661	0.699021
CACNA2D3	3.15999e-88	0.227369	0.539752	0.512431	1.00511	0.858548	AC007388.1	3.67374e-207	0.479792	0.440174	0.307627	0.665205	0.477007
SIK2	5.3332e-87	0.347201	0.43606	0.396906	0.753477	0.59231	TMEM245	5.10684e-206	0.573939	0.38135	0.253119	0.552824	0.371378
RAB11A	2.36769e-85	0.347168	0.430354	0.388725	0.730625	0.574362	NT5DC1	5.14527e-206	0.573477	0.37554	0.243368	0.543153	0.365
IGF1R	3.48566e-85	0.183675	0.595495	0.600045	1.17461	1.0342	UBN1	7.92489e-206	0.970952	0.256655	0.130563	0.3517	0.179426
LINC00866	7.76736e-85	2.43122	0.101137	0.0207281	0.1422	0.026365	LPCAT3	1.31144e-204	1.10722	0.230994	0.104331	0.30838	0.143146
COL13A1	1.73676e-84	1.68414	0.123707	0.0443854	0.174942	0.0544401	NT5C2	3.0912e-204	0.562557	0.388653	0.260486	0.564937	0.382521
ANKRD23	2.44637e-84	0.943951	0.18507	0.108884	0.261016	0.135678	CDK6	1.08321e-203	0.615086	0.357166	0.228208	0.522867	0.341375
ITLN1	9.11318e-84	6.67837	0.0812929	0.00107751	0.140676	0.00137351	AC124312.1	1.50244e-203	0.491602	0.428968	0.299365	0.635623	0.452078
PRKCH	1.12021e-83	1.90459	0.114083	0.0347517	0.161371	0.0431008	AC138305.1	3.60674e-203	0.303935	0.657488	0.534046	1.27165	1.03008
GOLGA7B	1.51393e-83	4.09226	0.0856364	0.00556314	0.115496	0.00677135	ARL15	7.61712e-203	0.362738	0.566889	0.441341	0.963304	0.749148
USH2A	2.68792e-83	0.632719	0.258229	0.188732	0.397103	0.256116	CALCOCO2	1.3386e-202	0.632295	0.349943	0.222672	0.492566	0.31778
MEF2C-AS1	2.84387e-83	1.11347	0.164459	0.0879008	0.246334	0.113851	PHACTR2	2.3811e-202	0.694465	0.322933	0.196014	0.458476	0.283309
AL645568.1	3.78897e-83	0.633296	0.261977	0.195141	0.398975	0.257221	PFKM	2.41632e-201	0.858086	0.271405	0.144232	0.362011	0.199716
PRDX6	7.87411e-83	0.729401	0.231529	0.160956	0.338259	0.204022	RAMP1	1.93972e-200	0.538844	0.383737	0.252395	0.553237	0.380806
AC019205.1	9.06785e-83	1.1846	0.159222	0.0836386	0.248848	0.10948	TMEM67	2.40507e-200	0.478362	0.428745	0.294724	0.626318	0.449567
GLS	1.06559e-82	0.623906	0.262019	0.193672	0.389237	0.252579	NFIB	3.57207e-200	0.27421	0.712018	0.588979	1.33147	1.10099
RBMS3-AS3	2.03713e-82	0.413722	0.370353	0.31749	0.603053	0.4527	COBL	4.90045e-198	0.640302	0.33544	0.208193	0.471452	0.302474
ECE1	1.04037e-81	1.26328	0.146617	0.069623	0.206388	0.0859802	POPDC2	1.43009e-197	0.397672	0.501959	0.367926	0.771144	0.58536
BACE2	3.97943e-81	0.928604	0.186518	0.11258	0.272529	0.143178	RAPGEF2	1.492e-197	0.397363	0.498208	0.361496	0.772705	0.586674
NPAS3	4.66084e-81	0.664006	0.241324	0.170246	0.39554	0.249635	ASAH1	5.45585e-196	0.342289	0.586125	0.459013	0.962163	0.758944
NIPAL1	3.23693e-80	2.10306	0.107695	0.0301862	0.168661	0.0392583	MYL12A	1.37939e-195	0.376142	0.553672	0.437295	1.03344	0.796261
MGP	4.76459e-80	0.776107	0.209897	0.137203	0.330446	0.19296	CAMK2D	7.20753e-195	0.188911	0.864713	0.769322	2.00489	1.75881
PABPC4	5.03193e-80	0.772233	0.215943	0.144602	0.312272	0.182839	ANKRD28	5.45022e-194	1.00278	0.238648	0.114125	0.315326	0.157359
AF121898.1	1.16419e-79	0.789032	0.214836	0.144306	0.349095	0.202032	GRIP2	2.32574e-193	0.463066	0.425385	0.291147	0.642291	0.465947
AP000311.1	4.30579e-79	0.543859	0.291232	0.229422	0.455127	0.312187	SNX6	3.35464e-193	0.705857	0.310626	0.186475	0.429619	0.263391
OSBPL6	6.22414e-79	0.86539	0.195248	0.123211	0.289077	0.158675	ACSL3	2.81089e-191	1.02372	0.239151	0.117489	0.320004	0.157393
ARHGEF9	3.19913e-78	0.48741	0.318699	0.261372	0.493212	0.351808	BMS1P14	2.09078e-190	0.947317	0.250341	0.12822	0.345521	0.179186
DGKB	6.25243e-78	1.91141	0.112337	0.0362522	0.17831	0.0474005	ANKRD9	1.89612e-189	0.695236	0.311185	0.188817	0.430426	0.265835
ROBO1	7.55079e-78	1.35056	0.143976	0.0699423	0.222971	0.0874354	MTUS2	5.35633e-189	0.259876	0.72767	0.606354	1.39046	1.16126
GIPR	4.58552e-77	1.36075	0.134778	0.0595104	0.190393	0.0741352	RGL1	8.89042e-189	0.43717	0.458005	0.331474	0.709433	0.523975
PRICKLE2	1.26243e-76	1.83247	0.1114	0.03547	0.156545	0.0439554	ADGRL3-AS1	5.91649e-188	0.567798	0.35747	0.230167	0.515943	0.34808
AC020659.1	1.37201e-76	0.546953	0.290465	0.229821	0.449628	0.307755	SLC30A10	1.22512e-187	2.56994	0.144211	0.0236767	0.188585	0.0317598
DNER	2.41708e-76	2.76639	0.0920666	0.0158913	0.1321	0.019415	PTPRD	1.93166e-186	0.898857	0.252305	0.130052	0.355839	0.190841
ARL5A	2.91903e-76	1.18415	0.152238	0.0794403	0.220579	0.0970735	EFNA5	4.18437e-186	0.228218	0.772318	0.673764	1.59602	1.3625
GPX3	1.25169e-75	1.00668	0.167398	0.0946691	0.258271	0.128539	ZNF680	4.74561e-185	0.518983	0.390864	0.267683	0.571051	0.398515
NFATC2	2.062e-75	1.37782	0.132521	0.0580817	0.190029	0.0731235	REV1	6.78219e-184	0.512115	0.401256	0.281395	0.590102	0.413777
LRCH2	3.8289e-75	3.64736	0.0833795	0.00753458	0.113924	0.00909184	HMOX2	1.10297e-183	0.833964	0.267517	0.146787	0.362197	0.203187
AC023590.1	4.52161e-75	0.590037	0.256994	0.190336	0.39314	0.261174	EFCAB2	1.36282e-183	0.436867	0.453639	0.331431	0.716119	0.529025
UNC13D	5.12474e-75	2.27302	0.0979432	0.0224281	0.134622	0.027853	AC116366.3	2.75632e-182	0.614948	0.339056	0.218541	0.4826	0.315116
PNISR	5.99837e-75	0.117058	0.657028	0.668925	1.22929	1.13349	COQ8A	1.5763e-180	0.551575	0.360191	0.235319	0.512075	0.349377
OSBPL1A	1.99557e-74	0.348628	0.405314	0.366185	0.670029	0.526193	FNIP2	1.80999e-180	0.348022	0.554223	0.433888	0.965466	0.758533
LINC00884	3.47276e-74	2.1525	0.101094	0.0262673	0.141168	0.0317518	IL1RAPL1	3.06082e-179	0.187381	0.783245	0.724907	1.89037	1.66012
CREB3L2	4.24003e-74	0.860965	0.1915	0.121838	0.275805	0.151853	MTUS1	3.42164e-179	0.331645	0.577784	0.45105	0.946986	0.752511
GXYLT2	5.93681e-74	0.669633	0.231614	0.164627	0.351851	0.221197	CD58	7.40995e-179	1.18652	0.205724	0.0870843	0.266585	0.117127
PLCB4	1.18043e-73	0.18537	0.569987	0.559259	1.04114	0.915597	MFHAS1	1.57824e-178	1.29363	0.193936	0.0752885	0.257715	0.105128
ITPR1	4.40903e-73	0.705629	0.209769	0.139126	0.306576	0.187985	TPCN1	2.35579e-178	0.581394	0.353128	0.234042	0.512543	0.342542
SHTN1	1.60557e-72	0.992244	0.164757	0.0932963	0.230423	0.115832	ST3GAL6	3.07696e-177	0.439845	0.439344	0.317421	0.663808	0.48937
ACSF2	2.68636e-72	1.51045	0.121322	0.0480569	0.17018	0.0597338	TMEM164	1.07805e-176	0.471896	0.410563	0.287272	0.628859	0.453419
TMSB4X	3.14227e-72	1.05889	0.163906	0.0943499	0.266933	0.128128	NDRG3	1.18122e-176	0.451348	0.429431	0.305796	0.648654	0.474401
MYO10	3.8871e-72	1.59046	0.116425	0.0428529	0.157907	0.0524357	PMP22	1.38537e-175	0.614146	0.316668	0.193076	0.4464	0.291642
GAPDH	7.51918e-72	0.396794	0.377379	0.336151	0.639604	0.485807	KLHL31	7.03841e-175	0.360897	0.525497	0.401993	0.845656	0.6585
CORO6	2.28811e-71	0.52108	0.288336	0.229294	0.434272	0.302624	PCSK6	7.521e-174	1.0809	0.221719	0.106034	0.303522	0.143485
CA8	3.56724e-71	3.60863	0.0812929	0.00748669	0.111853	0.00916949	APOD	1.42391e-173	1.87628	0.165689	0.050973	0.277777	0.0756624
IL1RAPL2	3.64127e-71	1.00652	0.171912	0.103433	0.266663	0.132731	PPM1L	1.53186e-173	0.356497	0.528562	0.404463	0.867907	0.677886
LPP	6.0735e-71	0.0343924	0.8731	0.90312	2.32767	2.27286	AC020637.1	3.81234e-173	1.8822	0.169935	0.0568071	0.364466	0.0988685
AL133346.1	6.73565e-71	3.65591	0.0809948	0.00734302	0.115115	0.00913251	KY	5.4178e-173	3.05576	0.13132	0.0156709	0.171591	0.0206356
RFX3	7.06837e-71	0.892721	0.18111	0.112141	0.265042	0.142751	UBE2E1	8.12479e-173	0.735737	0.278556	0.159392	0.379499	0.227893
ZFYVE16	1.09067e-70	0.390348	0.363923	0.316109	0.568909	0.434045	SORBS1	3.52462e-172	0.119113	0.951057	0.895627	2.77728	2.5572
TRPM3	1.21867e-70	0.958894	0.17353	0.104822	0.263928	0.135778	ADAMTS6	3.69334e-172	2.36853	0.143899	0.0287868	0.198202	0.0383803
FTH1	5.73095e-70	0.387974	0.376698	0.33224	0.637256	0.486992	SLC44A1	1.51663e-171	1.20791	0.199251	0.083124	0.268257	0.116127
CD109	6.83647e-70	0.947231	0.17008	0.100751	0.246419	0.127799	PLEKHA1	3.06577e-169	0.676942	0.294423	0.176085	0.397132	0.248402
PLEKHB2	7.64773e-70	1.33435	0.139931	0.0703893	0.215076	0.0852932	CAT	4.81836e-168	0.70503	0.285763	0.169016	0.389077	0.238671
EPHA5-AS1	8.96836e-70	5.54308	0.0749478	0.00178787	0.104092	0.00223246	IRX3	5.5472e-168	6.60165	0.114998	0.0010646	0.148781	0.00153199
TMEM108	1.52333e-69	2.91489	0.0865307	0.01384	0.125947	0.0167002	HEATR5B	9.46769e-168	0.501754	0.379211	0.259166	0.546291	0.385816
B2M	3.09829e-69	0.593861	0.265596	0.20855	0.435181	0.288337	SRSF10	2.48489e-165	0.408484	0.452634	0.33356	0.664365	0.500543
GJC1	6.05985e-69	1.1708	0.141762	0.0710996	0.196605	0.0873275	LRRC49	3.42945e-165	0.659016	0.291055	0.173445	0.410014	0.259666
SLMAP	1.20536e-68	0.0947011	0.697909	0.744375	1.54039	1.44252	PARVB	5.84291e-164	0.62989	0.313771	0.199123	0.444975	0.287554
RPL41	3.30684e-68	0.523764	0.288081	0.231209	0.448051	0.311643	MACROD1	1.7878e-161	0.933888	0.231481	0.118724	0.308097	0.161273
DOK5	5.84548e-68	0.87953	0.177831	0.109858	0.262298	0.142571	SLC41A1	5.82377e-161	0.473341	0.395685	0.281097	0.580171	0.417899
KIAA1671	1.71823e-67	1.39139	0.124686	0.0541468	0.174575	0.0665476	ASB14	3.29832e-159	1.09994	0.201358	0.0886599	0.263088	0.12274
HSD17B12	2.5246e-67	0.348744	0.381723	0.338042	0.6057	0.475635	ZFPM2	1.02952e-158	0.186487	0.828588	0.739556	1.78948	1.57248
DPP7	4.32003e-67	0.528613	0.273858	0.214688	0.400376	0.277549	DNAAF3	1.86777e-158	1.48737	0.172393	0.0618745	0.235353	0.0839413
CAVIN2	7.67097e-67	1.13367	0.14568	0.0770139	0.20621	0.0939813	PPP1R13L	3.65587e-158	0.46097	0.399269	0.28412	0.581014	0.422106
BCL6	1.73902e-66	0.480865	0.300388	0.245065	0.462032	0.33107	GABRA4	2.4747e-157	3.79887	0.118167	0.00779287	0.154592	0.0111074
ZBTB20-AS5	1.00539e-65	0.297475	0.435208	0.406452	0.751136	0.611174	DECR1	7.55556e-157	0.338814	0.521315	0.403058	0.824687	0.652072
ENAH	1.0237e-65	0.287856	0.437806	0.406388	0.741064	0.607019	CASZ1	1.30445e-156	0.415819	0.433574	0.316782	0.642868	0.481893
TSPAN18	2.69909e-65	0.425379	0.324149	0.271788	0.498661	0.371323	LMOD3	2.96678e-156	0.854007	0.239893	0.128135	0.315635	0.174624
GADD45B	4.59144e-65	0.757282	0.19874	0.133603	0.341981	0.20232	SLC7A6	1.1799e-155	0.29382	0.596788	0.480049	0.984694	0.803254
CMSS1	9.62408e-65	0.342893	0.383767	0.340812	0.641309	0.505642	FBXL7	3.63023e-155	0.25661	0.687028	0.568709	1.3375	1.11955
KLRD1	1.64434e-64	0.760114	0.195503	0.13061	0.295054	0.174214	PXYLP1	1.02192e-154	1.08269	0.202053	0.0917259	0.269537	0.127261
SLC17A5	2.33715e-64	0.627633	0.233701	0.172577	0.349336	0.226104	SHROOM3	1.43736e-154	0.491062	0.368676	0.254652	0.538233	0.382956
SERPINI2	4.77987e-64	3.23335	0.0799727	0.0101366	0.120267	0.0127883	SGIP1	1.02e-152	2.51312	0.132861	0.024571	0.203763	0.0356945
ABHD2	1.35804e-63	0.256492	0.459694	0.429224	0.799724	0.669465	PPP1R3A	1.46419e-152	0.531262	0.344667	0.232423	0.492836	0.341017
AEBP2	1.51461e-63	0.542687	0.268662	0.212413	0.407877	0.280003	PLIN5	2.20265e-152	0.639472	0.297001	0.186305	0.406459	0.260926
CDC123	1.92045e-63	0.874849	0.17617	0.111087	0.252343	0.137606	AC008250.1	2.81236e-151	1.82482	0.149702	0.0414342	0.196425	0.0554461
LINC01954	2.12024e-63	0.940954	0.165311	0.0999689	0.232014	0.120854	LINC02334	1.52957e-150	0.476543	0.367071	0.250905	0.533558	0.383467
MIR99AHG	2.17448e-63	0.101486	0.692331	0.704164	1.4008	1.30564	MBNL1	2.73813e-150	0.214666	0.771121	0.666269	1.54176	1.32861
COL8A1	3.71236e-63	2.82336	0.0836776	0.0144705	0.13238	0.0187027	MAP3K20-AS1	3.03642e-150	0.595846	0.309293	0.197334	0.435724	0.288299
RAPGEF5	2.69377e-62	2.39184	0.0883192	0.0196825	0.129702	0.0247134	GALNT16	7.64601e-150	1.17193	0.190017	0.0815058	0.24818	0.110149
CEP83	2.72282e-62	0.588744	0.24341	0.184781	0.359784	0.239228	CES2	9.35997e-150	1.20744	0.18759	0.0795895	0.243111	0.105275
TCF24	3.56839e-62	1.14566	0.13925	0.0726879	0.195359	0.0882992	CCDC93	1.62268e-148	0.595679	0.308351	0.198186	0.425323	0.28145
RGS6	5.178e-62	0.12023	0.643359	0.663466	1.36741	1.25809	CTNNBIP1	1.46532e-146	0.689667	0.2768	0.169399	0.384284	0.238255
CSMD1	7.10732e-62	0.847263	0.176724	0.112221	0.253806	0.141076	GRM8	9.08947e-146	1.50909	0.161139	0.0545927	0.212025	0.0744911
TCF25	2.13359e-61	0.386764	0.342546	0.296267	0.52904	0.404634	FN3K	1.23079e-145	0.515204	0.349775	0.24209	0.503421	0.352242
SAT1	3.01605e-61	0.163235	0.590257	0.582166	1.13737	1.0157	PANK1	1.27259e-144	1.02878	0.204822	0.0985394	0.272979	0.133793
SLIT2	7.78437e-61	1.62141	0.106332	0.0388781	0.158762	0.0516008	PCNX1	2.61052e-144	0.477568	0.365307	0.255248	0.518223	0.372182
EPB41L4A	4.65628e-60	0.516548	0.267853	0.212796	0.406555	0.2842	KLF7	1.3201e-143	0.95037	0.209723	0.102457	0.275222	0.142427
AC007319.1	9.69034e-60	1.06886	0.140868	0.0753538	0.20933	0.0997864	TCAF1	2.8181e-143	1.81569	0.14615	0.0408381	0.187203	0.0531784
MT-CO1	1.96502e-59	0.221044	0.518843	0.492932	0.943435	0.80941	WDFY3	7.10123e-143	0.528926	0.330707	0.221863	0.465894	0.322899
LMOD1	3.09642e-59	1.95379	0.0961547	0.0295317	0.139559	0.0360253	BCL2L13	9.34551e-143	0.436167	0.390681	0.279351	0.568559	0.420223
UQCRB	3.37866e-59	0.464595	0.298769	0.248489	0.495022	0.358731	MAST4	9.43473e-143	0.157604	0.850306	0.781289	2.0216	1.81238
TIMP1	3.94886e-59	1.38358	0.119874	0.0545778	0.191837	0.0735247	ATP1A1	1.4645e-142	0.640245	0.28028	0.17221	0.386598	0.248042
AHI1	9.68538e-59	0.175974	0.547162	0.536727	0.964429	0.853678	FOXP1	4.08433e-142	0.228246	0.714109	0.606439	1.3252	1.13127
POF1B	2.23081e-58	2.14904	0.0892561	0.0228033	0.129507	0.029199	TMEM38A	6.483e-141	1.19507	0.181221	0.0758847	0.237786	0.103857
PI4KA	3.07543e-58	0.510155	0.264489	0.209228	0.38819	0.272567	GMPR	5.14285e-140	0.41503	0.406883	0.29549	0.594574	0.445937
SYNDIG1	3.35461e-58	0.313674	0.395052	0.355666	0.657535	0.529045	AC017101.1	1.08414e-139	0.62269	0.286705	0.179364	0.398489	0.258803
SLC35F3	4.05212e-58	2.32874	0.0874675	0.0213427	0.133977	0.0266692	CHN1	1.11151e-139	1.42769	0.162967	0.0586807	0.211724	0.078703
CAMK2B	7.57743e-58	0.386597	0.33454	0.288142	0.508847	0.389232	IRF2	1.17414e-139	0.707284	0.258155	0.150918	0.343402	0.210325
BCO2	8.65655e-58	0.151548	0.586382	0.580889	1.077	0.969614	BDNF-AS	1.57018e-139	0.837701	0.228591	0.123025	0.312106	0.174634
SLC5A10	1.50371e-57	2.59462	0.0816761	0.0155959	0.111058	0.0183862	CACNB2	3.26439e-139	0.0901368	0.941551	0.912192	2.87916	2.70476
HDX	1.90494e-57	2.3371	0.0851254	0.0191238	0.120354	0.023819	LINC02398	4.09493e-139	1.12764	0.183959	0.0785249	0.256573	0.117424
UACA	2.08563e-57	0.590425	0.229272	0.170845	0.334433	0.222113	LINC00923	2.65553e-138	0.788022	0.248697	0.146148	0.370603	0.214631
APBA1	2.08782e-57	1.71701	0.101137	0.0357414	0.147258	0.0447925	IRAK1BP1	2.95674e-138	0.668789	0.267031	0.159903	0.368168	0.23159
GRK3	5.52171e-57	0.816126	0.177618	0.11673	0.262915	0.149326	TCAP	4.72877e-138	0.209537	0.749355	0.656517	1.49116	1.28958
MKLN1	6.20363e-57	0.156577	0.57663	0.586285	1.06942	0.959437	PTPRJ	6.93829e-138	0.971952	0.205972	0.10152	0.278356	0.141911
HSPG2	7.72683e-57	0.388881	0.32449	0.275395	0.50205	0.383426	FAM189A2	1.3224e-136	0.488647	0.344954	0.237746	0.496767	0.354043
ADAM10	7.81581e-57	0.327807	0.384065	0.350749	0.622435	0.495924	USP46	5.64649e-136	0.78895	0.236222	0.131797	0.315216	0.182436
C2orf88	1.17992e-56	0.743929	0.194524	0.135583	0.288027	0.171985	AC100872.1	3.58705e-135	6.40254	0.103225	0.0010646	0.127683	0.0015093
TNK2	6.03751e-56	1.43791	0.110122	0.0456704	0.153673	0.0567208	GPHN	1.41081e-134	0.228294	0.699351	0.593834	1.30752	1.11615
Z99127.1	9.76228e-56	1.11218	0.135076	0.0722011	0.192606	0.0890989	ADCY9	3.44976e-134	0.486145	0.341131	0.23319	0.492372	0.351521
LINC01479	1.10518e-55	1.54815	0.10514	0.0407857	0.146526	0.0501042	HADH	5.43447e-134	0.753006	0.244682	0.141762	0.324581	0.192595
FAM155A	1.83646e-55	0.968551	0.155304	0.0941902	0.230394	0.117736	INSR	8.47456e-134	0.26223	0.619592	0.50313	1.05979	0.883649
RILPL1	3.44028e-55	0.224193	0.476089	0.455619	0.792545	0.678473	TCP11L2	2.59468e-133	1.03705	0.193401	0.0910446	0.253089	0.123336
RPL3	4.66553e-55	1.42665	0.110548	0.046724	0.157917	0.0587438	DCUN1D2	5.25554e-133	0.585619	0.293673	0.18903	0.400704	0.267015
BHLHE40	6.08402e-55	1.05484	0.139761	0.0776684	0.222587	0.107142	UBE2R2	8.35809e-133	0.369451	0.433598	0.322744	0.654253	0.506443
AC104827.1	1.42741e-54	1.84334	0.0933015	0.0292125	0.130798	0.0364501	NHSL1	7.5501e-132	0.320174	0.500339	0.387557	0.780476	0.625142
CD63	3.55045e-54	0.668868	0.207427	0.150612	0.312485	0.196554	AC012085.2	8.30929e-132	0.582374	0.293601	0.189116	0.413053	0.275864
PKM	1.16205e-53	0.416413	0.315122	0.273815	0.492329	0.368895	SLC2A12	8.63083e-132	1.1427	0.18435	0.0832943	0.246839	0.111796
GEM	1.44667e-53	0.866206	0.163139	0.103034	0.256862	0.140912	COG5	1.03898e-131	0.252235	0.637893	0.524337	1.09249	0.917248
WNK2	2.27211e-53	0.193145	0.508879	0.497131	0.890386	0.778816	MIA2	1.3779e-131	0.454057	0.361684	0.254737	0.514867	0.375849
PGBD5	3.13913e-53	1.75419	0.0948771	0.0316389	0.127247	0.0377209	NINJ2	1.55938e-131	1.45295	0.156901	0.0556999	0.212633	0.0776691
LINC01060	5.48692e-53	1.29167	0.115658	0.053205	0.168952	0.0690134	ANO6	9.11122e-131	0.413655	0.392038	0.284972	0.569535	0.427562
AC025164.1	7.10461e-53	2.48598	0.0796747	0.0163781	0.110514	0.019727	CPEB4	1.39523e-130	0.218533	0.7164	0.61338	1.39665	1.20033
ATP8B1	2.27507e-52	0.713054	0.192139	0.13488	0.292376	0.178358	LAPTM4B	1.7298e-130	0.4667	0.349193	0.242857	0.497216	0.359794
CPQ	2.45581e-52	0.335779	0.358217	0.316875	0.566875	0.449166	HAND2-AS1	2.15195e-130	0.268009	0.595415	0.484648	0.998662	0.829357
LINC01894	2.91113e-52	6.14157	0.0643018	0.00109347	0.0920165	0.00130338	GLYR1	1.11449e-129	0.48009	0.339679	0.234595	0.469235	0.33641
EFCAB13	5.81328e-52	1.56748	0.0998169	0.0374255	0.138049	0.0465775	AC007193.2	1.33762e-129	0.577163	0.297305	0.195418	0.421234	0.282345
ELN	1.27935e-51	2.76679	0.0751182	0.0125071	0.107644	0.0158163	SCUBE3	2.77279e-129	2.08965	0.128718	0.0284461	0.165086	0.0387848
DHRS9	2.16612e-51	4.63728	0.0657071	0.00306491	0.0917146	0.00368533	AMMECR1	1.88171e-128	0.813838	0.228192	0.127624	0.322997	0.183743
ASAP1	5.64474e-51	0.183445	0.521441	0.515161	0.919473	0.809685	FSTL1	1.90218e-128	0.392693	0.41097	0.306903	0.62566	0.476574
ARHGAP15	6.15012e-51	1.24208	0.120129	0.05967	0.177452	0.0750198	SYCP3	4.55731e-128	0.592197	0.283361	0.179832	0.398648	0.264437
LUZP1	1.0548e-50	0.436978	0.291743	0.245385	0.443998	0.327974	RGN	5.02709e-128	1.01736	0.193999	0.094068	0.257695	0.127306
FRAS1	1.0656e-50	0.674933	0.202317	0.147268	0.320146	0.200527	HADHA	9.37044e-128	0.369876	0.425033	0.317293	0.632711	0.489628
AMOTL1	1.56745e-50	0.513557	0.247967	0.195644	0.371578	0.260289	F3	8.09873e-127	1.01976	0.190312	0.0902355	0.255397	0.125961
GRID2	2.96549e-50	1.38198	0.111485	0.0512256	0.173383	0.0665254	AC087286.2	6.17185e-126	0.346713	0.453903	0.345143	0.717244	0.564023
PLCG2	3.61692e-50	1.29417	0.1114	0.0504913	0.149847	0.0611033	FBXO42	1.35652e-125	0.48143	0.337524	0.235021	0.470308	0.336867
TSC22D2	4.14999e-50	0.565432	0.232764	0.180942	0.34534	0.233364	STIM1	5.13006e-125	1.27586	0.163893	0.0649832	0.217006	0.0896186
FARP1	4.78045e-50	1.23226	0.119022	0.0588799	0.173567	0.0738789	RCAN1	1.431e-124	0.951289	0.201877	0.103607	0.27334	0.141363
RBMX	5.91175e-50	0.197895	0.50049	0.491528	0.859562	0.749386	TPTEP2-CSNK1E	1.8452e-124	0.374893	0.41457	0.308606	0.59662	0.46009
FAM95B1	1.61053e-49	3.14217	0.0703913	0.00898722	0.0976321	0.0110587	ETV6	2.98009e-124	0.425933	0.356264	0.249202	0.506822	0.377257
CNTNAP5	1.78018e-49	1.12159	0.128007	0.0689526	0.186749	0.0858275	FBXL20	1.33151e-123	0.378058	0.405694	0.299025	0.595584	0.45829
SNAP25-AS1	2.06282e-49	3.54128	0.0690712	0.00783788	0.109552	0.00940999	MARCH11	3.20886e-123	1.09819	0.172385	0.0726909	0.237653	0.111008
TPM4	4.41738e-49	2.58077	0.0757143	0.0147339	0.110487	0.0184682	AL365259.1	4.57496e-123	3.69628	0.105093	0.00757995	0.134494	0.0103755
HECTD2	7.69037e-49	0.699561	0.180684	0.12357	0.25763	0.158639	LARP1B	2.21053e-122	0.604672	0.273432	0.173445	0.377364	0.248162
AF165147.1	1.20468e-48	0.50298	0.247541	0.196665	0.382702	0.270053	SLC22A5	1.67987e-121	0.993252	0.190528	0.0929609	0.244689	0.122918
C1QTNF1	2.01389e-48	1.61573	0.096836	0.0369466	0.148306	0.0483922	CREM	4.24367e-121	0.663252	0.255018	0.156411	0.351885	0.222198
HSF2	2.10194e-48	0.684861	0.186348	0.130674	0.259569	0.161469	ATP2C1	7.30902e-121	0.37203	0.409429	0.303837	0.608055	0.469842
RBPMS2	4.49076e-48	0.524623	0.233658	0.181516	0.333371	0.23174	LNPK	2.33698e-120	0.729355	0.234458	0.136013	0.309552	0.186713
TMEM176B	5.13433e-48	1.13158	0.122472	0.0636528	0.178091	0.0812835	GLDN	2.41647e-120	2.23234	0.122086	0.0258059	0.157052	0.0334228
GABRB2	3.6828e-47	3.66452	0.0662607	0.00639322	0.0943355	0.00743949	ARHGAP31	2.41813e-120	0.40984	0.372738	0.269259	0.552415	0.415807
PAQR3	4.65196e-47	0.965632	0.140868	0.083902	0.200382	0.102607	KIAA0319L	4.29145e-120	0.383112	0.403635	0.299238	0.589715	0.452186
CARMN	4.93154e-47	0.520254	0.240685	0.190488	0.361082	0.251765	MAP4K3	1.20534e-119	0.226904	0.677059	0.567602	1.19902	1.02452
CYP7B1	8.83411e-47	1.3784	0.103224	0.0443135	0.145933	0.0561325	RRAD	7.1391e-119	0.406793	0.354508	0.249883	0.545626	0.411566
LMTK2	2.47568e-46	0.444565	0.270792	0.223866	0.400663	0.29441	BNIP3	1.44106e-118	0.985246	0.187303	0.0903632	0.242475	0.122483
MYO18B	3.48217e-46	0.0629222	0.73023	0.797748	1.78536	1.70917	CELF1	2.05249e-118	0.465491	0.334451	0.234723	0.462788	0.335162
LGR6	4.07544e-46	1.93215	0.0842737	0.0254611	0.120252	0.0315108	CEP85	4.28046e-118	0.735443	0.23109	0.133458	0.304804	0.183075
AC022414.1	4.54307e-46	3.94868	0.063876	0.00462132	0.0883805	0.00572383	SLC38A1	4.72374e-118	0.475984	0.323205	0.221607	0.45407	0.326465
AL138799.4	4.86095e-46	1.26932	0.110761	0.0528458	0.162049	0.0672267	NUTM2B-AS1	8.48427e-118	0.338925	0.43754	0.330963	0.650275	0.514131
TASP1	5.48866e-46	0.58415	0.219478	0.169456	0.326459	0.217763	FGF12	1.0669e-117	0.0389877	0.95939	0.955585	3.69563	3.5971
LINC01182	9.92683e-46	0.579334	0.208832	0.155512	0.317506	0.212499	COMMD10	1.7875e-117	0.259018	0.58666	0.475067	0.975965	0.815572
RNF175	1.06962e-45	3.6856	0.0645999	0.00560305	0.0864305	0.00671724	TRAK2	2.01252e-117	0.308824	0.48883	0.385087	0.758387	0.612248
SYN3	1.35066e-45	0.735064	0.173445	0.119141	0.251866	0.151318	NEAT1	2.64038e-117	0.0528128	0.976159	0.973513	3.58558	3.45668
AC022639.1	1.50941e-45	1.09677	0.126858	0.0707325	0.19656	0.0919039	DOPEY2	3.3329e-117	1.37688	0.152128	0.0565941	0.195183	0.0751553
SGCE	1.84211e-45	0.696662	0.178427	0.124001	0.257731	0.15902	FOXO1	5.87282e-117	0.493055	0.314305	0.214879	0.456821	0.32458
RNMT	2.46362e-45	0.294892	0.374611	0.34185	0.587226	0.478666	GOT1	2.30104e-116	0.294652	0.508887	0.40442	0.789953	0.644022
ZNF521	9.43198e-45	0.279708	0.394541	0.36692	0.649752	0.535235	AC117834.1	3.2802e-116	0.514957	0.287152	0.185283	0.414791	0.290275
KIAA1328	1.53738e-44	0.433586	0.270877	0.224585	0.415648	0.307755	ZBTB43	2.21304e-115	0.412281	0.365315	0.265	0.508699	0.382255
MKL2	1.67512e-44	0.280939	0.395392	0.370767	0.646606	0.532189	MMP2	4.10046e-115	2.78722	0.110425	0.0162245	0.155836	0.0225752
TGFBR2	4.25792e-44	0.249478	0.4387	0.424961	0.772744	0.650033	FBXW8	1.00432e-114	0.69947	0.241761	0.14683	0.329644	0.202994
XKR6	6.6488e-44	0.496727	0.235745	0.186656	0.35215	0.249573	CGNL1	1.10728e-114	2.95374	0.106841	0.0126474	0.138338	0.0178557
CNTN3	8.76142e-44	0.581338	0.203083	0.150819	0.297074	0.198548	FKBP5	2.99033e-114	0.289355	0.525848	0.430098	0.944071	0.772505
BMP10	1.4778e-43	12.3553	0.0576587	1.59631e-05	0.0823858	1.57234e-05	AC125793.1	5.17551e-114	0.899426	0.19815	0.103138	0.276332	0.148141
EPS8	3.41645e-43	1.09574	0.113444	0.0568206	0.16012	0.0749199	DYNC1I1	8.83484e-114	0.290105	0.510596	0.408423	0.827242	0.676553
LINC00685	5.6748e-43	0.852266	0.147298	0.0929531	0.213253	0.118124	BTRC	4.11347e-113	0.340034	0.434068	0.331602	0.638788	0.50466
COL4A1	6.81736e-43	0.509651	0.241025	0.194023	0.368246	0.258654	LRSAM1	1.31004e-112	0.554898	0.278875	0.182089	0.380756	0.259183
GRIN2C	1.96368e-42	4.67533	0.0594047	0.00254611	0.080577	0.00315352	PERM1	3.97711e-112	0.970325	0.187119	0.0934293	0.241252	0.123133
STAMBPL1	2.84543e-42	3.44085	0.0629817	0.00625753	0.0838782	0.00772412	POT1	5.74533e-112	0.676523	0.238433	0.143167	0.318769	0.199444
TMEM165	3.14877e-42	0.349761	0.335136	0.302788	0.522731	0.410193	SLC12A6	5.79925e-112	0.792043	0.20914	0.11387	0.280392	0.161934
HK1	4.189e-42	0.37784	0.298045	0.256295	0.447666	0.344519	RHOT1	1.0894e-111	0.375151	0.388981	0.28642	0.556978	0.429446
PCDH15	4.83264e-42	0.857167	0.152067	0.0998013	0.230521	0.127255	CEP192	2.00133e-111	0.50397	0.302421	0.205681	0.415163	0.292759
SNX22	5.30687e-42	3.21439	0.0645573	0.00810925	0.0887711	0.00956406	NR6A1	5.11435e-111	0.413943	0.35482	0.255376	0.513601	0.385494
SRGAP2	6.51458e-42	2.14966	0.0749053	0.0186209	0.10096	0.022753	MEF2A	1.70946e-110	0.187823	0.765295	0.665716	1.52415	1.33809
SRGAP2C	9.64764e-42	2.479	0.0705617	0.0143508	0.0979107	0.0175622	ATP11A	6.39283e-110	0.336872	0.439017	0.340033	0.669671	0.530217
WASHC2A	1.02287e-41	1.33254	0.101904	0.0466681	0.143351	0.0569202	PRDM5	8.53156e-110	0.823268	0.203019	0.109143	0.267941	0.151429
MFN1	1.25508e-41	0.46314	0.250692	0.204942	0.366317	0.26573	TUSC3	1.16161e-109	0.703006	0.227011	0.132777	0.300996	0.184899
TMEM40	1.36879e-41	3.06229	0.0650258	0.00884355	0.0882846	0.0105693	AFG3L2	1.21647e-109	0.37064	0.388047	0.287655	0.561328	0.434155
MAPRE2	1.41348e-41	0.199052	0.508794	0.514738	0.975442	0.849729	ABCB7	5.3907e-109	0.417886	0.342983	0.244091	0.477891	0.357712
ZC4H2	2.25187e-41	1.15556	0.110548	0.0555356	0.158829	0.0712971	HOMER1	5.48377e-109	0.223056	0.617093	0.500703	1.05274	0.901935
AC005355.1	2.88221e-41	1.07896	0.115232	0.0603884	0.167545	0.0793108	SELENOW	5.89186e-109	0.316662	0.451317	0.349274	0.662061	0.53159
HIP1R	4.04582e-41	1.14346	0.109441	0.0544341	0.144719	0.0655107	ACO2	1.28595e-108	0.266676	0.544772	0.437806	0.872331	0.725107
CNN1	8.11132e-41	1.07357	0.129242	0.0763116	0.219931	0.104498	TBC1D5	1.29588e-108	0.23148	0.63051	0.526125	1.07512	0.915746
SEC24D	8.45357e-41	0.668321	0.175403	0.124049	0.250973	0.157922	MED13L	1.055e-107	0.260542	0.55459	0.44892	0.889908	0.742875
STARD9	1.31616e-40	0.691186	0.167185	0.115046	0.23983	0.148538	COA1	3.36108e-107	0.322753	0.439671	0.33833	0.648967	0.518877
POTEJ	1.58702e-40	8.85511	0.0556999	0.000135686	0.0854127	0.000184446	TOB2	5.1242e-107	0.522614	0.279857	0.183494	0.37484	0.26093
RFX3-AS1	2.33079e-40	0.368295	0.293404	0.251131	0.457369	0.354321	STRADB	5.68755e-107	0.430418	0.345545	0.250649	0.510124	0.378538
CTNNB1	2.34632e-40	0.501492	0.231572	0.185324	0.342014	0.241591	CLASP1	5.33431e-106	0.266954	0.536959	0.433931	0.846594	0.703577
GALNT18	3.51504e-40	0.645269	0.177575	0.126795	0.252436	0.161401	LRRC53	3.66213e-105	1.23432	0.15742	0.0675808	0.211296	0.0898096
MICAL2	4.92506e-40	0.484104	0.230294	0.182434	0.33108	0.236702	TEAD1	7.70493e-105	0.258897	0.555699	0.45271	0.893094	0.746383
MIB1	7.14386e-40	0.241986	0.421369	0.401576	0.690397	0.583786	KIF13A	1.47643e-104	0.220675	0.644079	0.544479	1.14008	0.978371
NDUFA4	1.0534e-39	0.365981	0.316484	0.281477	0.516159	0.400508	JAK2	1.97444e-104	0.461984	0.287966	0.192011	0.412878	0.299745
TMEM173	1.32512e-39	1.13621	0.113572	0.0604602	0.167401	0.0761596	KIF1B	1.05147e-103	0.260588	0.534125	0.42452	0.837191	0.698842
PLXDC2	1.34692e-39	0.82418	0.140059	0.087374	0.209256	0.118188	SLC38A2	2.19471e-102	0.478674	0.297616	0.203892	0.417831	0.299851
TENM4	2.08548e-39	0.877095	0.141549	0.0903272	0.216065	0.11764	TGFBR3	2.72185e-102	0.452231	0.308942	0.213175	0.434041	0.317244
UBA6-AS1	2.4505e-39	0.498916	0.229315	0.183607	0.350179	0.247801	GUCY1A1	3.79776e-102	0.803789	0.194646	0.103224	0.264053	0.151262
ROCK2	4.18363e-39	0.394677	0.29021	0.252241	0.444177	0.337867	AC005037.1	7.47937e-102	0.613791	0.252975	0.163395	0.354592	0.231717
SLC24A3	7.46482e-39	1.00527	0.124345	0.0724246	0.186212	0.0927666	ETFDH	8.13425e-102	0.263442	0.521873	0.422604	0.826545	0.688595
LRRN3	8.36483e-39	1.15405	0.110761	0.0581057	0.162678	0.0731016	PRRX1	9.10428e-102	0.746337	0.206546	0.115445	0.284094	0.169352
CEP126	8.91806e-39	2.20677	0.0713282	0.0172401	0.0990573	0.0214576	MCCC2	6.37038e-101	0.669577	0.230316	0.140399	0.304377	0.191359
GJA5	1.05056e-38	2.24622	0.0706894	0.0166415	0.103861	0.0218914	BCAP29	1.09701e-100	0.613769	0.23769	0.145893	0.309469	0.202234
TRPC1	1.19943e-38	0.273298	0.375974	0.348307	0.594255	0.491702	SFXN4	1.68363e-100	0.500363	0.287807	0.196312	0.391211	0.276559
AL161457.2	1.30547e-38	0.732163	0.155687	0.104558	0.217615	0.131004	AC010235.1	1.77146e-100	1.54788	0.134497	0.0466721	0.185622	0.0634853
ASRGL1	1.44325e-38	1.22715	0.106758	0.0544501	0.162106	0.0692451	TINAGL1	2.00551e-100	0.701794	0.217713	0.127624	0.284398	0.17485
RAB11FIP1	1.66598e-38	0.606918	0.181195	0.131145	0.258245	0.169563	SOS1	3.79315e-100	0.312429	0.431953	0.331431	0.647874	0.521725
ENPEP	1.8612e-38	1.82228	0.0784397	0.0246949	0.110125	0.0311405	ANAPC16	5.80701e-100	0.301894	0.443135	0.341864	0.652755	0.529512
LINC01880	3.53063e-38	0.471443	0.237832	0.193832	0.382427	0.275822	CCDC85A	9.74464e-100	2.74779	0.10372	0.0161819	0.153967	0.0229224
TECRL	3.58397e-38	0.0311979	0.872461	0.889887	2.27966	2.2309	MPP7	6.19934e-98	0.557224	0.252839	0.16199	0.336462	0.228662
MORF4L2	4.28938e-38	0.409099	0.268237	0.227067	0.392378	0.295497	PPP3CC	3.33531e-97	0.271302	0.49413	0.392795	0.755043	0.625608
SEC23A	4.65618e-38	0.439607	0.255461	0.213658	0.377207	0.278129	TMEM135	1.71009e-96	0.494135	0.285077	0.195588	0.392398	0.278598
RASSF8-AS1	5.23143e-38	0.638512	0.173785	0.124033	0.241723	0.155277	PIP5K1B	1.74393e-96	0.216339	0.6455	0.542265	1.13192	0.974298
FOXN2	5.67496e-38	1.18434	0.103777	0.05105	0.143273	0.0630439	ATG14	2.52315e-96	0.500659	0.283369	0.194268	0.380697	0.269069
MTHFR	5.95604e-38	0.434055	0.256441	0.21436	0.380283	0.281477	EPM2AIP1	3.38071e-96	0.477189	0.287136	0.195929	0.384965	0.27655
MAPK4	6.58903e-38	0.35838	0.330792	0.303905	0.566898	0.442201	PGM1	5.16852e-96	0.338037	0.37989	0.283354	0.550896	0.435823
DNAJA4	7.25597e-38	0.991538	0.121407	0.0695512	0.169499	0.0852479	RPA3	7.29602e-96	1.10664	0.156678	0.0701358	0.205737	0.0955389
FTL	1.02588e-37	0.544027	0.198314	0.149702	0.303388	0.20808	RBMS1	7.65609e-96	0.233455	0.572006	0.465699	0.929976	0.791035
ARHGAP1	1.18891e-37	0.89102	0.134693	0.0838461	0.193354	0.104263	FAM110B	2.00519e-95	0.360678	0.371421	0.278499	0.53793	0.418941
KCNA5	1.84407e-37	7.50018	0.0536984	0.000319262	0.0747357	0.00041281	TRIM13	3.01019e-95	0.610053	0.241226	0.153771	0.321782	0.210822
GSN	2.18678e-37	0.289009	0.354938	0.323285	0.558149	0.456823	ATXN2	5.06693e-95	0.282104	0.468637	0.369587	0.704	0.578963
NKAIN3	2.20977e-37	2.00149	0.0754588	0.0226357	0.10857	0.0271145	TMCO3	5.13297e-95	0.651249	0.224944	0.137376	0.295478	0.18814
PAK1	2.39222e-37	1.56446	0.0831665	0.0301942	0.113748	0.0384587	TXLNB	5.16404e-95	0.30823	0.427923	0.330792	0.631339	0.509888
NUPR1	2.45903e-37	1.06074	0.118724	0.067915	0.176582	0.0846509	HECTD1	7.51088e-95	0.282637	0.460256	0.360942	0.687559	0.565238
RALGPS2	2.92988e-37	0.511735	0.214325	0.168379	0.313028	0.219551	AK4	8.29014e-95	0.866162	0.18415	0.0977729	0.239012	0.131123
AC244131.2	5.57654e-37	1.355	0.0923221	0.0399397	0.130416	0.050984	ALPK3	1.09928e-94	0.337649	0.390457	0.296512	0.564274	0.446529
ZNF365	8.19302e-37	3.20484	0.0606396	0.00786981	0.0871279	0.0094494	TOX	1.81967e-94	2.0133	0.112971	0.027637	0.152107	0.0376778
KDM7A	1.55317e-36	0.450458	0.241707	0.198725	0.349508	0.255773	ABR	2.23601e-94	0.392335	0.342153	0.250351	0.484495	0.369134
AC099788.1	1.80813e-36	2.77804	0.0625559	0.0100009	0.0836904	0.0122012	STK33	2.47682e-94	0.27362	0.480649	0.38415	0.743875	0.615364
MROH9	3.11722e-36	1.43667	0.088958	0.0371142	0.127283	0.0470205	MAST2	3.49601e-94	0.245747	0.541612	0.441511	0.861378	0.726466
TLE4	3.18389e-36	0.607617	0.180599	0.132677	0.265464	0.174218	ABCA5	8.93752e-94	0.557958	0.250006	0.161691	0.328905	0.223413
STK38	6.73925e-36	0.400327	0.275007	0.23789	0.416703	0.315729	GPD1L	1.06843e-93	0.379464	0.351372	0.260529	0.505704	0.388748
ZFP36	1.14392e-35	0.804602	0.142231	0.0931207	0.222763	0.127536	FGGY	1.44224e-93	0.584072	0.245385	0.158242	0.330637	0.220561
DPP6	1.16751e-35	0.79999	0.140272	0.0907981	0.197791	0.113602	CDC14B	1.68147e-93	0.488118	0.283034	0.194524	0.394914	0.281557
SPDYE16	1.82101e-35	0.873675	0.13448	0.0855861	0.198129	0.10813	NAV2	2.32085e-93	0.272386	0.476187	0.380403	0.74876	0.619935
HES1	1.93539e-35	1.49241	0.0892986	0.0384631	0.142127	0.0505149	POR	3.75311e-92	0.839663	0.185842	0.100583	0.246126	0.137528
DGKD	2.13964e-35	0.415601	0.280756	0.24461	0.446049	0.334406	PIBF1	3.93835e-92	0.306496	0.415615	0.318869	0.608045	0.491668
KCNN2	2.72095e-35	0.920788	0.12064	0.0702695	0.167922	0.0886998	HRH2	4.08396e-92	0.642436	0.218662	0.131116	0.295845	0.189528
NES	3.30341e-35	1.28049	0.0935996	0.0425097	0.124848	0.0513942	ZNF431	4.59355e-92	0.476839	0.284694	0.196781	0.387084	0.278139
ALPK2	3.63745e-35	0.137619	0.542946	0.550304	0.987178	0.897366	GAB3	1.63152e-91	0.458744	0.29479	0.207554	0.417243	0.303592
BMP5	7.67385e-35	2.99813	0.0602564	0.00897924	0.0931024	0.0116529	DTWD2	1.30794e-90	0.437478	0.295589	0.206064	0.406238	0.299977
ID2	1.03987e-34	1.4308	0.091513	0.0413684	0.135926	0.0504182	SMG1	1.81963e-90	0.283956	0.455571	0.360175	0.675828	0.555086
VPS53	1.27756e-34	0.405917	0.260486	0.221304	0.381759	0.288134	FAM3D-AS1	2.42999e-90	3.20972	0.0943179	0.0110718	0.119259	0.0128905
RRBP1	1.35896e-34	1.33754	0.0917259	0.0412806	0.126	0.0498577	ZNF586	9.87926e-90	0.36993	0.350007	0.260997	0.493288	0.381716
EOGT	1.50209e-34	0.485138	0.201209	0.153884	0.281134	0.200851	ASB10	1.31196e-89	1.02332	0.158801	0.0748627	0.200385	0.0985861
AC022113.1	1.63956e-34	2.9947	0.058553	0.00736697	0.0698129	0.00875869	MITF	3.28114e-89	0.165712	0.772733	0.684453	1.57729	1.40613
AC078980.1	1.92669e-34	1.98786	0.0766938	0.0261954	0.140457	0.0354109	GNPTAB	3.35416e-89	0.37247	0.34442	0.255078	0.492367	0.380335
STX2	2.58053e-34	1.69335	0.0769919	0.0262593	0.10115	0.0312766	PHTF2	1.00605e-88	0.518179	0.260087	0.174467	0.352595	0.246202
OAZ2	3.76756e-34	0.665335	0.161777	0.114695	0.22418	0.141355	IBTK	1.35366e-88	0.311693	0.402557	0.310011	0.5841	0.470609
TRMT9B	4.00763e-34	0.467498	0.233616	0.193297	0.350728	0.253654	SOX6	1.36858e-88	0.167998	0.764808	0.674573	1.51667	1.34995
AKR1A1	5.90995e-34	1.18593	0.102329	0.0531571	0.144746	0.0636216	CXADR	1.83054e-88	0.73284	0.194766	0.109994	0.252684	0.152044
Z98949.1	6.69474e-34	0.557994	0.205596	0.163733	0.313624	0.213028	KDM4B	5.43356e-88	0.470745	0.286937	0.202274	0.393405	0.283879
TMEM117	1.40483e-33	0.173021	0.479027	0.472955	0.82741	0.733893	SLC25A20	5.84016e-88	0.619421	0.229078	0.145552	0.308137	0.200576
SLC39A10	1.46372e-33	0.748042	0.14436	0.0966326	0.200755	0.119532	TNRC6C	9.08162e-88	0.304638	0.412071	0.319848	0.600138	0.4859
GATA4	2.01266e-33	0.0866309	0.625005	0.644278	1.20085	1.13087	LRRC39	9.39843e-88	0.221848	0.557216	0.453392	0.911546	0.781623
ITGA7	2.44953e-33	0.18989	0.455904	0.446272	0.773207	0.677849	UIMC1	1.00503e-87	0.44634	0.290864	0.203807	0.391834	0.287568
MICU1	2.83669e-33	0.300098	0.330494	0.299555	0.5087	0.413164	JUN	1.22457e-87	0.558684	0.23532	0.149683	0.32795	0.222653
MXRA7	5.02934e-33	0.547708	0.190861	0.146342	0.27084	0.185283	TCF12	1.33418e-87	0.219142	0.585071	0.484223	0.953174	0.818851
PTPRS	5.34605e-33	0.639078	0.164161	0.117696	0.231563	0.148692	AUH	1.87865e-87	0.33143	0.374893	0.283822	0.532415	0.423139
MT2A	1.09494e-32	0.617816	0.162501	0.115964	0.256673	0.167263	NFU1	2.15652e-87	1.1024	0.148265	0.0653664	0.187126	0.0871518
AL078590.2	1.18485e-32	3.43452	0.0556573	0.00597818	0.081552	0.00754292	WDR33	1.09011e-86	0.378801	0.330787	0.242388	0.455409	0.350244
RPS2	1.34982e-32	0.676869	0.164885	0.120234	0.246756	0.154352	AC010327.3	1.25479e-86	1.64065	0.121495	0.0401141	0.156313	0.0501312
REV3L	1.38376e-32	0.153345	0.505302	0.502766	0.862197	0.775255	AL451069.1	1.30866e-86	2.42592	0.0989632	0.0171188	0.12335	0.0229542
ADAMTS1	1.57337e-32	1.30747	0.0918963	0.0431642	0.133827	0.05407	ADCY5	1.99709e-86	0.232653	0.553752	0.459055	0.925754	0.78788
CDC14A	1.61267e-32	0.828011	0.128561	0.0807892	0.180639	0.101755	FAM160A1	2.88916e-86	0.31158	0.399907	0.308393	0.612852	0.493815
AQP9	2.53264e-32	4.90056	0.0514415	0.00195548	0.0663891	0.0022227	NBAS	4.77439e-86	0.30291	0.413556	0.322574	0.602455	0.488361
NAMPT	2.70761e-32	0.402578	0.290295	0.259664	0.480507	0.363507	DPP4	5.93502e-86	3.48319	0.0900398	0.00885747	0.116137	0.0103854
PLEKHA5	2.94248e-32	0.0212671	0.873738	0.894787	2.25598	2.22299	JPH2	6.13774e-86	0.253653	0.489404	0.390879	0.758175	0.635936
LINC01322	3.31619e-32	0.556938	0.198441	0.157157	0.299959	0.203896	CREB1	2.15584e-85	0.427169	0.299284	0.213431	0.414107	0.30798
PRKACB	1.01182e-31	0.36699	0.271601	0.234929	0.411097	0.318764	KIAA1958	2.81845e-85	0.768643	0.184549	0.10152	0.242806	0.142519
SNX8	1.87586e-31	1.04987	0.100115	0.0519758	0.133139	0.0643077	CHD9	3.81876e-85	0.203145	0.634852	0.532598	1.0755	0.934234
HIVEP2	2.69895e-31	0.395697	0.254865	0.217138	0.385766	0.293229	MIR1-1HG	4.37905e-85	0.364603	0.323779	0.234893	0.461382	0.358348
LRP4	3.87233e-31	0.11571	0.588341	0.592766	1.09251	1.00831	TTC28	6.00436e-85	0.267152	0.459242	0.365115	0.709797	0.589815
ATP6V0A1	4.64964e-31	0.549621	0.183665	0.139924	0.259772	0.177476	SLC9C1	1.61061e-84	2.00365	0.108014	0.0274241	0.146652	0.0365704
RALGAPA2	5.74419e-31	0.403966	0.245071	0.206227	0.357381	0.270101	GNG12-AS1	4.18489e-84	0.436559	0.280695	0.193757	0.393213	0.290543
NR4A3	1.10478e-30	0.66064	0.163267	0.119164	0.300999	0.190411	ANKS1A	7.67094e-84	0.290726	0.422336	0.330239	0.619841	0.506718
AC137723.1	1.85949e-30	3.01967	0.0555721	0.00762238	0.0736786	0.00908512	CD99	8.35712e-84	0.421068	0.292196	0.205808	0.399084	0.298066
WEE1	2.07532e-30	0.862607	0.124047	0.0782351	0.174262	0.0958369	UQCRH	9.31374e-84	0.296776	0.408559	0.317379	0.586045	0.477085
OSR1	2.11561e-30	3.42334	0.0539539	0.00608194	0.0746405	0.00695738	AZGP1	3.30655e-83	2.41187	0.0966565	0.0163948	0.12279	0.0230738
AC068234.2	2.18324e-30	3.31034	0.053741	0.00581057	0.0693139	0.00698727	HADHB	8.37118e-83	0.195422	0.632745	0.547588	1.11037	0.969703
TET2	2.76084e-30	0.450867	0.231231	0.193704	0.346131	0.253231	ADD3	8.53165e-83	0.326879	0.368955	0.280458	0.529414	0.422081
HEPH	3.58126e-30	1.0342	0.0993059	0.0520956	0.13687	0.0668317	YPEL2	1.51542e-82	0.437392	0.28799	0.203722	0.398872	0.294555
LINC02256	4.25093e-30	0.0807833	0.617979	0.635164	1.14507	1.08271	RICTOR	1.90361e-82	0.221537	0.555141	0.451348	0.890894	0.764075
SIVA1	4.71382e-30	0.830916	0.125708	0.0803662	0.174434	0.0980618	SH3PXD2A	3.09054e-82	0.649204	0.211511	0.13052	0.278988	0.177891
MCU	1.16222e-29	0.510395	0.197249	0.156039	0.291762	0.204826	KCND3	3.37226e-82	0.271301	0.45233	0.360474	0.710647	0.588822
OSBPL3	1.22632e-29	0.980305	0.114466	0.0695193	0.174245	0.0883199	AHNAK	4.23222e-82	0.850933	0.174309	0.0941958	0.228107	0.126469
DHRS7C	1.73888e-29	1.69086	0.0720521	0.0252297	0.0986802	0.0305655	DSP	5.68829e-82	0.469025	0.271636	0.188605	0.373968	0.270176
EVA1C	1.75627e-29	0.346799	0.285355	0.252656	0.439943	0.345938	RALA	1.00875e-81	0.435658	0.280001	0.195673	0.389497	0.287978
PDE3B	2.62042e-29	0.315649	0.297918	0.264532	0.46032	0.369861	GNG12	1.18219e-81	1.13214	0.143524	0.0640463	0.181453	0.0827858
AC119150.1	4.42209e-29	0.6005	0.152664	0.107663	0.208302	0.137381	GNG7	1.80871e-81	0.334366	0.365283	0.279351	0.530929	0.421098
AL139294.1	4.9558e-29	1.30775	0.0850402	0.0388781	0.117512	0.0474692	SLC39A14	2.12247e-81	0.44694	0.275731	0.192139	0.378725	0.277832
ADAMTS19	6.52506e-29	2.48691	0.0595324	0.0130418	0.0877276	0.0156496	ZNF106	2.30315e-81	0.236717	0.515672	0.420687	0.819217	0.695252
MTCH1	7.9159e-29	0.276469	0.331602	0.303546	0.495144	0.408797	AC243964.2	2.76274e-81	0.546135	0.230747	0.147852	0.305891	0.209491
C8orf34	9.70078e-29	0.546362	0.189669	0.149814	0.277838	0.190248	AC006333.1	3.55428e-81	0.551176	0.230818	0.147852	0.305847	0.208729
ZNF292	1.53498e-28	0.192347	0.430311	0.420372	0.700388	0.61296	LDHB	4.9873e-81	0.300589	0.392261	0.301324	0.56601	0.459557
TJP1	1.82132e-28	0.117066	0.545969	0.55728	0.962966	0.887915	YIPF4	5.25997e-81	0.402808	0.303179	0.218882	0.41214	0.311737
APOB	3.22516e-28	0.903919	0.109611	0.0645787	0.150375	0.0803654	MTR	5.44309e-81	0.324225	0.37265	0.286761	0.535088	0.427391
TSC22D1	3.52807e-28	0.239023	0.395435	0.383936	0.68109	0.577098	TMEM131	8.98221e-81	0.331489	0.363192	0.276157	0.510894	0.406016
CACNA1G	3.68254e-28	4.67963	0.048418	0.00232263	0.0709956	0.00277027	AP002336.2	9.37828e-81	0.436265	0.275994	0.191117	0.386594	0.285712
LRRN2	4.20985e-28	3.61854	0.0506324	0.00458939	0.0660122	0.00537445	APPL1	1.52951e-80	0.554515	0.22923	0.147298	0.29929	0.203783
MIR4435-2HG	5.71991e-28	0.33995	0.243879	0.204328	0.370259	0.292529	ARL6IP5	3.16431e-80	0.462049	0.258618	0.173785	0.34524	0.250628
PHF21B	9.5872e-28	3.04561	0.0528042	0.00708761	0.0706426	0.00855552	ACSS2	6.45259e-80	0.349343	0.344795	0.260571	0.482815	0.378982
SLC22A18	9.67563e-28	1.66183	0.072265	0.0270654	0.104835	0.0331319	ARHGAP21	8.02723e-80	0.381445	0.317825	0.233914	0.438576	0.336681
ABTB2	1.30154e-27	0.369033	0.273219	0.241817	0.447549	0.346539	CEP170	1.60664e-79	0.484833	0.257221	0.175233	0.341961	0.244358
SLC5A12	1.38673e-27	5.64784	0.0468424	0.00122118	0.0715085	0.00142623	CNBP	2.63507e-79	0.404863	0.302676	0.219478	0.409409	0.30923
PLEKHH2	2.99922e-27	2.51121	0.0566793	0.0114775	0.0778791	0.0136607	NAV3	2.84052e-79	0.235667	0.495031	0.399225	0.821149	0.697398
RBMS3	3.11212e-27	0.332195	0.269599	0.234195	0.412823	0.327917	PPFIA1	4.13637e-79	0.504771	0.251714	0.170677	0.335894	0.236728
GRB2	3.23818e-27	0.505019	0.184687	0.143827	0.261579	0.184322	PHKA2	4.51366e-79	0.64887	0.212301	0.133586	0.284028	0.181147
KIAA0825	3.50662e-27	0.525671	0.178938	0.138296	0.262955	0.182658	AASS	5.16047e-79	0.657518	0.199611	0.119363	0.261581	0.165834
RNF180	3.86247e-27	0.304539	0.303326	0.275172	0.461108	0.373359	CUEDC1	7.19402e-79	0.4898	0.257469	0.176681	0.347641	0.247564
LINC00513	4.26904e-27	0.19806	0.439509	0.432145	0.7811	0.680905	TMEM159	3.07928e-78	1.1872	0.134226	0.0559554	0.169003	0.0742182
CNTNAP3	4.35337e-27	0.513773	0.194694	0.156438	0.300767	0.210654	FOXO3	4.82452e-78	0.230369	0.51378	0.422348	0.829076	0.706718
RASD1	5.42526e-27	1.00276	0.0991355	0.0550248	0.164413	0.0820499	ELF1	4.86135e-78	0.233965	0.500251	0.406592	0.811346	0.689888
C1orf21	6.83627e-27	0.157242	0.473108	0.458564	0.818785	0.734234	IQGAP1	5.64244e-78	0.603302	0.216819	0.137589	0.284663	0.187377
OSMR-AS1	7.85493e-27	2.79453	0.0540817	0.00921869	0.0765102	0.0110276	ZEB1	7.3631e-78	0.281646	0.412814	0.322872	0.608214	0.500347
CMTM8	8.32432e-27	1.96476	0.0632372	0.0185252	0.0887987	0.0227486	SLC25A36	8.09088e-78	0.21195	0.571327	0.479325	0.918122	0.792679
BCHE	8.56908e-27	2.94271	0.0528042	0.00794962	0.0756487	0.00983915	TEX2	1.20145e-77	0.528828	0.234131	0.153345	0.307617	0.213215
GOLGA8A	9.92052e-27	0.474173	0.187412	0.146398	0.255731	0.184095	NEK10	1.38236e-77	0.257785	0.462299	0.375378	0.729282	0.609952
SLC35G1	1.10081e-26	1.29871	0.0814632	0.037194	0.109717	0.0445987	IP6K3	1.17662e-76	0.792181	0.177518	0.10003	0.225907	0.130455
CCDC171	1.22094e-26	0.701638	0.135928	0.0934479	0.190127	0.116904	ARHGAP17	1.30689e-76	0.487964	0.25086	0.170804	0.333992	0.238146
PCLO	2.1825e-26	0.551136	0.16595	0.124616	0.244329	0.166751	GABRE	1.66796e-76	2.24783	0.097319	0.0207384	0.122338	0.0257571
PARP8	2.20451e-26	1.3805	0.0755014	0.0311759	0.102767	0.0394714	SH2B3	3.41876e-76	0.787306	0.177119	0.0997743	0.230121	0.133338
CADPS2	3.54504e-26	0.412572	0.223736	0.187119	0.349206	0.262353	SCAPER	3.70545e-76	0.194487	0.636608	0.538645	1.09784	0.959381
RHOT2	5.06066e-26	0.271646	0.339437	0.319166	0.528373	0.437691	RFX7	5.22859e-76	0.532601	0.230228	0.150875	0.311152	0.215102
AL358335.2	5.48695e-26	1.42496	0.0743517	0.0304576	0.0999629	0.0372292	SLC25A30	7.7031e-76	1.37428	0.12302	0.0464591	0.154489	0.0595932
WISP2	8.22774e-26	0.870943	0.11421	0.0721213	0.163296	0.0892884	PPARA	1.66586e-75	0.321595	0.35391	0.268577	0.506685	0.405443
AP2B1	8.69472e-26	0.338671	0.265213	0.232981	0.38339	0.303172	UBE2D2	7.54914e-75	0.278874	0.411864	0.325555	0.607778	0.500952
KCNIP4	9.36229e-26	0.917376	0.10778	0.0653449	0.15182	0.0803846	GJA1	9.71306e-75	0.622888	0.204208	0.126347	0.272585	0.177008
COL9A1	9.96438e-26	4.21909	0.0470553	0.00305693	0.0719453	0.00386305	WDFY2	5.91876e-74	0.824099	0.16015	0.0827407	0.20674	0.116774
ADAMTS17	1.18986e-25	0.969957	0.0976877	0.0545938	0.137082	0.0699833	CSGALNACT1	6.81237e-74	0.214394	0.54779	0.457395	0.901932	0.777382
SH3BGRL	1.24276e-25	2.34276	0.0559128	0.0120681	0.0774063	0.0152594	GPRIN3	7.98123e-74	0.906075	0.150827	0.0739684	0.195998	0.104591
AL133338.1	2.03855e-25	1.987	0.0609803	0.0174556	0.0820881	0.0207078	SMPX	1.09986e-73	0.359678	0.315766	0.234808	0.438983	0.342116
AL359504.2	2.29708e-25	0.894678	0.112251	0.0707165	0.157587	0.0847609	SLC22A4	1.27602e-73	0.700996	0.182873	0.105523	0.236435	0.145442
FYN	3.29944e-25	0.559587	0.162458	0.122333	0.229804	0.155921	UBAC2	1.28371e-73	0.265188	0.416485	0.327769	0.602516	0.501351
ZDHHC2	3.32728e-25	0.820789	0.116765	0.0751064	0.163912	0.0927958	C9orf147	2.18766e-73	0.843508	0.164731	0.0889154	0.215716	0.120215
LINC02176	3.41172e-25	1.72029	0.0678789	0.0248625	0.0995724	0.030219	AP1S2	2.57802e-73	0.377654	0.299923	0.218754	0.413022	0.317899
GRIK5	3.49586e-25	1.80497	0.0636631	0.020337	0.0844012	0.0241545	ZNF385D	3.64013e-73	0.989861	0.160645	0.0871269	0.243525	0.122621
KIF1A	4.03433e-25	4.89403	0.0451816	0.00169209	0.0597685	0.00201012	SLC35D1	3.90967e-73	1.1426	0.134784	0.0595324	0.172653	0.0782013
PHLPP2	4.08506e-25	0.946436	0.0984542	0.055791	0.131671	0.068326	FAM198B-AS1	4.02515e-73	0.939647	0.149726	0.0736277	0.195595	0.101976
AC027097.2	6.06637e-25	0.857173	0.11255	0.0710677	0.163581	0.0903021	ARMH3	4.25764e-73	0.240865	0.473162	0.383597	0.719956	0.609255
PLA2R1	7.33874e-25	0.708312	0.134565	0.0942062	0.191535	0.117227	TUBE1	5.91727e-73	0.424256	0.277933	0.199123	0.372253	0.277412
KRT8	8.09336e-25	1.58819	0.0700933	0.0274006	0.0986221	0.0328005	RCSD1	6.18311e-73	0.337811	0.331458	0.250351	0.478956	0.378971
LINC00276	8.09518e-25	0.774657	0.122472	0.0813719	0.172988	0.101116	ATAD2	6.99698e-73	0.56435	0.215614	0.137759	0.292319	0.197684
ZEB2	8.58669e-25	0.239997	0.362475	0.344611	0.574033	0.486059	ZNF208	1.01395e-72	0.46209	0.257509	0.179534	0.384976	0.279468
MYBPC1	9.25119e-25	1.22591	0.0821445	0.0396523	0.112724	0.0481927	PCNT	2.41266e-72	0.57087	0.219524	0.143295	0.294975	0.198581
SBK2	1.13092e-24	4.58373	0.045139	0.00205126	0.0579711	0.00241752	SRRM2	5.78395e-72	0.276987	0.40314	0.318486	0.592218	0.488768
A2M	1.15492e-24	0.306493	0.331346	0.312334	0.592246	0.478893	TESC	7.756e-72	0.820335	0.161539	0.0854661	0.21207	0.120097
ERVMER61-1	1.57903e-24	1.03833	0.0948346	0.0529655	0.133306	0.0649056	FGD6	1.47228e-71	0.537999	0.221336	0.14436	0.294102	0.202556
AC011389.1	1.65761e-24	3.71598	0.0470979	0.00419829	0.0678	0.00515952	MFN2	1.49302e-71	0.352857	0.321497	0.241792	0.44376	0.347477
SRSF6	1.83349e-24	0.527836	0.179151	0.141664	0.257007	0.178258	GPR157	1.57958e-71	0.946074	0.150149	0.0754588	0.190028	0.098632
RUNDC3B	1.99253e-24	1.81598	0.0636205	0.0210952	0.0896236	0.0254542	MRAS	2.02327e-71	0.335844	0.338952	0.258272	0.47919	0.379674
AC104825.1	2.03502e-24	1.88423	0.0600434	0.01728	0.0764591	0.0207118	WLS	2.12425e-71	0.533621	0.223228	0.146319	0.295366	0.204045
ISOC1	2.76031e-24	0.556884	0.162799	0.124225	0.228058	0.155026	COX5A	2.14967e-71	0.322169	0.335576	0.252906	0.46716	0.373666
KLHL32	2.79015e-24	1.30465	0.0780565	0.0359329	0.110753	0.0448348	PDLIM1	2.72146e-71	0.630893	0.201039	0.125623	0.260682	0.168343
ATP5F1D	4.27861e-24	0.391089	0.241281	0.210481	0.359233	0.273935	SPOP	3.82522e-71	0.335411	0.319374	0.237704	0.441262	0.349726
PSMA1	5.46879e-24	0.602092	0.147937	0.108485	0.210934	0.138963	SYPL2	4.06716e-71	1.07373	0.13757	0.0632798	0.173368	0.0823654
JUNB	5.89824e-24	0.646013	0.157859	0.120537	0.261517	0.167121	IFRD1	5.17207e-71	0.391382	0.285588	0.206362	0.386201	0.294438
KMT2E	5.99132e-24	0.188493	0.41941	0.412335	0.673245	0.590784	EEFSEC	6.21088e-71	0.425913	0.271971	0.194013	0.370749	0.275974
AGO4	6.03335e-24	0.339241	0.264276	0.234075	0.395446	0.312584	MAPT	6.7629e-71	0.669756	0.190599	0.115232	0.25554	0.160636
AP001347.1	8.16573e-24	2.12538	0.0568922	0.0147419	0.0795096	0.0182228	GPNMB	1.2238e-70	1.06686	0.137754	0.0635779	0.179194	0.085539
HNRNPH1	1.17037e-23	0.286022	0.31031	0.284989	0.489432	0.401412	AC021054.1	1.61189e-70	1.37947	0.11491	0.0406677	0.147411	0.0566591
ATP2C2	1.31192e-23	1.17915	0.0855512	0.0444652	0.12396	0.0547421	UTRN	1.81611e-70	0.282975	0.388398	0.305157	0.565318	0.464634
PKNOX2	1.80505e-23	1.02925	0.089469	0.0482006	0.121728	0.0596423	CCBE1	2.3549e-70	1.30275	0.124241	0.0507601	0.18781	0.0761297
IFITM3	1.8276e-23	0.944257	0.1002	0.059694	0.155297	0.0807075	WNK1	2.62484e-70	0.204426	0.56752	0.474897	0.934856	0.811347
SPRED2	2.58149e-23	0.518982	0.165141	0.126683	0.23413	0.163391	ATXN7L1	3.62862e-70	0.63831	0.193345	0.117873	0.25489	0.163757
BEX3	2.67241e-23	0.565423	0.16216	0.124839	0.228777	0.154598	HACD1	7.32495e-70	0.181635	0.642395	0.549887	1.10221	0.971825
RNF157	3.02132e-23	0.982129	0.0921944	0.0511218	0.124321	0.0629356	DPY19L4	9.82399e-70	0.589254	0.203697	0.128263	0.265399	0.176407
CDKAL1	3.15651e-23	0.170542	0.440404	0.43766	0.721116	0.640719	LPCAT4	1.31906e-69	1.11517	0.130786	0.0569348	0.168864	0.0779538
GRIK4	3.85735e-23	1.86441	0.0609377	0.0195468	0.0844967	0.0232057	AKAP9	1.60568e-69	0.165129	0.714221	0.620193	1.30183	1.16103
IER3	3.9125e-23	0.653183	0.138909	0.100176	0.198226	0.126048	RMND5A	1.85816e-69	0.634706	0.194111	0.119193	0.251235	0.161814
OSMR	3.92563e-23	0.884371	0.106545	0.0664783	0.147259	0.0797739	PPP4R2	2.75721e-69	0.389351	0.283928	0.205766	0.383523	0.29281
COX5B	4.02063e-23	0.281232	0.314909	0.291805	0.486753	0.400542	LINC02270	2.78774e-69	1.81188	0.0999848	0.0267853	0.128914	0.0367172
ARHGAP26-AS1	4.08397e-23	0.63029	0.155559	0.119204	0.241526	0.156038	ZNF141	3.63296e-69	0.540632	0.212796	0.136609	0.276362	0.189991
EML4	4.21418e-23	0.571517	0.153175	0.114735	0.213132	0.143419	B4GALNT3	3.79079e-69	0.228333	0.486084	0.399608	0.782895	0.668297
AC023983.1	5.40865e-23	3.96759	0.0447132	0.00317666	0.0579541	0.00370443	ARHGEF6	8.86717e-69	0.529742	0.219684	0.143934	0.29301	0.202961
PIM1	5.41429e-23	1.21609	0.0801857	0.039349	0.112567	0.0484544	MAP2K5	1.04636e-68	0.33848	0.31998	0.240557	0.44408	0.351212
AL354771.1	5.82495e-23	2.10429	0.0565515	0.0152288	0.0862164	0.0200509	LINC01151	1.52493e-68	8.61684	0.0727039	0.000170336	0.0908831	0.000231503
CFLAR	5.83826e-23	0.0231278	0.738108	0.774609	1.52325	1.49903	HMGN3	2.44687e-68	0.175638	0.651582	0.560661	1.10811	0.981094
ZBTB20	6.40617e-23	0.000485447	0.881616	0.913225	2.30389	2.30313	SLC35F1	3.05098e-68	0.793863	0.163478	0.0897671	0.21831	0.12592
TAPT1-AS1	6.58757e-23	0.544412	0.168122	0.131711	0.248426	0.170339	SGPP2	3.4365e-68	1.31162	0.118526	0.0458204	0.155628	0.0626973
ZSCAN18	7.71654e-23	0.463921	0.195929	0.161714	0.279198	0.202421	NSD3	4.57638e-68	0.331219	0.325503	0.246093	0.447596	0.35578
SASH1	9.27914e-23	0.477325	0.188094	0.152711	0.277016	0.198982	STT3B	4.60811e-68	0.470494	0.240875	0.165311	0.315773	0.227899
SKAP2	9.59693e-23	1.51531	0.066942	0.0259081	0.0910186	0.0318402	TMEM38B	5.23632e-68	0.35135	0.313228	0.235447	0.431634	0.338336
DESI1	1.05938e-22	0.834155	0.105395	0.0652731	0.140144	0.0786086	TNRC6B	6.8785e-68	0.172572	0.692359	0.593365	1.24018	1.10035
GPSM2	1.11887e-22	0.69562	0.129839	0.0910934	0.181145	0.111847	CHKA	1.04966e-67	0.411587	0.271069	0.195248	0.364654	0.274145
SON	1.18944e-22	0.0591422	0.625176	0.655085	1.18729	1.13962	PEBP4	1.70454e-67	0.270557	0.394376	0.312694	0.591219	0.490122
HLA-B	1.30605e-22	1.07298	0.0885321	0.04844	0.13272	0.0630867	ELF2	3.96061e-67	0.23118	0.452234	0.363625	0.679567	0.578953
SLC9A9	1.41948e-22	1.01488	0.091513	0.0513932	0.130534	0.0645969	DCP1B	7.33073e-67	0.223131	0.397768	0.304774	0.620828	0.531869
CNOT7	1.52452e-22	0.699095	0.134906	0.0972711	0.19445	0.119774	DOCK3	9.47513e-67	0.204301	0.54158	0.450368	0.873128	0.757841
RAB11B	1.67191e-22	0.645665	0.143338	0.106155	0.205124	0.131115	GK	1.57429e-66	0.567612	0.206163	0.132521	0.270108	0.18225
MAEL	1.68177e-22	1.04505	0.0869565	0.0465404	0.117293	0.056843	YWHAZ	1.62193e-66	0.476508	0.236669	0.162032	0.311722	0.22404
MAGI3	1.73709e-22	0.371458	0.241451	0.210856	0.36203	0.279849	ETFA	1.81289e-66	0.283944	0.371541	0.291232	0.524939	0.431157
AC099792.1	2.16252e-22	3.20239	0.0471831	0.00628946	0.0676006	0.00734403	HSPB7	2.13196e-66	0.157835	0.72656	0.639484	1.38419	1.24074
COX4I1	3.27019e-22	0.245685	0.34872	0.331474	0.553111	0.466501	KDM6A	2.46461e-66	0.257504	0.39725	0.312992	0.577822	0.483369
AFF1	3.27768e-22	0.141024	0.479155	0.482237	0.819086	0.742806	PDE8A	3.04329e-66	0.263298	0.401017	0.319508	0.586594	0.488738
ELOVL5	3.54652e-22	0.852491	0.103564	0.0639162	0.143811	0.0796465	ACSS1	3.41094e-66	0.477715	0.226963	0.151003	0.302609	0.217308
PRKD1	3.7876e-22	0.969535	0.0927054	0.0528299	0.135129	0.0690064	NDUFS4	3.4586e-66	0.264015	0.392493	0.307925	0.556724	0.463621
SHLD1	4.30767e-22	0.476382	0.176638	0.14026	0.254286	0.182775	ATRN	1.0237e-65	0.363335	0.290616	0.213516	0.398448	0.309739
AC109466.1	4.38587e-22	1.83118	0.0619597	0.0217098	0.0923819	0.0259625	ME3	2.51e-65	0.354146	0.29566	0.217902	0.405331	0.317102
GABPB2	4.6147e-22	0.470578	0.17634	0.139685	0.247497	0.178613	CERS6	6.05047e-65	0.160339	0.71612	0.629179	1.33708	1.19643
ESR2	5.07862e-22	0.325407	0.267002	0.239766	0.404392	0.322735	ESYT2	1.18979e-64	0.300465	0.356839	0.279947	0.516512	0.419403
EHBP1	5.68778e-22	0.333543	0.261466	0.23279	0.395733	0.314048	ROR1-AS1	2.28834e-64	0.796277	0.159623	0.0884895	0.212717	0.122489
EFEMP1	7.56969e-22	1.29461	0.0752885	0.035446	0.108466	0.0442156	UST	6.16702e-64	0.862371	0.147746	0.0766086	0.193954	0.106683
AC005180.1	8.53247e-22	2.87939	0.0479496	0.0076144	0.0637489	0.00866345	DENND6A	1.11735e-63	0.462008	0.230866	0.15705	0.304323	0.220931
RAD51B	9.18902e-22	0.659987	0.130477	0.0923545	0.191998	0.121512	NNT	2.32559e-63	0.194588	0.556434	0.46506	0.906959	0.792522
SCMH1	1.1953e-21	0.128438	0.493847	0.498192	0.853541	0.780835	PLN	2.47872e-63	0.16098	0.714524	0.614402	1.4572	1.30335
TESK2	1.19853e-21	1.00772	0.0906613	0.0514251	0.12987	0.0645882	MAPKAPK3	2.58053e-63	0.649797	0.176839	0.104842	0.2274	0.144938
ASTN2-AS1	1.22605e-21	1.99554	0.0566367	0.0165936	0.0827105	0.0207417	SLC7A2	2.74356e-63	0.535724	0.218239	0.147341	0.30015	0.207048
ATE1	1.25845e-21	0.208363	0.378444	0.367526	0.603984	0.52276	MB	4.87334e-63	0.180737	0.605775	0.509049	1.05027	0.926606
SQSTM1	1.52722e-21	0.245694	0.321254	0.296786	0.487552	0.411205	ALDH1L1	5.17125e-63	1.37666	0.113011	0.0435208	0.141504	0.0544944
APBB1	1.53813e-21	0.506422	0.175403	0.140691	0.253066	0.17815	HIF3A	5.34355e-63	0.159794	0.680914	0.594345	1.25286	1.12149
TTC3	1.82701e-21	0.173187	0.424477	0.419422	0.682191	0.605022	RBM28	5.82717e-63	0.382948	0.282651	0.210024	0.382049	0.292982
ITGB1	1.86223e-21	0.243685	0.367372	0.360079	0.601246	0.507803	GRB14	7.10843e-63	0.678236	0.179912	0.109867	0.238027	0.148749
ADNP	2.02079e-21	0.296828	0.288762	0.263766	0.43556	0.354563	PYGB	7.73633e-63	0.263489	0.387943	0.308095	0.562441	0.468553
TBC1D19	2.16521e-21	0.441999	0.199804	0.166998	0.292798	0.215533	INVS	1.16317e-62	0.285546	0.350837	0.27126	0.506466	0.415518
AC074031.1	2.22115e-21	2.22984	0.0528467	0.012978	0.0725543	0.0154673	LINC00982	1.16396e-62	6.77064	0.0698385	0.000511008	0.0871421	0.00079811
FLNA	2.68032e-21	0.45738	0.215134	0.184893	0.332032	0.241821	AC113414.1	1.33336e-62	0.480347	0.243309	0.172763	0.362809	0.260064
RFX2	2.99761e-21	0.524363	0.174424	0.140659	0.264352	0.183795	NBEA	1.94954e-62	0.1914	0.561055	0.473449	0.904276	0.791924
SLC6A16	3.36766e-21	1.53616	0.0648128	0.0253095	0.0878746	0.0302994	MFSD8	2.16177e-62	0.832099	0.148441	0.0780565	0.188097	0.105656
LINC02208	3.49104e-21	0.243572	0.315803	0.289642	0.508871	0.429819	PPTC7	3.65809e-62	0.316261	0.324186	0.247541	0.449985	0.361405
AC011933.4	3.62838e-21	0.759429	0.113018	0.074843	0.158728	0.0937657	ADK	3.75947e-62	0.191287	0.568007	0.480773	0.931465	0.815801
AC137770.1	3.66684e-21	0.443491	0.169655	0.13231	0.257696	0.189498	FABP3	5.07799e-62	0.208149	0.486715	0.400417	0.759188	0.657197
WDR61	4.05089e-21	0.485054	0.18507	0.151562	0.270465	0.193239	ZNF44	6.90242e-62	0.345765	0.292803	0.217349	0.396917	0.31233
ESRRA	4.70293e-21	0.248097	0.328536	0.307657	0.501638	0.422383	DIP2C	8.72125e-62	0.1991	0.519383	0.427969	0.821367	0.71549
MACROD2	5.39144e-21	0.125618	0.499723	0.488471	0.927897	0.850518	ARHGEF12	1.23276e-61	0.208794	0.50002	0.41298	0.778834	0.673898
ICA1	5.45222e-21	0.168545	0.433548	0.427835	0.708515	0.63039	SLC4A4	1.23276e-61	0.287338	0.351866	0.275348	0.505721	0.414395
LINC02268	5.93054e-21	2.02979	0.0553166	0.0159471	0.0771296	0.0188884	TNFAIP8	1.37344e-61	2.13307	0.0868871	0.0178853	0.112025	0.0255386
DPYSL3	6.50561e-21	2.96418	0.0465017	0.0070078	0.0695768	0.00891575	LARP4B	1.58938e-61	0.26851	0.364158	0.284504	0.507569	0.421371
PDLIM7	7.69877e-21	0.677089	0.127667	0.0905746	0.18322	0.11459	NNT-AS1	3.63118e-61	0.27461	0.367702	0.290764	0.527465	0.436043
UGGT2	8.50276e-21	0.373549	0.223566	0.191908	0.32606	0.25168	NCOA6	4.15685e-61	0.334126	0.29922	0.223949	0.405386	0.321578
CACNA1E	8.72961e-21	0.95912	0.089469	0.0506748	0.138589	0.0712864	HIPK2	4.2357e-61	0.215305	0.480553	0.398544	0.761965	0.656329
FGFR2	1.03717e-20	2.96211	0.0461611	0.00686413	0.0646543	0.00829686	FILIP1	5.19295e-61	0.103482	0.900382	0.828046	2.23691	2.08208
CACNA2D2	1.04078e-20	3.13586	0.0448409	0.0054913	0.0584207	0.00664627	YWHAQ	5.4651e-61	0.46962	0.227187	0.15573	0.298401	0.215492
UBB	1.12034e-20	0.730509	0.120428	0.0837264	0.180548	0.108815	GBX1	2.28523e-60	1.56528	0.101214	0.0330452	0.130629	0.0441412
ALPK1	1.67842e-20	1.48589	0.0651535	0.0263231	0.0908166	0.0324241	FGF12-AS1	3.54458e-60	0.346694	0.306467	0.235617	0.460108	0.361822
CTDSPL	2.09258e-20	0.373752	0.223353	0.192619	0.331501	0.255843	ASB2	3.67922e-60	0.333568	0.29863	0.22412	0.413629	0.328244
HSPB11	2.12387e-20	0.729239	0.120555	0.0839579	0.171542	0.103478	DAG1	5.21128e-60	0.664276	0.175634	0.106673	0.22628	0.142784
ENTPD6	2.15502e-20	0.434204	0.183069	0.148369	0.252915	0.187184	GAREM1	6.91422e-60	0.200597	0.488479	0.401354	0.788671	0.686292
RIF1	2.18991e-20	0.548036	0.151642	0.116028	0.213318	0.145899	TAF3	7.32261e-60	0.389617	0.255848	0.182856	0.347237	0.265057
MYLK	2.19162e-20	1.97279	0.0549759	0.0161147	0.0774551	0.0197324	ZNF330	1.07769e-59	0.584376	0.193129	0.123834	0.246321	0.16428
SAMHD1	2.9683e-20	0.770238	0.110122	0.0728396	0.156256	0.0916163	MZT2A	1.38583e-59	1.23332	0.111534	0.0431802	0.139235	0.0592219
TANC1	3.63501e-20	0.0352463	0.683899	0.723056	1.39961	1.36585	MLLT3	3.03545e-59	0.668524	0.168506	0.0993059	0.226212	0.142322
LINC02240	4.75076e-20	0.74008	0.111826	0.0745796	0.156284	0.0935679	PWAR6	3.9893e-59	0.507898	0.210601	0.141081	0.273948	0.192653
COL4A6	5.29824e-20	0.463042	0.18375	0.150979	0.274805	0.199359	RDX	1.38236e-58	0.269265	0.354772	0.27752	0.499102	0.414126
RAPH1	5.80147e-20	0.245064	0.338372	0.322726	0.539928	0.45558	NOS1AP	1.51837e-58	0.621333	0.178164	0.109228	0.233852	0.15202
AC090630.1	5.96928e-20	1.25271	0.0766086	0.0390058	0.117707	0.0493968	CCDC129	1.52378e-58	0.926898	0.138528	0.0711579	0.184218	0.0968967
SACS	7.42562e-20	0.569427	0.149342	0.114527	0.210524	0.141869	PEX7	1.92635e-58	0.80232	0.148545	0.0804412	0.190078	0.108996
LRIG1	7.45052e-20	0.320098	0.257378	0.230954	0.389199	0.311754	PACRG-AS3	3.19793e-58	1.45868	0.103257	0.0362816	0.132147	0.0480783
GRB10	1.07387e-19	0.569793	0.13942	0.103433	0.194022	0.130715	EHD4	6.51489e-58	0.525729	0.205325	0.136567	0.269002	0.186851
PKD1L3	1.09898e-19	1.05107	0.079845	0.0419271	0.106068	0.0511895	PPP3CB	6.73411e-58	0.298616	0.32876	0.254354	0.459315	0.373439
C5orf17	1.11205e-19	1.12142	0.078823	0.0412007	0.124367	0.0571641	REEP1	6.95084e-58	0.295105	0.327603	0.252864	0.456205	0.371813
MARK1	1.14284e-19	0.279632	0.286974	0.263176	0.428623	0.3531	TNS2	8.20682e-58	0.621037	0.18336	0.115616	0.240324	0.156259
SNAP25	1.17581e-19	3.14905	0.0442448	0.00599414	0.0628917	0.00708982	VSIR	8.57132e-58	1.79466	0.0922667	0.025593	0.11476	0.0330783
ILDR2	1.21348e-19	0.967164	0.0850828	0.0473146	0.111999	0.0572889	SERINC5	1.14802e-57	0.675829	0.162385	0.0938977	0.210224	0.131594
AC068599.1	1.31157e-19	1.23598	0.0738832	0.0362681	0.104291	0.0442769	AC096564.1	1.38003e-57	0.336613	0.260582	0.186986	0.359498	0.284686
AP3S1	1.31494e-19	0.336778	0.251842	0.226101	0.368162	0.291514	G3BP2	2.0323e-57	0.591258	0.183033	0.114892	0.237861	0.157884
DELE1	1.39202e-19	0.510832	0.156156	0.120928	0.213744	0.150009	FUS	3.34221e-57	0.262192	0.365699	0.289699	0.508492	0.423993
ABCD2	1.5638e-19	0.654746	0.124218	0.0882041	0.1706	0.108363	MFSD11	3.90915e-57	0.221759	0.432169	0.350764	0.637714	0.546857
FAM155B	1.73447e-19	1.52195	0.0614487	0.0235376	0.0791875	0.0275742	PPP1R13B	6.49899e-57	0.159158	0.678056	0.59179	1.24969	1.11916
FBXO17	1.74574e-19	2.20173	0.0499936	0.0119324	0.0671127	0.0145888	HDAC8	7.45642e-57	0.260072	0.359736	0.283567	0.52912	0.441841
RELN	1.87924e-19	1.70498	0.0588937	0.0210793	0.0842384	0.0258381	FAM227B	8.13288e-57	0.35117	0.277694	0.206192	0.387688	0.303927
SIMC1	1.98649e-19	0.658195	0.120726	0.0843969	0.168425	0.106726	DCLK2	9.97725e-57	0.477127	0.21606	0.147043	0.28967	0.2081
MSRB3	2.07318e-19	0.0338585	0.676617	0.72933	1.40235	1.36982	AL390957.1	1.12868e-56	0.553937	0.207672	0.141592	0.296008	0.201628
HDGFL3	2.09173e-19	0.742847	0.110676	0.0741885	0.153718	0.0918556	RAB28	1.17777e-56	0.240434	0.391503	0.313503	0.566406	0.479459
MAMDC2	2.59606e-19	0.670753	0.123494	0.0877172	0.176985	0.111178	FBH1	1.55755e-56	0.457106	0.228536	0.160244	0.300708	0.219049
AC006355.2	2.61661e-19	1.23871	0.0714985	0.0340094	0.096552	0.0409141	TRIM63	2.35775e-56	0.262879	0.360989	0.286079	0.520569	0.433856
RAP1GAP	2.62272e-19	2.11336	0.0508027	0.0129381	0.0684395	0.0158169	GYPC	2.39559e-56	1.23346	0.109331	0.043095	0.136515	0.0580594
PROM1	2.65853e-19	1.53553	0.061321	0.0236334	0.0834746	0.0287947	AC002066.1	2.61201e-56	0.269182	0.351348	0.277179	0.531937	0.441398
GPR135	2.99544e-19	0.656975	0.123408	0.0876454	0.168853	0.107088	SIK3	3.30419e-56	0.161541	0.659387	0.568965	1.15356	1.03137
FAM49B	3.44159e-19	0.202398	0.384448	0.376346	0.630931	0.548342	AC008731.1	3.72577e-56	0.486992	0.20938	0.140655	0.278227	0.198518
FAM184A	3.48129e-19	2.53779	0.0466721	0.00889942	0.0624353	0.0107518	ST6GAL1	3.82279e-56	0.296781	0.313364	0.239365	0.445749	0.362868
MYL6	3.6728e-19	0.130552	0.477324	0.482724	0.796971	0.728014	UBE2D1	8.30448e-56	0.627304	0.169871	0.1025	0.214653	0.138963
PAPPA	3.99457e-19	1.34815	0.067155	0.0297792	0.094393	0.037077	SSR3	8.69309e-56	0.96912	0.127761	0.0615765	0.157309	0.0803559
COPA	4.82853e-19	0.324652	0.247669	0.22061	0.358472	0.286236	RMDN1	8.78915e-56	0.442501	0.226373	0.15722	0.295672	0.217572
CFH	5.85376e-19	1.93487	0.0534429	0.016011	0.0781074	0.0204285	HDAC9	1.042e-55	0.159892	0.620166	0.54137	1.11498	0.998012
PITX2	6.36371e-19	7.80622	0.0377294	0.000151649	0.0507224	0.000226618	KIF21A	1.31912e-55	0.16784	0.616295	0.526253	1.0611	0.944565
CADM1	6.95068e-19	0.156923	0.445003	0.441771	0.778648	0.698398	THSD4-AS1	1.41829e-55	0.407256	0.23967	0.169868	0.328842	0.247966
AC018816.1	6.95423e-19	0.960808	0.0915556	0.0554558	0.13266	0.0681564	CLGN	1.78708e-55	0.447308	0.20938	0.139377	0.277499	0.203521
POLM	7.182e-19	0.515468	0.155687	0.121862	0.215517	0.150769	CEACAM19	2.26996e-55	1.10297	0.11772	0.0521654	0.147283	0.068568
AC079336.4	7.72541e-19	2.01106	0.052719	0.0154523	0.0793857	0.0196948	CLCN3	1.16282e-54	0.240018	0.372555	0.294979	0.527738	0.446855
ALCAM	1.01654e-18	1.60118	0.0597028	0.0226357	0.088289	0.0291006	RCOR3	1.18456e-54	0.247003	0.372403	0.29647	0.529052	0.445804
RBMS3-AS2	1.03647e-18	0.333449	0.255163	0.231098	0.402515	0.31945	MEIS1	1.40594e-54	0.206751	0.44027	0.358685	0.666049	0.577126
PTGES2	1.03647e-18	0.487875	0.168803	0.136596	0.23867	0.17019	HIVEP3	2.12529e-54	0.225065	0.428154	0.351233	0.660205	0.564846
TM4SF1-AS1	1.08753e-18	1.04804	0.0849551	0.048895	0.126777	0.0613124	ACYP2	3.73088e-54	0.161324	0.64795	0.560491	1.1398	1.01921
LPAR3	1.09924e-18	0.827261	0.0984542	0.0623518	0.135507	0.0763718	B3GALNT1	3.92509e-54	0.369785	0.24414	0.173232	0.325426	0.251847
SLCO3A1	1.14078e-18	0.096876	0.536984	0.551062	0.968179	0.905298	FYCO1	4.06641e-54	0.540359	0.19455	0.128561	0.252042	0.173304
SMAD3	1.20175e-18	0.534757	0.159051	0.126276	0.234567	0.161916	PLS3	4.89953e-54	0.345447	0.272809	0.202828	0.374242	0.294552
PXN	1.36495e-18	0.520047	0.146659	0.112013	0.200871	0.140078	SELENOS	6.35548e-54	0.777876	0.143883	0.0784397	0.181107	0.105626
KCNIP2	1.36918e-18	0.356325	0.211515	0.179992	0.304214	0.237638	TNNT1	7.85408e-54	0.476946	0.209859	0.143849	0.285669	0.205253
USP32	1.58448e-18	0.321777	0.248222	0.221464	0.364616	0.291724	ATP11B	2.60587e-53	0.288467	0.315742	0.244177	0.435373	0.356472
LRRC9	1.60139e-18	0.893863	0.0935996	0.0577146	0.131403	0.0707173	NTN4	3.01556e-53	0.245151	0.368779	0.294341	0.550392	0.464384
SLC11A2	1.731e-18	0.66407	0.119363	0.0841574	0.162067	0.10228	ATF7IP	4.49694e-53	0.269199	0.338577	0.265341	0.476014	0.394988
LCN12	1.93956e-18	1.64371	0.0591066	0.0224122	0.0834192	0.0266968	FSD1L	6.97781e-53	0.808817	0.142343	0.0781416	0.178049	0.101639
EFR3B	2.20126e-18	0.839185	0.10003	0.0646106	0.142353	0.0795693	CDS2	7.26059e-53	0.450942	0.22132	0.154963	0.290187	0.212291
AL513164.1	2.29254e-18	1.57781	0.0604267	0.0238329	0.0880771	0.0295049	CPT1A	1.0382e-52	0.453015	0.213746	0.146957	0.285071	0.208249
ATM	2.64451e-18	0.268081	0.298386	0.278181	0.454365	0.377316	GPBP1L1	1.352e-52	0.262061	0.340014	0.266448	0.467069	0.389488
RNF149	2.80074e-18	0.328488	0.244943	0.219077	0.355987	0.283496	MAP3K2	1.48107e-52	0.308505	0.290281	0.220032	0.393093	0.317414
ANKRD20A4	2.9431e-18	2.52373	0.04565	0.00884355	0.0626404	0.0108927	ACBD5	1.9926e-52	0.73357	0.151849	0.0875527	0.191362	0.115088
ANGPTL1	3.03762e-18	0.613201	0.13827	0.105293	0.205511	0.134352	LIMS1	2.23754e-52	0.214584	0.423421	0.346506	0.623496	0.537327
IL1R1	3.13796e-18	1.61902	0.0577013	0.0210793	0.0774565	0.0252164	KLF12	3.01382e-52	0.21218	0.42137	0.343397	0.626762	0.541042
CCNL1	3.73531e-18	0.45223	0.172508	0.1401	0.237854	0.173851	ANTXR2	3.16124e-52	0.608787	0.168459	0.103224	0.220009	0.14427
RPL27A	3.81564e-18	0.558011	0.149811	0.117273	0.22049	0.149766	RSU1	4.90663e-52	0.32217	0.276106	0.206447	0.379692	0.303704
ANKRD20A3	4.213e-18	3.75109	0.0398586	0.00315271	0.0521085	0.00387006	CERS4	6.71563e-52	0.445512	0.219979	0.154367	0.29422	0.216052
LRRC4C	4.62017e-18	0.93561	0.0888728	0.0533088	0.124409	0.0650439	MLH1	1.25847e-51	0.565351	0.183137	0.118852	0.234135	0.158226
CRYAB	4.92126e-18	0.0696164	0.628668	0.644542	1.29341	1.23247	ASB11	1.34028e-51	0.272756	0.283393	0.209343	0.386663	0.320055
TACC2	5.21758e-18	0.00317534	0.759997	0.813048	1.69708	1.69336	ECT2L	1.95319e-51	0.487302	0.199291	0.133245	0.281977	0.20115
L3HYPDH	5.30879e-18	0.926391	0.087723	0.0520477	0.117525	0.0618383	DENND5A	2.00668e-51	0.284315	0.312126	0.241451	0.431688	0.354474
MAGED1	6.00419e-18	0.197259	0.37491	0.36498	0.610764	0.532712	SPPL2A	3.28524e-51	0.220676	0.403467	0.328152	0.600522	0.515348
ZNF821	6.15881e-18	0.883816	0.0884895	0.0527101	0.120023	0.0650444	PAG1	3.31368e-51	0.898518	0.130498	0.0673253	0.166128	0.089117
AL157911.1	6.44136e-18	0.731132	0.110207	0.0755054	0.160975	0.096976	MCRIP2	4.61379e-51	0.50407	0.188867	0.123408	0.241363	0.170189
RAI14	6.47276e-18	1.62603	0.0573181	0.0210394	0.0789477	0.0255773	ATP5F1C	5.90382e-51	0.250987	0.345713	0.273176	0.477298	0.401084
CDH10	8.09907e-18	2.82435	0.0439893	0.00769421	0.0651717	0.00920121	TMEM120B	6.99512e-51	0.496989	0.19376	0.128604	0.253291	0.179478
SLC25A21	8.97327e-18	0.768104	0.0994762	0.0641557	0.141653	0.0831768	NSD1	1.27351e-50	0.213513	0.420284	0.343483	0.615883	0.53116
SLC36A4	9.74975e-18	0.478325	0.157774	0.124488	0.217814	0.156349	FAF1	1.44094e-50	0.156546	0.66195	0.57054	1.15068	1.03234
ARID5B	1.04123e-17	0.258324	0.330963	0.318607	0.554555	0.46364	MAGI1-AS1	1.62683e-50	0.620826	0.173734	0.111059	0.227151	0.147716
CST3	1.1377e-17	0.413104	0.191372	0.161219	0.300688	0.225819	MFSD14C	1.83322e-50	0.265092	0.328728	0.257463	0.449104	0.373721
AGO3	1.27829e-17	0.215985	0.340927	0.325623	0.5247	0.451744	MBOAT2	3.49125e-50	1.46683	0.0966964	0.034706	0.125539	0.0454168
FAM78B	1.32707e-17	0.702762	0.112251	0.0776445	0.157974	0.0970585	EMP2	3.5602e-50	0.384089	0.238975	0.172636	0.322336	0.246993
AL359915.2	1.35955e-17	0.365364	0.208534	0.179122	0.300543	0.233303	FLNC	3.72777e-50	0.385995	0.20598	0.139505	0.288039	0.220422
HP	1.44334e-17	1.16704	0.0864455	0.0526862	0.147041	0.0654821	PIAS1	4.47098e-50	0.19274	0.472356	0.394839	0.71511	0.625679
AC104126.1	1.59228e-17	1.06778	0.0821019	0.0472747	0.120489	0.0574795	ZXDC	5.37363e-50	0.394277	0.23374	0.168505	0.306021	0.232842
ZFP36L1	1.67502e-17	0.769691	0.101861	0.0671727	0.142328	0.0834814	ECI1	6.37583e-50	0.632317	0.166575	0.103905	0.214679	0.138498
CAAP1	1.84789e-17	0.388575	0.199676	0.16976	0.2867	0.219007	ATXN1	7.12797e-50	0.15515	0.647814	0.558915	1.11878	1.0047
CDC42BPA	1.9079e-17	0.0918028	0.535196	0.551605	0.939044	0.881149	EHMT1	7.45225e-50	0.263336	0.338745	0.26994	0.471126	0.392522
EGLN3	2.10441e-17	0.411462	0.213942	0.187654	0.333116	0.250457	ANKRD12	7.48306e-50	0.182707	0.502055	0.420517	0.770662	0.678993
AL161431.1	3.36321e-17	6.94924	0.0360686	0.000319262	0.0520195	0.000420956	LINC00881	8.35926e-50	0.237615	0.376051	0.305327	0.609395	0.516858
SGCZ	3.68269e-17	0.972044	0.0798876	0.0447046	0.105797	0.0539337	LPIN3	1.48951e-49	0.719452	0.146972	0.0841886	0.187395	0.11381
NMNAT3	3.97086e-17	0.525387	0.14172	0.108709	0.199249	0.138433	ZNF827	1.65964e-49	0.387701	0.234857	0.169314	0.314269	0.240209
FBXO44	3.99261e-17	0.859	0.0949197	0.0607635	0.13393	0.0738404	CLASP2	1.94484e-49	0.178182	0.517108	0.433633	0.813627	0.719092
MYCBP2	4.21387e-17	0.256655	0.295235	0.275028	0.444356	0.371936	PPM1H	2.23e-49	0.98476	0.117425	0.0551463	0.149458	0.0755223
CNGA1	4.34236e-17	2.19147	0.047907	0.0124592	0.070171	0.0153625	PCMTD1	2.43092e-49	0.216951	0.395278	0.319763	0.565627	0.486656
LINC01252	4.43954e-17	1.90517	0.0510156	0.01558	0.0694781	0.0185496	COL21A1	2.7786e-49	0.373852	0.239885	0.174424	0.326792	0.252192
AGAP9	4.85638e-17	0.690963	0.11008	0.0760242	0.149178	0.092407	UBE3A	3.7307e-49	0.231325	0.37206	0.299791	0.525655	0.44778
ELMOD1	4.86697e-17	2.49364	0.0445429	0.00905906	0.0607241	0.010782	PTPN4	5.23897e-49	0.218978	0.391144	0.316825	0.562893	0.483624
KAT2A	5.36764e-17	0.73433	0.106119	0.0722649	0.148798	0.0894419	AL121761.1	6.00187e-49	0.471748	0.197136	0.132734	0.25849	0.186394
MKRN3	6.52136e-17	0.955349	0.085679	0.0513613	0.123675	0.0637815	MEF2C	6.44445e-49	0.170454	0.545395	0.465869	0.903747	0.803037
SNHG9	6.92423e-17	0.79172	0.100456	0.0664943	0.14122	0.0815763	SUPT3H	6.70025e-49	0.283246	0.297225	0.228208	0.415215	0.341199
ZRANB3	7.01959e-17	0.293495	0.261338	0.237898	0.391662	0.319566	AC013394.1	6.83461e-49	0.284313	0.304328	0.235873	0.424783	0.348803
CLINT1	7.4817e-17	0.450698	0.166802	0.135527	0.231997	0.169749	FBXL17	8.08104e-49	0.144834	0.706981	0.620151	1.30331	1.17883
CMIP	7.75269e-17	0.895303	0.085679	0.0510819	0.117515	0.0631801	TFCP2	8.73907e-49	0.311512	0.282315	0.215731	0.387925	0.312589
ADAM11	8.08223e-17	1.34804	0.0618745	0.02681	0.0832139	0.0326886	ATG10	1.19915e-48	0.337755	0.258323	0.191969	0.349304	0.276394
NAT9	8.76752e-17	0.473295	0.175574	0.146829	0.254061	0.183005	TFDP2	1.30648e-48	0.216089	0.403946	0.330665	0.599518	0.516124
SCN1B	9.4895e-17	1.5315	0.0583827	0.0234578	0.0816891	0.0282577	SIPA1L2	1.38638e-48	0.26541	0.326014	0.256654	0.459886	0.382608
KHDRBS3	1.00385e-16	0.825571	0.0947494	0.0607555	0.131769	0.0743519	RAB21	1.39142e-48	0.343735	0.256679	0.190861	0.345075	0.271919
TRANK1	1.06949e-16	0.762718	0.0987523	0.0646505	0.137946	0.0813035	BOD1L1	1.48947e-48	0.392163	0.237012	0.173359	0.318192	0.242457
MTCP1	1.06949e-16	0.78683	0.106503	0.0736138	0.156627	0.0907838	NDFIP1	1.61905e-48	0.218951	0.382571	0.308777	0.540913	0.464752
AMPH	1.08364e-16	2.14905	0.0470127	0.0119324	0.0655801	0.0147857	NFIX	2.41679e-48	0.674807	0.154371	0.0926202	0.1976	0.12378
BCOR	1.24746e-16	0.491105	0.165865	0.136237	0.243985	0.173591	HEXB	2.75974e-48	0.883367	0.125917	0.0643444	0.159808	0.0866322
HMCN1	1.25214e-16	2.324	0.0450965	0.0100567	0.0631663	0.0126151	DPH6-DT	3.18916e-48	0.385101	0.23599	0.171656	0.335964	0.257256
SAMD8	1.26677e-16	0.336252	0.234893	0.209587	0.34397	0.272459	BRD4	4.29167e-48	0.397845	0.231146	0.167568	0.304316	0.230973
PDE4D	1.27582e-16	0.0506772	0.650896	0.676468	1.31444	1.26907	MAOA	5.07109e-48	0.528419	0.188859	0.126773	0.260412	0.180547
AL449266.1	1.33626e-16	1.04636	0.0756718	0.0411688	0.102146	0.049458	PLEKHM2	5.70278e-48	0.364886	0.254372	0.190947	0.342758	0.266162
SPON1	1.36292e-16	1.0998	0.0728186	0.0382715	0.101293	0.0472615	ZNF148	6.41414e-48	0.188742	0.468389	0.389175	0.706934	0.620246
AL136317.2	1.39516e-16	1.95663	0.0491845	0.0142471	0.0669146	0.0172392	PCID2	6.61945e-48	0.44952	0.203138	0.139505	0.258713	0.189452
SPTLC3	1.48041e-16	1.02225	0.0771196	0.0427651	0.108783	0.0535592	ICE2	1.66424e-47	0.513275	0.186561	0.12426	0.241524	0.169219
AC025159.1	1.60337e-16	0.55847	0.140612	0.109052	0.198443	0.134747	EEA1	2.26901e-47	0.223402	0.374622	0.302091	0.531726	0.455446
LINC01725	1.80583e-16	0.55926	0.133373	0.100895	0.197512	0.134042	BRWD1	4.81682e-47	0.200902	0.4254	0.349189	0.622047	0.541188
FASN	1.86484e-16	2.29538	0.0444577	0.00955391	0.058154	0.0118468	COX10	5.12488e-47	0.416805	0.221935	0.159179	0.289759	0.217054
SUCLG2	1.98008e-16	0.218307	0.334923	0.321513	0.515121	0.442786	BICRAL	5.5437e-47	0.299814	0.281222	0.214879	0.383904	0.311867
SLC16A12	2.00453e-16	0.910917	0.0797598	0.0452634	0.105649	0.0561893	ADD1	6.27648e-47	0.443367	0.20685	0.144275	0.26801	0.197098
AL139022.1	2.68029e-16	0.454818	0.191202	0.165473	0.290741	0.212126	AKAP1	8.93039e-47	0.375336	0.243517	0.181152	0.324821	0.250412
HSPB3	2.85533e-16	0.127147	0.493719	0.511234	0.90661	0.830128	UNC13B	9.81134e-47	0.281756	0.300785	0.234127	0.41226	0.339121
CASC15	2.99135e-16	0.775394	0.0980284	0.0646745	0.136292	0.0796257	SNX24	1.02578e-46	0.520722	0.176719	0.114551	0.227929	0.158871
ATP5IF1	3.09752e-16	0.254628	0.319295	0.30954	0.509406	0.426987	RNF168	1.41637e-46	0.412572	0.212253	0.149044	0.277819	0.208721
CTSB	3.13021e-16	0.508929	0.145893	0.11424	0.203302	0.14287	CRK	1.42631e-46	0.508327	0.189011	0.127709	0.245226	0.172402
RASL12	3.2582e-16	1.27607	0.0632798	0.0289491	0.0840634	0.0347113	FAM180A	1.5e-46	2.16361	0.0755773	0.0158412	0.0941553	0.0210152
SPDYE5	3.30389e-16	0.41895	0.196525	0.169903	0.298246	0.22308	FRY-AS1	1.51691e-46	0.785742	0.132701	0.0720521	0.169951	0.0985799
JCAD	3.49171e-16	2.05948	0.046885	0.0123475	0.0625961	0.0150169	SLC29A1	1.60073e-46	0.33392	0.237802	0.171486	0.315138	0.250023
WASHC2C	3.77665e-16	0.9088	0.0828259	0.0489987	0.111465	0.0593694	CYB5R1	1.69621e-46	0.650462	0.154092	0.0931312	0.193068	0.122999
LINC00844	3.79727e-16	1.14746	0.0701358	0.0361564	0.0963847	0.04351	TPM1	1.85174e-46	0.0907134	0.915898	0.849551	2.31427	2.17321
CNTLN	3.8581e-16	0.751158	0.0968786	0.0633495	0.137714	0.0818198	ESRRB	1.89375e-46	0.422942	0.216946	0.154921	0.29534	0.220295
SMAD7	4.15701e-16	1.35966	0.060597	0.0263311	0.0813777	0.0317108	WDR37	2.25025e-46	0.236361	0.35743	0.28774	0.504145	0.427964
SULT1A1	4.32621e-16	0.725966	0.101009	0.0676995	0.138256	0.0835886	SF1	2.42039e-46	0.21103	0.388741	0.315547	0.553785	0.478431
TP53I11	4.64633e-16	0.695318	0.103351	0.0699662	0.14106	0.0871151	NAIP	2.56189e-46	0.362617	0.238648	0.175148	0.32073	0.249448
DIRC2	4.66026e-16	0.375024	0.201933	0.174165	0.296965	0.228988	MDFIC	3.61731e-46	0.819106	0.128639	0.0684325	0.166808	0.0945456
CPE	4.99159e-16	1.15746	0.066644	0.0325009	0.0928543	0.0416266	AC091948.1	5.15732e-46	0.510128	0.186768	0.125793	0.253661	0.178111
MARCH1	5.26916e-16	0.819942	0.0920666	0.0587043	0.127722	0.0723499	BCAR3	5.8518e-46	0.527421	0.182259	0.12145	0.241478	0.167536
MCF2L2	5.35837e-16	1.04876	0.0757569	0.0421346	0.107944	0.0521782	ZHX3	1.05311e-45	0.485428	0.187694	0.126389	0.245803	0.175574
COL16A1	5.54216e-16	1.03636	0.0748627	0.0410651	0.10294	0.0501889	TMEM120A	1.06774e-45	0.747483	0.135702	0.0754588	0.169837	0.101162
PID1	5.70966e-16	0.918676	0.0773325	0.0433159	0.108856	0.057584	UHRF1BP1	1.08018e-45	0.364629	0.246247	0.184474	0.327389	0.254273
B3GAT2	6.05461e-16	0.48389	0.174083	0.147172	0.267441	0.191234	MOSMO	2.461e-45	0.514087	0.182418	0.121918	0.240921	0.168701
DUSP22	6.61408e-16	0.627373	0.126091	0.0948128	0.181652	0.117593	C3orf52	3.75489e-45	1.79746	0.0814676	0.0226973	0.102102	0.0293726
PLXNC1	8.17116e-16	0.726961	0.104118	0.0715147	0.148265	0.0895784	GAS8	4.96485e-45	1.00194	0.114439	0.0555721	0.144318	0.0720623
TSPYL2	8.4855e-16	0.482644	0.149299	0.118023	0.208391	0.149139	EIF2B3	5.50615e-45	0.310514	0.266017	0.201593	0.358911	0.289408
MED22	8.52053e-16	1.38298	0.061108	0.0273448	0.0848283	0.0325254	NEK11	9.92632e-45	0.477596	0.188157	0.127198	0.250563	0.179948
DTX3	8.6742e-16	1.06425	0.0721799	0.038511	0.0976015	0.046675	METTL15	9.99228e-45	0.228092	0.339	0.269046	0.472514	0.403416
SDR39U1	9.42012e-16	0.536623	0.142486	0.111758	0.201221	0.138719	IDH2-DT	1.05732e-44	1.73534	0.0818827	0.0232934	0.10118	0.0303883
H2AFY	1.04268e-15	0.349243	0.203296	0.175187	0.284534	0.223358	FRMPD4	1.18691e-44	0.483821	0.19016	0.129796	0.259878	0.185834
ARL17B	1.0448e-15	0.416569	0.186433	0.159072	0.284399	0.213074	PAFAH1B1	1.67327e-44	0.175286	0.486156	0.406549	0.73313	0.649257
SBF2	1.15603e-15	0.0355358	0.647192	0.683476	1.2404	1.21022	PLXNA4	1.79061e-44	0.28564	0.283345	0.218584	0.400276	0.328378
SYNPR-AS1	1.15603e-15	3.54443	0.0374313	0.00340014	0.0479344	0.00410834	NFIA	1.88297e-44	0.124061	0.770443	0.692969	1.52714	1.4013
CYTOR	1.26419e-15	0.618788	0.10778	0.0747153	0.149238	0.0971863	MIR181A2HG	2.20946e-44	0.435884	0.19554	0.133629	0.256834	0.189861
KIAA1109	1.32726e-15	0.333769	0.224162	0.199004	0.326354	0.25895	LGALS3	2.64738e-44	0.893112	0.119069	0.0601712	0.151084	0.0813514
PLCH1	1.35075e-15	1.03023	0.0758847	0.0426853	0.10698	0.0523809	PCOLCE2	2.82389e-44	0.649806	0.148114	0.0885747	0.19595	0.124892
DHODH	1.37484e-15	0.942981	0.0798024	0.0465165	0.108275	0.05632	CAVIN4	2.9237e-44	0.402997	0.217657	0.156581	0.289399	0.218867
CA3	1.70045e-15	0.711435	0.101265	0.0686094	0.14376	0.0877957	GIGYF2	3.05848e-44	0.214435	0.369705	0.299621	0.517092	0.445675
ARHGEF4	1.95512e-15	1.45717	0.0564238	0.0228671	0.0767996	0.027971	ARFGEF2	3.70798e-44	0.185902	0.441348	0.366095	0.650521	0.571877
SHLD2	1.99699e-15	0.278978	0.263893	0.243038	0.402665	0.331866	SOBP	4.36137e-44	0.331617	0.255178	0.192906	0.35129	0.279151
DMXL2	2.09951e-15	0.80345	0.096325	0.0641397	0.138833	0.0795479	METAP1	5.00744e-44	0.60415	0.156893	0.0975174	0.197023	0.129613
MCTP1	2.46637e-15	0.910052	0.0824852	0.0496931	0.114795	0.0610899	LRP1	5.1291e-44	0.850958	0.121423	0.0625985	0.158509	0.08788
ARID4A	2.47267e-15	0.427159	0.174254	0.145623	0.248343	0.184699	OARD1	5.29221e-44	0.43503	0.194127	0.132905	0.25416	0.187996
ABLIM3	2.78039e-15	0.26502	0.264191	0.241402	0.397993	0.331205	METAP1D	1.46036e-43	0.638968	0.147212	0.0879785	0.184207	0.118293
SYMPK	3.24397e-15	0.41521	0.179577	0.151402	0.25529	0.191445	TFB1M	2.02867e-43	0.328635	0.244946	0.181578	0.323464	0.257571
MT1X	3.27199e-15	0.498575	0.153643	0.124496	0.245537	0.173792	STRBP	3.07134e-43	0.200428	0.393498	0.322191	0.575395	0.500765
AC005837.3	3.50667e-15	2.56951	0.0422007	0.00884355	0.0621559	0.0104708	UBE2G2	3.54912e-43	0.366224	0.233787	0.173317	0.301974	0.234274
FERMT2	3.75459e-15	0.275441	0.308606	0.298606	0.494395	0.408467	CCPG1	3.94287e-43	0.308025	0.265291	0.202828	0.351215	0.283693
CCDC88A	3.92617e-15	0.381991	0.185411	0.156782	0.262845	0.201702	CRLS1	4.08854e-43	0.230739	0.331346	0.263595	0.460582	0.392508
TRIP6	3.98529e-15	1.5689	0.0531874	0.0199618	0.0719795	0.0242618	MARCH7	4.43247e-43	0.268323	0.295956	0.231572	0.397663	0.330174
TRIM45	4.9336e-15	1.04241	0.0723928	0.0396763	0.0980728	0.0476159	FAM151A	5.23684e-43	0.805061	0.126755	0.0686028	0.163466	0.0935575
AC008591.1	5.1311e-15	2.16332	0.0449261	0.0117728	0.0641676	0.0143249	PCGF5	5.67935e-43	0.203758	0.378453	0.307201	0.537459	0.466669
LDB2	5.23082e-15	1.1799	0.0654516	0.0326126	0.0950825	0.0419678	NMRAL1	7.02432e-43	0.782383	0.129205	0.0712004	0.162735	0.0946149
PREPL	5.28654e-15	0.334557	0.218115	0.19301	0.310506	0.246241	PARD6B	8.21419e-43	0.859064	0.119907	0.0619597	0.149015	0.0821532
RNF144B	5.55423e-15	1.11344	0.0667717	0.0338737	0.0918157	0.0424364	MMS19	8.39577e-43	0.441846	0.197448	0.137844	0.255084	0.187791
SLC30A5	6.05332e-15	0.351208	0.198229	0.170661	0.279216	0.218886	AC096677.1	9.58624e-43	0.939617	0.114831	0.0572755	0.14659	0.0764275
AC092683.1	6.17088e-15	1.07278	0.0672827	0.0343845	0.0882412	0.0419499	TECR	1.05357e-42	0.64272	0.14204	0.0832091	0.180843	0.115831
TERF2IP	6.84388e-15	0.291377	0.260827	0.241466	0.393033	0.321155	ZNF862	1.12802e-42	0.538817	0.173942	0.115914	0.22153	0.152487
TSHZ2	7.09859e-15	1.0311	0.0716263	0.0390138	0.0997405	0.0488067	AGPS	1.33873e-42	0.54432	0.161738	0.102627	0.202389	0.138781
NAA40	8.26559e-15	0.466128	0.147213	0.116962	0.2001	0.144853	AGTPBP1	1.56992e-42	0.210991	0.37629	0.307669	0.545072	0.470915
KCNIP2-AS1	8.47983e-15	0.431654	0.16859	0.14026	0.24631	0.182617	FGF14	2.08733e-42	0.228045	0.287735	0.218669	0.425519	0.363303
PRKAR1A	8.58337e-15	0.147592	0.435294	0.442521	0.736247	0.664648	TENT2	2.16398e-42	0.176391	0.459514	0.383852	0.688492	0.609259
STX3	8.76891e-15	0.704943	0.0966231	0.0645228	0.128909	0.0790817	SLC16A10	2.19743e-42	0.486222	0.18174	0.122684	0.248405	0.177334
KCNN3	8.86686e-15	2.27815	0.0432228	0.0103122	0.0608759	0.0125503	MARK2	2.56986e-42	0.339877	0.237866	0.176468	0.314805	0.24873
GMDS	9.14855e-15	0.461554	0.152749	0.123123	0.219666	0.159523	UBE2Q2L	3.79676e-42	2.21101	0.0723048	0.0156283	0.0889458	0.0192107
ARSJ	9.45623e-15	3.3168	0.0368352	0.00385509	0.0486996	0.00488729	KIAA0232	6.86095e-42	0.168094	0.465947	0.386535	0.699133	0.622241
STIM2	1.01355e-14	0.655062	0.111485	0.080446	0.156128	0.0991487	PPP1R10	6.87368e-42	0.628454	0.157747	0.100839	0.200271	0.129548
LINC01572	1.04438e-14	1.05869	0.0716263	0.0393171	0.104463	0.0501491	BRAF	9.42374e-42	0.155828	0.538738	0.458885	0.849941	0.762922
TF	1.23466e-14	0.581847	0.132181	0.102978	0.190675	0.127391	TDRD3	1.20745e-41	0.167412	0.479021	0.403909	0.723977	0.644661
USP31	1.31196e-14	0.23935	0.309245	0.296012	0.482446	0.408693	EML1	1.27964e-41	0.6805	0.13836	0.0807818	0.178213	0.111196
AC058791.1	1.35174e-14	0.477835	0.149512	0.120202	0.213245	0.153122	MAP3K4	1.77195e-41	0.346623	0.233756	0.173658	0.305733	0.240437
GPSM1	1.37632e-14	0.629834	0.108419	0.07699	0.145613	0.0941027	PDSS2	2.15494e-41	0.227191	0.326453	0.260188	0.458497	0.391692
AC036108.1	1.38201e-14	0.817406	0.0883618	0.0565971	0.122111	0.0692932	LIMD1	2.15687e-41	0.498594	0.177717	0.119661	0.227815	0.161247
MFSD6	1.49074e-14	1.01416	0.0708598	0.0385349	0.0956148	0.0473405	FBXO34	2.17118e-41	0.242716	0.326038	0.262317	0.461818	0.390307
UBC	1.53503e-14	0.163573	0.331602	0.306603	0.55771	0.497931	RASAL2	2.37015e-41	0.134954	0.690763	0.607631	1.28748	1.1725
MYO5B	1.79027e-14	2.07658	0.0442874	0.0117169	0.0605908	0.0143646	MDN1	2.38741e-41	0.317322	0.250301	0.189371	0.336449	0.270021

## Sheet: Atrial_vs_LV_AX_SP
Atrial_names	Atrial_pvals_adj	Atrial_logfoldchanges	Atrial_pc_cells_in	Atrial_pc_cells_out	Atrial_expr_in	Atrial_expr_out	LV_Apex_Septum_names	LV_Apex_Septum_pvals_adj	LV_Apex_Septum_logfoldchanges	LV_Apex_Septum_pc_cells_in	LV_Apex_Septum_pc_cells_out	LV_Apex_Septum_expr_in	LV_Apex_Septum_expr_out
MYL7	0	2.57977	0.964357	0.310032	3.51314	0.587638	FHL2	0	1.95376	0.966972	0.451987	3.50684	0.905271
NPPA	0	6.11624	0.859686	0.0305381	3.28809	0.0473992	MYL2	0	4.38408	0.827558	0.0650683	1.94338	0.0930718
MYH6	0	1.68416	0.9288	0.465796	2.84709	0.885969	MYH7	0	2.50801	0.879522	0.207895	2.13119	0.374661
MYL4	0	4.47847	0.786612	0.0570178	1.87755	0.0842243	NLGN1	0	3.50024	0.808009	0.103522	1.80538	0.159546
LINC02248	0	2.03515	0.842695	0.314059	2.15049	0.524682	C15orf41	0	2.57902	0.832295	0.21786	1.93005	0.323002
PAM	0	0.789424	0.937274	0.811993	2.95475	1.70955	PCDH7	0	4.93646	0.727298	0.0374313	1.70509	0.0556832
ZNF385B	0	3.80463	0.686497	0.0804883	1.52571	0.109185	GALNT17	0	3.46454	0.751203	0.0918111	1.60687	0.145562
KCNJ3	0	5.29739	0.630839	0.0212559	1.28456	0.0326649	TRDN-AS1	0	1.03985	0.911141	0.623259	2.52569	1.22843
GRIP1	0	2.73714	0.682536	0.14611	1.43094	0.214616	NAV1	0	3.34176	0.635715	0.083635	1.18329	0.116714
CADM2	0	3.0003	0.665886	0.115297	1.38013	0.172482	IPO9-AS1	0	3.9713	0.607371	0.0525912	1.1561	0.0737081
CADPS	0	1.4584	0.784397	0.421292	1.82094	0.662637	MYL3	0	3.18913	0.633649	0.082911	1.15289	0.126405
L3MBTL4	0	3.90829	0.608057	0.0572615	1.16429	0.0775444	PPFIBP1	0	1.51794	0.775563	0.348039	1.59479	0.556868
AGBL4	0	2.24093	0.686795	0.216034	1.49493	0.316253	AC022034.2	0	6.2576	0.536207	0.00902781	0.91517	0.0119613
CAMK1D	0	2.90019	0.635524	0.121601	1.27706	0.171068	SORBS2	0	0.330498	0.973033	0.926841	3.61621	2.87584
RABGAP1L	0	0.521075	0.92667	0.852364	2.9455	2.05258	PLCL1	0	0.910395	0.874192	0.586296	2.16995	1.15449
CPNE8	0	3.65421	0.564323	0.0607477	1.03171	0.0819468	GRAMD1B	0	4.16937	0.538284	0.0361964	0.914041	0.0507994
PRKAG2	0	1.0327	0.824724	0.609013	2.3637	1.15537	CTNNA3	0	0.292385	0.964418	0.923817	3.35702	2.74118
NTN1	0	2.10478	0.653792	0.21383	1.35166	0.314245	HOOK2	0	1.57591	0.69357	0.275859	1.26456	0.424172
SYNPR	0	4.81027	0.531193	0.0293937	1.03357	0.0368385	MEIS2	0	1.1826	0.777057	0.417749	1.57829	0.695324
TBX5	0	1.46907	0.673721	0.344417	1.35303	0.488737	AC011287.1	0	1.24672	0.770583	0.388877	1.76755	0.744852
SOX5	0	1.92771	0.616787	0.20689	1.2274	0.322616	FHOD3	0	0.712647	0.885986	0.665801	2.20085	1.34294
PLCB1	0	3.53154	0.499425	0.0612987	0.94403	0.0816365	TENM2	0	1.04362	0.806366	0.460163	1.70237	0.825833
GPC5	0	1.69865	0.64502	0.243828	1.40463	0.432732	LAMA2	0	0.355846	0.966177	0.901631	3.40199	2.65833
SLIT3	0	2.9455	0.51961	0.100091	1.01594	0.131881	ABLIM1	0	0.379198	0.964037	0.87574	2.93235	2.25456
ERBB4	0	0.494674	0.896138	0.79346	2.4429	1.73378	PTPRM	0	0.747851	0.87113	0.627007	2.05079	1.22123
ANKRD1	0	0.64252	0.884683	0.752241	3.14158	2.01247	PHACTR1	0	1.05043	0.799087	0.451731	1.78506	0.861857
EPHA4	0	2.48574	0.522037	0.128531	0.961471	0.171654	GCNT2	0	2.31333	0.554581	0.131585	0.934466	0.18801
LRMDA	0	1.03729	0.728272	0.457372	1.58986	0.774653	LRRC2	0	1.8883	0.592525	0.18622	0.998535	0.269728
ASTN2	0	2.34022	0.517821	0.160637	1.07184	0.211666	PDE1C	0	0.823528	0.835061	0.563386	1.8592	1.05056
RORA	0	1.3909	0.627262	0.327315	1.27393	0.485782	CPVL	0	4.2806	0.457806	0.0269131	0.750491	0.0386149
OTOGL	0	4.95236	0.409275	0.0182042	0.718646	0.0232117	SYNPO2	0	1.02741	0.773285	0.452242	1.63349	0.801378
NR2F2-AS1	0	4.25384	0.416386	0.0283765	0.718332	0.0376525	FYB2	0	2.4188	0.522432	0.113657	0.875433	0.163716
LINGO1	0	0.991387	0.735596	0.470776	1.70719	0.858709	AC108058.1	0	3.55585	0.45966	0.0481625	0.765949	0.0651304
MAGI2	0	0.751901	0.773112	0.585532	1.76998	1.05105	SMYD2	0	3.46656	0.459978	0.0471405	0.689064	0.0623333
ADAMTSL3	0	3.65989	0.425286	0.046782	0.75468	0.0597072	AC013640.1	0	2.64549	0.49662	0.0956862	0.845145	0.13507
NKAIN2	0	2.29324	0.488651	0.136436	0.889443	0.181461	TMEM65	0	1.32092	0.661061	0.307882	1.19942	0.480096
ACTA2	0	4.55719	0.389942	0.0264268	0.827127	0.0351334	ITGA9	0	2.24671	0.501971	0.117489	0.786255	0.165667
EDNRA	0	2.48439	0.454456	0.108674	0.806512	0.144124	PDE3A	0	0.364761	0.943745	0.855725	2.86513	2.22507
RALYL	0	0.728274	0.763276	0.578581	1.80327	1.0885	LCLAT1	0	1.88775	0.536006	0.16199	0.848459	0.229276
TRDN	0	0.279368	0.928885	0.894335	2.69721	2.22237	XPR1	0	1.10321	0.692362	0.385002	1.34444	0.62581
STAT4	0	4.49144	0.366776	0.0249009	0.712444	0.0316731	MAP3K5	0	2.55707	0.468445	0.0872546	0.721408	0.122583
AC107068.2	0	1.13676	0.625857	0.363077	1.63674	0.744355	PRDM16	0	5.78671	0.392947	0.00783546	0.577605	0.010463
ROR2	0	4.53263	0.360261	0.0218174	0.60976	0.0263452	ADRA1A	0	4.08364	0.405737	0.0267853	0.615674	0.0363122
FRMD4B	0	1.7921	0.485074	0.18467	0.881407	0.254508	RYR2	0	0.133955	0.993833	0.984414	5.05391	4.60578
NTM	0	2.98424	0.389218	0.0712908	0.716729	0.0905753	PHLDB2	0	2.06803	0.49111	0.128646	0.751848	0.179305
ARHGAP24	0	0.607954	0.763701	0.626476	1.76898	1.16068	NRP1	0	1.18143	0.638862	0.316782	1.13388	0.499944
ADGRL2	0	0.61998	0.7594	0.626539	1.7339	1.12821	THRB	0	1.29707	0.60256	0.276072	1.03975	0.423127
ULK4	0	2.29716	0.415279	0.110995	0.692219	0.140841	PLCXD3	0	0.611638	0.855289	0.641954	2.08806	1.36653
NPPB	0	2.76489	0.394456	0.0869201	1.20748	0.17765	PKP2	0	0.607067	0.844586	0.63382	1.88048	1.23459
RGS3	0	1.31234	0.53379	0.288406	0.980216	0.394701	ANKRD2	0	2.60318	0.432079	0.0889154	0.826601	0.136039
CPNE5	0	1.01422	0.602521	0.363903	1.15261	0.57065	PACRG	0	1.0785	0.648282	0.349146	1.19424	0.565498
BNC2	0	4.09886	0.329515	0.0270837	0.570615	0.0333015	LHFPL6	0	0.953754	0.692733	0.401099	1.30562	0.674077
CALD1	0	0.423588	0.843802	0.80324	2.45658	1.83155	ACTA1	0	1.50988	0.535921	0.188732	1.16504	0.409091
NEB	0	2.98138	0.347996	0.0566893	0.60305	0.0763606	LPL	0	1.54128	0.525028	0.190649	0.906788	0.311557
KCNMB2-AS1	0	0.791018	0.669378	0.466272	1.51706	0.876766	NDRG4	0	1.64888	0.506803	0.176894	0.798432	0.254609
RASGEF1B	0	0.984874	0.593962	0.365991	1.14601	0.579045	ZHX2	0	1.24714	0.588626	0.271601	0.975439	0.410934
DAPK2	0	0.490748	0.76434	0.668585	1.76987	1.25955	CDH2	0	0.489392	0.881599	0.717072	2.20781	1.57267
PCDH9	0	0.389566	0.841971	0.755611	2.15946	1.64845	KBTBD12	0	2.35353	0.425912	0.0919814	0.632641	0.123786
PXDNL	0	0.322346	0.866116	0.815013	2.38061	1.90393	RCAN2	0	0.568394	0.843527	0.646425	1.90666	1.28578
AFF3	0	1.26416	0.491206	0.255642	0.862747	0.359197	AC011369.1	0	1.53442	0.513658	0.192182	0.853262	0.294561
PGM5	0	0.695081	0.65013	0.518056	1.31988	0.815251	THSD4	0	0.441851	0.890044	0.744624	2.27259	1.67306
PDLIM3	0	0.836499	0.617212	0.436275	1.27976	0.716668	SPHKAP	0	0.870431	0.702365	0.420432	1.36135	0.744631
TPM3	0	2.33259	0.359366	0.101988	0.678895	0.134778	ZNF638	0	0.687507	0.769396	0.539667	1.51158	0.938574
GREB1L	0	0.751869	0.633352	0.464344	1.26909	0.753625	LIMCH1	0	0.705101	0.767415	0.533833	1.56383	0.959252
AP001021.2	0	4.4216	0.286207	0.0163816	0.456047	0.0212803	PPP1R1C	0	1.77404	0.467989	0.14947	0.732635	0.214215
ALDH1A2	0	3.14103	0.31295	0.0519211	0.575678	0.0652584	TRPM7	0	0.717082	0.758705	0.522335	1.50806	0.917391
CPLX3	0	3.35553	0.301324	0.0365461	0.472338	0.0461465	SLC8A1	0	0.149904	0.97529	0.95946	3.89686	3.51228
FILIP1L	0	0.656403	0.66184	0.513065	1.37412	0.871821	CDH13	0	0.423184	0.900725	0.760806	2.41057	1.79774
LMAN1L	0	3.09878	0.307627	0.0443872	0.46673	0.0544805	VPS8	0	1.31672	0.521171	0.221309	0.804252	0.322866
HCN1	0	3.41549	0.299238	0.036811	0.519421	0.0486805	INPP4B	0	0.846603	0.676553	0.413022	1.32439	0.736483
ADAMTS9-AS2	0	1.30626	0.458544	0.230773	0.819826	0.33151	PDZRN3	0	0.543315	0.820438	0.634033	1.83798	1.2612
XYLT1	0	3.13599	0.307967	0.0498548	0.548985	0.0624499	ENOX1	0	1.38008	0.504917	0.214027	0.842687	0.323757
ZNF608	0	1.35735	0.440744	0.209263	0.73789	0.287997	SPTBN1	0	0.893641	0.650349	0.382106	1.12332	0.60463
TRIM55	0	0.95685	0.53362	0.360322	1.00157	0.515989	RPL3L	0	1.63454	0.45645	0.154963	0.674324	0.217182
PLCE1	0	1.84935	0.36256	0.128997	0.596745	0.165607	LINC01505	0	1.29342	0.511783	0.226802	0.877158	0.357866
ACTC1	0	0.305275	0.842993	0.822663	2.34221	1.89553	CKMT2	0	0.502364	0.833927	0.65145	1.81314	1.27999
SPOCK1	0	1.85805	0.358004	0.124091	0.597633	0.164856	TTN	0	0.116265	0.995995	0.988971	4.55768	4.20478
GRIK2	0	1.62535	0.377635	0.144457	0.660395	0.214055	CCDC141	0	0.72554	0.70779	0.464549	1.33257	0.805894
TIMP3	0	0.8285	0.565601	0.407008	1.12888	0.635686	SGCD	0	0.225264	0.945409	0.900396	3.0793	2.63416
PTPRQ	0	3.84261	0.260486	0.0238095	0.413917	0.0288518	SMYD1	0	0.91498	0.607371	0.352851	1.04355	0.553445
ADAM19	0	1.49615	0.378274	0.160309	0.655341	0.232316	LARGE1	0	0.404861	0.889461	0.735085	2.3021	1.7388
SLC26A3	0	1.12158	0.452881	0.248522	0.781709	0.359265	CFAP61	0	2.81921	0.337084	0.0506324	0.487676	0.0690977
EDA	0	0.71733	0.576758	0.424683	1.14069	0.693794	NCEH1	0	1.36933	0.472492	0.195546	0.754843	0.292178
HAMP	0	8.27248	0.231529	0.00146227	0.557363	0.00180249	LRRTM3	0	0.496236	0.81265	0.645616	1.84969	1.31134
LRRC7	0	1.89192	0.32811	0.11216	0.558793	0.150565	CD36	0	0.339332	0.907178	0.803517	2.43842	1.92736
FRMD5	0	0.980275	0.47281	0.290038	0.846348	0.428999	TMEM116	0	1.84805	0.397779	0.118	0.581141	0.161423
AC012409.2	0	3.64491	0.250862	0.0251552	0.391041	0.0312605	SLC1A3	0	0.747348	0.674561	0.434016	1.2521	0.745871
KCNK1	0	1.57107	0.352766	0.144955	0.575388	0.193651	TENT5A	0	0.727178	0.684786	0.462079	1.37208	0.828848
LINC01170	0	1.32158	0.386833	0.176585	0.768781	0.307586	DPF3	0	0.662363	0.704972	0.483626	1.32189	0.835227
NMNAT2	0	3.50631	0.250351	0.0285566	0.398762	0.0350919	PIK3R1	0	0.85405	0.605591	0.370907	1.12977	0.625023
MAP1B	0	1.48914	0.364945	0.162577	0.616504	0.219613	DOCK5	0	1.43029	0.427374	0.166802	0.647581	0.240288
NFASC	0	4.19725	0.235915	0.0154492	0.34877	0.0190126	DLC1	0	0.621102	0.722127	0.501682	1.41846	0.922238
RTN4	0	2.1276	0.294852	0.080732	0.45043	0.103076	DGKG	0	0.793966	0.623275	0.387216	1.13401	0.654049
HTR4	0	1.72755	0.326236	0.11483	0.54486	0.164529	AAK1	0	0.623765	0.713978	0.493974	1.30207	0.845011
PPP1R42	0	1.68383	0.339352	0.137803	0.611413	0.190304	CBLB	0	0.480721	0.808242	0.635183	1.75193	1.25546
APBB2	0	1.60583	0.334029	0.136468	0.538999	0.177086	DISC1	0	0.784808	0.620775	0.384235	1.13507	0.658826
DKK3	0	1.02006	0.436443	0.264755	0.736862	0.363345	TMEM71	0	0.940107	0.546951	0.291402	0.919466	0.479223
LINC01266	0	3.96133	0.230635	0.0188399	0.376721	0.0241847	FRY	0	0.4359	0.833598	0.669761	1.82605	1.34988
LRP1B	0	2.33375	0.28493	0.0862738	0.536372	0.106399	CACNA1C	0	0.161213	0.969017	0.939786	3.47367	3.10639
TTLL7	0	2.97876	0.244091	0.0380295	0.371966	0.0471854	CRNDE	0	3.11104	0.293449	0.0354299	0.412311	0.0477211
METTL7B	0	2.86901	0.24605	0.042766	0.391923	0.0536467	ST3GAL1	0	0.764172	0.61766	0.384406	1.08937	0.641411
CLTCL1	0	1.38337	0.347187	0.163424	0.547162	0.20974	LRRFIP1	0	0.555307	0.739144	0.540902	1.40235	0.954315
CELF2	0	0.254552	0.786441	0.764978	1.81229	1.51916	FBN2	0	1.27617	0.438161	0.191458	0.715861	0.295573
MYL9	0	0.493198	0.614317	0.530549	1.18794	0.843966	XIRP2	0	1.31299	0.434866	0.18886	0.713491	0.287167
LINC02147	0	0.513365	0.620917	0.519084	1.45637	1.02032	TLN2	0	1.07857	0.485229	0.242984	0.760413	0.360055
MCOLN3	0	4.80282	0.20534	0.00854049	0.300436	0.0107637	LINC02552	0	5.0367	0.261407	0.00928331	0.46322	0.014112
TRABD2B	0	4.3118	0.208619	0.013118	0.306909	0.0154536	MMP23B	0	4.06909	0.269661	0.0186092	0.389741	0.0232198
CHL1	0	2.68341	0.236724	0.0441859	0.361343	0.056251	PDK4	0	0.839115	0.578803	0.352297	1.42027	0.793916
ROBO2	0	2.08368	0.28131	0.101511	0.559167	0.131914	PDE1A	0	2.44529	0.314875	0.070732	0.550532	0.101083
KCTD1	0	1.35407	0.337989	0.160743	0.545289	0.21331	PTPRG	0	0.418595	0.825874	0.674318	1.84017	1.37672
MYO1D	0	1.43049	0.327599	0.149172	0.533488	0.197926	PDE10A	0	2.95667	0.287071	0.0378998	0.408919	0.0526735
TULP3	0	2.36954	0.24852	0.0598576	0.374467	0.0724623	TTN-AS1	0	0.407025	0.871723	0.719201	2.619	1.97518
GADD45G	0	1.16699	0.372142	0.205639	0.721859	0.32148	ACACB	0	0.518305	0.755017	0.565814	1.48839	1.03918
CNTNAP3B	0	1.11337	0.370481	0.195022	0.647575	0.299318	CPED1	0	0.788205	0.582459	0.342248	0.96972	0.561534
PRUNE2	0	2.96053	0.225184	0.0399263	0.386331	0.0496308	AQP7	0	0.759097	0.5967	0.365286	0.983956	0.581392
CHRNE	0	7.74274	0.19001	0.00111259	0.295415	0.00137922	GAS2	0	0.831601	0.559116	0.323127	0.912713	0.512859
CDK14	0	0.554651	0.563088	0.458484	1.00856	0.686651	MYBPC3	0	0.1696	0.964959	0.928672	3.15764	2.80743
GSG1L	0	3.18793	0.214325	0.0283447	0.318454	0.0349448	LBH	0	3.20169	0.271102	0.0294681	0.377877	0.041072
ACTN1	0	1.14588	0.368777	0.209994	0.624841	0.282373	ABCC9	0	1.44514	0.379607	0.137972	0.550189	0.202059
ATP2A2	0	0.201867	0.842652	0.819145	2.04892	1.7814	RNF150	0	0.56436	0.710609	0.51714	1.39022	0.940141
PRKG1	0	0.131894	0.916152	0.912253	2.68141	2.44714	SLC5A1	0	1.39118	0.387448	0.156965	0.575915	0.219569
AL365434.1	0	2.45666	0.232381	0.0519847	0.357618	0.0651464	GAB1	0	0.676147	0.617225	0.40821	1.07137	0.670502
CHRM2	0	0.261836	0.777286	0.741539	1.88561	1.57265	VIPR2	0	1.15674	0.425318	0.19627	0.627852	0.281607
RASSF8	0	1.4719	0.302432	0.135217	0.487348	0.175692	KIDINS220	0	1.06938	0.4465	0.21918	0.650603	0.310027
EPHA5	0	2.71792	0.218286	0.0420031	0.339894	0.0516617	FBXW7	0	0.696829	0.596902	0.380233	0.987925	0.609477
PITPNC1	0	2.04373	0.247115	0.0738021	0.397724	0.0964625	PTPN3	0	1.94104	0.31212	0.0835072	0.436342	0.113636
GNAO1	0	2.71499	0.214964	0.038962	0.319428	0.0486495	MYOM2	0	0.376002	0.840147	0.690755	1.89947	1.46368
ASPG	0	3.08664	0.204829	0.0295526	0.297426	0.0350114	PPARGC1B	0	0.786545	0.537161	0.315462	0.852004	0.493932
AC009264.1	0	0.421651	0.638632	0.577203	1.42298	1.06236	ABHD18	0	0.798774	0.533049	0.32713	0.890396	0.511837
SGSM1	0	1.55685	0.27884	0.116081	0.433202	0.147242	TXNIP	0	0.548966	0.681777	0.491121	1.3387	0.915012
NIN	0	0.763722	0.438062	0.309238	0.743311	0.437791	MLIP-AS1	0	0.73304	0.558851	0.350892	1.03858	0.624847
NSUN7	0	3.97485	0.185538	0.0142518	0.273872	0.017418	PBX1	0	0.538458	0.687562	0.505813	1.30898	0.901245
SLN	0	7.47142	0.172891	0.00125034	0.276385	0.00155737	HSDL2	0	0.756505	0.535508	0.326917	0.86778	0.513664
DNAH11	0	0.787833	0.434996	0.307807	0.778693	0.451027	IGFBP7	0	0.860827	0.478691	0.262445	0.757304	0.416997
CRIP2	0	0.675865	0.477111	0.362822	0.83164	0.520568	PTPN14	0	1.78193	0.302096	0.0881063	0.413888	0.120356
POU6F2	0	2.23759	0.220883	0.0547291	0.332414	0.070485	VPS13D	0	0.613894	0.61572	0.426521	1.06479	0.695769
CARMIL1	0	1.11183	0.326066	0.171435	0.530642	0.245531	ROR1	0	0.497077	0.713491	0.499851	1.41758	1.00441
DDR2	0	1.44246	0.275518	0.119599	0.417501	0.153615	CHST9	0	2.28118	0.270424	0.0586382	0.394738	0.0812092
CHSY3	0	3.85511	0.179449	0.0160637	0.279532	0.0193166	LAMA4	0	1.26477	0.366955	0.156113	0.536971	0.223468
NCKAP5	0	0.377181	0.632713	0.557092	1.2504	0.962731	SLC8A1-AS1	0	0.369033	0.825757	0.682494	1.98339	1.53573
NR2F2	0	3.75944	0.177746	0.0140611	0.250797	0.018519	MYH7B	0	0.465577	0.732924	0.549078	1.43076	1.03613
AC025366.1	0	4.54444	0.172636	0.00951533	0.259351	0.0111141	TRIQK	0	0.89981	0.45841	0.250138	0.731167	0.391877
MAML2	0	1.51107	0.260614	0.104722	0.424898	0.149075	BCL11A	0	1.71851	0.299468	0.0894264	0.416226	0.126475
VSTM2L	0	2.77737	0.193544	0.0333566	0.284545	0.0415031	AKAP13	0	0.211224	0.924238	0.853852	2.60179	2.24743
CLSTN2	0	2.843	0.192182	0.0337381	0.301484	0.0420181	PALMD	0	0.697036	0.540361	0.343823	0.890532	0.549316
KCNMB2	0	2.29672	0.209769	0.0530125	0.349008	0.0710321	PDE4DIP	0	0.186471	0.95717	0.890389	2.76255	2.4276
BRINP3	0	1.93429	0.226036	0.0703796	0.372077	0.0973541	ATP1A2	0	0.770338	0.500625	0.307116	0.839996	0.492474
AC016831.7	0	0.277141	0.705787	0.672812	1.5225	1.25641	MYOM3	0	0.528429	0.661506	0.47281	1.17385	0.813837
ITPR2	0	0.717265	0.427841	0.307638	0.700196	0.425893	NUDT4	0	0.727331	0.518745	0.320445	0.847755	0.512062
VTCN1	0	3.59557	0.175702	0.0177273	0.264891	0.0219125	AC106791.1	0	1.01348	0.404698	0.203083	0.594413	0.294442
PRELID2	0	0.42687	0.59805	0.478426	1.29341	0.962127	NCAM1	0	0.37022	0.790917	0.650471	1.65024	1.27672
AKT3	4.23639e-306	2.04276	0.216114	0.0620934	0.32367	0.0785545	MYOM1	0	0.189885	0.944222	0.870885	2.82756	2.47885
NR2F1	3.34762e-302	9.91405	0.15705	0.00019073	0.228743	0.000237094	HEY2	0	5.41106	0.205735	0.00468424	0.266646	0.00626674
NR2F1-AS1	5.03861e-295	5.82658	0.158157	0.00332719	0.227185	0.00400316	PLCL2	0	0.433637	0.733338	0.566026	1.40461	1.03997
GABRB3	2.26956e-293	2.81321	0.185027	0.0325513	0.283031	0.0402693	ACOT11	0	0.581146	0.599593	0.412128	1.01132	0.675998
ERC2	7.10229e-292	1.85983	0.225142	0.0770869	0.351754	0.0969113	TNIK	0	0.518405	0.651217	0.461355	1.13587	0.793002
RHBDL3	1.70497e-290	3.1809	0.175574	0.0229512	0.261342	0.0288181	TBC1D4	0	0.433522	0.723102	0.55538	1.36202	1.00851
VWDE	3.36556e-288	5.25988	0.157816	0.00486363	0.22607	0.00590014	MLIP	0	0.165233	0.955411	0.910488	3.00389	2.67885
CHST11	3.27312e-286	1.21517	0.285568	0.143662	0.452406	0.194861	MPPED2	0	3.91829	0.210185	0.0136695	0.283592	0.0187574
LINC02137	3.46423e-284	0.843425	0.349146	0.202778	0.590539	0.329117	GPI	0	0.847818	0.443989	0.252481	0.669852	0.372186
GSE1	1.60263e-283	0.723253	0.411745	0.299383	0.685198	0.415046	MYOZ2	0	0.34638	0.811537	0.662053	1.76033	1.38459
WDR63	6.47711e-279	2.97045	0.175574	0.0261407	0.253316	0.0323197	SLC16A7	0	0.521369	0.636383	0.452498	1.09193	0.760762
GFOD1	2.0072e-278	0.585576	0.467572	0.366097	0.80195	0.534404	PDE7A	0	0.318788	0.831256	0.702508	1.80674	1.44853
PLA2G2A	2.35579e-278	2.45421	0.192139	0.0453515	0.344029	0.0627775	STXBP6	0	0.688934	0.514146	0.319252	0.842366	0.522528
DPY19L2	2.31623e-276	0.20131	0.788911	0.7764	1.80603	1.57082	IDH2	0	0.84653	0.434336	0.23698	0.637004	0.354251
BTG1	4.33772e-276	1.14315	0.295277	0.160182	0.449437	0.203491	DLEU2	0	0.952821	0.401912	0.212622	0.603451	0.311757
GPATCH8	2.6482e-270	0.334743	0.614955	0.571513	1.15203	0.913476	ASB18	0	1.06464	0.367654	0.17353	0.532449	0.254561
CLEC2D	5.08314e-270	1.49782	0.2472	0.108642	0.39321	0.139231	AIG1	0	0.666738	0.519221	0.337308	0.83295	0.524703
CORIN	1.38375e-266	0.442824	0.555891	0.474824	1.10813	0.815249	QKI	0	0.246167	0.88713	0.790402	2.15752	1.81909
FBXO32	3.81333e-263	0.514796	0.501682	0.417975	0.956257	0.66928	PPM1K	0	0.554603	0.592049	0.415748	1.01972	0.694273
GPATCH2L	3.05255e-258	0.781095	0.377337	0.26786	0.603545	0.351217	MAP3K20	0	0.424538	0.712389	0.548908	1.30685	0.973701
MAPK10	3.22863e-255	1.35256	0.253673	0.118369	0.38933	0.15246	PPP2R5C	0	0.77383	0.456556	0.266491	0.675062	0.394817
PCDH9-AS2	2.47679e-254	0.696534	0.411021	0.303908	0.727835	0.449114	AC139720.1	0	0.99711	0.378494	0.188349	0.591785	0.296486
NEDD4L	3.23406e-254	0.647181	0.430695	0.334043	0.722178	0.461129	RBM20	0	0.199856	0.935989	0.858834	2.60717	2.26989
NPPA-AS1	2.76033e-253	7.72454	0.144402	0.00087948	0.210267	0.000994153	KLHL7	0	0.535869	0.604584	0.424903	1.03242	0.712105
CSNK1A1	1.94026e-249	0.306243	0.633096	0.596202	1.18972	0.962183	ARHGAP10	0	0.482036	0.648229	0.483712	1.1563	0.827874
BTG2	3.23504e-246	1.42966	0.248691	0.117808	0.441465	0.163879	LINC01936	0	5.13611	0.191207	0.00528042	0.247696	0.00704361
ADAMTS7	6.06384e-243	1.00261	0.303028	0.177263	0.470179	0.234664	GBE1	0	0.441232	0.669167	0.483201	1.2508	0.92123
SLC6A1-AS1	9.38462e-243	5.37383	0.145169	0.00498019	0.287385	0.00693075	WDPCP	0	0.381648	0.751785	0.600605	1.48073	1.13654
BICC1	1.93904e-240	3.15174	0.160669	0.0219446	0.248168	0.0279239	ATP1B1	0	0.612882	0.534268	0.352638	0.855118	0.559148
MID1	2.31598e-236	1.61009	0.220543	0.087842	0.364702	0.119468	XPO4	0	0.73941	0.460116	0.275433	0.683122	0.409177
AC107021.1	1.69948e-235	1.14431	0.280245	0.157151	0.462512	0.209243	TRIM54	0	0.647633	0.509759	0.330154	0.782278	0.499351
LUCAT1	3.01907e-234	2.60681	0.169868	0.0337275	0.254832	0.0418338	AQP4-AS1	0	2.45329	0.225263	0.0433931	0.33618	0.0613843
CAST	3.16452e-233	0.33503	0.593408	0.548064	1.09677	0.869485	AC138904.3	0	1.47601	0.286075	0.105481	0.40232	0.144627
BMP2K	5.63196e-228	0.779706	0.355789	0.244644	0.56039	0.32642	DGLUCY	0	0.494367	0.621887	0.452923	1.06616	0.756836
AL035401.1	3.70141e-225	2.16812	0.183622	0.0521224	0.289893	0.0645016	DES	0	0.310004	0.832411	0.694034	1.75855	1.41852
ACOX3	4.75049e-225	1.1888	0.265894	0.143641	0.406736	0.178421	CHPT1	0	0.423061	0.686916	0.527062	1.2679	0.945647
NMRK2	6.49493e-224	0.604372	0.442618	0.361551	0.817099	0.537455	STK39	0	1.02899	0.352343	0.173359	0.500914	0.245475
EGFR	6.69823e-221	3.74833	0.146063	0.0124399	0.213035	0.0158522	UBE2H	0	0.514152	0.595959	0.421198	0.991537	0.694281
AL078590.3	1.51389e-218	1.73943	0.200315	0.0709411	0.312879	0.0937037	UBE2G1	0	0.847171	0.394399	0.219308	0.562844	0.31287
CACNA1D	3.16781e-218	2.16013	0.179151	0.0489436	0.271999	0.0608561	PRR16	0	0.942725	0.366605	0.194013	0.564061	0.293453
AC018742.1	7.40408e-217	3.894	0.146617	0.0150571	0.271856	0.0182865	ADAM23	0	0.64494	0.478606	0.30801	0.738234	0.472116
AC096711.2	1.45572e-215	0.801736	0.339437	0.23036	0.523941	0.300564	KIFC3	0	1.06463	0.33043	0.15986	0.458141	0.219034
PKP4	2.05126e-215	0.696837	0.375378	0.271939	0.597634	0.368694	UBE2E2	0	0.423058	0.665098	0.503769	1.19845	0.893856
TCF7L1	1.03664e-214	2.00935	0.182771	0.0532138	0.269218	0.0668696	COL23A1	0	1.34829	0.283712	0.112677	0.407535	0.160062
MYBPHL	9.31089e-214	6.34531	0.133842	0.00209804	0.189659	0.00233264	AC016650.1	0	2.70676	0.201507	0.0298514	0.271148	0.0415329
EEF1A1	2.94245e-213	1.98862	0.182387	0.0529913	0.272544	0.0686756	MBNL2	0	0.541427	0.546602	0.379338	0.895535	0.615316
PLA2G5	2.19106e-212	1.28739	0.235447	0.110168	0.34366	0.140795	ZBTB16	0	0.395238	0.6893	0.543755	1.32227	1.0054
AC012404.1	1.09414e-209	2.07049	0.178512	0.0507343	0.262303	0.062449	STRN	0	0.647158	0.468095	0.300813	0.711574	0.454368
ANK2	1.21122e-207	0.112156	0.844441	0.853032	2.15588	1.99463	MAGI1	0	0.201095	0.908227	0.827875	2.32834	2.02539
GOLGA4	5.37214e-206	0.210248	0.682494	0.6717	1.36012	1.17568	KALRN	0	0.554389	0.532276	0.366095	0.856445	0.583197
NALCN	1.57038e-205	0.594912	0.405357	0.302721	0.657371	0.435234	WWP1	0	0.710108	0.42944	0.258229	0.628299	0.384064
MCUB	2.61424e-205	3.17996	0.148746	0.0206413	0.226004	0.0249375	MIR646HG	0	1.50307	0.268962	0.106503	0.463715	0.163599
PPP1R12A	5.42901e-202	0.494419	0.461568	0.385858	0.760113	0.53956	THRAP3	0	0.564585	0.517155	0.349146	0.793242	0.536349
PBX3	1.56032e-201	0.45003	0.490312	0.41913	0.85364	0.624885	BCKDHB	0	0.935864	0.349736	0.180428	0.49757	0.260095
SEMA3A	2.98165e-201	1.32782	0.231998	0.112531	0.360019	0.143421	ITGAV	0	0.688559	0.439538	0.270792	0.654358	0.40601
ERC1	7.6624e-200	0.215535	0.677724	0.665533	1.35515	1.16709	CLIC5	0	0.445051	0.6246	0.450454	1.0738	0.788771
PLOD2	9.85055e-200	0.814563	0.330026	0.225571	0.530049	0.301376	JAZF1	0	0.465191	0.596997	0.433803	0.996713	0.721994
FAM129A	7.25438e-199	0.225184	0.699655	0.705978	1.63253	1.39661	AC108472.1	0	1.28449	0.285682	0.122642	0.403893	0.165804
NAALADL2	2.60112e-198	0.315375	0.602989	0.548499	1.15575	0.928813	VCL	0	0.412838	0.653538	0.499297	1.20284	0.903509
SAMD4A	2.63199e-198	0.132089	0.807606	0.831511	2.03033	1.8527	LINC02253	0	2.12954	0.212855	0.0476515	0.303625	0.0693879
PANCR	1.39851e-196	8.17407	0.126943	0.000529807	0.18863	0.000653088	EPHB1	0	1.50418	0.252273	0.0866584	0.349126	0.123078
ADGRD1	2.94724e-196	0.571035	0.421113	0.334266	0.708732	0.47707	ART3	0	0.897704	0.35176	0.184091	0.501474	0.269161
VASH1	2.4292e-194	4.7801	0.131286	0.00583847	0.192947	0.0070224	PLPP3	0	0.966796	0.338218	0.174339	0.505486	0.258628
EPB41L4B	8.28289e-192	1.10235	0.25116	0.13456	0.367833	0.17132	MALAT1	0	0.0322153	1	1	7.68029	7.51064
ITPRIP	5.33185e-191	0.864116	0.310863	0.2069	0.495423	0.272177	OSBPL8	0	0.747909	0.404391	0.241068	0.595566	0.35464
AC018464.1	1.27782e-190	0.356583	0.553251	0.506495	1.05961	0.827571	KCNIP1	0	2.14718	0.212569	0.0502917	0.30842	0.0696263
TMEM163	1.7823e-189	2.79573	0.150151	0.0276983	0.234359	0.0337507	OGDH	0	0.511263	0.54693	0.381893	0.858071	0.602033
STK38L	2.08048e-189	0.599258	0.420474	0.348899	0.756629	0.499447	NUAK1	0	0.954439	0.33398	0.170208	0.468064	0.241541
ADM	2.16374e-183	2.18355	0.163821	0.0440587	0.243707	0.0536482	ADPRHL1	0	0.463912	0.591201	0.429885	0.974876	0.706802
COL4A5	1.22579e-182	0.548435	0.418941	0.336968	0.702352	0.480239	MAOB	0	1.02661	0.318689	0.154495	0.451248	0.221499
FRMPD2	3.8388e-180	4.21867	0.129455	0.00890076	0.200696	0.0107793	CCNY	0	0.639818	0.452031	0.287442	0.671936	0.431245
ENOSF1	1.31959e-178	0.503649	0.436571	0.358118	0.728889	0.514101	CRADD	0	0.381926	0.68646	0.534642	1.26369	0.969772
WDR49	3.32045e-178	3.23393	0.138015	0.0186704	0.223344	0.0237391	LMO7	0	0.348242	0.74405	0.588724	1.3939	1.09496
SLC7A11	1.11538e-175	4.28878	0.126985	0.00779876	0.189833	0.00971223	COBLL1	0	2.46909	0.197247	0.0343653	0.26013	0.0469807
LTBP1	1.31279e-175	0.275766	0.656645	0.671742	1.49204	1.23245	SSBP3	0	1.04266	0.311007	0.146319	0.428651	0.208081
SELENOM	4.02989e-174	1.61799	0.186731	0.0714921	0.270703	0.0881917	AC019068.1	0	1.17976	0.285598	0.122855	0.404844	0.178708
CAV1	5.60497e-171	0.649702	0.369672	0.285778	0.62091	0.395776	CBR4	0	0.355388	0.704633	0.563131	1.38836	1.08522
DGKI	3.68902e-169	2.13081	0.158412	0.0432005	0.230898	0.0527209	CRIM1	0	1.95678	0.216553	0.056296	0.302354	0.0778876
AC112196.1	3.40189e-168	1.85211	0.171443	0.0579715	0.256586	0.0710709	RHOQ	0	0.769339	0.383146	0.220415	0.55116	0.323357
SYNE2	7.9658e-167	0.511089	0.421582	0.347914	0.693268	0.48646	TRIO	0	0.45849	0.592674	0.433122	1.00059	0.72818
EPHA7	1.66156e-166	1.34579	0.204403	0.0928963	0.302892	0.119169	ZNF91	0	0.539982	0.508244	0.346761	0.781694	0.537635
CTNNAL1	1.6953e-164	0.749626	0.322616	0.229004	0.505714	0.300777	KTN1	0	0.346569	0.72609	0.575821	1.3197	1.03788
INTS6L	4.88241e-164	2.54323	0.14304	0.0286308	0.201321	0.0345383	ZBTB38	0	0.802686	0.372444	0.213175	0.531322	0.304597
NTRK2	4.67615e-162	3.96808	0.123877	0.00947295	0.181771	0.0116149	RNF207	0	0.551666	0.501928	0.346932	0.789303	0.538488
DENND4C	6.80329e-161	0.584992	0.387642	0.311664	0.63817	0.425437	NCOA3	0	0.711344	0.404751	0.243282	0.581932	0.355416
PPP1R3C	7.04944e-161	0.559176	0.383895	0.291733	0.715229	0.48542	TMEM178B	1.15741e-307	0.322024	0.744612	0.616574	1.55662	1.2452
FAM189A1	5.07763e-159	2.7643	0.137844	0.0255685	0.207925	0.0306033	MICAL3	2.08796e-306	0.390275	0.667885	0.511349	1.16989	0.892607
SFRP1	5.6681e-156	1.69432	0.174339	0.0655053	0.268709	0.0830309	LIN9	6.41016e-305	1.18449	0.279145	0.120257	0.38349	0.168727
PARD3B	6.23283e-156	0.344017	0.522591	0.469949	0.916296	0.721898	CLIC4	8.7692e-305	0.749562	0.390288	0.231742	0.58827	0.349894
SLC6A6	2.77428e-155	1.49427	0.184644	0.0756352	0.293017	0.10401	AC093158.1	2.34329e-304	1.47756	0.249073	0.0931312	0.356481	0.128011
VMP1	4.36e-155	0.442068	0.461738	0.402176	0.802037	0.590363	GARNL3	8.55954e-297	0.71115	0.396126	0.237534	0.578219	0.353194
AC117944.1	4.5768e-155	1.39361	0.198101	0.0919003	0.305506	0.116279	ZNF704	1.01594e-296	0.727201	0.391676	0.235277	0.581254	0.351121
MIR133A1HG	1.38578e-153	0.464285	0.459439	0.402516	0.848815	0.615243	CACNA2D1	4.4618e-296	0.321134	0.746996	0.600179	1.45374	1.16363
MLPH	1.51629e-153	1.20605	0.210408	0.103789	0.293818	0.127357	VWA8	4.46295e-296	0.327415	0.735097	0.597496	1.38657	1.10505
CCSER1	2.48546e-153	0.124576	0.780863	0.787643	1.78181	1.63442	SLC16A1	6.66474e-296	0.976068	0.31247	0.156241	0.432451	0.219842
SPATS2L	9.16489e-153	0.684048	0.330069	0.239759	0.524299	0.326332	PARD3	1.57903e-294	0.346505	0.708204	0.567091	1.3189	1.0373
STEAP2	2.18624e-152	1.59667	0.179023	0.0723292	0.263295	0.0870552	TNRC6A	3.20964e-291	0.36123	0.679265	0.535707	1.23623	0.962404
ITSN1	8.95414e-152	0.596733	0.360772	0.276061	0.567334	0.375148	KAT6B	3.0558e-290	0.432515	0.596128	0.4387	0.986332	0.730841
AKR1B1	1.37577e-151	1.65629	0.176596	0.0706551	0.271888	0.0862575	ZMYND8	1.82195e-289	0.59856	0.453801	0.29928	0.693064	0.457707
MACF1	2.04019e-151	0.17116	0.690329	0.693899	1.40383	1.24679	PAIP2B	1.96347e-289	1.44863	0.241475	0.0872972	0.329176	0.120599
WDR66	4.97792e-150	1.84125	0.164246	0.0571556	0.259482	0.0724164	NEXN	3.55337e-289	0.12394	0.952847	0.912788	2.83268	2.59948
SAMD12	6.58329e-149	0.437572	0.44215	0.364105	0.763836	0.564	PATJ	2.04323e-288	0.288587	0.78066	0.654303	1.54025	1.261
PGAM2	9.47035e-148	0.816218	0.291615	0.202662	0.463987	0.263511	SEMA3C	2.10047e-288	0.809042	0.354494	0.198314	0.51649	0.294791
AC020909.2	1.61047e-147	1.11901	0.220159	0.116748	0.331432	0.152594	FAM107A	1.99532e-287	2.8009	0.179509	0.0269131	0.23588	0.0338481
ME1	3.08745e-147	0.794784	0.290508	0.196844	0.446127	0.25716	SH3RF2	5.49821e-285	0.596113	0.479327	0.336414	0.836219	0.553188
KANSL1L	4.50212e-146	0.429896	0.451561	0.390139	0.74815	0.555364	FASTKD1	2.17055e-284	0.847066	0.337911	0.182983	0.467029	0.259628
ELMO1	7.78764e-143	1.87143	0.153771	0.0476614	0.220068	0.0601453	CKMT2-AS1	7.00817e-284	0.653206	0.419893	0.268705	0.633934	0.403097
NAP1L1	9.69931e-143	0.674675	0.324873	0.238032	0.493407	0.309105	ANXA4	7.90945e-283	0.97856	0.310329	0.159477	0.441183	0.223894
SRSF5	8.24716e-142	0.338067	0.5145	0.469409	0.879976	0.696151	AC097716.1	7.47339e-282	7.12922	0.152584	0.00110718	0.197669	0.00141198
GNB5	2.51354e-141	2.9883	0.125154	0.0187128	0.175936	0.0221711	NRG2	2.68404e-277	1.33876	0.249274	0.0990504	0.344655	0.136263
TAGLN	8.30809e-141	2.13022	0.145254	0.0400322	0.224492	0.0512793	PLPP1	6.40163e-277	0.505174	0.515862	0.362943	0.849048	0.59822
NFXL1	1.09726e-140	0.871762	0.254865	0.155721	0.430659	0.235346	UMAD1	1.39043e-275	0.54815	0.475671	0.324873	0.749369	0.512492
SPAG16	1.68712e-140	0.782637	0.288805	0.198656	0.447866	0.260346	MASP1	1.11399e-274	3.2673	0.166974	0.017502	0.216128	0.0224468
ASCC3	7.2456e-140	0.678155	0.315846	0.226694	0.479409	0.299612	CTNNA1	3.71027e-272	0.451458	0.55386	0.403867	0.88043	0.643863
PPM1E	1.02218e-138	1.62467	0.166716	0.0634603	0.254405	0.0824995	SRGAP3	2.22129e-270	1.05732	0.284951	0.136439	0.394979	0.189796
AC007376.2	4.52883e-137	4.60396	0.110633	0.00528747	0.155404	0.00639049	NEK7	1.59677e-269	0.413691	0.59118	0.447771	1.00244	0.752529
SAMD5	8.83399e-137	1.15856	0.205979	0.105538	0.31474	0.140991	SEMA5A	4.01559e-267	0.483829	0.517886	0.36618	0.829777	0.593357
KAZN	2.43058e-135	1.05522	0.220117	0.121728	0.320746	0.15435	HIPK3	3.41299e-266	0.46361	0.533325	0.382277	0.839633	0.608882
INO80D	3.09103e-134	0.542678	0.377422	0.301015	0.599662	0.411664	MTFR1	7.27674e-265	0.483119	0.520631	0.371034	0.856936	0.613077
CNTNAP2	3.39118e-134	0.800559	0.27522	0.184224	0.412969	0.237097	TNNC1	2.21779e-263	0.504775	0.50302	0.357407	0.823917	0.58067
MLF1	3.54552e-134	0.351423	0.492314	0.442834	0.858016	0.672522	UBAC1	1.49348e-262	0.893561	0.315776	0.168547	0.432772	0.232954
HEG1	4.06139e-131	0.755231	0.284163	0.194683	0.438509	0.259795	HPR	3.39072e-262	2.17579	0.186799	0.0402845	0.239237	0.0529483
EMC10	2.72994e-125	0.651601	0.311417	0.22699	0.498983	0.317639	ACAT1	2.56084e-261	0.698826	0.372475	0.22165	0.520905	0.320915
PICALM	4.83911e-125	0.385483	0.472086	0.434209	0.837113	0.64083	ABCA1	8.40536e-261	1.33722	0.242705	0.0976451	0.338615	0.134018
AL033504.1	1.01873e-124	1.40157	0.173402	0.0759743	0.261198	0.0988676	FGD4	9.75259e-260	0.502558	0.497415	0.352212	0.794817	0.561024
DGKZ	1.73316e-124	0.957771	0.228633	0.135535	0.328749	0.169258	STARD7	1.35642e-257	1.01261	0.284973	0.139079	0.380972	0.188829
VPS13A	1.08863e-122	0.339684	0.489546	0.445864	0.828493	0.654686	GABRB1	5.79584e-257	0.930479	0.292983	0.143082	0.425444	0.223223
TXNRD1	1.09456e-122	0.474532	0.406251	0.34394	0.684406	0.492564	VWC2	7.74862e-256	0.512797	0.473255	0.319039	0.748228	0.524406
EXT1	1.47229e-122	0.439522	0.420219	0.353699	0.736252	0.542897	BDNF	1.13676e-254	4.15685	0.152881	0.00902781	0.203772	0.0114238
RBMS3-AS3	1.29764e-121	0.523652	0.370353	0.299733	0.603053	0.419489	CTTN	2.1821e-254	0.857877	0.315108	0.168718	0.431544	0.23811
COL19A1	1.00982e-120	0.495996	0.380488	0.312809	0.61777	0.438044	SRPK2	1.75468e-251	0.45614	0.529892	0.384661	0.851919	0.620992
SLC39A8	6.35846e-119	4.0071	0.105481	0.00742789	0.143704	0.0089374	KCNJ2	4.99083e-251	3.16552	0.160818	0.0179279	0.202785	0.0226006
PDE8B	3.17876e-118	4.3977	0.103309	0.0054888	0.137197	0.00650887	CAP2	3.07869e-250	0.441074	0.5423	0.394115	0.862691	0.635446
FAM83B	5.40532e-118	2.37975	0.123068	0.0256956	0.177393	0.0340848	C9orf3	7.17363e-249	0.208988	0.864539	0.767491	1.96342	1.69864
REC114	5.68734e-118	1.75343	0.149385	0.054231	0.229285	0.0680051	DIAPH1	1.63106e-247	1.22325	0.244252	0.100839	0.328343	0.140635
AC015878.1	3.22668e-117	1.14799	0.194353	0.10202	0.288703	0.130278	LDB3	1.45955e-246	0.104733	0.964079	0.931355	2.92837	2.72331
AC006460.1	3.52502e-117	4.10426	0.104842	0.00765041	0.153573	0.00892918	PPP1R12B	1.49036e-245	0.144579	0.923093	0.872759	2.57324	2.32785
PDK3	3.56234e-117	1.34695	0.17468	0.0811876	0.253837	0.0997891	ZNRF1	1.48816e-243	0.867623	0.306599	0.163778	0.429071	0.235151
CACNA2D3	3.75434e-116	0.27337	0.539752	0.502109	1.00511	0.831611	PTDSS1	5.91413e-243	0.876067	0.305465	0.163054	0.427533	0.232943
DNAJC6	4.71693e-116	1.41532	0.166078	0.0720643	0.240706	0.0902476	MARK3	2.85942e-242	0.349152	0.650772	0.517949	1.14181	0.896366
CLIP4	6.45556e-116	0.794616	0.257633	0.1717	0.377077	0.217384	CEP85L	1.58291e-240	0.529643	0.450866	0.304944	0.685301	0.474726
PDE4B	3.4104e-115	0.84825	0.255589	0.171922	0.411989	0.228842	FRK	4.92334e-240	1.51037	0.213374	0.0729038	0.28508	0.100069
CTTNBP2	5.75405e-114	2.92282	0.113103	0.0175048	0.164065	0.0216351	LINC02254	8.63899e-240	1.96613	0.187075	0.0470979	0.248001	0.0634732
B3GLCT	1.23614e-112	0.494057	0.375676	0.315002	0.608771	0.43224	CDC42EP3	2.31634e-236	0.608872	0.399337	0.258144	0.587178	0.385018
DSC1	4.44918e-112	2.27127	0.124388	0.0300083	0.175704	0.0363967	COX17	6.74067e-233	1.81858	0.192225	0.0544223	0.263053	0.0745756
CMYA5	6.40454e-112	0.0557766	0.890942	0.91148	2.45481	2.36169	KANK1	1.42297e-232	0.234593	0.816062	0.716135	1.75675	1.49312
HIBCH	2.26583e-110	0.505346	0.361496	0.294361	0.565865	0.398647	PLEKHA2	7.65585e-232	0.767709	0.326785	0.186135	0.456351	0.268037
DNAH14	9.71842e-109	1.31966	0.167909	0.0771081	0.240788	0.0964664	MUC20-OT1	1.51009e-231	0.317979	0.682953	0.556403	1.24073	0.995305
LINC01088	1.02021e-107	1.1498	0.184942	0.0957255	0.271592	0.122403	P4HA1	2.95228e-231	0.463149	0.504238	0.364476	0.832838	0.604144
PRKN	4.13856e-107	0.0571384	0.866457	0.884491	2.26373	2.17583	C20orf194	2.09509e-229	0.4564	0.500519	0.359111	0.768817	0.560314
COLQ	4.82879e-107	1.02039	0.202785	0.115233	0.314688	0.155136	TMEM131L	2.84803e-229	0.644009	0.372613	0.231103	0.540048	0.345593
AC015914.1	7.76712e-107	0.595607	0.313376	0.238805	0.491718	0.325403	MARCH3	4.10028e-229	0.443088	0.51546	0.37129	0.844255	0.621005
TRPS1	7.99725e-107	1.04321	0.196312	0.107636	0.288571	0.140028	ACSL1	5.30732e-227	0.894784	0.291807	0.154793	0.398029	0.214071
CD47	9.52181e-107	0.778162	0.254865	0.173883	0.375965	0.219229	POPDC2	5.28789e-226	0.432329	0.514718	0.367926	0.789892	0.58536
DTNA	1.06461e-106	0.0678411	0.816378	0.843802	1.93704	1.84806	ADCY6	1.12746e-225	0.655637	0.365418	0.227015	0.520011	0.330101
VLDLR-AS1	2.21481e-105	0.306986	0.497764	0.461292	0.89304	0.72187	GBF1	1.58762e-225	0.429237	0.52738	0.388962	0.830523	0.616791
ATP13A3	2.34278e-105	0.420323	0.4031	0.338939	0.668796	0.499762	KIF26B	2.38981e-224	1.76859	0.197237	0.0636631	0.304301	0.089311
ACTB	2.57539e-105	0.2396	0.573308	0.567985	1.19126	1.00898	ANKH	5.17488e-224	0.501552	0.454638	0.31329	0.687032	0.485284
INPP1	4.33141e-105	1.6889	0.140101	0.0493356	0.18688	0.0579634	MYOF	8.73563e-224	1.51353	0.205883	0.0703488	0.273434	0.0957716
USP53	4.96026e-105	0.243383	0.555508	0.531555	1.01356	0.856217	RAMP1	5.14585e-223	0.576355	0.394515	0.252395	0.56781	0.380806
AGTR1	2.50696e-104	5.37216	0.0944087	0.0024795	0.133669	0.00322739	AC008957.2	5.38446e-223	0.881008	0.291002	0.154622	0.406329	0.220632
MYO15B	3.51051e-103	1.99012	0.126773	0.0363554	0.17621	0.0443553	FNBP4	2.86997e-222	0.44425	0.504864	0.363327	0.766311	0.563212
IFNGR1	3.85971e-103	0.667003	0.29038	0.217676	0.446447	0.281178	USP13	3.65282e-222	0.469883	0.481266	0.338926	0.730131	0.527172
AC068234.1	6.78886e-103	4.13171	0.0971767	0.00593384	0.131872	0.00752292	SLC12A7	1.85776e-221	1.09239	0.249041	0.113699	0.330926	0.155198
PNISR	1.14303e-102	0.148505	0.657028	0.662153	1.22929	1.10905	SESN1	1.00007e-218	0.345174	0.623858	0.488949	1.09004	0.858098
IFT43	1.77331e-102	0.755687	0.253588	0.174148	0.370648	0.219521	COQ10A	5.03078e-218	0.813367	0.307564	0.173913	0.420342	0.239196
ANKRD44	3.54557e-102	0.81313	0.23847	0.156823	0.35497	0.20203	FHL1	1.10918e-217	0.408293	0.513468	0.361751	0.881673	0.664358
ZDHHC14	2.55076e-101	0.578692	0.316868	0.244887	0.512947	0.343453	PTPRD	3.05366e-216	0.965531	0.265274	0.130052	0.37267	0.190841
GADD45B	4.4455e-101	1.02925	0.19874	0.114036	0.341981	0.167559	KLHL24	6.68425e-215	0.370026	0.588764	0.449687	0.969828	0.750422
PCA3	3.50306e-100	3.02417	0.106034	0.0166253	0.163487	0.0200964	TNS1	4.41083e-214	0.478475	0.467576	0.329856	0.705062	0.506051
MYH11	1.36166e-99	2.50685	0.116723	0.0281963	0.196178	0.0345155	AC008014.1	1.66205e-213	0.621513	0.373079	0.238087	0.575139	0.373833
LINC00842	1.40875e-99	6.13787	0.0914278	0.00166359	0.133094	0.00189007	NT5DC1	4.18622e-213	0.593959	0.381482	0.243368	0.550925	0.365
AUTS2	1.24724e-98	0.184793	0.62854	0.60558	1.2397	1.09066	MIR193BHG	5.3933e-213	1.37841	0.213459	0.0817613	0.291345	0.112064
MCAM	1.42461e-97	2.16185	0.117447	0.0291288	0.156829	0.0350466	ZNF682	6.14508e-213	1.23373	0.227563	0.0954733	0.297941	0.12669
NPAS3	1.53741e-97	0.765371	0.241324	0.160648	0.39554	0.232696	PTPRE	8.04139e-212	0.655377	0.351135	0.215731	0.509965	0.323781
NAB1	1.86948e-97	2.13367	0.120428	0.0326785	0.170746	0.0389091	AC007388.1	4.50259e-211	0.492237	0.445748	0.307627	0.670971	0.477007
SLMAP	6.99722e-97	0.125212	0.697909	0.738265	1.54039	1.41234	RBFOX2	8.78021e-211	0.323366	0.646513	0.515437	1.09451	0.874731
MORF4L1	9.98342e-97	0.436578	0.380871	0.321932	0.608218	0.449404	UBN1	1.65502e-209	0.988534	0.261534	0.130563	0.356011	0.179426
AC008050.1	2.61206e-96	2.79132	0.106247	0.0185432	0.151933	0.0219473	LINC01428	4.89121e-209	0.889446	0.283977	0.153132	0.411226	0.221988
LINC01411	1.31204e-95	3.06737	0.104033	0.0166783	0.22291	0.0265925	MSI2	2.50092e-207	0.336583	0.628457	0.494443	1.05739	0.83737
AFAP1	2.43833e-95	2.31042	0.113486	0.0263102	0.156701	0.0315911	UBAP2	6.67353e-207	0.781862	0.304311	0.171528	0.421543	0.245175
MALRD1	7.66045e-95	1.57053	0.142571	0.0574205	0.21217	0.0714347	LPCAT3	2.00044e-205	1.12254	0.234779	0.104331	0.311671	0.143146
CLNK	2.0563e-94	1.1179	0.190095	0.110571	0.307415	0.141645	AC245297.3	4.93941e-205	0.284781	0.733571	0.587787	1.41303	1.1599
SEPT2	2.59303e-94	0.334464	0.450709	0.407347	0.71988	0.570922	AC018682.1	5.61797e-205	0.485577	0.434791	0.293446	0.666532	0.476044
SAT1	4.11019e-94	0.214313	0.590257	0.572785	1.13737	0.980361	PPP2R3A	2.55475e-202	0.308467	0.676171	0.531321	1.21849	0.983933
MEF2C-AS1	5.4894e-94	1.26309	0.164459	0.0808591	0.246334	0.102635	EYA1	5.04046e-202	0.859645	0.281031	0.150833	0.387492	0.213542
AC100830.1	1.05493e-93	0.634949	0.28527	0.214042	0.440616	0.28374	COBL	1.13227e-201	0.653831	0.340719	0.208193	0.475895	0.302474
GTDC1	1.78589e-93	0.526429	0.325512	0.25809	0.510078	0.354131	CALCOCO2	2.30617e-201	0.64083	0.35353	0.222672	0.495491	0.31778
BTBD9	4.39097e-93	0.227816	0.554784	0.532329	1.00606	0.859099	ANKFY1	2.30874e-201	1.05749	0.24333	0.11387	0.319673	0.153593
QSOX1	1.01621e-92	1.40144	0.149811	0.0657067	0.21015	0.0795528	PFKM	6.85982e-201	0.868648	0.274938	0.144232	0.36467	0.199716
SPDYE2	2.68838e-92	0.426918	0.377294	0.313529	0.628258	0.467328	SCPEP1	1.23109e-199	0.844361	0.279802	0.149257	0.378507	0.210813
CLIP1	1.38015e-91	0.489206	0.354299	0.298546	0.572993	0.408208	CDK6	2.02058e-199	0.621263	0.3594	0.228208	0.525111	0.341375
C6	6.90907e-91	0.575546	0.309628	0.244824	0.515181	0.345704	SNX6	3.40293e-199	0.726557	0.316178	0.186475	0.435829	0.263391
RUNX1	5.53026e-90	1.02931	0.188732	0.109066	0.287039	0.140633	ARIH2	4.13642e-199	0.450784	0.470119	0.337989	0.70451	0.515454
MYO5A	1.21174e-89	0.547485	0.311161	0.243637	0.476395	0.325954	NFIB	5.59526e-199	0.28031	0.714678	0.588979	1.3371	1.10099
PRDX1	2.03416e-89	1.43712	0.148831	0.0671265	0.226826	0.0837677	NCOA2	4.09392e-198	0.418478	0.503931	0.369714	0.78631	0.588328
IFNG-AS1	4.55604e-88	1.42108	0.150109	0.0690232	0.249688	0.0932417	AC116366.3	7.50737e-197	0.646593	0.34731	0.218541	0.493305	0.315116
SNX25	6.0363e-88	0.844946	0.21688	0.14042	0.31382	0.174714	ARL15	1.07395e-196	0.366419	0.567667	0.441341	0.965761	0.749148
TBC1D1	9.76095e-88	0.309524	0.469957	0.439136	0.821114	0.662564	HDAC4	1.88629e-196	0.563371	0.387988	0.25874	0.557823	0.37749
PEX5L	5.03206e-87	0.853633	0.219137	0.144754	0.343206	0.189926	EFNA5	2.67426e-196	0.238703	0.776093	0.673764	1.60767	1.3625
RSRC1	1.21201e-86	0.636499	0.273517	0.204463	0.41224	0.265183	TMEM67	1.02319e-195	0.481371	0.431718	0.294724	0.627625	0.449567
NRXN1	2.29992e-86	1.57565	0.139718	0.0592218	0.21796	0.0731239	TMEM245	7.72341e-195	0.568759	0.382213	0.253119	0.550848	0.371378
MAN1A2	3.55081e-86	0.479585	0.340842	0.282154	0.533024	0.382276	NDRG3	8.09111e-195	0.4837	0.438394	0.305796	0.663364	0.474401
LRP4	3.78139e-86	0.208522	0.588341	0.567444	1.09251	0.945485	FIGN	5.33221e-194	0.477964	0.434134	0.298599	0.65457	0.469972
TMEM161B-AS1	5.24266e-86	0.275485	0.498914	0.471337	0.890377	0.735606	PGP	6.08586e-194	0.737971	0.312279	0.185964	0.432107	0.259082
AL590079.1	5.36797e-86	3.07067	0.0967934	0.0137644	0.136174	0.0162081	AC092839.1	7.50505e-193	1.02813	0.239674	0.112379	0.31883	0.156337
PRKG2	8.12457e-86	4.53457	0.0876804	0.00445038	0.124578	0.00537525	OBSCN	3.36692e-192	0.268638	0.744347	0.611762	1.46752	1.21818
IGF1R	1.28737e-85	0.188731	0.595495	0.601013	1.17461	1.03058	FNDC3A	5.11114e-192	0.373661	0.553394	0.421454	0.905677	0.699021
CA1	4.54828e-85	0.962426	0.19759	0.121813	0.310972	0.159589	AC124312.1	5.56478e-192	0.485778	0.430383	0.299365	0.633065	0.452078
SYNE1	1.17294e-84	0.203531	0.578887	0.579821	1.11295	0.966514	ADGRL3-AS1	1.44536e-191	0.582945	0.362441	0.230167	0.52139	0.34808
AC084357.2	1.43673e-84	0.919182	0.214112	0.142719	0.344702	0.182282	ANKRD28	2.19637e-191	1.01116	0.241274	0.114125	0.317163	0.157359
PPP2R2B	7.48688e-83	2.2839	0.107227	0.0261725	0.157615	0.0323649	AC138305.1	1.80211e-190	0.302407	0.657596	0.534046	1.2703	1.03008
CTGF	2.51991e-82	2.87143	0.0974322	0.0162757	0.152895	0.0208933	SLC44A1	2.86353e-189	1.26871	0.208331	0.083124	0.279804	0.116127
USP39	3.92508e-82	0.396447	0.402248	0.358478	0.682896	0.518816	ADAMTS6	8.0038e-189	2.44316	0.152521	0.0287868	0.208724	0.0383803
NIPAL1	7.83807e-82	2.25729	0.107695	0.0272745	0.168661	0.0352781	BZW2	2.16072e-188	0.443376	0.456641	0.319976	0.675313	0.496636
GLS	8.76152e-82	0.641671	0.262019	0.192733	0.389237	0.249488	ST3GAL6	1.37186e-187	0.459856	0.446521	0.317421	0.673084	0.48937
RNF216	1.04573e-81	0.417906	0.382958	0.335516	0.65127	0.487482	PHACTR2	1.88916e-187	0.683259	0.32189	0.196014	0.454928	0.283309
LINC00866	3.15452e-81	2.4468	0.101137	0.0204294	0.1422	0.0260818	ANKRD9	2.34331e-186	0.702065	0.31373	0.188817	0.43247	0.265835
ITLN1	1.5108e-79	6.62235	0.0812929	0.00113379	0.140676	0.00142789	FBXL7	1.90608e-185	0.284051	0.697035	0.568709	1.36318	1.11955
COL13A1	1.55474e-79	1.68505	0.123707	0.044917	0.174942	0.0544059	STARD13	2.09439e-185	0.328424	0.612361	0.49291	1.07158	0.853413
GOLGA7B	2.32456e-79	4.08618	0.0856364	0.00560536	0.115496	0.00679995	HMOX2	3.34295e-185	0.848594	0.271505	0.146787	0.365888	0.203187
SUSD4	5.2351e-79	1.29832	0.142443	0.0641066	0.199101	0.0809541	AL845331.2	4.22831e-185	1.20307	0.217189	0.0943661	0.288359	0.125249
AL645568.1	1.8142e-78	0.635399	0.261977	0.195954	0.398975	0.256845	PKIA	1.21228e-183	0.525622	0.380677	0.249372	0.55769	0.387405
AC020659.1	2.63043e-78	0.57177	0.290465	0.227711	0.449628	0.302505	LRRC49	4.31856e-183	0.696313	0.300814	0.173445	0.420751	0.259666
ANKRD23	3.83263e-78	0.938635	0.18507	0.110338	0.261016	0.136179	NRAP	1.64692e-182	0.286918	0.640039	0.496231	1.16098	0.951602
ECE1	4.21002e-78	1.28062	0.146617	0.0696166	0.206388	0.0849531	GRIP2	1.66833e-182	0.456283	0.426611	0.291147	0.63928	0.465947
AC019205.1	1.04257e-77	1.18043	0.159222	0.0842817	0.248848	0.109797	CAMK2D	9.51677e-182	0.187509	0.863448	0.769322	2.00295	1.75881
RAB11A	7.09238e-77	0.340314	0.430354	0.392608	0.730625	0.577102	ACSL3	7.48637e-181	1.01442	0.239208	0.117489	0.317948	0.157393
PRKCH	2.06248e-76	1.83967	0.114083	0.0364401	0.161371	0.0450846	RAPGEF2	9.81421e-180	0.387345	0.497446	0.361496	0.767356	0.586674
ABHD2	1.14344e-75	0.288829	0.459694	0.42321	0.799724	0.654627	MFHAS1	1.07629e-177	1.31111	0.196781	0.0752885	0.260855	0.105128
BCL6	1.17094e-75	0.535576	0.300388	0.23996	0.462032	0.318748	ZNF680	1.1558e-177	0.518776	0.392375	0.267683	0.57097	0.398515
BACE2	1.52191e-75	0.927829	0.186518	0.113856	0.272529	0.143254	CD58	2.03009e-177	1.19594	0.208521	0.0870843	0.268332	0.117127
PLCB4	2.39115e-75	0.19256	0.569987	0.560525	1.04114	0.91105	PARVB	1.00072e-176	0.663517	0.321286	0.199123	0.455471	0.287554
DOK6	4.01385e-75	0.850807	0.194822	0.121739	0.29058	0.16112	ASB15	1.49931e-174	0.453405	0.431485	0.303155	0.641382	0.46841
ARHGEF9	5.05037e-75	0.49323	0.318699	0.262117	0.493212	0.350393	RGL1	6.26971e-174	0.428185	0.457562	0.331474	0.705026	0.523975
SHTN1	1.04592e-74	1.05812	0.164757	0.090544	0.230423	0.110662	C10orf71	2.41082e-173	0.608197	0.338388	0.216156	0.472912	0.310237
GIPR	2.80298e-74	1.38584	0.134778	0.0591265	0.190393	0.0728572	MTUS2	7.23805e-173	0.256447	0.727626	0.606354	1.38717	1.16126
PRDX6	5.34106e-74	0.711562	0.231529	0.16406	0.338259	0.206561	PXYLP1	2.75985e-172	1.14258	0.211255	0.0917259	0.280962	0.127261
ROBO1	6.27519e-74	1.3581	0.143976	0.0701252	0.222971	0.08698	CASZ1	1.32668e-171	0.442245	0.442484	0.316782	0.654758	0.481893
UNC13D	1.64429e-73	2.37274	0.0979432	0.0213088	0.134622	0.0259927	NT5C2	1.10513e-170	0.519884	0.383665	0.260486	0.548474	0.382521
EPN2	1.77418e-73	0.260425	0.492228	0.470235	0.870263	0.726534	SLC30A10	2.8523e-170	2.54366	0.141427	0.0236767	0.18518	0.0317598
SIK2	1.79743e-73	0.329262	0.43606	0.402759	0.753477	0.599726	GABRA4	9.68034e-169	3.87815	0.125056	0.00779287	0.163324	0.0111074
MGP	2.27401e-73	0.760917	0.209897	0.138756	0.330446	0.195003	MAST4	1.51887e-168	0.171427	0.853	0.781289	2.04105	1.81238
PRICKLE2	3.17189e-73	1.8576	0.1114	0.0353805	0.156545	0.0431962	APOD	4.85817e-168	1.90271	0.166698	0.050973	0.282913	0.0756624
AF121898.1	6.05256e-73	0.789376	0.214836	0.146757	0.349095	0.201984	PMP22	9.63201e-168	0.605748	0.31799	0.193076	0.443812	0.291642
BHLHE40	8.70733e-73	1.34157	0.139761	0.0659292	0.222587	0.0878308	ZFPM2	4.6992e-167	0.194419	0.831023	0.739556	1.79933	1.57248
DNER	2.15667e-72	2.773	0.0920666	0.016032	0.1321	0.0193263	BMS1P14	1.0676e-165	0.904699	0.245714	0.12822	0.335464	0.179186
RGS6	2.69151e-72	0.137416	0.643359	0.659546	1.36741	1.24318	KY	1.34871e-165	3.06166	0.131721	0.0156709	0.172293	0.0206356
AHI1	5.33042e-72	0.202901	0.547162	0.531682	0.964429	0.837891	IRX3	3.88433e-165	6.60872	0.116928	0.0010646	0.149513	0.00153199
CORO6	9.05683e-72	0.540952	0.288336	0.228061	0.434272	0.298482	TNNI3	1.61991e-164	0.213586	0.799807	0.706426	1.82624	1.57494
ACSF2	1.02393e-71	1.56316	0.121322	0.0464429	0.17018	0.0575908	FNIP2	1.63712e-164	0.338468	0.554273	0.433888	0.959098	0.758533
TCF25	1.35413e-71	0.434191	0.342546	0.290779	0.52904	0.391547	MTUS1	3.21765e-164	0.325104	0.578316	0.45105	0.942708	0.752511
USH2A	3.3612e-71	0.59968	0.258229	0.193221	0.397103	0.262048	PPP1R13L	1.22171e-163	0.475162	0.405302	0.28412	0.586761	0.422106
NFATC2	7.26515e-71	1.37528	0.132521	0.0586602	0.190029	0.0732518	UBE2E1	2.42319e-163	0.727244	0.278784	0.159392	0.37727	0.227893
LRCH2	9.17476e-71	3.58467	0.0833795	0.00792591	0.113924	0.00949565	CACNB2	1.26437e-161	0.0940149	0.939136	0.912192	2.88688	2.70476
CREB3L2	1.57532e-70	0.8673	0.1915	0.122089	0.275805	0.151189	IL1RAPL1	2.18493e-160	0.181393	0.779388	0.724907	1.88255	1.66012
PABPC4	9.08103e-70	0.744382	0.215943	0.14859	0.312272	0.186402	GRM8	2.22421e-158	1.56335	0.168659	0.0545927	0.220149	0.0744911
HSD17B12	1.27666e-68	0.363434	0.381723	0.337106	0.6057	0.470818	TMEM164	1.1687e-157	0.452155	0.408831	0.287272	0.620312	0.453419
DGKB	1.84057e-68	1.79361	0.112337	0.039407	0.17831	0.0514334	MACROD1	4.06165e-157	0.935499	0.233136	0.118724	0.308441	0.161273
AL133346.1	3.03494e-68	3.77334	0.0809948	0.00689809	0.115115	0.0084186	TPCN1	9.92138e-157	0.555754	0.34999	0.234042	0.503516	0.342542
TMSB4X	3.69532e-68	1.05538	0.163906	0.0946765	0.266933	0.12844	SLC41A1	1.31828e-155	0.472523	0.398309	0.281097	0.579852	0.417899
GPX3	4.88376e-68	0.977705	0.167398	0.0969547	0.258271	0.131147	COQ8A	1.46257e-155	0.518024	0.356327	0.235319	0.500305	0.349377
AP000311.1	7.79275e-68	0.519836	0.291232	0.234122	0.455127	0.317426	CAT	1.61464e-155	0.686341	0.285195	0.169016	0.384069	0.238671
TRPM3	7.79477e-68	0.96821	0.17353	0.104584	0.263928	0.134904	CHN1	2.62532e-155	1.49221	0.171615	0.0586807	0.221406	0.078703
LINC00884	1.76805e-67	2.0669	0.101094	0.0280162	0.141168	0.0336928	SHROOM3	3.24777e-153	0.496957	0.371967	0.254652	0.540438	0.382956
OSBPL1A	4.8655e-67	0.341171	0.405314	0.369667	0.670029	0.528921	RETREG1	5.97428e-153	0.292691	0.609924	0.491504	1.04818	0.85571
CA8	9.70622e-67	3.51715	0.0812929	0.00802128	0.111853	0.00976971	TMEM38A	2.14624e-152	1.24895	0.188272	0.0758847	0.246834	0.103857
EPHA5-AS1	2.17587e-66	5.60414	0.0749478	0.00176956	0.104092	0.00213995	KLF7	3.80116e-152	0.983067	0.215971	0.102457	0.281531	0.142427
TMEM108	2.45086e-66	2.94154	0.0865307	0.0137432	0.125947	0.0163945	PFKFB2	2.81374e-151	0.872152	0.239049	0.12656	0.318726	0.17413
CD109	2.45631e-66	0.950988	0.17008	0.100981	0.246419	0.127467	EFCAB2	3.18282e-151	0.405134	0.447899	0.331431	0.700542	0.529025
AC007319.1	4.48562e-66	1.18549	0.140868	0.0699557	0.20933	0.0920368	ASB14	3.91701e-151	1.08692	0.201623	0.0886599	0.260724	0.12274
MYO10	4.49212e-66	1.54484	0.116425	0.0443025	0.157907	0.05412	CTNNBIP1	7.90551e-151	0.712418	0.281264	0.169399	0.390393	0.238255
ARL5A	8.27837e-66	1.11796	0.152238	0.083328	0.220579	0.101631	PCSK6	1.09919e-150	1.04084	0.216786	0.106034	0.29521	0.143485
NR4A3	9.70275e-66	1.11351	0.163267	0.0957679	0.300999	0.139112	FOXP1	3.92731e-150	0.238564	0.717867	0.606439	1.33471	1.13127
DIP2A	3.76339e-65	0.383111	0.364051	0.320141	0.572585	0.439049	MAP3K20-AS1	7.86578e-150	0.604177	0.312703	0.197334	0.438247	0.288299
PLEKHB2	6.80807e-65	1.32624	0.139931	0.0714286	0.215076	0.085774	SYCP3	1.85126e-149	0.642781	0.294763	0.179832	0.412873	0.264437
CAVIN2	1.5912e-64	1.15246	0.14568	0.0765995	0.20621	0.0927653	PPP1R3A	6.0203e-149	0.535663	0.346706	0.232423	0.494338	0.341017
KIAA1671	4.30679e-64	1.40509	0.124686	0.0543582	0.174575	0.0659187	LINC00923	1.22017e-148	0.825931	0.255314	0.146148	0.380473	0.214631
OSBPL6	4.38074e-64	0.791457	0.195248	0.1294	0.289077	0.167018	CPEB4	1.26687e-148	0.236209	0.722953	0.61338	1.41385	1.20033
LPP	2.04596e-63	0.0338675	0.8731	0.901329	2.32767	2.27367	CES2	1.3315e-148	1.21337	0.190211	0.0795895	0.24411	0.105275
IL1RAPL2	4.46379e-63	0.976781	0.171912	0.106375	0.266663	0.135495	HAND2-AS1	1.62496e-148	0.291789	0.602984	0.484648	1.01526	0.829357
RFX3	1.24478e-62	0.863616	0.18111	0.115191	0.265042	0.14566	RGN	4.51291e-148	1.09332	0.204272	0.094068	0.271626	0.127306
SLIT2	1.43507e-62	1.73318	0.106332	0.0360904	0.158762	0.0477539	ADCY9	1.26802e-147	0.518429	0.349334	0.23319	0.503518	0.351521
MAPRE2	1.50363e-62	0.250681	0.508794	0.506368	0.975442	0.819854	PPM1L	2.74685e-147	0.337231	0.524668	0.404463	0.85639	0.677886
CMSS1	1.67321e-62	0.350594	0.383767	0.342658	0.641309	0.502955	GALNT16	5.20063e-147	1.18019	0.191885	0.0815058	0.249604	0.110149
SERPINI2	2.67472e-62	3.38569	0.0799727	0.0093352	0.120267	0.0115067	MBNL1	1.64761e-146	0.21803	0.772755	0.666269	1.54536	1.32861
B2M	3.89955e-62	0.582785	0.265596	0.211372	0.435181	0.290559	AC008250.1	3.66904e-146	1.83018	0.150624	0.0414342	0.197156	0.0554461
ZFYVE16	7.08705e-62	0.378827	0.363923	0.320989	0.568909	0.437526	PLIN5	1.57971e-145	0.635103	0.297995	0.186305	0.405229	0.260926
CDC123	3.62921e-61	0.892707	0.17617	0.110984	0.252343	0.135913	SLC2A12	2.44049e-145	1.20118	0.192256	0.0832943	0.257049	0.111796
AC104596.1	2.44579e-60	0.672249	0.223481	0.163202	0.344136	0.215955	LMOD3	1.05782e-144	0.834263	0.239038	0.128135	0.311344	0.174624
DPP7	6.01236e-60	0.517141	0.273858	0.217867	0.400376	0.279764	TCAF1	1.3875e-142	1.83177	0.148664	0.0408381	0.1893	0.0531784
MKLN1	9.35909e-60	0.164702	0.57663	0.586698	1.06942	0.954044	AC017101.1	2.57176e-142	0.633652	0.291182	0.179364	0.401531	0.258803
COL8A1	1.11398e-59	2.81503	0.0836776	0.014718	0.13238	0.018811	PCNX1	7.41133e-142	0.480991	0.368279	0.255248	0.519458	0.372182
DOK5	1.62578e-59	0.849218	0.177831	0.113273	0.262298	0.145598	DCUN1D2	1.12728e-140	0.612414	0.299553	0.18903	0.408219	0.267015
GJC1	2.71647e-59	1.10544	0.141762	0.0749677	0.196605	0.0913745	INSR	2.12716e-138	0.272353	0.624102	0.50313	1.06724	0.883649
CEP83	2.99685e-59	0.595557	0.24341	0.185475	0.359784	0.238101	IRF2	7.86559e-138	0.71175	0.260601	0.150918	0.344467	0.210325
GXYLT2	8.80322e-59	0.60979	0.231614	0.171499	0.351851	0.230565	AC007193.2	1.51735e-136	0.600801	0.302933	0.195418	0.428192	0.282345
FTH1	3.10365e-58	0.368636	0.376698	0.338483	0.637256	0.493563	WDFY3	5.49706e-136	0.525457	0.331606	0.221863	0.464779	0.322899
ADAM10	8.53549e-58	0.341143	0.384065	0.350255	0.622435	0.491359	LAPTM4B	1.05273e-135	0.483503	0.354557	0.242857	0.50304	0.359794
APBA1	1.76472e-56	1.77606	0.101137	0.0346176	0.147258	0.0429961	SGIP1	1.43383e-135	2.43879	0.129315	0.024571	0.193531	0.0356945
UACA	3.62111e-56	0.606251	0.229272	0.170524	0.334433	0.219689	PANK1	4.51738e-135	1.0102	0.204294	0.0985394	0.269485	0.133793
CSMD1	5.9218e-56	0.833315	0.176724	0.114343	0.253806	0.142446	KLHL31	1.36221e-134	0.320197	0.520588	0.401993	0.822134	0.6585
SLC17A5	1.42377e-55	0.601694	0.233701	0.176457	0.349336	0.230205	PTPRJ	1.40618e-134	0.969239	0.207737	0.10152	0.277833	0.141911
LMOD1	2.57928e-55	1.92845	0.0961547	0.0301884	0.139559	0.0366636	LMOD2	5.12799e-134	0.329836	0.528069	0.420006	0.931093	0.740804
HDX	3.70572e-55	2.37008	0.0851254	0.0188081	0.120354	0.0232807	ATP1A1	1.83249e-133	0.624634	0.280469	0.17221	0.382438	0.248042
SLC35F3	7.33554e-55	2.31831	0.0874675	0.0216161	0.133977	0.0268627	LARP1B	5.95874e-133	0.636145	0.280702	0.173445	0.385687	0.248162
AEBP2	9.68782e-55	0.521358	0.268662	0.216521	0.407877	0.284174	NHSL1	1.34207e-132	0.327157	0.504408	0.387557	0.784263	0.625142
SLC5A10	1.16515e-54	2.60974	0.0816761	0.0156717	0.111058	0.0181945	BCL2L13	7.01394e-132	0.426057	0.390669	0.279351	0.564596	0.420223
LINC01954	1.33416e-54	0.897477	0.165311	0.103757	0.232014	0.124551	TCP11L2	5.30275e-131	1.0356	0.195488	0.0910446	0.252835	0.123336
KLRD1	2.17076e-54	0.713878	0.195503	0.135027	0.295054	0.179888	AC117834.1	5.77127e-131	0.556295	0.295993	0.185283	0.426848	0.290275
PI4KA	2.25725e-54	0.511551	0.264489	0.210715	0.38819	0.272304	NINJ2	8.13722e-130	1.46559	0.1589	0.0556999	0.214504	0.0776691
TCF24	7.26739e-54	1.08985	0.13925	0.0761121	0.195359	0.0917819	DNAAF3	1.46043e-129	1.35869	0.165024	0.0618745	0.215269	0.0839413
RPL3	4.0233e-53	1.4625	0.110548	0.0463899	0.157917	0.0573024	GLYR1	4.05146e-129	0.486142	0.343008	0.234595	0.471209	0.33641
LINC01060	5.00123e-53	1.34937	0.115658	0.0516138	0.168952	0.0663076	HEATR5B	5.91609e-129	0.444517	0.370324	0.259166	0.52504	0.385816
AC023590.1	6.51985e-53	0.507659	0.256994	0.201613	0.39314	0.276519	GPHN	1.03909e-128	0.22859	0.700691	0.593834	1.30779	1.11615
AC137770.1	1.10863e-52	0.78533	0.169655	0.107455	0.257696	0.149521	IRAK1BP1	1.09559e-128	0.656407	0.266493	0.159903	0.365021	0.23159
CAMK2B	1.83434e-52	0.382507	0.33454	0.291309	0.508847	0.390337	FAM189A2	1.12474e-128	0.480405	0.345593	0.237746	0.493939	0.354043
C2orf88	2.21098e-52	0.741977	0.194524	0.137029	0.288027	0.172217	ANO6	1.709e-128	0.417598	0.394749	0.284972	0.571097	0.427562
PLXDC2	2.70754e-52	1.02338	0.140059	0.0775108	0.209256	0.102946	CCDC85A	3.0707e-128	2.93488	0.118083	0.0161819	0.175285	0.0229224
LINC01479	5.57764e-52	1.53504	0.10514	0.0414627	0.146526	0.0505616	AMMECR1	9.43504e-128	0.82256	0.230794	0.127624	0.324956	0.183743
GRK3	8.14516e-52	0.802429	0.177618	0.118486	0.262915	0.150751	SLC7A6	3.96697e-127	0.272771	0.59402	0.480049	0.970429	0.803254
MIR99AHG	3.08775e-51	0.0909842	0.692331	0.707706	1.4008	1.31518	F3	5.45884e-127	1.02844	0.193242	0.0902355	0.256938	0.125961
AC025164.1	7.6261e-51	2.54693	0.0796747	0.0160637	0.110514	0.0189109	CCDC93	1.24001e-126	0.561517	0.303664	0.198186	0.415368	0.28145
TNK2	8.85192e-51	1.39432	0.110122	0.0472694	0.153673	0.0584606	TOB2	1.25916e-126	0.576029	0.290769	0.183494	0.38898	0.26093
ZBTB20-AS5	9.05353e-51	0.269546	0.435208	0.414468	0.751136	0.623125	MAN1C1	2.16037e-126	1.26705	0.168362	0.06592	0.22031	0.0915409
GAPDH	9.72533e-51	0.349486	0.377379	0.347945	0.639604	0.502002	MYL12A	3.67067e-126	0.311637	0.54035	0.437295	0.988254	0.796261
EPB41L4A	1.25678e-50	0.492746	0.267853	0.217793	0.406555	0.288927	UBE2R2	8.25876e-126	0.367123	0.434399	0.322744	0.653197	0.506443
GEM	1.65929e-50	0.889261	0.163139	0.104033	0.256862	0.138677	NR6A1	2.41681e-124	0.444688	0.363405	0.255376	0.524668	0.385494
POF1B	1.97244e-50	1.95831	0.0892561	0.0260453	0.129507	0.0333261	FBXO42	5.58488e-124	0.485295	0.340337	0.235021	0.471573	0.336867
ALPK2	2.80857e-50	0.172416	0.542946	0.541155	0.987178	0.87598	GMPR	4.77553e-123	0.39585	0.404465	0.29549	0.586729	0.445937
PGBD5	3.80623e-50	1.74666	0.0948771	0.0319791	0.127247	0.0379185	AL365259.1	4.7837e-123	3.73181	0.107593	0.00757995	0.137847	0.0103755
TSPAN18	3.85902e-50	0.385063	0.324149	0.27978	0.498661	0.381846	USP46	1.42333e-122	0.764066	0.233963	0.131797	0.309824	0.182436
AC104827.1	4.53193e-50	1.78909	0.0933015	0.0304109	0.130798	0.037847	DECR1	1.82619e-122	0.304997	0.515608	0.403058	0.805582	0.652072
LINC01894	7.84135e-50	6.25663	0.0643018	0.00100663	0.0920165	0.00120346	CELF1	4.27267e-122	0.479222	0.339341	0.234723	0.467215	0.335162
TIMP1	8.92412e-50	1.27329	0.119874	0.0587132	0.191837	0.0793659	SLC22A5	1.0724e-121	1.00466	0.193369	0.0929609	0.24663	0.122918
FAM155A	1.23458e-49	0.950399	0.155304	0.0965414	0.230394	0.119226	SORBS1	6.76679e-121	0.10558	0.947062	0.895627	2.75134	2.5572
FRAS1	1.55565e-49	0.695828	0.202317	0.147053	0.320146	0.197643	ETV6	1.43395e-120	0.427339	0.358022	0.249202	0.507316	0.377257
PLCG2	3.04697e-49	1.3335	0.1114	0.0495581	0.149847	0.0594599	FSTL1	1.5391e-120	0.382705	0.412889	0.306903	0.621352	0.476574
MYO18B	6.68168e-49	0.0691684	0.73023	0.794138	1.78536	1.7018	RHOT1	3.25771e-120	0.396407	0.395808	0.28642	0.565245	0.429446
EFCAB13	1.14265e-48	1.55364	0.0998169	0.0379554	0.138049	0.0470265	HADH	1.13376e-119	0.726615	0.242048	0.141762	0.318697	0.192595
CPQ	1.14265e-48	0.335968	0.358217	0.31906	0.566875	0.449108	TPTEP2-CSNK1E	1.36913e-119	0.373064	0.416757	0.308606	0.595863	0.46009
ELN	1.5802e-48	2.72861	0.0751182	0.0128849	0.107644	0.0162405	DOPEY2	4.86512e-119	1.40328	0.155403	0.0565941	0.198787	0.0751553
DHRS9	1.71132e-48	4.5243	0.0657071	0.00331659	0.0917146	0.00398555	FBXL20	9.10987e-119	0.377653	0.40739	0.299025	0.59542	0.45829
AF165147.1	1.91755e-48	0.519402	0.247541	0.195774	0.382702	0.266996	BDNF-AS	2.29281e-118	0.776682	0.223737	0.123025	0.299181	0.174634
C1QTNF1	2.23565e-48	1.72377	0.096836	0.0355394	0.148306	0.0449006	SCUBE3	4.84771e-118	2.05588	0.126751	0.0284461	0.161266	0.0387848
CD63	2.65082e-48	0.65514	0.207427	0.153231	0.312485	0.198432	AC005037.1	5.38581e-118	0.663181	0.262541	0.163395	0.366942	0.231717
Z99127.1	3.74374e-48	1.0557	0.135076	0.0755187	0.192606	0.0926556	AC087286.2	1.85959e-117	0.338173	0.455157	0.345143	0.713013	0.564023
ARHGAP15	5.73055e-48	1.24488	0.120129	0.0600907	0.177452	0.0748745	BTRC	1.86567e-117	0.353711	0.43921	0.331602	0.644874	0.50466
PKM	6.20094e-48	0.408853	0.315122	0.276972	0.492329	0.370833	LINC02398	2.79066e-117	1.06755	0.178036	0.0785249	0.246106	0.117424
FAM95B1	6.76084e-48	3.24896	0.0703913	0.00846631	0.0976321	0.0102697	ARHGAP31	4.86756e-117	0.410316	0.374616	0.269259	0.552598	0.415807
TGFBR2	8.08815e-48	0.26714	0.4387	0.423252	0.772744	0.642125	AC100872.1	9.07479e-117	6.32126	0.0984169	0.0010646	0.120688	0.0015093
LINC00513	8.08815e-48	0.265043	0.439509	0.418749	0.7811	0.650012	CGNL1	4.38691e-116	2.98667	0.109871	0.0126474	0.141532	0.0178557
TPM4	1.02257e-47	2.67118	0.0757143	0.0140611	0.110487	0.0173463	FN3K	2.77234e-115	0.464677	0.342584	0.24209	0.486099	0.352242
SON	2.66586e-47	0.101799	0.625176	0.64699	1.18729	1.1064	MAP4K3	3.13387e-115	0.228718	0.679562	0.567602	1.20052	1.02452
LGR6	3.43605e-47	2.07196	0.0842737	0.0231738	0.120252	0.0286005	CREM	5.61765e-115	0.652296	0.255653	0.156411	0.349222	0.222198
HSF2	3.44748e-47	0.69959	0.186348	0.130174	0.259569	0.159829	KIAA0319L	7.91373e-115	0.380422	0.405398	0.299238	0.588622	0.452186
SNAP25-AS1	1.35845e-46	3.5031	0.0690712	0.00811664	0.109552	0.00966238	MARCH11	1.06896e-114	1.08068	0.171499	0.0726909	0.234786	0.111008
RILPL1	5.9795e-46	0.210096	0.476089	0.462405	0.792545	0.685136	LNPK	1.17564e-114	0.723581	0.234969	0.136013	0.308316	0.186713
TSC22D2	9.10607e-46	0.565529	0.232764	0.183271	0.34534	0.233349	GOT1	2.27375e-114	0.297829	0.512037	0.40442	0.791695	0.644022
SYNDIG1	9.70034e-46	0.290484	0.395052	0.364454	0.657535	0.537617	CEP85	4.52286e-114	0.733416	0.232246	0.133458	0.304374	0.183075
CNTNAP5	2.19909e-45	1.10521	0.128007	0.07021	0.186749	0.0868075	STIM1	3.35123e-113	1.24335	0.161686	0.0649832	0.21217	0.0896186
EOGT	5.96845e-45	0.59339	0.201209	0.145994	0.281134	0.186332	ATP2C1	6.84578e-113	0.365463	0.410102	0.303837	0.605295	0.469842
MKL2	7.58211e-45	0.28985	0.395392	0.370007	0.646606	0.528913	ASAH1	1.62107e-112	0.268713	0.568917	0.459013	0.914321	0.758944
UQCRB	9.15072e-45	0.418304	0.298769	0.256077	0.495022	0.370427	RCAN1	1.91375e-111	0.897182	0.199769	0.103607	0.263278	0.141363
FTL	9.79002e-45	0.619126	0.198314	0.143578	0.303388	0.197525	FKBP5	2.95135e-111	0.29054	0.529415	0.430098	0.944845	0.772505
AC022639.1	1.8808e-44	1.12001	0.126858	0.0700087	0.19656	0.0904352	AR	1.20561e-110	0.802396	0.211838	0.114636	0.282526	0.161999
FARP1	2.49481e-44	1.19022	0.119022	0.0612775	0.173567	0.0760633	GLDN	1.21085e-110	2.20257	0.12052	0.0258059	0.153845	0.0334228
GABRB2	2.87575e-44	3.57653	0.0662607	0.00680272	0.0943355	0.00790738	LRRC53	1.34358e-110	1.26855	0.162259	0.0675808	0.216369	0.0898096
GRID2	5.12241e-44	1.30397	0.111485	0.0538284	0.173383	0.0702219	LINC02334	2.85886e-110	0.409997	0.356147	0.250905	0.509506	0.383467
RPL41	6.52547e-44	0.440364	0.288081	0.245237	0.448051	0.330191	SFXN4	5.56989e-110	0.528687	0.294838	0.196312	0.398968	0.276559
ATP8B1	8.10286e-44	0.680201	0.192139	0.139541	0.292376	0.182465	PIP5K1B	9.07738e-110	0.234809	0.653909	0.542265	1.1465	0.974298
KIAA1328	9.15885e-44	0.445766	0.270877	0.224511	0.415648	0.305166	AC012085.2	1.34527e-109	0.535625	0.288332	0.189116	0.399884	0.275864
MORF4L2	9.96536e-44	0.457665	0.268237	0.22307	0.392378	0.285715	LRSAM1	2.45964e-109	0.553982	0.280554	0.182089	0.380516	0.259183
TMEM176B	1.0379e-43	1.12113	0.122472	0.0652828	0.178091	0.0818746	SELENOW	1.20591e-108	0.321619	0.455019	0.349274	0.664348	0.53159
PAQR3	1.17744e-43	0.956215	0.140868	0.0847691	0.200382	0.103279	PERM1	1.96268e-107	0.965374	0.187732	0.0934293	0.240425	0.123133
MTHFR	1.22147e-43	0.484736	0.256441	0.210047	0.380283	0.27176	FOXO1	1.31356e-106	0.478221	0.313137	0.214879	0.452149	0.32458
MYO5C	1.93798e-43	1.76745	0.0872546	0.0286837	0.118515	0.0348112	NUTM2B-AS1	6.18221e-106	0.326479	0.436688	0.330963	0.644694	0.514131
AC022414.1	3.06813e-43	3.82912	0.063876	0.00502257	0.0883805	0.00621839	ANAPC16	1.49345e-105	0.315508	0.44917	0.341864	0.658946	0.529512
RNF175	4.12813e-43	3.62325	0.0645999	0.00584907	0.0864305	0.00701388	KIF13A	2.34278e-105	0.226898	0.647244	0.544479	1.145	0.978371
ZNF521	4.34552e-43	0.282811	0.394541	0.367559	0.649752	0.534085	TINAGL1	2.87661e-105	0.725631	0.222477	0.127624	0.289136	0.17485
SYN3	7.7062e-43	0.736834	0.173445	0.119758	0.251866	0.151133	ZBTB43	4.32283e-105	0.398508	0.36492	0.265	0.503868	0.382255
HECTD2	7.84923e-43	0.679384	0.180684	0.126507	0.25763	0.160873	PRDM5	5.5299e-105	0.819199	0.203552	0.109143	0.267187	0.151429
LMTK2	1.45756e-42	0.445489	0.270792	0.22627	0.400663	0.29422	BNIP3	6.02301e-105	0.941975	0.184341	0.0903632	0.23531	0.122483
EPS8	2.58414e-42	1.12968	0.113444	0.0560536	0.16012	0.0731775	CEP192	7.50839e-105	0.498733	0.302467	0.205681	0.41366	0.292759
AMOTL1	2.685e-42	0.490185	0.247967	0.200564	0.371578	0.264539	GPD1L	1.41211e-104	0.408292	0.35905	0.260529	0.515912	0.388748
RBMX	4.09466e-42	0.186401	0.50049	0.496938	0.859562	0.75538	ABR	1.81953e-104	0.418625	0.349673	0.250351	0.493404	0.369134
CRYAB	5.07827e-42	0.119024	0.628668	0.635408	1.29341	1.19098	SLC38A1	2.09147e-104	0.449994	0.321349	0.221607	0.445962	0.326465
CYP7B1	5.14818e-42	1.319	0.103224	0.0460508	0.145933	0.0584918	ZNF586	2.32923e-104	0.406193	0.359315	0.260997	0.505845	0.381716
GSN	8.07418e-42	0.316318	0.354938	0.320491	0.558149	0.448258	ACO2	4.05584e-104	0.267428	0.547004	0.437806	0.872782	0.725107
HSPG2	1.69044e-41	0.3403	0.32449	0.283712	0.50205	0.396558	NAV2	5.5226e-104	0.295337	0.483693	0.380403	0.760767	0.619935
BMP10	2.02501e-41	11.9465	0.0576587	2.11923e-05	0.0823858	2.0874e-05	ABCB7	7.71118e-104	0.414806	0.343961	0.244091	0.47687	0.357712
COL4A1	2.77862e-41	0.517679	0.241025	0.194333	0.368246	0.257218	ATXN2	2.40068e-103	0.300419	0.475777	0.369587	0.712994	0.578963
AL138799.4	5.59213e-41	1.22054	0.110761	0.0549092	0.162049	0.0695386	FBXW8	3.85971e-103	0.674724	0.239716	0.14683	0.324038	0.202994
TMEM165	5.9578e-41	0.357375	0.335136	0.30376	0.522731	0.408035	TRIM13	6.41144e-103	0.634804	0.247653	0.153771	0.327348	0.210822
JUNB	1.11661e-40	0.877527	0.157859	0.106089	0.261517	0.142343	SLC12A6	6.58378e-103	0.772472	0.207896	0.11387	0.276613	0.161934
GRIN2C	1.93953e-40	4.71475	0.0594047	0.00249009	0.080577	0.00306853	TUSC3	8.64469e-103	0.691843	0.226736	0.132777	0.298676	0.184899
TMEM173	2.26684e-40	1.20222	0.113572	0.0585755	0.167401	0.0727531	COA1	1.07171e-102	0.320847	0.441785	0.33833	0.648107	0.518877
LINC00685	2.40276e-40	0.855093	0.147298	0.0935533	0.213253	0.117893	POT1	2.16793e-102	0.660544	0.237025	0.143167	0.315257	0.199444
TMEM40	4.25945e-40	3.13909	0.0650258	0.00845572	0.0882846	0.0100213	AC125793.1	4.76247e-102	0.867967	0.1957	0.103138	0.270371	0.148141
SNX22	4.82554e-40	3.22874	0.0645573	0.00804247	0.0887711	0.0094694	JAK2	1.10341e-101	0.446441	0.290599	0.192011	0.408454	0.299745
NAMPT	4.97841e-40	0.458168	0.290295	0.253905	0.480507	0.349766	MIA2	1.68011e-101	0.403561	0.353657	0.254737	0.49716	0.375849
SRGAP2	5.12044e-40	2.16845	0.0749053	0.0185326	0.10096	0.0224586	KIF1B	2.96226e-101	0.263628	0.536377	0.42452	0.838952	0.698842
STAMBPL1	6.58913e-40	3.39144	0.0629817	0.00647424	0.0838782	0.00799327	PGM1	8.71023e-101	0.351104	0.38553	0.283354	0.55591	0.435823
WNK2	7.8678e-40	0.169313	0.508879	0.506178	0.890386	0.791788	MPP7	5.78652e-100	0.569249	0.256564	0.16199	0.339277	0.228662
ZFP36	1.09908e-39	0.90649	0.142231	0.0891665	0.222763	0.11884	GAB3	8.82425e-100	0.488904	0.300973	0.207554	0.426056	0.303592
UBC	1.1922e-39	0.304235	0.331602	0.287335	0.55771	0.451673	EPM2AIP1	1.72093e-98	0.487054	0.291277	0.195929	0.387605	0.27655
SGCE	1.40632e-39	0.673804	0.178427	0.127048	0.257731	0.161559	PHTF2	2.42025e-98	0.552206	0.26716	0.174467	0.361013	0.246202
SRGAP2C	2.29599e-39	2.4702	0.0705617	0.0146227	0.0979107	0.0176695	AK4	3.28158e-98	0.892805	0.188071	0.0977729	0.243467	0.131123
CTNNB1	3.96011e-39	0.514363	0.231572	0.185507	0.342014	0.239445	SOX6	6.6949e-98	0.178367	0.767892	0.674573	1.52761	1.34995
RBMS3	4.26082e-39	0.409714	0.269599	0.224161	0.412823	0.310762	STRADB	1.96932e-97	0.418749	0.344597	0.250649	0.506018	0.378538
DNAJA4	6.06199e-39	1.06262	0.121407	0.0676034	0.169499	0.0811495	PAFAH1B2	3.00576e-97	0.569726	0.251563	0.157816	0.327125	0.2204
RNMT	6.2933e-39	0.285376	0.374611	0.34714	0.587226	0.481834	MED13L	3.64282e-97	0.253265	0.555238	0.44892	0.885426	0.742875
SQSTM1	8.32075e-39	0.339633	0.321254	0.283659	0.487552	0.385285	CDC14B	3.80145e-97	0.500287	0.287802	0.194524	0.398261	0.281557
NUPR1	8.78175e-39	1.13179	0.118724	0.0655477	0.176582	0.0805831	GUCY1A1	3.77356e-96	0.795877	0.194365	0.103224	0.26261	0.151262
HIP1R	1.1701e-38	1.15023	0.109441	0.0549198	0.144719	0.0652038	MEF2A	4.75805e-96	0.181988	0.765105	0.665716	1.51801	1.33809
MIB1	1.17453e-38	0.246267	0.421369	0.403151	0.690397	0.582057	MCCC2	6.42865e-96	0.663316	0.23071	0.140399	0.303059	0.191359
POTEJ	1.57881e-38	8.67415	0.0556999	0.000148346	0.0854127	0.000209095	TGFBR3	6.92222e-96	0.443375	0.309153	0.213175	0.431384	0.317244
ENPEP	1.62478e-38	1.9253	0.0784397	0.0232691	0.110125	0.0289942	HADHA	1.05102e-95	0.320705	0.417297	0.317293	0.611519	0.489628
RAB11FIP1	2.08748e-38	0.628608	0.181195	0.130068	0.258245	0.167032	BCAP29	3.75169e-95	0.600044	0.238191	0.145893	0.306538	0.202234
SEC24D	2.22731e-38	0.66819	0.175403	0.124558	0.250973	0.157936	TBC1D5	4.88496e-95	0.222906	0.630333	0.526125	1.06875	0.915746
TASP1	2.67162e-38	0.555624	0.219478	0.174063	0.326459	0.22211	SOS1	6.4034e-95	0.309672	0.433223	0.331431	0.646639	0.521725
XKR6	3.55785e-38	0.478157	0.235745	0.18966	0.35215	0.252806	TMEM135	1.75435e-94	0.496805	0.286986	0.195588	0.393127	0.278598
MFN1	5.72558e-38	0.45779	0.250692	0.206678	0.366317	0.266716	CXADR	5.19011e-94	0.763605	0.19978	0.109994	0.258131	0.152044
MT2A	6.19339e-38	0.704916	0.162501	0.110942	0.256673	0.157464	CLASP1	5.23621e-94	0.257583	0.536684	0.433931	0.841107	0.703577
TENM4	1.09098e-37	0.894836	0.141549	0.0904804	0.216065	0.116202	MAST2	8.85269e-94	0.251204	0.544514	0.441511	0.864639	0.726466
CNN1	1.0964e-37	1.09869	0.129242	0.0776591	0.219931	0.102695	COMMD10	1.71548e-93	0.23771	0.582957	0.475067	0.961659	0.815572
RASSF8-AS1	1.89851e-37	0.662913	0.173785	0.123562	0.241723	0.152673	UQCRH	2.21009e-93	0.319695	0.416238	0.317379	0.595433	0.477085
RBPMS2	2.93781e-37	0.478515	0.233658	0.188177	0.333371	0.239265	GNPTAB	3.43969e-93	0.386209	0.349418	0.255078	0.497081	0.380335
HES1	3.08432e-37	1.61323	0.0892986	0.0357302	0.142127	0.0464565	POR	4.44512e-93	0.846432	0.188823	0.100583	0.247283	0.137528
RFX3-AS1	3.18321e-37	0.363473	0.293404	0.252389	0.457369	0.355508	DYNC1I1	5.66985e-93	0.268552	0.506803	0.408423	0.814973	0.676553
RALGPS2	6.06021e-37	0.528283	0.214325	0.167684	0.313028	0.217047	TEAD1	6.42003e-93	0.250296	0.554454	0.45271	0.887781	0.746383
CEP126	7.07468e-37	2.22231	0.0713282	0.0172717	0.0990573	0.0212278	JPH2	2.39386e-92	0.2691	0.495179	0.390879	0.766335	0.635936
LRRN3	1.18977e-36	1.15576	0.110761	0.0583741	0.162678	0.0730143	FAM3D-AS1	2.4779e-92	3.2537	0.0974103	0.0110718	0.12295	0.0128905
ROCK2	1.29523e-36	0.394522	0.29021	0.253311	0.444177	0.337904	LINC02388	1.78678e-91	1.22131	0.180007	0.0995188	0.419874	0.180081
ASRGL1	2.26345e-36	1.23141	0.106758	0.054782	0.162106	0.069041	KIAA1958	2.35532e-91	0.800924	0.189851	0.10152	0.248298	0.142519
GJA5	2.37393e-36	2.22926	0.0706894	0.0170174	0.103861	0.0221501	ATG14	4.57076e-91	0.487447	0.284432	0.194268	0.377226	0.269069
SLC24A3	3.19472e-36	1.00503	0.124345	0.0731451	0.186212	0.0927819	SLC25A20	5.69727e-91	0.633742	0.2332	0.145552	0.311212	0.200576
KCNA5	1.46166e-35	7.2791	0.0536984	0.000370865	0.0747357	0.000481171	PPP3CC	9.69238e-91	0.267471	0.495719	0.392795	0.753036	0.625608
TJP1	1.88461e-35	0.135949	0.545969	0.554962	0.962966	0.876364	AC010327.3	1.55851e-90	1.66765	0.125596	0.0401141	0.159264	0.0501312
FOXN2	1.94718e-35	1.18614	0.103777	0.0517198	0.143273	0.062965	MMP2	2.32942e-90	2.63335	0.101829	0.0162245	0.140071	0.0225752
PCDH15	2.51817e-35	0.80956	0.152067	0.103535	0.230521	0.131525	NEAT1	2.40383e-90	0.0486842	0.975841	0.973513	3.57532	3.45668
CNTN3	3.46856e-35	0.540039	0.203083	0.156102	0.297074	0.204314	STK33	3.76597e-90	0.272915	0.482506	0.38415	0.74351	0.615364
ZNF365	5.73082e-35	3.21433	0.0606396	0.00791532	0.0871279	0.00938745	FAM110B	4.20125e-90	0.356662	0.372179	0.278499	0.536435	0.418941
AC005355.1	9.1987e-35	1.00572	0.115232	0.0638947	0.167545	0.083441	KDM4B	1.96161e-89	0.481729	0.290292	0.202274	0.396414	0.283879
LINC02256	2.34147e-34	0.0917521	0.617979	0.632579	1.14507	1.07451	HECTD1	3.56335e-89	0.279036	0.461377	0.360942	0.685848	0.565238
AC099788.1	2.45366e-34	2.72559	0.0625559	0.0102677	0.0836904	0.0126529	PPARA	4.10148e-89	0.358171	0.363204	0.268577	0.519696	0.405443
TSC22D1	2.49983e-34	0.268858	0.395435	0.379532	0.68109	0.565289	LDHB	4.62e-89	0.321773	0.398934	0.301324	0.574384	0.459557
NKAIN3	2.69146e-34	1.94947	0.0754588	0.0236506	0.10857	0.02811	TMCO3	5.43742e-89	0.633339	0.22503	0.137376	0.291832	0.18814
MICU1	3.12591e-34	0.314712	0.330494	0.298652	0.5087	0.408999	TRAK2	1.64095e-88	0.272013	0.482887	0.385087	0.739282	0.612248
ID2	3.73552e-34	1.48911	0.091513	0.0405726	0.135926	0.0484212	ADCY5	1.85871e-88	0.240714	0.55883	0.459055	0.930939	0.78788
ADAMTS1	5.50562e-34	1.42231	0.0918963	0.0408163	0.133827	0.049933	TNRC6C	3.45957e-88	0.310517	0.415814	0.319848	0.602591	0.4859
HK1	5.73345e-34	0.353482	0.298045	0.261788	0.447666	0.350386	TCAP	5.561e-88	0.176473	0.745184	0.656517	1.45737	1.28958
NES	8.92379e-34	1.3048	0.0935996	0.0423846	0.124848	0.0505355	UIMC1	9.40158e-88	0.451455	0.293799	0.203807	0.393227	0.287568
RRBP1	9.16676e-34	1.37083	0.0917259	0.0406362	0.126	0.0487202	SLC39A14	3.26407e-87	0.4678	0.281391	0.192139	0.384241	0.277832
PAK1	1.00214e-33	1.50168	0.0831665	0.0316189	0.113748	0.0401693	SLC9C1	1.09862e-86	2.05156	0.111143	0.0274241	0.151603	0.0365704
ARHGAP1	1.04892e-33	0.871042	0.134693	0.0856804	0.193354	0.105716	PIBF1	1.16094e-86	0.30211	0.41663	0.318869	0.606201	0.491668
ZC4H2	1.14487e-33	1.05338	0.110548	0.0599953	0.158829	0.0765295	RBMS1	2.77332e-86	0.226847	0.57235	0.465699	0.925727	0.791035
AC244131.2	1.35493e-33	1.30963	0.0923221	0.0411872	0.130416	0.0526129	HOMER1	3.39577e-86	0.202868	0.613167	0.500703	1.03812	0.901935
ASAP1	2.38607e-33	0.149991	0.521441	0.525971	0.919473	0.82868	ANKS1A	6.43568e-86	0.301105	0.426314	0.330239	0.62432	0.506718
LUZP1	2.53344e-33	0.372341	0.291743	0.257136	0.443998	0.343002	ARL6IP5	9.19885e-86	0.483052	0.264077	0.173785	0.350302	0.250628
STK38	2.79306e-33	0.404592	0.275007	0.240003	0.416703	0.314797	AC243964.2	2.00161e-85	0.566578	0.235266	0.147852	0.310256	0.209491
VPS53	2.85481e-33	0.416056	0.260486	0.222222	0.381759	0.286117	IBTK	3.49665e-85	0.310924	0.404349	0.310011	0.58379	0.470609
STX2	3.81568e-33	1.72694	0.0769919	0.0258864	0.10115	0.0305567	ALPK3	3.66718e-85	0.320523	0.390531	0.296512	0.557617	0.446529
CACNA1E	8.57023e-33	1.36586	0.089469	0.0389196	0.138589	0.0537731	FGGY	3.77981e-85	0.562253	0.244273	0.158242	0.325674	0.220561
RHOT2	1.10224e-32	0.311946	0.339437	0.314324	0.528373	0.425631	NFU1	4.22487e-85	1.10163	0.149416	0.0653664	0.187025	0.0871518
BMP5	1.46203e-32	2.92622	0.0602564	0.00945176	0.0931024	0.0122484	CD99	5.86283e-84	0.427915	0.294954	0.205808	0.400984	0.298066
PTPRS	1.63466e-32	0.660844	0.164161	0.117119	0.231563	0.146465	DTWD2	8.72229e-84	0.428752	0.294975	0.206064	0.403788	0.299977
OSBPL3	2.03261e-32	1.07757	0.114466	0.0660987	0.174245	0.082562	TCF12	1.14213e-83	0.219732	0.587153	0.484223	0.953565	0.818851
SPDYE16	2.3452e-32	0.870102	0.13448	0.0869943	0.198129	0.108398	TTC28	2.48617e-83	0.269276	0.462193	0.365115	0.710848	0.589815
AL161457.2	2.55287e-32	0.685833	0.155687	0.108187	0.217615	0.13528	ATP11A	7.94229e-83	0.2957	0.432587	0.340033	0.650828	0.530217
AC078980.1	2.70554e-32	1.95011	0.0766938	0.0265539	0.140457	0.0363496	ZNF208	1.17188e-82	0.501894	0.264723	0.179534	0.395747	0.279468
ARID5B	4.45911e-32	0.349263	0.330963	0.308051	0.554555	0.435315	RCSD1	1.30598e-82	0.366831	0.338875	0.250351	0.48869	0.378971
SLC39A10	5.44275e-32	0.76038	0.14436	0.0968593	0.200755	0.118514	AL451069.1	7.48727e-82	2.40909	0.0987454	0.0171188	0.121919	0.0229542
SEC23A	5.97581e-32	0.420378	0.255461	0.217867	0.377207	0.281859	HRH2	7.88005e-82	0.613474	0.216267	0.131116	0.289966	0.189528
DGKD	8.0143e-32	0.405305	0.280756	0.246456	0.446049	0.3368	COX5A	1.183e-81	0.35003	0.343771	0.252906	0.476269	0.373666
AKR1A1	8.78361e-32	1.18846	0.102329	0.0537012	0.144746	0.0635104	WDR33	1.22785e-81	0.371739	0.331543	0.242388	0.453185	0.350244
TRPC1	9.06591e-32	0.258224	0.375974	0.353805	0.594255	0.496867	ETFDH	1.37818e-81	0.239785	0.518172	0.422604	0.813102	0.688595
PLEKHA5	9.1261e-32	0.0230947	0.873738	0.893403	2.25598	2.22015	TEX2	1.38518e-81	0.549286	0.238561	0.153345	0.31201	0.213215
TRMT9B	1.05583e-31	0.467038	0.233616	0.194323	0.350728	0.253734	CREB1	1.50802e-81	0.421926	0.300369	0.213431	0.412606	0.30798
GALNT18	1.2576e-31	0.583045	0.177575	0.131986	0.252436	0.168514	HDAC9	1.76696e-81	0.197014	0.633416	0.54137	1.14404	0.998012
AC022113.1	1.51008e-31	2.8086	0.058553	0.00840274	0.0698129	0.00996467	NBAS	8.1341e-81	0.299552	0.414288	0.322574	0.601056	0.488361
VPS35L	1.55223e-31	0.561461	0.189286	0.145157	0.270949	0.1836	DSP	8.49333e-81	0.47241	0.273698	0.188605	0.374848	0.270176
MROH9	2.68741e-31	1.33255	0.088958	0.0396508	0.127283	0.0505395	MAPT	9.30906e-81	0.720679	0.197819	0.115232	0.264721	0.160636
KDM7A	2.98489e-31	0.434412	0.241707	0.202291	0.349508	0.258633	GNG7	1.17383e-80	0.338402	0.367824	0.279351	0.532418	0.421098
AL078590.2	3.30986e-31	3.49511	0.0556573	0.00587026	0.081552	0.00723273	SLC22A4	3.53519e-80	0.730995	0.188643	0.105523	0.241402	0.145442
KCNN2	3.81238e-31	0.884331	0.12064	0.0723398	0.167922	0.0909698	CUEDC1	4.68992e-80	0.500376	0.260612	0.176681	0.3502	0.247564
MAPK4	3.87966e-31	0.34166	0.330792	0.309079	0.566898	0.447357	DPP4	4.81364e-80	3.4562	0.0892089	0.00885747	0.113984	0.0103854
ATP6V0A1	7.52752e-31	0.567244	0.183665	0.139127	0.259772	0.175322	HIF3A	4.81364e-80	0.182406	0.689523	0.594345	1.27265	1.12149
RASD1	7.75791e-31	1.12996	0.0991355	0.0505012	0.164413	0.0751254	AFG3L2	5.45963e-80	0.316758	0.379246	0.287655	0.540753	0.434155
AQP9	1.22046e-30	4.8429	0.0514415	0.00204505	0.0663891	0.00231334	RRAD	9.91351e-80	0.31743	0.342457	0.249883	0.512856	0.411566
MT-CO1	2.85191e-30	0.163196	0.518843	0.511423	0.943435	0.842531	MITF	1.04447e-79	0.161702	0.771219	0.684453	1.57292	1.40613
SNX8	4.66377e-30	1.06482	0.100115	0.0519635	0.133139	0.0636449	ASB10	1.09425e-79	0.987067	0.156251	0.0748627	0.195411	0.0985861
LINC01182	6.19946e-30	0.475221	0.208832	0.16566	0.317506	0.2284	GPRIN3	1.12801e-79	0.944683	0.156007	0.0739684	0.201314	0.104591
DPP6	6.2877e-30	0.760836	0.140272	0.0943692	0.197791	0.116727	ROR1-AS1	1.25839e-79	0.879035	0.169803	0.0884895	0.225276	0.122489
MICAL2	8.21283e-30	0.440349	0.230294	0.19001	0.33108	0.24399	RALA	1.28561e-79	0.435796	0.281645	0.195673	0.389537	0.287978
A2M	1.13624e-29	0.34363	0.331346	0.308697	0.592246	0.466721	ELF2	5.44006e-79	0.257141	0.461472	0.363625	0.691905	0.578953
MCU	2.22842e-29	0.528774	0.197249	0.155562	0.291762	0.202233	ZNF106	1.39237e-78	0.236779	0.518819	0.420687	0.819254	0.695252
STARD9	2.47196e-29	0.607796	0.167185	0.122894	0.23983	0.157377	ELF1	2.10741e-78	0.24031	0.50337	0.406592	0.814925	0.689888
MIR4435-2HG	3.10817e-29	0.343123	0.243879	0.201581	0.370259	0.291886	GNG12-AS1	2.17183e-78	0.425655	0.280575	0.193757	0.390253	0.290543
TLE4	3.95798e-29	0.56714	0.180599	0.137527	0.265464	0.179176	GNG12	2.70991e-78	1.12441	0.144023	0.0640463	0.180482	0.0827858
ITGB1	4.29911e-29	0.283247	0.367372	0.353551	0.601246	0.49407	ABCA5	2.9725e-78	0.512947	0.24547	0.161691	0.3188	0.223413
AC137723.1	5.23166e-29	3.04955	0.0555721	0.00760803	0.0736786	0.00889892	AC020637.1	4.54161e-78	1.5258	0.134539	0.0568071	0.284688	0.0988685
MTCH1	5.34257e-29	0.288147	0.331602	0.30394	0.495144	0.4055	WDFY2	5.73315e-78	0.849744	0.164452	0.0827407	0.210447	0.116774
OSR1	5.49306e-29	3.44953	0.0539539	0.0060292	0.0746405	0.00683222	PDE8A	6.15545e-78	0.292088	0.409784	0.319508	0.598414	0.488738
Z98949.1	8.21026e-29	0.538018	0.205596	0.167165	0.313624	0.215998	C9orf147	7.02083e-78	0.874999	0.16921	0.0889154	0.220475	0.120215
SIVA1	8.78852e-29	0.837148	0.125708	0.0802658	0.174434	0.097639	SLC38A2	8.69519e-78	0.407099	0.290228	0.203892	0.397608	0.299851
MXRA7	9.06971e-29	0.533807	0.190861	0.149098	0.27084	0.187077	UBE2D2	9.27618e-78	0.289691	0.416301	0.325555	0.612353	0.500952
MT1X	9.3203e-29	0.713451	0.153643	0.110475	0.245537	0.149743	NAV3	1.44933e-77	0.237877	0.497849	0.399225	0.822411	0.697398
CARMN	1.90493e-28	0.427143	0.240685	0.203774	0.361082	0.268549	YIPF4	2.07381e-77	0.394792	0.304703	0.218882	0.409857	0.311737
ZBTB20	2.3035e-28	0.00607513	0.881616	0.911914	2.30389	2.2942	YPEL2	2.73867e-77	0.425291	0.28848	0.203722	0.39554	0.294555
AC068234.2	2.31362e-28	3.20868	0.053741	0.00628351	0.0693139	0.0074974	SMG1	3.77236e-77	0.266624	0.453366	0.360175	0.667761	0.555086
DHRS7C	2.71983e-28	1.7074	0.0720521	0.0250281	0.0986802	0.030217	ARHGAP17	6.05731e-77	0.494528	0.253619	0.170804	0.335514	0.238146
CDC14A	2.92722e-28	0.794286	0.128561	0.0832221	0.180639	0.104162	AHNAK	6.42665e-77	0.837228	0.173957	0.0941958	0.22595	0.126469
LINC01322	3.96821e-28	0.547659	0.198441	0.160012	0.299959	0.205211	FGF12-AS1	9.39463e-77	0.403246	0.316856	0.235617	0.478503	0.361822
TET2	5.40171e-28	0.452789	0.231231	0.19516	0.346131	0.252893	PRRX1	1.03652e-76	0.66323	0.197078	0.115445	0.268189	0.169352
TMEM117	6.20585e-28	0.162025	0.479027	0.477769	0.82741	0.739513	CEP170	1.05969e-76	0.483069	0.258313	0.175233	0.341543	0.244358
ATE1	7.4439e-28	0.242297	0.378444	0.363426	0.603984	0.510608	PDLIM1	1.36595e-76	0.652269	0.206328	0.125623	0.264573	0.168343
LINC01880	9.3727e-28	0.417868	0.237832	0.201094	0.382427	0.286258	IP6K3	1.82008e-76	0.801056	0.179636	0.10003	0.227302	0.130455
NDUFA4	1.15739e-27	0.323461	0.316484	0.290419	0.516159	0.412489	AUH	1.92046e-76	0.31369	0.372836	0.283822	0.52591	0.423139
REV3L	1.22712e-27	0.144677	0.505302	0.507184	0.862197	0.779928	PHKA2	2.34606e-76	0.650339	0.213163	0.133586	0.284316	0.181147
SLC22A18	1.35811e-27	1.73323	0.072265	0.0260135	0.104835	0.0315322	ARHGEF6	3.73567e-76	0.562847	0.225931	0.143934	0.299811	0.202961
OAZ2	1.40097e-27	0.616876	0.161777	0.119101	0.22418	0.146184	FAM160A1	4.53681e-76	0.294311	0.399114	0.308393	0.605566	0.493815
ADAMTS19	1.4567e-27	2.50272	0.0595324	0.0130015	0.0877276	0.0154789	GPR157	5.11597e-76	0.978683	0.154608	0.0754588	0.194371	0.098632
HEPH	3.26187e-27	1.00493	0.0993059	0.0534681	0.13687	0.0682014	ZEB1	7.57003e-76	0.28296	0.415284	0.322872	0.608768	0.500347
GATA4	4.74817e-27	0.076409	0.625005	0.650338	1.20085	1.13891	AP002336.2	1.11529e-75	0.42522	0.276167	0.191117	0.383648	0.285712
CACNA1G	7.69132e-27	4.72379	0.048418	0.00227817	0.0709956	0.00268676	ZNF431	1.11529e-75	0.433714	0.280151	0.196781	0.375683	0.278139
RNF157	9.41974e-27	1.12226	0.0921944	0.0468349	0.124321	0.05711	SH2B3	1.13976e-75	0.795107	0.179032	0.0997743	0.231369	0.133338
HIVEP2	1.06251e-26	0.379053	0.254865	0.220357	0.385766	0.296631	CHD9	1.29646e-75	0.197365	0.635811	0.532598	1.0712	0.934234
PHF21B	1.24065e-26	3.11794	0.0528042	0.00688749	0.0706426	0.00813716	PPP4R2	1.45228e-75	0.41269	0.289815	0.205766	0.389778	0.29281
LRRN2	1.67928e-26	3.55809	0.0506324	0.00480005	0.0660122	0.00560445	ADD3	3.05488e-75	0.315301	0.368523	0.280458	0.525186	0.422081
WEE1	2.74111e-26	0.838517	0.124047	0.0808803	0.174262	0.0974505	MIR1-1HG	4.25161e-75	0.346129	0.321614	0.234893	0.455514	0.358348
SLC5A12	3.08663e-26	5.69504	0.0468424	0.00122915	0.0715085	0.00138032	IQGAP1	8.80549e-75	0.595688	0.217729	0.137589	0.283163	0.187377
BCHE	3.36437e-26	3.08614	0.0528042	0.00731134	0.0756487	0.00890798	SH3PXD2A	1.28809e-74	0.627252	0.210121	0.13052	0.274774	0.177891
ADAMTS17	5.40225e-26	1.02086	0.0976877	0.0532032	0.137082	0.0675571	SPOP	1.64583e-74	0.347538	0.324168	0.237704	0.444987	0.349726
RPS2	6.24232e-26	0.627966	0.164885	0.124971	0.246756	0.159673	ADK	1.88226e-74	0.214228	0.576176	0.480773	0.946398	0.815801
ZNF292	1.06689e-25	0.188374	0.430311	0.423697	0.700388	0.614657	MAP2K5	2.31871e-74	0.357569	0.325641	0.240557	0.449995	0.351212
PLEKHH2	1.89524e-25	2.46698	0.0566793	0.0119207	0.0778791	0.014086	DPY19L4	4.20587e-74	0.6134	0.208278	0.128263	0.269878	0.176407
APOB	2.16597e-25	0.893067	0.109611	0.0661305	0.150375	0.0809721	ARHGAP21	5.12803e-74	0.372042	0.317778	0.233914	0.435725	0.336681
SLC35G1	3.61363e-25	1.30858	0.0814632	0.0374679	0.109717	0.0442945	RFX7	5.86056e-74	0.530593	0.231653	0.150875	0.310719	0.215102
RALGAPA2	3.78259e-25	0.380674	0.245071	0.210778	0.357381	0.274496	TPM1	7.69912e-74	0.107973	0.919649	0.849551	2.3421	2.17321
CMTM8	4.22651e-25	1.94689	0.0632372	0.0189141	0.0887987	0.0230321	AC021054.1	9.09622e-74	1.40895	0.118666	0.0406677	0.150454	0.0566591
PRKACB	4.28979e-25	0.340853	0.271601	0.240161	0.411097	0.324591	AZGP1	1.01476e-73	2.34508	0.0938924	0.0163948	0.117236	0.0230738
TBL1X	5.23448e-25	0.53478	0.180769	0.14167	0.263467	0.181861	UBAC2	1.19344e-73	0.268772	0.420306	0.327769	0.60402	0.501351
HSPB1	5.35194e-25	0.184628	0.370012	0.33132	0.699183	0.615195	GJA1	3.19671e-73	0.629078	0.20548	0.126347	0.273757	0.177008
SH3BGRL	6.96398e-25	2.40576	0.0559128	0.0116134	0.0774063	0.0146074	CNBP	1.30814e-72	0.388181	0.302583	0.219478	0.404704	0.30923
EFEMP1	7.6785e-25	1.47026	0.0752885	0.0314917	0.108466	0.0391473	LINC02270	2.52695e-72	1.8491	0.103567	0.0267853	0.132283	0.0367172
OSMR-AS1	1.02243e-24	2.70081	0.0540817	0.00998156	0.0765102	0.0117678	TMEM159	2.8253e-72	1.15435	0.13331	0.0559554	0.165198	0.0742182
CNTNAP3	1.21337e-24	0.511649	0.194694	0.157882	0.300767	0.210963	PCNT	6.95703e-72	0.56465	0.222084	0.143295	0.293706	0.198581
CCDC171	1.38943e-24	0.696625	0.135928	0.0942844	0.190127	0.117311	UTRN	8.06532e-72	0.290504	0.392269	0.305157	0.568279	0.464634
PLA2R1	2.18434e-24	0.727578	0.134565	0.0936699	0.191535	0.115671	WNK1	1.17655e-71	0.212111	0.571577	0.474897	0.939848	0.811347
BCO2	2.26551e-24	0.0931937	0.586382	0.599741	1.077	1.00963	SGPP2	1.18385e-71	1.35899	0.122279	0.0458204	0.160822	0.0626973
COL9A1	2.37426e-24	4.18004	0.0470553	0.00317884	0.0719453	0.00396904	MTR	1.76517e-71	0.307418	0.371511	0.286761	0.528891	0.427391
IER3	4.72414e-24	0.701755	0.138909	0.0985759	0.198226	0.121874	TNRC6B	1.77509e-71	0.180526	0.695605	0.593365	1.24703	1.10035
CDKAL1	5.49323e-24	0.178436	0.440404	0.438256	0.721116	0.637224	TXLNB	2.07849e-71	0.268492	0.421377	0.330792	0.614184	0.509888
AL359504.2	5.83992e-24	0.903984	0.112251	0.0710259	0.157587	0.0842158	GABRE	3.05459e-71	2.2223	0.096552	0.0207384	0.120192	0.0257571
AL139294.1	6.33645e-24	1.19865	0.0850402	0.0423316	0.117512	0.051198	MRAS	3.72538e-71	0.339236	0.341874	0.258272	0.48032	0.379674
GRIK5	6.44191e-24	1.81226	0.0636631	0.0203976	0.0844012	0.0240329	AC010235.1	4.67916e-71	1.40629	0.122364	0.0466721	0.168271	0.0634853
KIF1A	6.91591e-24	4.90531	0.0451816	0.00170598	0.0597685	0.00199447	TMEM131	9.36995e-71	0.313322	0.361572	0.276157	0.504503	0.406016
AL133338.1	7.06076e-24	1.98856	0.0609803	0.0177803	0.0820881	0.0206854	LPCAT4	1.24726e-70	1.13746	0.133299	0.0569348	0.171493	0.0779538
AP001347.1	7.12966e-24	2.25607	0.0568922	0.0135842	0.0795096	0.0166447	KCND3	1.51718e-70	0.255547	0.450696	0.360474	0.702926	0.588822
MYBPC1	9.42765e-24	1.23249	0.0821445	0.0394706	0.112724	0.047973	PPFIA1	2.39315e-70	0.480928	0.249825	0.170677	0.330387	0.236728
KLHL32	1.52871e-23	1.32712	0.0780565	0.0355289	0.110753	0.0441418	DMD	3.13336e-70	0.0586188	0.953663	0.93178	3.57336	3.43109
AC011389.1	2.26308e-23	3.77477	0.0470979	0.00415369	0.0678	0.00495348	NNT-AS1	4.21068e-70	0.301361	0.374944	0.290764	0.537339	0.436043
SBK2	2.40216e-23	4.49478	0.045139	0.00217221	0.0579711	0.00257127	WLS	4.82308e-70	0.532089	0.224967	0.146319	0.295053	0.204045
ELOVL5	2.76321e-23	0.929889	0.103564	0.0620086	0.143811	0.075486	ADGRL3	2.2816e-69	1.09815	0.140643	0.0658349	0.206362	0.096395
PIM1	2.81043e-23	1.28745	0.0801857	0.0380613	0.112567	0.0461159	LRRC39	2.47398e-69	0.199811	0.554263	0.453392	0.897723	0.781623
IFITM3	3.0073e-23	0.968764	0.1002	0.058798	0.155297	0.0793482	ACSS1	5.93276e-69	0.494388	0.230763	0.151003	0.306127	0.217308
PRKAR1A	3.17605e-23	0.190621	0.435294	0.43832	0.736247	0.64512	XIST	5.97966e-69	0.248684	0.429207	0.330707	0.883147	0.743311
ARHGAP26-AS1	4.18047e-23	0.650796	0.155559	0.118264	0.241526	0.153835	FGD6	6.50999e-69	0.53626	0.222148	0.14436	0.293747	0.202556
KMT2E	4.20034e-23	0.191424	0.41941	0.414012	0.673245	0.589588	CTNND2	8.70178e-69	0.291466	0.409403	0.335051	0.673471	0.550272
LINC02176	5.3653e-23	1.67766	0.0678789	0.0258228	0.0995724	0.0311252	MLLT3	1.80977e-68	0.72509	0.175663	0.0993059	0.235258	0.142322
ZRANB2	6.80494e-23	0.147586	0.465954	0.463984	0.755071	0.681651	TESC	3.09304e-68	0.812737	0.161665	0.0854661	0.210955	0.120097
SMARCD3	8.1626e-23	0.585585	0.156837	0.118083	0.218463	0.14558	SLC35D1	3.85411e-68	1.12416	0.134147	0.0595324	0.170459	0.0782013
AL358335.2	8.44406e-23	1.34598	0.0743517	0.0323076	0.0999629	0.039324	ATXN7L1	9.15367e-68	0.63535	0.194248	0.117873	0.254366	0.163757
ZSCAN18	9.25344e-23	0.481969	0.195929	0.161263	0.279198	0.199906	NCOA6	9.54656e-68	0.358788	0.305423	0.223949	0.412376	0.321578
TTC3	9.46413e-23	0.183542	0.424477	0.419459	0.682191	0.600694	ZNF44	1.60253e-67	0.368615	0.29826	0.217349	0.403252	0.31233
ISOC1	9.63477e-23	0.565035	0.162799	0.125066	0.228058	0.154153	ARMH3	1.63418e-67	0.235467	0.474506	0.383597	0.71727	0.609255
MACROD2	9.64442e-23	0.134871	0.499723	0.488779	0.927897	0.845081	PYGB	2.01765e-67	0.277582	0.393509	0.308095	0.567962	0.468553
RUNDC3B	9.80316e-23	1.79146	0.0636205	0.0216055	0.0896236	0.0258904	ATRN	2.83871e-67	0.372636	0.294043	0.213516	0.401025	0.309739
KCNIP4	1.15738e-22	0.885564	0.10778	0.0672007	0.15182	0.0821767	DAG1	7.44966e-67	0.707071	0.181459	0.106673	0.233092	0.142784
ANK3	1.1796e-22	0.0403515	0.709236	0.74743	1.48566	1.44468	B4GALNT3	1.37577e-66	0.226726	0.48951	0.399608	0.782022	0.668297
ERVMER61-1	1.21052e-22	1.03281	0.0948346	0.053733	0.133306	0.0651541	TOX	1.39957e-66	1.84469	0.101034	0.027637	0.135329	0.0376778
AC104825.1	1.22931e-22	1.83496	0.0600434	0.0178545	0.0764591	0.0214315	ASB2	1.48035e-66	0.354931	0.304999	0.22412	0.419799	0.328244
ATP2C2	1.2299e-22	1.19741	0.0855512	0.0443554	0.12396	0.0540535	SLC25A30	2.44615e-66	1.31738	0.120012	0.0464591	0.148514	0.0595932
AP2B1	1.27471e-22	0.332332	0.265213	0.235796	0.38339	0.304508	DOCK3	4.15169e-66	0.207912	0.544896	0.450368	0.875315	0.757841
KRT8	1.4875e-22	1.54989	0.0700933	0.0284718	0.0986221	0.0336829	TMEM38B	4.73469e-66	0.349722	0.315023	0.235447	0.431147	0.338336
C1orf21	1.53564e-22	0.148321	0.473108	0.463475	0.818785	0.738782	KDM6A	7.36309e-66	0.261878	0.399708	0.312992	0.579576	0.483369
KIAA0825	1.78781e-22	0.495159	0.178938	0.141734	0.262955	0.186562	CHKA	7.52281e-66	0.410492	0.272617	0.195248	0.364375	0.274145
PHLPP2	2.19739e-22	0.927105	0.0984542	0.0573993	0.131671	0.0692476	AP1S2	1.42359e-65	0.358764	0.298726	0.218754	0.40765	0.317899
SRSF6	3.49765e-22	0.527254	0.179151	0.143249	0.257007	0.178331	GK	1.49337e-65	0.566726	0.207981	0.132521	0.269941	0.18225
RBMS3-AS2	3.65847e-22	0.37196	0.255163	0.227361	0.402515	0.311034	CRTC3	3.00063e-65	0.273656	0.389101	0.304688	0.554443	0.458645
SASH1	3.74545e-22	0.485694	0.188094	0.152415	0.277016	0.197832	SYPL2	6.25898e-65	1.04485	0.136235	0.0632798	0.169932	0.0823654
SLC9A9	4.47484e-22	1.04651	0.091513	0.0509039	0.130534	0.0631963	FOXO3	8.57042e-65	0.213092	0.51191	0.422348	0.819207	0.706718
EHBP1	5.45317e-22	0.346371	0.261466	0.232575	0.395733	0.311267	FAM198B-AS1	1.03121e-64	0.889997	0.147392	0.0736277	0.188978	0.101976
GOLGA8A	6.58597e-22	0.440576	0.187412	0.149893	0.255731	0.188432	SLC25A36	1.31993e-64	0.198858	0.570793	0.479325	0.909823	0.792679
RAB11B	6.97413e-22	0.665879	0.143338	0.106014	0.205124	0.129291	PPTC7	1.43652e-64	0.327586	0.328184	0.247541	0.453531	0.361405
BEX3	8.06419e-22	0.569204	0.16216	0.125511	0.228777	0.154193	ETFA	1.56791e-64	0.282754	0.373758	0.291232	0.52451	0.431157
PARP8	8.08271e-22	1.24363	0.0755014	0.0343209	0.102767	0.0433994	DCP1B	2.3822e-64	0.22151	0.399114	0.304774	0.62013	0.531869
AC023983.1	8.71826e-22	3.95404	0.0447132	0.00327421	0.0579541	0.00373937	STT3B	3.08974e-64	0.458814	0.241401	0.165311	0.313227	0.227899
SPRED2	9.81373e-22	0.52035	0.165141	0.12744	0.23413	0.163236	AC006333.1	5.35507e-64	0.490061	0.224416	0.147852	0.293161	0.208729
PKNOX2	1.26124e-21	1.01708	0.089469	0.0489648	0.121728	0.0601474	AL390957.1	7.25496e-64	0.594725	0.213661	0.141592	0.304496	0.201628
AC027097.2	1.4515e-21	0.828018	0.11255	0.0733677	0.163581	0.0921455	RDX	7.35804e-64	0.285712	0.360746	0.27752	0.504822	0.414126
CADPS2	1.72992e-21	0.387729	0.223736	0.190635	0.349206	0.26691	NBEA	7.90771e-64	0.198292	0.565293	0.473449	0.908604	0.791924
C8orf34	1.8783e-21	0.500534	0.189669	0.155965	0.277838	0.196388	NTN4	1.2777e-63	0.277164	0.37683	0.294341	0.562745	0.464384
GRB10	1.96077e-21	0.618464	0.13942	0.100843	0.194022	0.126379	MAPKAPK3	1.47197e-63	0.659235	0.179022	0.104842	0.228892	0.144938
AC099792.1	2.11728e-21	3.24162	0.0471831	0.00619874	0.0676006	0.00714702	ATAD2	1.49919e-63	0.531465	0.21294	0.137759	0.285731	0.197684
FLNA	2.21896e-21	0.475602	0.215134	0.184383	0.332032	0.238787	LINC00982	1.92095e-63	6.80912	0.0720749	0.000511008	0.0894977	0.00079811
PCLO	2.29197e-21	0.506256	0.16595	0.128171	0.244329	0.172019	PEBP4	2.24543e-63	0.266706	0.395035	0.312694	0.589646	0.490122
ALPK1	2.36744e-21	1.60699	0.0651535	0.0244559	0.0908166	0.0298136	PPP1R13B	2.81199e-63	0.170916	0.682741	0.59179	1.25992	1.11916
EGLN3	2.43364e-21	0.475192	0.213942	0.183832	0.333116	0.239634	ACSS2	3.54082e-63	0.311046	0.339585	0.260571	0.470168	0.378982
ZDHHC2	2.81973e-21	0.772762	0.116765	0.0778286	0.163912	0.0959367	TUBE1	3.6015e-63	0.397619	0.275489	0.199123	0.365442	0.277412
RNF180	3.04926e-21	0.282893	0.303326	0.280607	0.461108	0.379003	AC096564.1	4.43768e-63	0.362493	0.266005	0.186986	0.366004	0.284686
WDR61	3.9593e-21	0.51653	0.18507	0.151429	0.270465	0.189069	MFSD8	4.55956e-63	0.841763	0.150836	0.0780565	0.189361	0.105656
ASTN2-AS1	4.16231e-21	2.05682	0.0566367	0.0160849	0.0827105	0.0198791	DENND6A	4.97571e-63	0.462476	0.232871	0.15705	0.304423	0.220931
GRIK4	4.53879e-21	1.81045	0.0609377	0.0205247	0.0844967	0.0240902	DCLK2	5.0645e-63	0.508693	0.221841	0.147043	0.296076	0.2081
SAMHD1	4.56433e-21	0.818828	0.110122	0.0711001	0.156256	0.088582	GBX1	5.9436e-63	1.61356	0.104467	0.0330452	0.135074	0.0441412
HSPB3	4.76049e-21	0.147923	0.493719	0.508986	0.90661	0.81826	ZNF141	1.38531e-62	0.519601	0.211393	0.136609	0.272364	0.189991
OSMR	4.80044e-21	0.871455	0.106545	0.067561	0.147259	0.080491	SMPX	1.43963e-62	0.330456	0.313137	0.234808	0.43018	0.342116
TESK2	4.91782e-21	1.03526	0.0906613	0.051084	0.12987	0.0633674	MFN2	1.45104e-62	0.328761	0.320152	0.241792	0.436407	0.347477
TANC1	5.8634e-21	0.0382555	0.683899	0.723621	1.39961	1.36299	NNT	2.99786e-62	0.197781	0.55902	0.46506	0.908969	0.792522
HLA-B	6.26132e-21	1.05947	0.0885321	0.0490601	0.13272	0.0636803	NOS1AP	7.45322e-62	0.645551	0.182095	0.109228	0.237809	0.15202
LINC02240	7.72997e-21	0.794915	0.111826	0.0729438	0.156284	0.0900781	YWHAZ	9.56518e-62	0.459396	0.236644	0.162032	0.308048	0.22404
C5orf17	8.4769e-21	1.19866	0.078823	0.039015	0.124367	0.0541843	FAM126B	1.68254e-61	0.371379	0.287071	0.210748	0.387888	0.299854
LINC00276	8.96377e-21	0.736424	0.122472	0.0843982	0.172988	0.103832	AC002066.1	1.7908e-61	0.287542	0.356793	0.277179	0.538754	0.441398
CCNL1	9.26035e-21	0.504072	0.172508	0.136892	0.237854	0.167714	RMND5A	2.54127e-61	0.596981	0.192044	0.119193	0.244751	0.161814
DELE1	1.02796e-20	0.552457	0.156156	0.119217	0.213744	0.145743	EEFSEC	2.65041e-61	0.392449	0.269958	0.194013	0.362249	0.275974
RAD51B	1.08141e-20	0.674369	0.130477	0.0926526	0.191998	0.120307	NSD3	4.88198e-61	0.313086	0.325047	0.246093	0.442007	0.35578
GPSM2	1.14625e-20	0.69414	0.129839	0.0922818	0.181145	0.111961	EHD4	6.20655e-61	0.548188	0.208998	0.136567	0.273223	0.186851
SKAP2	1.14705e-20	1.46462	0.066942	0.0269036	0.0910186	0.0329788	DENND5A	6.85137e-61	0.315859	0.320406	0.241451	0.441233	0.354474
TECRL	1.17184e-20	0.0157511	0.872461	0.895098	2.27966	2.25491	GPNMB	9.49185e-61	1.01137	0.134274	0.0635779	0.172432	0.085539
GRB2	1.36878e-20	0.462165	0.184687	0.149512	0.261579	0.189879	MZT2A	1.39338e-60	1.25745	0.113919	0.0431802	0.141584	0.0592219
ITGA7	1.42712e-20	0.154572	0.455904	0.457245	0.773207	0.694644	NDUFS4	1.65299e-60	0.255146	0.39282	0.307925	0.553312	0.463621
RIF1	1.51368e-20	0.575394	0.151642	0.11518	0.213318	0.143158	ME3	1.7743e-60	0.34354	0.295632	0.217902	0.402362	0.317102
AC090630.1	1.59986e-20	1.32769	0.0766086	0.0374256	0.117707	0.0468952	ATP5F1C	2.21171e-60	0.280117	0.354059	0.273176	0.487036	0.401084
AC074031.1	1.64286e-20	2.27273	0.0528467	0.0128319	0.0725543	0.0150142	SIK3	5.19941e-60	0.170205	0.663541	0.568965	1.16052	1.03137
PSMA1	2.15116e-20	0.578771	0.147937	0.111238	0.210934	0.141228	G3BP2	6.16049e-60	0.606463	0.18663	0.114892	0.240382	0.157884
AGO4	2.20383e-20	0.327922	0.264276	0.237205	0.395446	0.315046	CCBE1	8.77235e-60	1.2596	0.12016	0.0507601	0.182277	0.0761297
ABTB2	2.66677e-20	0.334287	0.273219	0.248056	0.447549	0.354985	INVS	1.58534e-59	0.281728	0.351887	0.27126	0.505124	0.415518
WISP2	2.69661e-20	0.793353	0.11421	0.0764405	0.163296	0.094222	CEACAM19	1.98465e-59	1.14918	0.121898	0.0521654	0.152075	0.068568
FLG-AS1	3.10568e-20	0.720167	0.116978	0.0787717	0.166854	0.101285	AC008731.1	2.01778e-59	0.50368	0.21348	0.140655	0.281463	0.198518
DESI1	4.26079e-20	0.811081	0.105395	0.0669464	0.140144	0.0798759	LINC00881	3.35189e-59	0.260315	0.38482	0.305327	0.619061	0.516858
LINC00702	4.33289e-20	0.534068	0.163054	0.128044	0.240008	0.165751	FABP3	5.26837e-59	0.206284	0.48863	0.400417	0.758213	0.657197
TNNT2	4.57882e-20	0.00354628	0.951454	0.967459	2.86725	2.86019	TNNT1	5.39095e-59	0.50111	0.215165	0.143849	0.290495	0.205253
AC109466.1	5.28714e-20	1.77048	0.0619597	0.0227711	0.0923819	0.0270782	PACRG-AS3	7.96411e-59	1.46825	0.105442	0.0362816	0.133026	0.0480783
ZEB2	5.28714e-20	0.225644	0.362475	0.349397	0.574033	0.490923	SUPT3H	9.08943e-59	0.318272	0.305635	0.228208	0.42542	0.341199
DPYSL3	5.478e-20	3.00889	0.0465017	0.00692987	0.0695768	0.00864367	HIVEP3	1.09514e-58	0.239473	0.433287	0.351233	0.666832	0.564846
SHLD1	5.57711e-20	0.474266	0.176638	0.141798	0.254286	0.183043	HADHB	1.18726e-58	0.169567	0.62726	0.547588	1.09065	0.969703
MAEL	6.51187e-20	1.00765	0.0869565	0.0481383	0.117293	0.0583361	VSIR	1.5802e-58	1.82372	0.0944434	0.025593	0.117095	0.0330783
SCMH1	7.43465e-20	0.126333	0.493847	0.501579	0.853541	0.781972	CCDC129	1.89821e-58	0.933447	0.140378	0.0711579	0.185056	0.0968967
POLM	7.53572e-20	0.554596	0.155687	0.120309	0.215517	0.146734	ESRRB	1.97488e-58	0.474933	0.226641	0.154921	0.306177	0.220295
FGFR2	9.10663e-20	2.99242	0.0461611	0.00681332	0.0646543	0.00812436	GYPC	2.5144e-58	1.25922	0.112308	0.043095	0.138974	0.0580594
EVA1C	1.16074e-19	0.301731	0.285355	0.261375	0.439943	0.356916	KLF12	2.62534e-58	0.229901	0.427565	0.343397	0.634512	0.541042
SLC6A16	1.32453e-19	1.50842	0.0648128	0.0259182	0.0878746	0.0308876	IFRD1	4.38446e-58	0.34345	0.282165	0.206362	0.373579	0.294438
CACNA2D2	1.42604e-19	3.10074	0.0448409	0.00563715	0.0584207	0.00681006	SERINC5	5.2922e-58	0.683978	0.164558	0.0938977	0.211413	0.131594
TBC1D19	1.49669e-19	0.441955	0.199804	0.168341	0.292798	0.21554	ALDH1L1	8.04712e-58	1.34626	0.111874	0.0435208	0.138553	0.0544944
PRKD1	1.67361e-19	0.939805	0.0927054	0.0545701	0.135129	0.0704431	ZNF827	8.28363e-58	0.428343	0.24192	0.169314	0.323246	0.240209
EML4	1.98197e-19	0.548791	0.153175	0.117744	0.213132	0.145695	ACTN2	1.23062e-57	0.109341	0.876491	0.805306	2.13299	1.9773
FYN	2.84683e-19	0.51428	0.162458	0.127503	0.229804	0.160895	EDIL3	1.62567e-57	1.18227	0.120086	0.0517821	0.164841	0.072638
CFLAR	2.88782e-19	0.0184369	0.738108	0.777121	1.52325	1.5039	AKAP9	2.61163e-57	0.155835	0.712622	0.620193	1.29347	1.16103
TAPT1-AS1	3.07106e-19	0.519655	0.168122	0.134613	0.248426	0.173287	HIPK2	4.52076e-57	0.212737	0.481637	0.398544	0.760606	0.656329
AL354771.1	3.30635e-19	1.87396	0.0565515	0.0179605	0.0862164	0.0235219	CERS4	6.81084e-57	0.470994	0.225126	0.154367	0.299462	0.216052
USP32	4.17601e-19	0.338617	0.248222	0.220654	0.364616	0.288339	LINC01151	9.2864e-57	8.50404	0.0678047	0.000170336	0.0840478	0.000231503
LINC02208	4.21654e-19	0.234855	0.315803	0.29026	0.508871	0.432423	DIP2C	9.50845e-57	0.194983	0.520366	0.427969	0.819028	0.71549
CFH	4.91527e-19	2.04413	0.0534429	0.0149512	0.0781074	0.0189386	PWAR6	2.65984e-56	0.505355	0.210874	0.141081	0.273465	0.192653
LINC02268	6.05487e-19	1.9569	0.0553166	0.017028	0.0771296	0.0198671	UBE2D1	2.65984e-56	0.636855	0.172124	0.1025	0.216078	0.138963
COX5B	6.65212e-19	0.26882	0.314909	0.296374	0.486753	0.404004	REEP1	3.24201e-56	0.292858	0.329625	0.252864	0.455497	0.371813
NOMO1	7.4935e-19	0.922001	0.0949623	0.0578867	0.131523	0.0694146	SLC4A4	3.972e-56	0.277112	0.351548	0.275348	0.50215	0.414395
RAP1GAP	8.35651e-19	2.18073	0.0508027	0.0124928	0.0684395	0.0150953	HDAC8	4.78109e-56	0.263449	0.361763	0.283567	0.53036	0.441841
ENTPD6	9.60361e-19	0.43374	0.183069	0.149522	0.252915	0.187243	RCOR3	5.02131e-56	0.255007	0.375909	0.29647	0.531995	0.445804
SNAP25	1.10649e-18	3.15912	0.0442448	0.0060292	0.0628917	0.0070405	SCN5A	5.98843e-56	0.20224	0.487719	0.396287	0.759576	0.660228
AP3S1	1.15425e-18	0.341515	0.251842	0.2268	0.368162	0.290558	PPP3CB	7.03626e-56	0.296264	0.330504	0.254354	0.458568	0.373439
MYLK	1.20363e-18	1.91318	0.0549759	0.0169326	0.0774551	0.0205648	SLC7A2	9.30343e-56	0.503401	0.216363	0.147341	0.293501	0.207048
N4BP2L2	1.30223e-18	0.00370332	0.826853	0.860841	1.91086	1.90597	ACBD5	1.21029e-55	0.761938	0.155657	0.0875527	0.195162	0.115088
ABCD2	1.54013e-18	0.653772	0.124218	0.0882658	0.1706	0.108436	SSR3	1.36966e-55	0.977961	0.129453	0.0615765	0.158275	0.0803559
KAT2A	1.70328e-18	0.801935	0.106119	0.0697968	0.148798	0.0853474	PEX7	1.37483e-55	0.795157	0.148706	0.0804412	0.189136	0.108996
ZFP36L1	2.05061e-18	0.833375	0.101861	0.06541	0.142328	0.0798765	BRWD1	1.77429e-55	0.224825	0.433393	0.349189	0.632451	0.541188
FBXO17	2.35461e-18	2.20927	0.0499936	0.0121644	0.0671127	0.0145127	ZNF330	2.49271e-55	0.567101	0.192712	0.123834	0.243388	0.16428
MARK1	2.60895e-18	0.281347	0.286974	0.264617	0.428623	0.352682	B3GALNT1	2.62634e-55	0.377034	0.24724	0.173232	0.327065	0.251847
FAM184A	2.79664e-18	2.56655	0.0466721	0.00889016	0.0624353	0.0105396	MFSD11	3.37441e-55	0.22084	0.434516	0.350764	0.637317	0.546857
HDGFL3	3.54932e-18	0.750452	0.110676	0.0746922	0.153718	0.0913729	FBH1	5.10152e-55	0.458805	0.229671	0.160244	0.301061	0.219049
AC068599.1	3.55092e-18	1.23315	0.0738832	0.036864	0.104291	0.0443641	FAM227B	5.49182e-55	0.349837	0.278965	0.206192	0.387329	0.303927
SIMC1	3.55329e-18	0.65923	0.120726	0.0848645	0.168425	0.10665	UST	5.7882e-55	0.81378	0.144478	0.0766086	0.187529	0.106683
ESR2	3.98377e-18	0.311183	0.267002	0.243563	0.404392	0.325932	SLC35F1	6.23525e-55	0.723762	0.157946	0.0897671	0.207955	0.12592
AL513164.1	4.03375e-18	1.62749	0.0604267	0.0231314	0.0880771	0.0285061	UBE3A	7.04323e-55	0.250145	0.37825	0.299791	0.532555	0.44778
SMAD3	5.33484e-18	0.549592	0.159051	0.126327	0.234567	0.160259	MEIS1	1.20307e-54	0.209795	0.443703	0.358685	0.667457	0.577126
GABPB2	5.42949e-18	0.448306	0.17634	0.143398	0.247497	0.181392	PLS3	1.22067e-54	0.352597	0.275425	0.202828	0.376101	0.294552
FAM155B	5.4787e-18	1.47209	0.0614487	0.0241274	0.0791875	0.0285438	ESRRG	1.28515e-54	0.118401	0.832019	0.766342	1.88158	1.73333
PITX2	5.52365e-18	7.653	0.0377294	0.000180134	0.0507224	0.00025201	YWHAQ	1.29332e-54	0.439179	0.226153	0.15573	0.29217	0.215492
AC079336.4	5.72755e-18	2.03391	0.052719	0.015428	0.0793857	0.0193854	CLGN	1.91353e-54	0.447819	0.2108	0.139377	0.277598	0.203521
KCNIP2	6.02735e-18	0.362965	0.211515	0.180071	0.304214	0.236546	TFCP2	2.2474e-54	0.333735	0.288183	0.215731	0.393948	0.312589
HSPB11	6.38887e-18	0.717819	0.120555	0.0858499	0.171542	0.1043	DPH6-DT	2.30258e-54	0.414802	0.241825	0.171656	0.342953	0.257256
AC006355.2	6.59653e-18	1.22691	0.0714985	0.0345646	0.096552	0.0412499	ST6GAL1	2.61138e-54	0.293018	0.315076	0.239365	0.444587	0.362868
RELN	7.18444e-18	1.66285	0.0588937	0.0217963	0.0842384	0.0266037	RSU1	3.54985e-54	0.333395	0.279696	0.206447	0.382658	0.303704
ATM	7.37602e-18	0.275371	0.298386	0.278763	0.454365	0.375414	CLASP2	3.76928e-54	0.19163	0.522337	0.433633	0.821241	0.719092
ARL17B	8.58429e-18	0.460999	0.186433	0.15641	0.284399	0.206612	GRB14	4.25134e-54	0.641289	0.176818	0.109867	0.232007	0.148749
CNOT7	1.13385e-17	0.64784	0.134906	0.101532	0.19445	0.124105	NEK10	8.51486e-54	0.217233	0.453737	0.375378	0.709071	0.609952
PAPPA	1.15636e-17	1.34433	0.067155	0.0304427	0.094393	0.0371755	FSD1L	1.94734e-53	0.81723	0.144574	0.0781416	0.179091	0.101639
CTDSPL	1.2697e-17	0.362763	0.223353	0.195022	0.331501	0.257799	RMDN1	3.71094e-53	0.435269	0.22699	0.15722	0.294194	0.217572
ATP5F1D	1.27462e-17	0.356356	0.241281	0.216733	0.359233	0.280609	ATP2B4	5.05753e-53	0.201087	0.50053	0.419921	0.837604	0.728628
ILDR2	1.2767e-17	0.951324	0.0850828	0.0486151	0.111999	0.0579214	MFSD14C	7.85738e-53	0.274726	0.332962	0.257463	0.452113	0.373721
PID1	1.34516e-17	1.02502	0.0773325	0.0406256	0.108856	0.0534921	SCAPER	8.20737e-53	0.169245	0.631805	0.538645	1.07879	0.959381
MAGI3	1.47468e-17	0.348087	0.241451	0.215653	0.36203	0.28442	TMEM120B	9.04913e-53	0.511012	0.196961	0.128604	0.255764	0.179478
L3HYPDH	1.50832e-17	0.948486	0.087723	0.0516456	0.117525	0.0608984	MB	9.87214e-53	0.169015	0.605665	0.509049	1.04177	0.926606
ANGPTL1	1.58526e-17	0.629426	0.13827	0.10541	0.205511	0.132849	SIPA1L2	1.09954e-52	0.283115	0.330843	0.256654	0.465565	0.382608
UGGT2	1.94323e-17	0.358169	0.223566	0.195022	0.32606	0.254376	ZXDC	1.10574e-52	0.406724	0.237746	0.168505	0.30867	0.232842
COX4I1	2.3398e-17	0.22922	0.34872	0.336343	0.553111	0.471857	TNFAIP8	1.11204e-52	2.06278	0.0833068	0.0178853	0.106698	0.0255386
LINC01725	2.55271e-17	0.598873	0.133373	0.0992434	0.197512	0.13041	LARP4B	1.80592e-52	0.248659	0.361975	0.284504	0.500634	0.421371
ANKRD20A3	2.87463e-17	3.80018	0.0398586	0.00311526	0.0521085	0.0037406	FAM151A	1.82152e-52	0.891521	0.13455	0.0686028	0.173561	0.0935575
GPR135	2.88233e-17	0.647018	0.123408	0.0890076	0.168853	0.10783	CDS2	2.08867e-52	0.452864	0.223155	0.154963	0.290574	0.212291
DNAJC21	2.93771e-17	0.542653	0.141932	0.107985	0.191551	0.131501	PAG1	4.35703e-52	0.911785	0.132833	0.0673253	0.167661	0.089117
CDC42BPA	2.94365e-17	0.0935661	0.535196	0.553966	0.939044	0.880073	FUS	5.10016e-52	0.249119	0.366361	0.289699	0.503909	0.423993
MYL6	3.31491e-17	0.127859	0.477324	0.486384	0.796971	0.729378	ESYT2	6.71772e-52	0.268785	0.35301	0.279947	0.505295	0.419403
ICA1	3.63762e-17	0.159299	0.433548	0.433075	0.708515	0.634447	SNX24	1.05889e-51	0.551499	0.181862	0.114551	0.232843	0.158871
LINC00844	4.57901e-17	1.2326	0.0701358	0.0341937	0.0963847	0.0410165	STRBP	1.07234e-51	0.225891	0.401509	0.322191	0.585645	0.500765
ALCAM	5.05296e-17	1.56187	0.0597028	0.0235552	0.088289	0.0299046	CPT1A	1.11227e-51	0.452736	0.215208	0.146957	0.285016	0.208249
PKD1L3	5.54858e-17	0.996269	0.079845	0.043921	0.106068	0.0531712	RAB28	2.0525e-51	0.230904	0.39158	0.313503	0.562678	0.479459
AGAP9	6.3559e-17	0.716325	0.11008	0.0753597	0.149178	0.0907967	TAF3	2.31238e-51	0.359519	0.25329	0.182856	0.340068	0.265057
PROM1	6.40301e-17	1.4524	0.061321	0.0252718	0.0834746	0.0305027	R3HDM2	2.88618e-51	0.183926	0.525961	0.440574	0.845592	0.744379
NMNAT3	6.66211e-17	0.542916	0.14172	0.10824	0.199249	0.136761	CERS6	3.09353e-51	0.149652	0.714265	0.629179	1.32721	1.19643
PTGES2	7.99867e-17	0.483827	0.168803	0.138068	0.23867	0.170668	PPM1H	4.50835e-51	1.013	0.120171	0.0551463	0.152412	0.0755223
ARHGEF4	8.47774e-17	1.63	0.0564238	0.0204082	0.0767996	0.024813	WDR7	4.88183e-51	0.260284	0.351792	0.277775	0.495477	0.413685
AC011933.4	8.81745e-17	0.697693	0.113018	0.0786233	0.158728	0.0978652	EMP2	7.47811e-51	0.389686	0.241645	0.172636	0.323587	0.246993
MAGED1	9.97278e-17	0.197704	0.37491	0.366499	0.610764	0.532549	SPPL2A	7.7852e-51	0.224302	0.405927	0.328152	0.602035	0.515348
SDR39U1	1.10903e-16	0.576248	0.142486	0.110094	0.201221	0.13496	HSPB7	9.90581e-51	0.144218	0.726175	0.639484	1.37118	1.24074
AFF1	1.13129e-16	0.125706	0.479155	0.488026	0.819086	0.750737	SELENOS	1.5014e-50	0.758378	0.143673	0.0784397	0.178675	0.105626
UBB	1.21366e-16	0.675666	0.120428	0.0871638	0.180548	0.113031	FAM180A	2.6072e-50	2.22176	0.0796088	0.0158412	0.0980277	0.0210152
CDH10	1.23512e-16	2.74911	0.0439893	0.00806366	0.0651717	0.00969384	AC113414.1	2.76948e-50	0.432337	0.238583	0.172763	0.350934	0.260064
AC018816.1	1.2855e-16	0.927749	0.0915556	0.0570496	0.13266	0.0697364	ZNF148	2.85184e-50	0.19772	0.473499	0.389175	0.71135	0.620246
LCN12	1.29698e-16	1.60269	0.0591066	0.0235234	0.0834192	0.0274668	RBM28	3.1081e-50	0.340904	0.278191	0.210024	0.371077	0.292982
CNGA1	1.3706e-16	2.22851	0.047907	0.0120796	0.070171	0.014973	CRK	3.37932e-50	0.531125	0.193284	0.127709	0.24913	0.172402
SCN1B	1.39975e-16	1.58639	0.0583827	0.0227287	0.0816891	0.0272027	MAP3K2	3.58596e-50	0.303226	0.291309	0.220032	0.391658	0.317414
MYCBP2	1.74377e-16	0.263301	0.295235	0.276104	0.444356	0.370229	SOBP	4.10005e-50	0.359673	0.261258	0.192906	0.358187	0.279151
WASHC2C	1.9941e-16	0.965986	0.0828259	0.047884	0.111465	0.0570622	MIR181A2HG	5.21071e-50	0.467407	0.201242	0.133629	0.262507	0.189861
SLC25A21	2.06912e-16	0.762589	0.0994762	0.0648272	0.141653	0.0834956	BICRAL	1.21703e-49	0.311485	0.285354	0.214879	0.387022	0.311867
AL161431.1	2.41062e-16	6.84628	0.0360686	0.000349673	0.0520195	0.000452095	CSGALNACT1	1.65658e-49	0.178852	0.539577	0.457395	0.879983	0.777382
AL136317.2	2.45149e-16	2.02494	0.0491845	0.0136054	0.0669146	0.0164419	AC091948.1	3.9991e-49	0.532585	0.190656	0.125793	0.25764	0.178111
RAI14	3.0371e-16	1.57772	0.0573181	0.021987	0.0789477	0.0264482	NDFIP1	4.74882e-49	0.22374	0.385774	0.308777	0.542718	0.464752
FASN	3.09781e-16	2.41902	0.0444577	0.00890076	0.058154	0.0108738	MLH1	4.76282e-49	0.555387	0.183483	0.118852	0.232523	0.158226
TRANK1	3.10522e-16	0.795535	0.0987523	0.0644775	0.137946	0.079475	HEXB	6.52178e-49	0.892285	0.128086	0.0643444	0.160799	0.0866322
COL4A6	3.15574e-16	0.435435	0.18375	0.154386	0.274805	0.20321	FRY-AS1	9.27725e-49	0.797108	0.136012	0.0720521	0.171294	0.0985799
CYTOR	3.5481e-16	0.643235	0.10778	0.0732087	0.149238	0.0955534	UHRF1BP1	9.63631e-49	0.382046	0.250207	0.184474	0.331366	0.254273
TM4SF1-AS1	3.69393e-16	1.01078	0.0849551	0.0508615	0.126777	0.0629166	KCNQ1	1.07281e-48	0.233345	0.367474	0.292509	0.520448	0.442723
RASL12	3.91463e-16	1.32215	0.0632798	0.0281433	0.0840634	0.0336203	MAGI1-AS1	1.14265e-48	0.609086	0.174614	0.111059	0.22531	0.147716
USP31	3.94134e-16	0.258235	0.309245	0.294636	0.482446	0.403378	GPBP1L1	1.15303e-48	0.252396	0.340623	0.266448	0.463951	0.389488
DIRC2	4.15857e-16	0.392387	0.201933	0.17384	0.296965	0.226248	EHMT1	1.23644e-48	0.262109	0.340846	0.26994	0.470725	0.392522
AC104126.1	4.20125e-16	1.06817	0.0821019	0.0480641	0.120489	0.0574641	NSD1	1.3417e-48	0.211986	0.422108	0.343483	0.615234	0.53116
NPEPPS	4.80477e-16	0.215066	0.345186	0.333757	0.531462	0.457857	ECI1	2.01857e-48	0.625674	0.167514	0.103905	0.213693	0.138498
CLINT1	4.93477e-16	0.459542	0.166802	0.135927	0.231997	0.168712	PLXNA4	2.09601e-48	0.301663	0.288257	0.218584	0.404745	0.328378
PDE3B	4.98943e-16	0.25032	0.297918	0.27711	0.46032	0.386995	HMGN3	2.57569e-48	0.153464	0.64718	0.560661	1.09121	0.981094
HMCN1	5.53369e-16	2.35109	0.0450965	0.0098756	0.0631663	0.0123805	AL121761.1	2.72952e-48	0.475547	0.198572	0.132734	0.259171	0.186394
ADAM11	6.02575e-16	1.3425	0.0618745	0.0268824	0.0832139	0.0328143	ZHX3	6.61954e-48	0.499558	0.191091	0.126389	0.248222	0.175574
CAAP1	6.29317e-16	0.388699	0.199676	0.171085	0.2867	0.218986	GAS8	7.89674e-48	1.03487	0.117924	0.0555721	0.147651	0.0720623
ELMOD1	7.80275e-16	2.4387	0.0445429	0.00951533	0.0607241	0.0112006	MCRIP2	9.27925e-48	0.488348	0.188781	0.123408	0.238746	0.170189
SACS	8.22217e-16	0.534697	0.149342	0.118348	0.210524	0.145325	ARHGEF12	1.11518e-47	0.18435	0.496387	0.41298	0.765749	0.673898
NDUFS2	8.46858e-16	0.295457	0.267215	0.247017	0.392179	0.319553	JUN	1.8364e-47	0.387518	0.21667	0.149683	0.291263	0.222653
HNRNPH1	8.50892e-16	0.248821	0.31031	0.292549	0.489432	0.411897	CLCN3	1.88978e-47	0.22482	0.371056	0.294979	0.522208	0.446855
SLC36A4	8.56462e-16	0.476791	0.157774	0.126242	0.217814	0.156516	FBXL17	5.79891e-47	0.146705	0.709517	0.620151	1.30501	1.17883
COPA	8.59432e-16	0.312673	0.247669	0.224235	0.358472	0.288623	TMEM120A	6.18848e-47	0.761388	0.138258	0.0754588	0.171481	0.101162
KHDRBS3	9.80302e-16	0.838312	0.0947494	0.0611291	0.131769	0.0736981	PCGF5	7.21972e-47	0.217178	0.384068	0.307201	0.542481	0.466669
AMPH	1.0908e-15	2.14201	0.0470127	0.0121856	0.0655801	0.0148581	ZNF385D	1.06511e-46	0.846846	0.147424	0.0871269	0.220542	0.122621
AL449266.1	1.14173e-15	1.04927	0.0756718	0.0413673	0.102146	0.0493582	SOCS6	1.16835e-46	0.662498	0.156431	0.0938977	0.196544	0.124173
LRRC9	1.17542e-15	0.845911	0.0935996	0.0600695	0.131403	0.0731074	AKAP1	1.29181e-46	0.382372	0.245216	0.181152	0.326407	0.250412
LRRC4C	1.24609e-15	0.892797	0.0888728	0.0551635	0.124409	0.0670032	LPIN3	1.60889e-46	0.699336	0.146884	0.0841886	0.1848	0.11381
IL1R1	1.33574e-15	1.49513	0.0577013	0.0231102	0.0774565	0.0274776	TECR	1.67211e-46	0.678798	0.146269	0.0832091	0.185423	0.115831
SLC11A2	1.37179e-15	0.628137	0.119363	0.0865599	0.162067	0.104859	ATP11B	2.27627e-46	0.267334	0.314345	0.244177	0.429041	0.356472
NAT9	1.56877e-15	0.478714	0.175574	0.14789	0.254061	0.182319	ADD1	2.87516e-46	0.444879	0.208352	0.144275	0.26829	0.197098
CST3	1.71397e-15	0.398018	0.191372	0.162778	0.300688	0.228192	NAIP	4.28358e-46	0.364464	0.240617	0.175148	0.32114	0.249448
ADNP	2.16048e-15	0.268506	0.288762	0.270159	0.43556	0.361591	PIAS1	5.36176e-46	0.18778	0.473817	0.394839	0.712656	0.625679
CMIP	2.18325e-15	0.886605	0.085679	0.0519105	0.117515	0.0635622	SLC16A10	5.72015e-46	0.512428	0.185941	0.122684	0.252958	0.177334
LINC01252	2.2992e-15	1.81643	0.0510156	0.0166359	0.0694781	0.0197264	ATF7IP	6.94618e-46	0.248736	0.337222	0.265341	0.469311	0.394988
EFR3B	2.74071e-15	0.792798	0.10003	0.0672961	0.142353	0.0821693	CPEB3	7.53928e-46	0.169592	0.519688	0.431163	0.816031	0.72553
LPAR3	2.8272e-15	0.768774	0.0984542	0.0653358	0.135507	0.0795312	FAF1	7.66635e-46	0.154375	0.663509	0.57054	1.14894	1.03234
BCOR	3.14226e-15	0.49541	0.165865	0.137432	0.243985	0.173074	ZNF552	8.33245e-46	0.418392	0.209337	0.144445	0.266923	0.199728
FAM78B	3.23234e-15	0.673229	0.112251	0.079524	0.157974	0.0990658	PGR	1.07296e-45	0.396514	0.206858	0.140783	0.275205	0.209071
AC092683.1	3.26552e-15	1.13352	0.0672827	0.0332083	0.0882412	0.0402206	NEK11	1.18382e-45	0.487162	0.190646	0.127198	0.252229	0.179948
DUSP22	3.28017e-15	0.636312	0.126091	0.0948884	0.181652	0.116867	UNC13B	1.20766e-45	0.282533	0.302308	0.234127	0.412482	0.339121
FBXO44	3.43061e-15	0.83925	0.0949197	0.0621887	0.13393	0.0748582	TNS2	1.24309e-45	0.558232	0.177877	0.115616	0.230086	0.156259
ZNF821	3.67035e-15	0.842744	0.0884895	0.0550681	0.120023	0.0669227	COL21A1	1.3342e-45	0.352226	0.240278	0.174424	0.32193	0.252192
TACC2	4.22034e-15	-0.00169179	0.759997	0.816157	1.69708	1.69907	WDR37	1.39351e-45	0.237368	0.359665	0.28774	0.504502	0.427964
STX3	4.24908e-15	0.75475	0.0966231	0.0634709	0.128909	0.0763979	FOXK1	1.68559e-45	0.429712	0.213035	0.149342	0.279977	0.207858
RFX2	4.27225e-15	0.475275	0.174424	0.146968	0.264352	0.190156	RREB1	2.88851e-45	0.25763	0.310711	0.240089	0.427301	0.357423
AL157911.1	4.49553e-15	0.693963	0.110207	0.0779452	0.160975	0.0995068	METAP1	2.94476e-45	0.616891	0.159482	0.0975174	0.19877	0.129613
APBB1	4.50672e-15	0.448619	0.175403	0.147096	0.253066	0.185432	ATXN1	4.22942e-45	0.15243	0.64895	0.558915	1.11666	1.0047
CNTLN	4.71062e-15	0.758884	0.0968786	0.0638841	0.137714	0.0813826	CXorf38	4.39812e-45	0.582402	0.158592	0.0957714	0.201477	0.134557
RNF149	4.74595e-15	0.315606	0.244943	0.222646	0.355987	0.286039	PCOLCE2	4.48921e-45	0.655112	0.150465	0.0885747	0.196672	0.124892
FERMT2	5.1415e-15	0.283768	0.308606	0.299182	0.494395	0.406115	FLNC	4.71477e-45	0.373721	0.204368	0.139505	0.285597	0.220422
MTCP1	5.16619e-15	0.777461	0.106503	0.0748193	0.156627	0.0913751	HNRNPC	5.69421e-45	0.212681	0.387776	0.312992	0.551865	0.476222
JCAD	5.20422e-15	2.00659	0.046885	0.0128213	0.0625961	0.0155777	RNF168	6.61786e-45	0.408417	0.21311	0.149044	0.27702	0.208721
MCF2L2	5.85123e-15	1.04953	0.0757569	0.0425117	0.107944	0.0521507	ASB11	7.37909e-45	0.2517	0.281264	0.209343	0.381061	0.320055
AC058791.1	5.85123e-15	0.503182	0.149512	0.119122	0.213245	0.150454	THSD4-AS1	1.09471e-44	0.359023	0.235308	0.169868	0.318031	0.247966
DHODH	6.1867e-15	0.969	0.0798024	0.046517	0.108275	0.0553134	PLEKHM2	1.10853e-44	0.354269	0.254519	0.190947	0.340244	0.266162
SGCZ	6.52198e-15	0.923653	0.0798876	0.0464217	0.105797	0.0557735	COX10	1.20847e-44	0.407452	0.222561	0.159179	0.287887	0.217054
CA3	6.67383e-15	0.724846	0.101265	0.0685358	0.14376	0.0869833	PCMTD1	1.45809e-44	0.207827	0.395215	0.319763	0.562063	0.486656
CPE	7.05935e-15	1.14657	0.066644	0.0329858	0.0928543	0.0419421	ZNF814	1.69737e-44	0.292569	0.275372	0.208151	0.366619	0.299325
PDLIM7	7.35975e-15	0.591693	0.127667	0.0963083	0.18322	0.121578	MOSMO	1.7246e-44	0.512326	0.183716	0.121918	0.240625	0.168701
TRIM45	8.29242e-15	1.07347	0.0723928	0.0390998	0.0980728	0.0466015	TFDP2	1.78703e-44	0.209767	0.404094	0.330665	0.596897	0.516124
SYNPR-AS1	8.88808e-15	3.4689	0.0374313	0.0035603	0.0479344	0.00432916	ICE2	2.43887e-44	0.494772	0.186513	0.12426	0.238446	0.169219
RNF144B	9.57959e-15	1.16986	0.0667717	0.0333778	0.0918157	0.0408088	LGALS3	2.51626e-44	0.906649	0.120658	0.0601712	0.152509	0.0813514
GRIN2A	1.05385e-14	0.637651	0.114594	0.0826181	0.161092	0.103543	ANTXR2	2.66741e-44	0.567671	0.16513	0.103224	0.213826	0.14427
SLC16A12	1.10729e-14	0.896089	0.0797598	0.046517	0.105649	0.0567699	EML1	2.84132e-44	0.711968	0.141766	0.0807818	0.182144	0.111196
SMAD7	1.11472e-14	1.33244	0.060597	0.0271579	0.0813777	0.0323149	DENND5B	3.05215e-44	0.159563	0.56416	0.480518	0.916475	0.820518
LDB2	1.16854e-14	1.20924	0.0654516	0.0321805	0.0950825	0.041123	PRSS42	3.53924e-44	3.65178	0.0650179	0.00549334	0.0782971	0.00622946
MED22	1.3644e-14	1.36828	0.061108	0.0279208	0.0848283	0.0328583	MDFIC	3.70897e-44	0.800784	0.129061	0.0684325	0.164702	0.0945456
AC005837.3	1.43357e-14	2.59734	0.0422007	0.00869943	0.0621559	0.0102708	TRIM63	3.93706e-44	0.227012	0.357365	0.286079	0.507788	0.433856
KIAA1109	1.57178e-14	0.337866	0.224162	0.200087	0.326354	0.258215	PCID2	4.40584e-44	0.434541	0.202556	0.139505	0.25604	0.189452
TSPYL2	1.65132e-14	0.48157	0.149299	0.118899	0.208391	0.149249	TRIM2	5.28512e-44	0.381153	0.228135	0.164417	0.306043	0.234987
PTPRO	1.7597e-14	1.0384	0.0764383	0.0438786	0.110615	0.0538549	NMRAL1	6.27434e-44	0.801419	0.131509	0.0712004	0.164896	0.0946149
DTX3	1.7597e-14	1.05508	0.0721799	0.0392481	0.0976015	0.0469727	NFIX	7.49107e-44	0.654212	0.153104	0.0926202	0.194799	0.12378
TSHZ2	2.22927e-14	1.04599	0.0716263	0.0387713	0.0997405	0.0483056	IDH2-DT	9.44603e-44	1.7468	0.0827558	0.0232934	0.101987	0.0303883
F13A1	2.24439e-14	0.937268	0.0778861	0.0451607	0.110342	0.0576231	KIF13B	9.54099e-44	0.460252	0.193411	0.131031	0.248831	0.180866
CTSB	2.79318e-14	0.496716	0.145893	0.11589	0.203302	0.144084	HECW2	1.10445e-43	0.191781	0.474824	0.412043	0.776742	0.680058
DMXL2	3.07727e-14	0.803054	0.096325	0.0647636	0.138833	0.0795699	NFIA	1.11098e-43	0.126215	0.771611	0.692969	1.52943	1.4013
CNKSR3	3.12261e-14	0.287911	0.289529	0.275425	0.461884	0.378325	PTPN4	1.20192e-43	0.207659	0.390817	0.316825	0.558497	0.483624
NUP98	3.13525e-14	0.273988	0.273134	0.254731	0.402415	0.332809	USP34	1.60618e-43	0.155596	0.621622	0.532683	1.02783	0.922741
PXN	3.24306e-14	0.476446	0.146659	0.11642	0.200871	0.144376	AC027117.2	1.65112e-43	0.587724	0.161241	0.100115	0.207748	0.138234
TRIP6	3.36453e-14	1.57373	0.0531874	0.0202386	0.0719795	0.0241807	AGPS	2.27471e-43	0.552198	0.16406	0.102627	0.203497	0.138781
LINC01572	3.4486e-14	1.08813	0.0716263	0.0391527	0.104463	0.0491361	ARFGEF2	3.22308e-43	0.187431	0.443554	0.366095	0.651215	0.571877
AC008591.1	3.65581e-14	2.15412	0.0449261	0.0119418	0.0641676	0.0144165	HDAC7	3.30339e-43	0.429973	0.202588	0.140698	0.262554	0.194888
SBF2	3.74919e-14	0.0330621	0.647192	0.685687	1.2404	1.2123	LIMD1	3.35483e-43	0.51392	0.180728	0.119661	0.230248	0.161247
MCTP1	4.22104e-14	0.905399	0.0824852	0.0503952	0.114795	0.0612873	AC013394.1	3.97352e-43	0.267772	0.302997	0.235873	0.419941	0.348803
MARCH1	4.4045e-14	0.793716	0.0920666	0.0601861	0.127722	0.0736772	PARD6B	4.79044e-43	0.867492	0.121686	0.0619597	0.149887	0.0821532
UGT2B7	4.5262e-14	1.15477	0.0697526	0.0374891	0.10343	0.0464541	AC007114.2	4.85981e-43	0.354409	0.243722	0.180556	0.335753	0.262623
C7	4.61611e-14	0.736152	0.0913427	0.0589781	0.131118	0.0787149	ATG10	6.13796e-43	0.315771	0.256903	0.191969	0.34402	0.276394
STIM2	4.73505e-14	0.669388	0.111485	0.0805836	0.156128	0.0981689	PAFAH1B1	8.31147e-43	0.175697	0.488281	0.406549	0.733338	0.649257
ATP5IF1	4.88733e-14	0.249691	0.319295	0.312491	0.509406	0.428449	ZMIZ1	1.09263e-42	0.281979	0.296162	0.230678	0.407283	0.334974
AGO3	4.91182e-14	0.202724	0.340927	0.330112	0.5247	0.455915	FILIP1	1.14743e-42	0.092342	0.896868	0.828046	2.21971	2.08208
RPL27A	5.29103e-14	0.51469	0.149811	0.121389	0.22049	0.15433	FYCO1	1.20345e-42	0.485353	0.18912	0.128561	0.242613	0.173304
AC113133.1	5.3854e-14	1.17605	0.066431	0.0341302	0.092141	0.040778	AC117383.1	1.23882e-42	1.01219	0.108504	0.0491845	0.135483	0.0671715
MFSD6	5.8397e-14	1.03953	0.0708598	0.0384852	0.0956148	0.0465154	PDSS2	1.54648e-42	0.234642	0.329646	0.260188	0.460869	0.391692
SNHG9	5.89915e-14	0.744996	0.100456	0.0691504	0.14122	0.0842616	NHLRC2	1.90887e-42	0.180098	0.465827	0.390155	0.702743	0.620269
SPTLC3	5.94256e-14	0.947581	0.0771196	0.0449594	0.108783	0.0564043	FADS3	2.19952e-42	0.35057	0.245936	0.183494	0.324334	0.254367
PLCH1	6.03688e-14	1.00147	0.0758847	0.0438468	0.10698	0.0534355	BRAF	2.31153e-42	0.160917	0.541706	0.458885	0.852941	0.762922
AC036108.1	6.93108e-14	0.82975	0.0883618	0.0566787	0.122111	0.068703	METTL15	2.66013e-42	0.222812	0.340062	0.269046	0.47079	0.403416
PWRN1	7.55615e-14	2.19223	0.0437763	0.0111683	0.0609057	0.013327	LAPTM4A	3.90462e-42	0.486774	0.171287	0.109611	0.225079	0.160621
SPON1	8.2376e-14	1.02259	0.0728186	0.0407422	0.101293	0.0498598	TOB1	5.12621e-42	0.733713	0.136489	0.0772048	0.169721	0.102063
KCNN3	8.45391e-14	2.24939	0.0432228	0.0106597	0.0608759	0.012803	AC010168.1	6.73372e-42	0.420994	0.203117	0.141634	0.269749	0.201479
TMEM43	8.59206e-14	0.865553	0.0852532	0.0536483	0.11555	0.0634181	CFLAR-AS1	7.28782e-42	0.195008	0.406129	0.331474	0.595565	0.520267
B3GAT2	9.21952e-14	0.474501	0.174083	0.149384	0.267441	0.192482	LIMS1	8.82151e-42	0.191915	0.420264	0.346506	0.613777	0.537327
AC025159.1	9.30427e-14	0.531937	0.140612	0.111652	0.198443	0.137248	MARK2	9.7426e-42	0.339467	0.239536	0.176468	0.314714	0.24873
COL16A1	9.60901e-14	0.978086	0.0748627	0.0429038	0.10294	0.0522577	TENT2	1.10657e-41	0.178451	0.461917	0.383852	0.689482	0.609259
ARSJ	1.26031e-13	3.1379	0.0368352	0.00437621	0.0486996	0.00553254	ACSS3	1.16853e-41	0.158826	0.558734	0.482903	0.923149	0.826915
SULT1A1	1.26944e-13	0.690546	0.101009	0.0699027	0.138256	0.0856663	ZNF714	1.56134e-41	0.633794	0.14931	0.0901503	0.18751	0.120846
MYO5B	1.2899e-13	2.08101	0.0442874	0.0119418	0.0605908	0.0143205	ACTR3B	1.74304e-41	0.49639	0.17863	0.118596	0.226358	0.160461
LRIG1	1.29143e-13	0.280725	0.257378	0.237491	0.389199	0.32038	TDRD3	1.99517e-41	0.170939	0.481213	0.403909	0.72575	0.644661
ELMO1-AS1	1.35854e-13	3.26455	0.0367074	0.00431263	0.0520409	0.00541524	CAVIN4	2.78945e-41	0.384015	0.217963	0.156581	0.285614	0.218867
FRG1-DT	1.43518e-13	0.682026	0.104544	0.0738021	0.146389	0.0912426	SLC7A6OS	3.48488e-41	0.238628	0.339882	0.273474	0.473639	0.401432
AC017002.5	1.83531e-13	0.729648	0.0899374	0.0584271	0.124603	0.0751416	MBOAT2	4.36844e-41	1.38552	0.0922076	0.034706	0.118659	0.0454168
FBLN1	1.85178e-13	1.33619	0.0573606	0.0253883	0.0809984	0.0320806	CYB5R1	5.08214e-41	0.612421	0.152235	0.0931312	0.188043	0.122999
ANKRD36	1.96904e-13	0.446485	0.161564	0.133829	0.230768	0.169345	MMS19	5.26709e-41	0.434206	0.198148	0.137844	0.253737	0.187791

## Sheet: LA_vs_RA
LA_names	LA_pvals_adj	LA_logfoldchanges	LA_pc_cells_in	LA_pc_cells_out	LA_expr_in	LA_expr_out	RA_names	RA_pvals_adj	RA_logfoldchanges	RA_pc_cells_in	RA_pc_cells_out	RA_expr_in	RA_expr_out
LINC02147	0	0.808234	0.710466	0.469062	1.73193	0.989072	HAMP	0	5.17995	0.580875	0.0255213	1.43539	0.0395958
AC109779.1	0	1.87151	0.437517	0.144874	0.841113	0.229865	ZNF385B	0	0.900961	0.851911	0.588952	2.15549	1.15433
MYL7	4.27184e-275	0.202626	0.977119	0.942716	3.69263	3.20877	FHL2	0	1.24673	0.644013	0.338749	1.42331	0.599786
KCNMB2-AS1	4.52667e-269	0.593893	0.732805	0.561818	1.73413	1.14895	NTM	0	1.40397	0.592469	0.269361	1.17755	0.444982
PLCB1	9.45039e-267	0.897138	0.583604	0.356675	1.13981	0.612025	ASTN2	0	0.884674	0.672598	0.42655	1.50613	0.815734
TSC22D1	2.95477e-175	0.974172	0.465678	0.276317	0.832755	0.423899	LINC01170	0	1.20041	0.559982	0.284728	1.1925	0.518918
KCNMB2	1.2728e-165	2.09075	0.287842	0.0773734	0.48735	0.11441	SLIT3	0	0.829442	0.667088	0.432643	1.40141	0.788637
HTR4	5.05144e-154	1.11027	0.397915	0.204684	0.68033	0.315133	LINGO1	0	0.4898	0.81598	0.688194	2.08471	1.48457
PANCR	8.31839e-134	5.55113	0.198687	0.00528068	0.296139	0.00631595	PLCL1	7.89831e-266	0.615555	0.696361	0.521392	1.47725	0.964167
LINC02208	1.21627e-123	1.01986	0.379096	0.208472	0.626697	0.309064	RGS6	1.94908e-230	0.504403	0.735048	0.589291	1.67905	1.18364
TPD52L1	3.58075e-120	1.37691	0.306187	0.129721	0.483109	0.186017	ALDH1A2	3.87847e-225	1.15028	0.460452	0.225968	0.879755	0.396364
ROBO2	7.88325e-120	1.32914	0.339764	0.182183	0.719935	0.286539	LINC01880	2.37394e-218	1.55374	0.383768	0.151774	0.653476	0.222591
TTN-AS1	3.14528e-117	0.365851	0.753859	0.660429	2.15417	1.67166	CACNB2	2.0992e-217	0.199466	0.938583	0.896629	2.94388	2.56375
MALAT1	3.94276e-117	0.0390481	1	1	7.58578	7.38321	RASGEF1B	9.26893e-209	0.567209	0.684652	0.540482	1.4406	0.972287
DMD	2.41302e-111	0.0922971	0.930341	0.934221	3.51182	3.29419	ADAMTSL3	7.31475e-199	0.806001	0.541614	0.356688	1.03275	0.590701
APBB2	2.40749e-98	0.841579	0.389521	0.239927	0.644694	0.359761	PRICKLE1	9.39701e-177	1.20258	0.400758	0.190766	0.722399	0.313881
SFRP1	3.12236e-93	1.77128	0.23355	0.0739295	0.364243	0.106705	NPPA	1.14665e-174	0.345918	0.953966	0.804089	3.79734	2.98778
CD36	1.46209e-86	0.216594	0.825616	0.766043	2.03247	1.74913	SLC26A3	1.23969e-171	0.727925	0.558145	0.390807	1.04124	0.628667
PPP1R42	3.51377e-85	0.763287	0.392025	0.250029	0.721349	0.424984	PLEKHB2	9.66246e-158	2.3602	0.268741	0.0639724	0.435849	0.0848876
EPHA5	2.62395e-83	1.1684	0.275047	0.12203	0.428029	0.190436	NEAT1	1.284e-155	0.0969818	0.972449	0.97414	3.60407	3.36976
OBSCN	3.06068e-82	0.350902	0.656648	0.535645	1.32424	1.03833	LRP4	7.44137e-143	0.458813	0.673401	0.53818	1.31844	0.959277
PIK3R1	1.54526e-74	0.650148	0.417208	0.292389	0.722215	0.460206	TENM2	4.39442e-142	0.606689	0.564	0.39893	1.05329	0.6917
AKR1B1	2.05999e-74	1.52273	0.228811	0.0880496	0.35862	0.124809	PRELID2	1.17854e-134	0.445012	0.670532	0.555307	1.55264	1.14054
GPHN	1.93636e-70	0.34452	0.630991	0.530823	1.21163	0.954247	BRINP3	1.2862e-124	1.21868	0.337963	0.160032	0.58025	0.249318
INPP4B	2.77714e-67	0.52949	0.458367	0.336127	0.831203	0.575857	REC114	2.7224e-114	1.75825	0.260131	0.084078	0.411716	0.121706
LRP1B	8.37666e-67	0.859857	0.330693	0.207324	0.643559	0.354606	IGFBP7	3.54919e-113	0.999129	0.367466	0.200514	0.608165	0.304266
MLIP-AS1	1.193e-66	0.691264	0.392364	0.280565	0.727595	0.450607	RBPMS	1.43991e-107	0.267609	0.758811	0.704305	1.73837	1.44406
EXOG	1.18919e-60	0.620682	0.393989	0.28596	0.651312	0.42359	PLEKHA7	4.27495e-104	0.686477	0.461256	0.309098	0.797273	0.495401
ARHGAP24	1.26176e-60	0.198179	0.786217	0.725519	1.85741	1.61902	CPNE5	1.5919e-101	0.370005	0.667662	0.564108	1.34384	1.03984
NAV3	8.72249e-60	0.513128	0.442323	0.326139	0.784497	0.549699	LINC01411	1.78851e-99	2.37519	0.208702	0.0423098	0.452886	0.0872944
TCAP	3.75093e-58	0.269046	0.691511	0.597176	1.37645	1.14227	TBX5	3.857e-92	0.290226	0.716221	0.64866	1.52821	1.24973
PPM1K	2.64079e-56	0.48407	0.45417	0.350591	0.776362	0.555067	LDLRAD4	6.03614e-92	0.464195	0.570658	0.458909	1.08693	0.787887
XIST	6.71059e-54	0.55816	0.378012	0.250488	0.843725	0.57303	ZNF536	1.76527e-85	1.61889	0.232809	0.079407	0.355588	0.115775
DDX5	3.466e-53	0.267133	0.653872	0.580645	1.34333	1.11627	ROR1	1.09469e-82	0.450651	0.563655	0.462226	1.20834	0.884154
AC018742.1	6.3642e-53	1.70479	0.190225	0.0726667	0.365967	0.112266	ARID5B	1.92228e-82	0.73992	0.408564	0.285202	0.741772	0.444154
CALD1	1.5038e-52	0.164709	0.871446	0.796923	2.559	2.2829	GRXCR2	1.58994e-81	0.707648	0.403513	0.26909	0.766971	0.46963
RCAN2	1.56685e-51	0.256142	0.676347	0.595684	1.36835	1.14575	MID1	8.18121e-80	0.983545	0.311445	0.166937	0.529257	0.267664
CCSER1	1.65027e-50	0.170548	0.798809	0.75043	1.85869	1.65145	DISC1	4.56318e-78	0.592378	0.458271	0.340577	0.835897	0.554407
AC093879.1	6.8967e-47	0.476891	0.427159	0.327632	0.747228	0.536902	DAB1	6.71866e-77	0.729449	0.392263	0.264555	0.687083	0.414403
ZNF106	2.3968e-46	0.428879	0.455795	0.361153	0.768568	0.570922	NR4A3	8.45806e-77	1.47738	0.250373	0.111901	0.504298	0.181114
RYR2	9.19276e-46	0.0267498	0.982535	0.987602	4.63738	4.5522	SLN	2.02176e-76	1.26302	0.261738	0.120498	0.436588	0.181914
TRDN-AS1	9.31287e-46	0.257717	0.649337	0.579038	1.30779	1.09384	POTEJ	3.27998e-76	6.92767	0.147744	0.00142161	0.227091	0.00186536
PLCB4	1.3664e-44	0.288384	0.601543	0.516473	1.11615	0.913926	MAPK4	5.53865e-76	0.657183	0.412467	0.282629	0.736385	0.466953
SORBS1	1.45875e-43	0.103332	0.910303	0.870738	2.6245	2.44309	SLMAP	5.31416e-75	0.258783	0.725979	0.681357	1.71783	1.43575
SLC25A4	7.20144e-43	0.206857	0.7259	0.655952	1.48665	1.28807	CAMK1D	4.44147e-73	0.297477	0.689014	0.603981	1.44662	1.17707
SLC1A3	8.33166e-41	0.392356	0.466152	0.37952	0.818136	0.623325	CDH13	7.68254e-72	0.205756	0.798416	0.738627	1.96177	1.70102
CTNND2	4.34248e-40	0.502579	0.371514	0.273218	0.617671	0.43598	PXDNL	8.29935e-72	0.156951	0.898519	0.847008	2.54568	2.28327
SGCG	1.23986e-39	0.254819	0.625508	0.550339	1.20436	1.00937	YAP1	4.94481e-70	0.673799	0.389508	0.26293	0.633425	0.397065
LINC00842	4.86881e-37	2.46568	0.128892	0.0278958	0.191171	0.0346082	LINC02137	1.21873e-69	0.590743	0.427965	0.302667	0.748807	0.497209
PPM1L	1.24652e-35	0.396176	0.435418	0.351969	0.744174	0.565475	JUNB	5.60738e-68	1.40136	0.240156	0.109328	0.429357	0.162542
AFF3	5.95593e-35	0.308007	0.52085	0.440937	0.928996	0.750404	TRIM55	7.73404e-68	0.40875	0.576972	0.508056	1.18557	0.893066
EPHA5-AS1	9.31506e-35	3.09554	0.111698	0.0126277	0.154796	0.0181096	TNNT2	4.94437e-67	0.0944037	0.962346	0.945031	2.98623	2.79708
OSBPL1A	2.23621e-34	0.386294	0.436501	0.352428	0.733987	0.56157	L3MBTL4	9.65624e-67	0.29258	0.659511	0.577715	1.31628	1.07467
FBN2	2.87927e-34	0.910956	0.2259	0.13305	0.357693	0.190233	TRDN	7.77703e-66	0.0981722	0.941913	0.921202	2.81364	2.62856
FKBP5	4.40697e-33	0.36673	0.457487	0.383653	0.842668	0.653522	MIR133A1HG	1.33638e-65	0.468759	0.520262	0.423572	1.02825	0.743001
NFXL1	1.13693e-32	0.662311	0.287571	0.199403	0.498771	0.315156	BMP10	2.07605e-64	4.41126	0.142119	0.00785269	0.205701	0.00966747
TNFRSF19	1.54557e-32	0.568521	0.312145	0.223625	0.503417	0.339459	CYR61	1.73649e-63	1.71924	0.205028	0.0762253	0.360795	0.109577
ERAP1	2.41391e-32	0.499348	0.344842	0.257146	0.560813	0.396734	COL19A1	4.0203e-63	0.516415	0.451154	0.338817	0.761999	0.532719
DGKG	2.40817e-31	0.375949	0.419374	0.332683	0.714883	0.550889	VMP1	1.27152e-62	0.429508	0.518884	0.42804	0.957052	0.710624
MLIP	4.64387e-31	0.0672636	0.912266	0.907473	2.72489	2.60077	AC011287.1	3.61488e-61	0.498151	0.461026	0.346331	0.912445	0.646023
AC018464.1	5.09963e-31	0.241421	0.585703	0.498221	1.12385	0.950677	OTOGL	6.83612e-61	0.474085	0.476639	0.369551	0.872336	0.628015
FN3K	5.61707e-31	0.642414	0.274438	0.187235	0.40642	0.260369	NTN1	6.91604e-60	0.251911	0.698657	0.627335	1.50316	1.26233
ITLN1	6.8497e-31	2.45612	0.11576	0.0228447	0.201932	0.0367993	ADAMTS9-AS2	7.31875e-60	0.414789	0.519688	0.422488	0.97272	0.729666
CADPS2	1.30649e-30	0.693212	0.256499	0.168178	0.406776	0.251581	ROR2	9.65315e-59	0.53421	0.429342	0.319523	0.757153	0.522842
CAST	3.88197e-30	0.220016	0.62016	0.548043	1.1575	0.99378	ADAM19	1.82088e-57	0.51257	0.443807	0.339629	0.807173	0.565806
FAM189A1	3.89025e-30	1.21189	0.171135	0.0813913	0.263466	0.113739	DUSP27	2.03132e-57	0.673219	0.402135	0.309843	0.809725	0.507784
MRPS25	1.3047e-29	0.434328	0.367113	0.286879	0.562611	0.416354	ANGPT1	9.71372e-57	2.25998	0.162783	0.0374357	0.272456	0.0568822
GRIP2	1.02126e-28	0.484129	0.323517	0.236253	0.521046	0.37251	NRAP	4.93274e-56	0.441669	0.539892	0.470485	1.14086	0.839996
SLC27A6	2.15896e-28	0.454004	0.34342	0.261279	0.5429	0.396324	MYH6	7.5212e-54	0.0999964	0.933188	0.926212	2.9723	2.77326
SCN5A	2.61748e-28	0.350426	0.425129	0.347377	0.717634	0.562878	HSPB1	8.68991e-54	0.563559	0.428424	0.335567	0.877726	0.593896
LDHB	2.77047e-28	0.461564	0.332656	0.248192	0.51151	0.371458	AC011369.1	1.24032e-53	0.945497	0.266445	0.148389	0.422259	0.219258
ECT2L	4.23711e-28	1.26379	0.165042	0.079325	0.256722	0.106912	ANKRD1	3.12785e-53	0.0682178	0.858225	0.900284	3.23558	3.08614
SYDE2	5.60468e-28	0.830262	0.215881	0.131099	0.315997	0.177725	RBMS3-AS3	3.69879e-53	0.514937	0.431868	0.334078	0.743432	0.520272
SF1	1.17039e-27	0.482697	0.341592	0.271381	0.534849	0.382758	ENOX1	4.05021e-53	0.829758	0.288371	0.170187	0.446644	0.251292
CCDC141	1.62454e-27	0.290485	0.492824	0.4166	0.864369	0.706734	WDR49	6.57448e-53	1.30093	0.213179	0.0936908	0.356633	0.144744
TGFBR2	1.69883e-27	0.325583	0.464798	0.394444	0.835345	0.666586	PHACTR1	8.80347e-52	0.383549	0.517966	0.412673	1.01021	0.774374
MAGI2	2.0781e-27	0.128697	0.786894	0.749742	1.82785	1.67185	SLC8A1	4.18938e-51	0.0695021	0.968546	0.954102	3.61937	3.44913
KANK1	2.60887e-27	0.147109	0.731451	0.690162	1.54881	1.39866	PDLIM3	1.23022e-50	0.277981	0.646309	0.600054	1.43833	1.18625
PDE3A	6.33908e-27	0.0896695	0.862104	0.844909	2.27594	2.13879	EYA4	1.90848e-50	0.325905	0.577316	0.472516	1.21164	0.966646
GAREM1	6.36374e-27	0.337853	0.429461	0.353691	0.743905	0.588592	IL1RAPL1	1.82278e-49	0.189692	0.763288	0.702275	1.7996	1.57787
AUTS2	1.34315e-26	0.195954	0.652654	0.587648	1.301	1.13576	PDE1C	1.20418e-48	0.280303	0.616806	0.531885	1.18184	0.973145
CSDC2	2.03687e-26	0.277996	0.499526	0.428309	0.861277	0.710326	CNN1	7.13305e-48	1.5751	0.198025	0.0886813	0.377842	0.126811
MYOT	2.50713e-26	0.936448	0.186705	0.102399	0.27877	0.145662	CACNA1D	7.29307e-48	0.945392	0.250143	0.137287	0.389903	0.202472
AC107021.1	2.65058e-26	0.461113	0.311942	0.226495	0.51475	0.373928	ASPG	1.43946e-47	0.843907	0.274595	0.163688	0.412282	0.229696
MYLK3	5.39208e-26	0.225878	0.601814	0.517621	1.13458	0.970147	SAT1	1.52916e-47	0.275468	0.627597	0.568237	1.277	1.05503
SLC38A1	9.74437e-26	0.627843	0.251895	0.170245	0.375632	0.243087	NEXN	3.2539e-47	0.0954896	0.919183	0.909017	2.70861	2.53513
NIN	1.33694e-25	0.292292	0.468454	0.386523	0.79757	0.6513	CARMIL1	2.1444e-46	0.51118	0.393066	0.286556	0.653241	0.458346
RPL3L	1.3755e-25	0.923673	0.185757	0.102744	0.263378	0.138844	CDH2	3.07797e-45	0.183991	0.752382	0.69625	1.70076	1.49713
GAB3	2.18609e-25	0.708872	0.236732	0.158076	0.354665	0.216983	TRABD2B	4.96651e-45	0.801027	0.276203	0.168765	0.419283	0.240643
GABRB2	1.38263e-23	2.9098	0.0963309	0.0152681	0.139054	0.0185032	ADM	8.77677e-45	1.07685	0.230743	0.124357	0.364199	0.172653
PLOD2	1.99335e-23	0.372769	0.35899	0.280909	0.578951	0.447123	MYL4	1.14415e-43	0.138515	0.783722	0.788316	1.99228	1.80989
GPC5	3.46771e-23	0.174177	0.662876	0.61474	1.4665	1.29972	INO80D	4.38235e-43	0.469061	0.43072	0.345992	0.726513	0.524858
IFNG-AS1	6.37976e-23	1.0057	0.178446	0.102055	0.30682	0.152805	BCL6	5.07127e-43	0.558332	0.363334	0.263268	0.578894	0.393119
SESN1	9.7468e-23	0.253917	0.512321	0.449317	0.912739	0.765439	MYPN	3.54419e-41	0.287671	0.591666	0.540956	1.23656	1.01302
NCALD	1.58517e-22	0.565458	0.264893	0.191367	0.430871	0.291157	CRIP2	5.17218e-41	0.334935	0.528527	0.446791	0.956267	0.758147
TMEM65	2.51916e-22	0.40357	0.335567	0.260934	0.527878	0.399068	TTTY14	1.58843e-39	0.455198	0.397314	0.299959	0.83947	0.612318
AC139720.1	2.74464e-22	0.687887	0.217032	0.139708	0.345024	0.214177	PRKD1	3.65954e-39	1.63231	0.158306	0.0540211	0.235473	0.0759566
LRMDA	5.16711e-22	0.132603	0.743366	0.702675	1.6434	1.49908	COL13A1	6.44785e-39	1.23237	0.188497	0.0854996	0.27391	0.116581
C10orf71	5.55027e-22	0.609064	0.243637	0.169556	0.355673	0.233187	SORBS2	1.20306e-38	0.0790319	0.940076	0.919036	2.97563	2.817
PTPRG	5.59322e-22	0.161544	0.696453	0.636781	1.43304	1.28123	NR2F2-AS1	3.03226e-38	0.371149	0.468144	0.385865	0.83789	0.647828
TMEM71	5.80672e-22	0.420384	0.319185	0.244289	0.528807	0.395139	NAMPT	4.27159e-38	0.564957	0.347721	0.256431	0.603522	0.407966
DAPK2	1.09454e-21	0.128626	0.781208	0.735736	1.8277	1.6718	MYH11	5.93017e-38	1.47015	0.179428	0.0797455	0.328055	0.11841
LAMA4	1.36952e-21	0.805021	0.184741	0.107565	0.265602	0.152018	NTRK2	1.39633e-37	1.27853	0.186661	0.0868535	0.28841	0.118887
DDX60L	1.53424e-21	0.439253	0.316139	0.243715	0.620671	0.457755	VLDLR-AS1	2.07373e-37	0.295369	0.543795	0.47062	1.01075	0.823626
PPM1E	2.99409e-21	0.803657	0.194286	0.119963	0.3023	0.173186	ABLIM1	4.02768e-37	0.0891414	0.884629	0.870498	2.34287	2.20249
ANK2	3.58629e-21	0.0731893	0.847482	0.839284	2.19618	2.08754	LINC00881	6.71763e-37	0.519577	0.361612	0.272136	0.638286	0.445252
SUCLG2	4.28185e-21	0.364795	0.359938	0.292504	0.561671	0.436182	GRK5	8.63935e-36	0.709227	0.276662	0.182304	0.445179	0.272293
ZNF521	1.37336e-20	0.311976	0.418224	0.35438	0.700266	0.564091	FERMT2	1.7259e-35	0.565029	0.357364	0.279854	0.620982	0.419747
DECR1	1.58836e-20	0.302125	0.426686	0.362989	0.701219	0.568729	CRYAB	2.36751e-35	0.22695	0.667317	0.605876	1.42379	1.21654
TCF7L1	3.72028e-20	0.68842	0.209721	0.137068	0.313322	0.194427	SMAD6	6.63585e-35	1.47197	0.15842	0.060046	0.229957	0.0828969
AC008496.2	4.16756e-20	0.388844	0.361089	0.300999	0.693597	0.52973	LINC02334	7.65564e-35	0.571898	0.310757	0.215611	0.482876	0.324845
GTF2IRD1	9.21962e-20	0.31594	0.404143	0.342555	0.666281	0.535243	PRKAG2	8.17473e-35	0.158787	0.856159	0.806187	2.52954	2.2659
LRRC2	9.41998e-20	0.668648	0.212903	0.140971	0.312759	0.196756	SEMA4B	1.02547e-34	0.791829	0.255769	0.164365	0.414018	0.239141
GOT1	1.80382e-19	0.286747	0.427295	0.36563	0.690169	0.565766	EPN2	1.06967e-34	0.290242	0.538974	0.464663	0.982944	0.803815
QKI	2.96112e-19	0.103052	0.803276	0.768568	1.86683	1.73813	HSPB7	1.52653e-34	0.206803	0.671794	0.620431	1.35453	1.17364
MFGE8	3.68114e-19	0.396125	0.310588	0.240156	0.46318	0.351969	PGM5	2.2821e-34	0.191025	0.671105	0.637761	1.43155	1.25402
ZNF680	3.93449e-19	0.460446	0.292174	0.226151	0.443464	0.322293	ST3GAL1	2.38225e-34	0.387484	0.434623	0.354793	0.752977	0.575621
HSF2	5.52282e-19	0.658606	0.21209	0.142693	0.300413	0.190308	IL1RAPL2	3.92359e-34	0.900541	0.229824	0.137761	0.376684	0.201784
ATE1	5.86042e-19	0.308872	0.40069	0.340719	0.650488	0.525123	CADPS	1.16969e-33	0.126289	0.802089	0.773964	1.92229	1.76118
ARHGEF3	9.03899e-19	0.578076	0.22915	0.158306	0.350689	0.234911	WNK2	1.52912e-33	0.270362	0.547239	0.486258	0.997628	0.827145
DNM1L	2.77239e-18	0.403934	0.320742	0.258409	0.500458	0.378243	XIRP1	3.46989e-33	1.30246	0.176903	0.0832656	0.29019	0.117653
CHRM2	2.87208e-18	0.1137	0.791159	0.75376	1.94015	1.79311	ACTG1	1.3184e-32	0.322492	0.504764	0.433523	0.971051	0.776535
DPYD	4.35242e-18	0.292524	0.400149	0.334864	0.650363	0.531006	ATP2B4	1.88435e-32	0.355928	0.463667	0.394124	0.844817	0.660112
CHPT1	5.36351e-18	0.204076	0.548267	0.491103	0.994299	0.863144	LRRC49	4.16939e-32	0.892901	0.229365	0.140468	0.365875	0.197034
PSD3	6.3854e-18	0.0976807	0.810588	0.782574	1.97885	1.84931	TPM2	1.25771e-31	0.263645	0.559982	0.491064	1.04334	0.86908
AL365434.1	1.07972e-17	0.508111	0.256634	0.191252	0.401872	0.282573	MAML3	5.22414e-31	0.700699	0.257835	0.16951	0.423403	0.260509
MAP1B	1.17807e-17	0.28529	0.390536	0.321547	0.660462	0.54196	RRAD	5.28537e-31	0.636965	0.30008	0.220282	0.530732	0.341295
C1orf21	1.33459e-17	0.227283	0.496074	0.434164	0.865586	0.739421	GSE1	1.01801e-30	0.338044	0.45896	0.383902	0.788853	0.624073
GAN	3.98054e-17	0.689029	0.190428	0.122489	0.271576	0.16845	ENAH	1.53713e-30	0.326578	0.480542	0.412605	0.849289	0.677244
PRPF4B	4.7479e-17	0.397929	0.318576	0.259786	0.487851	0.370253	MB	4.54612e-30	0.268501	0.54368	0.488627	1.03743	0.861254
MEF2A	5.14899e-17	0.146788	0.687178	0.629319	1.3879	1.25363	HOMER1	4.60499e-30	0.296362	0.532545	0.481925	1.02123	0.831589
ZBTB20	8.69304e-17	0.0600516	0.886271	0.873723	2.33927	2.24389	AF121898.1	6.97041e-30	0.711579	0.265756	0.184809	0.462329	0.282321
HNRNPDL	1.01356e-16	0.298083	0.374289	0.312019	0.57358	0.466513	LRRFIP1	7.9764e-30	0.234999	0.572839	0.522069	1.05397	0.895546
PLCE1	1.43016e-16	0.301944	0.383631	0.326828	0.641696	0.520518	SERPINI2	9.85735e-30	1.64241	0.137183	0.0462361	0.210092	0.0672969
FRS2	1.54559e-16	0.389355	0.307609	0.24624	0.473893	0.361803	SH3D19	8.0387e-29	0.167336	0.685685	0.648592	1.44375	1.28564
AC138305.1	1.90048e-16	0.191388	0.553412	0.501205	1.07985	0.945691	SUSD4	1.08858e-28	0.923924	0.198025	0.109667	0.283415	0.149381
LRRN3	2.34277e-16	1.13486	0.135256	0.0692228	0.203864	0.0928352	NR4A1	1.09843e-28	0.787649	0.241993	0.160303	0.437304	0.253325
PTPRM	3.17766e-16	0.152231	0.647441	0.592354	1.26835	1.14133	YBX3	1.71207e-28	0.7193	0.24624	0.16098	0.381218	0.231548
RHOBTB3	3.45184e-16	0.243769	0.437246	0.375847	0.709683	0.599354	DUSP1	1.99707e-28	0.629948	0.275629	0.192729	0.473672	0.306086
MBP	4.07682e-16	0.584849	0.203425	0.136838	0.298672	0.19913	ADGRD1	2.47365e-28	0.338325	0.459304	0.398592	0.816038	0.645454
WASHC1	6.91602e-16	0.379341	0.319862	0.264034	0.48829	0.375392	NPAS3	1.06203e-27	0.541454	0.293996	0.210263	0.492481	0.338373
CFD	7.76634e-16	0.642528	0.186231	0.120078	0.287034	0.183871	BNC2	1.82644e-27	0.380982	0.380783	0.299282	0.668162	0.513091
KIF21A	8.60247e-16	0.187713	0.544002	0.496154	0.98934	0.868636	SNAP25-AS1	2.14382e-27	2.00469	0.123522	0.0369618	0.207603	0.0517322
SGCE	9.65532e-16	0.626372	0.202071	0.138331	0.296463	0.19205	ZFP36	2.19722e-27	0.904045	0.196418	0.110276	0.315036	0.168351
JPX	9.84994e-16	0.210613	0.494855	0.447595	0.844897	0.730137	TTC28	2.59558e-27	0.350319	0.415222	0.335567	0.682354	0.535245
ARHGAP29	1.78026e-15	0.596664	0.197739	0.132706	0.283181	0.187262	ABCC9	4.24838e-27	0.929747	0.191941	0.106147	0.288175	0.151277
ST3GAL6	1.85414e-15	0.341494	0.33902	0.280794	0.530877	0.418982	PRKN	5.20507e-27	0.0873333	0.881759	0.857433	2.35058	2.21251
NHLRC2	2.31939e-15	0.257682	0.411657	0.353691	0.660335	0.552324	HS3ST3A1	7.29758e-27	1.96308	0.117553	0.0307338	0.183095	0.0469603
TBC1D4	2.98148e-15	0.176585	0.574871	0.522328	1.05353	0.932158	CASQ2	9.62371e-27	0.267342	0.525542	0.489439	1.00995	0.839117
PDE7B	3.10291e-15	0.423809	0.265028	0.201125	0.421678	0.314341	PTPRQ	1.0826e-26	0.508042	0.310986	0.230707	0.508946	0.357879
OSR1	3.54516e-15	2.65334	0.0781885	0.0128573	0.108487	0.0172442	AC137770.1	1.9926e-26	0.750146	0.222363	0.138573	0.345926	0.205668
NEK7	4.26513e-15	0.230006	0.466152	0.4166	0.796045	0.678735	ICA1	2.42803e-26	0.300282	0.47595	0.408543	0.803489	0.652509
RAP1GAP2	4.52424e-15	0.289536	0.382751	0.327058	0.626754	0.512789	NID1	3.16961e-26	0.557437	0.322695	0.256296	0.59557	0.404696
NDUFV1	6.08753e-15	0.284634	0.376117	0.320055	0.5758	0.472703	PDE4B	1.28448e-25	0.584134	0.299966	0.229421	0.521138	0.347625
CMSS1	6.28516e-15	0.27386	0.403737	0.349902	0.685258	0.566781	ELL2	1.44047e-25	0.285387	0.501091	0.453087	0.941109	0.772199
SYNPR	8.79521e-15	0.180947	0.55348	0.493399	1.08083	0.953422	SLCO5A1	1.57854e-25	0.490859	0.323614	0.250068	0.553822	0.3941
FGD4	8.9834e-15	0.295038	0.372394	0.317989	0.602349	0.490946	SNRPN	1.84504e-25	0.33158	0.421766	0.349106	0.733844	0.583162
CADM2	9.91113e-15	0.129	0.680747	0.640684	1.42536	1.30344	DSTN	2.24139e-25	0.311355	0.461256	0.394124	0.789359	0.636132
CBLB	1.50711e-14	0.141096	0.650758	0.608771	1.3004	1.17924	CACNA1C	7.99923e-25	0.0572649	0.942027	0.938465	3.18435	3.06042
MAPT	3.68237e-14	0.919247	0.13837	0.0759959	0.194662	0.102935	CACNA2D3	8.541e-25	0.212806	0.576857	0.517872	1.1	0.949146
DYNC1I1	3.68741e-14	0.24092	0.428107	0.375043	0.717485	0.607141	LIMCH1	8.75034e-25	0.220597	0.568477	0.513404	1.05319	0.903858
TNS3	3.8927e-14	0.622212	0.195979	0.136494	0.280574	0.182282	USP54	1.37827e-24	0.569334	0.293996	0.22062	0.478628	0.322561
PMP22	4.17168e-14	0.534596	0.215475	0.155091	0.329488	0.227463	TRIQK	1.59236e-24	0.514776	0.297325	0.222312	0.483069	0.338101
SOX6	4.61888e-14	0.122663	0.687043	0.653427	1.39204	1.27858	MYH7	1.76007e-24	0.594556	0.258294	0.178175	0.475737	0.315057
ABTB2	4.71646e-14	0.366861	0.29495	0.236368	0.488211	0.378593	SEMA5A	4.75048e-24	0.330636	0.411204	0.339629	0.681111	0.541609
NFIA	4.79062e-14	0.119081	0.706742	0.669613	1.44373	1.32935	AL450384.2	4.90809e-24	0.278746	0.490185	0.425332	0.876519	0.722521
STRADB	6.33228e-14	0.406206	0.272136	0.214212	0.416447	0.314252	EDA	5.60063e-24	0.189324	0.60613	0.559437	1.23633	1.08429
ADGRL2	9.67188e-14	0.0914692	0.765908	0.748364	1.77434	1.66534	CMYA5	5.70082e-24	0.0641927	0.895534	0.888234	2.5239	2.41406
CHST11	1.19963e-13	0.343941	0.306932	0.24934	0.491043	0.386887	TECRL	8.2954e-24	0.0858382	0.886465	0.864203	2.36561	2.22897
AL138828.1	1.39105e-13	0.371832	0.283239	0.22374	0.457482	0.353543	CUX1	9.40961e-24	0.147266	0.672483	0.644462	1.35698	1.2253
MCUB	1.41715e-13	0.72613	0.170931	0.111124	0.26486	0.160114	SLC20A2	1.17357e-23	0.216747	0.588107	0.561265	1.1718	1.00834
DCN	1.50021e-13	0.641674	0.179935	0.119963	0.278143	0.178281	WEE1	2.36782e-23	0.955165	0.174148	0.0945031	0.250592	0.129251
CAPN7	1.564e-13	0.291277	0.351611	0.296177	0.547465	0.447378	RNF115	2.98931e-23	0.279135	0.486282	0.433726	0.86039	0.709035
HP	1.58526e-13	1.385	0.108787	0.0485593	0.190694	0.0730147	ABRA	3.522e-23	1.49156	0.135691	0.0567289	0.213512	0.075931
ZBTB20-AS5	1.89582e-13	0.206646	0.457284	0.397773	0.790256	0.684797	TGM2	3.57156e-23	0.426597	0.342785	0.271189	0.574222	0.42723
TNRC6A	2.37055e-13	0.166579	0.550366	0.510848	1.00297	0.893605	SMARCD3	4.11418e-23	0.77212	0.206406	0.127606	0.295503	0.173034
LINC02248	2.58367e-13	0.0648347	0.846534	0.836184	2.18613	2.09005	CADM1	7.74969e-23	0.26863	0.486167	0.420728	0.871821	0.723704
EPS15L1	2.60488e-13	0.21472	0.453561	0.399839	0.748337	0.644852	ETV6	1.19241e-22	0.499867	0.295603	0.221839	0.46244	0.327024
PTPDC1	3.1952e-13	0.469296	0.241267	0.186201	0.349656	0.252563	PATJ	1.92671e-22	0.150227	0.680634	0.638776	1.34465	1.21167
MYO1D	3.79121e-13	0.289439	0.349106	0.291126	0.572063	0.468074	IGFBP5	2.26587e-22	1.64092	0.121341	0.0428513	0.181164	0.0580907
PLEKHF1	4.83203e-13	0.941316	0.134714	0.0755367	0.196164	0.102154	A2M	3.44873e-22	0.39787	0.371599	0.307609	0.698086	0.529832
ZRANB2-AS1	5.20605e-13	1.2778	0.116166	0.0579727	0.156081	0.0643716	SLC5A12	4.29163e-22	2.4973	0.0964298	0.0176009	0.148247	0.0262558
KANSL1L	5.46788e-13	0.202689	0.471026	0.418551	0.786384	0.683313	FOSL2	4.76367e-22	1.09453	0.154058	0.076293	0.223275	0.104557
TBC1D1	8.72174e-13	0.189515	0.489981	0.436	0.860402	0.754489	RBFOX1	5.29355e-22	0.111757	0.77913	0.749594	1.74412	1.61412
FGF12-AS1	1.35543e-12	0.440926	0.255213	0.202388	0.400993	0.295396	FOS	6.49687e-22	1.39345	0.134543	0.0572705	0.221267	0.0842256
KCTD1	1.37243e-12	0.268618	0.35899	0.302376	0.581963	0.483097	DLC1	7.16319e-22	0.219369	0.54391	0.47678	1.01204	0.869283
ATP1A2	1.54629e-12	0.33806	0.324736	0.277236	0.533841	0.422324	ACTB	8.47742e-22	0.196181	0.61738	0.547319	1.29481	1.13019
NNT	1.57229e-12	0.196459	0.484904	0.431409	0.831804	0.725908	FLNC-AS1	1.8028e-21	1.1638	0.156698	0.0811671	0.302031	0.134807
ZEB1	1.76476e-12	0.293664	0.342134	0.290208	0.537037	0.43813	AC007100.1	3.06998e-21	1.43266	0.129262	0.0530734	0.209389	0.0775679
NHSL1	2.54097e-12	0.236235	0.406106	0.356101	0.662247	0.56222	WISP2	5.11133e-21	1.02768	0.161405	0.0863796	0.240319	0.117876
AC117944.1	3.38101e-12	0.468283	0.219334	0.162094	0.340517	0.246134	DTNA	8.68235e-21	0.0860372	0.825738	0.810858	2.01025	1.89388
ADHFE1	3.45104e-12	0.290271	0.332995	0.279072	0.507336	0.414873	CPEB4	1.09854e-20	0.163787	0.636781	0.59958	1.28723	1.14908
PPTC7	3.76548e-12	0.377991	0.267939	0.212949	0.395195	0.304106	WDR66	1.46495e-20	0.753229	0.208816	0.137964	0.348696	0.206872
MDH1	3.82543e-12	0.185553	0.488289	0.440478	0.821967	0.722767	STK17A	1.55406e-20	0.655353	0.217311	0.143176	0.317495	0.201584
DHX32	4.69203e-12	0.319985	0.299282	0.242796	0.447164	0.358213	ESRRG	1.86717e-20	0.109902	0.787969	0.753588	1.81718	1.68389
AP000311.1	5.01818e-12	0.319046	0.311197	0.257376	0.491283	0.393813	ITGB1	3.5685e-20	0.359561	0.397658	0.349513	0.698123	0.544118
CDC37	5.68692e-12	0.31878	0.303953	0.25221	0.445257	0.356984	NKAIN3	4.02011e-20	1.48212	0.122259	0.0478608	0.182126	0.0651943
GREB1L	6.53972e-12	0.132646	0.648389	0.607852	1.31184	1.1966	BTG2	5.48976e-20	0.477753	0.29193	0.223193	0.536627	0.385349
GAB1	6.66502e-12	0.218843	0.426618	0.376995	0.707436	0.607868	THBS1	7.01037e-20	2.14866	0.101136	0.0268075	0.173866	0.0392107
SQSTM1	7.05881e-12	0.283603	0.340509	0.288601	0.522117	0.428938	STAT3	1.31014e-19	0.318598	0.420158	0.368332	0.744408	0.596901
COX5A	8.3358e-12	0.352786	0.273152	0.218574	0.406366	0.318213	MACF1	1.34377e-19	0.121551	0.70233	0.683252	1.47901	1.3595
CST3	8.61333e-12	0.45811	0.212564	0.155436	0.33444	0.243452	SIK2	1.94473e-19	0.266148	0.46757	0.417479	0.842788	0.700811
LAMA2	9.03877e-12	0.0406842	0.901367	0.902078	2.68604	2.61135	AC005355.1	5.16775e-19	0.954897	0.160257	0.0886813	0.240911	0.124281
BMP2K	1.26097e-11	0.253114	0.374154	0.324647	0.595964	0.500063	SLC16A1-AS1	7.21542e-19	0.240883	0.481919	0.425399	0.831795	0.703889
PTEN	1.54515e-11	0.268504	0.340983	0.287108	0.523574	0.434661	PDK4	9.08594e-19	0.353776	0.387326	0.331641	0.919734	0.719722
CKMT2	1.69475e-11	0.11617	0.664839	0.628745	1.31781	1.21586	FLNA	2.1e-18	0.613716	0.254506	0.191917	0.424572	0.277462
AC013394.1	1.79688e-11	0.425127	0.254265	0.204684	0.38528	0.286946	NCAM1	2.13838e-18	0.131451	0.67145	0.638099	1.35071	1.23308
HMBOX1	2.25489e-11	0.283042	0.332183	0.281828	0.510916	0.4199	ID2	2.15793e-18	1.23659	0.135805	0.065394	0.213083	0.0904271
BMP5	2.4574e-11	1.80759	0.0810994	0.024911	0.126667	0.0361845	HSPB8	2.82644e-18	0.457689	0.285271	0.218454	0.434188	0.316155
PTAR1	2.48286e-11	0.488394	0.202071	0.147055	0.286282	0.204067	MYH9	3.66991e-18	0.476973	0.338308	0.287774	0.641147	0.460654
TOGARAM2	3.23784e-11	0.44206	0.23795	0.187349	0.359586	0.264685	ME1	3.86982e-18	0.375828	0.33165	0.266247	0.521338	0.401776
CCNY	3.74553e-11	0.325811	0.30551	0.256802	0.466204	0.371961	C14orf180	4.74952e-18	0.342656	0.395477	0.352288	0.702574	0.554039
AIG1	4.18134e-11	0.25661	0.355876	0.30582	0.55846	0.46746	TAGLN	6.71156e-18	0.755197	0.188383	0.119821	0.301883	0.178855
APOD	5.02689e-11	2.30026	0.0715543	0.0160716	0.10742	0.021809	SIK3	7.65871e-18	0.166457	0.596717	0.5526	1.10727	0.986612
AAK1	5.41009e-11	0.17019	0.511847	0.463667	0.881393	0.783317	PCAT1	7.74402e-18	0.807701	0.175181	0.105876	0.259879	0.148467
ACADM	5.90682e-11	0.33551	0.292987	0.24337	0.440404	0.349022	REEP1	1.30204e-17	0.419184	0.294685	0.228202	0.441907	0.330479
ASB11	6.54617e-11	0.400552	0.229556	0.175066	0.351682	0.266422	SRGAP2C	1.54181e-17	1.39696	0.114683	0.0445437	0.160557	0.0609683
MTFR1	6.66829e-11	0.239517	0.388099	0.342096	0.649958	0.550534	AC084357.2	1.56117e-17	0.588076	0.251636	0.191985	0.436657	0.290477
VTCN1	7.47203e-11	0.516367	0.195505	0.142119	0.298169	0.208459	PTP4A3	1.79553e-17	0.357256	0.350362	0.289263	0.568569	0.443852
NPEPPS	8.66003e-11	0.24841	0.363999	0.313282	0.564589	0.475284	MIB1	2.26801e-17	0.263454	0.454598	0.401774	0.771389	0.642636
COQ10A	1.08083e-10	0.517881	0.193339	0.140971	0.269328	0.188098	FLNB	2.5901e-17	0.701231	0.190908	0.122258	0.289545	0.178083
ARHGAP26	1.09713e-10	0.119545	0.669645	0.623809	1.29971	1.19635	OBSL1	2.82577e-17	0.5353	0.244748	0.178716	0.359889	0.248328
LHFPL6	1.223e-10	0.210062	0.419239	0.370336	0.709752	0.61358	IQCJ-SCHIP1	3.30042e-17	0.306238	0.397199	0.342946	0.692511	0.560068
ELN	1.40362e-10	1.38522	0.094977	0.0414419	0.139605	0.0534454	ART3	3.73628e-17	0.556616	0.22684	0.158882	0.337024	0.229142
RNF13	1.691e-10	0.353728	0.256431	0.204225	0.376228	0.294421	MPP3	4.42443e-17	0.147976	0.617495	0.592608	1.21767	1.09897
GABRB1	1.74224e-10	0.620937	0.16274	0.109746	0.256501	0.16679	HCN1	5.36022e-17	0.329099	0.341981	0.274032	0.595875	0.474336
FYB2	1.77717e-10	0.834046	0.133225	0.080473	0.195567	0.109704	CLNK	6.24265e-17	0.618947	0.229365	0.166937	0.393843	0.256449
LRRC7	1.85424e-10	0.253163	0.347414	0.295374	0.594272	0.498628	PICALM	8.69304e-17	0.24682	0.487544	0.46297	0.929008	0.782923
DTWD1	1.87895e-10	0.514829	0.188939	0.13615	0.270467	0.189293	WWOX	1.02619e-16	0.186521	0.56067	0.50528	1.10119	0.96764
RAD23B	1.90264e-10	0.408748	0.243772	0.194352	0.356735	0.26872	SIPA1L2	1.13323e-16	0.416439	0.296292	0.233279	0.454254	0.340359
AFDN	2.42373e-10	0.410553	0.243704	0.195844	0.357923	0.269277	RALYL	1.18476e-16	0.10173	0.78464	0.750677	1.88396	1.75568
DLG1	2.78069e-10	0.187122	0.453358	0.406038	0.778406	0.683718	PGM1	1.25148e-16	0.384998	0.320629	0.261373	0.511131	0.391414
PBX1	3.47857e-10	0.161502	0.521866	0.47859	0.9381	0.838749	AC002066.1	1.27565e-16	0.380578	0.316037	0.254265	0.516774	0.396949
PITX2	3.59628e-10	4.05766	0.0575413	0.00413271	0.0778755	0.00467652	NMRK2	1.3718e-16	0.238136	0.47572	0.423098	0.903588	0.766097
FAM78B	4.17834e-10	0.891727	0.131262	0.0800138	0.190564	0.102708	POU6F2	1.84558e-16	0.469069	0.261394	0.196994	0.402734	0.290947
GSK3B	5.55084e-10	0.210441	0.410506	0.367581	0.658765	0.569355	DST	1.91993e-16	0.0704189	0.799449	0.79583	1.88292	1.79322
NID2	7.19003e-10	0.689766	0.14954	0.0984962	0.216355	0.13413	B4GALT1	2.08772e-16	0.383729	0.332338	0.275927	0.549279	0.420996
FOXO3	8.38188e-10	0.196593	0.438871	0.394329	0.74177	0.647277	USP39	2.32118e-16	0.272803	0.429457	0.386204	0.765905	0.633946
SPARCL1	1.01408e-09	0.746836	0.143447	0.0932155	0.215129	0.128198	AC138123.1	2.34544e-16	0.505232	0.242452	0.177566	0.393891	0.277515
ITPR1	1.08486e-09	0.418267	0.227525	0.179658	0.338145	0.253041	HDAC5	2.57439e-16	0.669693	0.195844	0.130314	0.285076	0.17921
AC015914.1	1.15154e-09	0.259179	0.331302	0.282976	0.52366	0.437552	B3GLCT	2.87234e-16	0.2718	0.411319	0.354657	0.682494	0.565297
NKAIN2	1.56876e-09	0.160283	0.505822	0.459534	0.925544	0.828225	AC244021.1	3.56008e-16	1.67073	0.0996441	0.0322908	0.138096	0.0433751
RBL2	1.58421e-09	0.48762	0.194354	0.144759	0.285358	0.203518	KCNK13	3.96105e-16	1.12258	0.126162	0.0590983	0.187665	0.0861896
RUNX1T1	1.67879e-09	0.189754	0.421202	0.369877	0.71265	0.624821	DNAJA4	4.17554e-16	0.833725	0.162897	0.0969402	0.234148	0.131376
EFCAB2	2.37404e-09	0.25605	0.347617	0.303983	0.562987	0.471433	ACADVL	4.18869e-16	0.212278	0.48697	0.418494	0.839625	0.72474
EIF4EBP2	2.57827e-09	0.73349	0.13309	0.0828837	0.184722	0.111101	MSN	5.24308e-16	0.549709	0.23235	0.169442	0.356427	0.243496
MYO18B	2.58818e-09	0.0835372	0.755483	0.687407	1.82341	1.72083	TBC1D19	5.29749e-16	0.514419	0.239812	0.176212	0.360886	0.252647
LMO7	2.68619e-09	0.128816	0.606011	0.559408	1.13079	1.0342	RUNX1	6.90435e-16	0.551942	0.228332	0.16538	0.358787	0.244729
PCNX4	2.73429e-09	0.194641	0.422624	0.379865	0.704525	0.615609	ULK4	1.37611e-15	0.23242	0.450235	0.394666	0.763702	0.650066
TBC1D8	2.94496e-09	0.179869	0.449702	0.405579	0.744301	0.657058	SRSF3	1.94189e-15	0.366726	0.321892	0.262727	0.499193	0.387144
LRIG1	3.38305e-09	0.318338	0.274709	0.227988	0.420051	0.336879	THRB	2.08826e-15	0.365457	0.314086	0.253656	0.492447	0.382249
NCOA1	4.10221e-09	0.141448	0.538925	0.498909	0.942948	0.854885	FLNC	2.48838e-15	0.826123	0.17828	0.11664	0.303711	0.171306
LPL	4.57749e-09	0.295771	0.210398	0.157158	0.334562	0.272546	POTEI	2.9141e-15	5.08377	0.0678453	0.00230165	0.0891634	0.00262917
MGP	4.62783e-09	0.35838	0.228473	0.178395	0.359804	0.280661	ADAMTS1	3.94371e-15	1.16308	0.131673	0.0684403	0.205301	0.0916788
NAP1L4	4.64582e-09	0.467756	0.208638	0.163242	0.300116	0.21701	PPHLN1	3.94454e-15	0.474541	0.247962	0.184944	0.362741	0.261063
UBE2E2	4.84992e-09	0.15112	0.517465	0.480542	0.928094	0.835797	KCNIP2	4.13876e-15	0.453019	0.251751	0.187788	0.366312	0.267596
AC100800.1	5.03355e-09	0.346495	0.259545	0.214212	0.405021	0.318546	MRAS	5.2908e-15	0.395594	0.295029	0.236596	0.447128	0.339896
ASAH1	5.21347e-09	0.163097	0.475156	0.431638	0.790281	0.705804	PNISR	5.45195e-15	0.120107	0.675583	0.646087	1.29433	1.19094
BCL2	5.32687e-09	0.595983	0.162876	0.114568	0.24112	0.159523	MICAL3	5.45952e-15	0.182655	0.540122	0.494381	0.964779	0.850047
FNIP2	5.51055e-09	0.16768	0.451327	0.404316	0.790717	0.703954	SON	7.80131e-15	0.126618	0.64321	0.614541	1.25355	1.14822
GMPR	5.69143e-09	0.273931	0.311738	0.267937	0.476505	0.394099	CACNA2D2	1.02582e-14	2.16933	0.0851797	0.0210533	0.114372	0.0254264
GLRX	5.73335e-09	0.420633	0.201462	0.152336	0.288593	0.215606	ALCAM	1.18705e-14	1.65427	0.0996441	0.0361495	0.154677	0.0491404
MLX	5.75578e-09	0.567506	0.153195	0.103318	0.209734	0.141525	CLIC5	1.94228e-14	0.206874	0.482493	0.43156	0.861135	0.746099
KCNN2	6.95947e-09	0.727218	0.138505	0.0903455	0.196831	0.118899	GPI	2.53856e-14	0.379056	0.289863	0.230436	0.435483	0.33486
LNPK	7.10748e-09	0.576415	0.154278	0.10504	0.212701	0.142643	CORIN	2.85413e-14	0.159099	0.583286	0.539737	1.18603	1.06219
ZNF682	8.79145e-09	0.900053	0.113593	0.0647457	0.153038	0.0820083	CTGF	3.03308e-14	1.04329	0.136264	0.0745329	0.226116	0.109716
TMSB4X	9.61882e-09	0.485707	0.181763	0.133624	0.298595	0.213241	CAV1	3.58084e-14	0.297652	0.397429	0.353304	0.703398	0.572267
ADGRL3-AS1	1.05619e-08	0.330523	0.248037	0.199862	0.376691	0.299562	ACTA2	4.16273e-14	0.264044	0.422454	0.370769	0.92438	0.769778
THSD4-AS1	1.15686e-08	0.472381	0.187449	0.140053	0.276618	0.199379	SMAD9	4.86928e-14	1.85361	0.0898864	0.0274167	0.126709	0.0350604
ITPR2	1.25295e-08	0.177022	0.443136	0.401906	0.731531	0.64706	FAM13B	5.16581e-14	0.183622	0.521525	0.475426	0.916416	0.806895
SOS2	1.28317e-08	0.222193	0.375372	0.334864	0.603996	0.517784	ATF3	5.73776e-14	2.20393	0.0848353	0.0226103	0.139886	0.0303617
WDPCP	1.83636e-08	0.11332	0.613932	0.578005	1.16931	1.08098	NPPA-AS1	5.73776e-14	0.59848	0.184135	0.120972	0.267377	0.176589
CTDSPL	1.89493e-08	0.341564	0.240658	0.194008	0.359624	0.28381	CNTNAP2	6.76777e-14	0.349011	0.311675	0.253723	0.477514	0.374907
COL4A5	1.99635e-08	0.186718	0.432981	0.395133	0.735472	0.646187	AC098864.1	8.24184e-14	1.55252	0.100333	0.0387219	0.164926	0.0562255
AL592183.1	2.07161e-08	0.309462	0.273287	0.22948	0.413275	0.33349	CA1	8.41953e-14	0.501151	0.233613	0.176347	0.381373	0.269456
FEZ2	2.0757e-08	0.490248	0.178107	0.130869	0.255807	0.18211	DAPK3	1.16549e-13	0.355555	0.320399	0.268278	0.519893	0.406332
DDX24	2.07906e-08	0.278543	0.32609	0.291815	0.518207	0.427222	IRS2	1.27222e-13	0.810832	0.157043	0.0968725	0.243978	0.13908
KLHL7	2.34506e-08	0.172238	0.44124	0.397199	0.743127	0.659499	COL4A2	1.30755e-13	0.335931	0.345196	0.294544	0.581431	0.460653
DGKB	2.42751e-08	0.726966	0.129908	0.0825393	0.208998	0.126271	TPM4	1.41418e-13	1.18684	0.114338	0.052938	0.170697	0.0749815
VDAC3	2.42751e-08	0.214186	0.359667	0.316382	0.549242	0.473465	FRY	1.41895e-13	0.114342	0.686144	0.6601	1.41783	1.3098
RALGPS2	2.45098e-08	0.37208	0.231045	0.185972	0.341856	0.264141	RASAL2	1.56573e-13	0.130476	0.627368	0.595992	1.23995	1.13273
NDUFS1	2.46065e-08	0.214127	0.369686	0.329239	0.578825	0.498987	GPA33	1.57081e-13	0.613033	0.20101	0.143176	0.31821	0.208052
BTBD1	2.47094e-08	0.423138	0.203628	0.157846	0.289057	0.215578	TSPAN18	1.61573e-13	0.281632	0.359775	0.303141	0.561275	0.461739
COX4I1	2.58292e-08	0.190993	0.367384	0.31707	0.579779	0.507888	SMAD3	2.08547e-13	0.629888	0.195385	0.137625	0.301709	0.194973
PGP	2.86666e-08	0.420302	0.202952	0.157158	0.285884	0.213632	FOXP1	2.67691e-13	0.132848	0.627712	0.593894	1.19754	1.09219
AC025366.1	3.02431e-08	0.440878	0.190022	0.143152	0.287425	0.211742	EOGT	2.78101e-13	0.438144	0.239353	0.178716	0.33659	0.248431
CECR2	3.23687e-08	0.278771	0.28202	0.235679	0.431357	0.355564	COL16A1	3.38172e-13	1.17532	0.112961	0.0523964	0.158495	0.0701794
PLEKHA5	3.245e-08	0.0374246	0.873748	0.873723	2.27762	2.21929	RBMS3	3.61071e-13	0.335256	0.30582	0.24824	0.474749	0.376306
EPS8	3.31997e-08	0.704007	0.130923	0.0838021	0.186889	0.114725	PARD3	3.72187e-13	0.139888	0.586041	0.555917	1.10133	0.999551
ABI3BP	3.69616e-08	0.568873	0.149946	0.102629	0.214905	0.144876	SVIL	3.86501e-13	0.0622595	0.857651	0.864135	2.3047	2.20736
SLC4A7	3.73208e-08	0.551418	0.175129	0.130984	0.259573	0.17712	VEGFA	5.07698e-13	0.428549	0.249914	0.190631	0.356958	0.265223
ANAPC16	3.83271e-08	0.204885	0.359396	0.312134	0.556859	0.483136	SRL	5.3449e-13	0.177973	0.527724	0.499797	0.986215	0.871759
NSD3	4.0732e-08	0.31824	0.261982	0.219148	0.383975	0.307966	POPDC2	6.46264e-13	0.262433	0.398691	0.349783	0.653758	0.545026
CKMT2-AS1	4.09019e-08	0.284078	0.285269	0.240615	0.431721	0.354558	MCOLN3	7.17886e-13	0.416975	0.24337	0.182914	0.356768	0.267217
KLHL28	4.13407e-08	0.383033	0.212429	0.165653	0.309122	0.237042	TNNI3	1.05e-12	0.115714	0.734703	0.689751	1.65519	1.52762
ARID1B	4.50964e-08	0.106126	0.647983	0.614625	1.24303	1.15487	PKP2	1.51557e-12	0.11941	0.651246	0.623545	1.29952	1.19629
DCBLD2	4.75177e-08	0.332262	0.256973	0.214212	0.384002	0.305009	DROSHA	1.63537e-12	0.831691	0.144186	0.0859735	0.208922	0.117387
RAB28	4.91645e-08	0.246641	0.328933	0.287338	0.509137	0.42913	MXRA7	2.17134e-12	0.459279	0.226954	0.169578	0.326909	0.237777
SMAD2	6.39069e-08	0.329896	0.248308	0.204339	0.366583	0.291651	DAAM1	2.36235e-12	0.158987	0.556882	0.515299	1.00256	0.897943
CFLAR-AS1	6.40065e-08	0.204887	0.349513	0.300884	0.547137	0.4747	ARID5A	2.79797e-12	1.61658	0.0904603	0.03202	0.125367	0.0408829
ARHGAP10	6.77509e-08	0.14719	0.499188	0.457468	0.858772	0.775478	DNAH11	2.91015e-12	0.209245	0.458616	0.421067	0.850965	0.736075
CSPP1	6.83232e-08	0.252202	0.316003	0.273792	0.487767	0.409536	LINC01629	2.99408e-12	1.56011	0.0955114	0.0374357	0.146642	0.0497302
BCO2	7.58858e-08	0.114304	0.59782	0.566984	1.10832	1.0239	LINC00513	3.0082e-12	0.20986	0.465389	0.424249	0.85381	0.738223
LPGAT1	8.1172e-08	0.344874	0.246751	0.205143	0.370092	0.291402	RHEB	3.63289e-12	0.356781	0.28883	0.23443	0.434408	0.339232
CMC2	8.39505e-08	0.319144	0.2588	0.216852	0.378898	0.303704	COX7A1	4.36045e-12	0.362585	0.302147	0.25176	0.480895	0.374026
NDRG3	8.44992e-08	0.224011	0.322908	0.276776	0.501136	0.429063	NLGN1	8.16639e-12	0.863067	0.13879	0.0827241	0.222584	0.122373
KATNBL1	9.93456e-08	0.322607	0.256296	0.215015	0.374353	0.299342	KANK2	9.21005e-12	0.364384	0.275743	0.221297	0.409836	0.318361
TMEM67	1.06328e-07	0.232287	0.311535	0.266215	0.475816	0.405054	AC020659.1	1.0037e-11	0.334554	0.321088	0.272407	0.51693	0.40994
CHD9	1.13743e-07	0.126966	0.545153	0.511308	0.96437	0.883128	TSC22D2	1.0891e-11	0.407492	0.264952	0.213783	0.408584	0.308045
AC087286.2	1.14196e-07	0.195502	0.362578	0.315578	0.591846	0.516841	AGTR1	2.02686e-11	0.88389	0.129721	0.0735852	0.187782	0.10176
NDRG4	1.17185e-07	0.408229	0.193677	0.148433	0.280228	0.211165	MTUS2	2.09394e-11	0.122125	0.629434	0.592743	1.22374	1.12441
SDK1	1.2059e-07	0.24191	0.32196	0.280909	0.517569	0.43767	EXTL3	2.13908e-11	0.540216	0.195385	0.140739	0.289243	0.198903
SPTAN1	1.30301e-07	0.242923	0.313702	0.274021	0.482724	0.407916	MEIS2	2.13981e-11	0.205425	0.445758	0.401232	0.758661	0.657975
UBAC1	1.65189e-07	0.470695	0.184471	0.141545	0.25978	0.187462	DGKD	2.44738e-11	0.420886	0.30582	0.265976	0.530487	0.396256
TCF12	1.67118e-07	0.141633	0.497157	0.462289	0.848274	0.768956	VPS8	2.4574e-11	0.41035	0.253587	0.202275	0.382419	0.287748
JAK1	1.68471e-07	0.440246	0.197197	0.154976	0.28377	0.209141	PEBP4	2.99025e-11	0.271321	0.345655	0.293258	0.549369	0.455185
ATP1B1	1.78731e-07	0.201023	0.368061	0.326484	0.587494	0.511081	PLIN2	3.49864e-11	0.670048	0.159109	0.103913	0.245004	0.153982
B3GALNT2	1.99428e-07	0.33675	0.249865	0.209276	0.368144	0.291505	GNAO1	5.91349e-11	0.412125	0.247618	0.195708	0.378608	0.28453
CDK6	2.17305e-07	0.304012	0.244787	0.200092	0.36726	0.297479	EPHA7	7.13694e-11	0.410665	0.237631	0.184809	0.358805	0.26992
HNRNPLL	2.2005e-07	0.447939	0.179529	0.135805	0.254317	0.186437	HK1	7.18267e-11	0.28226	0.329124	0.279718	0.504005	0.414444
LRRC10	2.36311e-07	1.44915	0.0705389	0.0250258	0.0988334	0.0361965	LINC01340	7.38004e-11	2.13286	0.0734703	0.0184132	0.108282	0.0246889
ARHGAP42	2.51003e-07	0.565354	0.152857	0.109287	0.216698	0.146442	UTY	8.23095e-11	0.381742	0.248536	0.196453	0.41924	0.321771
FHOD3	2.56072e-07	0.0974736	0.679326	0.642865	1.3763	1.28638	LMCD1	9.22458e-11	1.05938	0.125933	0.0726374	0.226142	0.108511
RHOBTB1	2.62946e-07	0.461457	0.172895	0.128917	0.250896	0.182214	ECHDC2	1.00392e-10	0.161674	0.514522	0.474885	0.865923	0.774124
NDFIP1	2.70962e-07	0.214579	0.324804	0.281598	0.489866	0.422166	TPM1	1.07394e-10	0.059107	0.833314	0.859125	2.22951	2.14
WIPI1	2.73205e-07	0.225905	0.322976	0.282057	0.490477	0.419387	WDR61	1.11281e-10	0.481303	0.217311	0.166057	0.32921	0.235823
ATP2C1	2.768e-07	0.231301	0.31905	0.278039	0.497161	0.423515	AC018682.1	1.11949e-10	0.323269	0.320629	0.277417	0.544846	0.435472
NAV2	3.07593e-07	0.175393	0.396493	0.353117	0.647427	0.573314	HCN4	1.32191e-10	1.98751	0.0732407	0.0186163	0.0982709	0.0247813
UQCRFS1	3.12695e-07	0.342829	0.239304	0.199633	0.34852	0.274806	CSNK1A1	1.37944e-10	0.108497	0.648605	0.623951	1.24653	1.15622
BHLHE40	3.23768e-07	0.509195	0.156106	0.112042	0.250186	0.175784	KIF5B	1.45415e-10	0.345534	0.292159	0.244652	0.446104	0.351092
TXLNB	3.47771e-07	0.203434	0.346399	0.304328	0.53604	0.465541	USH2A	1.50247e-10	0.313385	0.290782	0.239033	0.452705	0.364314
FAM83B	3.58131e-07	0.589801	0.139453	0.0952818	0.202614	0.134624	DKK3	1.8003e-10	0.191387	0.456205	0.42479	0.799332	0.700024
FOCAD	3.59144e-07	0.149508	0.463715	0.424865	0.778595	0.701949	CDH4	1.85735e-10	1.32289	0.0916083	0.0375034	0.133565	0.0533905
MTX2	3.73015e-07	0.2698	0.286353	0.247388	0.425773	0.35315	C1QTNF1	1.88107e-10	0.901032	0.129836	0.0773761	0.209529	0.112203
RPE	3.86571e-07	0.920947	0.103168	0.059465	0.13765	0.0727016	OSBPL10	2.46036e-10	1.3972	0.0953966	0.0425129	0.152606	0.0579391
ABI2	4.58098e-07	0.229056	0.31316	0.273103	0.469903	0.400918	MAPKAPK2	2.66802e-10	0.28384	0.320629	0.26997	0.485108	0.398468
UBE2R2	4.72764e-07	0.24427	0.335364	0.301343	0.537498	0.45378	FAM155A	2.91171e-10	0.549449	0.187809	0.136136	0.287716	0.196591
FABP4	4.76208e-07	1.77864	0.0665448	0.0225003	0.0942187	0.0274609	GARNL3	2.99171e-10	0.349926	0.26897	0.218995	0.408545	0.320554
AC009264.1	4.80532e-07	0.0996465	0.649607	0.620021	1.45911	1.36173	LRP5	3.01043e-10	0.433625	0.213982	0.160777	0.304904	0.22575
LINC01184	4.95499e-07	0.281293	0.263742	0.222248	0.40062	0.329651	MAP3K20	3.88154e-10	0.136181	0.566755	0.538383	1.03219	0.939212
PKN2	5.40182e-07	0.209944	0.342472	0.304098	0.526507	0.455203	EPHA4	5.04198e-10	0.145214	0.538974	0.51205	1.0231	0.925131
ARL17B	5.53583e-07	0.385066	0.202004	0.160028	0.311465	0.238502	PHKG1	5.44946e-10	0.509724	0.198714	0.149269	0.316951	0.222613
SERPINB6	5.58022e-07	0.361889	0.222312	0.182298	0.318522	0.247857	ATP6V1F	6.48977e-10	0.920568	0.11893	0.0666125	0.18186	0.0960767
FANCC	5.58022e-07	0.297926	0.271256	0.233383	0.422346	0.343545	SLC7A1	7.4786e-10	0.933975	0.113994	0.0616707	0.156122	0.0817164
MT2A	5.63572e-07	0.487737	0.177701	0.136724	0.287238	0.204842	CAV2	7.86573e-10	0.224228	0.40202	0.359328	0.674442	0.577357
FSTL1	5.81002e-07	0.241843	0.321013	0.282976	0.505515	0.427497	PLXNA4	8.42285e-10	0.371169	0.250029	0.200041	0.383036	0.296146
CGGBP1	5.82939e-07	0.219582	0.311806	0.269774	0.470776	0.404309	RNF122	8.70186e-10	1.00159	0.111927	0.0603845	0.16971	0.0847616
SPCS2	6.03971e-07	0.397687	0.196453	0.154862	0.274441	0.208321	SOCS3	1.08577e-09	2.26657	0.0668121	0.01469	0.100871	0.0209634
NKX2-5	6.26139e-07	0.343653	0.188329	0.142578	0.277027	0.218309	TMOD1	1.16939e-09	0.209664	0.404087	0.35987	0.644438	0.55727
WASHC2A	6.26351e-07	0.811712	0.11752	0.0754219	0.170578	0.0971791	DOCK4	1.21051e-09	0.251841	0.351165	0.305917	0.564358	0.473962
PTPN4	6.32261e-07	0.225091	0.330896	0.292963	0.511007	0.437188	PROS1	1.34884e-09	0.820175	0.123292	0.0718251	0.183869	0.104139
SEC11A	6.82967e-07	0.395857	0.182778	0.139134	0.254345	0.193312	GPATCH8	1.43349e-09	0.105534	0.633337	0.604116	1.20552	1.12048
CREBZF	6.87689e-07	0.58066	0.14954	0.108139	0.203137	0.135829	CAPZA2	1.69739e-09	0.226024	0.382964	0.338004	0.605154	0.517399
PLA2G5	7.37401e-07	0.320002	0.249323	0.211916	0.37104	0.297229	STIM2	1.78146e-09	0.682814	0.143612	0.0925399	0.204673	0.127501
DLST	8.36218e-07	0.447696	0.193	0.153828	0.272133	0.199531	TTTY10	1.82155e-09	0.456469	0.200551	0.15069	0.311105	0.226723
ABCD3	8.4848e-07	0.297386	0.258191	0.219263	0.384948	0.313243	ROBO1	2.1232e-09	0.563091	0.175066	0.125643	0.27986	0.189423
FBXO32	8.92116e-07	0.125099	0.52173	0.467685	0.986657	0.904706	CREB3L2	2.15734e-09	0.40044	0.222937	0.172962	0.32542	0.246547
ST7-AS2	8.92116e-07	0.257307	0.279854	0.239927	0.435559	0.364409	TMEM176B	2.18183e-09	0.628338	0.154173	0.103777	0.228939	0.148106
AC006059.1	9.89302e-07	0.271242	0.252911	0.20985	0.375557	0.311189	LGR4	2.29617e-09	0.40223	0.225577	0.175399	0.338062	0.255808
PLEKHA2	1.07238e-06	0.373822	0.201598	0.159913	0.292833	0.225989	COL21A1	2.4842e-09	0.441244	0.206061	0.155768	0.3023	0.222644
ADK	1.08126e-06	0.139693	0.493095	0.459878	0.84472	0.766761	AKT3	2.59565e-09	0.357454	0.247159	0.197807	0.37551	0.293101
PLD1	1.09037e-06	0.125062	0.521866	0.480542	0.919564	0.843208	AC117834.1	3.24081e-09	0.483323	0.213523	0.16863	0.353595	0.252936
NDUFAF4	1.158e-06	0.545684	0.14717	0.105384	0.200699	0.137492	ACOX3	3.85623e-09	0.361298	0.290323	0.251489	0.472596	0.367898
BCL2L13	1.29458e-06	0.268335	0.292648	0.256802	0.448457	0.372344	CNTNAP3	4.12671e-09	0.391462	0.225577	0.176483	0.353631	0.269593
CTTNBP2	1.48356e-06	0.629095	0.128622	0.0867868	0.18882	0.122087	MDM4	4.46536e-09	0.261774	0.350706	0.307406	0.574095	0.478831
FTH1	1.53277e-06	0.190234	0.389791	0.354494	0.667862	0.585357	FAT1	4.63369e-09	0.484619	0.189186	0.139927	0.26992	0.192908
SLC16A4	1.60491e-06	0.568376	0.137896	0.0959706	0.193486	0.130482	SNAP25	4.6617e-09	1.71624	0.0757663	0.0256566	0.111828	0.0340339
MTHFD2L	1.69117e-06	0.496039	0.146967	0.10458	0.204683	0.145131	OSBPL3	4.76398e-09	0.652902	0.145678	0.0960601	0.225991	0.14373
ANKUB1	1.70092e-06	0.243573	0.278974	0.237631	0.429558	0.362826	AC109466.1	6.83284e-09	1.2929	0.0928711	0.0437314	0.147179	0.0600682
ZNF721	1.80071e-06	0.200269	0.353845	0.318218	0.559395	0.48689	MBD5	7.15268e-09	0.116421	0.598668	0.568102	1.11022	1.02415
AC023590.1	1.8817e-06	0.264949	0.271324	0.232694	0.419231	0.348895	PPFIBP1	7.15268e-09	0.220335	0.375387	0.331912	0.611335	0.524749
TOGARAM1	1.93279e-06	0.272346	0.257514	0.216737	0.382584	0.316768	AL354771.1	7.1891e-09	1.30027	0.0877052	0.0381803	0.137643	0.0558901
FAM214A	2.028e-06	0.249147	0.292919	0.255883	0.447219	0.376288	PRKG1	8.76444e-09	0.031973	0.917461	0.91538	2.7189	2.65931
AC027018.1	2.08425e-06	0.208329	0.325413	0.284583	0.524297	0.4538	COL23A1	9.39103e-09	0.659379	0.143267	0.0946385	0.20808	0.131746
WWP1	2.21379e-06	0.250034	0.272881	0.233383	0.408155	0.343209	ZNF608	1.00077e-08	0.165816	0.464585	0.426686	0.791983	0.705992
SLC25A27	2.356e-06	0.370196	0.210127	0.171852	0.295722	0.228794	CSRP3	1.05093e-08	0.170934	0.494547	0.465137	0.911203	0.809393
SYNE2	2.37913e-06	0.152755	0.435148	0.398577	0.720105	0.647757	EPB41L4A	1.14891e-08	0.30126	0.295144	0.25176	0.461234	0.374311
CCNC	2.54068e-06	0.326429	0.222651	0.183331	0.31876	0.254213	CPNE8	1.16528e-08	0.118256	0.588566	0.550027	1.08545	1.00002
TUBB4B	2.56539e-06	0.501873	0.14954	0.108598	0.207833	0.146769	CSMD1	1.19071e-08	0.455797	0.206061	0.159423	0.30594	0.223063
PRKAA2	2.57582e-06	0.105541	0.587937	0.553783	1.07467	0.998863	NCOR2	1.27326e-08	0.438584	0.184135	0.13424	0.251229	0.185371
AFG3L2	2.6618e-06	0.239014	0.300704	0.265526	0.460219	0.389955	TNS1	1.28065e-08	0.233938	0.356675	0.31404	0.558655	0.47503
FIGN	2.70427e-06	0.207808	0.313972	0.272529	0.494584	0.428236	CAMK2D	1.29208e-08	0.0610383	0.773964	0.766585	1.80587	1.73106
PKM	2.85465e-06	0.199709	0.329949	0.289978	0.517127	0.450277	LCLAT1	1.54284e-08	0.476229	0.191252	0.144733	0.278537	0.200228
PPP1R9A	3.09282e-06	0.129259	0.493637	0.464815	0.849698	0.776882	OSMR-AS1	1.62081e-08	1.28829	0.0847205	0.0360141	0.121733	0.0498422
TRAK2	3.13019e-06	0.170749	0.397576	0.363908	0.638694	0.567403	NMNAT2	1.63957e-08	0.301718	0.278728	0.233618	0.452475	0.367087
MAST2	3.57943e-06	0.144025	0.453764	0.420732	0.753005	0.681463	SNHG25	1.81288e-08	0.490273	0.205602	0.162266	0.317356	0.225923
MYOM3	3.59508e-06	0.130687	0.486799	0.449087	0.84085	0.76803	MIR4300HG	1.94355e-08	0.486864	0.174377	0.126185	0.244192	0.174249
VWA8	3.87759e-06	0.0999531	0.609396	0.577316	1.13318	1.05733	CNTNAP5	2.04455e-08	0.594593	0.157502	0.110615	0.237133	0.157037
GPATCH2	3.92086e-06	0.197827	0.339426	0.303065	0.524054	0.456903	GNG7	2.10815e-08	0.272261	0.306853	0.263133	0.47218	0.390975
ACVR1	3.95256e-06	0.449487	0.167208	0.12754	0.237972	0.174268	MAN1A1	2.36491e-08	0.856396	0.110205	0.0619415	0.157703	0.0871041
PPP6R3	4.28884e-06	0.128579	0.494923	0.462519	0.83242	0.761441	SMTN	2.42191e-08	0.373322	0.223625	0.176144	0.329158	0.254111
STAT4	4.65962e-06	0.18946	0.378419	0.347032	0.746524	0.654653	RAB21	2.45098e-08	0.37038	0.220755	0.173233	0.317082	0.245287
NSUN7	4.84477e-06	0.336159	0.200447	0.160257	0.296752	0.235071	IL16	2.93477e-08	0.92054	0.108943	0.0618061	0.168689	0.0891205
AL158850.1	4.89152e-06	0.425329	0.157866	0.116864	0.225747	0.168107	CNTD1	3.71761e-08	1.26252	0.0905751	0.0437991	0.15042	0.0626975
FOXJ3	5.03159e-06	0.160355	0.398998	0.361727	0.632815	0.566247	MYL6	3.98757e-08	0.150782	0.495351	0.466694	0.850035	0.765679
AC004594.1	5.25311e-06	0.846064	0.0932169	0.0524624	0.132942	0.0739554	PNRC1	4.21639e-08	0.492109	0.184709	0.139724	0.279228	0.198527
CLSTN2	5.62895e-06	0.304838	0.207419	0.166341	0.324404	0.262616	RTN4	4.36514e-08	0.259916	0.321203	0.279312	0.502549	0.419696
GATA6	5.73722e-06	0.177841	0.362713	0.324417	0.582661	0.515087	TACC2	4.46761e-08	0.0625015	0.764206	0.757514	1.74358	1.66966
RPS6KA2	5.78203e-06	0.376521	0.196588	0.15842	0.283523	0.218396	CORO6	5.50958e-08	0.245876	0.31707	0.271392	0.481759	0.406269
FBXL7	5.89535e-06	0.10862	0.580964	0.547928	1.1505	1.06706	NOD1	7.89363e-08	0.536752	0.170359	0.126117	0.263178	0.181414
PDLIM7	6.06585e-06	0.506705	0.142567	0.102399	0.205834	0.144872	UBC	8.05549e-08	0.242586	0.356216	0.317086	0.617864	0.522237
KAT2B	6.08673e-06	0.446418	0.165313	0.125933	0.238747	0.175208	SMAD7	8.19527e-08	1.13492	0.0898864	0.0433252	0.123788	0.0563682
FOXN2	6.27444e-06	0.631928	0.11867	0.0785214	0.164979	0.106463	ARHGAP31	8.73036e-08	0.285304	0.294685	0.254265	0.468711	0.384609
VEGFB	6.42791e-06	0.625745	0.131126	0.0925267	0.180156	0.116757	ADAMTS7	8.88071e-08	0.242068	0.328206	0.28818	0.520782	0.440338
GALNT16	6.98778e-06	0.862561	0.0962632	0.0564803	0.132221	0.0727184	NTN4	9.71722e-08	0.246103	0.320285	0.279041	0.515211	0.434411
RNMT	7.14152e-06	0.162092	0.388844	0.350476	0.611325	0.546358	SLC12A7	1.0533e-07	0.596284	0.142808	0.096534	0.197193	0.130434
SPOCK1	7.39686e-06	0.166603	0.372868	0.332798	0.622831	0.554903	CCNL1	1.11982e-07	0.41636	0.20101	0.1557	0.282385	0.211595
TUBE1	7.52587e-06	0.326595	0.213309	0.175066	0.299953	0.239187	PPP1R14C	1.13743e-07	0.215281	0.345655	0.301043	0.540406	0.465494
SEPT7	7.56074e-06	0.286253	0.228947	0.18999	0.329502	0.270201	AL078590.3	1.13743e-07	0.347034	0.228447	0.183726	0.361498	0.284209
LINC01479	8.26041e-06	0.711991	0.119415	0.0809322	0.171273	0.104559	ACTN2	1.17414e-07	0.0607226	0.79589	0.810858	2.02993	1.94626
DHRS7	8.2788e-06	0.649419	0.122868	0.0838021	0.170549	0.108732	TJP1	1.18508e-07	0.115497	0.566755	0.533712	1.01194	0.934085
LMOD3	8.70656e-06	0.49251	0.142905	0.103088	0.19561	0.139037	STX8	1.20418e-07	0.252082	0.304902	0.261102	0.465656	0.391003
AC106791.1	8.8672e-06	0.333157	0.216897	0.179658	0.31883	0.253086	KAZN	1.22933e-07	0.3082	0.248422	0.203425	0.364898	0.29471
MAP4K4	1.115e-05	0.185053	0.341592	0.305361	0.526636	0.463238	TOM1L2	1.41514e-07	0.130456	0.525198	0.49147	0.90746	0.829004
RANBP9	1.15142e-05	0.302389	0.220011	0.181724	0.31866	0.258404	LDLR	1.41514e-07	1.57324	0.0730111	0.0272136	0.109351	0.0367479
SUCLG1	1.26481e-05	0.276992	0.246751	0.210768	0.355089	0.293059	HACD1	1.67118e-07	0.114549	0.566295	0.540211	1.02084	0.94292
SELENOP	1.2979e-05	1.07537	0.0766992	0.0373091	0.108481	0.0514796	ELOVL5	1.78731e-07	0.644471	0.132247	0.0866504	0.185953	0.118959
PARG	1.42419e-05	0.175143	0.358245	0.322925	0.55522	0.491748	TENM4	1.92539e-07	0.519458	0.168867	0.12544	0.266814	0.186139
EXOC6	1.42888e-05	0.287182	0.246074	0.210309	0.366278	0.300166	SMYD2	1.93309e-07	1.41206	0.0757663	0.03026	0.102635	0.0385676
PRDX1	1.43224e-05	0.425102	0.163146	0.124555	0.250545	0.186603	DAB2IP	2.01177e-07	0.313704	0.238205	0.192865	0.351261	0.282616
SHPRH	1.45237e-05	0.18502	0.32609	0.287567	0.494068	0.434602	FRAS1	2.07422e-07	0.376252	0.228676	0.186772	0.37418	0.288282
PRUNE2	1.45237e-05	0.253002	0.239846	0.200321	0.410846	0.34476	RBM5	2.11864e-07	0.296566	0.24647	0.200244	0.349372	0.284454
KATNAL1	1.49299e-05	0.379179	0.179326	0.140856	0.255985	0.19682	GSG1L	2.58618e-07	0.314141	0.242108	0.197942	0.363153	0.292095
SLC25A3	1.50333e-05	0.24817	0.268684	0.233957	0.397809	0.33494	AC007563.2	2.90634e-07	0.975814	0.0943634	0.0494855	0.134816	0.0685477
ZNF862	1.55097e-05	0.56941	0.130043	0.0919527	0.173471	0.116901	KCP	2.96779e-07	1.11437	0.0843761	0.0392635	0.125189	0.0578238
DOK6	1.67703e-05	0.335053	0.208435	0.171737	0.31478	0.249543	CTNND1	2.99644e-07	0.427512	0.173229	0.127539	0.233871	0.173893
LINC01894	1.68127e-05	1.09364	0.0786623	0.0399495	0.11461	0.0537035	CDC123	3.73231e-07	0.408265	0.202503	0.160642	0.298646	0.225038
FHL1	1.92382e-05	0.0955829	0.380382	0.330157	0.680542	0.636915	NUAK1	4.19929e-07	0.402932	0.197796	0.15394	0.285269	0.215755
OCIAD1	1.99132e-05	0.274643	0.248511	0.213982	0.358941	0.29672	ARHGAP23	4.37139e-07	0.548424	0.140282	0.0953155	0.179934	0.123033
UIMC1	2.01675e-05	0.323421	0.216965	0.181495	0.310715	0.248315	CARMN	4.62435e-07	0.305324	0.26656	0.225426	0.410313	0.332051
AL353593.3	2.18777e-05	0.854539	0.110073	0.0740443	0.153815	0.085066	AC007319.1	5.35085e-07	0.47917	0.167834	0.124966	0.254589	0.18264
COL4A6	2.22144e-05	0.345765	0.197333	0.160716	0.298394	0.234803	PRRX1	6.24442e-07	0.530814	0.143267	0.0990387	0.210021	0.145369
AP003086.2	2.32389e-05	0.360395	0.17919	0.140971	0.275399	0.214522	PDE8B	6.46852e-07	0.557546	0.131443	0.0867181	0.171849	0.116764
REEP3	2.33196e-05	0.1971	0.321148	0.286879	0.489178	0.426712	AP005329.2	8.01053e-07	0.430061	0.195844	0.155226	0.306137	0.227224
STX7	2.40689e-05	0.340197	0.182643	0.144645	0.259388	0.204899	CYTOR	8.09133e-07	0.60619	0.135002	0.0917276	0.190308	0.125019
SMC6	2.56186e-05	0.356913	0.203425	0.169097	0.297403	0.232222	AL139383.1	8.11298e-07	0.162348	0.434278	0.399472	0.740285	0.661495
GNG12-AS1	2.641e-05	0.300593	0.208029	0.169556	0.312334	0.25359	SELENOM	8.34548e-07	0.341965	0.214212	0.170525	0.31214	0.246267
CPSF6	2.70989e-05	0.243335	0.267059	0.233153	0.389207	0.328799	PLCL2	8.54938e-07	0.10473	0.57789	0.559031	1.08789	1.01171
PRICKLE2	2.77984e-05	0.608325	0.125102	0.0881644	0.179446	0.117709	CTNNB1	8.84283e-07	0.292386	0.257835	0.216084	0.386631	0.315704
STK39	3.27996e-05	0.374535	0.186637	0.150844	0.268224	0.206896	LGR6	8.84283e-07	0.723981	0.111698	0.0681018	0.159954	0.0968403
PTPN20	3.32086e-05	0.283738	0.219672	0.182643	0.320305	0.263117	TNNI3K	9.11666e-07	1.80021	0.0630238	0.0196317	0.0868115	0.0249263
BTRC	3.32629e-05	0.184602	0.343488	0.311445	0.528193	0.464753	COL8A1	1.02731e-06	0.689018	0.111124	0.0674926	0.173924	0.107881
CDC42BPA	3.46902e-05	0.102364	0.54583	0.517162	0.963525	0.89753	EVA1C	1.02807e-06	0.232621	0.310412	0.270579	0.485413	0.413129
VWC2	3.51502e-05	0.171789	0.333401	0.294685	0.547193	0.485765	MAGI3	1.10107e-06	0.306051	0.265297	0.22739	0.411511	0.332852
HIBADH	3.62943e-05	0.226395	0.2588	0.22087	0.390019	0.333376	C6	1.19195e-06	0.220572	0.333372	0.295627	0.565626	0.485434
THRAP3	3.87065e-05	0.166437	0.362307	0.326828	0.55894	0.498039	ZCCHC14	1.19283e-06	0.398287	0.188497	0.145681	0.268538	0.203755
ATP5F1D	3.87588e-05	0.21096	0.25589	0.216508	0.378325	0.326858	EGR1	1.32523e-06	1.97789	0.0583171	0.0153669	0.0860422	0.0218427
OPTN	4.54796e-05	0.428631	0.157934	0.12203	0.217501	0.161596	LIMS2	1.36763e-06	0.257521	0.268511	0.225156	0.38931	0.325667
EMC10	4.65266e-05	0.163818	0.325413	0.287682	0.519675	0.463893	ADAMTS9	1.43922e-06	0.475914	0.16175	0.119415	0.236141	0.169788
MLF1	4.95735e-05	0.117042	0.505686	0.469636	0.883554	0.814708	SYNE1	1.76089e-06	0.0946531	0.582941	0.576496	1.15926	1.08565
LIMS1	5.20878e-05	0.164472	0.358584	0.326025	0.559697	0.499392	COL4A1	1.82086e-06	0.33196	0.264493	0.227187	0.422931	0.335999
NFIB	5.21061e-05	0.0918681	0.599106	0.571806	1.12678	1.05726	HYDIN	1.83746e-06	0.613629	0.120652	0.0779177	0.166507	0.108821
NEB	5.29804e-05	0.160937	0.360344	0.327058	0.627625	0.561375	LSAMP	1.87214e-06	0.562664	0.14143	0.0999865	0.205352	0.139034
MAPK8	5.37573e-05	0.187105	0.33665	0.303639	0.533297	0.46843	MYLK	1.87214e-06	1.12236	0.0816209	0.0392635	0.117374	0.0539149
LMBR1	5.37667e-05	0.276124	0.232399	0.197681	0.340333	0.281049	SPEG	1.8808e-06	0.296816	0.244748	0.203425	0.357478	0.291004
NDUFV2	5.56355e-05	0.310082	0.182507	0.144989	0.256464	0.206862	C8orf34	2.16843e-06	0.358568	0.214786	0.174858	0.322478	0.251513
RMDN1	5.94007e-05	0.365396	0.170728	0.134313	0.237265	0.184178	LONRF1	2.21621e-06	0.609825	0.121456	0.0790008	0.16478	0.107976
SCAF11	6.3994e-05	0.123857	0.468928	0.437493	0.773243	0.709631	LRRN2	2.34903e-06	1.21364	0.077029	0.0350663	0.102793	0.0443224
ADARB1	6.41174e-05	0.416113	0.159897	0.12467	0.223521	0.167516	RPS6KA3	2.45389e-06	0.32858	0.223855	0.183861	0.338134	0.269263
Z98949.1	6.69809e-05	0.271065	0.21886	0.183102	0.334905	0.277538	LIN9	2.47716e-06	0.546803	0.145907	0.105131	0.2105	0.144095
NDUFA5	6.723e-05	0.230586	0.256499	0.221329	0.379862	0.323752	PDLIM4	2.5111e-06	1.86251	0.0571691	0.0150284	0.0746654	0.0205328
NR2C1	6.91876e-05	0.252767	0.249391	0.216393	0.360729	0.302754	FRMD4A	2.5768e-06	0.239454	0.291241	0.252369	0.448817	0.380177
MED9	6.95211e-05	0.532344	0.125846	0.0900011	0.167173	0.115588	TRPC4	2.72564e-06	0.864722	0.0981518	0.0565936	0.139323	0.0765095
FAM160B1	7.10429e-05	0.551628	0.128012	0.0925267	0.174247	0.11888	NUDT4	2.77662e-06	0.246521	0.337619	0.310317	0.568205	0.478955
GTF2F2	7.2383e-05	0.295585	0.199905	0.163701	0.284364	0.231683	PPP1R3C	2.88506e-06	0.18466	0.401791	0.373341	0.773704	0.680746
MAP3K4	7.52701e-05	0.354275	0.186434	0.151992	0.261564	0.204611	TPM3	2.983e-06	0.208832	0.377913	0.348429	0.741776	0.641813
SMG7	7.59232e-05	0.244145	0.250406	0.216508	0.367597	0.310369	AC108058.1	2.98813e-06	1.2259	0.0743887	0.032697	0.101784	0.0435158
PHACTR3	7.73507e-05	0.632628	0.108448	0.0723224	0.151121	0.0974733	UGT2B7	3.15914e-06	0.873924	0.095741	0.0544273	0.144819	0.0790223
CREB1	7.78399e-05	0.26837	0.226577	0.191138	0.328675	0.272885	RBMS3-AS2	3.72986e-06	0.266789	0.277924	0.241741	0.450343	0.374311
COX7B	7.89557e-05	0.212828	0.264825	0.228562	0.399158	0.344411	AP001021.2	3.79254e-06	0.233521	0.309035	0.272746	0.503368	0.428143
GOLGA4	7.9284e-05	0.0717071	0.692256	0.66594	1.38504	1.31788	AC092683.1	3.82455e-06	0.830253	0.0934451	0.0518549	0.121755	0.0684785
SPPL3	8.15948e-05	0.236599	0.253249	0.218804	0.373882	0.31733	PITPNM2	3.92086e-06	0.425592	0.175984	0.135865	0.265103	0.197378
FGF7	8.3399e-05	0.513615	0.125711	0.0896568	0.179049	0.125418	FAM157C	4.09921e-06	0.598874	0.118012	0.076293	0.156486	0.103323
CLGN	8.35734e-05	0.375689	0.15306	0.116175	0.222439	0.171441	APBB1	4.10539e-06	0.370221	0.200207	0.160777	0.295078	0.228291
LRPPRC	8.55068e-05	0.265443	0.234836	0.201355	0.338275	0.281425	EIF2AK3	4.32017e-06	0.382392	0.212146	0.174858	0.32965	0.252896
ANKRD23	8.67329e-05	0.341577	0.197265	0.16439	0.28316	0.223464	SMIM19	4.3224e-06	0.490264	0.147055	0.105876	0.203241	0.144686
C15orf41	9.09271e-05	0.271367	0.230436	0.196533	0.344942	0.285797	PLEKHO1	4.37004e-06	1.02051	0.0803582	0.0389927	0.104224	0.0513762
ATP5F1C	9.35987e-05	0.208081	0.285405	0.252439	0.422115	0.36542	AL139022.1	4.44781e-06	0.38536	0.213982	0.177769	0.341028	0.261087
ARHGAP18	9.38706e-05	1.3432	0.0617384	0.0255998	0.0862902	0.0340108	MALRD1	4.48179e-06	0.460193	0.167375	0.127945	0.256183	0.186216
YAF2	9.40804e-05	0.132785	0.436434	0.406498	0.733729	0.669212	CLK1	4.49506e-06	0.328134	0.213982	0.172962	0.299935	0.238918
DLAT	9.49724e-05	0.462683	0.148253	0.113764	0.205056	0.148796	PDE4D	4.62937e-06	0.0792425	0.663644	0.643379	1.36016	1.28747
AC092574.2	9.51083e-05	0.46058	0.144462	0.109402	0.2004	0.14563	COBL	4.65962e-06	0.304551	0.232924	0.19361	0.343608	0.278218
LMAN1L	9.77237e-05	0.193876	0.318508	0.289175	0.489567	0.428005	NEDD4L	4.73643e-06	0.145857	0.448743	0.420051	0.768673	0.694759
UBE2D1	9.97539e-05	0.534937	0.115895	0.0797842	0.157007	0.108365	JPH1	4.99666e-06	0.459084	0.154632	0.113661	0.216701	0.157639
PURA	0.000101417	0.448	0.142635	0.107221	0.194943	0.142905	SNAP47	5.14455e-06	0.586198	0.134083	0.0938262	0.191351	0.127458
PCMTD1	0.000102502	0.177913	0.331709	0.299506	0.508542	0.449542	PRR16	5.23329e-06	0.340553	0.217541	0.180138	0.338183	0.267076
DPH6	0.000103144	0.152929	0.36603	0.331305	0.592045	0.532499	MYO9B	5.335e-06	0.36017	0.184939	0.143718	0.260103	0.20264
PDE8A	0.000103316	0.186605	0.331032	0.299966	0.511771	0.449678	GRIK2	5.531e-06	0.145176	0.404661	0.361698	0.702712	0.635441
B3GALNT1	0.000103401	0.29867	0.186772	0.15027	0.270619	0.220014	GJC1	5.66136e-06	0.406669	0.167719	0.126455	0.232537	0.175417
ETV1	0.000103727	0.292239	0.20417	0.168982	0.299117	0.244269	RUBCN	5.78203e-06	0.295846	0.233268	0.193813	0.340585	0.277438
YPEL2	0.00010457	0.291395	0.216084	0.182757	0.315993	0.258202	LUC7L3	6.08114e-06	0.115619	0.514522	0.487815	0.875181	0.807777
AC012358.3	0.000109175	0.403556	0.150826	0.115257	0.208398	0.157547	BCOR	6.22939e-06	0.411826	0.18953	0.151909	0.289155	0.217349
PTDSS1	0.000112682	0.317567	0.176483	0.140282	0.251366	0.201702	ZDHHC14	6.2613e-06	0.197126	0.339571	0.30348	0.557757	0.486523
ASPH	0.0001163	0.132808	0.413756	0.382964	0.658045	0.600175	RAB11FIP3	6.55012e-06	0.392716	0.176673	0.136001	0.242722	0.18488
SFXN1	0.000117768	0.238456	0.237544	0.201814	0.345441	0.292814	AL590079.1	7.11705e-06	0.60459	0.122144	0.081844	0.173548	0.114135
MFF	0.000122943	0.313573	0.194151	0.160257	0.270222	0.217433	STK38L	8.00917e-06	0.213987	0.423258	0.418833	0.828469	0.714265
ZNF330	0.000123265	0.480869	0.136677	0.102055	0.183583	0.131546	AC036108.3	8.17621e-06	0.811851	0.0953966	0.0551719	0.12367	0.0704486
FBXO21	0.000124882	0.43918	0.151638	0.117553	0.211168	0.155748	OPCML	8.288e-06	0.784346	0.110665	0.0718928	0.168066	0.0975818
RPS27L	0.000127434	0.361178	0.156242	0.120308	0.216437	0.168503	AC090630.1	8.40958e-06	0.81609	0.101366	0.0620092	0.161633	0.0918039
LINC00472	0.000129882	1.04167	0.0771053	0.0420158	0.101446	0.049279	ABCC1	8.94724e-06	0.34767	0.191482	0.151503	0.268997	0.211392
PAXBP1	0.000133217	0.331274	0.19801	0.165538	0.285141	0.22664	TEAD3	9.42837e-06	0.581752	0.115371	0.0748037	0.149004	0.0995573
DYNC1LI1	0.000142689	0.525523	0.123341	0.0886236	0.16812	0.116794	AHI1	9.84927e-06	0.0985109	0.564344	0.53703	1.00621	0.939794
PDCD6IP	0.000149047	0.269942	0.223734	0.190334	0.320858	0.266104	APOB	1.00999e-05	0.5615	0.134198	0.0951124	0.188631	0.127816
URI1	0.000149718	0.343599	0.178581	0.14453	0.253117	0.199474	LUZP1	1.01393e-05	0.216439	0.314889	0.278094	0.486644	0.418849
RCOR3	0.000149957	0.178409	0.309369	0.274595	0.465908	0.411712	KCND3	1.02971e-05	0.167061	0.381242	0.348226	0.632315	0.563175
PTGES2	0.000157087	0.306272	0.18183	0.146711	0.256898	0.207761	NPR3	1.07446e-05	1.16011	0.0749627	0.0353371	0.101229	0.0452976
LMO4	0.000158312	0.687841	0.10222	0.0676157	0.142936	0.0887321	SPDYE5	1.16784e-05	0.327304	0.219493	0.182981	0.341901	0.272503
TPCN1	0.000162207	0.233712	0.246344	0.213179	0.362662	0.308423	HSF4	1.1894e-05	0.43102	0.166915	0.127809	0.238451	0.176868
FXR1	0.00016242	0.291681	0.230436	0.200551	0.334544	0.273305	SPOP	1.24486e-05	0.284626	0.260131	0.224479	0.394115	0.323551
RIC3	0.0001627	0.156828	0.350325	0.319137	0.527477	0.473144	KLF7	1.25029e-05	0.571129	0.127195	0.0878689	0.179299	0.120684
RMND5A	0.000169203	0.50953	0.131803	0.0978074	0.18189	0.127769	ADGRA3	1.44558e-05	0.225986	0.292733	0.256431	0.44254	0.378375
UBE2D2	0.000170778	0.192053	0.335161	0.309264	0.525237	0.459771	HOOK3	1.47447e-05	0.307637	0.216393	0.178107	0.313381	0.2532
NSF	0.000170852	0.266593	0.227525	0.194582	0.333848	0.277521	ITGA5	1.50337e-05	0.851025	0.0905751	0.0512456	0.128394	0.0711806
ZPBP	0.000178453	0.430431	0.14893	0.115027	0.215395	0.159832	PEX5L	1.5495e-05	0.325474	0.240271	0.206675	0.393154	0.313751
OSBPL6	0.000183138	0.303453	0.207352	0.174722	0.310958	0.251973	DNER	1.59252e-05	0.550576	0.117093	0.0773084	0.165036	0.112678
TEAD1	0.000188856	0.116378	0.464189	0.433245	0.768475	0.708919	RBPMS2	1.64256e-05	0.247395	0.25795	0.219334	0.370053	0.311739
ORMDL1	0.00019589	0.335929	0.173233	0.139364	0.236996	0.187766	PCSK7	1.89184e-05	0.220525	0.283664	0.244923	0.416097	0.357117
ISOC1	0.00020192	0.356741	0.174926	0.142234	0.24823	0.193849	KCNK15-AS1	1.93909e-05	0.95621	0.0890828	0.0509071	0.12976	0.0668793
F5	0.000206299	0.964111	0.0772407	0.0428194	0.108677	0.0557072	TANC1	1.97819e-05	0.0640549	0.689129	0.680815	1.43892	1.37643
DNAJC1	0.000212893	0.177879	0.332521	0.303983	0.523824	0.463061	PEAK1	1.98232e-05	0.105811	0.518425	0.497495	0.941149	0.874593
GRIP1	0.000214236	0.0723288	0.693203	0.664447	1.45737	1.38611	TMEM132B	2.00597e-05	1.05987	0.0767994	0.0380449	0.106576	0.0511222
TXNL1	0.000223802	0.226296	0.249932	0.218115	0.357145	0.305297	STK38	2.01619e-05	0.219061	0.297096	0.261982	0.45722	0.392809
ACSL1	0.000233576	0.416127	0.166396	0.135117	0.236007	0.176871	MIDN	2.1224e-05	0.660979	0.11629	0.0782562	0.166059	0.105024
ACO2	0.000235965	0.126892	0.447739	0.420962	0.748485	0.685463	SEPT6	2.13833e-05	0.852943	0.0914935	0.0530734	0.130393	0.0721928
THUMPD3-AS1	0.000241817	0.153488	0.328595	0.291241	0.497951	0.447695	MT-ND2	2.18777e-05	0.513618	0.149007	0.112104	0.240527	0.16848
Z98949.3	0.000258778	0.246524	0.216423	0.182183	0.320218	0.26992	AC087457.1	2.55411e-05	0.270722	0.292619	0.264351	0.501189	0.415437
POLD2	0.000267427	0.470482	0.125711	0.0914935	0.174483	0.125928	PTPRS	2.56763e-05	0.355206	0.187923	0.150149	0.268412	0.209833
ABCB7	0.000280264	0.23013	0.255822	0.224199	0.378408	0.322615	CAMK2B	2.61955e-05	0.175482	0.35679	0.321419	0.548352	0.485551
C18orf25	0.000282174	0.366554	0.172759	0.140742	0.242778	0.188307	RAP1GAP	2.81624e-05	1.12072	0.0747331	0.036691	0.103661	0.0476697
MICU3	0.000287928	0.226163	0.265976	0.235794	0.395981	0.338527	AC019205.1	2.90614e-05	0.418172	0.181265	0.146223	0.295645	0.221253
FAM110B	0.000294605	0.197292	0.290008	0.258983	0.439793	0.383581	COL9A1	2.96202e-05	1.14504	0.0710596	0.0329001	0.109774	0.0496376
AC008957.2	0.000295649	0.346077	0.167141	0.133395	0.239587	0.188488	RPL41	3.01389e-05	0.217307	0.30892	0.275792	0.491262	0.422569
ERCC8	0.000296439	0.305267	0.203019	0.171852	0.297887	0.241078	LINC02388	3.04638e-05	0.559396	0.123292	0.0854996	0.225718	0.153169
SRSF10	0.000320744	0.162961	0.343826	0.316152	0.521193	0.465525	PLEC	3.06094e-05	0.543852	0.119504	0.0808963	0.157875	0.108292
SNHG7	0.000321176	0.384049	0.150284	0.116749	0.204243	0.156508	ACACB	3.06094e-05	0.0863775	0.57502	0.560385	1.07861	1.01592
SMIM8	0.000323142	0.16278	0.310046	0.276547	0.466242	0.416495	CES4A	3.09052e-05	0.687079	0.101825	0.0635662	0.137005	0.0850952
SYPL2	0.000336424	0.947742	0.0757514	0.0421306	0.100278	0.0519887	GADD45G	3.10951e-05	0.173208	0.390541	0.361292	0.777168	0.689244
KTN1	0.000358516	0.0880697	0.585635	0.559178	1.06119	0.998344	PITPNC1	3.18412e-05	0.253173	0.268052	0.234768	0.442529	0.371303
ETFDH	0.000370107	0.125569	0.431898	0.406842	0.710567	0.651335	MYO18A	3.30766e-05	0.271619	0.235335	0.198213	0.339488	0.281228
SLC16A10	0.000375837	0.498656	0.134579	0.102514	0.198895	0.140771	ADAM12	3.43266e-05	0.579447	0.112157	0.0736529	0.145807	0.097577
BEX4	0.000418134	0.405807	0.139927	0.106647	0.192532	0.145326	AC017002.5	3.62294e-05	0.608122	0.113764	0.0758868	0.159005	0.104315
FITM2	0.000431278	0.281328	0.189954	0.156354	0.269568	0.221809	HSPB3	3.62943e-05	0.124763	0.500746	0.489575	0.956456	0.877217
NAA40	0.000433797	0.391789	0.158814	0.12754	0.21946	0.167269	MGRN1	3.71467e-05	0.304856	0.200321	0.161793	0.278181	0.225194
RAB30	0.000444262	0.291512	0.188803	0.155665	0.272251	0.222441	ADGRL3	3.76249e-05	0.899535	0.0893124	0.0519903	0.136121	0.0729688
CACNA1E	0.000445441	0.634972	0.101747	0.0686488	0.159679	0.102826	CNTN3	3.78262e-05	0.267895	0.227299	0.188803	0.332523	0.276171
ATXN2	0.00044793	0.146081	0.378419	0.354609	0.60041	0.542593	ZNF609	3.89771e-05	0.159808	0.370681	0.335635	0.589702	0.527867
HDDC2	0.000468575	0.677295	0.0942323	0.061187	0.125143	0.0782565	AK9	4.09826e-05	0.355435	0.178854	0.141552	0.25738	0.201177
RBFOX2	0.000491363	0.090564	0.524709	0.499713	0.894929	0.840479	MIR4435-2HG	4.09826e-05	0.208892	0.268281	0.229488	0.404564	0.350029
MAOA	0.000507643	0.443141	0.138641	0.106647	0.200186	0.147243	OPLAH	4.24573e-05	0.510557	0.128229	0.0905091	0.174054	0.122178
CLTCL1	0.000523979	0.144002	0.359125	0.326943	0.567147	0.513271	IFRD1	4.25248e-05	0.297374	0.228102	0.193542	0.333516	0.271393
KLF6	0.000528467	0.386464	0.170931	0.141086	0.262989	0.201186	AC078980.1	4.28486e-05	0.834138	0.0999885	0.0629569	0.194056	0.108849
EPM2A	0.000529579	0.300656	0.204509	0.174492	0.29904	0.242785	WDR1	4.34087e-05	0.610768	0.10481	0.0667479	0.134536	0.0881005
GSN	0.0005332	0.153187	0.363796	0.339915	0.579816	0.521407	MYO15B	4.36905e-05	0.406274	0.150844	0.112578	0.208382	0.157239
BTBD9	0.000536691	0.0866484	0.565394	0.536793	1.0283	0.968354	IFT43	4.40852e-05	0.216402	0.276776	0.239913	0.406244	0.349658
AC015971.1	0.0005615	0.424394	0.140333	0.108139	0.202134	0.150621	ZER1	4.41939e-05	0.287927	0.208013	0.170051	0.296059	0.242495
ZNF708	0.000575583	0.488251	0.124898	0.0927563	0.169223	0.120637	SEPT10	4.47918e-05	0.420125	0.160831	0.124357	0.230003	0.171895
CHCHD3	0.000576186	0.0913408	0.55524	0.525428	0.977413	0.917448	AL158071.4	4.55562e-05	0.512516	0.126277	0.0884782	0.17127	0.12006
RAPGEF1	0.000576186	0.337744	0.175129	0.143956	0.245056	0.193907	SGSM1	4.95518e-05	0.221652	0.298932	0.266992	0.475831	0.408064
ATF7IP	0.000587214	0.199559	0.276604	0.24624	0.414869	0.361274	DES	5.28807e-05	0.0440187	0.686488	0.698484	1.44585	1.4024
DNAJC19	0.000595307	0.419079	0.124966	0.0918379	0.170192	0.127287	DENND5B	5.55993e-05	0.118302	0.497532	0.470485	0.863271	0.795307
NCEH1	0.000599306	0.299407	0.206607	0.176788	0.314008	0.255159	MAN1C1	5.74987e-05	0.871842	0.088968	0.0523287	0.128084	0.0699915
TUBA1B	0.000601867	0.606946	0.100799	0.0681896	0.142719	0.0937073	PPARD	5.82518e-05	0.515964	0.131443	0.0946385	0.185557	0.129765
PAQR3	0.000648079	0.36211	0.152789	0.120652	0.218363	0.169892	KDM7A	6.24324e-05	0.243605	0.263919	0.228608	0.387367	0.327182
WDR37	0.000654512	0.186399	0.298199	0.270003	0.448111	0.393798	TMEM164	6.33187e-05	0.20908	0.307083	0.275589	0.495468	0.428623
MRPS9	0.000661847	0.297677	0.190225	0.159454	0.267178	0.217366	EIF4A2	6.51392e-05	0.219402	0.26897	0.232399	0.394482	0.338829
GAPDH	0.000665087	0.117174	0.391416	0.353576	0.658663	0.607284	PTGFRN	6.93227e-05	0.416023	0.142349	0.104793	0.188744	0.141462
BRWD1	0.00069627	0.139075	0.360547	0.329928	0.560288	0.508798	CLIC4	7.45198e-05	0.246857	0.253587	0.21886	0.38831	0.32724
TMEFF2	0.000702175	0.128509	0.390807	0.358627	0.683867	0.625586	FP236383.1	7.4654e-05	0.506254	0.143267	0.107636	0.215773	0.151915
RIC1	0.000706761	0.228762	0.249526	0.220411	0.367884	0.313939	STXBP6	7.52701e-05	0.190775	0.338652	0.307812	0.566682	0.49649
VPS36	0.000728475	0.279001	0.208164	0.178625	0.292985	0.241467	KCNH2	7.66641e-05	0.482578	0.142234	0.106485	0.198753	0.142247
VWDE	0.000728475	0.342325	0.169307	0.138331	0.24529	0.193478	MCAM	7.7093e-05	0.403542	0.141086	0.103507	0.185266	0.140061
BOD1L1	0.000745849	0.319318	0.184538	0.154402	0.261734	0.209767	PI4KB	8.01903e-05	0.528379	0.126966	0.0908475	0.176169	0.122144
MFAP3	0.000750778	0.358824	0.145004	0.112387	0.199343	0.155447	MAML2	8.05793e-05	0.196494	0.283894	0.246886	0.461895	0.403081
KIAA1217	0.000758801	0.0823856	0.603371	0.576512	1.15389	1.08984	ZMIZ1	8.3257e-05	0.220549	0.254506	0.216626	0.36777	0.315634
EPS15	0.000779992	0.118178	0.425264	0.396395	0.694545	0.639919	PBX3	8.46275e-05	0.109749	0.504075	0.482196	0.894875	0.829324
MRPL16	0.000779992	0.570429	0.101408	0.0692228	0.136897	0.0921885	ERVMER61-1	9.04113e-05	0.612013	0.117093	0.0817086	0.170353	0.111459
XPR1	0.000791618	0.132447	0.395681	0.366892	0.646858	0.590119	RPL3	9.18681e-05	0.459143	0.133624	0.0969402	0.190598	0.138645
NDUFAB1	0.000799434	0.243119	0.211278	0.179773	0.307057	0.259438	TMEM173	9.19339e-05	0.54564	0.135231	0.100799	0.208754	0.143015
UBE2G2	0.000803127	0.325109	0.184268	0.154747	0.253226	0.202135	DPP6	9.20917e-05	0.381394	0.163012	0.126862	0.231641	0.17783
LRBA	0.000813355	0.097801	0.50616	0.481231	0.874872	0.81753	GEM	9.2512e-05	0.412115	0.183561	0.151097	0.304449	0.2288
SLPI	0.000821331	1.90902	0.0440022	0.0115945	0.071923	0.0191512	AC116366.3	9.5523e-05	0.25385	0.240501	0.205592	0.350711	0.294125
PTPRA	0.000846553	0.188131	0.291633	0.26323	0.44088	0.386979	SPDYE16	9.85102e-05	0.456744	0.15578	0.12192	0.238913	0.174079
PALMD	0.00084697	0.130887	0.355876	0.323384	0.567575	0.518351	DENND4C	0.000100286	0.148555	0.404087	0.377945	0.680026	0.613487
AL133338.1	0.000852369	0.830763	0.0729759	0.0406383	0.0980027	0.0551002	LINC00276	0.000115697	0.425767	0.145104	0.109125	0.206124	0.153448
CUL4A	0.000861385	0.134917	0.355808	0.323269	0.551483	0.502248	AP000755.2	0.000115697	1.51816	0.0578579	0.0220688	0.0782379	0.0273153
RBM12B	0.000867961	0.502997	0.124222	0.0933303	0.169879	0.119874	CNN2	0.000122382	0.586207	0.113879	0.0781885	0.152345	0.101476
GNB5	0.000879582	0.39887	0.137016	0.10504	0.193252	0.146572	PLCB2	0.000124882	2.40685	0.0458042	0.0100867	0.0671837	0.0126687
USP15	0.000889919	0.106683	0.456539	0.425095	0.748678	0.695314	SRGAP2B	0.00012517	1.0735	0.0693376	0.033577	0.0965737	0.0458884
FAM227B	0.000899583	0.256851	0.217438	0.18712	0.323498	0.27074	FOXP2	0.000131389	0.449027	0.142349	0.107298	0.225406	0.165118
ANKRD12	0.000918003	0.117261	0.431424	0.40202	0.699241	0.644657	SLC9A1	0.000135072	0.484968	0.123866	0.0881397	0.171675	0.122664
EIF2A	0.000938588	0.407579	0.147306	0.116979	0.201447	0.151868	RHOQ	0.000136608	0.262744	0.241189	0.208164	0.361187	0.301049
SLC12A2	0.000957139	0.29061	0.17804	0.146137	0.258113	0.211022	COCH	0.000141519	0.404386	0.164275	0.130517	0.243304	0.18383
ZNF638	0.000960644	0.0907947	0.549012	0.52382	0.960301	0.901728	ANO6	0.000143813	0.183842	0.306739	0.272136	0.46236	0.407041
NSD1	0.000978403	0.140996	0.353981	0.32568	0.550162	0.498938	SLC38A2	0.00014567	0.275806	0.225232	0.191308	0.336708	0.278116
ANKIB1	0.000981406	0.148141	0.318373	0.285845	0.49022	0.44238	BCAS3	0.000146091	0.110608	0.488578	0.462632	0.850979	0.788174
RWDD1	0.00098225	0.470639	0.125643	0.094593	0.171106	0.123478	LAMA5	0.000146692	0.532098	0.123178	0.088072	0.173337	0.119871
SMCHD1	0.00102749	0.143761	0.360682	0.333716	0.564469	0.510933	MT-ND3	0.000149694	0.312036	0.223855	0.192526	0.363361	0.292689
PARM1	0.00104335	0.199725	0.232805	0.199288	0.351632	0.306171	MT-CO1	0.000149713	0.12051	0.525198	0.515096	0.993519	0.9139
KANSL1	0.00106364	0.0934999	0.542377	0.522672	0.972576	0.911542	B4GALNT3	0.000152744	0.139636	0.417174	0.38925	0.709468	0.644019
AC092839.1	0.00108704	0.41576	0.124154	0.0924119	0.172344	0.129193	RHD	0.000157087	0.842041	0.0834577	0.048267	0.11413	0.0636675
COL10A1	0.00110667	1.0783	0.0643786	0.0328321	0.0855251	0.0405035	TXNIP	0.000169124	0.0976435	0.508782	0.480707	0.954297	0.891845
ADAMTS19	0.00113994	0.959451	0.0711481	0.0398347	0.107009	0.0550298	SYNJ2	0.000169415	0.222584	0.253932	0.218454	0.375434	0.321757
GOT2	0.00116379	0.386303	0.146358	0.115945	0.20363	0.155795	SCGB2B2	0.000174188	0.352136	0.184824	0.151503	0.275655	0.215954
MXI1	0.00116627	0.257811	0.209856	0.179887	0.307541	0.257214	EYA2	0.000178106	1.17684	0.0637125	0.0284999	0.0858513	0.0379736
DYRK1A	0.00118584	0.116996	0.391416	0.357249	0.626011	0.577249	CSRP1	0.000179051	1.20245	0.0618758	0.0266044	0.078758	0.0342231
IDH2	0.00122568	0.212973	0.247969	0.218345	0.373253	0.322027	KANTR	0.000179887	0.345213	0.175296	0.140672	0.251275	0.197801
PLN	0.00123334	0.0738232	0.622326	0.600964	1.32792	1.26168	VPS13A	0.00018001	0.104631	0.506716	0.479421	0.866631	0.806003
LINC01376	0.00127042	0.318033	0.184674	0.156124	0.269474	0.216162	TP53BP1	0.000190653	0.281848	0.200207	0.164907	0.28133	0.231404
AC103853.1	0.0012849	0.564045	0.110547	0.0802434	0.156001	0.10552	GALNT17	0.000194751	0.532703	0.113764	0.0788654	0.180646	0.124873
SELENOW	0.00128618	0.129325	0.360479	0.330272	0.549053	0.501977	NRSN2-AS1	0.00019598	0.325209	0.17587	0.140807	0.24742	0.197486
TNRC6C	0.00129721	0.144201	0.33049	0.301802	0.503671	0.455763	MAP3K19	0.000210163	0.717778	0.0871312	0.0520579	0.123153	0.0748812
ZNF44	0.00130551	0.226616	0.228405	0.198599	0.330131	0.282143	MAPRE2	0.000221981	0.106774	0.514866	0.505213	1.02127	0.948416
MKRN2	0.00142561	0.410668	0.13072	0.0999885	0.174609	0.131354	PTPN14	0.000230959	0.553136	0.109976	0.0752099	0.150507	0.102576
PLEKHA1	0.00144018	0.271797	0.187246	0.157158	0.265301	0.219745	RAMP1	0.000234259	0.222313	0.271725	0.240996	0.418393	0.358641
SLC25A40	0.00145215	0.682671	0.0850257	0.0539548	0.114096	0.0710832	CDC42EP3	0.000235026	0.193475	0.279761	0.245397	0.41802	0.365557
MAPK10	0.00146362	0.198364	0.264555	0.23522	0.408811	0.356294	KIFC3	0.000246182	0.31172	0.181495	0.147103	0.249537	0.201047
ZNF407	0.0015301	0.141155	0.377132	0.353002	0.610197	0.553323	ACTN1	0.000247514	0.196095	0.378717	0.362916	0.679136	0.592824
SLC35F3	0.00159378	0.659819	0.0986325	0.068534	0.155094	0.0981679	ADAMTS9-AS1	0.000264086	1.08392	0.0689932	0.0347279	0.0979064	0.0461869
NCKAP5	0.00161623	0.0702701	0.641552	0.617725	1.27285	1.21234	GXYLT2	0.000280264	0.256618	0.250029	0.220755	0.392037	0.328154
NGLY1	0.00162926	0.284739	0.184403	0.154862	0.257671	0.211519	OSMR	0.000284528	0.500565	0.127655	0.0940969	0.180557	0.127623
GDAP1L1	0.00162926	0.364088	0.141213	0.11032	0.206442	0.160397	C4orf54	0.000286713	2.16952	0.0443118	0.00995126	0.0652568	0.0145056
SOX4	0.00163487	1.17415	0.0580829	0.027207	0.0819245	0.0363045	CTSB	0.000302516	0.342142	0.167489	0.133157	0.234438	0.184941
REPS1	0.00164275	0.167932	0.296033	0.267937	0.445492	0.396541	PRRC2B	0.000308021	0.191227	0.299621	0.267059	0.447195	0.39168
CLIP4	0.00167483	0.195124	0.267601	0.24073	0.395643	0.345593	RPL21	0.0003104	0.353627	0.165538	0.131803	0.246874	0.193207
FUS	0.00170967	0.182043	0.299012	0.273907	0.443496	0.390921	ADCY6	0.000324239	0.231607	0.247962	0.214663	0.364068	0.310071
VSTM2L	0.00171431	0.246564	0.204644	0.174722	0.302153	0.254685	PDZD2	0.000328018	0.0444262	0.747216	0.744787	1.71514	1.66314
COX5B	0.0017395	0.125887	0.327308	0.293881	0.502323	0.460349	ARHGAP25	0.000336947	1.97037	0.0471817	0.0132006	0.068995	0.0176067
TOMM70	0.00177565	0.341361	0.156174	0.126277	0.215195	0.169852	SLC6A1-AS1	0.000337571	0.439794	0.164619	0.133699	0.344294	0.253827
KIAA0232	0.0017885	0.132457	0.394124	0.373665	0.643171	0.586749	NAIP	0.000344266	0.267494	0.196763	0.162402	0.279168	0.231922
NDUFB5	0.00179718	0.415539	0.128148	0.0979222	0.173961	0.130425	TM4SF1-AS1	0.000360546	0.624521	0.105728	0.0727051	0.162748	0.105564
ORC4	0.00182104	0.310743	0.171676	0.142119	0.240487	0.193887	GJA5	0.000391946	0.662611	0.0919527	0.0581506	0.135176	0.0853949
TMEM38A	0.00190824	0.631474	0.0872597	0.0565951	0.119581	0.0771915	GALNTL6	0.000409162	0.461536	0.146252	0.114406	0.229099	0.166375
MAOB	0.00195099	0.326785	0.16538	0.136035	0.239507	0.190962	CTNNAL1	0.000416332	0.191905	0.337504	0.313837	0.548704	0.480363
AC012085.2	0.00195299	0.276578	0.199634	0.171278	0.294951	0.243496	DYRK3	0.000423217	0.356309	0.175296	0.143515	0.260003	0.203104
KLF13	0.00196428	0.294864	0.172488	0.143152	0.252685	0.205976	AL136298.1	0.000424438	0.734634	0.0914935	0.0582859	0.130287	0.0782986
STMP1	0.00197702	0.287223	0.167953	0.137412	0.23443	0.19211	RAB7A	0.000432778	0.135052	0.412123	0.388844	0.668991	0.609208
FBXL17	0.00199469	0.0668132	0.626726	0.609	1.19895	1.14469	DLG2	0.000440132	0.053213	0.86959	0.843285	2.22684	2.1462
TRPS1	0.00213334	0.252392	0.207013	0.178166	0.306839	0.257592	TRIB1	0.000449462	1.01894	0.0655493	0.0318846	0.0829773	0.0409476
MYO9A	0.00213334	0.124749	0.382683	0.354494	0.605207	0.555074	AC022639.1	0.000467445	0.458189	0.146481	0.115286	0.237152	0.172623
SOS1	0.00217516	0.136036	0.342472	0.312708	0.539741	0.491174	RASGRP3	0.000485815	0.137223	0.403398	0.374425	0.653282	0.594007
PRKACB	0.00219208	0.170973	0.281952	0.254047	0.428877	0.380947	PPP3CA	0.000490016	0.412003	0.154976	0.122935	0.234702	0.176397
LY86-AS1	0.00225097	0.940812	0.0687111	0.0386867	0.10392	0.0541362	PGR	0.000493252	0.392393	0.160487	0.129163	0.245908	0.187348
TRIM54	0.00232292	0.153078	0.339087	0.315004	0.518722	0.466502	MTSS1	0.000511079	0.134673	0.41086	0.389047	0.709451	0.646222
RFC1	0.00232794	0.351393	0.150826	0.121226	0.210992	0.165381	ACSL4	0.000511984	0.28674	0.180576	0.146696	0.255838	0.209724
CDK8	0.00237487	0.195772	0.25088	0.222363	0.369609	0.322707	HRH2	0.000528405	0.397044	0.151418	0.119144	0.223327	0.169597
JUP	0.00243281	0.225636	0.19977	0.169671	0.282723	0.241789	DOCK3	0.000531298	0.10451	0.466077	0.441105	0.792686	0.737293
AC020909.2	0.0024368	0.203722	0.230842	0.202043	0.348455	0.302565	LINC01482	0.00054454	0.786917	0.0873608	0.0548335	0.133583	0.0774224
ACSS3	0.00249698	0.0920413	0.493704	0.464585	0.846317	0.794012	RNF149	0.000544877	0.202564	0.264952	0.233144	0.387956	0.337135
CAVIN2	0.00250756	0.308311	0.156918	0.126622	0.22206	0.179333	ECE1	0.00055459	0.311932	0.167719	0.134173	0.235149	0.189427
CERS6	0.00257325	0.0731737	0.640401	0.610148	1.21879	1.15852	AC090825.1	0.000573957	0.226122	0.240845	0.208435	0.355505	0.303931
ZNF253	0.00257623	0.485488	0.113119	0.0835725	0.153534	0.109663	MTCH1	0.000581705	0.150679	0.350706	0.320336	0.52809	0.475716
SFXN4	0.00268323	0.248185	0.206742	0.178625	0.293782	0.247352	HDAC7	0.000621085	0.337168	0.161405	0.128486	0.224292	0.177548
AC012404.1	0.00276111	0.244808	0.18948	0.159913	0.278423	0.234968	TMEM117	0.000621379	0.0970437	0.496384	0.468792	0.862713	0.806592
NDUFAF6	0.00276111	0.189249	0.223193	0.192056	0.322582	0.282924	MPRIP	0.000654772	0.172513	0.307772	0.276943	0.472207	0.418987
CNOT4	0.00278451	0.182066	0.280598	0.254621	0.413054	0.364083	HOPX	0.00065876	0.764419	0.0802434	0.0473869	0.110456	0.065024
LIN52	0.00280188	0.340515	0.14778	0.118356	0.208014	0.164281	PDE1A	0.000700019	0.695522	0.0910343	0.0587598	0.133113	0.0821952
SEC24D	0.00290698	0.263045	0.186028	0.157387	0.267512	0.222925	FAM95B1	0.000716957	0.630094	0.0910343	0.0582183	0.125588	0.0811466
APC	0.00290755	0.202709	0.234227	0.204913	0.346321	0.300925	CCL2	0.000752528	0.906488	0.0741591	0.0418359	0.113413	0.0605037
CPT1A	0.00290755	0.348052	0.15746	0.129147	0.226238	0.177742	NUP98	0.000772354	0.176677	0.293193	0.261305	0.433873	0.383864
RAB3IP	0.00295539	0.653655	0.0830626	0.0533808	0.109458	0.0695786	LMOD1	0.000811189	0.590602	0.115831	0.0845519	0.176952	0.117508
IMMT	0.00296414	0.166693	0.306052	0.28045	0.459347	0.409224	RCSD1	0.000811664	0.210824	0.269085	0.239304	0.414412	0.358071
FAM96A	0.00297788	0.43723	0.113864	0.0842613	0.154202	0.113886	MTTP	0.000881075	0.808948	0.0807026	0.0488086	0.11898	0.0679138
HSD17B12	0.00299058	0.122031	0.390536	0.366778	0.624489	0.573838	UBE2H	0.000899583	0.12103	0.433475	0.413959	0.731298	0.672452
COA1	0.00300122	0.144584	0.347414	0.322925	0.537905	0.486611	KIAA1324L	0.000899583	0.887501	0.0693376	0.0370295	0.0944407	0.0510499
AGTPBP1	0.0030174	0.150782	0.31817	0.289863	0.488913	0.440395	IL1R1	0.000902098	0.745747	0.0780622	0.0456946	0.103817	0.061912
RRP15	0.00309002	0.477536	0.117249	0.0885088	0.161865	0.116252	MRPL33	0.000911439	0.232858	0.232694	0.201868	0.342265	0.291249
FBH1	0.00309334	0.28343	0.170999	0.142004	0.234569	0.19273	PTPN1	0.00091481	0.22111	0.226266	0.193203	0.326815	0.280377
CDKAL1	0.00309472	0.10032	0.449567	0.424865	0.739544	0.689866	SERINC5	0.000928211	0.517384	0.113879	0.0821148	0.162375	0.113442
IMMP1L	0.00310686	0.329016	0.156648	0.127999	0.21959	0.174811	LAMB2	0.000931686	0.580298	0.100333	0.0682372	0.138846	0.0928635
FGF1	0.00310785	0.214751	0.224343	0.196304	0.326222	0.281103	CCDC26	0.000939463	0.497465	0.119389	0.0876659	0.167932	0.118955
ZNF684	0.00312956	0.605686	0.0861089	0.0564803	0.113607	0.0746577	MARK4	0.000939725	0.324279	0.153369	0.120769	0.209079	0.166991
JMJD1C	0.00314395	0.0666216	0.627945	0.610148	1.20725	1.15277	CCDC9B	0.000949862	0.328034	0.17587	0.145004	0.255994	0.20393
LARGE1	0.0031889	0.0493253	0.747698	0.713695	1.76075	1.70157	VLDLR	0.000964436	0.335658	0.148663	0.11603	0.201134	0.159383
PCBD2	0.0032498	0.353533	0.13925	0.109976	0.1916	0.149958	RBM6	0.000978403	0.0860419	0.539662	0.51645	0.935631	0.881463
TMEM182	0.00326019	0.123868	0.366775	0.339341	0.585309	0.537153	LATS2	0.000982552	0.240975	0.215245	0.183861	0.308425	0.260981
CPNE4	0.00328645	0.223602	0.221432	0.192745	0.340948	0.291996	RPL37A	0.00100613	0.351915	0.157387	0.125778	0.236992	0.185693
MTREX	0.0033001	0.234504	0.233482	0.207783	0.340717	0.289601	COG5	0.0010114	0.0876654	0.537137	0.516789	0.952574	0.896416
DPYSL2	0.00336012	0.325915	0.141145	0.111583	0.198217	0.158136	PAK1	0.00102749	0.541295	0.103318	0.0712835	0.141618	0.0973134
RAB6A	0.00338362	0.198053	0.242621	0.213638	0.357558	0.311692	KCNQ1	0.00102749	0.155927	0.312593	0.280666	0.473219	0.42474
NR1D2	0.0034174	0.355627	0.134647	0.105384	0.187069	0.1462	AREG	0.00102827	1.08349	0.0592354	0.027146	0.0948127	0.0447408
COMMD10	0.00343482	0.0934007	0.484836	0.458501	0.834989	0.782644	MIR1-1HG	0.00106778	0.270921	0.251291	0.225223	0.4016	0.332842
AC131571.1	0.00346888	0.321836	0.156918	0.128114	0.230332	0.184277	MAP3K14	0.00109596	0.2246	0.240615	0.21094	0.364647	0.312077
GNPTAB	0.00357835	0.180061	0.265164	0.237975	0.397643	0.350986	AC012409.2	0.0010992	0.222318	0.267822	0.240861	0.429638	0.36828
NXPE3	0.00373139	0.344316	0.135662	0.106417	0.186263	0.146716	INPP5A	0.00111653	0.265126	0.195615	0.163891	0.272477	0.226734
RARB	0.00378274	0.119912	0.385053	0.359316	0.623297	0.573586	QSOX1	0.00113741	0.298002	0.170015	0.137896	0.238102	0.193667
SEPT2	0.00381383	0.0948111	0.46033	0.434393	0.737275	0.690382	MCF2L2	0.00114857	0.647873	0.0953966	0.0641755	0.139747	0.0891895
ENPEP	0.00382955	0.615245	0.0891552	0.0602686	0.126404	0.082519	SIPA1L3	0.00118648	0.271723	0.193663	0.16247	0.27589	0.228528
RYK	0.00386239	0.287441	0.188262	0.16152	0.267078	0.218831	TNIK	0.00120306	0.0982704	0.47882	0.451056	0.827269	0.772796
TUT4	0.00390109	0.118106	0.400487	0.377109	0.636297	0.586282	STAMBPL1	0.00124699	0.665242	0.0829985	0.0511779	0.109271	0.0689043
FTX	0.00391037	0.047124	0.799282	0.779359	1.82508	1.76643	USP9Y	0.00125248	0.318684	0.173	0.142567	0.269327	0.215947
ERO1B	0.00397588	0.318017	0.170593	0.143612	0.24402	0.195746	TEAD4	0.0012849	0.942245	0.0660085	0.0344571	0.0890943	0.0463667
CEP85L	0.00398003	0.151517	0.314446	0.28883	0.492957	0.44381	TMC6	0.0012849	1.92214	0.0448858	0.0134714	0.0616653	0.0162712
RMND1	0.00406983	0.457326	0.111969	0.0831133	0.154259	0.112352	NRXN3	0.00128989	0.305159	0.175066	0.143244	0.267623	0.216602
COPB2	0.00411283	0.31397	0.161319	0.133509	0.220927	0.177719	SDC4	0.00139232	0.360359	0.141545	0.109735	0.195534	0.152315
COL6A2	0.00418967	0.711893	0.0829272	0.0545288	0.118154	0.0721354	KIDINS220	0.00140584	0.199948	0.239467	0.207216	0.337503	0.293824
MAP3K2	0.00418967	0.203918	0.230165	0.202847	0.333732	0.289743	GTF2IRD2B	0.00141913	0.198583	0.24073	0.208164	0.342033	0.29805
VRK2	0.00420722	0.196044	0.241606	0.214327	0.358458	0.312913	CNTN5	0.00142439	0.351101	0.156239	0.125102	0.215968	0.169315
PHLDB2	0.00420722	0.371771	0.139047	0.111009	0.195805	0.151325	AGBL4	0.00143434	0.0544477	0.696017	0.681357	1.53058	1.4739
ECHDC1	0.00426123	0.365728	0.142229	0.114453	0.194895	0.151254	RPL34	0.00145692	0.371284	0.149811	0.119347	0.237892	0.183913
TENT2	0.00433474	0.113086	0.392973	0.368385	0.626788	0.579534	AFAP1	0.00149633	0.404478	0.133165	0.101882	0.185181	0.139906
REEP5	0.00440109	0.237797	0.200041	0.17254	0.284428	0.241206	AGO2	0.00157748	0.287691	0.174033	0.143041	0.240102	0.196694
ADD3	0.00446137	0.157261	0.290414	0.263575	0.438895	0.393568	LBH	0.00159378	1.48044	0.0490185	0.0179393	0.0688679	0.0246809
CASD1	0.00450222	0.432925	0.115421	0.0867868	0.161153	0.119375	FLOT1	0.00166736	0.433636	0.125244	0.0947062	0.175987	0.130299
NALCN	0.00452462	0.109183	0.413485	0.391574	0.675638	0.626393	ASS1	0.00175831	1.05412	0.0621054	0.0312754	0.082809	0.0398801
ZFX	0.00452462	0.285955	0.193	0.167489	0.277962	0.227984	TSPYL2	0.00176312	0.249202	0.1699	0.137151	0.231492	0.194769
AP001011.1	0.00461241	0.236274	0.208164	0.18115	0.30457	0.25856	ACAP3	0.00177151	0.551214	0.097463	0.0665448	0.132126	0.0901688
USP24	0.00491935	0.217407	0.218928	0.192745	0.313282	0.269457	CLIP1	0.00178557	0.145091	0.36804	0.346196	0.609689	0.551354
PPARG	0.00512154	0.423609	0.127674	0.100218	0.180458	0.134542	CBR4	0.00182705	0.0958841	0.562048	0.563769	1.13096	1.05824
DHRS9	0.00515265	0.755065	0.0761576	0.0479853	0.108046	0.0640195	NECTIN2	0.00186497	0.547213	0.100103	0.069388	0.134696	0.092178
XPO1	0.00521884	0.256793	0.187449	0.160257	0.269083	0.225208	HIPK3	0.00194278	0.122444	0.398921	0.372461	0.641729	0.589511
MCM9	0.00524396	0.313318	0.159356	0.131902	0.227684	0.183237	SLC22A4	0.00196054	0.490255	0.123981	0.0946385	0.177635	0.126458
TIMP1	0.00525057	0.368106	0.130314	0.10217	0.209324	0.162184	NBEA	0.00196496	0.0942592	0.48697	0.465475	0.824738	0.772574
ORC2	0.00539663	0.164936	0.274506	0.247962	0.411547	0.367087	LINC01725	0.00197428	0.403553	0.151418	0.122732	0.233325	0.176392
CEP192	0.00550537	0.228542	0.21534	0.189301	0.309583	0.264228	BAIAP2L2	0.00197428	0.537033	0.102514	0.0720282	0.149051	0.102724
FASTKD1	0.0055327	0.24985	0.193068	0.165882	0.275903	0.232029	INVS	0.00199547	0.175741	0.28883	0.260899	0.447826	0.396466
PARD6B	0.00558349	0.800168	0.0723666	0.0443118	0.0975598	0.0560269	ZBTB4	0.00206539	0.437884	0.12754	0.0972786	0.176177	0.130057
MTRF1L	0.00560677	0.525614	0.103845	0.0763403	0.138785	0.0964086	SLC7A6	0.00208654	0.0908633	0.495351	0.471026	0.835329	0.78434
PCDH9-AS2	0.00562605	0.0981079	0.422353	0.391803	0.746027	0.696984	TRMT9B	0.00212563	0.205969	0.251521	0.223057	0.382762	0.331838
FGF12	0.00570082	-0.0124703	0.948957	0.966824	3.58555	3.61668	CLASP2	0.00213334	0.110451	0.448973	0.424587	0.754052	0.698477
AL356599.1	0.00603483	0.25775	0.16775	0.139708	0.235233	0.196747	TSPAN5	0.00213809	0.538042	0.097463	0.0668156	0.134137	0.0923809
ISPD	0.00604604	0.175639	0.273017	0.247733	0.42022	0.372053	SMYD3	0.00217143	0.10079	0.448513	0.427159	0.788158	0.734975
DPYD-AS1	0.0060876	0.467492	0.116098	0.0890828	0.166142	0.120157	ATP6V1FNB	0.00217516	1.45998	0.0467225	0.0161793	0.0643378	0.0233866
CLEC2D	0.00618655	0.162573	0.257717	0.229365	0.409394	0.365765	NPTN	0.00224912	0.163253	0.307313	0.278771	0.459836	0.410637
CAND1	0.00623502	0.268571	0.185283	0.158994	0.260113	0.215931	DLGAP4	0.00233727	0.222841	0.203765	0.172488	0.282814	0.242336
AL513327.1	0.00628812	0.210032	0.20857	0.181035	0.305098	0.263762	IL6R	0.0024244	0.578588	0.096889	0.0668156	0.131716	0.0881995
MYBPHL	0.00641076	0.317446	0.144124	0.116405	0.204654	0.164232	MORF4L1	0.00246789	0.122957	0.398003	0.370769	0.641169	0.588787
WASL	0.00647883	0.333658	0.152721	0.126048	0.214995	0.170603	HES1	0.00250225	0.590807	0.10745	0.0785946	0.180223	0.119663
SLC25A26	0.00648825	0.205663	0.218657	0.191826	0.316554	0.274497	AC108062.1	0.00250417	0.656787	0.0858684	0.0558489	0.11807	0.0748909
NT5DC1	0.00661746	0.173639	0.253249	0.22661	0.381027	0.33782	SYMPK	0.00251209	0.271952	0.197566	0.168968	0.286223	0.237049
PKDCC	0.00664344	0.450354	0.122055	0.0955114	0.168443	0.123277	KDM3A	0.00252211	0.287152	0.146711	0.114812	0.192651	0.157881
TTC37	0.00669968	0.195382	0.223463	0.196418	0.323231	0.282291	SMCR5	0.00253596	0.448918	0.120193	0.0905768	0.183009	0.134071
AC010235.1	0.00673543	1.05218	0.0569997	0.0291585	0.0785771	0.0378928	RRP12	0.00254533	0.393805	0.127999	0.0977525	0.176362	0.134232
UBE2E3	0.00696864	0.303341	0.157392	0.13041	0.222387	0.180216	DGKH	0.00264816	0.326442	0.151992	0.122055	0.214734	0.17125
OSBPL9	0.00698243	0.1018	0.445302	0.423832	0.742383	0.691807	ZCCHC24	0.00265097	0.686029	0.0767994	0.0465746	0.100469	0.0624478
CNBP	0.00701001	0.200844	0.228947	0.203421	0.324893	0.28267	PPP2R3B	0.00276111	0.221913	0.209964	0.179326	0.289878	0.248549
ARHGEF7	0.00704699	0.202047	0.219605	0.193319	0.309875	0.26938	RAP2C-AS1	0.00278666	0.193394	0.261623	0.233347	0.416088	0.363888
DOCK5	0.00704802	0.286038	0.176483	0.150385	0.257465	0.21116	ITSN2	0.00285412	0.150051	0.332683	0.306052	0.509009	0.458729
FAM219B	0.00707545	0.243414	0.166531	0.137872	0.235276	0.198748	LMCD1-AS1	0.00289667	0.255495	0.243715	0.217303	0.402683	0.337327
PTBP2	0.0071603	0.140775	0.309301	0.284353	0.466993	0.423578	AC108866.1	0.00290755	0.168882	0.281368	0.253046	0.449668	0.399994
C9orf85	0.00732064	0.354653	0.132954	0.105384	0.184641	0.1444	SMG6	0.00290868	0.148518	0.309149	0.279177	0.468917	0.423045
PKP4	0.00732064	0.112018	0.384782	0.359431	0.614668	0.568749	PDGFC	0.00291999	0.244837	0.214097	0.186095	0.319645	0.269752
SEC61B	0.00732064	0.316281	0.144666	0.117208	0.198155	0.159145	SNED1	0.00295139	0.375243	0.127655	0.0976848	0.177171	0.136595
SHTN1	0.00738666	0.276189	0.174519	0.148203	0.246344	0.203423	ARHGAP44	0.00299418	0.250362	0.198944	0.169781	0.296657	0.249395
MEGF9	0.007413	0.52886	0.0936908	0.0661233	0.128552	0.0890998	VIPR2	0.00305699	0.232628	0.214212	0.185689	0.310714	0.264443
SUMF1	0.00748776	0.13088	0.348091	0.32304	0.562124	0.513373	EPHB1	0.0031027	0.539631	0.10504	0.0758191	0.153139	0.105351
TRAPPC8	0.00748776	0.290718	0.164703	0.138446	0.229405	0.187537	MT-CO3	0.0031156	0.141225	0.400069	0.381939	0.691249	0.626788
FAM13A	0.00759023	0.165765	0.271324	0.244748	0.409366	0.364932	RIPOR2	0.00318343	0.541422	0.0999885	0.0706066	0.144414	0.0992257
ESYT2	0.00773838	0.16141	0.288654	0.265182	0.436543	0.390336	AC074117.1	0.00319608	0.826734	0.0657789	0.0360141	0.08709	0.0491017
NFE2L1	0.00774432	0.450102	0.111224	0.0841465	0.150117	0.109884	IER3	0.00323344	0.331847	0.157158	0.128148	0.227652	0.180874
CFDP1	0.0078617	0.214499	0.223396	0.198485	0.323684	0.278965	SREBF2	0.00336012	0.149427	0.320399	0.292513	0.496818	0.447935
UPF3A	0.0079552	0.130767	0.315529	0.289519	0.471203	0.430371	GPAT3	0.00339023	0.161045	0.395707	0.386677	0.736334	0.65856
MIER1	0.00804517	0.270897	0.173098	0.146826	0.241918	0.200503	PXYLP1	0.0034072	0.454815	0.110435	0.0806932	0.153344	0.11188
MTHFR	0.00833579	0.160871	0.266044	0.240156	0.395774	0.354014	SH3BGR	0.00351751	0.566365	0.0990701	0.070065	0.139449	0.094172
PEX1	0.00847911	0.406882	0.119009	0.0921823	0.160577	0.121116	ANKRD11	0.00357796	0.120886	0.371484	0.3443	0.579673	0.533079
EGLN1	0.00850119	0.181562	0.25176	0.226495	0.376931	0.332358	LINC02398	0.00360287	0.630993	0.096315	0.0680341	0.151096	0.0975678
BCKDHB	0.00864565	0.209103	0.190563	0.163242	0.273798	0.236856	CA3	0.0036053	0.435809	0.119504	0.0905091	0.171962	0.127128
METTL25	0.00876601	0.222049	0.212226	0.187005	0.304802	0.261321	UTRN	0.00361875	0.142748	0.32304	0.294611	0.493904	0.447374
SECISBP2	0.00890431	0.228107	0.215543	0.191367	0.310431	0.265031	ATOH8	0.0037734	1.68534	0.0437378	0.0144869	0.0592796	0.0184318
RAPGEF4	0.00896493	0.193096	0.222719	0.196418	0.324544	0.283887	AC098850.3	0.00379243	0.347431	0.126162	0.0959247	0.164449	0.129254
NDUFS4	0.00900285	0.149091	0.315868	0.294455	0.481145	0.433905	LYPLAL1	0.00383174	0.160081	0.336242	0.312348	0.529078	0.473511
AC025682.1	0.00921915	0.408182	0.113729	0.0867868	0.157194	0.118457	RHBDL3	0.00384458	0.203551	0.195156	0.164027	0.284928	0.247434
MAP3K5	0.00938352	0.473516	0.0973463	0.0701412	0.136779	0.0985096	ASB2	0.00386774	0.209359	0.241534	0.213851	0.358726	0.310269
GNA13	0.00955606	0.543825	0.0909829	0.0641717	0.122796	0.0842318	DUSP22	0.00386774	0.390872	0.143726	0.115692	0.213531	0.162853
SP3	0.00959563	0.404467	0.133767	0.108254	0.186572	0.140958	NRP1	0.00391263	0.152924	0.331305	0.308218	0.53371	0.480032
CRTC3	0.00975542	0.136331	0.314175	0.288601	0.474517	0.43173	SP100	0.0040619	0.32226	0.159568	0.1316	0.232892	0.18627
LCOR	0.00984234	0.128658	0.3158	0.288601	0.477304	0.436582	TYW1	0.00407639	0.15916	0.301688	0.274506	0.454775	0.407271
PFKFB2	0.00996777	0.332253	0.136339	0.109976	0.188514	0.149736	TCEAL9	0.00414049	0.667955	0.0835725	0.0548335	0.122142	0.0768761
IDI2-AS1	0.00998119	0.252114	0.150284	0.122374	0.207815	0.174495	ABCC5	0.00415889	0.131567	0.389278	0.368332	0.63579	0.580374
GFOD1	0.010084	0.0865691	0.477187	0.451269	0.819658	0.771919	SLC39A8	0.00416864	0.363359	0.124096	0.0945031	0.167108	0.129902
GMEB1	0.0101132	0.266288	0.165584	0.138446	0.247854	0.20608	ABAT	0.00439379	0.685864	0.080473	0.0516518	0.114403	0.071117
CCDC146	0.0102312	0.277671	0.181627	0.157272	0.262498	0.21654	FO393418.1	0.00440269	0.605756	0.0821949	0.0530057	0.105365	0.0692382
HOOK2	0.0103407	0.138892	0.286014	0.258639	0.439123	0.398819	LINC00685	0.0044335	0.308473	0.165079	0.136813	0.242635	0.195927
HTT	0.0105053	0.289211	0.16538	0.140168	0.229538	0.187842	TLE1	0.00444504	1.42408	0.0468373	0.0179393	0.0647233	0.0241195
MDH2	0.0105053	0.34982	0.131533	0.105269	0.183002	0.143599	FSIP1	0.00450851	1.11884	0.0529216	0.0239643	0.0698533	0.0321649
HSD17B4	0.0105494	0.206213	0.241673	0.219493	0.356446	0.308971	ITGA7	0.00452462	0.0960315	0.469177	0.448077	0.805852	0.753956
TMX4	0.0105748	0.296444	0.152721	0.126507	0.216845	0.176568	RAB11A	0.00463584	0.114474	0.439444	0.424993	0.76745	0.708909
MAP1LC3A	0.0105906	0.260032	0.16863	0.142693	0.234308	0.195664	AQP9	0.00464717	0.84598	0.0694524	0.0408205	0.0920905	0.051233
CPEB3	0.0106613	0.0915809	0.440834	0.414763	0.74247	0.696804	GRB10	0.00468401	0.291347	0.157732	0.128622	0.219241	0.17915
HNRNPC	0.0108006	0.150339	0.320133	0.300884	0.49437	0.445447	MYO10	0.00474212	0.369489	0.134428	0.105808	0.184069	0.14248
PRKAR1A	0.0108815	0.0844893	0.445302	0.418322	0.752116	0.709336	LTBP3	0.00476864	0.627846	0.0808174	0.0519226	0.109297	0.0707307
RBBP4	0.0108853	0.254886	0.166937	0.140397	0.230773	0.1934	ELL	0.00477554	0.34321	0.113764	0.0838072	0.145764	0.114903
USP45	0.0108999	0.216837	0.177092	0.149351	0.253077	0.21776	DGKI	0.00491005	0.2892	0.175755	0.148186	0.260685	0.213333
ZNF302	0.0109005	0.116867	0.328121	0.300884	0.490236	0.45209	AC004053.1	0.00494226	0.603011	0.0865572	0.0579475	0.125488	0.0826189
GATA5	0.0109391	2.77326	0.031817	0.00493629	0.04228	0.00618444	EYS	0.00497756	0.282354	0.163127	0.134376	0.226799	0.186485
PERM1	0.0109463	0.388207	0.103574	0.0762255	0.134942	0.103106	AEBP2	0.0050524	0.180837	0.283779	0.259748	0.440524	0.388626
RAB10	0.0110676	0.153334	0.285405	0.261968	0.424003	0.381251	ATP11A	0.00506434	0.125751	0.356331	0.330422	0.559601	0.512889
ABCB4	0.0112137	0.366675	0.117452	0.0906899	0.166756	0.129331	CASZ1	0.00506476	0.138455	0.333027	0.307203	0.511327	0.464536
ATP5MPL	0.0112346	0.120972	0.302396	0.274251	0.454219	0.417684	ANKRD18A	0.00508498	0.716638	0.070256	0.041362	0.0936638	0.0569957
CNOT2	0.0112346	0.191802	0.235175	0.211457	0.340549	0.298154	BZW2	0.00510315	0.139793	0.335782	0.310655	0.527267	0.478573
DSP	0.01136	0.219116	0.198281	0.172196	0.285077	0.244907	ABR	0.00521884	0.169439	0.267593	0.240184	0.396793	0.352824
AC008731.1	0.011372	0.279994	0.150487	0.123981	0.212418	0.174946	CCDC93	0.00530499	0.216637	0.216049	0.187652	0.308509	0.265493
AKAP13	0.0114975	0.0240396	0.857095	0.848353	2.26129	2.22393	KCNH7	0.0053192	1.24511	0.0533808	0.0250474	0.0842008	0.0355222
SPATS2L	0.0117191	0.126341	0.339087	0.314774	0.54113	0.495757	EBNA1BP2	0.00548348	0.979418	0.0591207	0.0306661	0.0818362	0.041506
PPP1R13L	0.0119823	0.155817	0.292445	0.270003	0.438768	0.393849	RHOT2	0.0055146	0.129431	0.356101	0.32961	0.55852	0.510596
REPS2	0.0119823	0.805342	0.0695911	0.0433934	0.10178	0.0582412	CYB5R3	0.00557895	0.252413	0.191138	0.163146	0.270666	0.227222
DNAJB6	0.0120172	0.153264	0.294205	0.27184	0.434294	0.390524	ZNF331	0.0056459	0.342517	0.147055	0.119009	0.217544	0.171569
EIF1B	0.0121615	0.0954974	0.436366	0.413271	0.730531	0.68374	CFH	0.00573829	0.747577	0.0712892	0.042919	0.104756	0.0623929
SNAPC3	0.0122048	0.261765	0.144598	0.117093	0.199607	0.166486	ATP1B3	0.00577205	0.419648	0.112846	0.0840103	0.153887	0.115047
MGAT4A	0.0122757	0.322764	0.141755	0.115831	0.197082	0.157575	ANKRD36	0.00593936	0.267905	0.178969	0.1513	0.258306	0.214529
CLK4	0.012324	0.230135	0.191782	0.166571	0.266617	0.227306	ANKRD36C	0.00596551	0.290222	0.156239	0.127403	0.210299	0.171977
TMEM38B	0.0124591	0.187382	0.244178	0.220641	0.354346	0.311186	CREM	0.00602885	0.287442	0.173574	0.14629	0.250685	0.2054
INTS9	0.0125594	0.227996	0.175535	0.149007	0.248259	0.211968	IFT122	0.00603185	0.289332	0.171392	0.144327	0.242731	0.198622
DYNC1I2	0.0126296	0.274836	0.16335	0.137872	0.227254	0.187836	AGL	0.00604604	0.186548	0.2661	0.239846	0.39765	0.349417
NAA16	0.0127207	0.269734	0.18596	0.162209	0.262537	0.217768	HS6ST3	0.00605988	0.254469	0.158765	0.129908	0.261974	0.219612
CNOT6L	0.0127214	0.364477	0.117452	0.0909195	0.162027	0.125855	ROGDI	0.00624521	0.52093	0.0999885	0.0720959	0.140748	0.0980901
TMEM161B-AS1	0.012731	0.082834	0.507514	0.48433	0.909195	0.858466	PKIA	0.00629514	0.203012	0.26346	0.241064	0.422274	0.366844
AC015878.1	0.0129592	0.21607	0.203628	0.178625	0.304409	0.262068	INPP5J	0.00636778	0.606425	0.0797842	0.051381	0.103109	0.0677245
CTSL	0.0134073	0.372038	0.127268	0.101825	0.17355	0.134101	PRSS23	0.00644797	0.686342	0.0782918	0.0502979	0.109804	0.0682352
AC118549.1	0.0135124	0.134236	0.300298	0.274136	0.453484	0.413193	KIAA1328	0.00649026	0.152401	0.288027	0.260764	0.443623	0.399151
PDHA1	0.0137887	0.297422	0.169104	0.145219	0.237167	0.192985	RAB31	0.00655453	0.631705	0.0800138	0.0518549	0.112147	0.0723809
NCOA6	0.0138168	0.200249	0.232399	0.20962	0.337819	0.294038	CLEC16A	0.00656962	0.149064	0.275514	0.246548	0.403783	0.364145
ZC3H8	0.01416	0.271585	0.162131	0.136379	0.223574	0.185211	LRRC28	0.00667441	0.220344	0.205602	0.177904	0.292447	0.251024
ATP11B	0.0142973	0.191333	0.251895	0.231087	0.373689	0.327275	SNHG9	0.00668676	0.429655	0.117667	0.090306	0.168524	0.125119
EPM2AIP1	0.0143733	0.18035	0.20593	0.178969	0.289154	0.255175	GPC6	0.00696612	0.42186	0.109746	0.0816409	0.152395	0.113757
LRRC39	0.0145483	0.07791	0.463851	0.435656	0.797169	0.755261	BSG	0.00697934	0.17953	0.288715	0.265705	0.454669	0.401468
RNF111	0.015094	0.116537	0.381871	0.362186	0.609848	0.562524	ASRGL1	0.00700709	0.432386	0.123522	0.0968725	0.193652	0.143503
USP22	0.0151658	0.274509	0.178107	0.154632	0.24606	0.203426	CSMD3	0.00703206	0.880682	0.0654345	0.0377742	0.0951812	0.0516939
GRSF1	0.0151789	0.322595	0.139995	0.114797	0.191657	0.153255	SUN1	0.00743394	0.157833	0.258179	0.228337	0.365411	0.327543
CUL5	0.0153573	0.164803	0.266179	0.242911	0.390824	0.348635	LGALS3BP	0.00759023	0.525878	0.10481	0.0781208	0.161411	0.112106
TATDN3	0.0155391	0.448668	0.102085	0.0763403	0.137166	0.100504	PER1	0.00767284	0.228661	0.197107	0.169307	0.280784	0.239628
TMEM167A	0.0155536	0.470439	0.0901706	0.0640569	0.118408	0.0854607	PRDM5	0.00774057	0.366907	0.126622	0.0988356	0.176338	0.13674
ACOT11	0.0155536	0.0997573	0.418698	0.400987	0.693176	0.646867	ADPRHL1	0.00774106	0.108916	0.434623	0.427092	0.740682	0.686823
GALNT2	0.0157799	0.350731	0.143176	0.11893	0.198131	0.155372	BPGM	0.00784613	0.454059	0.10171	0.0739913	0.14045	0.102527
NCOA2	0.0158157	0.113407	0.377742	0.356101	0.605302	0.559544	SPTBN4	0.0078617	0.438391	0.114912	0.0877335	0.161043	0.118843
ANK3	0.0161446	0.0554804	0.719808	0.69131	1.50674	1.4499	TBL1X	0.00786906	0.227473	0.197911	0.170661	0.290085	0.24777
ECI1	0.0161622	0.432526	0.113187	0.0881644	0.153221	0.113531	SRGAP2	0.00809867	0.495123	0.0924119	0.0645816	0.123535	0.0876479
IKZF2	0.0164535	0.336869	0.126862	0.101366	0.175509	0.138961	MAPK8IP3	0.00819262	0.183682	0.221215	0.192391	0.312444	0.275092
OMG	0.0165228	0.407679	0.117249	0.0921823	0.162359	0.122392	AC105052.3	0.00819262	0.148048	0.297784	0.27173	0.445268	0.401841
NDUFS2	0.0165312	0.147089	0.275995	0.252325	0.406807	0.367375	ARHGEF17	0.00832122	0.418466	0.105614	0.0777823	0.137601	0.102955
AC078955.1	0.0167424	0.708101	0.074059	0.0486741	0.0991629	0.0607001	SBDS	0.00832311	0.273214	0.152107	0.12368	0.208224	0.1723
NAA35	0.0167465	0.235893	0.178378	0.153714	0.250194	0.212454	SYTL3	0.00866543	0.323797	0.141201	0.113796	0.197998	0.158193
SLC6A6	0.0172259	0.202941	0.194286	0.168293	0.30801	0.267592	AC011389.1	0.0086892	0.74574	0.0645161	0.0368264	0.0908736	0.0541936
SLAIN2	0.0172278	0.25908	0.188803	0.166112	0.269388	0.225106	ERC1	0.00876222	0.0468657	0.684652	0.673639	1.38296	1.33876
ZNF235	0.0172753	0.238617	0.168427	0.142923	0.2384	0.202058	UBA6-AS1	0.00896493	0.182829	0.245322	0.219875	0.378521	0.333466
LPP	0.0173746	0.0298623	0.877268	0.866031	2.3455	2.29744	AC074031.1	0.00897737	0.780514	0.0699116	0.0427836	0.0984244	0.0572987
FAF1	0.0174794	0.0648186	0.576835	0.559867	1.04944	1.00334	BRAF	0.00897737	0.0876895	0.471358	0.45153	0.792314	0.745589
PDE4DIP	0.0174849	0.0205526	0.892499	0.88681	2.4404	2.40588	DACH2	0.00913107	0.792338	0.0706004	0.043596	0.100765	0.0581826
UBE3A	0.017499	0.142862	0.307406	0.286879	0.464008	0.420261	ESRRA	0.0091961	0.134646	0.343589	0.319659	0.531426	0.484072
UBN1	0.0175232	0.34766	0.139656	0.115142	0.194909	0.153171	DGKZ	0.00920562	0.175892	0.245666	0.218589	0.354332	0.313663
MRPL15	0.01758	0.230558	0.200785	0.177362	0.283139	0.241321	NFIL3	0.0092199	0.929245	0.0565951	0.0291768	0.0731166	0.0383959
ZNF33A	0.0177936	0.21744	0.183387	0.157961	0.262303	0.225605	ASTN2-AS1	0.00926163	0.667893	0.0738147	0.0465069	0.107852	0.0678847
HINT1	0.0179526	0.386657	0.113255	0.0880496	0.159807	0.122236	KIF26B	0.00969337	0.658	0.0805878	0.0536826	0.116046	0.0735452
PTPN2	0.0190652	0.306645	0.154008	0.129951	0.21424	0.173217	MITF	0.00980362	0.0412201	0.686603	0.683184	1.43149	1.39117
TMEM50B	0.0192316	0.357756	0.127809	0.103318	0.178121	0.139001	SLC16A5	0.010084	0.734406	0.0736999	0.0469131	0.100256	0.0602604
MARK1	0.0192478	0.149541	0.294747	0.273792	0.444872	0.401069	NFIC	0.0100931	0.13262	0.33142	0.30639	0.511417	0.4665
PGAM1	0.0193997	0.329596	0.130856	0.106188	0.177923	0.141584	HECW2	0.0104042	0.0930378	0.427276	0.40306	0.707869	0.663659
STRBP	0.0195778	0.115433	0.331438	0.306509	0.515468	0.475832	AC012574.1	0.0104465	1.32001	0.0474113	0.0205118	0.0653887	0.0261902
ZNF224	0.019807	0.68848	0.071622	0.0463781	0.0940036	0.0583299	GLDN	0.0105133	1.42934	0.0428194	0.0157731	0.0552886	0.0205287
CTNNBL1	0.0201932	0.315374	0.143786	0.119619	0.198717	0.159698	SLC39A14	0.0105494	0.234725	0.208013	0.182778	0.306811	0.260743
PPP1CC	0.020935	0.319723	0.131668	0.106762	0.182464	0.146195	ITPRIP	0.0106567	0.151447	0.324532	0.302803	0.528556	0.475884
PDCD10	0.0217331	0.414084	0.104657	0.0796694	0.139802	0.104921	GAS6	0.0106911	0.248686	0.184824	0.158272	0.267941	0.225516
IMMP2L	0.022151	0.0786295	0.49384	0.47595	0.885075	0.838126	AF165147.1	0.0107284	0.172163	0.263001	0.238424	0.411845	0.365517
AL136531.2	0.022151	0.651911	0.0799486	0.0554471	0.106026	0.0674791	IFT140	0.0107284	0.660083	0.0771438	0.0502979	0.105246	0.066604
VGLL4	0.0221526	0.16495	0.250812	0.227414	0.367479	0.327776	HSP90AA1	0.0108899	0.210351	0.190219	0.162199	0.267682	0.231365
NME9	0.0222949	0.376426	0.120904	0.0966594	0.167849	0.129301	AC022113.1	0.0110284	0.615419	0.0755367	0.0485378	0.0893255	0.0583064
UBR2	0.0223986	0.0917717	0.423098	0.401561	0.676852	0.635137	UBR1	0.0112632	0.137107	0.311675	0.28642	0.468841	0.426337
ZBTB20-AS1	0.0224947	0.499364	0.0948416	0.0703708	0.129484	0.0915992	SLC16A9	0.0113856	0.478769	0.10217	0.0758191	0.148459	0.106532
PCA3	0.0227032	0.384272	0.11515	0.0905751	0.179015	0.137155	AC027779.1	0.0119054	1.02709	0.0587763	0.0324939	0.0915805	0.0449383
TMEM242	0.0229341	0.367556	0.125778	0.101825	0.168127	0.130314	CAPZB	0.0122479	0.133952	0.298588	0.271392	0.43739	0.398608
AL121761.1	0.0232828	0.288703	0.14189	0.117208	0.199839	0.163596	DMXL2	0.0123274	0.417436	0.112846	0.0865827	0.164894	0.123465
RASA1	0.0233218	0.149326	0.283306	0.261738	0.432475	0.38995	DNHD1	0.0123601	0.195066	0.228332	0.202884	0.33657	0.294004
RB1CC1	0.0235338	0.12138	0.322367	0.299506	0.490522	0.450941	NEXN-AS1	0.0125161	0.299984	0.144759	0.117994	0.199109	0.161729
CDK17	0.0237854	0.258451	0.155835	0.131328	0.224992	0.18809	PXN	0.012906	0.230714	0.16416	0.136339	0.221459	0.188731
NAT9	0.0238166	0.21441	0.184674	0.160142	0.267779	0.230799	AL136317.2	0.0129411	0.802992	0.0657789	0.0393989	0.0914765	0.0524306
KPNA3	0.0239028	0.144305	0.259613	0.235449	0.380742	0.344501	IDS	0.0129827	0.50444	0.0880496	0.0612646	0.11524	0.0812364
USP48	0.0241324	0.190468	0.194625	0.169785	0.270656	0.237181	SSBP2	0.0130186	0.0921705	0.454942	0.440089	0.801186	0.751598
PRMT3	0.0242071	0.334529	0.130179	0.106073	0.180818	0.143396	HPSE2	0.0130845	0.630377	0.0785214	0.0521933	0.107088	0.0691799
USP10	0.0242753	0.337294	0.140807	0.117438	0.193304	0.153005	CAVIN1	0.0131732	0.504926	0.0894272	0.0628216	0.120093	0.084629
MPHOSPH9	0.0243319	0.157916	0.23443	0.209964	0.338516	0.303418	LINC01470	0.0134416	0.191214	0.225921	0.200108	0.332635	0.291345
POLM	0.0245686	0.241912	0.164703	0.140397	0.228609	0.193317	ACTN4	0.0138776	0.147479	0.404431	0.406648	0.733047	0.661814
PSPC1	0.0247653	0.181414	0.213377	0.18976	0.303356	0.267511	NFATC2	0.0140127	0.329396	0.148433	0.123138	0.218026	0.17352
AQP7	0.0248464	0.0988098	0.373206	0.351854	0.596027	0.556573	PGBD5	0.0141394	0.382045	0.111583	0.0850257	0.149062	0.114382
PEX7	0.0248464	0.454115	0.0896967	0.0647457	0.121129	0.0884193	AFF4	0.0142829	0.118381	0.358742	0.337395	0.575132	0.529824
RC3H1	0.0248464	0.13593	0.343149	0.326139	0.543058	0.494228	STK40	0.0143688	0.299061	0.126507	0.0993095	0.164146	0.133415
ANTXR2	0.025215	0.414486	0.112104	0.0881644	0.158998	0.119294	NRF1	0.0144894	0.137647	0.307427	0.281614	0.46144	0.419449
FBXW8	0.0257866	0.262823	0.155768	0.131673	0.216361	0.180327	EPB41L3	0.0147675	0.907031	0.0531512	0.0268075	0.0692602	0.0369352
ABCG1	0.0266397	0.982205	0.0504333	0.0257146	0.0648892	0.0328473	TMEM259	0.0148486	0.159175	0.276547	0.251692	0.40505	0.362737
MBD2	0.0267853	0.35977	0.129569	0.106073	0.180447	0.140621	ADRB1	0.0151755	0.294117	0.166227	0.142229	0.259616	0.211736
RCHY1	0.0268322	0.294738	0.143853	0.120078	0.196427	0.160131	RAB15	0.0155067	0.742583	0.061761	0.0354725	0.076529	0.045739
COMTD1	0.0268348	0.630551	0.0748037	0.0503961	0.100274	0.0647702	MYO1C	0.0155379	0.321675	0.119963	0.0930815	0.156183	0.124969
CCNG1	0.0268614	0.575771	0.0785946	0.0540696	0.105917	0.0710624	ROCK2	0.0155755	0.138466	0.305591	0.28114	0.471309	0.428177
ITGA11	0.027134	0.458111	0.0952478	0.07083	0.128452	0.0935055	GNAL	0.0158456	0.520421	0.0952818	0.0697265	0.136118	0.0948973
AC024145.1	0.0274544	0.530567	0.0844842	0.0601538	0.112257	0.0777135	EPHA2	0.0158659	1.37358	0.0433934	0.0173978	0.0579696	0.0223723
MCC	0.0274893	0.131997	0.292513	0.270233	0.446959	0.40788	SPTB	0.0159027	0.173523	0.219607	0.192797	0.309789	0.274683
RP9	0.0275921	0.781855	0.0627539	0.0383423	0.0809468	0.0470802	LRRC8A	0.0163599	0.861433	0.0577431	0.0317493	0.0729293	0.0401407
LINC02062	0.0276229	0.337856	0.121378	0.0971186	0.16458	0.130218	FBXO40	0.0163871	0.0792439	0.504075	0.48883	0.885218	0.837906
SLC6A16	0.0277296	0.616884	0.0738559	0.0494777	0.100896	0.0657923	IFNGR1	0.0164635	0.178499	0.300884	0.284186	0.481713	0.425651
WAC	0.028219	0.112316	0.365963	0.34864	0.573604	0.530641	MAP2K3	0.017047	0.572543	0.0839169	0.0582183	0.117195	0.0788057
ILK	0.0282197	0.161894	0.239304	0.216049	0.338555	0.302617	AC016629.2	0.0172724	2.61841	0.0311101	0.00528026	0.0406855	0.00662553
AC002429.2	0.0288981	0.176066	0.222922	0.199288	0.331505	0.29342	STEAP2	0.0173746	0.252573	0.193548	0.170458	0.292884	0.245846
NECAB1	0.0292165	0.492934	0.099648	0.0759959	0.142635	0.101353	ATG10	0.0174794	0.210983	0.207783	0.182643	0.302262	0.261139
MARCH7	0.0292192	0.165751	0.239913	0.217426	0.344025	0.306685	CYFIP2	0.0177797	0.242868	0.16439	0.138641	0.226738	0.191608
SLC11A2	0.0293022	0.3194	0.128216	0.104351	0.174956	0.14021	FP700111.1	0.0179733	0.512585	0.0858684	0.0599106	0.116624	0.0817491
ANGPTL1	0.0297177	0.244433	0.147509	0.122604	0.218122	0.184127	ETS2	0.0181098	0.712028	0.0724371	0.0470485	0.108077	0.065977
MRPS31	0.02975	0.373242	0.123003	0.0997589	0.166617	0.128636	LMNA	0.0184688	0.176535	0.250373	0.226171	0.372549	0.32964
GPSM2	0.0297968	0.299959	0.138708	0.114797	0.194703	0.158152	HACD2	0.018559	0.293028	0.136953	0.111089	0.188078	0.153507
HIVEP3	0.0298733	0.101798	0.360209	0.336012	0.579491	0.540011	KCTD16	0.0185644	1.05454	0.0520032	0.026469	0.0761515	0.0366633
MARCKS	0.0299558	1.64461	0.0365556	0.0121685	0.0479212	0.0153268	RPTOR	0.0188441	0.178845	0.225577	0.19977	0.316206	0.27934
HDGFL3	0.0300176	0.340627	0.119618	0.0955114	0.166725	0.131662	GCOM1	0.0189766	0.331718	0.114453	0.0881397	0.146248	0.116207
NPAS2	0.0300322	0.0743121	0.465746	0.436574	0.785093	0.745679	FER	0.0192478	0.135272	0.321433	0.298335	0.500198	0.45543
TMLHE-AS1	0.0300663	0.340958	0.143244	0.120882	0.200312	0.15815	PTCHD1-AS	0.0194252	0.464464	0.0921823	0.0664094	0.125518	0.0909681
KAT6B	0.0300747	0.0868769	0.445776	0.426702	0.747035	0.703378	TENM3	0.0195778	0.29875	0.180576	0.158543	0.286543	0.232947
AIMP2	0.0306711	0.451114	0.097414	0.0735851	0.13101	0.0958307	CNKSR3	0.0196712	0.207257	0.298703	0.284119	0.504339	0.436849
AUH	0.0311933	0.138637	0.291768	0.270348	0.438027	0.397892	ZFHX3	0.0196982	0.184394	0.217541	0.191782	0.317211	0.279152
PPP4R2	0.0313671	0.195616	0.213986	0.191826	0.307263	0.268302	USP53	0.0198163	0.0595489	0.562737	0.551246	1.04002	0.997962
CALCOCO2	0.0316463	0.170972	0.230978	0.208587	0.331523	0.294474	MTA1	0.0201459	0.211612	0.207898	0.184132	0.302102	0.260886
JKAMP	0.0320677	0.37254	0.100257	0.0758811	0.132303	0.102194	DIRC3	0.0203665	0.331747	0.116749	0.0907799	0.159193	0.126491
SENP7	0.0327151	0.217514	0.207419	0.186775	0.296988	0.255423	PLPP7	0.0206474	0.158862	0.264952	0.24059	0.390946	0.350183
INPP1	0.0331317	0.313518	0.148253	0.126277	0.201478	0.162125	TTC23	0.0206474	0.248954	0.174607	0.14954	0.24495	0.206127
TDRD3	0.0331936	0.0852489	0.412199	0.389852	0.65868	0.620887	RBKS	0.0207265	0.334711	0.133395	0.108584	0.191084	0.151519
NT5C3A	0.0332152	0.265047	0.143989	0.119963	0.200142	0.166552	SLC7A11	0.0208175	0.295553	0.142808	0.117655	0.21487	0.175068
DSCAS	0.0332924	0.618955	0.068508	0.0443118	0.0900821	0.0586563	LOXL2	0.0208175	0.776199	0.0640569	0.0387896	0.0896341	0.0523376
SS18	0.0334852	0.223275	0.164568	0.140627	0.228665	0.195879	MLEC	0.0210208	0.392266	0.129032	0.105199	0.185951	0.141682
XPA	0.0335183	0.292857	0.152654	0.13018	0.212382	0.173364	POLR2B	0.0210251	0.292478	0.149351	0.12456	0.21222	0.173277
AC018462.1	0.0342027	0.318219	0.143312	0.120652	0.210477	0.168815	MFN2	0.021642	0.157354	0.257376	0.232602	0.371633	0.333231
FAM204A	0.0343373	0.419062	0.108448	0.0854093	0.146143	0.109302	BABAM2	0.0217888	0.0751109	0.493399	0.476645	0.847654	0.804651
ERBIN	0.034402	0.111412	0.319523	0.295833	0.483277	0.447361	PAPPA	0.0218835	0.531019	0.0829985	0.0578121	0.11707	0.0810203
SHROOM3	0.034402	0.172647	0.261847	0.242452	0.399677	0.3546	EDARADD	0.0219133	0.566729	0.089542	0.0650555	0.131071	0.088492
UBA3	0.0344346	0.229423	0.157731	0.133854	0.221235	0.188708	SLC5A10	0.0224607	0.455894	0.097463	0.0723666	0.133875	0.0976028
STAU2	0.03496	0.118227	0.320539	0.298473	0.493216	0.454409	CUEDC1	0.0227605	0.222655	0.1924	0.167411	0.272037	0.233132
AC007038.1	0.03496	0.226591	0.165448	0.141545	0.23526	0.201065	AP3S1	0.0230136	0.165527	0.265871	0.243569	0.395103	0.352275
KCNQ1OT1	0.03496	0.193753	0.206607	0.183791	0.309708	0.270786	ARHGAP15	0.0230813	0.312377	0.135576	0.111021	0.202217	0.162848
SUCLA2	0.03496	0.160051	0.239236	0.215934	0.347199	0.310742	FAM95C	0.0231833	0.846762	0.0531512	0.0278906	0.0708865	0.0394151
LINC02232	0.0349668	0.698953	0.0584213	0.0342096	0.0795905	0.0490293	GPX3	0.0235813	0.219831	0.182987	0.158205	0.283474	0.24341
HADHA	0.035222	0.144975	0.322841	0.307887	0.507631	0.459099	AC036108.1	0.0239003	0.422754	0.104006	0.0791362	0.145332	0.108418
MCEE	0.0358397	0.190936	0.18508	0.160946	0.257878	0.225911	GAS7	0.0240587	0.259138	0.142693	0.117181	0.201305	0.168208
UQCRC2	0.0358885	0.115873	0.331573	0.311445	0.494462	0.456301	RFX2	0.0240694	0.208205	0.190334	0.165042	0.288764	0.249957
AMPH	0.0358885	0.922401	0.0557812	0.0321433	0.0795127	0.0419533	C2CD6	0.0242229	0.303503	0.150499	0.126252	0.216897	0.175748
ASXL2	0.0358924	0.201784	0.19124	0.168293	0.268814	0.233727	SNX29	0.0243574	0.138351	0.257491	0.230504	0.367362	0.333769
OLA1	0.0358924	0.224669	0.200176	0.179314	0.288534	0.246925	F3	0.0245951	0.457322	0.105499	0.0812348	0.151924	0.110652
GPCPD1	0.0365723	0.259318	0.163079	0.140856	0.231198	0.193162	ALPK2	0.0246855	0.0656815	0.549535	0.53906	1.01561	0.97041
HERC1	0.0372714	0.0815188	0.445708	0.422684	0.728068	0.68807	RNF144A	0.0247901	0.548232	0.0879348	0.0634308	0.122533	0.0837949
GTDC1	0.0372714	0.108617	0.334281	0.310642	0.524179	0.486164	DNM2	0.024896	0.134263	0.310412	0.28879	0.475886	0.433597
TTC19	0.0373904	0.124415	0.284051	0.260475	0.421133	0.386337	DPH6-DT	0.025005	0.22849	0.186661	0.162808	0.283365	0.24186
SCP2	0.0375435	0.163243	0.219672	0.196418	0.314689	0.281022	SEMA3A	0.025005	0.164059	0.247388	0.222922	0.386128	0.344623
TSEN15	0.0375637	0.451482	0.0940969	0.0706004	0.125805	0.0920002	ELP3	0.0251747	0.246609	0.16703	0.14277	0.235501	0.198498
EFNA5	0.0385993	0.058113	0.684877	0.654919	1.38275	1.32816	RPL13A	0.025371	0.251753	0.16152	0.137016	0.246382	0.20693
LIFR	0.0386541	0.171092	0.239439	0.218459	0.351105	0.311841	AL158071.1	0.0261107	0.325282	0.123063	0.0980233	0.168271	0.134304
PRKCE	0.0389087	0.0777322	0.457216	0.432557	0.762827	0.722815	AHNAK	0.0261817	0.345932	0.110091	0.0848226	0.146057	0.114917
S100A10	0.0390497	0.680105	0.0642432	0.0406383	0.09298	0.0580306	AKAP9	0.0261817	0.049138	0.623235	0.6184	1.18601	1.1463
SLC12A6	0.0398642	0.321922	0.122597	0.0990701	0.17491	0.139928	TNNC1	0.026267	0.106454	0.372518	0.348497	0.60787	0.564631
ST3GAL4	0.0398998	0.291505	0.130246	0.106762	0.186555	0.152425	SAMD4B	0.0264842	0.265373	0.129377	0.103574	0.168911	0.140531
TSPAN32	0.040529	0.280342	0.154955	0.133395	0.220688	0.181714	AC025524.2	0.0266043	1.83657	0.0354724	0.0107636	0.0484166	0.013556
KATNA1	0.0405363	0.331282	0.11488	0.0916083	0.155703	0.123758	NDE1	0.026669	0.532982	0.0801286	0.0553073	0.108636	0.0750811
BMS1P14	0.0405363	0.290153	0.136813	0.113649	0.192174	0.157162	SLC41A1	0.026984	0.141377	0.2948	0.273017	0.443968	0.402525
PAPOLA	0.0411712	0.186652	0.228947	0.209505	0.328128	0.288307	CCDC171	0.0270213	0.284603	0.151188	0.126929	0.214257	0.175898
GORASP2	0.0412137	0.400623	0.108787	0.0859832	0.147437	0.111688	VASP	0.0272892	0.450188	0.0891976	0.0642432	0.114419	0.0837489
GIGYF2	0.0412663	0.131491	0.306932	0.287223	0.460557	0.420437	UNC5B	0.027326	0.575345	0.0844909	0.0603845	0.117403	0.0787922
ASB8	0.0416127	0.454947	0.091863	0.0686488	0.123263	0.0899247	GATB	0.0276229	0.383846	0.115027	0.0908475	0.158138	0.121196
ZNF326	0.0429192	0.268978	0.16626	0.144989	0.23225	0.192746	GOLGA8A	0.0277296	0.174363	0.20388	0.177701	0.275457	0.244099
PHLPP1	0.04303	0.349504	0.123815	0.101366	0.175353	0.137627	RRN3	0.0280733	0.32259	0.111583	0.0862442	0.144178	0.115289
MED10	0.0434194	0.372098	0.105673	0.0825393	0.140532	0.108583	SH3GL2	0.0286993	0.380991	0.109517	0.0852288	0.163813	0.125794
AC025159.1	0.0436107	0.249183	0.149269	0.125933	0.21085	0.177404	VPS13D	0.0288676	0.0851231	0.439789	0.418698	0.721784	0.680428
ZFYVE16	0.0446608	0.109355	0.369821	0.35392	0.584742	0.542059	LINC01933	0.0288676	0.584545	0.0757663	0.0513133	0.107285	0.0715442
AL158152.2	0.0446608	0.262128	0.172827	0.152336	0.242278	0.202025	LINC02234	0.0293136	2.6332	0.0296177	0.00514487	0.0393186	0.00633763
TPI1	0.0452975	0.211571	0.175806	0.153255	0.258663	0.22338	CEP112	0.029407	0.157554	0.244748	0.220891	0.36391	0.326262
PAG1	0.0464113	0.577547	0.0758191	0.0529216	0.101543	0.0680445	PHLPP2	0.0295312	0.300303	0.114338	0.0890875	0.149323	0.121262
GPBP1L1	0.0470972	0.138433	0.274235	0.253243	0.403172	0.366284	AP001528.2	0.0297968	1.1203	0.0510848	0.0269429	0.0762538	0.0350767
NIPBL	0.0476001	0.0814252	0.442526	0.425669	0.722176	0.682547	UNC45B	0.0300322	0.19497	0.188383	0.163079	0.258928	0.226197
EXOSC8	0.0476796	0.339556	0.106756	0.0835725	0.144833	0.114459	KLHL21	0.0300747	0.409028	0.098611	0.0741267	0.130981	0.098646
TRPM3	0.0478689	0.227921	0.181492	0.160028	0.279056	0.238276	ENTPD6	0.0306133	0.187898	0.198829	0.173775	0.27396	0.240504
LAPTM4B	0.0482222	0.158139	0.250338	0.230169	0.374205	0.335355	UGT2B4	0.0307317	0.313785	0.141201	0.117994	0.215201	0.173135
GJA1	0.049295	0.277154	0.134782	0.112042	0.189281	0.156198	PCDH11X	0.0309542	0.433441	0.102284	0.0784592	0.147728	0.109391
CRIM1	0.0495432	0.657977	0.0647847	0.041901	0.0901325	0.0571229	CLYBL	0.0316463	0.212591	0.197911	0.174655	0.295706	0.25519
VIM	0.0495432	0.459992	0.0989033	0.0766847	0.145016	0.105425	DENND4A	0.0319225	0.128532	0.312823	0.28994	0.47978	0.438884
PANK1	0.0500052	0.407158	0.106756	0.0846057	0.147222	0.111021	FRMD5	0.0319536	0.075605	0.484789	0.465746	0.874433	0.829786
NT5C	0.0502099	0.17017	0.192256	0.168752	0.26997	0.239933	NRG3	0.0320028	0.700666	0.0672713	0.0431898	0.0942102	0.0579664
PWWP2A	0.0502529	0.239872	0.150284	0.127884	0.210112	0.177927	KLF10	0.0327605	0.585275	0.0720928	0.0477931	0.0947206	0.0631335
LRRFIP2	0.0504155	0.0417118	0.740387	0.724371	1.53183	1.48818	SPATA6	0.0329598	0.230048	0.196304	0.174655	0.291085	0.248181
AL592430.1	0.0508895	0.562395	0.0764961	0.05384	0.0985179	0.0667141	SLC9C1	0.0335183	1.25191	0.0425898	0.0184809	0.0575836	0.0241789
CHCHD10	0.05114	0.0703229	0.450785	0.426702	0.731558	0.696754	CAP2	0.0341141	0.0955015	0.40512	0.387625	0.662125	0.619713
GPR157	0.0515732	0.527251	0.0838072	0.0613018	0.111267	0.0772055	RAP1A	0.0343486	0.123607	0.316841	0.295695	0.489654	0.449448
UBE2E1	0.0516043	0.205474	0.168021	0.144759	0.239697	0.207878	LINC00880	0.0352075	0.818914	0.0591207	0.0352694	0.0817615	0.046348
PPP3CB	0.0520011	0.147671	0.261711	0.241878	0.387422	0.349729	EIF4G1	0.035372	0.461657	0.0825393	0.0581506	0.104861	0.0761447
MRPL50	0.0520955	0.46655	0.0762253	0.0530364	0.101308	0.0733158	UPF3B	0.0356188	0.237902	0.140397	0.115556	0.191385	0.16229
SLC30A6	0.0523464	0.215149	0.152992	0.129721	0.209118	0.180147	EVI5	0.0358063	0.076994	0.417174	0.390333	0.676774	0.641604
XPO7	0.0524547	0.277448	0.126049	0.102973	0.170783	0.140904	CCDC102B	0.035838	0.501483	0.100333	0.0775792	0.153045	0.108108
TOB2	0.052631	0.187963	0.191782	0.169441	0.273315	0.239928	STAU1	0.0358397	0.204536	0.184939	0.160709	0.257844	0.223762
CNOT1	0.0527759	0.229972	0.195437	0.176214	0.279387	0.23822	SAMD12	0.036023	0.0780047	0.454368	0.434944	0.789993	0.748412
AC008079.2	0.0527986	0.575929	0.0697265	0.0469521	0.0944327	0.0633507	ANXA2	0.0361007	0.382196	0.0910343	0.0664771	0.120797	0.0926841
MCCC2	0.0528448	0.277502	0.148389	0.126851	0.204642	0.168834	EEA1	0.036207	0.116052	0.31753	0.292987	0.478721	0.441721
RNF150	0.0533254	0.0700175	0.523693	0.506027	0.956958	0.911623	NREP	0.0365343	0.300741	0.126736	0.102897	0.183488	0.148962
MFN1	0.0535489	0.157425	0.257717	0.238779	0.380924	0.341546	PKNOX2	0.0366463	0.384921	0.10458	0.0805578	0.142758	0.109327
TMEM136	0.0537325	0.408246	0.0936231	0.0709448	0.125768	0.094771	MT-ND1	0.036665	0.315584	0.140282	0.117452	0.213264	0.171363
HMGB1	0.0540267	0.091248	0.360276	0.33739	0.563489	0.528954	JAK2	0.0375453	0.278088	0.204799	0.184471	0.336899	0.277835
RAB30-AS1	0.0540939	0.253884	0.159965	0.138675	0.221502	0.185759	FXYD1	0.0377357	0.386884	0.116634	0.0935554	0.16702	0.127733
ZBED3	0.0543197	0.583435	0.069388	0.0466077	0.0919066	0.061336	CMIP	0.0380791	0.418998	0.100448	0.0769699	0.139659	0.104457
SPTBN1	0.0546437	0.0897977	0.388302	0.371599	0.618475	0.581153	AKAP8L	0.0380791	0.164702	0.235449	0.21182	0.34313	0.30611
MTIF3	0.0547031	0.156007	0.184606	0.160487	0.256518	0.230227	MAP3K3	0.0391615	0.189334	0.206406	0.183387	0.300056	0.263152
ATRN	0.0548462	0.163806	0.221636	0.199747	0.322583	0.287959	KCNJ5	0.0391757	0.666528	0.0632534	0.0394666	0.0863351	0.0543929
RNASEH2B	0.0548468	0.372435	0.110005	0.08782	0.152693	0.117952	ZC4H2	0.0392378	0.293308	0.125588	0.101679	0.179615	0.146571
SLC4A3	0.0548468	0.0901698	0.365827	0.347032	0.56484	0.530618	ADAMTS3	0.0393488	0.689151	0.0646309	0.0409559	0.091272	0.0566086
ESR2	0.0552195	0.109311	0.275995	0.251751	0.415643	0.385314	SSH2	0.0393753	0.0568858	0.545976	0.533577	0.991605	0.953268
ZNF592	0.0555461	0.32627	0.122597	0.100563	0.164334	0.131073	MAP2K1	0.0397183	0.21497	0.178969	0.155768	0.257089	0.221498
ZNF728	0.0559388	1.1102	0.0486055	0.0261738	0.0634219	0.029379	AC087564.1	0.0397183	0.641119	0.0722076	0.0488763	0.106533	0.0683106
LINC01428	0.0561814	0.208222	0.161657	0.138675	0.233636	0.202236	AXL	0.0399514	0.642746	0.0654345	0.0417682	0.0906162	0.058039
PDZD8	0.0563474	0.400384	0.105808	0.0839169	0.143504	0.108727	AL133346.1	0.0401078	0.420064	0.0958558	0.0722312	0.136862	0.10229
UNC13D	0.0564851	0.359816	0.106282	0.0838021	0.146628	0.114262	AC005358.1	0.0404319	0.110408	0.405694	0.394666	0.731215	0.677343
WDR20	0.0569142	0.201742	0.202545	0.182183	0.287347	0.249848	RPL27A	0.0405363	0.227967	0.164619	0.141078	0.242815	0.207325
CAVIN4	0.0570392	0.242199	0.164297	0.143497	0.232177	0.196296	IGSF9B	0.0406517	0.291779	0.113764	0.0894259	0.146376	0.119573

## Sheet: RV_vs_LV_AX_SP
LV_Apex_Septum_names	LV_Apex_Septum_pvals_adj	LV_Apex_Septum_logfoldchanges	LV_Apex_Septum_pc_cells_in	LV_Apex_Septum_pc_cells_out	LV_Apex_Septum_expr_in	LV_Apex_Septum_expr_out	RV_names	RV_pvals_adj	RV_logfoldchanges	RV_pc_cells_in	RV_pc_cells_out	RV_expr_in	RV_expr_out
ACTA1	0	0.606138	0.535921	0.387029	1.16504	0.765374	PRELID2	0	0.659162	0.641598	0.478426	1.51937	0.962127
CALD1	1.51078e-296	0.222182	0.80324	0.726864	1.83155	1.57013	NRAP	0	0.423456	0.745787	0.640039	1.55704	1.16098
INPP4B	5.55965e-291	0.314006	0.676553	0.569335	1.32439	1.06535	GRXCR2	0	0.785937	0.477923	0.307171	0.969494	0.562285
PCDH9	3.62164e-226	0.216024	0.755611	0.687013	1.64845	1.4192	ANKRD1	0	0.319299	0.812842	0.752241	2.51102	2.01247
AUTS2	4.69668e-212	0.309417	0.60558	0.512567	1.09066	0.88013	LMOD2	0	0.443872	0.631991	0.528069	1.26652	0.931093
ACTC1	3.24992e-188	0.178618	0.822663	0.75465	1.89553	1.67479	PDK4	0	0.426008	0.615882	0.578803	1.90815	1.42027
CTNND2	4.50488e-168	0.426738	0.409403	0.302119	0.673471	0.501022	LINC02388	0	1.00917	0.334789	0.180007	0.845105	0.419874
RABGAP1L	1.21659e-157	0.121066	0.852364	0.820993	2.05258	1.88737	MYBPC3	0	0.0895239	0.986479	0.964959	3.35979	3.15764
LINC00486	6.06007e-153	0.334394	0.500985	0.422028	0.865562	0.686494	LRP4	0	0.344008	0.670063	0.567444	1.20008	0.945485
BCO2	7.03499e-153	0.252613	0.599741	0.523338	1.00963	0.84746	AC020637.1	0	1.0947	0.277988	0.134539	0.608005	0.284688
PCDH7	6.0845e-141	0.189651	0.727298	0.656607	1.70509	1.49506	TNNI3	1.17141e-290	0.191741	0.863788	0.799807	2.08584	1.82624
TPM2	2.20552e-136	0.26916	0.559847	0.480867	0.932516	0.773809	PDE4DIP	6.4695e-286	0.0833506	0.969562	0.95717	2.92685	2.76255
DMD	3.41034e-136	0.0327941	0.953663	0.959114	3.57336	3.49307	MYH7B	4.01102e-245	0.201587	0.795245	0.732924	1.64533	1.43076
ADGRL3	1.4239e-123	1.56303	0.140643	0.051302	0.206362	0.0698412	ASAH1	6.18314e-232	0.277455	0.638654	0.568917	1.10821	0.914321
EDIL3	4.71738e-113	1.82843	0.120086	0.0338994	0.164841	0.0464142	NEXN	5.29605e-223	0.0798782	0.969271	0.952847	2.99395	2.83268
TPM1	7.45641e-102	0.0712142	0.919649	0.904448	2.3421	2.22929	CELF2	4.54589e-201	0.157761	0.803138	0.764978	1.6947	1.51916
AC139720.1	1.06597e-99	0.343063	0.378494	0.295552	0.591785	0.466546	TTN	1.11537e-199	0.0343835	0.997671	0.995995	4.66758	4.55768
XIST	3.98855e-97	0.305165	0.429207	0.348601	0.883147	0.714772	NR4A1	1.29025e-173	0.777973	0.278958	0.181533	0.487175	0.284114
MT-CO1	1.05202e-95	0.250362	0.511423	0.436487	0.842531	0.708301	TXNIP	1.18712e-168	0.190693	0.711046	0.681777	1.52787	1.3387
FGF12	1.16643e-95	0.0197332	0.956556	0.968041	3.70807	3.65767	AC137770.1	1.75814e-163	1.05906	0.208184	0.107455	0.311538	0.149521
ANKRD2	1.28364e-95	0.260845	0.432079	0.342455	0.826601	0.689884	TNNT2	6.64462e-163	0.0604144	0.974155	0.967459	2.98252	2.86019
PTPRK	9.15343e-93	0.133799	0.736304	0.700081	1.44984	1.32142	MYOM2	7.928e-161	0.117526	0.870775	0.840147	2.0607	1.89947
GRAMD1B	2.11361e-91	0.225229	0.538284	0.47278	0.914041	0.781923	GPAT3	4.17447e-159	0.361787	0.487563	0.419385	0.841027	0.654487
MALAT1	5.56247e-77	0.00971584	1	1	7.68029	7.62873	NR4A3	1.50524e-154	1.31873	0.190587	0.0957679	0.34701	0.139112
PCDH9-AS2	2.81932e-73	0.375553	0.303908	0.234288	0.449114	0.346181	CDH13	4.92019e-143	0.0933874	0.924017	0.900725	2.57178	2.41057
SCN5A	3.65549e-71	0.222539	0.487719	0.418535	0.759576	0.651001	CKMT2	8.90206e-142	0.108363	0.861168	0.833927	1.95458	1.81314
TMEM71	2.28397e-70	0.189251	0.546951	0.482905	0.919466	0.806432	UBC	7.19669e-139	0.500856	0.365421	0.287335	0.639141	0.451673
ADAM19	5.96956e-70	0.861678	0.160309	0.0935468	0.232316	0.127847	FYB2	1.63774e-136	0.242739	0.580948	0.522432	1.03584	0.875433
RAPGEF4	1.79833e-69	0.495763	0.236241	0.168721	0.323898	0.229704	AC107068.2	9.67722e-136	0.418288	0.433867	0.363077	0.994713	0.744355
CPVL	1.74725e-68	0.220487	0.457806	0.38635	0.750491	0.644128	MYL12A	3.01673e-135	0.245277	0.594339	0.54035	1.17139	0.988254
HDAC9	1.86182e-68	0.156734	0.633416	0.579719	1.14404	1.02627	SH3RF2	8.17219e-135	0.293573	0.534789	0.479327	1.02493	0.836219
MT-CO3	1.1521e-66	0.262698	0.416767	0.355588	0.65686	0.547514	LINC01170	4.27492e-131	0.656443	0.265599	0.176585	0.484816	0.307586
DLG1	6.16359e-66	0.21639	0.519518	0.464176	0.843329	0.725864	CRYAB	3.32786e-126	0.190524	0.672424	0.635408	1.35913	1.19098
CSDC2	1.26211e-65	0.189471	0.543116	0.487207	0.884095	0.77529	KCNMB2-AS1	2.96242e-123	0.259437	0.543134	0.466272	1.0495	0.876766
SAMD12	3.76843e-65	0.304506	0.364105	0.304706	0.564	0.456681	RETREG1	1.23051e-122	0.195792	0.645868	0.609924	1.20054	1.04818
MYL9	3.79851e-64	0.18583	0.530549	0.473718	0.843966	0.741969	JUN	1.47864e-119	0.595003	0.292253	0.21667	0.439944	0.291263
DDX5	2.82165e-62	0.133783	0.692924	0.65968	1.26964	1.1572	C10orf71	3.53153e-119	0.385737	0.40482	0.338388	0.617869	0.472912
ATP1A2	2.60545e-61	0.201612	0.500625	0.446838	0.839996	0.730446	SON	6.63803e-119	0.165648	0.679799	0.64699	1.24102	1.1064
HACD1	7.10901e-60	0.135306	0.65464	0.605014	1.1271	1.0262	MYOZ2	5.52405e-115	0.111437	0.83901	0.811537	1.9017	1.76033
MT-CO2	5.77987e-58	0.339928	0.301683	0.24108	0.451084	0.356392	PLN	3.11382e-114	0.142304	0.733624	0.708267	1.56815	1.42086
ESRRG	6.22082e-58	0.068951	0.832019	0.817726	1.88158	1.79377	TTTY14	1.81914e-111	0.345002	0.40165	0.316115	0.813539	0.640504
NDRG4	1.39796e-57	0.190394	0.506803	0.445059	0.798432	0.699717	SRRM2	2.69961e-111	0.317884	0.448876	0.388158	0.695873	0.558263
AKAP6	3.05983e-57	0.0446334	0.901	0.900016	2.25822	2.18942	RBMS3-AS3	2.81482e-111	0.401471	0.371697	0.299733	0.554081	0.419489
SOX5	5.05951e-57	0.535635	0.20689	0.146596	0.322616	0.222559	CEP85L	1.27288e-109	0.268529	0.505742	0.450866	0.825499	0.685301
NLGN1	5.69874e-57	0.0906026	0.808009	0.776355	1.80538	1.69548	TCAP	8.00436e-108	0.129549	0.76209	0.745184	1.5943	1.45737
CARMIL1	7.3788e-55	0.635327	0.171435	0.111596	0.245531	0.158072	LPL	1.28733e-106	0.253652	0.562575	0.525028	1.0811	0.906788
MYL7	1.41766e-54	0.366921	0.310032	0.255863	0.587638	0.455675	SAMD4A	1.12508e-105	0.0996208	0.859324	0.831511	1.98516	1.8527
LINC02552	2.9076e-54	0.376574	0.261407	0.201585	0.46322	0.356803	QKI	4.20545e-104	0.0766755	0.904351	0.88713	2.27532	2.15752
VCL	4.29071e-54	0.132156	0.653538	0.608572	1.20284	1.09756	GADD45B	1.72961e-103	0.880299	0.193337	0.114036	0.308434	0.167559
PDE4D	5.22228e-54	0.135494	0.685263	0.64962	1.29778	1.18145	PDE7A	1.29229e-101	0.0881489	0.848423	0.831256	1.92057	1.80674
NPPB	8.11918e-52	1.62033	0.0869201	0.0286592	0.17765	0.0577824	SAT1	5.91254e-95	0.196706	0.610804	0.572785	1.12358	0.980361
CCDC85A	1.47098e-51	0.979637	0.118083	0.0598738	0.175285	0.0888887	PDE7B	1.09326e-94	0.39656	0.343199	0.272257	0.527827	0.400973
AC108472.1	7.01571e-51	0.331847	0.285682	0.227624	0.403893	0.320901	ABLIM1	7.86658e-90	0.0448778	0.969497	0.964037	3.02497	2.93235
TGM2	7.96804e-51	0.29512	0.342488	0.288598	0.520086	0.423873	MYOM1	1.40125e-87	0.0625977	0.960796	0.944222	2.95296	2.82756
TECRL	8.1941e-50	0.0636351	0.895098	0.873977	2.25491	2.15761	CYR61	2.75715e-86	1.11403	0.165454	0.0950368	0.288184	0.133141
FBXL7	4.18607e-49	0.114544	0.697035	0.656477	1.36318	1.25912	LINC00513	5.48309e-84	0.254125	0.473039	0.418749	0.775211	0.650012
DES	1.9332e-48	0.0765678	0.832411	0.809413	1.75855	1.66766	LINC02137	1.04361e-82	0.431647	0.277341	0.202778	0.443906	0.329117
RPL41	3.37182e-48	0.372681	0.245237	0.188388	0.330191	0.255022	CD36	6.97259e-80	0.0681521	0.925894	0.907178	2.55639	2.43842
JAZF1	7.90395e-46	0.138091	0.596997	0.54831	0.996713	0.905732	AL138828.1	2.69818e-79	0.401818	0.31881	0.254413	0.489019	0.370139
HECW2	1.26925e-45	0.179716	0.474824	0.42206	0.776742	0.68577	SLMAP	8.13257e-78	0.119855	0.763028	0.738265	1.53467	1.41234
ACOT11	3.77358e-45	0.140116	0.599593	0.546919	1.01132	0.917716	SORBS1	1.26653e-77	0.0540781	0.963254	0.947062	2.85644	2.75134
ZRANB2-AS1	6.29438e-44	1.10724	0.107572	0.0546013	0.143611	0.0666615	RRAD	1.47058e-76	0.332233	0.391299	0.342457	0.645665	0.512856
TBX5	1.34412e-43	0.252521	0.344417	0.291671	0.488737	0.41026	TIMP3	4.12717e-76	0.268601	0.455442	0.407008	0.765776	0.635686
LDB3	9.58628e-43	0.0152069	0.964079	0.971858	2.92837	2.89767	REV1	1.10181e-74	0.288966	0.434352	0.390415	0.68356	0.559487
CARMN	1.16921e-42	0.421378	0.203774	0.149927	0.268549	0.200528	PPFIBP1	4.52051e-73	0.0918694	0.793369	0.775563	1.69963	1.59479
OXCT1	1.48737e-42	0.269733	0.304893	0.250073	0.420799	0.349042	ABRA	5.28033e-73	0.948514	0.165389	0.100165	0.263715	0.136648
ADGRL2	1.08361e-41	0.127571	0.626539	0.584409	1.12821	1.03274	PNISR	1.09613e-72	0.123422	0.689601	0.662153	1.20811	1.10905
MAST4	7.09637e-40	0.0568078	0.853	0.842083	2.04105	1.96225	LUC7L3	1.24964e-71	0.163022	0.590296	0.560101	0.981712	0.876822
CADM1	1.13169e-39	0.173792	0.454702	0.402297	0.718518	0.636975	VIPR2	1.15799e-70	0.233313	0.471583	0.425318	0.738059	0.627852
CACNB2	1.52392e-39	0.0157144	0.939136	0.948924	2.88688	2.85561	ACTN2	1.35546e-70	0.0848708	0.904642	0.876491	2.26223	2.13299
AC022034.2	1.66788e-39	0.145462	0.536207	0.490668	0.91517	0.827397	FOS	1.48035e-68	1.09882	0.133463	0.0677729	0.205211	0.0958123
SMYD1	2.04911e-39	0.122301	0.607371	0.569659	1.04355	0.958723	TBC1D4	1.53812e-68	0.103848	0.747534	0.723102	1.46367	1.36202
MAGI1	5.49578e-39	0.0418957	0.908227	0.901601	2.32834	2.2617	NCALD	8.92516e-68	0.376637	0.299531	0.236273	0.452192	0.348293
PTPRD	1.02178e-38	0.291657	0.265274	0.212712	0.37267	0.304458	MAPRE2	2.92719e-65	0.198717	0.540288	0.506368	0.940929	0.819854
PDE3B	4.34682e-38	0.285322	0.27711	0.226136	0.386995	0.317553	SQSTM1	3.51675e-65	0.347837	0.336859	0.283659	0.490332	0.385285
ROR1	9.48131e-38	0.0959231	0.713491	0.683196	1.41758	1.32639	ART3	3.59882e-65	0.268339	0.404496	0.35176	0.603985	0.501474
SYT2	5.05895e-37	0.352888	0.216702	0.165777	0.298354	0.233616	MYL2	5.85402e-65	0.0815402	0.835614	0.827558	2.05639	1.94338
POPDC2	1.63824e-36	0.145911	0.514718	0.463011	0.789892	0.713911	CACNA2D3	5.4784e-64	0.177946	0.543943	0.502109	0.940778	0.831611
MT-CYB	9.2347e-36	0.277875	0.278021	0.229209	0.403332	0.332669	GAREM1	2.92269e-63	0.187438	0.52253	0.477324	0.868362	0.762566
CACNA1C	1.2002e-35	0.0122003	0.969017	0.976937	3.47367	3.4444	KLHL24	7.77574e-63	0.141649	0.619246	0.588764	1.06988	0.969828
LRMDA	5.19085e-35	0.164849	0.457372	0.413359	0.774653	0.691007	DAB1	7.08507e-62	0.284731	0.386705	0.336152	0.617727	0.507093
TNNC1	1.96225e-33	0.150371	0.50302	0.461038	0.823917	0.742362	FGF14	2.21718e-61	0.352219	0.326864	0.274917	0.50849	0.398339
ASAP1	2.31669e-33	0.140651	0.525971	0.482161	0.82868	0.751703	PDLIM3	1.00835e-60	0.236283	0.473201	0.436275	0.844201	0.716668
HIF3A	2.35069e-33	0.0938976	0.689523	0.654634	1.27265	1.19245	GPC5	1.6565e-60	0.357163	0.302345	0.243828	0.554288	0.432732
GAPDH	9.83078e-33	0.202152	0.347945	0.300146	0.502002	0.436367	ECT2L	6.09258e-60	0.553174	0.239366	0.186164	0.370972	0.252825
PPP1R14C	1.53571e-32	0.214059	0.335898	0.288307	0.474023	0.40866	SRSF10	2.98069e-59	0.214195	0.477018	0.444646	0.741421	0.639123
LUZP1	2.03695e-32	0.282014	0.257136	0.20951	0.343002	0.282098	STARD13	2.94701e-58	0.126899	0.644412	0.612361	1.1701	1.07158
ATP2B4	5.58243e-32	0.151507	0.50053	0.460585	0.837604	0.754104	LRRC2	1.74027e-57	0.1381	0.622028	0.592525	1.09884	0.998535
AC023590.1	2.19538e-31	0.367569	0.201613	0.155911	0.276519	0.214327	JUNB	1.85488e-57	0.770145	0.164645	0.106089	0.242759	0.142343
SORBS2	3.1491e-31	0.00245402	0.973033	0.981853	3.61621	3.61006	MPC1	4.81011e-57	0.179832	0.51771	0.48364	0.827449	0.730478
FGF12-AS1	7.00678e-31	0.244336	0.316856	0.274753	0.478503	0.403954	ANK1	5.93121e-57	0.43494	0.271389	0.219817	0.390962	0.289204
LAMA2	9.34752e-31	0.0151756	0.966177	0.969626	3.40199	3.36637	WSB1	7.36662e-57	0.178852	0.528869	0.498665	0.847093	0.748326
STK39	1.05104e-30	0.200048	0.352343	0.305968	0.500914	0.436056	ARID5B	1.26184e-56	0.337645	0.350833	0.308051	0.550108	0.435315
MLF1	1.64377e-30	0.155084	0.442834	0.397736	0.672522	0.603977	CFD	2.35994e-56	0.495118	0.212809	0.15304	0.324315	0.230102
AGL	1.78866e-30	0.23368	0.302986	0.25748	0.414701	0.352688	ADAM12	1.70269e-55	0.645983	0.18153	0.124208	0.244443	0.156213
DIP2A	2.35342e-30	0.21563	0.320141	0.273201	0.439049	0.378095	WWOX	1.9204e-55	0.152055	0.590458	0.551826	1.13273	1.01942
DLC1	4.92906e-30	0.0778575	0.722127	0.692576	1.41846	1.34393	LINC02334	2.53233e-55	0.252549	0.400421	0.356147	0.60698	0.509506
FEZ2	6.98029e-30	0.322099	0.218641	0.173476	0.299793	0.239806	AP005329.2	4.15701e-55	0.438288	0.267766	0.216204	0.39858	0.294156
FAM49B	2.58895e-29	0.176772	0.387141	0.343393	0.564402	0.499317	SVIL	1.40889e-54	0.0637568	0.904254	0.884682	2.19435	2.09949
DIAPH2	2.78039e-29	0.174832	0.405122	0.361152	0.611595	0.541794	PLCL2	6.15481e-54	0.0846795	0.743555	0.733338	1.48953	1.40461
COL4A5	4.57919e-29	0.213988	0.336968	0.294161	0.480239	0.414039	MT1X	9.18001e-54	0.723234	0.167297	0.110475	0.247207	0.149743
ITGA7	8.95191e-29	0.148787	0.457245	0.412777	0.694644	0.626577	NUDT4	8.56687e-53	0.158378	0.5519	0.518745	0.946119	0.847755
EYA4	1.48031e-28	0.104999	0.588594	0.56086	1.07136	0.996149	DST	1.28702e-52	0.053637	0.878635	0.868894	2.0083	1.93501
TOB2	1.68456e-28	0.229937	0.290769	0.246547	0.38898	0.331672	CLIC5	8.99219e-52	0.116619	0.652887	0.6246	1.1642	1.0738
SYCP3	1.91867e-28	0.216986	0.294763	0.248552	0.412873	0.355221	ATF3	1.08437e-50	1.35725	0.103316	0.0468243	0.151282	0.0590492
GDAP1L1	3.30267e-28	0.44486	0.163032	0.119554	0.220045	0.161658	MYOF	3.93358e-50	0.392959	0.25803	0.205883	0.359043	0.273434
DGKG	4.59963e-28	0.105138	0.623275	0.594081	1.13401	1.05431	ANGPTL4	4.83316e-50	0.710342	0.171341	0.118274	0.270209	0.165145
GAS2	1.03635e-27	0.114014	0.559116	0.521268	0.912713	0.843361	FBXO32	4.8014e-49	0.206305	0.45444	0.417975	0.772166	0.66928
PPP1R12B	1.24143e-27	0.0260091	0.923093	0.923047	2.57324	2.52726	CIRBP	5.19307e-49	0.242632	0.396604	0.355267	0.578212	0.488706
LINC01182	1.59625e-27	0.478256	0.16566	0.124535	0.2284	0.163956	RYR2	2.33821e-48	0.0323969	0.996539	0.993833	5.16869	5.05391
LRBA	3.7526e-27	0.124568	0.52631	0.485395	0.825974	0.757651	PLCL1	3.53745e-48	0.0545286	0.886301	0.874192	2.25353	2.16995
RGN	6.18404e-27	0.336156	0.204272	0.162639	0.271626	0.215169	ZNF385D	4.83817e-48	0.508258	0.201003	0.147424	0.313685	0.220542
LAMA4	8.77436e-27	0.183969	0.366955	0.32515	0.536971	0.472683	PPP1R3C	7.78068e-48	0.297454	0.337053	0.291733	0.596568	0.48542
RAMP1	8.65729e-26	0.158457	0.394515	0.350833	0.56781	0.50875	FOXP2	1.23105e-47	0.447719	0.219117	0.165247	0.328689	0.240995
RALYL	8.86671e-26	0.104505	0.578581	0.550283	1.0885	1.01244	KLHL31	1.88786e-47	0.158267	0.540482	0.520588	0.917462	0.822134
SSH2	1.25584e-25	0.0985692	0.616748	0.585185	1.05291	0.983378	KIF21A	3.47101e-46	0.112926	0.633608	0.610624	1.12489	1.0402
HAND2-AS1	1.5455e-25	0.0989293	0.602984	0.572311	1.01526	0.94798	RBFOX1	5.18017e-46	0.0650245	0.832088	0.818965	1.81873	1.73858
SRL	1.73394e-25	0.10464	0.596266	0.556914	0.98611	0.917114	HSPB1	1.2537e-45	0.289486	0.364613	0.33132	0.751892	0.615195
SPHKAP	2.36008e-25	0.0816089	0.702365	0.669513	1.36135	1.28647	DUSP1	1.33138e-45	0.361941	0.29497	0.252114	0.486113	0.378252
CPEB4	2.72268e-25	0.0729514	0.722953	0.696393	1.41385	1.34414	ALPK2	2.89549e-45	0.136118	0.578231	0.541155	0.962651	0.87598
DOCK5	2.91625e-25	0.141366	0.427374	0.381077	0.647581	0.587134	CSGALNACT1	6.27782e-45	0.13893	0.572861	0.539577	0.968938	0.879983
CRYM	6.60783e-25	0.227679	0.249783	0.206437	0.340185	0.290521	PHACTR1	1.07218e-44	0.0758868	0.820864	0.799087	1.88145	1.78506
SLC16A1-AS1	7.3564e-25	0.117146	0.519571	0.480026	0.831526	0.766677	CTNNA3	1.76464e-44	0.0364128	0.975999	0.964418	3.44284	3.35702
ROR1-AS1	1.0298e-24	0.369484	0.169803	0.128546	0.225276	0.174377	GRIP1	8.82441e-43	0.504168	0.196248	0.14611	0.30439	0.214616
PRICKLE1	1.62326e-24	0.195414	0.2835	0.239301	0.418825	0.365768	HEATR5B	1.30657e-42	0.219134	0.40634	0.370324	0.611164	0.52504
ADPRHL1	3.4467e-24	0.100793	0.591201	0.560052	0.974876	0.909091	RBM20	2.24293e-42	0.0382106	0.944105	0.935989	2.67714	2.60717
LINC01629	4.36115e-24	1.31875	0.0652828	0.0255216	0.0830156	0.0332795	TOM1	2.37016e-42	0.406392	0.23901	0.191875	0.323644	0.244192
DPY19L2	4.57168e-24	0.0642202	0.7764	0.757076	1.57082	1.50243	NCKAP5	7.98189e-42	0.124746	0.590458	0.557092	1.04968	0.962731
AFF3	1.08155e-23	0.245641	0.255642	0.215818	0.359197	0.302962	RBM39	1.19937e-41	0.130498	0.572279	0.547608	0.930574	0.850088
CSNK1A1	1.1925e-23	0.0983999	0.596202	0.555847	0.962183	0.898746	AC006213.2	1.24674e-41	1.16136	0.101634	0.0504376	0.13376	0.0598027
TRIO	1.46268e-23	0.111413	0.592674	0.561346	1.00059	0.926227	AC008700.1	1.46933e-41	0.799407	0.123338	0.0714604	0.170004	0.0976814
BRINP3	1.69401e-23	1.18724	0.0703796	0.0312146	0.0973541	0.0427522	AFG3L2	4.14731e-41	0.206898	0.414912	0.379246	0.624138	0.540753
LRRFIP2	2.67364e-23	0.0625154	0.785047	0.76086	1.54219	1.47679	SCAPER	6.4435e-41	0.0997097	0.65127	0.631805	1.15599	1.07879
R3HDM2	5.69284e-23	0.113107	0.525961	0.491929	0.845592	0.781832	PIK3R1	6.64452e-41	0.121036	0.613003	0.605591	1.22864	1.12977
WWTR1	5.81646e-23	0.224103	0.259468	0.218308	0.357435	0.30601	ASB18	9.68337e-41	0.220618	0.402103	0.367654	0.620429	0.532449
PLCE1	8.87431e-23	0.452638	0.128997	0.0891477	0.165607	0.12101	PRKG1	1.49637e-40	0.0427949	0.920621	0.912253	2.52082	2.44714
AMD1	1.31976e-22	0.375086	0.169485	0.130649	0.216156	0.166669	PKIA	2.32649e-40	0.203114	0.416529	0.380677	0.642001	0.55769
NIN	1.48113e-22	0.191253	0.309238	0.269546	0.437791	0.383438	HADHA	2.71311e-40	0.189602	0.44865	0.417297	0.697403	0.611519
CADPS	1.83924e-22	0.145074	0.421292	0.382792	0.662637	0.599244	ASB15	3.60522e-40	0.17465	0.466537	0.431485	0.723918	0.641382
SNTA1	3.66524e-22	0.208745	0.285916	0.246838	0.389667	0.337176	SLC16A7	6.41235e-40	0.0991943	0.656963	0.636383	1.16965	1.09193
DLEU2	3.98924e-22	0.134853	0.401912	0.359308	0.603451	0.549602	KLF6	1.63389e-39	0.399643	0.247129	0.203414	0.359163	0.272263
AC008496.2	1.2133e-21	0.137928	0.412137	0.371955	0.663972	0.603436	FBXW7	2.68565e-39	0.112117	0.619634	0.596902	1.06776	0.987925
AC007114.2	1.28798e-21	0.250271	0.243722	0.206081	0.335753	0.282282	BOD1L1	3.02059e-39	0.352804	0.26851	0.226694	0.380345	0.297832
GABRB1	1.3244e-21	0.186545	0.292983	0.252208	0.425444	0.373839	MLIP-AS1	2.16921e-38	0.125168	0.577551	0.558851	1.13272	1.03858
FRK	1.46892e-21	0.285148	0.213374	0.175514	0.28508	0.233952	SUMF1	2.8266e-38	0.188549	0.424842	0.387596	0.665126	0.583644
KALRN	1.79774e-21	0.111495	0.532276	0.498334	0.856445	0.792754	HNRNPA2B1	3.41944e-38	0.211695	0.396377	0.361678	0.579969	0.500816
RASSF3	1.96118e-21	0.273432	0.218143	0.180624	0.293522	0.242847	NEK10	3.55691e-38	0.157713	0.488436	0.453737	0.790979	0.709071
FLNB	3.76079e-21	0.306959	0.192119	0.154423	0.260926	0.210918	AFF4	4.59273e-38	0.200969	0.422707	0.391305	0.63984	0.55664
NDRG3	4.22736e-21	0.135849	0.438394	0.40207	0.663364	0.60375	AC010235.1	6.56811e-38	0.503746	0.171535	0.122364	0.238589	0.168271
AC005037.1	5.03034e-21	0.211566	0.262541	0.223775	0.366942	0.31689	CNTNAP3B	1.34455e-37	0.323757	0.244994	0.195022	0.374622	0.299318
USP39	8.79578e-21	0.141557	0.358478	0.317128	0.518816	0.470327	STAT3	2.80387e-37	0.166216	0.477309	0.444837	0.77809	0.693418
TSIX	9.69336e-21	0.711782	0.0914129	0.0542779	0.118319	0.0722417	TOX	1.49406e-36	0.587305	0.14941	0.101034	0.203324	0.135329
AC107067.1	1.25357e-20	0.47422	0.134391	0.0977842	0.183417	0.132034	BHLHE40	2.4725e-36	0.919191	0.113505	0.0659292	0.166093	0.0878308
ETV1	1.46629e-20	0.292602	0.194418	0.156817	0.257485	0.210219	RCAN2	3.5735e-36	0.0535657	0.854375	0.843527	1.97876	1.90666
MAOB	1.56454e-20	0.179834	0.318689	0.280802	0.451248	0.398364	BTG2	5.24263e-36	0.648589	0.162478	0.117808	0.256903	0.163879
RAPH1	2.67763e-20	0.157977	0.332581	0.292641	0.467546	0.419053	HADHB	9.31168e-36	0.102032	0.649491	0.62726	1.17057	1.09065
ESRRB	3.77406e-20	0.223373	0.226641	0.187352	0.306177	0.262259	DECR1	1.16036e-35	0.132405	0.538735	0.515608	0.883011	0.805582
PXYLP1	6.24834e-20	0.259807	0.211255	0.173961	0.280962	0.234659	TRAK2	1.44952e-35	0.143697	0.506971	0.482887	0.816708	0.739282
PROS1	6.53166e-20	0.581907	0.0970924	0.0601973	0.129145	0.0862792	CACNA1E	4.47573e-35	1.21407	0.0865599	0.0389196	0.124749	0.0537731
ZNF586	8.39422e-20	0.152965	0.359315	0.321591	0.505845	0.454957	UTY	9.52195e-35	0.289438	0.254472	0.206582	0.384266	0.314415
TRPM4	9.58317e-20	0.237684	0.230805	0.193401	0.301284	0.25552	PPP2R3A	1.89502e-34	0.0837629	0.693903	0.676171	1.29134	1.21849
MYH9	9.73662e-20	0.158703	0.374849	0.339156	0.57012	0.510731	ZNF638	2.94268e-34	0.0673568	0.784085	0.769396	1.58381	1.51158
EPN2	9.9545e-20	0.120177	0.470235	0.434805	0.726534	0.668464	ANK3	5.40082e-34	0.0650696	0.757885	0.74743	1.51134	1.44468
SLC44A1	1.55279e-19	0.264055	0.208331	0.171535	0.279804	0.233006	ARHGAP24	6.87868e-34	0.102536	0.650946	0.626476	1.24617	1.16068
XPR1	1.68359e-19	0.0738591	0.692362	0.658774	1.34444	1.27735	C9orf3	1.39352e-33	0.0537332	0.881061	0.864539	2.03792	1.96342
LRRC49	2.00544e-19	0.157503	0.300814	0.261265	0.420751	0.377236	PHACTR3	2.80913e-33	0.531427	0.154682	0.10861	0.204203	0.141282
PPARA	2.20381e-19	0.15435	0.363204	0.325538	0.519696	0.466968	GADD45G	8.73857e-33	0.325352	0.248973	0.205639	0.402806	0.32148
[truncated: 833 more rows]

## Sheet: LV_vs_AX_SP
Apex_Septum_names	Apex_Septum_pvals_adj	Apex_Septum_logfoldchanges	Apex_Septum_pc_cells_in	Apex_Septum_pc_cells_out	Apex_Septum_expr_in	Apex_Septum_expr_out	LV_names	LV_pvals_adj	LV_logfoldchanges	LV_pc_cells_in	LV_pc_cells_out	LV_expr_in	LV_expr_out
[truncated: 1,000 more rows]

[truncated: 5 more sheets: LV_vs_SP, LA_vs_ventricular, RA_vs_ventricular, AX_vs_LV_SP, AX_vs_LV_SP_RV]
