# Supplementary material for: Cells of the adult human heart
Source: Nature. 2020 Sep 24;588(7838):466–72. doi: 10.1038/s41586-020-2797-4 (PMC7681775; doi:10.1038/s41586-020-2797-4)
Supplement: Supplementary file 3 — This zipped file contains Supplementary Tables 1-35 and their legends. [file 41586_2020_2797_MOESM4_ESM.zip › Supplementary_tables/Supplementary_Table_4.xlsx]

## Sheet: Supplementary_Table_B1_myocyte
gene	aCM1_LA	aCM1_RA	aCM2_LA	aCM2_RA	aCM3_LA	aCM3_RA	aCM4_LA	aCM4_RA	aCM5_LA	aCM5_RA	vCM1_AX	vCM1_LV	vCM1_RV	vCM1_SP	vCM2_AX	vCM2_LV	vCM2_RV	vCM2_SP	vCM3_AX	vCM3_LV	vCM3_RV	vCM3_SP	vCM4_AX	vCM4_LV	vCM4_RV	vCM4_SP	vCM5_AX	vCM5_LV	vCM5_RV	vCM5_SP
AL627309.1	0.073	0.115	0.07	0.102	0.059	0.053	0.051	0.05	0.022	0	0.056	0.051	0.047	0.059	0.043	0.049	0.053	0.063	0.04	0.053	0.025	0.041	0.029	0.047	0.047	0.053	0	0.051	0.04	0.065
AL669831.5	0.245	0.231	0.288	0.166	0.21	0.15	0.19	0.189	0.25	0.241	0.181	0.189	0.174	0.232	0.241	0.184	0.197	0.249	0.16	0.186	0.198	0.186	0.129	0.145	0.141	0.139	0.181	0.48	0.222	0.449
LINC00115	0.081	0.089	0.067	0.093	0.059	0.067	0.074	0.082	0.056	0.126	0.056	0.047	0.051	0.045	0.047	0.042	0.068	0.029	0.052	0.044	0.036	0.029	0.078	0.049	0.095	0.096	0.124	0.067	0.101	0.015
SAMD11	0.017	0.024	0.01	0.022	0.015	0.027	0.006	0.039	0.08	0.377	0.003	0.002	0.003	0.005	0.002	0.001	0.003	0.002	0.004	0.001	0.003	0.005	0	0.001	0.001	0.003	0	0	0	0
NOC2L	0.181	0.232	0.222	0.153	0.202	0.15	0.204	0.177	0.492	0.273	0.182	0.187	0.201	0.161	0.215	0.175	0.201	0.153	0.184	0.195	0.22	0.203	0.14	0.171	0.186	0.169	0.195	0.288	0.265	0.263
PERM1	0.322	0.26	0.232	0.251	0.216	0.223	0.465	0.389	0.227	0.176	0.545	0.562	0.568	0.577	0.625	0.619	0.616	0.592	0.42	0.35	0.455	0.402	0.684	0.737	0.773	0.793	0.592	0.646	0.612	0.558
HES4	0.324	0.255	0.382	0.194	0.407	0.387	0.342	0.335	0.933	0.428	0.303	0.228	0.402	0.23	0.516	0.202	0.191	0.519	0.316	0.294	0.318	0.468	0.289	0.208	0.394	0.346	0.471	0.47	0.401	0.365
ISG15	0.125	0.075	0.02	0.05	0.037	0.087	0.151	0.059	0.184	0	0.061	0.055	0.084	0.066	0.067	0.05	0.098	0.073	0.051	0.043	0.043	0.049	0.074	0.049	0.202	0.092	0.039	0.074	0.26	0.009
C1orf159	0.175	0.198	0.197	0.162	0.143	0.182	0.14	0.134	0.101	0.191	0.11	0.132	0.122	0.129	0.116	0.141	0.134	0.127	0.101	0.115	0.119	0.163	0.099	0.112	0.119	0.096	0.158	0.156	0.097	0.304
LINC01342	0.004	0.001	0	0.008	0.002	0.004	0.003	0	0.017	0.175	0.002	0.002	0.003	0.001	0.001	0.001	0.001	0.001	0.002	0.002	0.002	0.002	0.002	0.002	0.005	0.003	0	0	0	0.016
SDF4	0.227	0.281	0.209	0.236	0.231	0.229	0.265	0.252	0.286	0.147	0.156	0.149	0.187	0.146	0.154	0.166	0.174	0.163	0.152	0.136	0.143	0.153	0.198	0.2	0.212	0.21	0.251	0.154	0.085	0.223
UBE2J2	0.214	0.22	0.245	0.252	0.209	0.218	0.315	0.293	0.282	0.154	0.195	0.19	0.203	0.184	0.187	0.21	0.203	0.171	0.166	0.207	0.164	0.197	0.256	0.273	0.241	0.257	0.262	0.249	0.233	0.125
ACAP3	0.235	0.381	0.206	0.349	0.181	0.281	0.224	0.268	0.159	0.331	0.22	0.199	0.242	0.276	0.19	0.207	0.244	0.221	0.192	0.193	0.209	0.313	0.196	0.179	0.261	0.257	0.196	0.215	0.279	0.381
PUSL1	0.031	0.027	0.01	0.027	0.024	0.02	0.042	0.084	0.137	0.196	0.023	0.022	0.019	0.022	0.022	0.022	0.022	0.018	0.019	0.019	0.016	0.021	0.021	0.022	0.026	0.038	0	0	0.028	0
INTS11	0.272	0.339	0.274	0.294	0.256	0.279	0.328	0.296	0.336	0.294	0.329	0.343	0.346	0.349	0.365	0.409	0.382	0.341	0.297	0.343	0.309	0.359	0.338	0.352	0.439	0.36	0.372	0.463	0.352	0.247
CPTP	0.044	0.04	0.068	0.031	0.037	0.02	0.188	0.063	0.128	0.024	0.114	0.099	0.096	0.105	0.1	0.096	0.103	0.095	0.102	0.08	0.069	0.081	0.292	0.358	0.278	0.379	0.083	0.069	0.093	0.106
DVL1	0.073	0.11	0.064	0.086	0.076	0.093	0.098	0.074	0.038	0.251	0.097	0.097	0.105	0.118	0.116	0.09	0.12	0.125	0.097	0.083	0.088	0.109	0.095	0.139	0.11	0.134	0.191	0.047	0.143	0.164
MXRA8	0.047	0.03	0.037	0.029	0.064	0.049	0.043	0.056	0.195	0.331	0.021	0.015	0.024	0.02	0.014	0.007	0.017	0.009	0.023	0.018	0.016	0.023	0.044	0.02	0.036	0.048	0.032	0.032	0.077	0
AURKAIP1	0.232	0.282	0.255	0.271	0.207	0.193	0.507	0.564	0.175	0.714	0.205	0.178	0.195	0.194	0.201	0.171	0.193	0.149	0.204	0.163	0.185	0.172	0.328	0.347	0.303	0.399	0.553	0.196	0.191	0.146
CCNL2	0.628	0.672	0.609	0.648	0.558	0.629	0.603	0.636	0.933	0.955	0.608	0.542	0.598	0.531	0.472	0.515	0.614	0.47	0.687	0.535	0.61	0.559	0.714	0.624	0.654	0.594	0.675	0.67	0.566	0.63
MRPL20	0.277	0.353	0.287	0.288	0.295	0.212	0.519	0.636	0.32	0.324	0.256	0.241	0.251	0.251	0.234	0.224	0.234	0.23	0.252	0.231	0.222	0.253	0.343	0.371	0.359	0.447	0.272	0.17	0.241	0.365
ATAD3B	0.184	0.204	0.133	0.232	0.18	0.167	0.212	0.154	0.187	0.086	0.165	0.165	0.191	0.182	0.158	0.168	0.184	0.193	0.193	0.192	0.152	0.21	0.154	0.171	0.16	0.17	0.173	0.18	0.197	0.132
ATAD3A	0.169	0.238	0.2	0.189	0.159	0.182	0.194	0.168	0.206	0.215	0.157	0.136	0.157	0.167	0.138	0.153	0.155	0.116	0.141	0.123	0.124	0.157	0.233	0.182	0.179	0.171	0.197	0.103	0.116	0.081
TMEM240	0.027	0.044	0.023	0.015	0.012	0.013	0.018	0.021	0.134	0.02	0.023	0.023	0.024	0.02	0.03	0.017	0.027	0.015	0.01	0.021	0.017	0.011	0.022	0.015	0.022	0.015	0.037	0.047	0.022	0.138
SSU72	0.262	0.286	0.195	0.288	0.228	0.132	0.439	0.313	0.243	0.27	0.222	0.2	0.219	0.197	0.184	0.192	0.223	0.209	0.227	0.216	0.208	0.184	0.318	0.331	0.304	0.362	0.145	0.325	0.225	0.326
MIB2	0.157	0.19	0.143	0.163	0.141	0.144	0.167	0.151	0.131	0.32	0.233	0.254	0.272	0.282	0.241	0.232	0.238	0.239	0.192	0.218	0.192	0.225	0.241	0.276	0.195	0.269	0.199	0.247	0.237	0.253
MMP23B	0.047	0.064	0.107	0.039	0.077	0.064	0.043	0.044	0.059	0.239	0.974	1.14	0.946	0.936	0.965	0.845	0.74	0.601	1.053	1.56	1.24	1.279	0.574	0.797	0.533	0.491	0.786	1.266	0.672	0.918
CDK11B	0.15	0.239	0.17	0.197	0.204	0.227	0.155	0.167	0.15	0.268	0.223	0.22	0.242	0.244	0.228	0.197	0.244	0.227	0.221	0.215	0.248	0.275	0.187	0.195	0.206	0.168	0.253	0.266	0.27	0.348
SLC35E2B	0.148	0.139	0.186	0.127	0.097	0.099	0.095	0.129	0.13	0.223	0.186	0.187	0.236	0.2	0.244	0.196	0.222	0.18	0.174	0.169	0.184	0.176	0.128	0.131	0.178	0.141	0.291	0.304	0.14	0.179
CDK11A	0.136	0.185	0.17	0.168	0.204	0.168	0.077	0.159	0.287	0.441	0.171	0.161	0.17	0.159	0.166	0.141	0.171	0.162	0.178	0.19	0.173	0.183	0.124	0.145	0.103	0.092	0.202	0.255	0.157	0.234
SLC35E2A	0.111	0.114	0.122	0.149	0.067	0.08	0.129	0.133	0.054	0.15	0.126	0.13	0.129	0.141	0.149	0.142	0.144	0.13	0.123	0.119	0.117	0.117	0.106	0.126	0.106	0.095	0.113	0.227	0.061	0.146
NADK	0.126	0.156	0.163	0.16	0.162	0.129	0.108	0.134	0.15	0.11	0.147	0.172	0.161	0.179	0.163	0.181	0.166	0.204	0.202	0.18	0.182	0.199	0.106	0.137	0.123	0.134	0.234	0.285	0.224	0.238
GNB1	0.726	0.753	0.793	0.738	0.826	0.767	0.703	0.699	0.974	1.637	0.675	0.715	0.719	0.737	0.818	0.769	0.703	0.872	0.788	0.841	0.546	0.82	0.589	0.539	0.736	0.577	1.051	0.95	0.801	0.87
PRKCZ	0.204	0.327	0.267	0.248	0.161	0.178	0.225	0.198	0.104	0.114	0.138	0.155	0.164	0.166	0.114	0.149	0.134	0.122	0.139	0.116	0.162	0.166	0.124	0.113	0.128	0.131	0.127	0.059	0.188	0.075
AL590822.2	0.015	0.024	0.032	0.03	0.02	0.012	0.007	0.005	0.01	0.242	0.012	0.012	0.01	0.01	0.011	0.013	0.01	0.007	0.017	0.01	0.011	0.021	0.002	0.014	0.025	0.013	0	0.012	0.008	0.007
FAAP20	0.145	0.166	0.184	0.164	0.126	0.122	0.18	0.202	0.203	0.068	0.094	0.091	0.121	0.105	0.083	0.1	0.101	0.089	0.086	0.083	0.111	0.113	0.109	0.087	0.128	0.131	0.17	0.043	0.234	0.191
SKI	0.237	0.293	0.28	0.296	0.285	0.325	0.226	0.244	0.852	0.393	0.174	0.172	0.187	0.221	0.177	0.2	0.177	0.202	0.168	0.175	0.181	0.234	0.106	0.113	0.188	0.174	0.217	0.232	0.148	0.343
MORN1	0.075	0.081	0.086	0.068	0.068	0.039	0.063	0.033	0.029	0.039	0.073	0.086	0.116	0.091	0.092	0.078	0.108	0.086	0.063	0.068	0.096	0.069	0.054	0.073	0.077	0.053	0.051	0.11	0.06	0.151
RER1	0.188	0.225	0.205	0.133	0.174	0.141	0.214	0.331	0.312	0.165	0.155	0.171	0.166	0.172	0.18	0.137	0.15	0.197	0.173	0.182	0.153	0.173	0.18	0.207	0.159	0.188	0.264	0.239	0.183	0.238
PEX10	0.164	0.103	0.2	0.121	0.172	0.093	0.151	0.102	0.2	0.064	0.144	0.143	0.149	0.105	0.152	0.135	0.148	0.079	0.12	0.135	0.164	0.101	0.125	0.184	0.164	0.123	0.149	0.113	0.264	0.085
PANK4	0.119	0.124	0.107	0.126	0.111	0.118	0.182	0.157	0.054	0.022	0.082	0.067	0.064	0.082	0.058	0.07	0.081	0.063	0.069	0.053	0.062	0.051	0.125	0.127	0.141	0.096	0.113	0.065	0.031	0
LINC00982	0.001	0.01	0.001	0.002	0.004	0.004	0	0	0	0	0.196	0.195	0.207	0.238	0.267	0.242	0.203	0.253	0.135	0.126	0.115	0.145	0.156	0.162	0.187	0.204	0.053	0.249	0.272	0.248
PRDM16	0.023	0.01	0.037	0.034	0.019	0.034	0.008	0.032	0.02	0.202	1.394	1.449	1.587	1.952	1.71	1.718	1.669	2.044	1.082	1.248	1.241	1.785	1.11	1.124	1.387	1.502	1.033	1.492	1.501	1.738
MEGF6	0.029	0.048	0.02	0.03	0.013	0.035	0.019	0.03	0.011	0	0.027	0.022	0.03	0.031	0.025	0.028	0.038	0.028	0.012	0.011	0.017	0.019	0.023	0.019	0.034	0.031	0.051	0.02	0.052	0.15
WRAP73	0.052	0.069	0.091	0.057	0.031	0.047	0.085	0.041	0.112	0.099	0.047	0.054	0.063	0.055	0.041	0.045	0.06	0.047	0.044	0.053	0.051	0.058	0.063	0.091	0.062	0.054	0.025	0.087	0.026	0.149
SMIM1	0.041	0.026	0.043	0.056	0.024	0.037	0.126	0.226	0.01	0.167	0.007	0.008	0.007	0.012	0.003	0.007	0.009	0.005	0.008	0.013	0.007	0.008	0.015	0.027	0.018	0.029	0.025	0	0	0
LRRC47	0.116	0.144	0.07	0.101	0.106	0.07	0.164	0.15	0.076	0.111	0.102	0.094	0.101	0.09	0.104	0.105	0.093	0.078	0.085	0.109	0.089	0.09	0.119	0.1	0.101	0.116	0.085	0.148	0.149	0.076
CEP104	0.176	0.227	0.189	0.178	0.155	0.141	0.181	0.204	0.079	0.059	0.18	0.213	0.218	0.197	0.194	0.206	0.182	0.187	0.147	0.191	0.179	0.185	0.157	0.158	0.128	0.117	0.13	0.221	0.25	0.132
DFFB	0.064	0.073	0.07	0.063	0.056	0.042	0.049	0.064	0.077	0	0.056	0.06	0.066	0.072	0.075	0.063	0.052	0.068	0.051	0.045	0.062	0.052	0.023	0.038	0.056	0.058	0.161	0.044	0.045	0.095
C1orf174	0.105	0.108	0.107	0.103	0.094	0.078	0.127	0.136	0.201	0.099	0.094	0.089	0.078	0.071	0.091	0.086	0.088	0.09	0.075	0.077	0.069	0.07	0.094	0.098	0.076	0.095	0.136	0.115	0.041	0.073
LINC01134	0.039	0.043	0.029	0.063	0.014	0.023	0.036	0.064	0.011	0.312	0.017	0.013	0.017	0.023	0.023	0.025	0.024	0.025	0.014	0.008	0.013	0.016	0.011	0.013	0.03	0.02	0	0.012	0.009	0.04
AL365255.1	0.095	0.139	0.072	0.158	0.054	0.076	0.139	0.168	0.085	0.249	0.015	0.011	0.023	0.012	0.008	0.015	0.029	0.022	0.021	0.009	0.013	0.011	0.027	0.009	0.037	0.023	0.079	0.01	0.016	0.013
NPHP4	0.16	0.131	0.141	0.151	0.213	0.211	0.179	0.101	0.155	0.47	0.127	0.123	0.135	0.122	0.126	0.118	0.128	0.159	0.122	0.133	0.115	0.174	0.115	0.106	0.171	0.113	0.324	0.167	0.125	0.252
KCNAB2	0.12	0.131	0.095	0.115	0.129	0.141	0.105	0.104	0.084	0.134	0.19	0.196	0.18	0.193	0.161	0.144	0.16	0.17	0.162	0.197	0.132	0.175	0.224	0.179	0.319	0.305	0.152	0.182	0.074	0.139
RPL22	0.161	0.143	0.211	0.131	0.148	0.109	0.233	0.195	0.137	0.31	0.205	0.193	0.204	0.191	0.239	0.188	0.215	0.194	0.143	0.185	0.189	0.178	0.171	0.175	0.178	0.18	0.159	0.178	0.177	0.287
RNF207	1.552	1.622	1.872	1.58	1.257	1.347	1.2	1.28	1.026	1.45	2.327	2.436	2.642	2.14	3.067	2.685	2.365	2.006	1.671	1.894	2.672	1.777	1.564	1.932	2.038	1.435	2.194	2.206	2.532	1.509
ICMT	0.093	0.111	0.095	0.093	0.079	0.069	0.15	0.13	0.051	0.023	0.139	0.158	0.139	0.173	0.152	0.146	0.124	0.139	0.15	0.191	0.14	0.146	0.139	0.161	0.134	0.142	0.147	0.125	0.118	0.17
ACOT7	0.07	0.102	0.052	0.1	0.074	0.083	0.102	0.114	0.132	0.143	0.064	0.059	0.051	0.062	0.044	0.076	0.062	0.045	0.067	0.069	0.051	0.067	0.047	0.057	0.074	0.052	0	0.079	0.082	0.146
ESPN	0.016	0.021	0.013	0.024	0.014	0.029	0.012	0	0	0.223	0.009	0.008	0.007	0.009	0.009	0.006	0.007	0.007	0.003	0.009	0.007	0.009	0.01	0.007	0.012	0.008	0.061	0	0.018	0
TNFRSF25	0.077	0.09	0.051	0.072	0.026	0.055	0.032	0.03	0.138	0.097	0.069	0.076	0.074	0.079	0.064	0.085	0.086	0.08	0.055	0.056	0.059	0.062	0.083	0.068	0.092	0.105	0.143	0.115	0.042	0.047
PLEKHG5	0.101	0.117	0.08	0.106	0.081	0.084	0.074	0.074	0.072	0	0.112	0.124	0.126	0.111	0.115	0.116	0.142	0.099	0.073	0.119	0.085	0.081	0.112	0.135	0.117	0.097	0.11	0.134	0.116	0.088
NOL9	0.203	0.177	0.26	0.237	0.172	0.182	0.15	0.151	0.166	0.314	0.23	0.28	0.263	0.235	0.252	0.264	0.233	0.227	0.207	0.287	0.258	0.202	0.19	0.206	0.17	0.177	0.2	0.3	0.127	0.262
ZBTB48	0.097	0.077	0.075	0.08	0.086	0.063	0.114	0.096	0.181	0	0.108	0.121	0.135	0.103	0.165	0.112	0.133	0.087	0.094	0.112	0.146	0.11	0.087	0.109	0.091	0.088	0.029	0.179	0.248	0.044
KLHL21	0.233	0.292	0.224	0.262	0.254	0.417	0.288	0.441	0.37	0.205	0.223	0.208	0.248	0.235	0.287	0.264	0.279	0.23	0.221	0.228	0.226	0.242	0.265	0.257	0.319	0.357	0.311	0.181	0.317	0.162
THAP3	0.057	0.047	0.065	0.081	0.031	0.043	0.128	0.112	0.029	0.043	0.061	0.057	0.073	0.061	0.065	0.066	0.068	0.051	0.045	0.057	0.053	0.064	0.089	0.114	0.072	0.109	0.042	0.072	0.091	0.011
DNAJC11	0.737	0.718	0.798	0.685	0.652	0.636	0.721	0.793	0.663	0.638	0.708	0.748	0.838	0.784	0.819	0.744	0.908	0.815	0.589	0.662	0.648	0.689	0.652	0.68	0.698	0.658	0.848	0.726	0.908	0.572
CAMTA1-DT	0.037	0.019	0.032	0.043	0.028	0.028	0.028	0.012	0.024	0.137	0.045	0.037	0.049	0.036	0.067	0.035	0.046	0.038	0.033	0.031	0.044	0.029	0.029	0.035	0.028	0.036	0.048	0.008	0.073	0
CAMTA1	1.128	1.257	1.219	1.173	1.078	1.102	1.277	1.413	1.041	1.274	0.922	0.881	0.861	1.03	0.762	0.828	0.814	0.953	1.052	0.935	0.855	1.048	1.02	0.933	0.966	1.086	1.056	1.02	0.974	0.82
VAMP3	0.061	0.073	0.068	0.057	0.059	0.053	0.095	0.083	0	0.089	0.05	0.055	0.056	0.047	0.048	0.041	0.055	0.049	0.046	0.05	0.051	0.054	0.062	0.074	0.071	0.076	0.01	0.05	0.039	0.118
PER3	0.905	0.915	1.012	0.825	0.821	0.782	0.906	0.775	1.135	0.661	0.822	0.786	0.917	0.778	0.906	0.793	0.919	0.768	0.633	0.576	0.766	0.58	0.565	0.683	0.804	0.716	0.528	0.674	0.779	0.636
Z98884.1	0.053	0.057	0.052	0.041	0.06	0.038	0.025	0.021	0.024	0.106	0.042	0.043	0.045	0.05	0.067	0.042	0.048	0.067	0.046	0.039	0.039	0.037	0.024	0.026	0.02	0.026	0.014	0.029	0.049	0.032
TNFRSF9	0.008	0.015	0.012	0.005	0.001	0.009	0.003	0.023	0	0	0.003	0.004	0.003	0.006	0.002	0.003	0.003	0.003	0.003	0.002	0.003	0.004	0.007	0.003	0.005	0.003	0	0	0	0.102
PARK7	0.314	0.356	0.323	0.371	0.298	0.237	0.707	0.735	0.397	0.319	0.261	0.248	0.244	0.239	0.23	0.229	0.245	0.207	0.306	0.273	0.211	0.268	0.445	0.545	0.434	0.443	0.233	0.253	0.245	0.379
ERRFI1	0.108	0.085	0.125	0.075	0.111	0.09	0.111	0.067	0.672	0.673	0.06	0.067	0.079	0.068	0.08	0.069	0.069	0.083	0.071	0.081	0.072	0.11	0.065	0.08	0.071	0.082	0.087	0.078	0.109	0.054
SLC45A1	0.058	0.057	0.043	0.066	0.043	0.052	0.055	0.086	0.11	0.037	0.034	0.026	0.032	0.028	0.022	0.025	0.031	0.028	0.032	0.031	0.017	0.032	0.024	0.024	0.03	0.04	0.03	0.02	0.006	0
RERE	4.534	4.76	4.93	4.804	4.157	3.902	3.808	3.844	3.749	4.57	4.064	4.279	4.598	4.604	4.466	4.021	4.13	4.93	3.699	4.175	4.101	4.191	3.35	3.295	3.651	3.483	4.201	4.004	4.362	4.805
AL096855.1	0.077	0.067	0.102	0.104	0.066	0.076	0.085	0.065	0.101	0	0.077	0.083	0.069	0.057	0.064	0.077	0.075	0.067	0.083	0.056	0.078	0.056	0.058	0.065	0.101	0.073	0.051	0.106	0.078	0.109
ENO1	0.54	0.626	0.474	0.516	0.551	0.558	0.875	0.569	0.423	0.366	0.377	0.356	0.362	0.377	0.362	0.35	0.358	0.38	0.42	0.469	0.302	0.495	0.519	0.514	0.514	0.517	0.502	0.397	0.431	0.457
SLC2A5	0.04	0.082	0.035	0.057	0.065	0.062	0.034	0.05	0.055	0	0.051	0.041	0.053	0.044	0.022	0.029	0.06	0.056	0.034	0.033	0.03	0.025	0.029	0.029	0.056	0.069	0.153	0.048	0.083	0.165
GPR157	0.275	0.189	0.326	0.199	0.23	0.141	0.245	0.154	0.19	0.159	0.391	0.484	0.43	0.467	0.48	0.525	0.427	0.474	0.284	0.39	0.356	0.363	0.377	0.435	0.386	0.371	0.369	0.403	0.41	0.371
MIR34AHG	0.037	0.044	0.065	0.041	0.046	0.046	0.034	0.003	0.086	0	0.038	0.05	0.059	0.054	0.031	0.036	0.049	0.042	0.038	0.063	0.101	0.055	0.027	0.034	0.037	0.028	0.014	0.058	0.052	0.019
H6PD	0.424	0.617	0.418	0.527	0.316	0.306	0.41	0.612	0.396	0.438	0.482	0.528	0.567	0.575	0.531	0.625	0.592	0.576	0.391	0.427	0.475	0.465	0.39	0.424	0.462	0.438	0.291	0.511	0.598	0.552
SPSB1	0.115	0.109	0.169	0.137	0.136	0.204	0.19	0.115	0.129	0.287	0.058	0.067	0.067	0.061	0.055	0.055	0.066	0.074	0.062	0.103	0.066	0.131	0.057	0.069	0.064	0.066	0.079	0.093	0.106	0.149
SLC25A33	0.37	0.414	0.42	0.359	0.459	0.558	0.449	0.491	0.294	0.247	0.299	0.34	0.337	0.352	0.337	0.329	0.343	0.327	0.254	0.353	0.475	0.414	0.333	0.428	0.528	0.488	0.34	0.344	0.366	0.273
TMEM201	0.047	0.032	0.034	0.06	0.033	0.039	0.035	0.088	0	0	0.04	0.038	0.041	0.045	0.038	0.04	0.04	0.037	0.032	0.031	0.044	0.046	0.056	0.056	0.047	0.066	0	0.063	0.091	0.105
PIK3CD	0.078	0.105	0.056	0.11	0.079	0.051	0.06	0.11	0.101	0	0.048	0.041	0.042	0.044	0.026	0.054	0.046	0.043	0.053	0.041	0.037	0.054	0.048	0.046	0.039	0.058	0.056	0.047	0.116	0.071
CLSTN1	0.252	0.231	0.249	0.242	0.178	0.194	0.219	0.169	0.087	0.244	0.219	0.254	0.224	0.264	0.214	0.211	0.205	0.225	0.229	0.232	0.241	0.259	0.207	0.191	0.186	0.22	0.506	0.391	0.341	0.311
CTNNBIP1	0.612	0.643	0.737	0.741	0.432	0.461	0.526	0.709	0.661	0.232	0.852	1.035	0.92	1.114	1.112	1.236	1.065	1.243	0.635	0.808	0.665	0.69	0.579	0.869	0.874	0.842	0.733	0.933	0.699	1.067
LZIC	0.198	0.199	0.203	0.235	0.184	0.162	0.197	0.248	0.304	0.029	0.226	0.258	0.249	0.23	0.268	0.279	0.26	0.241	0.223	0.26	0.229	0.209	0.247	0.261	0.217	0.216	0.15	0.347	0.324	0.232
NMNAT1	0.53	0.444	0.665	0.537	0.549	0.539	0.462	0.431	0.484	0.514	0.583	0.696	0.59	0.627	0.722	0.817	0.63	0.656	0.426	0.525	0.668	0.59	0.437	0.545	0.503	0.461	0.338	0.603	0.722	0.689
UBE4B	1.723	2.017	1.652	1.918	1.515	1.604	1.495	1.429	1.559	2.263	1.576	1.755	1.782	1.799	1.588	1.652	1.764	1.867	1.594	1.733	1.564	1.714	1.358	1.473	1.533	1.588	1.493	1.936	2.187	1.901
KIF1B	1.974	2.014	2.225	1.884	2.842	2.854	1.764	1.668	1.83	2.202	2.116	2.344	2.326	2.371	2.349	2.265	2.192	2.446	2.515	3.063	2.68	3.106	1.906	2.03	2.178	2.08	2.289	2.537	2.531	2.544
PGD	0.078	0.053	0.09	0.067	0.068	0.071	0.067	0.109	0.079	0.087	0.074	0.087	0.086	0.08	0.093	0.096	0.081	0.071	0.064	0.073	0.077	0.08	0.062	0.08	0.078	0.062	0.032	0.119	0.067	0.006
DFFA	0.13	0.096	0.143	0.156	0.108	0.089	0.102	0.148	0.059	0.04	0.11	0.126	0.116	0.118	0.118	0.152	0.112	0.142	0.083	0.12	0.094	0.128	0.104	0.127	0.098	0.098	0.295	0.078	0.076	0.062
PEX14	0.838	0.901	1.131	0.88	1.017	0.835	0.784	0.663	0.644	0.969	0.823	0.941	0.93	0.92	0.906	0.949	0.857	0.976	0.827	0.816	0.92	0.994	0.745	0.735	0.741	0.725	0.551	1.131	0.802	0.977
CASZ1	1.283	1.423	1.385	1.378	1.265	1.599	1.099	1.235	0.794	0.361	1.65	1.687	1.713	2.072	1.653	1.947	1.579	1.896	1.646	1.575	1.571	1.998	1.591	1.442	1.715	1.818	1.324	1.467	1.709	1.605
AL139423.1	0.155	0.119	0.132	0.165	0.138	0.191	0.099	0.101	0.259	0.069	0.122	0.108	0.107	0.136	0.111	0.091	0.095	0.124	0.11	0.115	0.102	0.147	0.069	0.107	0.093	0.096	0.12	0.145	0.034	0.144
MASP2	0.163	0.184	0.151	0.235	0.14	0.106	0.129	0.197	0.193	0.443	0.167	0.137	0.134	0.134	0.14	0.136	0.132	0.116	0.146	0.133	0.119	0.114	0.118	0.123	0.116	0.091	0.212	0.157	0.108	0.129
SRM	0.1	0.057	0.127	0.089	0.089	0.057	0.175	0.12	0.231	0.125	0.094	0.086	0.092	0.094	0.085	0.071	0.087	0.096	0.1	0.13	0.084	0.137	0.078	0.107	0.106	0.123	0.145	0.108	0.078	0.058
EXOSC10	0.262	0.241	0.277	0.261	0.229	0.213	0.227	0.234	0.302	0.234	0.197	0.192	0.214	0.201	0.184	0.17	0.219	0.148	0.176	0.18	0.189	0.193	0.2	0.188	0.183	0.163	0.249	0.165	0.168	0.479
AL109811.1	0.094	0.078	0.035	0.131	0.091	0.076	0.116	0.081	0.084	0.114	0.077	0.079	0.081	0.077	0.082	0.054	0.078	0.066	0.067	0.071	0.085	0.065	0.08	0.067	0.077	0.053	0.13	0.068	0.102	0.022
MTOR	0.576	0.583	0.568	0.562	0.583	0.534	0.42	0.491	0.44	1.152	0.48	0.512	0.506	0.541	0.485	0.513	0.485	0.525	0.456	0.553	0.533	0.538	0.446	0.403	0.417	0.37	0.542	0.775	0.544	0.608
UBIAD1	0.076	0.076	0.078	0.073	0.089	0.061	0.077	0.038	0.104	0	0.083	0.099	0.074	0.091	0.102	0.088	0.081	0.083	0.071	0.088	0.085	0.084	0.062	0.083	0.058	0.071	0.055	0.076	0.038	0.008
AL031291.1	0.014	0.015	0.014	0.025	0.037	0.025	0.014	0.026	0	0.168	0.017	0.011	0.011	0.012	0.007	0.01	0.01	0.007	0.009	0.014	0.009	0.018	0.014	0.014	0.004	0.018	0	0.012	0.009	0.049
AL031731.1	0.017	0.028	0.014	0.022	0.019	0.017	0.015	0.008	0	0.14	0.011	0.005	0.008	0.008	0.007	0.007	0.007	0.008	0.009	0.003	0.003	0.003	0.007	0.002	0.017	0.006	0	0.02	0.011	0
FBXO44	0.328	0.414	0.293	0.434	0.229	0.271	0.349	0.331	0.319	0.392	0.186	0.167	0.147	0.149	0.156	0.177	0.17	0.135	0.145	0.122	0.143	0.117	0.243	0.2	0.195	0.219	0.109	0.174	0.168	0.133
FBXO6	0.057	0.052	0.044	0.068	0.045	0.063	0.076	0.042	0.023	0.145	0.049	0.044	0.054	0.043	0.029	0.046	0.049	0.031	0.05	0.044	0.046	0.049	0.064	0.05	0.061	0.046	0.039	0.02	0.02	0.011
MTHFR	1.056	1.035	1.117	1.031	1.054	0.797	1.046	0.964	1.058	0.551	0.67	0.622	0.766	0.592	0.685	0.591	0.807	0.746	0.523	0.617	0.582	0.614	0.779	0.64	1.142	0.937	0.65	0.623	0.783	0.384
CLCN6	0.253	0.23	0.257	0.234	0.278	0.226	0.194	0.181	0.237	0.33	0.215	0.236	0.267	0.223	0.214	0.235	0.257	0.226	0.234	0.272	0.26	0.231	0.203	0.224	0.288	0.228	0.256	0.215	0.372	0.195
NPPA-AS1	0.461	0.625	0.334	0.559	0.46	1.065	0.505	0.577	0.683	0.434	0.002	0.002	0.002	0.002	0.003	0.002	0.003	0	0.002	0.003	0.001	0.004	0.002	0.005	0.005	0.002	0	0	0	0.017
NPPA	61.957	73.639	43.501	83.197	45.422	81.674	110.595	153.953	55.916	52.784	0.343	0.123	0.147	0.128	0.061	0.049	0.094	0.049	0.683	0.18	0.102	0.203	0.489	0.263	0.205	0.223	0.365	0.14	0.114	0.009
NPPB	13.633	10.963	10.938	11.456	19.137	32.897	23.511	20.247	11.035	18.469	0.443	0.506	0.172	0.453	0.073	0.095	0.083	0.126	3.978	4.372	0.937	4.328	2.665	1.246	0.27	1.278	2.089	0.688	0.294	0.483
KIAA2013	0.079	0.085	0.096	0.099	0.073	0.069	0.09	0.105	0.077	0.172	0.087	0.079	0.095	0.094	0.084	0.063	0.09	0.09	0.073	0.075	0.078	0.092	0.082	0.108	0.085	0.092	0.066	0.101	0.021	0.13
PLOD1	0.086	0.11	0.101	0.08	0.053	0.079	0.093	0.072	0.194	0.153	0.084	0.073	0.076	0.094	0.11	0.098	0.08	0.095	0.079	0.076	0.076	0.095	0.065	0.067	0.087	0.09	0.262	0.213	0.16	0.147
MFN2	0.822	0.807	0.858	0.77	1.119	1.445	0.838	1.031	0.448	0.795	1.031	1.019	1.102	1.054	1.067	1.034	1.092	1.104	1.294	1.038	1.402	1.43	1.196	1.02	1.543	1.501	0.805	0.752	1.036	0.928
MIIP	0.121	0.174	0.082	0.12	0.097	0.14	0.145	0.104	0.059	0.116	0.113	0.101	0.107	0.1	0.099	0.096	0.106	0.095	0.119	0.119	0.101	0.135	0.113	0.117	0.131	0.127	0.122	0.196	0.181	0.105
TNFRSF8	0.037	0.038	0.017	0.044	0.022	0.039	0.032	0.039	0.016	0.121	0.019	0.014	0.02	0.018	0.013	0.015	0.016	0.013	0.023	0.014	0.015	0.015	0.022	0.018	0.016	0.027	0	0.008	0.031	0.014
TNFRSF1B	0.029	0.03	0.02	0.033	0.022	0.033	0.016	0.051	0.044	0	0.016	0.012	0.014	0.014	0.01	0.005	0.016	0.009	0.016	0.01	0.01	0.014	0.02	0.009	0.017	0.024	0.117	0.083	0.136	0.102
VPS13D	1.983	2.486	2.464	2.187	2.08	1.974	1.776	1.9	2.046	1.864	3.466	3.235	3.696	3.65	3.768	2.986	3.523	4.468	3.097	3.516	2.651	5.219	2.866	2.533	3.035	2.824	2.872	3.864	3.784	3.976
DHRS3	0.267	0.189	0.28	0.263	0.174	0.141	0.314	0.232	0.419	0.306	0.284	0.328	0.346	0.326	0.242	0.274	0.331	0.312	0.228	0.321	0.268	0.238	0.279	0.311	0.358	0.403	0.232	0.283	0.25	0.405
LRRC38	0.047	0.055	0.039	0.049	0.088	0.065	0.058	0.038	0.084	0	0.037	0.041	0.029	0.034	0.007	0.02	0.039	0.017	0.052	0.082	0.019	0.066	0.02	0.051	0.028	0.036	0.038	0.052	0.116	0.008
PDPN	0.073	0.078	0.093	0.126	0.065	0.148	0.091	0.11	0.111	0.061	0.094	0.099	0.1	0.105	0.095	0.1	0.094	0.09	0.108	0.164	0.096	0.136	0.093	0.113	0.107	0.113	0.021	0.079	0.052	0.134
PRDM2	0.764	0.866	0.868	0.838	0.862	0.74	0.731	0.581	1.072	1.159	0.806	0.825	0.895	0.853	0.936	0.806	0.852	0.878	0.824	0.846	0.976	0.981	0.689	0.732	0.797	0.631	0.912	0.855	1.352	0.958
KAZN	0.79	0.951	0.784	0.997	0.714	0.994	0.574	0.851	4.259	4.462	0.398	0.337	0.432	0.369	0.279	0.324	0.478	0.343	0.517	0.442	0.365	0.414	0.405	0.312	0.459	0.431	0.743	0.501	1.161	0.681
TMEM51	0.06	0.067	0.081	0.087	0.049	0.083	0.064	0.067	0.091	0.173	0.089	0.077	0.061	0.084	0.078	0.094	0.056	0.066	0.1	0.102	0.067	0.11	0.066	0.047	0.074	0.082	0.11	0.114	0.105	0.18
FHAD1	0.085	0.08	0.099	0.148	0.051	0.103	0.096	0.084	0.125	0.189	0.067	0.046	0.038	0.048	0.028	0.039	0.044	0.034	0.063	0.043	0.037	0.057	0.061	0.051	0.048	0.059	0.168	0.025	0.039	0.061
CASP9	0.098	0.092	0.101	0.083	0.082	0.092	0.095	0.086	0.082	0	0.086	0.088	0.08	0.099	0.082	0.083	0.087	0.083	0.083	0.073	0.089	0.084	0.06	0.074	0.136	0.113	0.113	0.197	0.078	0.115
DNAJC16	0.266	0.279	0.294	0.313	0.211	0.157	0.221	0.218	0.175	0.226	0.275	0.295	0.262	0.265	0.259	0.285	0.276	0.253	0.239	0.273	0.25	0.226	0.188	0.238	0.245	0.254	0.329	0.386	0.255	0.169
DDI2	0.588	0.571	0.611	0.544	0.397	0.386	0.494	0.518	0.336	0.427	0.457	0.501	0.441	0.499	0.514	0.532	0.496	0.52	0.34	0.38	0.378	0.365	0.403	0.421	0.475	0.458	0.331	0.518	0.472	0.346
PLEKHM2	0.664	0.719	0.842	0.668	0.735	0.681	0.48	0.599	0.787	0.926	0.77	0.853	0.898	0.888	0.931	0.768	0.84	0.798	0.607	0.876	0.905	0.933	0.561	0.687	0.658	0.62	0.674	1.036	0.915	1.138
SLC25A34	0.056	0.05	0.07	0.041	0.031	0.027	0.043	0.008	0.01	0	0.095	0.117	0.098	0.11	0.114	0.139	0.119	0.094	0.061	0.065	0.071	0.053	0.074	0.117	0.083	0.094	0.036	0.178	0.021	0.223
FBLIM1	0.596	0.557	0.51	0.584	0.543	0.454	0.624	0.641	0.497	1.06	0.477	0.49	0.507	0.557	0.515	0.616	0.582	0.603	0.36	0.373	0.344	0.431	0.594	0.475	0.571	0.585	0.358	0.618	0.865	0.643
UQCRHL	0.031	0.013	0.032	0.021	0.018	0.022	0.076	0.072	0	0	0.038	0.044	0.048	0.027	0.043	0.05	0.038	0.042	0.044	0.037	0.039	0.029	0.06	0.105	0.091	0.064	0.077	0.068	0.006	0
AL450998.2	0.191	0.186	0.231	0.164	0.159	0.113	0.143	0.109	0.05	0.089	0.214	0.15	0.236	0.159	0.358	0.163	0.211	0.132	0.146	0.128	0.271	0.134	0.128	0.118	0.161	0.113	0.148	0.131	0.143	0.182
SPEN	0.572	0.569	0.592	0.488	0.697	0.652	0.409	0.417	0.563	1.088	0.517	0.58	0.602	0.556	0.591	0.494	0.512	0.597	0.536	0.634	0.675	0.642	0.365	0.422	0.5	0.473	0.631	0.802	0.675	0.613
ZBTB17	0.164	0.199	0.236	0.15	0.219	0.193	0.184	0.113	0.123	0.33	0.149	0.173	0.171	0.144	0.181	0.153	0.167	0.14	0.155	0.17	0.179	0.182	0.12	0.167	0.163	0.135	0.202	0.098	0.202	0.23
HSPB7	4	5.408	3.536	5.135	4.404	5.852	6.973	6.991	3.138	5.828	5.458	4.22	4.935	4.514	4.508	3.618	5.686	4.717	6.515	5.162	5.05	6.045	9.867	7.033	8.065	9.633	5.182	3.671	5.406	4.058
EPHA2	0.045	0.148	0.058	0.109	0.079	0.198	0.07	0.154	0.103	0.086	0.039	0.041	0.04	0.044	0.042	0.041	0.042	0.04	0.051	0.053	0.05	0.055	0.041	0.055	0.056	0.049	0.044	0.094	0.097	0.045
FBXO42	0.901	0.963	0.883	0.877	0.902	0.722	0.754	0.808	1.223	0.436	1.081	1.22	1.275	1.279	1.281	1.283	1.206	1.371	1.067	1.008	1.054	1.11	1.001	0.978	1.085	0.838	0.769	1.124	1.284	1.419
SZRD1	0.155	0.159	0.224	0.195	0.189	0.179	0.226	0.258	0.168	0.195	0.187	0.205	0.206	0.197	0.223	0.199	0.178	0.204	0.193	0.233	0.214	0.247	0.165	0.211	0.158	0.135	0.07	0.369	0.298	0.391
SPATA21	0.096	0.154	0.099	0.147	0.105	0.134	0.087	0.111	0.088	0.118	0.11	0.113	0.102	0.098	0.103	0.095	0.087	0.096	0.103	0.134	0.097	0.128	0.079	0.102	0.103	0.056	0.093	0.171	0.108	0.152
NECAP2	0.107	0.123	0.127	0.128	0.077	0.065	0.151	0.131	0.157	0.04	0.107	0.098	0.107	0.102	0.126	0.107	0.099	0.088	0.082	0.085	0.106	0.109	0.085	0.096	0.092	0.081	0.06	0.102	0.15	0.261
NBPF1	0.19	0.215	0.196	0.257	0.151	0.12	0.129	0.223	0.238	0.418	0.134	0.154	0.168	0.126	0.147	0.188	0.158	0.105	0.13	0.129	0.183	0.145	0.169	0.186	0.182	0.134	0.291	0.138	0.113	0.094
CROCC	0.261	0.291	0.328	0.352	0.243	0.297	0.254	0.312	0.332	1.06	0.255	0.249	0.269	0.286	0.31	0.284	0.28	0.263	0.206	0.225	0.284	0.28	0.271	0.183	0.306	0.229	0.182	0.357	0.563	0.304
AL049569.1	0.042	0.058	0.067	0.071	0.043	0.035	0.044	0.039	0.061	0.093	0.045	0.044	0.046	0.047	0.04	0.038	0.039	0.028	0.038	0.052	0.035	0.055	0.019	0.04	0.037	0.035	0.027	0.057	0.054	0.104
ATP13A2	0.063	0.05	0.054	0.091	0.03	0.04	0.055	0.089	0.182	0.151	0.058	0.055	0.055	0.064	0.052	0.06	0.054	0.043	0.064	0.075	0.053	0.085	0.039	0.071	0.048	0.048	0.01	0.112	0.009	0.08
SDHB	0.878	0.888	0.846	0.82	0.784	0.707	1.152	1.04	0.759	0.286	0.831	0.853	0.861	0.827	0.825	0.933	0.927	0.868	0.789	0.635	0.756	0.723	0.992	1.142	0.98	0.995	0.804	0.808	0.801	0.828
RCC2	0.067	0.064	0.116	0.076	0.106	0.043	0.067	0.056	0.071	0.284	0.066	0.085	0.092	0.084	0.07	0.061	0.076	0.069	0.08	0.119	0.083	0.106	0.053	0.108	0.079	0.076	0.088	0.192	0.052	0.148
ARHGEF10L	0.944	1.003	1.038	0.949	0.92	1.038	0.93	0.944	0.9	1.632	0.934	1.037	1.112	1.144	1.069	0.989	1.048	1.104	0.947	1.164	0.949	1.376	0.803	0.898	1.044	1.026	0.494	1.247	1.212	0.813
IFFO2	0.02	0.057	0.027	0.035	0.025	0.079	0.006	0.06	0.05	0.191	0.017	0.018	0.021	0.018	0.016	0.017	0.016	0.014	0.014	0.015	0.023	0.02	0.006	0.015	0.007	0.01	0.019	0.072	0.006	0.035
UBR4	0.597	0.654	0.749	0.59	0.665	0.75	0.487	0.409	0.836	0.906	0.659	0.706	0.799	0.788	0.803	0.642	0.882	0.85	0.586	0.697	0.659	0.827	0.619	0.55	0.727	0.666	0.645	0.71	0.891	1.138
AL035413.1	0.391	0.355	0.378	0.388	0.359	0.301	0.305	0.341	0.301	0.227	0.324	0.335	0.331	0.376	0.349	0.358	0.328	0.38	0.274	0.327	0.295	0.288	0.26	0.272	0.283	0.254	0.379	0.418	0.261	0.747
EMC1	0.139	0.134	0.172	0.151	0.131	0.111	0.083	0.074	0.16	0.298	0.139	0.159	0.16	0.171	0.158	0.159	0.15	0.173	0.116	0.142	0.15	0.137	0.121	0.13	0.127	0.152	0.189	0.197	0.195	0.237
MRTO4	0.08	0.112	0.072	0.076	0.054	0.05	0.078	0.09	0.035	0.254	0.054	0.073	0.072	0.066	0.051	0.047	0.077	0.058	0.07	0.089	0.071	0.079	0.065	0.086	0.077	0.05	0.135	0.122	0.16	0.143
AKR7A2	0.048	0.054	0.065	0.052	0.047	0.033	0.109	0.052	0.047	0	0.046	0.056	0.054	0.051	0.048	0.05	0.056	0.049	0.049	0.05	0.04	0.042	0.06	0.055	0.054	0.088	0.118	0.09	0.025	0.018
PQLC2	0.048	0.106	0.026	0.054	0.058	0.041	0.063	0.065	0.032	0.191	0.041	0.048	0.047	0.045	0.047	0.032	0.043	0.044	0.046	0.041	0.045	0.049	0.053	0.058	0.056	0.049	0.117	0.053	0.048	0
CAPZB	1.05	1.089	0.991	1.062	0.996	1.423	1.115	1.082	1.689	0.754	0.912	0.941	0.989	1.068	1.001	1.166	1.078	1.124	0.907	0.911	0.86	1.224	0.96	0.87	1.143	1.069	1.059	1.248	1.183	1.468
NBL1	0.032	0.024	0.036	0.024	0.022	0.014	0.055	0.072	0.086	0.46	0.024	0.016	0.011	0.018	0.014	0.008	0.019	0.019	0.037	0.013	0.016	0.023	0.049	0.014	0.019	0.051	0.037	0.047	0.06	0.111
TMCO4	0.324	0.349	0.256	0.398	0.188	0.289	0.276	0.265	0.314	1.253	0.291	0.294	0.299	0.322	0.283	0.333	0.313	0.284	0.28	0.232	0.296	0.31	0.288	0.217	0.303	0.34	0.493	0.388	0.397	0.255
OTUD3	0.109	0.099	0.116	0.099	0.093	0.049	0.104	0.084	0.083	0.26	0.081	0.083	0.098	0.094	0.079	0.079	0.072	0.081	0.105	0.084	0.12	0.106	0.063	0.064	0.075	0.086	0.095	0.096	0.064	0.098
PLA2G2A	1.058	1.325	1.204	1.208	0.969	1.02	2.011	2.319	1.662	1.683	0.289	0.071	0.224	0.169	0.202	0.046	0.303	0.137	0.27	0.057	0.255	0.183	0.279	0.089	0.335	0.589	0.265	0.081	0.267	0.205
PLA2G5	0.941	0.826	1.129	0.761	1.032	0.712	1.119	0.78	3.497	5.326	0.272	0.328	0.332	0.342	0.273	0.329	0.403	0.355	0.326	0.309	0.297	0.298	0.307	0.376	0.361	0.452	1.944	2.617	2.914	4.497
CAMK2N1	0.044	0.02	0.051	0.017	0.035	0.028	0.043	0.044	0.049	0.026	0.01	0.015	0.015	0.011	0.006	0.014	0.009	0.007	0.012	0.009	0.017	0.015	0.008	0.008	0.019	0.024	0.057	0.084	0.061	0.233
MUL1	0.097	0.107	0.112	0.082	0.097	0.076	0.215	0.16	0.061	0.043	0.101	0.108	0.124	0.103	0.143	0.108	0.126	0.094	0.116	0.089	0.111	0.111	0.151	0.19	0.173	0.195	0.139	0.063	0.089	0.061
PINK1	0.152	0.171	0.17	0.127	0.161	0.096	0.178	0.197	0.195	0.062	0.169	0.174	0.21	0.172	0.184	0.167	0.182	0.182	0.169	0.194	0.175	0.202	0.2	0.207	0.205	0.217	0.112	0.183	0.045	0.122
PINK1-AS	0.051	0.021	0.056	0.067	0.034	0.045	0.046	0.026	0.171	0	0.057	0.061	0.057	0.057	0.058	0.06	0.061	0.074	0.056	0.04	0.047	0.06	0.043	0.061	0.042	0.046	0.019	0.047	0.028	0.067
DDOST	0.286	0.271	0.243	0.32	0.29	0.21	0.354	0.365	0.177	0.549	0.282	0.279	0.279	0.229	0.304	0.277	0.283	0.247	0.295	0.237	0.293	0.216	0.388	0.34	0.339	0.35	0.249	0.268	0.321	0.225
HP1BP3	0.756	0.662	0.813	0.667	0.705	0.662	0.837	0.646	1.255	0.515	0.674	0.737	0.764	0.742	0.903	0.805	0.661	0.75	0.621	0.693	0.753	0.712	0.531	0.596	0.644	0.722	0.778	0.987	0.746	0.826
EIF4G3	1.794	1.824	1.648	1.781	1.391	1.634	1.57	1.293	2.028	3.01	1.308	1.433	1.292	1.442	1.275	1.316	1.295	1.289	1.395	1.933	1.258	1.583	1.073	1.206	1.083	1.274	1.255	1.796	1.554	1.485
ECE1	0.497	0.593	0.397	0.586	0.426	0.707	0.468	0.442	1.24	0.684	0.177	0.189	0.225	0.198	0.154	0.15	0.185	0.182	0.219	0.22	0.204	0.233	0.182	0.166	0.219	0.246	0.259	0.269	0.358	0.245
NBPF3	0.074	0.062	0.067	0.112	0.027	0.052	0.073	0.061	0.017	0.183	0.051	0.051	0.045	0.052	0.052	0.056	0.06	0.048	0.05	0.048	0.039	0.04	0.041	0.047	0.041	0.037	0.059	0.034	0.035	0.1
RAP1GAP	0.123	0.333	0.095	0.279	0.068	0.19	0.092	0.239	0.053	0	0.033	0.035	0.039	0.037	0.025	0.035	0.046	0.035	0.028	0.023	0.03	0.022	0.03	0.036	0.044	0.041	0.016	0.022	0.006	0.055
USP48	0.69	0.666	0.786	0.657	0.58	0.496	0.557	0.572	0.657	0.656	0.682	0.711	0.765	0.745	0.794	0.681	0.688	0.763	0.624	0.651	0.688	0.649	0.583	0.616	0.642	0.565	0.531	0.79	0.64	0.983
HSPG2	1.377	1.482	1.201	1.26	1.529	2.063	1.202	0.992	1.321	1.042	0.832	0.796	0.857	0.999	0.977	0.789	0.864	1.216	1.545	2.04	0.801	2.058	0.757	0.701	0.802	0.873	0.783	1.038	0.937	1.021
CDC42	0.496	0.467	0.497	0.501	0.511	0.43	0.651	0.567	0.613	0.625	0.506	0.47	0.492	0.463	0.509	0.447	0.473	0.475	0.479	0.475	0.493	0.492	0.553	0.528	0.559	0.597	0.775	0.416	0.497	0.58
ZBTB40	0.2	0.18	0.224	0.182	0.185	0.123	0.133	0.191	0.154	0.022	0.24	0.261	0.301	0.279	0.314	0.279	0.24	0.268	0.23	0.229	0.279	0.225	0.198	0.236	0.229	0.187	0.233	0.241	0.227	0.259
C1QB	0.031	0.027	0.026	0.027	0.03	0.015	0.035	0.034	0.011	0.122	0.017	0.016	0.025	0.012	0.015	0.007	0.018	0.012	0.026	0.013	0.021	0.015	0.015	0.012	0.018	0.039	0	0.01	0.034	0.022
KDM1A	0.285	0.275	0.354	0.241	0.265	0.172	0.224	0.177	0.408	0.4	0.259	0.266	0.302	0.282	0.33	0.251	0.266	0.273	0.193	0.266	0.288	0.253	0.183	0.246	0.223	0.214	0.261	0.181	0.25	0.379
AL031428.1	0.429	0.392	0.422	0.498	0.382	0.299	0.296	0.338	0.289	0.37	0.328	0.311	0.307	0.292	0.315	0.25	0.294	0.256	0.305	0.329	0.282	0.288	0.225	0.273	0.22	0.214	0.317	0.187	0.383	0.243
LUZP1	1.148	1.321	1.17	1.393	1.194	1.574	1.016	1.002	0.76	1.468	0.788	0.837	0.721	0.835	0.811	0.826	0.641	0.708	0.8	1.015	0.682	1.034	0.735	0.739	0.635	0.613	0.787	0.823	0.677	0.776
LINC01355	0.096	0.112	0.064	0.118	0.08	0.068	0.128	0.068	0.091	0.149	0.068	0.059	0.061	0.057	0.072	0.066	0.056	0.062	0.076	0.054	0.048	0.076	0.043	0.059	0.056	0.04	0.085	0.107	0.059	0.075
HNRNPR	0.448	0.481	0.527	0.43	0.482	0.446	0.469	0.468	0.614	0.256	0.327	0.326	0.381	0.35	0.409	0.317	0.317	0.373	0.345	0.43	0.365	0.431	0.305	0.293	0.275	0.319	0.306	0.341	0.228	0.44
ZNF436	0.047	0.072	0.035	0.073	0.036	0.032	0.058	0.042	0.029	0.02	0.036	0.036	0.031	0.036	0.036	0.036	0.042	0.031	0.035	0.037	0.02	0.035	0.04	0.061	0.035	0.052	0.04	0.054	0.034	0.108
ZNF436-AS1	0.152	0.147	0.155	0.153	0.108	0.08	0.17	0.144	0.104	0.144	0.102	0.099	0.079	0.082	0.081	0.097	0.091	0.08	0.103	0.088	0.057	0.062	0.134	0.11	0.102	0.101	0.043	0.075	0.043	0.095
TCEA3	0.325	0.422	0.325	0.459	0.228	0.222	0.345	0.487	0.4	0.209	0.468	0.47	0.475	0.528	0.521	0.558	0.539	0.583	0.345	0.333	0.261	0.383	0.403	0.434	0.518	0.474	0.431	0.581	0.451	0.435
ASAP3	0.497	0.639	0.559	0.642	0.417	0.329	0.369	0.478	0.41	0.419	0.526	0.585	0.603	0.589	0.522	0.588	0.587	0.566	0.425	0.51	0.464	0.524	0.446	0.49	0.563	0.443	0.499	0.57	0.61	0.521
ID3	0.243	0.311	0.157	0.338	0.229	0.266	0.269	0.544	1.669	1.251	0.148	0.117	0.113	0.107	0.137	0.106	0.088	0.072	0.174	0.121	0.118	0.131	0.173	0.122	0.16	0.214	0.702	0.366	0.517	0.579
RPL11	0.512	0.636	0.463	0.513	0.594	0.407	1.138	1.536	0.672	0.812	0.476	0.445	0.456	0.401	0.444	0.42	0.4	0.362	0.586	0.505	0.422	0.464	0.889	0.919	0.764	1.025	0.502	0.466	0.416	0.527
ELOA	0.133	0.112	0.167	0.126	0.143	0.094	0.138	0.148	0.088	0.066	0.146	0.149	0.134	0.142	0.179	0.142	0.13	0.132	0.149	0.157	0.129	0.15	0.119	0.193	0.145	0.127	0.235	0.192	0.166	0.268
ELOA-AS1	0.386	0.361	0.365	0.484	0.247	0.252	0.363	0.35	0.523	0.469	0.427	0.424	0.452	0.434	0.46	0.491	0.469	0.382	0.338	0.341	0.414	0.366	0.392	0.379	0.363	0.379	0.632	0.411	0.552	0.207
PITHD1	0.122	0.111	0.132	0.108	0.141	0.125	0.177	0.167	0.147	0.175	0.101	0.123	0.11	0.112	0.106	0.103	0.112	0.106	0.091	0.113	0.118	0.103	0.153	0.17	0.166	0.155	0.085	0.141	0.096	0.021
LYPLA2	0.089	0.074	0.103	0.099	0.11	0.079	0.144	0.163	0.254	0.025	0.075	0.065	0.065	0.078	0.075	0.068	0.075	0.071	0.085	0.072	0.073	0.073	0.099	0.095	0.118	0.163	0.107	0.064	0.093	0.012
GALE	0.056	0.052	0.048	0.048	0.029	0.049	0.068	0.124	0.026	0.282	0.049	0.047	0.065	0.052	0.064	0.069	0.049	0.047	0.046	0.054	0.048	0.058	0.042	0.059	0.049	0.044	0.062	0.022	0.051	0.019
HMGCL	0.219	0.254	0.247	0.264	0.151	0.183	0.29	0.349	0.588	0.336	0.21	0.205	0.218	0.207	0.177	0.208	0.232	0.171	0.173	0.18	0.196	0.185	0.273	0.261	0.261	0.26	0.311	0.132	0.21	0.297
FUCA1	0.067	0.065	0.104	0.073	0.067	0.036	0.074	0.141	0.072	0	0.087	0.098	0.093	0.088	0.076	0.084	0.079	0.079	0.086	0.07	0.073	0.07	0.12	0.132	0.119	0.099	0.084	0.138	0.162	0.081
PNRC2	0.205	0.149	0.19	0.166	0.166	0.16	0.414	0.268	0.167	0	0.257	0.229	0.252	0.201	0.251	0.214	0.24	0.18	0.26	0.224	0.3	0.209	0.415	0.406	0.432	0.468	0.192	0.224	0.176	0.38
SRSF10	1.325	1.227	1.855	1.169	1.714	1.388	1.302	1.23	1.581	1.244	1.594	1.71	1.907	1.349	1.948	1.631	1.725	1.278	1.883	1.921	2.923	1.78	1.936	1.808	1.705	1.476	1.341	1.582	2.059	1.373
AL591178.1	0.093	0.068	0.161	0.094	0.073	0.058	0.061	0.049	0.045	0.055	0.13	0.119	0.132	0.18	0.191	0.088	0.099	0.158	0.094	0.115	0.121	0.121	0.05	0.075	0.066	0.066	0.144	0.095	0.056	0.338
MYOM3	2.704	2.658	3.193	2.576	2.477	2.064	2.269	2.264	1.939	2.243	3.649	4.127	4.148	3.911	4.018	3.794	4.211	3.979	3.467	4.017	3.412	4.289	2.903	3.293	3.472	3.4	3.009	3.831	3.423	3.743
IFNLR1	0.142	0.171	0.132	0.19	0.175	0.114	0.135	0.055	0.059	0.261	0.103	0.105	0.116	0.109	0.098	0.113	0.105	0.103	0.108	0.085	0.097	0.097	0.098	0.098	0.094	0.092	0.029	0.09	0.153	0.171
STPG1	0.115	0.109	0.146	0.16	0.063	0.082	0.075	0.135	0.088	0.079	0.096	0.096	0.095	0.085	0.092	0.097	0.11	0.088	0.077	0.081	0.094	0.072	0.101	0.097	0.101	0.092	0.256	0.111	0.031	0.031
NIPAL3	0.171	0.269	0.183	0.267	0.094	0.095	0.153	0.168	0.229	0.121	0.152	0.175	0.197	0.162	0.118	0.161	0.195	0.127	0.131	0.168	0.155	0.172	0.151	0.154	0.165	0.131	0.01	0.142	0.218	0.168
RCAN3	0.142	0.094	0.084	0.087	0.201	0.126	0.07	0.099	0.054	0	0.07	0.098	0.076	0.072	0.075	0.077	0.097	0.066	0.097	0.534	0.065	0.138	0.065	0.071	0.037	0.061	0.084	0.187	0.085	0.03
SRRM1	1.042	1.14	1.123	0.974	1.048	1.108	1.085	0.958	0.785	0.978	0.865	0.902	0.88	0.875	0.96	0.888	0.791	0.824	0.829	0.898	0.96	0.875	0.824	1.02	0.857	0.902	0.613	0.996	0.83	0.857
CLIC4	0.854	1.045	0.928	0.98	1.21	1.418	0.746	0.894	0.884	1.19	1.431	1.425	1.703	1.59	1.587	1.417	1.487	1.932	1.991	2.682	1.946	3.081	1.371	1.282	1.773	1.459	1.544	1.447	1.795	1.483
SYF2	0.15	0.12	0.18	0.18	0.157	0.093	0.255	0.299	0.138	0.145	0.15	0.148	0.168	0.137	0.157	0.124	0.16	0.12	0.142	0.139	0.168	0.12	0.232	0.252	0.202	0.225	0.228	0.15	0.159	0.217
RSRP1	1.799	1.805	1.746	2.092	1.49	1.375	1.645	1.615	2.001	1.78	1.617	1.562	1.684	1.392	1.68	1.6	1.529	1.254	1.349	1.216	1.658	1.338	1.592	1.613	1.499	1.238	1.511	1.712	1.667	1.512
RHD	0.143	0.234	0.28	0.391	0.186	0.212	0.097	0.144	0.187	0.084	0.111	0.115	0.114	0.121	0.116	0.094	0.09	0.117	0.095	0.131	0.101	0.122	0.06	0.084	0.068	0.068	0.067	0.226	0.114	0.468
TMEM50A	0.226	0.307	0.234	0.236	0.311	0.228	0.33	0.399	0.394	0.114	0.187	0.187	0.161	0.165	0.149	0.151	0.16	0.15	0.166	0.19	0.187	0.195	0.265	0.265	0.228	0.263	0.256	0.231	0.272	0.268
RHCE	0.059	0.065	0.074	0.068	0.051	0.045	0.045	0.062	0.021	0.097	0.053	0.053	0.05	0.057	0.061	0.052	0.049	0.046	0.045	0.04	0.044	0.06	0.039	0.05	0.043	0.025	0.073	0.047	0.118	0.039
MACO1	0.549	0.601	0.664	0.564	0.525	0.316	0.498	0.542	0.652	0.381	0.494	0.529	0.528	0.569	0.547	0.506	0.537	0.587	0.478	0.468	0.395	0.5	0.432	0.468	0.504	0.495	0.324	0.642	0.472	0.738
LDLRAP1	0.042	0.059	0.025	0.049	0.036	0.054	0.021	0.152	0.136	0	0.081	0.095	0.09	0.096	0.07	0.08	0.086	0.076	0.073	0.087	0.091	0.119	0.101	0.085	0.115	0.122	0.174	0.068	0.097	0.143
MAN1C1	0.174	0.354	0.173	0.377	0.113	0.26	0.197	0.376	0.153	0.381	0.511	0.518	0.558	0.614	0.468	0.543	0.627	0.548	0.424	0.455	0.394	0.58	0.41	0.451	0.602	0.493	0.743	0.619	0.878	0.597
AL031280.1	0.054	0.111	0.086	0.125	0.05	0.085	0.053	0.1	0.067	0.361	0.155	0.14	0.156	0.154	0.112	0.139	0.179	0.114	0.12	0.141	0.099	0.147	0.105	0.142	0.181	0.147	0.332	0.195	0.222	0.162
MTFR1L	0.209	0.28	0.243	0.228	0.229	0.169	0.381	0.378	0.123	0.039	0.229	0.23	0.214	0.228	0.233	0.252	0.231	0.186	0.185	0.187	0.201	0.184	0.305	0.356	0.36	0.38	0.395	0.247	0.206	0.24
AUNIP	0.068	0.057	0.052	0.075	0.042	0.048	0.052	0.089	0.162	0.02	0.042	0.037	0.032	0.048	0.028	0.046	0.038	0.036	0.036	0.03	0.031	0.031	0.029	0.029	0.025	0.049	0.052	0.052	0.091	0.008
AL033528.2	0.012	0.034	0.005	0.014	0.006	0.012	0.012	0.013	0.01	0.26	0.01	0.006	0.01	0.007	0.007	0.006	0.007	0.005	0.005	0.008	0.004	0.003	0.007	0.009	0.017	0.018	0.039	0.006	0.017	0
PAFAH2	0.067	0.097	0.05	0.065	0.052	0.08	0.067	0.048	0.026	0.075	0.1	0.097	0.096	0.114	0.087	0.106	0.107	0.1	0.111	0.077	0.083	0.095	0.085	0.097	0.107	0.138	0.027	0.164	0.103	0.055
TRIM63	1.126	1.287	1.136	1.326	1.308	1.097	1.559	1.301	0.805	0.899	1.326	1.205	1.381	1.227	1.185	1.199	1.618	1.259	1.586	1.354	1.316	1.449	2.055	1.644	2.564	2.836	1.295	0.879	1.528	0.767
PDIK1L	0.083	0.075	0.144	0.087	0.094	0.055	0.078	0.09	0.01	0.137	0.157	0.211	0.165	0.142	0.179	0.202	0.171	0.121	0.127	0.166	0.173	0.135	0.137	0.203	0.135	0.142	0.196	0.048	0.347	0.121
CEP85	0.475	0.44	0.575	0.496	0.394	0.265	0.489	0.497	0.338	0.393	0.671	0.77	0.782	0.774	0.794	0.729	0.787	0.824	0.48	0.632	0.608	0.588	0.561	0.75	0.684	0.642	0.435	0.606	0.79	0.733
SH3BGRL3	0.083	0.073	0.07	0.056	0.097	0.052	0.153	0.085	0.062	0	0.104	0.03	0.052	0.079	0.054	0.024	0.056	0.064	0.14	0.074	0.045	0.128	0.166	0.051	0.099	0.317	0.2	0.004	0.071	0.018
UBXN11	0.105	0.09	0.087	0.114	0.052	0.107	0.085	0.133	0.112	0.02	0.054	0.05	0.053	0.047	0.043	0.045	0.06	0.044	0.04	0.049	0.043	0.048	0.071	0.074	0.062	0.072	0.02	0.047	0.022	0.076
DHDDS	0.237	0.223	0.298	0.212	0.25	0.188	0.17	0.212	0.298	0.376	0.222	0.265	0.244	0.236	0.195	0.249	0.249	0.229	0.195	0.251	0.214	0.237	0.204	0.258	0.184	0.189	0.214	0.303	0.18	0.256
AL513365.2	0.064	0.053	0.041	0.053	0.05	0.055	0.062	0.061	0.017	0	0.056	0.061	0.049	0.044	0.041	0.057	0.049	0.032	0.044	0.056	0.036	0.043	0.044	0.047	0.066	0.06	0.1	0.129	0.09	0.008
HMGN2	0.196	0.169	0.239	0.147	0.153	0.098	0.29	0.269	0.224	0.52	0.157	0.158	0.19	0.151	0.151	0.132	0.161	0.129	0.18	0.133	0.2	0.148	0.286	0.223	0.246	0.286	0.182	0.229	0.234	0.286
ARID1A	0.678	0.748	0.677	0.671	0.816	0.876	0.585	0.561	0.711	1.149	0.716	0.821	0.806	0.859	0.737	0.736	0.716	0.834	0.757	0.933	0.866	1.009	0.677	0.648	0.678	0.571	0.76	0.866	1.065	0.989
ZDHHC18	0.15	0.116	0.238	0.119	0.134	0.083	0.129	0.108	0.184	0.069	0.083	0.09	0.102	0.093	0.09	0.087	0.091	0.113	0.064	0.095	0.083	0.099	0.06	0.075	0.075	0.072	0.094	0.173	0.047	0.137
GPN2	0.092	0.123	0.154	0.119	0.117	0.088	0.125	0.121	0.144	0.123	0.087	0.113	0.099	0.101	0.093	0.086	0.109	0.091	0.113	0.125	0.106	0.12	0.096	0.14	0.121	0.095	0.117	0.148	0.099	0.19
NUDC	0.316	0.268	0.258	0.302	0.295	0.251	0.473	0.529	0.2	0.145	0.217	0.205	0.205	0.211	0.22	0.202	0.248	0.232	0.251	0.22	0.19	0.233	0.275	0.274	0.249	0.363	0.297	0.13	0.217	0.207
NR0B2	0.105	0.074	0.102	0.097	0.116	0.049	0.329	0.197	0.039	0.068	0.049	0.047	0.067	0.044	0.049	0.053	0.151	0.068	0.05	0.047	0.048	0.058	0.159	0.16	0.47	0.443	0.038	0.034	0.14	0.077
TRNP1	0.117	0.135	0.116	0.105	0.058	0.113	0.092	0.187	0.083	0.275	0.058	0.061	0.064	0.071	0.07	0.084	0.057	0.072	0.047	0.068	0.049	0.064	0.055	0.061	0.075	0.08	0.074	0.111	0.079	0.122
TENT5B	0.102	0.095	0.076	0.124	0.11	0.291	0.318	0.188	0.11	0.146	0.11	0.104	0.09	0.103	0.097	0.088	0.105	0.113	0.198	0.169	0.097	0.142	0.432	0.266	0.311	0.441	0.132	0.078	0.058	0.12
SLC9A1	0.318	0.481	0.308	0.457	0.335	0.353	0.236	0.443	0.16	0.85	0.204	0.247	0.173	0.219	0.161	0.232	0.201	0.183	0.279	0.373	0.164	0.268	0.183	0.204	0.162	0.194	0.136	0.301	0.257	0.285
WDTC1	0.461	0.555	0.445	0.515	0.394	0.424	0.394	0.53	0.292	0.94	0.364	0.405	0.39	0.42	0.358	0.399	0.392	0.452	0.346	0.372	0.349	0.422	0.333	0.334	0.341	0.311	0.519	0.327	0.447	0.568
TMEM222	0.118	0.109	0.107	0.125	0.131	0.092	0.174	0.126	0.107	0	0.122	0.127	0.132	0.113	0.146	0.135	0.131	0.113	0.086	0.132	0.112	0.123	0.133	0.152	0.136	0.148	0.114	0.138	0.117	0.076
MAP3K6	0.074	0.116	0.072	0.089	0.074	0.085	0.084	0.097	0.185	0	0.041	0.032	0.043	0.043	0.027	0.023	0.044	0.032	0.032	0.039	0.038	0.058	0.039	0.047	0.043	0.05	0.063	0.081	0.069	0.122
WASF2	0.676	0.672	0.691	0.646	0.605	0.534	0.608	0.57	0.965	0.51	0.626	0.657	0.732	0.672	0.663	0.645	0.692	0.72	0.598	0.661	0.676	0.663	0.607	0.615	0.68	0.63	0.557	0.646	0.943	1.007
FO393419.2	0.036	0.012	0.024	0.043	0.038	0.036	0.018	0.02	0.164	0	0.029	0.035	0.037	0.033	0.022	0.039	0.034	0.038	0.028	0.042	0.029	0.028	0.021	0.024	0.031	0.025	0.011	0.048	0.017	0.011
AHDC1	0.364	0.423	0.31	0.417	0.33	0.296	0.306	0.328	0.489	0.246	0.338	0.365	0.377	0.393	0.371	0.371	0.353	0.42	0.387	0.404	0.306	0.516	0.315	0.358	0.378	0.389	0.64	0.497	0.563	0.231
IFI6	0.11	0.146	0.029	0.072	0.019	0.075	0.1	0.117	0.112	0.15	0.048	0.024	0.05	0.03	0.02	0.018	0.051	0.023	0.039	0.022	0.034	0.026	0.039	0.031	0.134	0.047	0.279	0.032	0.169	0.017
FAM76A	0.208	0.246	0.237	0.272	0.142	0.17	0.242	0.338	0.191	0.024	0.216	0.186	0.184	0.2	0.187	0.185	0.188	0.191	0.141	0.158	0.171	0.146	0.177	0.171	0.162	0.201	0.218	0.165	0.195	0.294
STX12	0.459	0.537	0.514	0.477	0.41	0.493	0.467	0.419	0.435	0.51	0.38	0.436	0.452	0.436	0.44	0.419	0.423	0.4	0.435	0.549	0.469	0.526	0.343	0.371	0.374	0.322	0.515	0.606	0.543	0.693
PPP1R8	0.101	0.134	0.115	0.139	0.083	0.098	0.196	0.111	0.162	0.068	0.096	0.095	0.101	0.099	0.088	0.084	0.108	0.081	0.077	0.088	0.086	0.099	0.11	0.138	0.096	0.131	0.176	0.092	0.056	0.114
THEMIS2	0.023	0.039	0.01	0.029	0.02	0.037	0.021	0.014	0.026	0.175	0.015	0.011	0.012	0.009	0.006	0.011	0.011	0.011	0.015	0.016	0.013	0.009	0.006	0.012	0.022	0.014	0.011	0.01	0	0.019
RPA2	0.084	0.073	0.078	0.08	0.084	0.073	0.131	0.132	0.077	0.102	0.064	0.071	0.08	0.074	0.061	0.06	0.072	0.077	0.062	0.059	0.061	0.079	0.088	0.093	0.082	0.126	0.049	0.062	0.137	0.086
AL512288.1	0.01	0.02	0.01	0.012	0.008	0.003	0	0	0.007	0.284	0.005	0.005	0.005	0.006	0.003	0.005	0.004	0.004	0.006	0.005	0.003	0.004	0.004	0.005	0.006	0.001	0	0.012	0	0
EYA3	1.033	1.144	1.084	1.066	0.966	0.878	0.879	0.916	0.947	1.126	0.977	1.019	1.016	1.072	1.08	1.109	1.124	1.158	0.801	0.915	0.91	0.907	0.839	0.912	0.843	0.916	0.621	1.233	1.066	1.414
PTAFR	0.038	0.036	0.042	0.066	0.036	0.045	0.034	0.052	0.02	0	0.021	0.016	0.016	0.02	0.019	0.02	0.024	0.019	0.023	0.018	0.015	0.016	0.02	0.02	0.02	0.025	0.12	0.033	0.057	0.033
DNAJC8	0.281	0.286	0.257	0.276	0.368	0.318	0.45	0.408	0.313	0.488	0.225	0.217	0.237	0.231	0.235	0.212	0.246	0.213	0.242	0.218	0.25	0.228	0.244	0.278	0.293	0.34	0.214	0.191	0.319	0.16
ATP5IF1	1.439	1.629	0.958	1.765	0.861	1.13	2.501	2.734	1.357	1.112	1.144	1.071	1.043	0.993	0.954	1.069	1.098	0.868	0.938	0.746	0.831	0.849	1.667	1.753	1.706	1.895	1.205	0.796	1.07	0.641
AL353622.1	0.101	0.085	0.051	0.112	0.034	0.051	0.044	0.105	0.137	0.045	0.103	0.122	0.098	0.114	0.133	0.145	0.106	0.103	0.066	0.104	0.066	0.096	0.076	0.074	0.087	0.079	0.045	0.156	0.049	0.042
SESN2	0.044	0.046	0.062	0.055	0.044	0.074	0.082	0.051	0.13	0.025	0.044	0.056	0.053	0.054	0.028	0.04	0.039	0.043	0.061	0.069	0.052	0.079	0.058	0.088	0.069	0.059	0.017	0.131	0.078	0.011
PHACTR4	1.638	1.72	1.68	1.72	1.58	1.612	1.346	1.418	1.563	1.795	1.499	1.623	1.572	1.658	1.616	1.59	1.577	1.681	1.441	1.663	1.567	1.697	1.116	1.23	1.36	1.24	1.232	1.854	1.583	1.57
RCC1	0.323	0.361	0.149	0.433	0.467	0.234	0.407	0.495	0.193	0.872	0.202	0.178	0.176	0.158	0.15	0.147	0.211	0.16	0.316	0.459	0.155	0.383	0.252	0.246	0.179	0.294	0.045	0.235	0.153	0.259
TRNAU1AP	0.369	0.412	0.306	0.41	0.307	0.252	0.347	0.283	0.37	0.286	0.333	0.346	0.37	0.325	0.325	0.345	0.376	0.305	0.312	0.378	0.363	0.398	0.373	0.34	0.357	0.323	0.439	0.5	0.488	0.231
SNHG12	0.103	0.088	0.136	0.08	0.137	0.084	0.178	0.088	0.22	0	0.121	0.101	0.15	0.1	0.174	0.125	0.116	0.107	0.131	0.124	0.164	0.129	0.134	0.131	0.133	0.126	0.093	0.119	0.122	0.067
TAF12	0.357	0.332	0.423	0.367	0.35	0.366	0.35	0.289	0.156	0.535	0.376	0.422	0.386	0.43	0.382	0.446	0.353	0.46	0.335	0.401	0.361	0.381	0.344	0.363	0.39	0.352	0.306	0.38	0.497	0.431
LINC01715	0.025	0.023	0.031	0.022	0.015	0.015	0.013	0.039	0.03	0	0.027	0.032	0.035	0.028	0.041	0.032	0.033	0.027	0.021	0.033	0.034	0.028	0.007	0.038	0.025	0.017	0	0.152	0	0
GMEB1	0.691	0.585	0.937	0.607	0.737	0.491	0.492	0.498	0.591	0.695	0.509	0.87	0.436	0.533	0.372	0.533	0.568	0.489	0.567	0.44	0.604	0.312	0.773	0.892	0.459	0.348	0.523	0.529	0.547	0.654
YTHDF2	0.242	0.202	0.254	0.268	0.261	0.211	0.333	0.235	0.133	1.125	0.223	0.26	0.248	0.273	0.272	0.27	0.236	0.278	0.253	0.271	0.239	0.295	0.306	0.359	0.285	0.338	0.268	0.216	0.238	0.263
EPB41	1.925	2.209	1.949	2.108	1.559	1.695	1.506	1.669	1.836	2.139	1.506	1.571	1.65	1.613	1.643	1.542	1.613	1.723	1.392	1.415	1.343	1.606	1.326	1.31	1.525	1.364	1.482	1.201	1.853	1.486
SRSF4	1.28	1.362	1.572	1.361	1.498	1.389	1.196	1.069	1.4	1.5	1.313	1.511	1.422	1.316	1.527	1.723	1.499	1.386	1.221	1.366	1.449	1.346	1.174	1.246	1.282	1.062	1.186	1.584	1.772	1.258
MECR	0.339	0.24	0.325	0.344	0.24	0.249	0.303	0.457	0.286	0.483	0.274	0.319	0.309	0.309	0.301	0.332	0.321	0.291	0.23	0.291	0.301	0.268	0.244	0.272	0.318	0.274	0.176	0.296	0.324	0.188
PTPRU	0.042	0.112	0.069	0.084	0.025	0.044	0.072	0.078	0.04	0.489	0.047	0.053	0.059	0.057	0.067	0.043	0.041	0.07	0.042	0.055	0.045	0.058	0.04	0.035	0.045	0.056	0.042	0.072	0.007	0.011
PUM1	1.113	1.216	1.131	1.179	1.176	1.097	0.915	0.823	1.171	1.059	1.073	1.128	1.199	1.198	1.125	1.102	1.105	1.257	1.089	1.179	1.176	1.206	0.902	0.936	1.069	1.06	0.871	0.999	1.171	1.474
NKAIN1	0.05	0.075	0.053	0.073	0.042	0.043	0.037	0.044	0.109	0	0.032	0.028	0.028	0.027	0.018	0.031	0.026	0.026	0.03	0.017	0.012	0.022	0.028	0.031	0.022	0.034	0.09	0.068	0.068	0.037
SNRNP40	0.326	0.368	0.354	0.32	0.301	0.21	0.375	0.284	0.263	0.361	0.282	0.337	0.294	0.29	0.323	0.276	0.305	0.273	0.248	0.304	0.29	0.269	0.226	0.314	0.237	0.315	0.254	0.274	0.482	0.416
ZCCHC17	0.456	0.403	0.605	0.409	0.488	0.468	0.456	0.282	0.437	0.437	0.552	0.557	0.527	0.591	0.652	0.558	0.467	0.583	0.561	0.559	0.583	0.636	0.411	0.461	0.396	0.349	0.739	0.722	0.661	0.535
AL451070.1	0.202	0.278	0.273	0.195	0.233	0.23	0.188	0.196	0.231	0.441	0.261	0.222	0.193	0.301	0.216	0.219	0.206	0.251	0.306	0.203	0.203	0.325	0.287	0.191	0.201	0.286	0.421	0.15	0.082	0.236
FABP3	1.825	1.739	1.585	1.635	1.742	2.262	4.954	3.724	1.697	1.103	2.123	2.001	1.941	1.869	1.738	1.88	2.101	1.688	2.434	1.757	2.062	2.075	5.17	4.687	4.483	5.648	2.253	1.679	1.816	1.163
TINAGL1	0.447	0.43	0.475	0.36	0.387	0.479	0.498	0.353	0.863	0.716	0.667	0.664	0.648	0.66	0.627	0.685	0.578	0.685	0.719	0.503	0.667	0.829	0.935	0.806	0.806	0.798	0.792	0.732	0.567	0.626
PEF1	0.104	0.145	0.162	0.11	0.105	0.092	0.23	0.159	0.074	0.024	0.119	0.111	0.129	0.105	0.099	0.114	0.108	0.097	0.102	0.133	0.147	0.119	0.151	0.177	0.158	0.144	0.137	0.19	0.11	0.029
COL16A1	0.171	0.487	0.169	0.422	0.136	0.355	0.169	0.306	0.246	0.564	0.116	0.103	0.1	0.146	0.082	0.07	0.106	0.107	0.142	0.116	0.076	0.161	0.079	0.095	0.087	0.166	0.168	0.179	0.172	0.094
PTP4A2	0.248	0.344	0.349	0.337	0.34	0.264	0.173	0.251	0.29	0.288	0.181	0.185	0.206	0.176	0.25	0.229	0.163	0.21	0.165	0.179	0.179	0.217	0.117	0.146	0.137	0.084	0.116	0.268	0.16	0.298
KHDRBS1	0.607	0.637	0.583	0.665	0.565	0.567	0.574	0.408	0.594	0.524	0.495	0.524	0.516	0.49	0.539	0.555	0.475	0.509	0.462	0.536	0.488	0.558	0.507	0.564	0.523	0.597	0.73	0.601	0.375	0.586
AL445248.1	0.124	0.123	0.119	0.111	0.094	0.086	0.075	0.029	0.128	0.085	0.1	0.092	0.074	0.084	0.086	0.078	0.07	0.074	0.078	0.084	0.076	0.106	0.071	0.061	0.082	0.069	0.244	0.095	0.28	0.049
TMEM39B	0.114	0.161	0.099	0.125	0.117	0.098	0.094	0.177	0.063	0.259	0.089	0.1	0.08	0.1	0.079	0.098	0.091	0.093	0.1	0.087	0.088	0.112	0.1	0.093	0.117	0.053	0.236	0.049	0.115	0.077
KPNA6	0.654	0.7	0.731	0.656	0.703	0.708	0.573	0.675	0.724	0.869	0.608	0.651	0.658	0.707	0.617	0.652	0.614	0.705	0.57	0.657	0.585	0.721	0.562	0.569	0.596	0.56	0.624	0.598	0.942	0.586
TXLNA	0.117	0.124	0.138	0.124	0.114	0.15	0.114	0.087	0.257	0.549	0.116	0.116	0.122	0.127	0.116	0.12	0.123	0.126	0.12	0.128	0.106	0.13	0.092	0.11	0.096	0.112	0.095	0.102	0.124	0.075
DCDC2B	0.027	0.03	0.044	0.037	0.023	0.016	0.013	0.023	0.049	0	0.037	0.049	0.04	0.047	0.039	0.042	0.033	0.038	0.03	0.049	0.031	0.058	0.026	0.027	0.011	0.023	0.103	0.041	0.072	0.109
TMEM234	0.051	0.053	0.057	0.064	0.055	0.052	0.078	0.049	0.047	0	0.047	0.053	0.039	0.047	0.036	0.042	0.051	0.04	0.045	0.049	0.054	0.042	0.076	0.058	0.049	0.057	0.076	0.078	0.105	0.107
EIF3I	0.105	0.1	0.131	0.139	0.091	0.155	0.257	0.285	0.155	0.106	0.097	0.078	0.082	0.076	0.077	0.064	0.093	0.084	0.102	0.138	0.095	0.11	0.125	0.136	0.135	0.13	0.091	0.098	0.065	0.031
HDAC1	0.227	0.239	0.213	0.287	0.208	0.181	0.209	0.241	0.177	0.695	0.225	0.235	0.231	0.226	0.218	0.231	0.246	0.224	0.221	0.208	0.165	0.212	0.236	0.228	0.228	0.245	0.282	0.206	0.363	0.125
MARCKSL1	0.022	0.045	0.026	0.011	0.016	0.017	0.035	0.013	0.037	0.281	0.024	0.015	0.022	0.013	0.028	0.012	0.024	0.013	0.013	0.015	0.014	0.013	0.016	0.024	0.027	0.026	0.046	0.032	0.047	0.014
TSSK3	0.044	0.061	0.059	0.044	0.026	0.019	0.028	0.022	0.073	0.046	0.051	0.053	0.047	0.051	0.054	0.053	0.057	0.058	0.025	0.042	0.033	0.044	0.032	0.031	0.028	0.031	0.066	0.116	0.064	0.201
FAM229A	0.022	0.045	0.008	0.022	0.016	0.019	0.032	0.028	0.118	0.369	0.022	0.013	0.021	0.026	0.017	0.016	0.02	0.03	0.023	0.011	0.019	0.03	0.026	0.018	0.018	0.03	0.039	0.009	0.023	0.131
BSDC1	0.316	0.358	0.318	0.35	0.3	0.324	0.394	0.333	0.574	0.252	0.334	0.362	0.366	0.373	0.319	0.35	0.397	0.311	0.35	0.315	0.412	0.413	0.379	0.405	0.357	0.417	0.642	0.248	0.443	0.503
AL033529.1	0.049	0.032	0.039	0.07	0.049	0.047	0.049	0.056	0.025	0	0.044	0.029	0.039	0.025	0.026	0.033	0.041	0.021	0.034	0.028	0.024	0.022	0.03	0.029	0.047	0.036	0.123	0.012	0.012	0.102
ZBTB8A	0.045	0.021	0.05	0.057	0.043	0.036	0.049	0.076	0.059	0.167	0.092	0.085	0.082	0.087	0.096	0.106	0.076	0.09	0.072	0.057	0.067	0.068	0.074	0.079	0.105	0.049	0.081	0.082	0.02	0.059
ZBTB8OS	0.431	0.495	0.441	0.489	0.358	0.367	0.415	0.467	0.556	0.393	0.428	0.479	0.462	0.527	0.481	0.475	0.457	0.536	0.424	0.428	0.457	0.464	0.411	0.43	0.415	0.482	0.407	0.673	0.449	0.708
RBBP4	0.562	0.521	0.598	0.546	0.571	0.382	0.608	0.496	0.812	0.149	0.536	0.543	0.551	0.521	0.526	0.548	0.534	0.534	0.472	0.537	0.484	0.486	0.45	0.442	0.463	0.466	0.446	0.519	0.499	0.66
SYNC	0.439	0.509	0.535	0.5	0.431	0.353	0.422	0.341	0.489	1.012	0.407	0.4	0.377	0.405	0.413	0.397	0.375	0.475	0.362	0.38	0.319	0.306	0.306	0.35	0.302	0.39	0.284	0.372	0.442	0.434
KIAA1522	0.071	0.078	0.095	0.072	0.078	0.05	0.051	0.068	0.033	0.133	0.06	0.079	0.083	0.084	0.092	0.107	0.099	0.084	0.038	0.07	0.076	0.061	0.058	0.062	0.068	0.052	0.014	0.082	0.113	0.165
YARS	0.467	0.462	0.504	0.498	0.466	0.419	0.395	0.36	0.326	0.694	0.306	0.32	0.338	0.369	0.251	0.297	0.368	0.35	0.332	0.387	0.274	0.373	0.264	0.318	0.357	0.315	0.442	0.471	0.466	0.395
S100PBP	0.324	0.343	0.362	0.352	0.24	0.22	0.292	0.193	0.419	0.731	0.342	0.385	0.36	0.363	0.382	0.42	0.372	0.401	0.259	0.321	0.312	0.311	0.289	0.344	0.288	0.274	0.223	0.373	0.382	0.294
FNDC5	0.085	0.108	0.091	0.071	0.058	0.054	0.104	0.137	0.01	0.16	0.045	0.047	0.051	0.063	0.058	0.052	0.064	0.066	0.037	0.026	0.04	0.042	0.044	0.06	0.06	0.087	0.113	0.101	0.032	0.028
RNF19B	0.051	0.066	0.059	0.058	0.039	0.036	0.084	0.07	0.055	0.098	0.047	0.052	0.044	0.055	0.039	0.054	0.049	0.067	0.031	0.054	0.044	0.065	0.056	0.075	0.075	0.088	0	0.049	0.095	0.109
AL020995.1	0.664	0.742	0.912	0.754	0.626	0.561	0.488	0.467	0.622	0.373	0.746	0.767	0.723	0.78	0.929	0.793	0.739	0.824	0.612	0.849	0.7	0.761	0.45	0.656	0.475	0.52	0.644	0.721	0.755	1.238
AK2	0.452	0.47	0.496	0.451	0.411	0.366	0.607	0.589	0.547	0.635	0.411	0.386	0.405	0.39	0.416	0.399	0.428	0.404	0.34	0.399	0.384	0.378	0.414	0.421	0.446	0.505	0.623	0.428	0.47	0.543
AZIN2	0.047	0.084	0.056	0.056	0.028	0.035	0.026	0.074	0.106	0	0.031	0.035	0.03	0.037	0.016	0.029	0.035	0.029	0.025	0.025	0.024	0.035	0.031	0.029	0.037	0.022	0.039	0	0.038	0.033
TRIM62	0.043	0.051	0.053	0.042	0.028	0.033	0.027	0.033	0.175	0.024	0.026	0.026	0.023	0.028	0.018	0.029	0.028	0.023	0.039	0.036	0.022	0.028	0.021	0.022	0.024	0.026	0.15	0.026	0.125	0.101
ZNF362	0.192	0.177	0.27	0.173	0.163	0.103	0.152	0.132	0.156	0.054	0.178	0.224	0.214	0.216	0.194	0.229	0.212	0.204	0.15	0.188	0.171	0.166	0.144	0.172	0.15	0.166	0.121	0.231	0.233	0.193
A3GALT2	0.015	0.025	0.003	0.029	0.009	0.042	0.019	0.036	0	0.403	0.012	0.01	0.007	0.011	0.01	0.007	0.01	0.014	0.016	0.011	0.012	0.007	0.025	0.009	0.011	0.019	0.02	0	0.016	0.016
AL513327.1	0.809	0.581	0.722	0.744	0.841	0.793	0.696	0.593	0.846	0.894	0.785	0.715	0.767	0.662	0.723	0.781	0.775	0.644	0.684	0.628	0.778	0.705	0.652	0.773	0.886	0.749	1.017	0.705	0.666	1.009
PHC2	1.202	1.12	1.055	1.053	1.224	1.146	1.17	1.044	0.958	1.978	1.148	1.169	1.277	1.338	1.203	1.235	1.306	1.408	1.128	1.082	1.149	1.366	1.148	1.12	1.217	1.314	0.984	1.258	1.427	1.477
AL513327.2	0.1	0.068	0.092	0.064	0.104	0.082	0.086	0.069	0.18	0.026	0.097	0.121	0.093	0.132	0.121	0.112	0.101	0.145	0.072	0.098	0.105	0.113	0.039	0.082	0.08	0.075	0.08	0.159	0.155	0.2
CSMD2	0.105	0.143	0.064	0.149	0.149	0.138	0.09	0.13	0	0.21	0.066	0.048	0.039	0.061	0.032	0.055	0.053	0.05	0.099	0.277	0.041	0.142	0.058	0.053	0.056	0.077	0	0.108	0.043	0.059
SMIM12	0.159	0.202	0.193	0.167	0.182	0.157	0.266	0.184	0.244	0.522	0.153	0.151	0.143	0.158	0.172	0.143	0.136	0.15	0.17	0.12	0.134	0.165	0.18	0.188	0.202	0.212	0.291	0.415	0.651	0.423
GJA4	0.032	0.035	0.021	0.008	0.027	0.014	0.041	0.01	0.534	0.064	0.025	0.041	0.028	0.023	0.024	0.038	0.019	0.019	0.021	0.024	0.017	0.021	0.028	0.018	0.027	0.035	0.147	0.119	0.102	0.168
AC114490.3	0.06	0.089	0.049	0.112	0.038	0.071	0.049	0.018	0.051	0	0.039	0.027	0.027	0.026	0.021	0.026	0.034	0.02	0.036	0.028	0.019	0.03	0.021	0.048	0.038	0.058	0.033	0.026	0.009	0.025
ZMYM1	0.209	0.215	0.238	0.217	0.16	0.149	0.227	0.127	0.234	0.397	0.202	0.192	0.198	0.201	0.195	0.233	0.187	0.228	0.157	0.156	0.169	0.179	0.148	0.138	0.179	0.183	0.387	0.249	0.245	0.135
SFPQ	0.82	0.906	0.982	0.728	0.988	0.977	0.809	0.89	0.944	0.931	0.832	0.874	1.024	0.891	1.081	0.844	0.939	0.952	0.714	0.818	1.103	0.883	0.717	0.764	0.881	0.833	0.841	1.11	1.017	0.685
ZMYM4	1.324	1.304	1.335	1.263	1.11	1.116	1.385	1.183	1.328	1.422	1.338	1.4	1.271	1.378	1.447	1.385	1.243	1.327	1.282	1.349	1.352	1.365	1.263	1.347	1.294	1.358	1.871	1.454	1.474	1.537
ZMYM4-AS1	0.249	0.22	0.27	0.208	0.198	0.187	0.222	0.132	0.282	0.142	0.24	0.215	0.206	0.252	0.255	0.2	0.186	0.23	0.208	0.205	0.239	0.226	0.181	0.18	0.153	0.131	0.223	0.296	0.128	0.275
KIAA0319L	1.297	1.285	1.291	1.337	1.094	0.901	1.057	1.09	1.303	0.779	1.477	1.638	1.616	1.583	1.656	1.684	1.591	1.599	1.343	1.552	1.607	1.458	1.203	1.245	1.347	1.064	1.325	1.998	1.58	2.026
NCDN	0.032	0.067	0.008	0.059	0.017	0.011	0.031	0.111	0	0.039	0.019	0.014	0.017	0.02	0.015	0.011	0.021	0.016	0.019	0.01	0.012	0.017	0.036	0.021	0.025	0.037	0.047	0.006	0.018	0
TFAP2E	0.04	0.045	0.033	0.043	0.012	0.052	0.049	0.033	0.026	0	0.037	0.033	0.036	0.035	0.039	0.048	0.033	0.032	0.031	0.025	0.02	0.041	0.034	0.04	0.043	0.035	0.017	0.054	0.018	0.105
PSMB2	0.194	0.121	0.222	0.179	0.2	0.139	0.328	0.234	0.24	0	0.19	0.179	0.181	0.191	0.213	0.174	0.176	0.219	0.151	0.154	0.169	0.156	0.208	0.256	0.262	0.256	0.047	0.178	0.209	0.213
AGO4	1.061	1.34	1.237	1.195	0.989	0.872	0.877	1.016	0.736	1.883	0.702	0.805	0.762	0.777	0.758	0.779	0.841	0.832	0.613	0.727	0.613	0.75	0.628	0.696	0.607	0.581	0.685	1.114	0.716	0.836
AGO1	0.231	0.28	0.227	0.247	0.156	0.17	0.171	0.276	0.206	0.379	0.168	0.179	0.196	0.19	0.203	0.197	0.18	0.186	0.144	0.158	0.165	0.176	0.151	0.129	0.161	0.167	0.1	0.22	0.198	0.073
AL139286.2	0.001	0.002	0.006	0.003	0.001	0.006	0.014	0	0.167	0	0.002	0.004	0.003	0.002	0.001	0.002	0.004	0.006	0.002	0.003	0.002	0.001	0.004	0.001	0.003	0.002	0.013	0	0	0
AGO3	1.434	1.55	1.64	1.612	1.371	1.304	1.359	1.359	1.46	2.666	1.07	1.13	1.123	1.271	1.207	1.249	1.199	1.347	0.93	1.025	0.944	1.074	0.893	0.883	1.002	1	0.921	1.544	1.242	1.613
AL138787.2	0.252	0.295	0.286	0.298	0.236	0.238	0.173	0.195	0.241	0.283	0.172	0.184	0.172	0.21	0.183	0.179	0.16	0.213	0.135	0.148	0.135	0.161	0.115	0.134	0.103	0.113	0.201	0.231	0.159	0.222
ADPRHL2	0.058	0.05	0.057	0.05	0.052	0.063	0.148	0.134	0.073	0.047	0.058	0.054	0.062	0.063	0.082	0.066	0.059	0.062	0.065	0.073	0.064	0.064	0.09	0.099	0.089	0.098	0.093	0.052	0.152	0.031
COL8A2	0.024	0.021	0.03	0.021	0.019	0.043	0.011	0.007	0	0.169	0.019	0.015	0.011	0.02	0.017	0.018	0.01	0.014	0.02	0.01	0.01	0.019	0.017	0.01	0.013	0.01	0.065	0	0	0.05
TRAPPC3	0.307	0.353	0.317	0.292	0.271	0.246	0.431	0.328	0.273	0.27	0.24	0.242	0.233	0.216	0.225	0.245	0.232	0.224	0.209	0.206	0.21	0.211	0.283	0.299	0.294	0.29	0.141	0.325	0.198	0.255
MAP7D1	0.624	0.612	0.659	0.607	0.543	0.376	0.937	0.858	0.475	0.477	0.561	0.555	0.596	0.569	0.621	0.483	0.55	0.623	0.52	0.52	0.469	0.584	0.65	0.744	0.626	0.79	0.355	0.659	0.588	0.291
THRAP3	1.555	1.498	1.722	1.456	1.52	1.257	1.59	1.06	1.547	1.056	2.114	2.209	2.345	2.301	2.497	2.171	2.208	2.505	1.905	2.135	1.933	2.061	1.758	1.907	1.857	1.924	1.887	2.388	2.322	2.79
AL591845.1	0.051	0.047	0.052	0.064	0.043	0.045	0.046	0.043	0.034	0.357	0.012	0.015	0.011	0.014	0.017	0.014	0.015	0.013	0.004	0.016	0.017	0.014	0.017	0.018	0.021	0.01	0.037	0.035	0	0.025
STK40	0.309	0.4	0.305	0.301	0.434	0.568	0.335	0.293	0.211	0.066	0.24	0.258	0.296	0.281	0.292	0.304	0.274	0.27	0.283	0.294	0.291	0.409	0.211	0.236	0.243	0.26	0.286	0.307	0.348	0.198
LSM10	0.075	0.081	0.095	0.079	0.078	0.069	0.234	0.175	0.113	0.175	0.054	0.055	0.046	0.058	0.049	0.055	0.052	0.059	0.057	0.053	0.048	0.055	0.115	0.112	0.113	0.144	0.064	0.032	0	0.056
MRPS15	0.132	0.182	0.152	0.15	0.132	0.095	0.241	0.242	0.214	0	0.136	0.132	0.125	0.116	0.132	0.139	0.12	0.098	0.116	0.125	0.131	0.114	0.198	0.227	0.171	0.19	0.159	0.155	0.065	0.245
CSF3R	0.016	0.026	0.016	0.016	0.016	0.041	0.015	0.015	0.041	0.134	0.007	0.004	0.012	0.008	0.006	0.006	0.011	0.004	0.011	0.006	0.005	0.006	0.008	0.003	0.021	0.015	0.071	0.007	0	0.051
GRIK3	0.024	0.043	0.04	0.04	0.018	0.029	0.031	0.026	0.115	0.025	0.022	0.013	0.018	0.017	0.02	0.018	0.016	0.017	0.033	0.014	0.013	0.022	0.032	0.017	0.026	0.041	0	0.007	0.019	0
LINC01137	0.041	0.041	0.045	0.039	0.026	0.023	0.033	0.091	0.028	0.156	0.032	0.034	0.03	0.038	0.03	0.036	0.029	0.027	0.03	0.032	0.029	0.034	0.038	0.028	0.039	0.026	0	0.044	0.048	0.026
MEAF6	0.174	0.209	0.195	0.19	0.16	0.141	0.252	0.225	0.249	0.114	0.19	0.156	0.188	0.163	0.201	0.159	0.169	0.168	0.218	0.18	0.235	0.188	0.219	0.254	0.257	0.228	0.12	0.207	0.303	0.203
SNIP1	0.055	0.067	0.071	0.054	0.086	0.069	0.054	0.059	0.052	0.051	0.072	0.074	0.078	0.083	0.09	0.065	0.076	0.082	0.074	0.096	0.105	0.086	0.042	0.066	0.069	0.065	0.126	0.128	0.061	0.058
GNL2	0.097	0.079	0.094	0.13	0.101	0.119	0.137	0.133	0.035	0	0.1	0.103	0.088	0.088	0.092	0.109	0.094	0.088	0.081	0.117	0.103	0.096	0.097	0.113	0.1	0.089	0.135	0.062	0.122	0.097
C1orf109	0.053	0.041	0.121	0.051	0.047	0.031	0.082	0.062	0.046	0	0.053	0.064	0.066	0.059	0.084	0.062	0.063	0.045	0.044	0.089	0.074	0.065	0.039	0.061	0.058	0.062	0.02	0.069	0.077	0.032
CDCA8	0.017	0.017	0.009	0.019	0.006	0.009	0.01	0.031	0.059	0.175	0.011	0.008	0.006	0.008	0.005	0.007	0.011	0.008	0.016	0.006	0.008	0.013	0.01	0.007	0.008	0.014	0.021	0	0.022	0
C1orf122	0.174	0.181	0.172	0.152	0.184	0.12	0.215	0.182	0.225	0.039	0.203	0.191	0.207	0.177	0.292	0.223	0.183	0.172	0.169	0.185	0.21	0.21	0.163	0.18	0.137	0.134	0.076	0.284	0.118	0.175
MTF1	0.073	0.085	0.078	0.07	0.078	0.076	0.082	0.106	0.085	0.047	0.084	0.106	0.115	0.11	0.095	0.105	0.086	0.112	0.073	0.12	0.092	0.108	0.077	0.095	0.083	0.08	0.046	0.072	0.14	0.179
AL929472.2	0.263	0.326	0.187	0.343	0.177	0.288	0.191	0.185	0.16	0.665	0.207	0.152	0.188	0.186	0.2	0.199	0.208	0.169	0.144	0.119	0.166	0.168	0.196	0.155	0.227	0.194	0.333	0.163	0.352	0.246
INPP5B	0.797	0.917	0.763	0.913	0.638	0.772	0.684	0.705	0.885	1.434	0.588	0.658	0.604	0.661	0.603	0.677	0.629	0.74	0.556	0.577	0.478	0.623	0.513	0.47	0.554	0.512	0.568	0.829	0.701	0.672
SF3A3	0.166	0.138	0.226	0.136	0.171	0.155	0.147	0.215	0.172	0.251	0.17	0.191	0.181	0.175	0.178	0.182	0.171	0.168	0.156	0.159	0.156	0.184	0.159	0.154	0.194	0.188	0.082	0.19	0.233	0.312
FHL3	0.018	0.014	0.021	0.006	0.017	0.025	0.01	0.022	0.147	0.044	0.016	0.018	0.023	0.021	0.016	0.011	0.02	0.023	0.02	0.028	0.016	0.028	0.024	0.043	0.03	0.076	0.018	0.036	0.046	0.063
UTP11	0.07	0.055	0.104	0.062	0.059	0.05	0.232	0.18	0.123	0.054	0.088	0.081	0.078	0.093	0.088	0.073	0.092	0.096	0.088	0.085	0.081	0.084	0.161	0.232	0.161	0.231	0.036	0.09	0.123	0.064
RRAGC	0.071	0.063	0.078	0.078	0.098	0.047	0.108	0.117	0.06	0.042	0.068	0.063	0.073	0.069	0.068	0.072	0.068	0.078	0.086	0.074	0.074	0.082	0.083	0.132	0.115	0.106	0.089	0.016	0.069	0.043
AL139260.1	0.949	0.926	1.022	1.029	0.86	0.894	0.818	0.92	1.031	0.824	0.669	0.785	0.615	0.703	0.6	0.709	0.71	0.656	0.646	1.224	0.575	0.819	0.568	0.563	0.539	0.598	0.993	0.74	0.763	0.744
RHBDL2	0.375	0.389	0.385	0.39	0.295	0.32	0.29	0.319	0.223	0.507	0.254	0.275	0.203	0.248	0.189	0.199	0.228	0.221	0.226	0.589	0.174	0.27	0.142	0.211	0.179	0.197	0.251	0.21	0.165	0.337
AKIRIN1	0.364	0.351	0.405	0.454	0.399	0.327	0.446	0.297	0.419	0.17	0.432	0.444	0.421	0.405	0.452	0.451	0.392	0.435	0.433	0.416	0.374	0.379	0.435	0.535	0.503	0.511	0.569	0.456	0.437	0.262
NDUFS5	0.52	0.529	0.446	0.572	0.559	0.429	1.396	1.779	0.506	0.303	0.497	0.416	0.366	0.411	0.37	0.409	0.382	0.369	0.544	0.344	0.336	0.419	0.927	0.955	0.684	0.839	0.534	0.418	0.335	0.404
MACF1	5.05	6.158	6.237	5.484	6.191	7.643	4.08	4.895	4.588	6.11	3.788	4.19	3.971	4.116	3.787	3.862	3.878	3.794	4.595	5.923	4.323	5.441	3.076	3.19	3.273	3.09	3.202	4.187	3.858	4.988
AL442071.1	0.162	0.141	0.141	0.173	0.197	0.188	0.107	0.088	0.157	0.039	0.101	0.104	0.109	0.103	0.093	0.084	0.092	0.097	0.127	0.116	0.133	0.108	0.076	0.1	0.094	0.092	0.117	0.13	0.113	0.12
BMP8A	0.082	0.059	0.125	0.051	0.059	0.067	0.14	0.075	0	0	0.014	0.011	0.009	0.009	0.022	0.018	0.016	0.009	0.011	0.018	0.008	0.017	0.009	0.01	0.006	0.015	0	0.025	0	0
PABPC4	0.797	0.912	0.925	0.848	0.879	0.714	0.832	1.043	0.735	1.278	0.44	0.384	0.424	0.45	0.451	0.366	0.418	0.418	0.398	0.537	0.337	0.459	0.427	0.45	0.468	0.565	0.594	0.302	0.229	0.543
AL365277.1	0.032	0.01	0.031	0.022	0.039	0.023	0.018	0.004	0.023	0.289	0.025	0.02	0.021	0.022	0.036	0.021	0.021	0.03	0.016	0.022	0.02	0.03	0.005	0.012	0.018	0.007	0.036	0.055	0	0.045
HEYL	0.055	0.038	0.054	0.067	0.042	0.05	0.039	0.025	0.5	1.02	0.029	0.023	0.03	0.024	0.02	0.014	0.029	0.032	0.036	0.03	0.022	0.04	0.031	0.026	0.051	0.056	0.345	0.231	0.253	0.221
PPIE	0.13	0.163	0.075	0.137	0.085	0.084	0.24	0.147	0.065	0.024	0.1	0.102	0.109	0.109	0.103	0.096	0.108	0.091	0.105	0.094	0.092	0.104	0.131	0.171	0.158	0.124	0.153	0.097	0.297	0.152
AL033527.5	0.06	0.08	0.064	0.14	0.042	0.061	0.055	0.107	0.012	0	0.047	0.024	0.036	0.031	0.014	0.021	0.039	0.02	0.046	0.024	0.025	0.024	0.038	0.037	0.019	0.045	0.018	0.015	0.008	0.052
TRIT1	0.636	0.513	0.68	0.639	0.656	0.511	0.621	0.543	0.609	0.36	0.589	0.645	0.633	0.529	0.72	0.708	0.713	0.591	0.496	0.564	0.596	0.465	0.519	0.606	0.532	0.387	0.529	0.549	0.568	0.537
CAP1	0.22	0.241	0.271	0.2	0.227	0.217	0.303	0.198	0.405	0.256	0.199	0.211	0.201	0.203	0.219	0.195	0.227	0.204	0.201	0.234	0.194	0.244	0.189	0.249	0.242	0.206	0.266	0.225	0.218	0.193
PPT1	0.088	0.074	0.105	0.087	0.093	0.039	0.128	0.057	0.124	0	0.083	0.095	0.1	0.091	0.06	0.066	0.091	0.06	0.087	0.1	0.099	0.086	0.076	0.102	0.073	0.107	0.065	0.125	0.112	0.173
RLF	0.913	0.95	0.863	0.863	1.122	1.164	0.827	0.8	0.991	1.107	0.855	0.843	0.83	0.872	0.885	0.91	0.901	0.862	0.934	0.789	0.888	0.964	0.83	0.776	0.97	0.884	0.763	0.869	0.864	0.889
AL050341.2	0.142	0.164	0.106	0.157	0.109	0.095	0.216	0.202	0.176	0	0.127	0.113	0.113	0.099	0.125	0.119	0.124	0.092	0.138	0.094	0.095	0.081	0.159	0.17	0.134	0.17	0.214	0.172	0.103	0.085
ZMPSTE24	0.194	0.211	0.185	0.205	0.195	0.139	0.195	0.187	0.135	0	0.242	0.26	0.246	0.261	0.27	0.245	0.263	0.257	0.234	0.241	0.222	0.229	0.245	0.269	0.272	0.266	0.212	0.159	0.268	0.203
SMAP2	0.116	0.133	0.108	0.117	0.09	0.097	0.074	0.119	0.238	0.04	0.07	0.099	0.084	0.086	0.077	0.091	0.092	0.09	0.09	0.11	0.083	0.079	0.062	0.079	0.054	0.078	0.109	0.056	0.112	0.192
AL031985.4	0.022	0.038	0.023	0.047	0.007	0.03	0.019	0.026	0.034	0.116	0.022	0.014	0.015	0.019	0.006	0.017	0.016	0.013	0.017	0.013	0.009	0.011	0.023	0.016	0.016	0.028	0	0	0.023	0
ZFP69	0.038	0.034	0.042	0.046	0.025	0.027	0.033	0.066	0.058	0.069	0.037	0.05	0.041	0.047	0.045	0.044	0.038	0.051	0.036	0.046	0.039	0.036	0.021	0.04	0.038	0.034	0	0.162	0.045	0.056
AL603839.3	0.297	0.284	0.285	0.297	0.162	0.171	0.206	0.209	0.257	0.143	0.284	0.323	0.299	0.293	0.29	0.358	0.294	0.296	0.232	0.285	0.272	0.264	0.229	0.281	0.284	0.255	0.223	0.283	0.339	0.169
ZNF684	0.276	0.183	0.323	0.206	0.19	0.133	0.331	0.27	0.266	0.108	0.299	0.334	0.305	0.289	0.361	0.39	0.293	0.234	0.223	0.227	0.287	0.208	0.365	0.349	0.256	0.224	0.196	0.287	0.314	0.21
RIMS3	0.065	0.032	0.046	0.121	0.05	0.143	0.03	0.095	0.033	0.024	0.021	0.014	0.02	0.014	0.009	0.011	0.023	0.013	0.035	0.019	0.01	0.027	0.025	0.017	0.032	0.017	0.064	0	0.01	0.025
NFYC-AS1	0.051	0.035	0.08	0.041	0.07	0.028	0.036	0.032	0.174	0	0.055	0.067	0.059	0.048	0.081	0.079	0.067	0.055	0.04	0.06	0.07	0.043	0.023	0.036	0.041	0.035	0.083	0.033	0.05	0.06
NFYC	1.103	1.138	1.059	1.056	0.982	0.917	1.229	1.123	1.175	1.374	1.064	1.155	1.121	1.335	1.309	1.331	1.124	1.342	0.859	0.848	0.978	0.917	1.062	1.234	1.183	1.234	1.029	1.362	1.021	1.37
KCNQ4	0.055	0.035	0.049	0.049	0.061	0.062	0.034	0.045	0.059	0.024	0.046	0.047	0.044	0.049	0.045	0.049	0.052	0.048	0.055	0.034	0.033	0.055	0.046	0.053	0.054	0.056	0.011	0.115	0.013	0.02
CITED4	0.072	0.073	0.139	0.076	0.085	0.028	0.163	0.215	0.037	0.182	0.098	0.104	0.099	0.099	0.158	0.101	0.086	0.104	0.075	0.091	0.089	0.08	0.128	0.225	0.176	0.222	0.16	0.08	0.037	0.135
CTPS1	0.085	0.066	0.073	0.086	0.072	0.051	0.126	0.091	0.075	0.163	0.053	0.051	0.053	0.052	0.072	0.049	0.06	0.05	0.055	0.08	0.054	0.062	0.046	0.048	0.046	0.036	0.067	0.116	0.162	0.052
SLFNL1-AS1	0.266	0.253	0.338	0.267	0.243	0.234	0.155	0.186	0.268	0.214	0.201	0.259	0.232	0.241	0.295	0.251	0.209	0.252	0.147	0.32	0.259	0.327	0.107	0.221	0.171	0.137	0.197	0.332	0.3	0.284
SLFNL1	0.106	0.105	0.092	0.146	0.086	0.083	0.113	0.165	0.302	0.042	0.07	0.062	0.054	0.046	0.051	0.075	0.067	0.049	0.085	0.118	0.066	0.073	0.07	0.07	0.075	0.102	0.048	0.089	0.146	0.096
SCMH1	2.768	2.815	3.021	2.681	2.699	2.572	2.455	2.19	3.043	3.904	2.085	2.162	2.366	2.182	2.548	2.28	2.036	2.517	2.203	2.509	2.401	2.743	1.799	1.767	2.076	1.733	1.889	2.281	2.112	2.115
AC093151.3	0.095	0.145	0.192	0.097	0.117	0.106	0.06	0.129	0.131	0.166	0.078	0.094	0.097	0.107	0.077	0.05	0.124	0.122	0.082	0.104	0.084	0.107	0.079	0.09	0.101	0.079	0.137	0.173	0.133	0.085
FOXO6	0.044	0.034	0.035	0.049	0.029	0.031	0.035	0.033	0.077	0.234	0.021	0.013	0.018	0.02	0.014	0.011	0.019	0.019	0.013	0.017	0.017	0.028	0.005	0.019	0.011	0.021	0	0.015	0.014	0.026
HIVEP3	1.766	1.819	1.669	1.68	1.296	1.279	1.672	1.673	1.725	1.959	1.656	1.756	1.783	2.165	2.197	2.212	2.133	2.448	1.649	1.874	1.419	2.083	1.383	1.529	1.533	1.847	1.288	2.113	1.553	2.282
FOXJ3	1.818	1.65	1.826	1.78	1.693	1.414	1.761	1.429	1.783	1.106	1.504	1.496	1.588	1.489	1.465	1.481	1.545	1.483	1.421	1.44	1.602	1.473	1.364	1.372	1.459	1.407	1.466	1.564	1.511	1.326
RIMKLA	0.08	0.057	0.103	0.049	0.049	0.023	0.084	0.059	0.042	0	0.055	0.066	0.055	0.056	0.056	0.064	0.047	0.049	0.061	0.053	0.06	0.059	0.045	0.074	0.05	0.05	0.134	0.021	0.11	0.051
PPCS	0.115	0.149	0.104	0.102	0.099	0.062	0.162	0.193	0.034	0.267	0.09	0.107	0.096	0.082	0.107	0.079	0.095	0.082	0.098	0.103	0.098	0.086	0.106	0.208	0.114	0.141	0.121	0.103	0.096	0.122
CCDC30	0.167	0.236	0.169	0.234	0.106	0.153	0.174	0.188	0.133	0.05	0.157	0.141	0.143	0.165	0.115	0.151	0.151	0.158	0.128	0.105	0.115	0.133	0.135	0.125	0.131	0.156	0.127	0.2	0.173	0.173
PPIH	0.111	0.09	0.089	0.114	0.12	0.09	0.091	0.115	0.192	0	0.093	0.093	0.101	0.094	0.112	0.104	0.111	0.088	0.095	0.088	0.094	0.099	0.113	0.112	0.099	0.089	0.063	0.099	0.04	0.16
YBX1	0.378	0.367	0.405	0.348	0.332	0.292	1.138	1.019	0.466	0.398	0.319	0.273	0.3	0.283	0.284	0.303	0.289	0.301	0.367	0.298	0.277	0.309	0.622	0.504	0.498	0.611	0.619	0.197	0.324	0.306
P3H1	0.117	0.126	0.134	0.102	0.102	0.087	0.082	0.111	0.102	0.044	0.095	0.1	0.092	0.085	0.092	0.096	0.096	0.075	0.084	0.111	0.09	0.101	0.093	0.101	0.091	0.074	0.196	0.195	0.064	0.068
ERMAP	0.157	0.13	0.209	0.144	0.159	0.136	0.126	0.132	0.272	0.15	0.146	0.182	0.162	0.163	0.164	0.174	0.18	0.16	0.129	0.17	0.157	0.153	0.123	0.131	0.145	0.109	0.164	0.152	0.17	0.057
SLC2A1	0.023	0.019	0.014	0.018	0.038	0.038	0.047	0.027	0.056	0	0.068	0.059	0.057	0.07	0.065	0.068	0.05	0.058	0.09	0.066	0.055	0.101	0.154	0.114	0.129	0.14	0.061	0.011	0.073	0.103
EBNA1BP2	0.104	0.204	0.092	0.252	0.086	0.157	0.125	0.195	0.027	0.171	0.155	0.166	0.134	0.17	0.424	0.396	0.195	0.262	0.119	0.107	0.149	0.181	0.164	0.125	0.17	0.153	0.061	0.394	0.077	0.071
CFAP57	0.084	0.168	0.066	0.138	0.069	0.094	0.057	0.08	0.047	0.089	0.107	0.098	0.103	0.117	0.228	0.182	0.11	0.162	0.078	0.091	0.11	0.139	0.062	0.059	0.091	0.092	0.183	0.17	0.065	0.096
ELOVL1	0.059	0.062	0.047	0.059	0.052	0.055	0.105	0.094	0.031	0.079	0.056	0.041	0.04	0.046	0.031	0.043	0.043	0.038	0.055	0.052	0.038	0.046	0.084	0.076	0.082	0.119	0.032	0.038	0.078	0.104
MED8	0.096	0.092	0.126	0.085	0.085	0.053	0.187	0.108	0.113	0.063	0.076	0.09	0.078	0.071	0.084	0.073	0.076	0.071	0.068	0.096	0.078	0.069	0.091	0.121	0.09	0.092	0.052	0.121	0.081	0.038
SZT2	0.335	0.463	0.418	0.353	0.347	0.287	0.285	0.355	0.502	0.698	0.304	0.362	0.346	0.35	0.364	0.353	0.341	0.36	0.279	0.32	0.354	0.342	0.223	0.268	0.257	0.208	0.249	0.304	0.262	0.439
HYI	0.076	0.099	0.091	0.102	0.079	0.119	0.114	0.118	0.204	0.044	0.067	0.055	0.065	0.061	0.055	0.04	0.066	0.057	0.059	0.048	0.065	0.064	0.078	0.067	0.091	0.064	0.09	0.07	0.059	0.128
KDM4A-AS1	0.108	0.122	0.127	0.098	0.104	0.071	0.074	0.059	0.083	0.026	0.109	0.132	0.093	0.116	0.086	0.101	0.104	0.092	0.094	0.115	0.11	0.08	0.069	0.118	0.084	0.058	0.102	0.183	0.085	0.128
AL451062.1	0.077	0.057	0.083	0.065	0.091	0.074	0.072	0.034	0.158	0.109	0.102	0.106	0.105	0.108	0.113	0.094	0.093	0.101	0.09	0.108	0.103	0.113	0.051	0.104	0.088	0.053	0.048	0.137	0.075	0.044
AL357079.1	0.071	0.107	0.065	0.108	0.061	0.046	0.059	0.074	0.231	0	0.078	0.069	0.078	0.061	0.085	0.075	0.056	0.069	0.064	0.052	0.07	0.065	0.055	0.077	0.071	0.038	0.011	0.071	0.07	0.099
IPO13	0.061	0.092	0.059	0.066	0.052	0.06	0.087	0.12	0.016	0.024	0.089	0.074	0.08	0.099	0.082	0.067	0.099	0.082	0.079	0.064	0.071	0.103	0.167	0.092	0.115	0.145	0.031	0.058	0.126	0.083
DPH2	0.061	0.055	0.075	0.066	0.065	0.058	0.096	0.087	0.092	0.317	0.04	0.033	0.025	0.038	0.024	0.03	0.033	0.026	0.043	0.045	0.028	0.044	0.034	0.05	0.052	0.059	0.037	0.048	0.014	0.035
ATP6V0B	0.232	0.282	0.197	0.274	0.208	0.233	0.534	0.607	0.116	0.493	0.216	0.175	0.18	0.173	0.168	0.163	0.189	0.176	0.204	0.154	0.153	0.168	0.356	0.368	0.37	0.489	0.25	0.201	0.23	0.144
DMAP1	0.058	0.077	0.038	0.074	0.069	0.052	0.092	0.148	0.02	0	0.052	0.054	0.067	0.054	0.053	0.048	0.055	0.041	0.06	0.048	0.066	0.053	0.06	0.056	0.065	0.075	0.023	0.082	0.038	0.043
ERI3	0.333	0.312	0.303	0.337	0.277	0.267	0.342	0.401	0.467	0.445	0.32	0.327	0.333	0.384	0.368	0.382	0.325	0.386	0.266	0.306	0.324	0.369	0.292	0.309	0.35	0.398	0.364	0.44	0.228	0.445
RNF220	0.204	0.257	0.175	0.242	0.185	0.183	0.19	0.279	0.156	0.397	0.163	0.136	0.134	0.159	0.138	0.154	0.163	0.161	0.162	0.137	0.131	0.149	0.141	0.14	0.154	0.195	0.283	0.208	0.108	0.227
TMEM53	0.13	0.189	0.115	0.167	0.101	0.107	0.157	0.141	0.247	0.062	0.102	0.107	0.097	0.114	0.084	0.09	0.122	0.106	0.087	0.092	0.099	0.093	0.095	0.118	0.103	0.091	0.066	0.125	0.109	0.14
ARMH1	0.081	0.129	0.089	0.123	0.086	0.091	0.069	0.097	0.069	0	0.061	0.056	0.056	0.061	0.042	0.063	0.058	0.052	0.055	0.062	0.036	0.053	0.068	0.043	0.052	0.033	0.07	0.015	0.025	0.02
RPS8	0.389	0.483	0.383	0.376	0.491	0.35	0.917	1.014	0.567	0.553	0.364	0.345	0.338	0.337	0.309	0.294	0.338	0.305	0.434	0.421	0.324	0.358	0.591	0.638	0.476	0.721	0.546	0.299	0.343	0.282
PLK3	0.056	0.061	0.059	0.077	0.045	0.065	0.062	0.064	0.109	0	0.039	0.024	0.025	0.029	0.014	0.027	0.029	0.025	0.045	0.036	0.032	0.043	0.039	0.041	0.048	0.056	0.098	0.021	0.054	0.042
PTCH2	0.031	0.022	0.032	0.035	0.018	0.045	0.01	0.039	0.055	0.052	0.034	0.026	0.036	0.034	0.03	0.038	0.038	0.044	0.028	0.018	0.025	0.041	0.042	0.025	0.036	0.042	0.153	0.017	0.03	0.034
EIF2B3	0.74	0.821	0.818	0.872	0.608	0.693	0.638	0.815	0.768	1.068	0.841	0.884	0.908	0.923	0.94	0.923	0.953	0.948	0.746	0.713	0.792	0.77	0.743	0.818	0.957	0.771	0.666	0.779	1.056	1.485
HECTD3	0.049	0.03	0.029	0.039	0.04	0.036	0.036	0.06	0.028	0.048	0.035	0.038	0.036	0.042	0.035	0.035	0.041	0.045	0.033	0.037	0.04	0.041	0.033	0.029	0.043	0.057	0	0.073	0.046	0.118
UROD	0.162	0.199	0.09	0.213	0.121	0.102	0.259	0.273	0.136	0.16	0.119	0.108	0.102	0.111	0.082	0.091	0.115	0.07	0.116	0.09	0.092	0.103	0.188	0.168	0.155	0.198	0.206	0.156	0.244	0.18
ZSWIM5	0.424	0.403	0.402	0.445	0.247	0.348	0.348	0.311	0.436	0.181	0.264	0.259	0.229	0.272	0.201	0.239	0.239	0.255	0.243	0.238	0.237	0.282	0.234	0.2	0.207	0.212	0.188	0.314	0.276	0.181
MUTYH	0.121	0.131	0.133	0.111	0.112	0.075	0.13	0.094	0.081	0.252	0.093	0.089	0.097	0.085	0.08	0.075	0.092	0.093	0.093	0.083	0.105	0.08	0.109	0.09	0.077	0.088	0.099	0.134	0.118	0.006
TESK2	0.331	0.477	0.291	0.447	0.208	0.205	0.291	0.381	0.511	0.589	0.167	0.14	0.176	0.164	0.109	0.131	0.137	0.124	0.148	0.126	0.166	0.128	0.15	0.111	0.159	0.151	0.253	0.197	0.206	0.077
MMACHC	0.128	0.11	0.17	0.148	0.106	0.072	0.094	0.103	0.048	0.142	0.104	0.116	0.111	0.1	0.131	0.145	0.112	0.09	0.057	0.078	0.077	0.073	0.099	0.101	0.098	0.072	0.151	0.118	0.142	0.114
PRDX1	0.599	0.481	0.621	0.475	0.443	0.304	2.264	1.809	0.794	0.775	0.196	0.154	0.182	0.177	0.168	0.137	0.154	0.184	0.242	0.174	0.174	0.168	0.409	0.441	0.422	0.564	0.26	0.079	0.266	0.153
AKR1A1	0.374	0.441	0.345	0.393	0.27	0.254	0.405	0.583	0.258	0.475	0.138	0.142	0.129	0.132	0.124	0.149	0.157	0.123	0.112	0.159	0.122	0.134	0.126	0.157	0.162	0.1	0.247	0.111	0.266	0.152
NASP	0.471	0.581	0.445	0.452	0.43	0.437	0.407	0.453	0.517	0.905	0.324	0.339	0.369	0.368	0.32	0.294	0.364	0.334	0.346	0.396	0.385	0.407	0.359	0.363	0.364	0.277	0.238	0.551	0.424	0.39
CCDC17	0.013	0.014	0.008	0.018	0.015	0.013	0.003	0.011	0	0	0.015	0.011	0.016	0.018	0.012	0.01	0.019	0.019	0.017	0.009	0.014	0.015	0.012	0.01	0.011	0.023	0.117	0.006	0.024	0.021
GPBP1L1	1.058	1.077	1.078	0.999	1.118	0.849	0.962	0.776	1.173	1.376	1.097	1.138	1.228	1.193	1.228	1.141	1.179	1.238	1.064	1.117	1.186	1.117	1.023	0.98	1.125	1.024	0.92	1.321	1.148	0.898
TMEM69	0.127	0.134	0.127	0.153	0.102	0.072	0.151	0.132	0.084	0.318	0.125	0.114	0.111	0.113	0.098	0.112	0.113	0.109	0.108	0.101	0.094	0.101	0.156	0.131	0.141	0.157	0.053	0.153	0.12	0.067
IPP	0.236	0.212	0.283	0.284	0.222	0.206	0.212	0.141	0.188	0.233	0.213	0.216	0.232	0.229	0.187	0.196	0.235	0.201	0.159	0.181	0.2	0.193	0.189	0.212	0.188	0.153	0.224	0.198	0.241	0.208
MAST2	2.286	2.072	2.328	1.97	2.35	2.163	2.064	1.664	1.781	2.056	2.325	2.382	2.471	2.542	2.729	2.575	2.384	2.801	2.622	2.737	2.536	3.087	2.071	1.97	2.274	2.249	1.641	2.366	1.777	2.601
POMGNT1	0.308	0.288	0.325	0.34	0.322	0.308	0.234	0.466	0.469	0.171	0.349	0.361	0.354	0.364	0.336	0.322	0.333	0.284	0.394	0.363	0.349	0.414	0.34	0.409	0.35	0.378	0.228	0.39	0.385	0.603
LURAP1	0.114	0.171	0.112	0.116	0.09	0.096	0.093	0.084	0.096	0.097	0.167	0.235	0.166	0.183	0.124	0.158	0.135	0.13	0.15	0.227	0.151	0.249	0.19	0.231	0.133	0.145	0.208	0.188	0.103	0.194
LRRC41	0.348	0.414	0.372	0.418	0.372	0.46	0.312	0.367	0.315	0.733	0.339	0.36	0.356	0.376	0.335	0.354	0.322	0.359	0.363	0.444	0.409	0.457	0.342	0.37	0.352	0.378	0.548	0.241	0.34	0.41
UQCRH	1.235	1.186	1.27	1.181	1.368	1.159	2.164	2.304	1.053	0.952	1.481	1.596	1.404	1.361	1.597	1.744	1.444	1.303	1.498	1.315	1.37	1.362	1.973	2.224	1.666	2.073	1.505	1.625	1.416	1.23
NSUN4	0.199	0.231	0.222	0.234	0.234	0.215	0.139	0.225	0.227	0.142	0.201	0.208	0.177	0.183	0.178	0.207	0.195	0.157	0.19	0.23	0.207	0.213	0.188	0.239	0.222	0.155	0.284	0.236	0.414	0.218
FAAH	0.108	0.137	0.099	0.133	0.045	0.081	0.106	0.121	0.097	0.158	0.041	0.037	0.04	0.035	0.049	0.063	0.061	0.031	0.033	0.026	0.04	0.038	0.042	0.049	0.039	0.051	0.076	0.036	0.013	0.038
MKNK1-AS1	0.076	0.089	0.058	0.126	0.053	0.077	0.123	0.038	0.08	0.045	0.058	0.064	0.069	0.051	0.056	0.055	0.063	0.046	0.062	0.071	0.066	0.069	0.069	0.067	0.066	0.062	0.093	0.069	0.027	0.062
MKNK1	0.562	0.645	0.453	0.666	0.455	0.517	0.527	0.514	0.545	0.896	0.376	0.387	0.446	0.415	0.342	0.364	0.423	0.385	0.405	0.414	0.395	0.465	0.382	0.388	0.401	0.423	0.505	0.383	0.543	0.423
ATPAF1	0.524	0.483	0.643	0.551	0.429	0.344	0.527	0.589	0.628	0.635	0.423	0.488	0.457	0.487	0.384	0.481	0.435	0.514	0.372	0.402	0.382	0.415	0.41	0.469	0.424	0.487	0.304	0.467	0.388	0.73
EFCAB14	0.158	0.178	0.189	0.204	0.172	0.099	0.178	0.195	0.193	0.093	0.117	0.122	0.123	0.141	0.112	0.112	0.128	0.12	0.104	0.151	0.11	0.138	0.123	0.156	0.114	0.125	0.172	0.229	0.128	0.114
CYP4B1	0.056	0.066	0.055	0.081	0.045	0.059	0.042	0.087	0.053	0.265	0.061	0.042	0.058	0.037	0.069	0.032	0.047	0.046	0.049	0.044	0.047	0.029	0.053	0.045	0.051	0.063	0.077	0.057	0	0.102
CYP4X1	0.006	0.002	0.009	0.004	0.005	0.006	0.005	0	0.075	0	0.003	0.004	0.006	0.005	0.003	0.001	0.005	0.005	0.001	0.006	0.007	0.002	0.011	0.003	0.005	0.016	0	0.057	0.03	0.13
CYP4Z1	0.018	0.027	0.005	0.018	0.021	0.012	0.021	0.004	0.081	0	0.009	0.011	0.012	0.014	0.011	0.007	0.014	0.011	0.005	0.011	0.007	0.011	0.016	0.011	0.004	0.01	0.056	0.023	0.016	0.149
CYP4A22-AS1	0.014	0.007	0.019	0.014	0.01	0.013	0.001	0.021	0.014	0.04	0.012	0.009	0.008	0.01	0.006	0.005	0.01	0.02	0.005	0.006	0.008	0.008	0.006	0.021	0.015	0.012	0.109	0.047	0.05	0
CMPK1	0.297	0.249	0.392	0.237	0.313	0.197	0.297	0.268	0.315	0.151	0.317	0.334	0.326	0.327	0.395	0.352	0.315	0.365	0.258	0.317	0.34	0.363	0.247	0.29	0.282	0.298	0.319	0.316	0.33	0.232
LINC01389	0.076	0.095	0.081	0.114	0.074	0.081	0.048	0.04	0.102	0.108	0.066	0.069	0.058	0.062	0.063	0.067	0.057	0.051	0.048	0.071	0.067	0.062	0.056	0.06	0.048	0.05	0.128	0.055	0.044	0.119
TRABD2B	0.635	1.241	0.776	1.243	0.514	0.992	0.557	1.157	0.584	0.969	0.032	0.032	0.028	0.034	0.027	0.026	0.028	0.035	0.043	0.03	0.024	0.041	0.052	0.033	0.038	0.043	0.115	0.073	0.044	0.041
AL109659.1	0.033	0.07	0.028	0.077	0.031	0.049	0.053	0.04	0.008	0.116	0.006	0.003	0.004	0.008	0.007	0.006	0.004	0.003	0.001	0.002	0.004	0.003	0.006	0.006	0.007	0.004	0.02	0	0.023	0
SLC5A9	0.014	0.017	0.011	0.02	0.011	0.008	0.022	0.037	0.16	0.145	0.008	0.003	0.007	0.005	0.002	0.005	0.008	0.005	0.007	0.003	0.008	0.008	0.01	0.002	0.013	0.005	0.029	0.007	0.021	0
SPATA6	0.662	0.828	0.591	0.869	0.538	0.669	0.57	0.646	1.143	1.39	0.53	0.476	0.516	0.521	0.464	0.516	0.533	0.474	0.46	0.375	0.45	0.436	0.504	0.422	0.453	0.541	0.618	0.661	0.626	0.713
AGBL4	6.624	7.744	8.354	6.643	6.618	7.46	5.68	5.68	6.201	6.857	0.807	0.923	0.756	0.934	0.973	1.258	1.241	1.153	0.469	0.499	0.5	0.426	0.75	0.748	0.773	0.747	0.632	1.081	1.454	0.94
AC099788.1	0.218	0.167	0.453	0.116	0.33	0.183	0.135	0.059	0.193	0.12	0.024	0.027	0.019	0.045	0.04	0.028	0.033	0.048	0.014	0.013	0.012	0.011	0.011	0.02	0.022	0.022	0.035	0.042	0.023	0.045
FAF1	3.567	3.512	4.049	3.455	3.279	3.135	3.151	2.585	3.76	3.575	3.408	3.713	3.743	3.877	3.932	4.037	3.794	4.269	3.066	3.305	3.541	3.54	2.789	2.888	3.15	2.956	3.482	3.87	3.839	4.689
AL049637.1	0.038	0.037	0.068	0.013	0.039	0.025	0.016	0.01	0.037	0.045	0.046	0.043	0.051	0.064	0.062	0.037	0.043	0.069	0.032	0.049	0.048	0.045	0.011	0.028	0.028	0.018	0.018	0.036	0.011	0.133
CDKN2C	0.026	0.043	0.03	0.045	0.041	0.021	0.049	0.088	0.048	0	0.024	0.023	0.027	0.018	0.028	0.028	0.02	0.026	0.028	0.017	0.022	0.014	0.061	0.07	0.044	0.102	0	0.027	0.015	0.069
RNF11	0.284	0.346	0.255	0.273	0.286	0.285	0.276	0.363	0.308	0.139	0.246	0.253	0.21	0.232	0.218	0.252	0.227	0.236	0.227	0.261	0.247	0.273	0.262	0.253	0.282	0.239	0.111	0.225	0.317	0.214
TTC39A	0.194	0.199	0.247	0.199	0.21	0.161	0.254	0.178	0.16	0	0.145	0.192	0.15	0.178	0.143	0.149	0.151	0.117	0.185	0.215	0.179	0.203	0.154	0.209	0.158	0.139	0.112	0.174	0.124	0.138
EPS15	2.068	2.223	2.461	1.992	1.83	1.506	1.861	1.634	1.891	1.658	1.864	1.929	1.967	2.137	2.162	1.866	1.892	2.443	1.73	1.962	1.712	2.003	1.52	1.567	1.652	1.734	1.555	2.22	1.742	2.185
OSBPL9	2.191	2.179	2.592	1.981	2.759	2.068	1.941	2.083	2.387	1.925	1.774	1.917	1.958	1.903	2.171	1.864	1.845	2.496	1.773	2.496	1.959	2.723	1.465	1.623	1.617	1.563	1.345	1.953	1.567	1.92
NRDC	1.561	1.66	1.883	1.718	1.597	1.36	1.616	1.522	2.033	2.501	1.431	1.355	1.546	1.302	1.614	1.406	1.496	1.23	1.297	1.385	1.544	1.304	1.317	1.247	1.423	1.332	1.671	1.329	1.353	0.957
RAB3B	0.03	0.053	0.029	0.039	0.021	0.025	0.03	0.06	0.048	0.166	0.021	0.013	0.013	0.017	0.006	0.016	0.016	0.014	0.02	0.016	0.01	0.02	0.021	0.025	0.016	0.012	0.026	0	0.011	0.006
TXNDC12	0.135	0.171	0.174	0.184	0.149	0.12	0.177	0.208	0.158	0.339	0.14	0.14	0.152	0.142	0.114	0.134	0.125	0.12	0.139	0.139	0.133	0.117	0.153	0.142	0.116	0.146	0.088	0.16	0.175	0.108
AL445685.1	0.053	0.059	0.044	0.075	0.04	0.056	0.078	0.027	0	0.042	0.041	0.039	0.032	0.043	0.028	0.042	0.041	0.037	0.033	0.035	0.034	0.031	0.032	0.022	0.036	0.018	0.106	0.013	0.028	0.029
BTF3L4	0.271	0.277	0.245	0.264	0.253	0.203	0.335	0.376	0.512	0.382	0.235	0.239	0.248	0.267	0.251	0.224	0.254	0.277	0.243	0.254	0.248	0.247	0.241	0.281	0.243	0.238	0.084	0.259	0.335	0.357
ZFYVE9	0.7	0.775	0.792	0.769	0.539	0.589	0.543	0.843	1.071	1.214	0.681	0.758	0.743	0.762	0.758	0.772	0.739	0.723	0.585	0.693	0.71	0.64	0.636	0.617	0.606	0.581	0.902	1.102	0.717	0.932
CC2D1B	0.091	0.1	0.12	0.086	0.097	0.063	0.068	0.066	0.034	0.103	0.097	0.09	0.099	0.101	0.101	0.083	0.088	0.105	0.09	0.093	0.098	0.105	0.07	0.068	0.078	0.087	0.104	0.11	0.08	0.145
PRPF38A	0.112	0.093	0.134	0.086	0.122	0.097	0.17	0.141	0.08	0.557	0.117	0.116	0.12	0.121	0.131	0.12	0.117	0.116	0.104	0.102	0.124	0.113	0.111	0.149	0.143	0.133	0.246	0.102	0.169	0.144
TUT4	1.831	1.761	2.125	1.724	1.726	1.479	1.507	1.567	1.75	1.894	1.863	1.746	1.957	1.756	2.216	1.835	1.859	1.897	1.638	1.646	1.9	1.731	1.536	1.473	1.619	1.407	1.788	1.643	1.965	1.988
COA7	0.058	0.071	0.061	0.048	0.055	0.042	0.128	0.076	0.065	0.226	0.068	0.064	0.081	0.061	0.075	0.065	0.068	0.055	0.065	0.062	0.06	0.061	0.07	0.077	0.063	0.092	0.062	0.047	0.033	0.047
ZYG11B	0.583	0.59	0.628	0.577	0.651	0.554	0.431	0.557	0.517	0.222	0.588	0.666	0.592	0.697	0.603	0.645	0.579	0.742	0.542	0.657	0.569	0.592	0.486	0.539	0.515	0.538	0.735	0.682	0.692	0.936
ZYG11A	0.021	0.045	0.016	0.043	0.017	0.043	0.024	0.02	0.039	0.068	0.016	0.014	0.014	0.016	0.009	0.017	0.015	0.013	0.01	0.013	0.01	0.015	0.024	0.004	0.019	0.007	0.124	0	0.028	0
ECHDC2	2.328	2.768	2.175	2.854	2.029	2.341	2.179	2.361	1.986	2.15	2.483	2.515	2.705	2.467	2.805	3.074	2.908	2.572	1.98	1.855	2.252	2.106	2.234	2.301	2.563	2.306	2.505	2.275	2.429	2.025
SCP2	0.815	0.835	0.818	0.823	0.596	0.495	0.989	0.917	1.033	0.606	0.732	0.742	0.707	0.796	0.825	0.781	0.804	0.865	0.578	0.587	0.559	0.553	0.598	0.658	0.736	0.718	0.583	0.663	0.706	0.853
PODN	0.053	0.055	0.035	0.049	0.035	0.05	0.035	0.045	0.188	0.067	0.017	0.014	0.018	0.017	0.029	0.025	0.024	0.013	0.016	0.012	0.013	0.014	0.024	0.009	0.006	0.011	0.016	0.008	0.061	0.008
CPT2	0.065	0.088	0.085	0.058	0.053	0.026	0.081	0.084	0.05	0.095	0.072	0.072	0.07	0.07	0.065	0.063	0.082	0.06	0.07	0.061	0.075	0.073	0.081	0.112	0.076	0.097	0.042	0.052	0.064	0.007
C1orf123	0.131	0.139	0.12	0.153	0.1	0.118	0.211	0.291	0.052	0.218	0.137	0.109	0.131	0.114	0.121	0.107	0.121	0.096	0.116	0.095	0.107	0.112	0.183	0.155	0.169	0.188	0.073	0.154	0.224	0.104
AL606760.3	0.002	0.002	0	0	0.003	0.002	0	0.015	0.014	0.108	0.002	0.003	0.002	0.003	0.004	0.002	0.003	0	0	0.007	0.004	0.003	0.005	0.006	0.002	0	0	0.018	0	0
MAGOH	0.132	0.106	0.104	0.114	0.097	0.095	0.203	0.189	0.359	0.069	0.117	0.117	0.116	0.113	0.128	0.113	0.106	0.105	0.107	0.127	0.12	0.113	0.153	0.165	0.134	0.179	0.042	0.106	0.14	0.112
NDC1	0.1	0.083	0.072	0.105	0.068	0.064	0.075	0.121	0.167	0.079	0.097	0.102	0.097	0.105	0.087	0.102	0.085	0.08	0.094	0.088	0.075	0.11	0.086	0.085	0.096	0.062	0.053	0.098	0.234	0.024
YIPF1	0.069	0.101	0.052	0.081	0.071	0.058	0.133	0.077	0.225	0	0.049	0.059	0.054	0.056	0.044	0.042	0.059	0.049	0.045	0.057	0.062	0.061	0.046	0.05	0.081	0.088	0.04	0.036	0.057	0.041
HSPB11	0.44	0.454	0.361	0.521	0.332	0.404	0.48	0.467	0.72	0.613	0.278	0.209	0.228	0.222	0.173	0.237	0.244	0.201	0.299	0.193	0.205	0.225	0.334	0.271	0.309	0.276	0.317	0.25	0.215	0.258
LRRC42	0.066	0.07	0.074	0.079	0.073	0.068	0.077	0.092	0.075	0.348	0.051	0.058	0.057	0.044	0.061	0.062	0.046	0.039	0.05	0.048	0.051	0.04	0.042	0.062	0.059	0.061	0.063	0.048	0.03	0.06
TMEM59	0.41	0.423	0.432	0.486	0.384	0.324	0.816	0.636	0.471	0.781	0.457	0.439	0.431	0.403	0.358	0.406	0.414	0.373	0.492	0.357	0.371	0.378	0.782	0.709	0.677	0.763	0.523	0.432	0.473	0.266
TCEANC2	0.083	0.091	0.05	0.108	0.075	0.049	0.126	0.134	0.029	0.025	0.07	0.076	0.071	0.071	0.062	0.077	0.068	0.066	0.066	0.057	0.066	0.056	0.061	0.081	0.091	0.123	0.044	0.041	0.023	0.222
MRPL37	0.077	0.082	0.071	0.085	0.089	0.068	0.149	0.101	0.049	0.026	0.071	0.075	0.084	0.078	0.064	0.074	0.076	0.063	0.062	0.073	0.065	0.076	0.111	0.08	0.092	0.116	0.184	0.036	0.101	0
SSBP3	0.553	0.59	0.597	0.586	0.341	0.43	0.526	0.66	0.635	0.801	1.004	1.068	1.199	1.213	1	1.014	1.075	1.105	1.021	1.093	0.968	1.242	0.881	0.846	0.97	1.096	0.835	1.084	1.004	0.858
ACOT11	2.232	2.093	1.771	1.947	1.586	1.846	1.778	1.58	1.934	2.243	2.731	3.331	2.902	3.935	2.368	3.055	3.059	3.523	2.429	2.505	2.184	2.978	2.742	2.778	3.177	2.793	2.325	3.198	3.303	3.66
FAM151A	0.265	0.238	0.141	0.223	0.124	0.212	0.237	0.177	0.161	0.092	0.381	0.449	0.324	0.487	0.321	0.335	0.312	0.427	0.301	0.354	0.255	0.394	0.249	0.314	0.337	0.324	0.298	0.493	0.429	0.587
MROH7-TTC4	0.132	0.139	0.101	0.118	0.064	0.099	0.077	0.079	0.192	0.23	0.13	0.134	0.127	0.188	0.112	0.141	0.131	0.158	0.111	0.087	0.095	0.146	0.133	0.127	0.144	0.102	0.1	0.094	0.111	0.076
USP24	0.802	0.88	1.038	0.725	0.735	0.511	0.744	0.744	0.56	0.666	0.746	0.785	0.848	0.88	0.863	0.736	0.758	0.951	0.759	0.85	0.841	0.91	0.637	0.648	0.778	0.736	0.676	0.923	0.869	0.988
AL603840.1	0.083	0.073	0.093	0.104	0.086	0.074	0.074	0.084	0.097	0.196	0.062	0.043	0.039	0.053	0.035	0.042	0.044	0.046	0.049	0.045	0.036	0.036	0.07	0.059	0.038	0.033	0.013	0.021	0.025	0.104
AC119674.1	0.01	0.015	0.005	0.026	0.015	0.001	0.009	0.003	0.006	0.192	0.03	0.017	0.023	0.03	0.012	0.02	0.032	0.025	0.023	0.02	0.013	0.019	0.022	0.016	0.026	0.036	0	0.038	0.075	0.01
AC119674.2	0.035	0.038	0.052	0.039	0.031	0.033	0.052	0.038	0.097	0.075	0.045	0.062	0.053	0.063	0.048	0.056	0.045	0.054	0.053	0.055	0.057	0.068	0.05	0.028	0.066	0.026	0.117	0.041	0.067	0.006
PLPP3	0.77	0.764	0.782	0.736	0.614	0.45	0.573	0.678	0.911	0.84	1.295	1.462	1.695	1.553	1.414	1.172	1.323	1.942	1.116	1.199	1.384	1.408	1.029	0.961	1.327	1.177	1.143	1.285	1.053	1.675
PRKAA2	3.621	3.664	3.969	3.308	3.782	3.232	3.478	3.272	2.544	2.667	3.357	3.66	3.69	3.599	3.453	3.251	3.026	3.749	3.672	3.886	4.728	4.272	3.319	3.27	3.558	3.147	3.406	2.721	2.874	2.923
FYB2	0.533	0.327	0.425	0.24	0.415	0.309	0.681	0.305	0.219	0.313	2.466	2.498	3.123	2.731	3.636	3.339	3.969	3.602	2.67	2.006	2.976	3.266	2.728	2.397	3.398	3.553	2.072	2.317	3.134	2.357
DAB1	1.105	2.36	1.9	2.676	1.693	2.069	1.08	1.807	1.162	1.489	1.613	1.264	1.839	1.575	1.723	1.282	1.957	1.756	1.758	1.196	1.742	1.33	1.407	1.092	1.724	1.767	1.925	1.413	2.185	2.002
MYSM1	0.759	0.814	1.002	0.705	0.906	0.842	0.811	0.69	0.751	1.234	0.714	0.755	0.806	0.761	0.846	0.803	0.819	0.79	0.646	0.679	0.765	0.768	0.685	0.68	0.765	0.715	0.857	0.74	0.756	0.862
JUN	0.442	0.543	0.588	0.54	0.664	1.191	1.179	1.505	0.592	1.176	0.651	0.584	0.904	0.608	0.62	0.581	1.058	0.622	0.999	0.687	1.521	0.886	2.436	1.547	2.343	1.887	0.658	0.419	0.846	0.509
LINC01135	0.061	0.028	0.106	0.07	0.024	0.069	0.033	0.09	0.062	0.276	0.096	0.075	0.1	0.099	0.111	0.127	0.102	0.119	0.061	0.051	0.088	0.08	0.067	0.065	0.095	0.095	0.093	0.098	0.089	0.081
LINC01358	0.116	0.174	0.129	0.138	0.078	0.093	0.089	0.074	0.22	0.047	0.13	0.116	0.132	0.127	0.13	0.083	0.144	0.142	0.107	0.093	0.148	0.088	0.096	0.08	0.107	0.129	0.162	0.128	0.052	0.157
FGGY	0.572	0.564	0.696	0.573	0.487	0.524	0.455	0.473	1.027	0.315	0.771	0.802	0.878	0.862	0.797	0.767	0.825	0.855	0.707	0.655	0.909	0.751	0.672	0.694	0.806	0.7	0.89	0.855	0.965	1.005
HOOK1	0.154	0.141	0.101	0.153	0.137	0.132	0.153	0.168	0.203	0.111	0.081	0.088	0.091	0.1	0.092	0.109	0.099	0.107	0.053	0.075	0.093	0.086	0.059	0.091	0.096	0.082	0.095	0.052	0.01	0.109
CYP2J2	0.894	0.874	0.989	0.627	1.635	1.934	0.983	0.65	0.866	1.02	0.822	0.82	0.804	0.802	0.787	0.797	0.501	0.599	1.281	1.108	1.592	1.338	1.258	0.968	1.008	0.957	0.783	0.764	0.601	0.581
LINC01748	0.087	0.038	0.031	0.042	0.074	0.032	0.036	0.028	0.161	0.051	0.004	0.003	0.004	0.005	0.003	0.004	0.001	0.003	0.006	0.003	0.008	0.004	0.006	0.003	0.003	0.001	0	0	0.023	0.005
AC099792.1	0.215	0.159	0.145	0.137	0.125	0.123	0.165	0.135	0.11	0.068	0.021	0.013	0.018	0.018	0.016	0.012	0.023	0.017	0.013	0.01	0.012	0.012	0.012	0.009	0.014	0.012	0	0.005	0.008	0
NFIA	6.025	5.864	5.577	5.439	4.438	4.01	5.858	4.988	6.438	7.555	5.735	5.509	5.78	6.271	6.261	5.617	5.96	7.075	5.417	5.714	5.1	5.501	5.249	4.558	5.251	5.559	5.873	6.41	5.832	7.422
TM2D1	0.66	0.602	0.674	0.665	0.569	0.58	0.702	0.58	0.814	1.09	0.582	0.605	0.587	0.605	0.624	0.572	0.6	0.65	0.541	0.626	0.593	0.579	0.525	0.608	0.598	0.566	0.785	0.497	0.664	0.597
AC099791.2	0.102	0.099	0.167	0.055	0.128	0.033	0.085	0.048	0.056	0.024	0.072	0.089	0.095	0.077	0.12	0.092	0.088	0.1	0.051	0.079	0.084	0.076	0.019	0.06	0.048	0.047	0.014	0.131	0.065	0.063
PATJ	4.454	5.43	4.35	5.648	3.474	4.05	4.083	4.503	3.345	4.114	5.95	5.723	5.767	6.253	5.44	5.641	5.966	6.044	5.684	4.801	5.127	4.887	5.353	5.129	5.219	5.767	5.273	5.348	5.059	5.091
L1TD1	0.007	0.025	0.01	0.023	0.014	0.02	0.018	0.024	0.075	0.146	0.011	0.008	0.007	0.01	0.006	0.007	0.009	0.006	0.006	0.005	0.006	0.006	0.015	0.007	0.014	0.015	0.014	0	0	0.011
KANK4	0.043	0.037	0.025	0.054	0.023	0.047	0.032	0.038	0.025	0.514	0.025	0.018	0.021	0.022	0.016	0.02	0.026	0.016	0.026	0.018	0.015	0.02	0.023	0.021	0.042	0.027	0	0.005	0	0
USP1	0.077	0.082	0.093	0.07	0.096	0.052	0.073	0.134	0.099	0.046	0.07	0.065	0.073	0.073	0.088	0.064	0.056	0.06	0.065	0.076	0.096	0.064	0.065	0.101	0.074	0.078	0.235	0.094	0.118	0.082
DOCK7	0.421	0.509	0.421	0.465	0.348	0.377	0.4	0.436	0.301	1.038	0.382	0.364	0.375	0.385	0.39	0.381	0.362	0.402	0.364	0.428	0.327	0.429	0.273	0.316	0.341	0.308	0.351	0.518	0.458	0.768
ATG4C	0.201	0.167	0.173	0.195	0.133	0.138	0.216	0.382	0.146	0.649	0.19	0.212	0.214	0.197	0.196	0.198	0.191	0.213	0.137	0.16	0.202	0.136	0.156	0.172	0.203	0.161	0.13	0.153	0.149	0.226
ALG6	0.154	0.12	0.073	0.131	0.081	0.086	0.132	0.106	0.119	0.069	0.11	0.124	0.129	0.12	0.119	0.143	0.112	0.124	0.081	0.11	0.11	0.096	0.094	0.113	0.105	0.081	0.206	0.079	0.194	0.066
ITGB3BP	0.609	0.684	0.721	0.717	0.639	0.539	0.597	0.608	0.63	0.477	0.584	0.553	0.511	0.623	0.744	0.536	0.582	0.685	0.473	0.452	0.509	0.395	0.432	0.461	0.423	0.473	0.409	0.494	0.534	0.493
EFCAB7	0.432	0.567	0.453	0.459	0.338	0.292	0.393	0.575	0.376	0.367	0.317	0.334	0.332	0.37	0.35	0.342	0.362	0.383	0.275	0.282	0.306	0.247	0.266	0.26	0.303	0.324	0.247	0.367	0.264	0.543
PGM1	1.037	1.533	1.262	1.698	1.14	1.128	1.116	1.924	0.893	0.998	1.469	1.475	1.516	1.376	1.651	1.532	1.399	1.465	1.388	1.37	1.366	1.434	1.431	1.468	1.336	1.357	1.392	1.334	0.987	1.102
ROR1	2.982	4.977	4.176	3.744	7.694	10.239	2.256	3.06	3.274	5.083	5.371	4.775	5.285	5.513	4.893	4.193	3.724	6.545	10.224	8.086	7.074	10.68	5.32	3.923	4.403	4.93	5.129	4.861	4.1	4.046
ROR1-AS1	0.269	0.336	0.33	0.294	0.467	0.502	0.195	0.205	0.205	0.403	0.528	0.553	0.439	0.561	0.447	0.318	0.354	0.454	0.726	0.952	0.569	0.676	0.308	0.425	0.274	0.357	0.304	0.495	0.502	0.659
CACHD1	0.059	0.069	0.056	0.093	0.06	0.064	0.063	0.029	0.162	0.086	0.047	0.04	0.045	0.045	0.042	0.046	0.066	0.052	0.048	0.053	0.031	0.041	0.029	0.036	0.053	0.068	0.018	0.027	0.103	0.064
RAVER2	0.332	0.385	0.435	0.321	0.29	0.198	0.317	0.268	0.187	0.175	0.407	0.427	0.385	0.443	0.427	0.438	0.441	0.487	0.303	0.36	0.288	0.298	0.354	0.377	0.305	0.352	0.404	0.396	0.363	0.662
JAK1	0.733	0.509	0.815	0.546	0.761	0.467	0.676	0.611	1.016	1.149	0.681	0.803	0.855	0.759	0.706	0.618	0.77	0.866	0.609	0.849	0.754	0.75	0.559	0.698	0.709	0.728	0.694	0.973	1.001	0.875
AK4	0.287	0.378	0.35	0.37	0.334	0.348	0.293	0.328	0.252	0.285	0.534	0.562	0.562	0.601	0.728	0.631	0.539	0.728	0.486	0.495	0.464	0.532	0.485	0.509	0.503	0.494	0.343	0.448	0.555	0.494
DNAJC6	0.644	0.632	0.846	0.702	0.548	0.513	0.591	0.553	0.596	0.968	0.193	0.245	0.149	0.201	0.148	0.186	0.142	0.149	0.191	0.284	0.18	0.164	0.144	0.166	0.127	0.132	0.151	0.326	0.191	0.169
AL139294.1	0.282	0.427	0.416	0.334	0.243	0.22	0.208	0.275	0.251	0.345	0.109	0.142	0.081	0.093	0.083	0.123	0.077	0.056	0.107	0.156	0.104	0.105	0.056	0.118	0.05	0.053	0.026	0.145	0.052	0.101
LEPR	0.085	0.112	0.133	0.098	0.044	0.083	0.086	0.1	0.163	0.127	0.056	0.056	0.056	0.056	0.046	0.046	0.048	0.05	0.061	0.047	0.043	0.049	0.059	0.046	0.054	0.063	0.059	0.126	0.066	0.113
PDE4B	0.961	1.891	1.432	2.324	0.752	0.89	1.088	1.821	0.634	1.042	0.576	0.606	0.436	0.395	0.838	1.211	0.751	0.591	0.384	0.269	0.313	0.244	0.511	0.637	0.369	0.422	0.574	0.447	0.538	0.36
SGIP1	0.086	0.13	0.113	0.097	0.033	0.114	0.105	0.073	0.802	0.624	0.463	0.405	0.73	0.695	0.263	0.631	0.337	0.428	0.827	0.688	1.373	1.229	0.459	0.287	0.361	0.55	0.635	0.722	0.88	0.88
WDR78	0.173	0.121	0.168	0.206	0.096	0.114	0.178	0.153	0.236	0.798	0.206	0.164	0.167	0.205	0.226	0.205	0.186	0.207	0.174	0.116	0.11	0.126	0.178	0.149	0.116	0.185	0.314	0.145	0.132	0.236
MIER1	0.592	0.56	0.814	0.521	0.638	0.435	0.482	0.494	0.849	0.241	0.581	0.567	0.607	0.57	0.704	0.544	0.595	0.62	0.525	0.565	0.604	0.541	0.495	0.478	0.514	0.47	0.634	0.544	0.488	0.873
SLC35D1	0.185	0.247	0.219	0.212	0.227	0.12	0.11	0.137	0.271	0.386	0.358	0.39	0.448	0.453	0.532	0.416	0.447	0.513	0.319	0.308	0.377	0.336	0.311	0.301	0.296	0.306	0.35	0.328	0.428	0.424
IL23R	0.015	0.013	0.025	0.029	0.007	0.011	0.012	0.035	0.025	0.171	0.012	0.011	0.006	0.014	0.005	0.012	0.01	0.005	0.009	0.012	0.008	0.013	0.004	0.009	0.013	0.015	0	0.009	0.053	0
IL12RB2	0.136	0.143	0.146	0.187	0.091	0.157	0.068	0.124	0.238	0.331	0.113	0.113	0.085	0.115	0.128	0.119	0.096	0.128	0.116	0.155	0.073	0.117	0.078	0.079	0.067	0.087	0.013	0.19	0.088	0.137
SERBP1	0.391	0.332	0.358	0.366	0.386	0.362	0.572	0.549	0.613	0.922	0.399	0.371	0.376	0.372	0.368	0.317	0.354	0.387	0.431	0.416	0.391	0.427	0.48	0.499	0.428	0.427	0.365	0.367	0.38	0.635
LINC01702	0.001	0	0.001	0.001	0	0	0.004	0	0.02	0.215	0.002	0.001	0.001	0.002	0.002	0.001	0.001	0.001	0.002	0.001	0	0	0.001	0.001	0.003	0	0	0	0.008	0
GADD45A	0.036	0.043	0.05	0.041	0.058	0.251	0.158	0.103	0.124	0.02	0.09	0.092	0.116	0.096	0.081	0.056	0.087	0.079	0.263	0.222	0.311	0.34	0.286	0.335	0.397	0.374	0.073	0.124	0.204	0.08
GNG12	0.174	0.192	0.22	0.23	0.248	0.237	0.139	0.183	0.259	0.491	0.349	0.384	0.428	0.422	0.45	0.406	0.412	0.478	0.396	0.52	0.472	0.637	0.277	0.32	0.36	0.399	0.51	0.417	0.383	0.59
GNG12-AS1	0.904	0.695	0.943	0.759	0.696	0.623	0.627	0.471	0.688	1.768	0.957	1.019	1.049	1.035	0.979	0.926	0.977	0.978	0.979	1.065	1.169	1.111	0.637	0.775	0.845	0.788	0.619	1.146	1.077	1.277
DIRAS3	0.084	0.055	0.029	0.078	0.055	0.055	0.051	0.097	0.041	0	0.064	0.055	0.075	0.064	0.049	0.049	0.071	0.045	0.098	0.054	0.067	0.067	0.065	0.068	0.124	0.117	0.065	0.066	0.039	0.042
WLS	0.564	0.525	0.583	0.508	0.451	0.411	0.442	0.432	0.324	0.421	0.644	0.679	0.743	0.792	0.621	0.665	0.666	0.679	0.716	0.755	0.805	0.852	0.562	0.637	0.621	0.707	0.512	0.739	0.667	0.866
AL033530.1	0.055	0.061	0.049	0.065	0.041	0.074	0.051	0.115	0.088	0.022	0.042	0.03	0.039	0.045	0.034	0.036	0.038	0.039	0.034	0.026	0.032	0.03	0.043	0.026	0.041	0.061	0.051	0	0.067	0.052
LINC01707	0.029	0.047	0.005	0.039	0.021	0.027	0.025	0.039	0	0	0.02	0.02	0.01	0.015	0.007	0.016	0.016	0.014	0.019	0.013	0.02	0.012	0.019	0.016	0.023	0.019	0.011	0.019	0.016	0.105
LRRC7	1.954	2.011	1.895	1.807	1.794	1.025	1.659	1.488	1.771	0.86	0.376	0.35	0.31	0.39	0.546	0.63	0.621	0.541	0.236	0.261	0.248	0.193	0.253	0.296	0.252	0.224	0.315	0.459	0.345	0.534
AL158840.1	0.014	0.02	0.012	0.009	0.024	0.013	0.013	0.002	0.009	0.142	0.002	0.002	0.002	0.002	0.006	0.003	0.005	0.005	0.001	0.001	0	0	0	0.002	0	0.002	0	0	0	0
LRRC40	0.251	0.158	0.278	0.231	0.224	0.188	0.242	0.239	0.354	0.438	0.221	0.23	0.244	0.242	0.254	0.204	0.24	0.25	0.191	0.219	0.247	0.218	0.193	0.215	0.235	0.204	0.027	0.161	0.328	0.341
SRSF11	1.401	1.657	1.612	1.506	1.42	1.221	1.52	1.679	2.035	2.836	1.221	1.26	1.334	1.273	1.285	1.17	1.415	1.278	1.198	1.329	1.352	1.304	1.333	1.204	1.291	1.322	1.532	1.702	1.429	1.689
ANKRD13C	0.819	0.881	0.881	0.882	0.823	0.613	0.732	0.746	0.797	0.894	0.661	0.698	0.685	0.688	0.61	0.631	0.66	0.696	0.657	0.642	0.665	0.645	0.572	0.624	0.581	0.558	0.519	0.726	0.571	1.183
CTH	0.057	0.068	0.057	0.045	0.048	0.037	0.053	0.062	0.112	0	0.063	0.085	0.083	0.065	0.052	0.053	0.078	0.073	0.075	0.071	0.135	0.064	0.055	0.09	0.094	0.054	0.198	0.063	0.129	0.04
LINC01788	0.014	0.03	0.008	0.031	0.011	0.007	0.004	0.028	0.128	0	0.014	0.008	0.008	0.01	0.006	0.013	0.009	0.013	0.009	0.008	0.007	0.01	0.01	0.017	0.008	0.018	0.016	0.016	0.025	0
PTGER3	0.013	0.025	0	0.026	0.01	0.029	0.024	0.004	0.039	0.248	0.024	0.028	0.021	0.065	0.022	0.033	0.02	0.031	0.033	0.06	0.047	0.112	0.017	0.016	0.017	0.066	0.016	0.033	0.037	0.008
ZRANB2-AS1	0.339	0.174	0.596	0.101	0.571	0.162	0.15	0.04	0.566	0.32	0.226	0.29	0.155	0.71	0.216	0.162	0.164	0.665	0.176	0.274	0.127	0.262	0.056	0.17	0.061	0.338	0.308	0.628	0.082	0.769
ZRANB2	2.11	2.375	2.491	2.211	2.157	2.211	2.183	2.269	2.512	3.302	1.921	1.63	1.938	2.053	2.01	1.341	2.22	2.069	1.756	1.591	1.933	1.663	1.932	1.68	1.692	1.792	1.82	1.923	2.199	2.541
NEGR1	0.375	0.31	0.413	0.352	0.345	0.332	0.353	0.295	1.5	1.983	0.216	0.208	0.261	0.244	0.217	0.202	0.315	0.255	0.183	0.216	0.217	0.201	0.25	0.184	0.225	0.297	0.514	0.821	0.541	1.022
FPGT-TNNI3K	0.022	0.055	0.023	0.038	0.024	0.044	0.02	0.022	0.054	0.111	0.064	0.036	0.077	0.09	0.116	0.032	0.077	0.096	0.042	0.02	0.066	0.045	0.038	0.027	0.046	0.033	0.1	0.058	0.016	0.122
TNNI3K	0.053	0.247	0.079	0.241	0.048	0.178	0.079	0.197	0.016	0.039	0.181	0.124	0.143	0.15	0.135	0.163	0.174	0.138	0.163	0.067	0.11	0.109	0.18	0.204	0.23	0.254	0.382	0.116	0.162	0.203
AC093158.1	0.335	0.371	0.613	0.269	0.313	0.315	0.169	0.108	0.289	0.269	0.874	0.84	0.888	1.242	1.524	0.935	0.778	1.354	0.525	0.685	0.899	0.727	0.287	0.47	0.438	0.576	0.762	0.8	0.95	1.281
LRRC53	0.215	0.212	0.374	0.242	0.201	0.221	0.112	0.093	0.338	0.258	0.497	0.466	0.531	0.731	0.806	0.548	0.436	0.775	0.321	0.302	0.532	0.419	0.201	0.288	0.279	0.3	0.578	0.644	0.313	0.769
CRYZ	0.203	0.256	0.202	0.289	0.219	0.18	0.245	0.236	0.25	0.184	0.137	0.153	0.132	0.151	0.149	0.157	0.135	0.153	0.118	0.15	0.136	0.137	0.106	0.153	0.132	0.162	0.104	0.199	0.107	0.037
TYW3	0.178	0.172	0.269	0.167	0.224	0.115	0.174	0.204	0.105	0.334	0.166	0.178	0.199	0.17	0.196	0.188	0.174	0.177	0.159	0.188	0.19	0.179	0.153	0.224	0.172	0.209	0.137	0.26	0.292	0.134
SLC44A5	0.283	0.106	0.433	0.219	0.212	0.21	0.246	0.22	0.196	0.395	0.201	0.225	0.155	0.223	0.107	0.128	0.178	0.179	0.323	0.338	0.118	0.175	0.156	0.183	0.14	0.189	0.153	0.144	0.145	0.158
ACADM	1.178	0.93	1.298	0.892	1.178	0.881	1.298	1.162	0.995	0.928	1.018	1.074	1.07	1.017	1.236	0.997	1.089	0.973	0.911	0.928	1.098	0.889	0.891	0.992	0.905	0.875	0.936	1.085	1.176	0.93
RABGGTB	0.268	0.361	0.229	0.272	0.259	0.232	0.487	0.391	0.224	0.356	0.238	0.222	0.243	0.226	0.206	0.21	0.22	0.243	0.237	0.278	0.246	0.274	0.399	0.487	0.403	0.498	0.197	0.247	0.201	0.216
MSH4	0.12	0.091	0.178	0.123	0.109	0.09	0.142	0.084	0.138	0.154	0.093	0.073	0.067	0.087	0.098	0.084	0.083	0.08	0.093	0.055	0.058	0.089	0.067	0.035	0.052	0.126	0.184	0.056	0.017	0.209
ST6GALNAC3	0.164	0.189	0.22	0.279	0.183	0.249	0.127	0.12	0.221	0.362	0.08	0.09	0.087	0.085	0.058	0.063	0.081	0.053	0.089	0.073	0.057	0.079	0.099	0.072	0.08	0.098	0.16	0.35	0.227	0.227
ST6GALNAC5	0.097	0.154	0.228	0.16	0.228	0.301	0.055	0.109	0.267	0.09	0.054	0.048	0.061	0.062	0.058	0.043	0.06	0.058	0.068	0.049	0.068	0.046	0.027	0.027	0.043	0.053	0.149	0.128	0.113	0.077
PIGK	0.237	0.29	0.229	0.278	0.16	0.148	0.225	0.353	0.186	0.141	0.215	0.207	0.226	0.235	0.225	0.195	0.222	0.204	0.19	0.179	0.213	0.183	0.199	0.194	0.205	0.26	0.129	0.241	0.249	0.317
AC118549.1	1.25	1.201	1.386	1.269	1.063	0.836	1.205	1.26	1.226	0.632	1.074	1.194	1.237	1.26	1.118	1.213	1.194	1.32	1.016	1.15	1.128	1.021	0.915	1.066	1.005	0.974	0.686	1.149	1.308	1.356
USP33	0.753	0.762	0.764	0.814	0.774	0.579	0.583	0.737	1.201	1.397	0.727	0.765	0.742	0.746	0.77	0.726	0.794	0.765	0.637	0.641	0.697	0.726	0.596	0.688	0.664	0.552	0.436	0.995	1.063	0.997
MIGA1	0.565	0.561	0.667	0.555	0.585	0.461	0.563	0.502	0.576	0.311	0.551	0.553	0.634	0.575	0.555	0.473	0.592	0.602	0.661	0.969	0.764	0.724	0.483	0.466	0.613	0.617	0.446	0.552	0.679	0.676
NEXN-AS1	0.379	0.442	0.402	0.45	0.528	0.681	0.343	0.393	0.52	0.301	0.407	0.334	0.414	0.381	0.419	0.318	0.42	0.454	0.529	0.662	0.834	0.644	0.427	0.261	0.5	0.404	0.311	0.363	0.35	0.594
NEXN	15.867	19.841	16.471	16.668	22.448	31.006	18.183	16.365	14.096	16.97	19.687	19.971	21.335	18.963	24.664	20.059	22.225	22.381	23.651	24.385	30.985	24.857	21.31	21.007	22.471	21.834	18.882	16.529	21.316	15.787
FUBP1	0.542	0.587	0.525	0.538	0.593	0.531	0.576	0.645	1.006	1.038	0.502	0.506	0.536	0.59	0.616	0.527	0.507	0.622	0.502	0.526	0.537	0.579	0.447	0.482	0.522	0.509	0.681	0.666	0.575	0.603
GIPC2	0.417	0.355	0.42	0.449	0.324	0.313	0.521	0.545	0.325	0.254	0.475	0.481	0.47	0.483	0.499	0.448	0.453	0.622	0.53	0.655	0.48	0.644	0.476	0.54	0.491	0.494	0.351	0.396	0.606	0.416
AC103591.3	0.025	0.08	0.038	0.061	0.044	0.113	0.032	0.098	0.007	0.215	0.08	0.039	0.078	0.082	0.056	0.049	0.112	0.094	0.09	0.041	0.111	0.077	0.651	0.049	0.246	0.188	0.057	0.031	0.072	0.061
IFI44L	0.045	0.04	0.005	0.019	0.01	0.022	0.044	0.047	0.153	0.213	0.008	0.005	0.016	0.01	0.006	0.003	0.019	0.003	0.009	0.003	0.008	0.003	0.013	0.007	0.036	0.007	0.009	0.104	0.104	0
ADGRL2	9.551	8.8	8.604	8.493	5.619	5.837	8.404	8.015	6.891	4.843	3.751	3.945	3.404	4.222	4.669	4.755	4.023	5.655	2.697	2.878	2.564	2.549	3.053	3.28	2.961	3.108	3.844	3.742	3.552	3.677
AL138799.4	0.517	0.345	0.515	0.44	0.242	0.356	0.306	0.313	0.386	0.182	0.161	0.155	0.144	0.166	0.259	0.217	0.169	0.291	0.074	0.095	0.095	0.086	0.099	0.117	0.126	0.11	0.226	0.179	0.18	0.253
AC117944.1	1.013	0.621	1.148	0.804	0.716	0.627	0.819	0.48	1.016	0.641	0.268	0.267	0.249	0.312	0.354	0.334	0.309	0.401	0.138	0.136	0.202	0.143	0.185	0.208	0.162	0.244	0.287	0.319	0.151	0.37
LINC01362	0.211	0.217	0.311	0.187	0.26	0.203	0.121	0.1	0.161	0.161	0.194	0.167	0.187	0.261	0.319	0.16	0.199	0.274	0.153	0.127	0.2	0.165	0.094	0.117	0.127	0.142	0.277	0.207	0.284	0.252
LINC01725	0.476	0.705	0.549	0.756	0.302	0.549	0.5	0.629	0.385	0.517	0.315	0.356	0.32	0.283	0.365	0.517	0.416	0.36	0.182	0.179	0.32	0.173	0.238	0.31	0.37	0.261	0.264	0.234	0.462	0.163
TTLL7	0.921	1.13	1.442	0.982	1.454	1.282	0.904	0.922	1.148	1.372	0.105	0.11	0.115	0.103	0.066	0.081	0.083	0.073	0.137	0.129	0.161	0.136	0.102	0.115	0.095	0.12	0.076	0.411	0.251	0.275
AL359504.2	0.411	0.425	0.37	0.49	0.275	0.222	0.504	0.426	0.449	0	0.187	0.201	0.184	0.152	0.185	0.206	0.218	0.16	0.15	0.158	0.163	0.144	0.198	0.24	0.164	0.152	0.1	0.155	0.129	0.183
PRKACB	1.182	1.275	1.262	1.06	1.191	0.918	1.085	0.988	0.91	0.705	0.754	0.814	0.728	0.829	0.874	0.883	0.822	0.932	0.707	0.74	0.669	0.76	0.673	0.699	0.571	0.685	0.583	0.712	0.695	0.637
RPF1	0.182	0.205	0.254	0.222	0.17	0.142	0.325	0.196	0.672	0.534	0.154	0.154	0.14	0.168	0.165	0.154	0.166	0.155	0.174	0.16	0.163	0.147	0.189	0.259	0.174	0.25	0.156	0.187	0.134	0.175
GNG5	0.333	0.344	0.281	0.348	0.303	0.335	0.785	0.753	0.338	0.169	0.283	0.26	0.274	0.271	0.283	0.272	0.287	0.279	0.284	0.265	0.239	0.317	0.627	0.662	0.547	0.778	0.458	0.278	0.379	0.227
SPATA1	0.499	0.567	0.665	0.577	0.445	0.43	0.342	0.416	0.404	0.363	0.361	0.379	0.371	0.373	0.456	0.439	0.402	0.418	0.28	0.337	0.344	0.345	0.263	0.28	0.292	0.306	0.375	0.275	0.324	0.55
CTBS	0.138	0.164	0.166	0.15	0.13	0.119	0.136	0.111	0.15	0.194	0.108	0.125	0.124	0.118	0.142	0.136	0.135	0.132	0.098	0.121	0.116	0.114	0.11	0.095	0.088	0.114	0.047	0.155	0.174	0.058
SSX2IP	0.119	0.165	0.175	0.12	0.136	0.101	0.123	0.158	0.043	0.079	0.054	0.071	0.059	0.069	0.042	0.052	0.064	0.042	0.05	0.079	0.063	0.064	0.025	0.072	0.029	0.057	0.128	0.089	0.041	0.103
LPAR3	0.318	0.377	0.349	0.383	0.348	0.363	0.242	0.356	0.349	0.321	0.158	0.183	0.164	0.177	0.193	0.236	0.152	0.198	0.116	0.184	0.135	0.164	0.125	0.164	0.138	0.113	0.258	0.291	0.09	0.271
WDR63	0.634	0.685	0.803	0.756	0.702	0.652	0.435	0.406	0.647	0.95	0.073	0.076	0.098	0.079	0.086	0.073	0.108	0.095	0.052	0.051	0.075	0.053	0.061	0.055	0.085	0.065	0	0.023	0.057	0.029
MCOLN3	0.725	1.037	0.679	1.074	0.533	0.716	0.601	0.863	0.595	1.01	0.019	0.026	0.045	0.027	0.023	0.031	0.057	0.04	0.018	0.015	0.046	0.014	0.017	0.011	0.036	0.023	0	0.005	0.065	0
SYDE2	0.868	0.456	0.647	0.435	0.833	0.483	0.731	0.44	0.754	0.742	0.525	0.466	0.571	0.507	0.687	0.535	0.55	0.645	0.514	0.488	0.527	0.402	0.486	0.468	0.776	0.662	0.374	0.445	0.535	0.401
C1orf52	0.26	0.27	0.307	0.232	0.286	0.193	0.355	0.287	0.51	0.354	0.231	0.222	0.26	0.197	0.284	0.215	0.253	0.204	0.22	0.213	0.265	0.195	0.245	0.314	0.274	0.296	0.1	0.225	0.27	0.212
BCL10	0.063	0.051	0.064	0.056	0.07	0.041	0.119	0.053	0.029	0.029	0.058	0.062	0.051	0.052	0.08	0.06	0.059	0.05	0.038	0.075	0.064	0.057	0.062	0.067	0.057	0.068	0.017	0.08	0.051	0.159
AL078459.1	0.312	0.224	0.252	0.159	0.69	0.546	0.228	0.118	0.252	0.137	0.117	0.116	0.118	0.114	0.141	0.111	0.11	0.146	0.265	0.486	0.266	0.277	0.114	0.096	0.11	0.087	0.044	0.204	0.205	0.183
DDAH1	0.344	0.289	0.352	0.217	1.268	1.167	0.312	0.131	0.383	0.449	0.161	0.168	0.185	0.171	0.207	0.176	0.13	0.228	0.539	0.883	0.407	0.611	0.16	0.133	0.137	0.145	0.196	0.284	0.175	0.221
CYR61	0.226	0.575	0.156	0.64	0.551	2.809	0.619	1.38	1.044	2.355	0.259	0.189	0.422	0.195	0.163	0.155	0.468	0.188	1.268	1.053	2.722	1.183	0.872	0.469	1.48	0.919	0.522	0.268	0.844	0.188
ZNHIT6	0.485	0.571	0.526	0.521	0.509	0.507	0.367	0.482	0.487	0.821	0.437	0.41	0.483	0.434	0.565	0.397	0.477	0.42	0.376	0.431	0.5	0.414	0.304	0.341	0.353	0.344	0.706	0.416	0.528	0.456
COL24A1	0.147	0.191	0.123	0.19	0.087	0.178	0.12	0.19	0.275	0.486	0.08	0.06	0.062	0.081	0.046	0.061	0.085	0.073	0.081	0.062	0.07	0.067	0.066	0.057	0.092	0.069	0.072	0.142	0.172	0.062
ODF2L	0.245	0.282	0.269	0.287	0.227	0.23	0.252	0.223	0.382	0.336	0.237	0.261	0.221	0.254	0.239	0.243	0.215	0.158	0.21	0.262	0.294	0.268	0.215	0.225	0.165	0.21	0.221	0.267	0.11	0.27
AL356270.1	0.166	0.206	0.139	0.355	0.172	0.191	0.166	0.341	0.118	0.173	0.141	0.086	0.082	0.101	0.078	0.076	0.1	0.087	0.112	0.073	0.085	0.096	0.113	0.089	0.11	0.115	0.138	0.08	0.084	0.152
SH3GLB1	0.733	0.802	1.099	0.671	1.185	0.843	0.804	0.688	1.016	0.558	0.79	0.761	0.825	0.745	0.888	0.714	0.779	0.809	0.786	0.908	0.899	1.02	0.739	0.829	0.642	0.719	0.683	0.795	1.078	0.787
SELENOF	0.446	0.468	0.45	0.441	0.462	0.379	0.44	0.522	0.502	0.543	0.418	0.414	0.447	0.412	0.432	0.367	0.427	0.45	0.361	0.449	0.41	0.413	0.376	0.387	0.39	0.388	0.551	0.55	0.47	0.544
HS2ST1	0.545	0.471	0.607	0.537	0.474	0.419	0.35	0.355	0.569	0.384	0.523	0.581	0.528	0.535	0.54	0.539	0.523	0.497	0.467	0.55	0.552	0.501	0.463	0.486	0.453	0.443	0.588	0.635	0.655	0.507
LMO4	0.368	0.245	0.494	0.247	0.281	0.122	0.327	0.34	0.516	0.117	0.201	0.208	0.25	0.222	0.227	0.233	0.217	0.246	0.155	0.219	0.193	0.241	0.142	0.196	0.172	0.256	0.103	0.246	0.307	0.196
PKN2-AS1	0.334	0.234	0.325	0.252	0.2	0.191	0.28	0.188	0.4	0.22	0.697	0.723	0.571	0.634	0.973	2.06	0.801	1.639	0.96	0.569	0.563	0.623	1.085	0.782	0.677	0.465	0.685	1.211	0.688	0.669
PKN2	1.446	1.26	1.81	1.299	1.353	1.179	1.278	1.138	1.734	1.317	1.328	1.384	1.523	1.404	1.586	1.409	1.46	1.378	1.169	1.272	1.521	1.299	1.038	1.182	1.197	1.032	0.88	1.669	1.878	1.241
GTF2B	0.246	0.157	0.27	0.234	0.252	0.234	0.339	0.263	0.331	0.509	0.227	0.254	0.278	0.244	0.261	0.254	0.243	0.25	0.2	0.265	0.282	0.248	0.247	0.32	0.285	0.331	0.367	0.344	0.244	0.31
KYAT3	0.134	0.118	0.196	0.171	0.118	0.155	0.124	0.198	0.151	0.065	0.089	0.114	0.099	0.127	0.068	0.087	0.115	0.12	0.091	0.124	0.097	0.097	0.085	0.117	0.088	0.106	0.156	0.063	0.132	0.189
GBP3	0.015	0.02	0.003	0.008	0.017	0.003	0.008	0.009	0.21	0.093	0.008	0.006	0.004	0.005	0.004	0.005	0.008	0.007	0.01	0.003	0.007	0.005	0.008	0.001	0.007	0.012	0.044	0.018	0.012	0.016
GBP4	0.057	0.053	0.041	0.061	0.028	0.027	0.043	0.032	0.045	0.114	0.023	0.016	0.018	0.017	0.015	0.018	0.017	0.011	0.029	0.022	0.012	0.009	0.021	0.037	0.031	0.025	0.016	0.007	0.01	0.014
LRRC8B	0.479	0.525	0.522	0.646	0.665	0.68	0.488	0.429	0.398	0.947	0.362	0.339	0.285	0.329	0.263	0.303	0.304	0.259	0.46	0.516	0.309	0.529	0.39	0.358	0.309	0.328	0.478	0.231	0.28	0.474
LRRC8C-DT	0.178	0.164	0.217	0.2	0.183	0.136	0.154	0.172	0.082	0.039	0.174	0.188	0.161	0.183	0.177	0.149	0.127	0.122	0.15	0.165	0.167	0.166	0.109	0.137	0.093	0.112	0.148	0.074	0.128	0.187
ZNF326	0.567	0.449	0.79	0.487	0.576	0.425	0.563	0.546	0.547	0.628	0.479	0.518	0.546	0.482	0.589	0.527	0.511	0.462	0.454	0.49	0.543	0.48	0.461	0.519	0.563	0.401	0.416	0.522	0.394	0.605
ZNF644	1.248	1.328	1.458	1.138	1.513	1.772	1.184	1.116	1.333	1.841	1.172	1.206	1.255	1.326	1.439	1.286	1.318	1.45	1.072	1.137	1.391	1.34	1.041	1.094	1.233	1.205	1.295	1.097	1.288	1.592
HFM1	0.444	0.531	0.52	0.448	0.419	0.376	0.31	0.411	0.344	0.138	0.46	0.506	0.504	0.477	0.49	0.509	0.501	0.461	0.414	0.455	0.585	0.351	0.413	0.448	0.46	0.35	0.486	0.341	0.569	0.581
TGFBR3	0.896	0.792	1.038	0.954	0.641	0.642	0.872	0.706	1.244	0.865	1.1	1.121	1.283	1.226	1.28	1.14	1.244	1.324	0.803	0.773	0.811	0.695	0.847	0.904	1.016	1.148	1.247	1.144	1.117	1.395
EPHX4	0.013	0.002	0.013	0.013	0.011	0.009	0.011	0.009	0.141	0	0.009	0.008	0.004	0.006	0.007	0.008	0.005	0.004	0.004	0.004	0.002	0.004	0.004	0.003	0.002	0.007	0	0	0	0
BTBD8	0.177	0.268	0.153	0.232	0.105	0.146	0.175	0.119	0.21	0.389	0.131	0.133	0.171	0.137	0.139	0.119	0.174	0.16	0.108	0.082	0.148	0.12	0.109	0.128	0.155	0.166	0.141	0.147	0.149	0.091
GLMN	0.41	0.47	0.424	0.432	0.407	0.265	0.363	0.437	0.578	0.551	0.368	0.438	0.406	0.427	0.398	0.377	0.431	0.357	0.335	0.428	0.454	0.355	0.332	0.409	0.319	0.301	0.375	0.336	0.623	0.498
RPAP2	0.909	0.86	1.027	0.867	0.816	0.687	0.72	1.047	0.955	0.399	0.877	0.986	0.943	0.943	1.005	0.955	0.957	1.013	0.781	0.948	0.823	0.815	0.734	0.836	0.77	0.713	1.192	1.056	0.882	0.959
EVI5	1.869	1.955	2.514	1.983	2.47	2.184	1.49	1.872	1.927	1.783	1.677	1.9	1.901	2.051	1.741	1.654	1.723	1.975	1.948	2.64	2.06	2.577	1.295	1.563	1.482	1.528	2.017	1.937	1.705	2.121
RPL5	0.576	0.515	0.655	0.514	0.671	0.561	0.903	0.852	0.481	0.509	0.499	0.538	0.53	0.433	0.621	0.505	0.484	0.461	0.495	0.636	0.603	0.489	0.561	0.67	0.656	0.659	0.661	0.559	0.537	0.316
FAM69A	0.404	0.434	0.492	0.489	0.369	0.394	0.274	0.286	0.434	0.22	0.504	0.542	0.498	0.557	0.542	0.534	0.55	0.528	0.427	0.526	0.466	0.546	0.445	0.448	0.452	0.465	0.495	0.593	0.719	0.576
MTF2	0.558	0.556	0.526	0.532	0.478	0.375	0.494	0.406	0.541	0.812	0.506	0.505	0.523	0.502	0.518	0.475	0.504	0.535	0.428	0.457	0.518	0.431	0.395	0.481	0.452	0.397	0.397	0.531	0.512	0.781
TMED5	0.445	0.501	0.483	0.441	0.628	0.701	0.457	0.464	0.162	0.511	0.453	0.491	0.437	0.431	0.507	0.476	0.465	0.456	0.421	0.448	0.528	0.476	0.405	0.456	0.435	0.469	0.446	0.559	0.354	0.357
CCDC18	0.523	0.59	0.708	0.529	0.509	0.619	0.362	0.32	0.77	0.245	0.386	0.399	0.381	0.387	0.51	0.409	0.478	0.447	0.291	0.302	0.387	0.309	0.316	0.32	0.355	0.309	0.7	0.495	0.483	0.242
DR1	0.102	0.109	0.114	0.112	0.111	0.084	0.132	0.152	0.212	0.107	0.085	0.101	0.099	0.095	0.099	0.089	0.109	0.099	0.089	0.087	0.09	0.096	0.097	0.099	0.104	0.102	0.06	0.162	0.173	0.093
FNBP1L	0.444	0.558	0.52	0.636	0.368	0.409	0.347	0.515	0.82	0.389	0.569	0.512	0.705	0.554	0.542	0.456	0.618	0.765	0.516	0.467	0.489	0.681	0.54	0.441	0.799	0.738	0.576	0.824	0.647	1.353
BCAR3	0.431	0.521	0.429	0.481	0.288	0.349	0.324	0.408	0.52	1.052	0.527	0.599	0.656	0.638	0.55	0.542	0.658	0.728	0.505	0.484	0.475	0.438	0.428	0.544	0.716	0.642	0.336	0.829	0.718	0.686
DNTTIP2	0.067	0.052	0.157	0.052	0.09	0.058	0.095	0.076	0.029	0.364	0.076	0.076	0.094	0.063	0.098	0.065	0.085	0.074	0.079	0.104	0.116	0.091	0.08	0.112	0.103	0.07	0.09	0.158	0.102	0.017
GCLM	0.242	0.266	0.334	0.264	0.224	0.253	0.373	0.223	0.388	0.123	0.185	0.22	0.241	0.216	0.187	0.179	0.248	0.236	0.172	0.205	0.201	0.23	0.215	0.237	0.248	0.185	0.055	0.28	0.336	0.226
ARHGAP29	0.74	0.599	0.788	0.51	0.647	0.355	0.628	0.441	1.104	0.787	0.487	0.514	0.458	0.455	0.532	0.52	0.493	0.442	0.434	0.501	0.42	0.43	0.479	0.464	0.411	0.339	1.198	0.922	0.881	0.968
ABCD3	1.023	0.948	1.216	0.845	1.007	0.684	0.993	0.774	0.916	1.441	0.813	0.884	0.841	0.91	1.038	0.839	0.841	1.049	0.68	0.796	0.654	0.79	0.683	0.707	0.78	0.749	0.588	1.247	0.558	0.832
F3	0.246	0.376	0.443	0.428	0.281	0.395	0.336	0.458	0.274	0.367	0.585	0.663	0.678	0.589	0.704	0.693	0.576	0.548	0.518	0.586	0.595	0.607	0.63	0.695	0.667	0.616	0.633	0.592	0.65	0.557
SLC44A3	0.153	0.105	0.129	0.171	0.112	0.113	0.125	0.096	0.211	0.322	0.183	0.15	0.152	0.158	0.172	0.166	0.185	0.222	0.165	0.096	0.115	0.097	0.175	0.164	0.175	0.197	0.06	0.072	0.165	0.136
CNN3	0.25	0.267	0.309	0.225	0.31	0.331	0.253	0.521	0.405	0.833	0.155	0.145	0.171	0.16	0.183	0.101	0.16	0.215	0.181	0.18	0.155	0.203	0.171	0.145	0.171	0.193	0.203	0.245	0.262	0.371
AC105942.1	0.094	0.111	0.092	0.133	0.076	0.08	0.097	0.13	0.12	0.197	0.059	0.06	0.06	0.061	0.068	0.043	0.051	0.057	0.054	0.08	0.051	0.061	0.062	0.054	0.049	0.053	0.043	0.043	0.032	0.095
ALG14	0.322	0.261	0.321	0.344	0.29	0.248	0.28	0.213	0.34	0.209	0.25	0.288	0.302	0.283	0.229	0.218	0.262	0.312	0.276	0.33	0.303	0.296	0.237	0.299	0.272	0.204	0.319	0.198	0.349	0.207
TMEM56-RWDD3	0.116	0.143	0.171	0.132	0.128	0.087	0.073	0.082	0.075	0.256	0.157	0.162	0.184	0.17	0.158	0.145	0.133	0.185	0.177	0.16	0.194	0.2	0.129	0.126	0.149	0.129	0.13	0.151	0.148	0.195
AC092802.1	0.498	0.534	0.701	0.559	0.484	0.419	0.425	0.467	0.636	0.713	0.542	0.572	0.671	0.609	0.65	0.498	0.548	0.692	0.518	0.581	0.782	0.636	0.39	0.482	0.443	0.413	0.537	0.643	0.442	0.472
AC092802.2	0.077	0.082	0.074	0.071	0.105	0.075	0.065	0.028	0.035	0	0.114	0.116	0.11	0.109	0.095	0.092	0.084	0.116	0.108	0.11	0.184	0.112	0.055	0.073	0.085	0.054	0.071	0.195	0.175	0.08
AL356479.1	0.023	0.019	0.026	0.029	0.016	0.029	0.027	0.033	0.023	0.373	0.019	0.014	0.015	0.013	0.007	0.008	0.009	0.007	0.018	0.013	0.015	0.007	0.007	0.012	0.012	0.01	0.029	0.022	0.011	0
PTBP2	1.247	1.363	1.515	1.179	1.275	1.04	1.18	0.899	1.454	1.769	1.119	1.089	1.2	1.181	1.29	1.116	1.145	1.452	1.054	1.011	1.078	1.278	1.042	0.918	1.033	1.008	1.529	1.074	1.322	1.653
DPYD	1.981	1.764	1.973	1.563	1.549	1.46	1.913	1.251	3.032	1.939	1.467	1.52	1.484	1.651	1.674	1.851	1.877	1.996	1.102	1.051	1.366	1.254	1.279	1.342	1.392	1.51	1.538	1.972	2.374	2.777
DPYD-AS1	0.435	0.334	0.501	0.326	0.349	0.271	0.377	0.153	0.924	0.403	0.305	0.301	0.302	0.337	0.408	0.373	0.374	0.448	0.223	0.192	0.296	0.227	0.209	0.243	0.286	0.254	0.335	0.417	0.405	0.543
SNX7	0.277	0.318	0.356	0.301	0.266	0.22	0.26	0.232	0.121	0.35	0.223	0.234	0.257	0.234	0.289	0.268	0.228	0.256	0.18	0.184	0.223	0.209	0.201	0.246	0.225	0.215	0.241	0.219	0.335	0.27
AL445433.2	0.12	0.121	0.062	0.133	0.165	0.13	0.093	0.16	0.11	0.079	0.081	0.047	0.05	0.062	0.039	0.059	0.068	0.048	0.105	0.061	0.048	0.067	0.098	0.065	0.08	0.09	0.049	0.053	0.15	0.041
LINC01708	0.033	0.023	0.027	0.034	0.024	0.023	0.018	0.027	0.282	0.144	0.075	0.061	0.072	0.079	0.06	0.072	0.071	0.094	0.081	0.054	0.075	0.075	0.057	0.061	0.07	0.069	0.058	0.017	0.044	0.045
PALMD	1.646	1.707	1.823	1.777	1.537	1.093	1.774	1.673	1.301	0.552	2.846	2.649	3.105	2.942	3.347	2.451	3.168	3.509	2.081	2.002	3.071	2.194	2.404	2.44	2.639	3.187	2.014	2.251	2.338	3.046
FRRS1	0.1	0.137	0.194	0.148	0.07	0.099	0.062	0.124	0.059	0.098	0.135	0.184	0.165	0.167	0.111	0.126	0.141	0.141	0.123	0.159	0.164	0.144	0.097	0.129	0.123	0.106	0.137	0.182	0.096	0.13
AGL	0.917	1.218	1.003	1.116	0.899	0.974	0.852	1.124	0.671	1.148	1.026	1.023	0.885	1.127	1.023	1.068	0.882	0.971	0.998	0.945	0.801	0.963	0.966	0.976	0.81	0.886	0.768	0.828	0.964	0.952
MFSD14A	0.015	0.036	0.022	0.028	0.011	0.029	0.051	0.01	0.115	0	0.01	0.006	0.009	0.009	0.003	0.001	0.01	0.005	0.014	0.006	0.007	0.014	0.021	0.017	0.006	0.012	0	0.024	0.009	0
AC093019.2	0.117	0.106	0.158	0.128	0.133	0.097	0.046	0.084	0.083	0.064	0.104	0.1	0.105	0.092	0.119	0.091	0.097	0.098	0.107	0.089	0.11	0.103	0.081	0.071	0.056	0.073	0.106	0.038	0.105	0.09
SASS6	0.108	0.111	0.094	0.101	0.061	0.055	0.135	0.124	0.081	0	0.078	0.09	0.097	0.093	0.093	0.097	0.085	0.088	0.084	0.083	0.089	0.073	0.085	0.089	0.077	0.085	0.126	0.082	0.083	0.062
TRMT13	0.298	0.296	0.27	0.328	0.288	0.232	0.386	0.405	0.521	0.119	0.304	0.314	0.33	0.331	0.379	0.343	0.314	0.319	0.329	0.289	0.343	0.314	0.291	0.271	0.264	0.322	0.233	0.35	0.373	0.319
LRRC39	2.768	2.876	1.883	2.787	1.361	1.739	2.803	2.958	1.951	0.826	2.873	2.657	2.929	2.808	2.886	3.009	3.163	2.904	1.861	1.696	2.205	1.65	2.591	2.806	3.788	3.061	2.256	2.826	3.096	2.297
DBT	0.269	0.27	0.224	0.262	0.234	0.154	0.213	0.193	0.24	0.272	0.255	0.323	0.282	0.323	0.233	0.283	0.328	0.289	0.248	0.294	0.284	0.228	0.256	0.278	0.274	0.239	0.224	0.314	0.181	0.259
RTCA	0.282	0.271	0.283	0.341	0.294	0.16	0.307	0.386	0.413	0.076	0.252	0.261	0.263	0.287	0.238	0.249	0.28	0.283	0.245	0.254	0.216	0.19	0.283	0.29	0.283	0.305	0.254	0.371	0.327	0.342
CDC14A	0.5	0.484	0.566	0.416	0.417	0.364	0.438	0.486	0.666	0.74	0.214	0.257	0.219	0.219	0.221	0.227	0.227	0.266	0.22	0.317	0.212	0.249	0.159	0.214	0.164	0.218	0.197	0.289	0.388	0.235
VCAM1	0.008	0.012	0.003	0.014	0.005	0.007	0.014	0.021	0.011	0.446	0.005	0.002	0.006	0.004	0.002	0	0.003	0.002	0.003	0.001	0.001	0.002	0.004	0.002	0.006	0.002	0.013	0	0	0.023
EXTL2	0.109	0.09	0.083	0.108	0.087	0.043	0.114	0.06	0.115	0.064	0.116	0.139	0.136	0.113	0.117	0.126	0.131	0.138	0.091	0.132	0.108	0.089	0.083	0.118	0.117	0.104	0.166	0.193	0.121	0.084
SLC30A7	0.362	0.395	0.274	0.354	0.306	0.305	0.329	0.267	0.511	0.201	0.305	0.318	0.324	0.317	0.288	0.275	0.311	0.326	0.313	0.356	0.297	0.304	0.249	0.291	0.241	0.24	0.248	0.35	0.396	0.207
DPH5	0.269	0.166	0.278	0.268	0.24	0.144	0.275	0.357	0.281	0.103	0.25	0.256	0.252	0.278	0.302	0.307	0.259	0.324	0.204	0.26	0.227	0.218	0.247	0.268	0.25	0.285	0.098	0.35	0.171	0.291
AC093157.1	0.298	0.312	0.293	0.274	0.216	0.177	0.253	0.256	0.26	0.29	0.209	0.212	0.205	0.217	0.245	0.263	0.196	0.248	0.197	0.171	0.192	0.165	0.162	0.199	0.163	0.161	0.103	0.197	0.282	0.226
OLFM3	0.027	0.045	0.03	0.031	0.021	0.017	0.017	0.034	0.021	0	0.06	0.075	0.06	0.09	0.068	0.062	0.053	0.062	0.046	0.074	0.06	0.051	0.025	0.048	0.033	0.04	0.014	0.055	0.018	0.159
COL11A1	0.086	0.09	0.07	0.113	0.049	0.098	0.102	0.127	0.063	0.125	0.054	0.039	0.037	0.045	0.032	0.033	0.046	0.046	0.05	0.036	0.032	0.038	0.053	0.031	0.043	0.07	0.072	0.038	0.04	0.016
RNPC3	1.719	1.893	1.961	1.776	1.691	1.705	1.491	1.425	1.292	2.181	1.466	1.515	1.618	1.531	1.875	1.615	1.602	1.46	1.252	1.181	1.553	1.265	1.146	1.373	1.234	1.242	1.404	1.633	1.61	1.749
AMY2B	0.42	0.454	0.524	0.46	0.299	0.286	0.361	0.487	0.591	0.796	0.302	0.352	0.298	0.396	0.294	0.367	0.326	0.415	0.28	0.296	0.259	0.299	0.258	0.275	0.294	0.335	0.154	0.622	0.228	0.482
VAV3	0.054	0.068	0.039	0.063	0.042	0.045	0.032	0.062	0.129	0.707	0.036	0.034	0.043	0.033	0.025	0.026	0.034	0.028	0.023	0.023	0.03	0.019	0.034	0.027	0.042	0.034	0.032	0.054	0.031	0.075
SLC25A24	0.495	0.622	0.583	0.577	0.563	0.338	0.416	0.516	0.328	0.282	0.511	0.542	0.605	0.677	0.612	0.551	0.726	0.77	0.459	0.455	0.478	0.484	0.467	0.48	0.569	0.595	0.501	0.608	0.486	0.97
FAM102B	0.083	0.08	0.049	0.06	0.045	0.049	0.059	0.074	0.186	0.075	0.071	0.091	0.095	0.097	0.079	0.081	0.134	0.079	0.056	0.101	0.069	0.076	0.055	0.075	0.093	0.065	0.129	0.128	0.207	0.007
PRPF38B	0.347	0.433	0.312	0.438	0.378	0.308	0.52	0.531	0.353	0.663	0.309	0.334	0.34	0.336	0.331	0.35	0.333	0.284	0.332	0.36	0.323	0.313	0.422	0.469	0.341	0.392	0.386	0.465	0.238	0.345
STXBP3	0.3	0.283	0.372	0.29	0.281	0.216	0.291	0.333	0.567	0.346	0.247	0.281	0.315	0.264	0.287	0.261	0.285	0.266	0.269	0.306	0.319	0.252	0.265	0.253	0.218	0.205	0.429	0.326	0.152	0.294
AL449266.1	0.252	0.197	0.275	0.234	0.376	0.286	0.196	0.179	0.195	0.606	0.113	0.104	0.116	0.121	0.115	0.096	0.12	0.109	0.1	0.114	0.097	0.112	0.104	0.068	0.082	0.088	0.063	0.073	0.142	0.102
GPSM2	0.467	0.363	0.526	0.359	0.717	0.528	0.456	0.255	0.539	0.78	0.246	0.242	0.256	0.258	0.28	0.241	0.272	0.292	0.216	0.281	0.259	0.261	0.124	0.18	0.148	0.153	0.331	0.437	0.195	0.342
WDR47	0.106	0.142	0.163	0.116	0.087	0.088	0.116	0.111	0.323	0.022	0.112	0.111	0.105	0.126	0.117	0.113	0.113	0.118	0.1	0.104	0.095	0.105	0.1	0.087	0.091	0.097	0.173	0.13	0.067	0.271
TAF13	0.1	0.126	0.141	0.088	0.132	0.094	0.088	0.076	0.205	0.04	0.098	0.111	0.091	0.099	0.119	0.105	0.089	0.09	0.09	0.111	0.106	0.106	0.083	0.084	0.064	0.087	0.141	0.137	0.092	0.206
TMEM167B	0.137	0.146	0.143	0.114	0.168	0.13	0.178	0.235	0.147	0.343	0.135	0.141	0.157	0.107	0.17	0.141	0.143	0.137	0.111	0.123	0.178	0.134	0.158	0.188	0.211	0.194	0.085	0.151	0.233	0.068
SARS	0.401	0.422	0.442	0.421	0.448	0.372	0.538	0.531	0.386	0.218	0.244	0.267	0.248	0.248	0.25	0.218	0.267	0.253	0.256	0.254	0.262	0.261	0.311	0.292	0.252	0.277	0.135	0.221	0.269	0.241
MYBPHL	0.537	0.521	0.393	0.448	0.27	0.268	0.846	0.612	0.331	0.335	0.004	0.004	0.008	0.002	0.004	0.001	0.007	0.003	0.006	0.022	0.006	0.015	0.001	0.009	0.007	0.007	0	0	0.022	0
SORT1	1.304	1.398	1.443	1.164	1.838	1.629	1.03	1.089	1.56	1.3	0.84	1.062	1.115	1.065	0.937	0.889	0.969	1.193	1.193	1.848	1.356	1.831	0.712	0.811	0.937	0.944	0.774	1.196	0.953	0.941
PSMA5	0.216	0.218	0.223	0.202	0.253	0.21	0.364	0.213	0.233	0.429	0.204	0.234	0.219	0.215	0.215	0.219	0.244	0.237	0.234	0.261	0.216	0.246	0.24	0.315	0.242	0.343	0.123	0.262	0.209	0.224
SYPL2	0.236	0.145	0.28	0.113	0.245	0.124	0.255	0.083	0.195	0.121	0.413	0.384	0.44	0.335	0.595	0.429	0.445	0.361	0.347	0.396	0.401	0.38	0.274	0.291	0.334	0.284	0.567	0.376	0.381	0.318
ATXN7L2	0.014	0.007	0.011	0.013	0.017	0.019	0.026	0.012	0	0.181	0.018	0.018	0.024	0.023	0.013	0.016	0.034	0.024	0.034	0.017	0.021	0.026	0.034	0.016	0.019	0.035	0.023	0.037	0.071	0.089
CYB561D1	0.042	0.053	0.046	0.037	0.021	0.018	0.038	0.028	0.017	0	0.042	0.039	0.055	0.038	0.04	0.036	0.041	0.026	0.05	0.038	0.047	0.041	0.033	0.042	0.044	0.02	0.141	0.013	0.118	0.067
GNAI3	0.573	0.757	0.519	0.674	0.606	0.505	0.597	0.596	0.716	0.505	0.663	0.682	0.691	0.718	0.724	0.672	0.784	0.809	0.629	0.669	0.673	0.677	0.566	0.606	0.628	0.555	0.646	0.626	0.951	0.844
GNAT2	0.051	0.034	0.046	0.034	0.062	0.03	0.031	0.027	0.015	0	0.067	0.07	0.102	0.089	0.107	0.056	0.106	0.126	0.05	0.068	0.103	0.054	0.055	0.042	0.051	0.047	0.157	0.074	0.117	0.149
GSTM4	0.146	0.167	0.103	0.188	0.082	0.101	0.261	0.173	0.068	0.089	0.116	0.096	0.092	0.095	0.077	0.087	0.101	0.078	0.089	0.073	0.072	0.08	0.16	0.164	0.156	0.173	0.054	0.13	0.099	0.073
GSTM3	0.117	0.1	0.125	0.112	0.106	0.073	0.327	0.359	0.101	0.042	0.094	0.086	0.084	0.089	0.078	0.09	0.095	0.086	0.103	0.081	0.085	0.089	0.141	0.165	0.164	0.233	0.093	0.074	0.076	0.054
AHCYL1	0.461	0.52	0.531	0.463	0.544	0.535	0.496	0.35	0.567	0.681	0.421	0.451	0.445	0.466	0.448	0.44	0.428	0.525	0.388	0.42	0.392	0.48	0.365	0.382	0.502	0.506	0.296	0.288	0.41	0.667
STRIP1	0.104	0.16	0.084	0.095	0.139	0.129	0.105	0.115	0.152	0.074	0.123	0.108	0.118	0.12	0.143	0.111	0.119	0.103	0.104	0.109	0.108	0.113	0.122	0.101	0.093	0.104	0.13	0.157	0.148	0.082
KCNC4	0.033	0.065	0.015	0.077	0.032	0.042	0.023	0.03	0.103	0	0.023	0.021	0.019	0.02	0.013	0.019	0.016	0.018	0.03	0.027	0.02	0.023	0.018	0.022	0.031	0.023	0.069	0.033	0.1	0.014
RBM15-AS1	0.078	0.057	0.044	0.079	0.065	0.064	0.101	0.075	0.21	0.152	0.07	0.062	0.054	0.054	0.063	0.065	0.065	0.067	0.054	0.05	0.056	0.042	0.051	0.074	0.063	0.067	0	0.017	0.034	0.17
RBM15	0.071	0.097	0.059	0.072	0.069	0.051	0.105	0.119	0.098	0	0.071	0.072	0.074	0.076	0.075	0.085	0.075	0.085	0.054	0.07	0.062	0.063	0.083	0.088	0.072	0.107	0.099	0.095	0.085	0.066
SLC16A4	0.477	0.357	0.701	0.365	0.56	0.268	0.315	0.172	0.457	0.553	0.432	0.526	0.478	0.499	0.546	0.435	0.497	0.532	0.321	0.497	0.489	0.345	0.207	0.359	0.272	0.252	0.431	0.698	0.593	0.822
AL355488.1	0.068	0.09	0.061	0.088	0.036	0.063	0.048	0.063	0.023	0	0.057	0.048	0.054	0.066	0.056	0.05	0.055	0.059	0.049	0.044	0.035	0.045	0.056	0.037	0.06	0.048	0.057	0.136	0.132	0.067
LAMTOR5	0.264	0.296	0.228	0.305	0.277	0.246	0.761	0.796	0.204	0.436	0.22	0.192	0.203	0.192	0.18	0.183	0.206	0.173	0.248	0.172	0.181	0.18	0.529	0.517	0.461	0.585	0.201	0.154	0.155	0.108
LRIF1	0.237	0.217	0.177	0.188	0.243	0.112	0.323	0.215	0.123	0.054	0.229	0.253	0.267	0.211	0.285	0.288	0.248	0.23	0.214	0.227	0.277	0.22	0.262	0.29	0.301	0.241	0.174	0.296	0.351	0.265
DRAM2	0.249	0.219	0.255	0.256	0.206	0.136	0.293	0.383	0.153	0.171	0.242	0.278	0.252	0.255	0.29	0.289	0.263	0.249	0.189	0.213	0.211	0.217	0.255	0.29	0.239	0.274	0.269	0.345	0.219	0.162
CEPT1	0.44	0.42	0.365	0.412	0.418	0.34	0.407	0.382	0.422	0.381	0.377	0.394	0.412	0.368	0.404	0.404	0.413	0.406	0.372	0.38	0.4	0.344	0.353	0.405	0.325	0.361	0.332	0.629	0.553	0.368
AL355816.2	0.04	0.052	0.044	0.085	0.035	0.041	0.024	0.063	0	0	0.031	0.022	0.022	0.018	0.016	0.019	0.016	0.014	0.029	0.013	0.013	0.011	0.032	0.023	0.021	0.019	0.192	0.048	0.025	0
WDR77	0.124	0.118	0.119	0.116	0.131	0.081	0.2	0.067	0.07	0	0.109	0.111	0.11	0.091	0.09	0.092	0.107	0.082	0.126	0.114	0.099	0.092	0.134	0.119	0.118	0.18	0.162	0.141	0.078	0.067
ATP5PB	0.535	0.483	0.605	0.547	0.467	0.452	1.326	1.158	0.391	0.391	0.443	0.48	0.462	0.441	0.466	0.496	0.452	0.46	0.438	0.382	0.425	0.408	0.786	0.974	0.861	0.991	0.706	0.493	0.35	0.386
TMIGD3	0.052	0.07	0.035	0.069	0.057	0.074	0.032	0.054	0.05	0.164	0.036	0.027	0.029	0.052	0.03	0.029	0.029	0.051	0.022	0.022	0.025	0.047	0.034	0.027	0.026	0.034	0.049	0.071	0.006	0.02
RAP1A	1.219	1.414	1.188	1.308	1.509	1.567	1.035	1.072	1.305	1.892	1.19	1.231	1.245	1.254	1.25	1.162	1.086	1.318	1.313	1.474	1.418	1.507	1.06	1.067	1.085	0.998	0.95	1.351	1.702	1.214
INKA2	0.254	0.285	0.466	0.181	0.442	0.309	0.186	0.096	0.381	0.081	0.238	0.226	0.249	0.273	0.304	0.201	0.207	0.28	0.207	0.278	0.291	0.272	0.134	0.163	0.146	0.168	0.142	0.316	0.262	0.365
DDX20	0.132	0.115	0.164	0.099	0.097	0.079	0.113	0.15	0.063	0.116	0.147	0.168	0.14	0.188	0.195	0.159	0.175	0.196	0.105	0.145	0.135	0.107	0.118	0.136	0.088	0.161	0.208	0.193	0.161	0.138
KCND3	1.707	2.105	1.978	2.127	1.439	1.539	1.479	1.847	1.396	0.906	1.729	2.071	2.144	2.438	2.301	2.346	2.504	2.729	1.327	1.798	1.683	1.47	1.341	1.596	1.937	1.789	1.473	2.328	2.456	2.613
AL445426.1	0.221	0.188	0.201	0.269	0.214	0.22	0.189	0.203	0.332	0.975	0.266	0.261	0.171	0.262	0.234	0.298	0.206	0.263	0.218	0.2	0.126	0.229	0.197	0.23	0.193	0.199	0.268	0.225	0.152	0.325
CTTNBP2NL	0.145	0.184	0.119	0.157	0.144	0.157	0.109	0.125	0.182	0.122	0.125	0.135	0.129	0.127	0.118	0.13	0.124	0.103	0.139	0.194	0.146	0.17	0.104	0.093	0.116	0.096	0.095	0.238	0.192	0.112
WNT2B	0.201	0.204	0.214	0.246	0.206	0.176	0.182	0.227	0.075	0.167	0.171	0.159	0.197	0.179	0.19	0.145	0.15	0.157	0.172	0.195	0.188	0.201	0.116	0.14	0.16	0.118	0.385	0.195	0.15	0.356
ST7L	0.597	0.552	0.678	0.506	0.479	0.463	0.485	0.477	0.857	0.735	0.527	0.52	0.538	0.547	0.555	0.492	0.498	0.606	0.469	0.522	0.509	0.539	0.427	0.465	0.45	0.402	0.297	0.56	0.37	0.637
CAPZA1	1.028	0.997	1.085	1.115	1.081	0.9	0.968	1.204	1	0.784	0.942	0.869	0.918	0.917	0.971	0.768	0.915	1.015	0.885	0.889	0.907	0.875	0.938	0.832	0.927	1.034	0.892	0.994	1.05	0.708
MOV10	0.077	0.092	0.082	0.106	0.038	0.112	0.059	0.063	0.343	0.291	0.052	0.043	0.057	0.059	0.043	0.041	0.053	0.052	0.054	0.053	0.051	0.069	0.059	0.052	0.049	0.055	0.094	0.061	0.081	0.164
AL603832.1	0.011	0.009	0	0.016	0.003	0.009	0.008	0.011	0.008	0.037	0.009	0.012	0.014	0.009	0.01	0.005	0.012	0.007	0.005	0.011	0.01	0.017	0.009	0.01	0.013	0.002	0.034	0.01	0.034	0.107
RHOC	0.139	0.082	0.118	0.121	0.106	0.095	0.34	0.246	0.252	0	0.103	0.063	0.07	0.076	0.052	0.044	0.061	0.053	0.156	0.116	0.058	0.113	0.176	0.159	0.143	0.238	0.183	0.076	0.11	0.173
SLC16A1	0.496	0.642	0.582	0.495	0.732	0.906	0.486	0.586	0.262	0.577	1.014	1.079	1.092	1.122	1.211	1.082	1.018	1.091	1.118	0.986	1.147	1.244	1.133	1.073	0.993	0.918	0.929	0.733	1.135	0.981
SLC16A1-AS1	2.189	2.451	2.209	2.742	2.173	2.908	1.65	2.274	1.462	2.433	2.321	2.319	2.291	2.713	2.279	2.528	2.205	2.78	2.768	2.49	2.322	2.928	2.081	1.882	1.842	1.939	2.623	2.16	1.943	2.063
AL357055.3	0.703	0.689	0.861	0.796	0.755	0.793	0.467	0.51	0.502	0.393	0.782	0.736	0.786	0.918	1.051	0.762	0.696	0.954	0.819	0.811	0.914	0.913	0.475	0.551	0.527	0.462	0.95	0.809	0.852	0.66
LRIG2	0.584	0.535	0.816	0.557	0.664	0.462	0.501	0.397	0.675	0.585	0.604	0.702	0.599	0.684	0.732	0.705	0.585	0.632	0.519	0.698	0.6	0.617	0.483	0.571	0.463	0.548	0.747	0.62	0.765	0.636
MAGI3	0.882	1.224	1.012	1.293	0.779	1.034	0.849	1.118	1.104	1.615	0.684	0.662	0.649	0.727	0.594	0.62	0.653	0.612	0.703	0.737	0.606	0.756	0.725	0.579	0.692	0.703	0.751	0.838	0.929	0.87
PHTF1	0.207	0.205	0.174	0.235	0.233	0.15	0.264	0.235	0.213	0.12	0.268	0.339	0.302	0.288	0.271	0.262	0.305	0.277	0.265	0.361	0.268	0.288	0.298	0.315	0.228	0.222	0.209	0.336	0.242	0.298
RSBN1	0.332	0.259	0.422	0.337	0.381	0.45	0.429	0.325	0.616	0.271	0.337	0.323	0.398	0.333	0.452	0.287	0.334	0.352	0.329	0.342	0.466	0.412	0.326	0.327	0.38	0.3	0.583	0.256	0.208	0.285
AP4B1	0.085	0.073	0.133	0.074	0.074	0.066	0.069	0.09	0.012	0.095	0.057	0.059	0.074	0.053	0.071	0.059	0.063	0.05	0.04	0.052	0.077	0.058	0.044	0.038	0.058	0.059	0.03	0.017	0.062	0.014
HIPK1	0.221	0.193	0.286	0.326	0.256	0.154	0.255	0.346	0.382	0.622	0.149	0.154	0.179	0.178	0.209	0.161	0.19	0.194	0.113	0.125	0.152	0.161	0.129	0.147	0.139	0.149	0.135	0.199	0.308	0.151
TRIM33	0.739	0.82	0.811	0.678	0.759	0.561	0.702	0.591	0.604	0.542	0.733	0.755	0.812	0.824	0.821	0.719	0.787	0.826	0.721	0.651	0.768	0.797	0.666	0.654	0.658	0.611	0.86	0.704	0.751	0.87
BCAS2	0.118	0.181	0.181	0.185	0.133	0.209	0.281	0.249	0.196	0.173	0.176	0.173	0.212	0.181	0.174	0.155	0.245	0.179	0.207	0.192	0.301	0.221	0.285	0.252	0.539	0.491	0.172	0.099	0.275	0.09
DENND2C	0.361	0.327	0.367	0.357	0.365	0.379	0.348	0.309	0.268	0.874	0.323	0.392	0.357	0.336	0.33	0.343	0.405	0.347	0.358	0.708	0.385	0.498	0.321	0.361	0.343	0.273	0.228	0.451	0.505	0.417
AMPD1	0.128	0.117	0.107	0.072	0.11	0.107	0.07	0.094	0.278	0.143	0.113	0.128	0.061	0.13	0.081	0.161	0.09	0.13	0.082	0.093	0.05	0.123	0.055	0.102	0.073	0.065	0	0.21	0.109	0.189
NRAS	0.029	0.056	0.042	0.044	0.043	0.042	0.048	0.06	0	0.129	0.034	0.04	0.047	0.036	0.041	0.037	0.041	0.043	0.03	0.039	0.037	0.036	0.043	0.054	0.019	0.049	0.026	0.057	0.058	0.044
CSDE1	0.747	0.889	0.813	0.706	0.869	0.804	0.786	0.989	0.78	1.078	0.722	0.739	0.796	0.813	0.797	0.744	0.787	0.863	0.684	0.743	0.82	0.765	0.75	0.769	0.812	0.946	0.713	0.744	0.772	1.108
SIKE1	0.169	0.135	0.197	0.155	0.151	0.1	0.204	0.178	0.098	0.352	0.157	0.143	0.175	0.151	0.161	0.146	0.156	0.159	0.158	0.136	0.139	0.135	0.172	0.219	0.198	0.17	0.145	0.164	0.245	0.135
SYCP1	0.028	0.043	0.029	0.052	0.019	0.03	0.021	0.033	0.014	0.312	0.021	0.019	0.017	0.019	0.018	0.022	0.024	0.014	0.018	0.014	0.012	0.012	0.01	0.019	0.023	0.015	0.142	0.011	0.026	0
TSPAN2	0.09	0.067	0.064	0.088	0.069	0.092	0.113	0.076	0.029	0.042	0.062	0.055	0.054	0.06	0.064	0.083	0.073	0.1	0.067	0.038	0.051	0.044	0.062	0.063	0.054	0.06	0.025	0.063	0.107	0.061
AL512638.2	0.012	0.023	0.02	0.014	0.016	0.027	0.02	0.006	0.54	0.458	0.021	0.022	0.02	0.017	0.019	0.012	0.016	0.013	0.026	0.123	0.029	0.055	0.018	0.013	0.014	0.012	0.123	0.187	0.129	0.245
NGF	0.077	0.106	0.046	0.093	0.078	0.075	0.08	0.127	1.37	1.565	0.096	0.088	0.092	0.083	0.085	0.057	0.103	0.071	0.142	0.354	0.114	0.186	0.112	0.115	0.112	0.097	0.49	0.385	0.599	1.03
CASQ2	2.445	3.229	2.819	2.588	3.982	6.596	2.428	2.991	2.176	3.194	2.69	2.702	2.652	2.864	2.998	2.68	2.523	2.855	3.364	3.066	3.951	3.759	3.316	2.92	3.222	3.108	2.105	2.61	2.799	2.381
SLC22A15	0.496	0.477	0.56	0.478	0.399	0.386	0.456	0.473	0.38	0.342	0.492	0.549	0.54	0.652	0.697	0.659	0.653	0.674	0.373	0.392	0.426	0.527	0.461	0.412	0.553	0.547	0.654	0.538	0.628	0.49
ATP1A1	0.628	0.598	0.766	0.6	0.907	0.729	0.55	0.925	0.509	0.878	0.888	0.894	1.097	0.883	1.176	0.892	0.893	0.96	0.904	1.273	1.11	1.297	0.817	0.822	1.096	0.996	1.035	0.745	0.802	0.994
LINC01762	0.019	0.007	0.018	0.024	0.014	0.005	0.028	0.027	0	0	0.038	0.03	0.046	0.048	0.024	0.016	0.047	0.05	0.065	0.101	0.037	0.054	0.036	0.036	0.071	0.078	0	0.054	0.038	0.053
CD58	0.264	0.301	0.314	0.323	0.266	0.24	0.312	0.526	0.583	0.855	0.616	0.602	0.621	0.656	0.725	0.681	0.663	0.734	0.591	0.484	0.533	0.574	0.648	0.634	0.666	0.776	0.684	0.629	0.681	0.574
IGSF3	0.042	0.046	0.074	0.049	0.03	0.03	0.054	0.029	0.034	0	0.045	0.051	0.053	0.058	0.05	0.043	0.056	0.066	0.029	0.04	0.044	0.039	0.049	0.05	0.042	0.041	0.075	0.074	0.103	0.02
PTGFRN	0.325	0.434	0.346	0.399	0.484	0.61	0.278	0.393	0.34	0.093	0.23	0.214	0.232	0.277	0.277	0.245	0.217	0.272	0.279	0.219	0.278	0.355	0.267	0.199	0.194	0.215	0.257	0.189	0.215	0.169
TTF2	0.115	0.137	0.107	0.123	0.081	0.106	0.127	0.117	0.189	0.024	0.068	0.068	0.069	0.063	0.051	0.046	0.076	0.061	0.066	0.118	0.057	0.092	0.072	0.061	0.049	0.031	0.108	0.071	0.069	0.063
TRIM45	0.249	0.278	0.186	0.286	0.13	0.182	0.243	0.297	0.174	0.259	0.123	0.099	0.105	0.105	0.094	0.11	0.138	0.11	0.073	0.06	0.072	0.066	0.089	0.123	0.123	0.105	0.111	0.131	0.126	0.034
VTCN1	0.882	0.584	0.874	0.601	0.715	0.544	0.538	0.356	0.728	0.9	0.046	0.051	0.044	0.056	0.043	0.033	0.035	0.056	0.059	0.063	0.041	0.051	0.027	0.04	0.017	0.017	0.019	0.032	0.038	0.11
MAN1A2	1.471	1.65	1.672	1.435	1.677	1.521	1.566	1.513	1.344	2.533	0.864	0.906	0.967	1.084	1.024	0.984	1.044	1.141	0.798	0.814	0.853	0.939	0.772	0.787	0.843	0.851	0.603	0.906	1.322	1.551
TENT5C	0.194	0.175	0.265	0.188	0.125	0.088	0.292	0.241	0.131	0.164	0.125	0.125	0.115	0.129	0.165	0.187	0.164	0.154	0.072	0.088	0.076	0.069	0.098	0.173	0.139	0.128	0.109	0.12	0.145	0.113
GDAP2	0.196	0.193	0.273	0.194	0.217	0.148	0.17	0.193	0.171	0.144	0.184	0.209	0.201	0.221	0.206	0.21	0.205	0.176	0.18	0.194	0.206	0.188	0.172	0.174	0.157	0.146	0.284	0.189	0.148	0.118
WDR3	0.116	0.136	0.162	0.115	0.147	0.07	0.127	0.098	0.149	0.047	0.073	0.093	0.081	0.093	0.081	0.079	0.084	0.093	0.073	0.114	0.069	0.079	0.05	0.101	0.089	0.075	0.053	0.1	0.029	0.21
WARS2	0.431	0.445	0.588	0.591	0.381	0.316	0.35	0.533	0.451	0.938	0.299	0.356	0.364	0.344	0.352	0.327	0.328	0.346	0.269	0.315	0.372	0.277	0.225	0.265	0.281	0.299	0.336	0.34	0.355	0.47
WARS2-IT1	0.095	0.109	0.1	0.141	0.064	0.038	0.065	0.109	0.098	0	0.021	0.03	0.038	0.029	0.027	0.031	0.038	0.054	0.01	0.014	0.024	0.021	0.009	0.013	0.011	0.014	0.026	0.021	0.053	0
AL359915.2	0.765	0.792	0.641	0.998	0.688	0.684	0.77	0.67	0.823	0.669	0.568	0.519	0.487	0.654	0.54	0.598	0.608	0.586	0.566	0.54	0.387	0.574	0.515	0.481	0.47	0.694	0.554	0.687	0.562	0.655
ZNF697	0.112	0.084	0.108	0.071	0.151	0.083	0.117	0.059	0.078	0.149	0.076	0.084	0.086	0.095	0.084	0.099	0.064	0.087	0.099	0.114	0.101	0.133	0.08	0.089	0.078	0.054	0.034	0.097	0.032	0.098
PHGDH	0.055	0.045	0.037	0.065	0.024	0.034	0.051	0.081	0.025	0.145	0.029	0.022	0.02	0.026	0.021	0.019	0.028	0.025	0.032	0.018	0.021	0.026	0.029	0.037	0.021	0.027	0.013	0.029	0.037	0
HMGCS2	0.02	0.022	0.068	0.033	0.015	0.008	0.03	0.028	0.068	0.227	0.087	0.106	0.142	0.107	0.144	0.133	0.176	0.111	0.047	0.034	0.113	0.056	0.043	0.095	0.116	0.093	0	0.158	0.121	0.067
NOTCH2	0.285	0.362	0.305	0.273	0.239	0.312	0.268	0.262	0.643	0.181	0.177	0.202	0.195	0.195	0.17	0.186	0.182	0.167	0.206	0.348	0.177	0.234	0.185	0.203	0.183	0.164	0.326	0.284	0.386	0.163
SEC22B	0.321	0.299	0.36	0.275	0.356	0.279	0.294	0.354	0.227	0.364	0.203	0.213	0.233	0.221	0.257	0.183	0.192	0.236	0.184	0.201	0.213	0.235	0.226	0.212	0.236	0.236	0.337	0.243	0.294	0.138
NBPF26	0.142	0.157	0.102	0.143	0.125	0.128	0.11	0.07	0.174	0.203	0.101	0.113	0.091	0.117	0.09	0.101	0.12	0.095	0.091	0.086	0.085	0.09	0.094	0.095	0.08	0.134	0.099	0.075	0.248	0.22
LINC00623	0.231	0.217	0.272	0.23	0.197	0.173	0.186	0.193	0.262	0.508	0.108	0.14	0.138	0.188	0.112	0.095	0.123	0.2	0.104	0.123	0.138	0.116	0.086	0.085	0.092	0.089	0.107	0.253	0.226	0.232
AC244453.1	0.117	0.177	0.123	0.244	0.077	0.148	0.148	0.189	0.038	0.262	0.088	0.053	0.058	0.059	0.046	0.053	0.073	0.042	0.074	0.045	0.049	0.037	0.098	0.067	0.075	0.092	0.081	0.055	0.061	0.063
SRGAP2C	0.145	0.382	0.2	0.432	0.186	0.445	0.149	0.31	0.138	0.396	0.043	0.035	0.036	0.04	0.021	0.022	0.034	0.026	0.065	0.052	0.047	0.071	0.041	0.032	0.047	0.021	0.073	0.095	0.038	0.054
SRGAP2-AS1	0.04	0.096	0.084	0.146	0.071	0.112	0.026	0.075	0.108	0.026	0.009	0.009	0.009	0.011	0.012	0.005	0.008	0.01	0.027	0.013	0.024	0.03	0.006	0.004	0.003	0.003	0	0.035	0.071	0.008
AC244021.1	0.085	0.276	0.198	0.313	0.229	0.527	0.077	0.189	0.117	0.808	0.066	0.056	0.057	0.067	0.036	0.029	0.045	0.035	0.197	0.174	0.099	0.203	0.044	0.045	0.045	0.058	0.09	0.037	0.022	0.042
AC246680.1	0.04	0.035	0.053	0.069	0.033	0.044	0.013	0.047	0.014	0	0.033	0.022	0.015	0.026	0.023	0.028	0.032	0.02	0.04	0.018	0.026	0.017	0.049	0.03	0.037	0.035	0.018	0	0.031	0.101
NBPF15	0.08	0.101	0.127	0.096	0.06	0.079	0.086	0.137	0.279	0.024	0.062	0.056	0.084	0.064	0.101	0.08	0.066	0.062	0.054	0.054	0.092	0.088	0.072	0.055	0.069	0.068	0.02	0.092	0.113	0.17
FP700111.1	0.195	0.316	0.234	0.281	0.177	0.311	0.228	0.259	0.251	1.043	0.161	0.133	0.124	0.187	0.147	0.129	0.146	0.173	0.145	0.13	0.121	0.183	0.146	0.126	0.152	0.184	0.341	0.207	0.136	0.45
SRGAP2B	0.101	0.239	0.21	0.274	0.156	0.249	0.09	0.122	0.415	0.395	0.053	0.044	0.042	0.05	0.039	0.044	0.038	0.042	0.053	0.04	0.055	0.045	0.048	0.047	0.044	0.052	0.014	0.053	0.066	0.006
FAM72D	0.001	0.002	0	0.002	0.002	0.001	0	0.008	0	0.142	0	0.001	0	0.001	0	0	0	0	0	0	0.001	0.001	0	0	0.003	0.002	0	0	0.018	0
GPR89A	0.23	0.256	0.196	0.201	0.266	0.142	0.184	0.185	0.182	0.251	0.206	0.21	0.214	0.271	0.209	0.178	0.217	0.258	0.2	0.187	0.202	0.192	0.205	0.232	0.19	0.185	0.109	0.217	0.17	0.351
PDZK1	0.157	0.17	0.188	0.16	0.1	0.1	0.118	0.088	0.102	0.193	0.143	0.146	0.148	0.187	0.142	0.095	0.131	0.17	0.118	0.132	0.179	0.144	0.083	0.116	0.077	0.148	0.048	0.265	0.18	0.199
RNF115	2.014	2.501	2.07	2.167	2.704	4.695	2.008	2.037	2.17	2.195	1.979	2.122	2.233	2.162	2.06	1.957	2.11	2.462	2.85	2.59	4.013	4.142	2.434	2.106	2.332	2.142	1.884	2.046	2.329	1.828
POLR3C	0.099	0.109	0.11	0.115	0.082	0.099	0.085	0.185	0.289	0.075	0.099	0.113	0.111	0.102	0.121	0.113	0.114	0.092	0.094	0.113	0.106	0.104	0.087	0.131	0.111	0.079	0.077	0.09	0.082	0.131
NUDT17	0.04	0.034	0.04	0.044	0.009	0.03	0.046	0.087	0.007	0	0.024	0.026	0.022	0.022	0.025	0.022	0.025	0.025	0.015	0.02	0.023	0.016	0.017	0.023	0.025	0.02	0	0.105	0.017	0
PIAS3	0.06	0.085	0.053	0.068	0.04	0.044	0.061	0.08	0.019	0.212	0.054	0.049	0.06	0.059	0.045	0.047	0.057	0.059	0.046	0.048	0.058	0.063	0.066	0.057	0.088	0.087	0.163	0.025	0.089	0.079
ITGA10	0.096	0.125	0.124	0.104	0.088	0.133	0.083	0.118	0.245	0.091	0.016	0.013	0.02	0.02	0.011	0.019	0.013	0.015	0.023	0.016	0.013	0.015	0.017	0.011	0.018	0.018	0.036	0.017	0.006	0.006
PEX11B	0.218	0.147	0.213	0.235	0.153	0.153	0.202	0.174	0.182	0.131	0.174	0.21	0.183	0.162	0.156	0.198	0.184	0.135	0.166	0.205	0.182	0.162	0.207	0.229	0.214	0.172	0.094	0.227	0.289	0.066
RBM8A	0.167	0.209	0.178	0.164	0.159	0.186	0.332	0.332	0.097	0.263	0.13	0.123	0.129	0.118	0.093	0.122	0.124	0.116	0.146	0.173	0.163	0.163	0.226	0.254	0.197	0.35	0.136	0.111	0.164	0.184
LIX1L	0.243	0.24	0.168	0.229	0.227	0.256	0.213	0.277	0.301	0.349	0.273	0.287	0.236	0.264	0.244	0.261	0.243	0.263	0.284	0.383	0.277	0.341	0.252	0.275	0.23	0.277	0.1	0.334	0.322	0.333
POLR3GL	0.108	0.114	0.096	0.139	0.097	0.081	0.168	0.143	0.227	0	0.075	0.066	0.074	0.063	0.063	0.065	0.073	0.072	0.075	0.052	0.066	0.06	0.106	0.125	0.109	0.108	0	0.096	0.104	0.037
TXNIP	2.895	3.318	4.58	3.438	3.695	3.206	5.133	5.2	3.071	2.915	4.273	6.02	6.851	4.705	5.394	4.602	6.618	5.424	3.451	5.195	7.85	4.07	6.126	7.615	6.303	7.194	3.86	5.782	4.703	5.231
HJV	0.079	0.141	0.095	0.103	0.072	0.089	0.221	0.241	0.047	0.133	0.045	0.046	0.046	0.042	0.045	0.043	0.05	0.047	0.05	0.046	0.042	0.036	0.091	0.084	0.07	0.105	0.045	0.015	0.084	0.022
LINC01719	0.06	0.117	0.059	0.077	0.044	0.066	0.075	0.118	0.067	0.047	0.074	0.053	0.075	0.074	0.083	0.046	0.08	0.068	0.06	0.05	0.089	0.06	0.062	0.055	0.047	0.104	0.037	0.007	0.027	0.021
NBPF12	0.229	0.285	0.256	0.279	0.212	0.168	0.192	0.293	0.129	0.228	0.234	0.257	0.252	0.259	0.205	0.248	0.288	0.217	0.236	0.257	0.223	0.254	0.248	0.221	0.223	0.235	0.148	0.281	0.319	0.188
PRKAB2	0.247	0.215	0.217	0.222	0.253	0.228	0.357	0.273	0.158	0	0.211	0.197	0.219	0.191	0.253	0.228	0.217	0.246	0.232	0.224	0.197	0.255	0.256	0.253	0.228	0.245	0.179	0.189	0.364	0.124
AC242426.2	0.311	0.255	0.314	0.296	0.235	0.216	0.26	0.422	0.351	0.156	0.325	0.342	0.355	0.359	0.39	0.391	0.408	0.377	0.277	0.296	0.284	0.31	0.27	0.318	0.342	0.328	0.254	0.172	0.337	0.548
FMO5	0.273	0.262	0.375	0.214	0.165	0.167	0.193	0.197	0.442	0.145	0.299	0.295	0.294	0.367	0.364	0.298	0.338	0.369	0.22	0.265	0.24	0.247	0.162	0.213	0.276	0.204	0.262	0.329	0.452	0.398
CHD1L	0.222	0.157	0.235	0.186	0.246	0.233	0.2	0.176	0.341	0.804	0.17	0.18	0.19	0.162	0.164	0.156	0.135	0.181	0.195	0.255	0.223	0.254	0.119	0.122	0.153	0.142	0.048	0.245	0.313	0.341
LINC00624	0.226	0.193	0.357	0.212	0.243	0.21	0.204	0.188	0.267	0.063	0.131	0.15	0.163	0.166	0.13	0.111	0.116	0.164	0.148	0.217	0.172	0.166	0.07	0.093	0.113	0.096	0.076	0.182	0.218	0.34
BCL9	0.309	0.316	0.317	0.274	0.321	0.243	0.255	0.412	0.161	0.195	0.333	0.398	0.407	0.432	0.366	0.344	0.313	0.394	0.344	0.431	0.4	0.412	0.239	0.328	0.281	0.288	0.32	0.382	0.363	0.431
ACP6	0.281	0.269	0.268	0.296	0.181	0.212	0.26	0.425	0.134	0.17	0.213	0.233	0.234	0.221	0.245	0.226	0.212	0.26	0.182	0.183	0.2	0.184	0.201	0.192	0.232	0.19	0.235	0.169	0.114	0.336
GJA5	0.21	0.34	0.373	0.441	0.181	0.205	0.309	0.603	0.269	0.318	0.043	0.067	0.094	0.068	0.051	0.033	0.018	0.023	0.028	0.046	0.039	0.036	0.034	0.052	0.058	0.024	0.084	0.077	0.174	0.014
GPR89B	0.224	0.251	0.262	0.187	0.206	0.13	0.182	0.215	0.338	0	0.168	0.193	0.191	0.194	0.15	0.15	0.159	0.179	0.197	0.169	0.178	0.168	0.189	0.207	0.178	0.179	0.123	0.266	0.146	0.11
AC239803.3	0.001	0	0	0.002	0	0.003	0	0.002	0	0.145	0.001	0	0	0	0	0	0	0	0.001	0.001	0	0.001	0	0	0	0.004	0	0	0	0
NBPF11	0.248	0.3	0.248	0.257	0.224	0.175	0.231	0.21	0.339	0.58	0.211	0.233	0.231	0.23	0.203	0.219	0.247	0.201	0.202	0.216	0.207	0.2	0.214	0.218	0.2	0.229	0.26	0.272	0.238	0.163
AC239809.3	0.205	0.203	0.267	0.184	0.151	0.166	0.165	0.173	0.229	0.158	0.296	0.342	0.323	0.251	0.35	0.326	0.304	0.279	0.243	0.328	0.282	0.279	0.244	0.302	0.268	0.192	0.21	0.213	0.258	0.19
NBPF14	0.152	0.179	0.144	0.145	0.133	0.133	0.208	0.222	0.222	0.366	0.067	0.061	0.067	0.072	0.06	0.059	0.069	0.066	0.079	0.117	0.058	0.079	0.065	0.066	0.045	0.08	0.134	0.078	0.272	0.182
NUDT4B	0.014	0.005	0.015	0.014	0.01	0.013	0.036	0.056	0.017	0	0.056	0.023	0.078	0.026	0.156	0.028	0.075	0.031	0.02	0.015	0.06	0.025	0.032	0.038	0.059	0.053	0.055	0	0.114	0.065
PDE4DIP	14.989	14.926	18.723	12.993	19.673	20.004	13.872	12.763	11.693	12.512	17.453	19.309	21.406	19.118	20.485	18.324	18.998	19.079	18.693	19.981	28.435	22.778	15.537	16.284	18.76	15.925	15.988	18.248	18.907	16.354
AC239802.2	0.256	0.254	0.312	0.237	0.299	0.262	0.167	0.134	0.167	0.143	0.272	0.284	0.248	0.285	0.253	0.265	0.239	0.255	0.246	0.282	0.314	0.306	0.187	0.215	0.211	0.216	0.259	0.249	0.225	0.255
AC239804.1	0.088	0.114	0.063	0.068	0.069	0.129	0.052	0.058	0.086	0	0.077	0.086	0.074	0.101	0.075	0.106	0.076	0.104	0.086	0.098	0.088	0.091	0.075	0.073	0.068	0.087	0.049	0.119	0.05	0.203
NBPF9	0.098	0.13	0.129	0.107	0.079	0.092	0.085	0.067	0.133	0.304	0.084	0.079	0.068	0.08	0.064	0.074	0.076	0.064	0.106	0.096	0.075	0.101	0.07	0.087	0.071	0.096	0.075	0.097	0.072	0.041
AC245297.3	4.209	4.711	5.79	3.886	6.418	6.132	3.003	2.815	3.092	4.328	4.974	5.213	5.281	5.717	5.841	4.568	4.82	5.916	4.669	5.326	7.794	6.028	3.058	4.091	4.271	3.65	4.502	4.784	4.679	5.746
AC245297.2	0.002	0.002	0.007	0	0.002	0.003	0.009	0	0	0.436	0.001	0.002	0.001	0.001	0.002	0.001	0.002	0.002	0	0.001	0.002	0.003	0.002	0	0.007	0	0	0	0	0.012
NBPF19	0.267	0.31	0.287	0.32	0.246	0.241	0.219	0.353	0.238	0.555	0.189	0.174	0.162	0.181	0.166	0.171	0.174	0.131	0.203	0.254	0.171	0.187	0.183	0.194	0.16	0.17	0.48	0.181	0.209	0.412
HIST2H2BE	0.108	0.16	0.131	0.152	0.093	0.164	0.245	0.202	0.05	0.137	0.307	0.183	0.261	0.194	0.156	0.223	0.504	0.201	0.527	0.2	0.36	0.246	1.168	0.333	0.816	0.886	0.488	0.189	0.327	0.096
BOLA1	0.073	0.115	0.085	0.075	0.071	0.052	0.129	0.097	0.03	0	0.087	0.074	0.08	0.057	0.079	0.082	0.081	0.06	0.062	0.065	0.06	0.058	0.096	0.113	0.111	0.122	0.087	0.074	0.121	0.109
SF3B4	0.062	0.042	0.09	0.049	0.092	0.049	0.09	0.113	0.051	0	0.047	0.055	0.05	0.051	0.062	0.047	0.051	0.043	0.053	0.058	0.055	0.045	0.073	0.107	0.097	0.095	0.071	0.032	0.038	0.019
OTUD7B	0.707	0.62	0.784	0.634	0.768	0.577	0.545	0.603	1	0.272	0.669	0.754	0.754	0.74	0.712	0.711	0.712	0.773	0.714	0.879	0.809	0.832	0.605	0.566	0.539	0.622	0.546	0.788	0.508	0.885
VPS45	1.081	1.168	1.084	1.007	1.24	1.235	0.765	0.898	0.765	0.86	1.1	1.153	1.086	1.259	1.172	1.214	1.07	1.291	1.018	1.111	1.103	1.276	0.936	0.913	0.917	0.838	1.563	1.398	1.238	1.495
PLEKHO1	0.108	0.193	0.088	0.114	0.178	0.516	0.218	0.268	0.15	0.022	0.162	0.148	0.178	0.174	0.166	0.151	0.129	0.162	0.26	0.224	0.259	0.299	0.302	0.289	0.273	0.3	0.301	0.146	0.191	0.165
ANP32E	0.214	0.279	0.186	0.23	0.227	0.218	0.233	0.268	0.275	0.048	0.191	0.183	0.187	0.165	0.207	0.185	0.166	0.173	0.217	0.187	0.209	0.183	0.267	0.214	0.247	0.218	0.207	0.166	0.146	0.199
APH1A	0.078	0.084	0.059	0.083	0.065	0.049	0.156	0.112	0	0.116	0.059	0.061	0.054	0.059	0.062	0.048	0.064	0.055	0.084	0.048	0.046	0.057	0.122	0.11	0.087	0.104	0.171	0.036	0.026	0.065
C1orf54	0.106	0.092	0.085	0.104	0.121	0.122	0.089	0.155	0.176	0.274	0.072	0.072	0.099	0.069	0.059	0.074	0.112	0.078	0.061	0.056	0.1	0.056	0.069	0.086	0.221	0.194	0.15	0.088	0.206	0.194
CIART	0.139	0.139	0.114	0.149	0.098	0.1	0.208	0.138	0.153	0.108	0.145	0.142	0.142	0.122	0.119	0.109	0.171	0.102	0.121	0.109	0.086	0.071	0.152	0.206	0.208	0.189	0.297	0.114	0.185	0.197
MRPS21	0.81	0.696	0.85	0.845	0.671	0.635	1.081	0.907	0.807	0.934	0.58	0.603	0.559	0.488	0.524	0.559	0.559	0.489	0.593	0.57	0.507	0.55	0.798	0.685	0.647	0.741	0.607	0.703	0.523	0.511
PRPF3	0.259	0.199	0.234	0.214	0.216	0.191	0.273	0.219	0.287	0.356	0.208	0.233	0.227	0.225	0.23	0.23	0.228	0.229	0.172	0.217	0.234	0.198	0.179	0.191	0.191	0.144	0.213	0.318	0.251	0.137
RPRD2	1.202	1.21	1.443	1.251	1.104	0.886	1.101	1.113	1.373	1.774	1.049	1.158	1.126	1.205	1.088	1.087	1.076	1.211	1.017	1	0.976	1.031	0.932	0.988	0.99	0.878	0.782	1.37	1.202	1.559
TARS2	0.097	0.12	0.123	0.149	0.104	0.09	0.1	0.122	0.097	0.483	0.115	0.127	0.116	0.127	0.103	0.123	0.132	0.107	0.107	0.115	0.095	0.129	0.084	0.091	0.133	0.068	0.119	0.112	0.194	0.15
ECM1	0.037	0.034	0.031	0.024	0.007	0.055	0.053	0.057	0.077	0.137	0.03	0.025	0.028	0.025	0.017	0.022	0.03	0.027	0.031	0.03	0.029	0.023	0.042	0.025	0.028	0.08	0.013	0.042	0.122	0.139
FALEC	0.124	0.268	0.092	0.259	0.048	0.127	0.158	0.121	0.133	0.179	0.11	0.096	0.086	0.102	0.089	0.13	0.122	0.077	0.09	0.047	0.067	0.066	0.1	0.086	0.105	0.101	0.1	0.043	0.09	0.129
ADAMTSL4	0.102	0.067	0.161	0.078	0.069	0.088	0.037	0.059	0.041	0	0.119	0.108	0.133	0.118	0.126	0.119	0.119	0.123	0.127	0.102	0.163	0.149	0.081	0.084	0.108	0.087	0.203	0.059	0.196	0.251
MCL1	0.266	0.2	0.32	0.219	0.338	0.311	0.47	0.407	0.306	0.323	0.327	0.304	0.342	0.29	0.306	0.229	0.29	0.334	0.385	0.446	0.431	0.466	0.493	0.517	0.528	0.597	0.2	0.265	0.399	0.274
ENSA	0.281	0.207	0.41	0.266	0.302	0.226	0.301	0.286	0.336	0.473	0.27	0.294	0.317	0.266	0.328	0.28	0.252	0.257	0.25	0.302	0.345	0.289	0.209	0.285	0.317	0.283	0.272	0.507	0.268	0.352
GOLPH3L	0.186	0.212	0.143	0.186	0.173	0.111	0.223	0.132	0.218	0.385	0.189	0.212	0.199	0.211	0.195	0.185	0.18	0.233	0.175	0.21	0.173	0.164	0.141	0.184	0.162	0.179	0.086	0.225	0.333	0.117
CTSS	0.069	0.107	0.039	0.13	0.077	0.079	0.072	0.153	0.161	0	0.059	0.054	0.045	0.074	0.046	0.054	0.069	0.058	0.069	0.061	0.029	0.064	0.061	0.037	0.041	0.058	0.039	0.031	0.026	0.024
CTSK	0.033	0.044	0.033	0.042	0.024	0.052	0.03	0.017	0.095	0	0.021	0.022	0.019	0.025	0.021	0.026	0.024	0.023	0.014	0.016	0.013	0.03	0.022	0.012	0.011	0.022	0.01	0.02	0.067	0.101
ARNT	0.438	0.456	0.474	0.402	0.549	0.448	0.355	0.319	0.419	1.093	0.438	0.474	0.511	0.465	0.574	0.462	0.483	0.487	0.382	0.467	0.481	0.495	0.374	0.356	0.438	0.373	0.552	0.682	0.587	0.475
SETDB1	0.32	0.342	0.334	0.327	0.316	0.281	0.285	0.208	0.282	0.127	0.333	0.39	0.344	0.377	0.347	0.357	0.369	0.376	0.329	0.387	0.323	0.344	0.28	0.32	0.3	0.286	0.438	0.489	0.513	0.409
CERS2	0.085	0.135	0.117	0.111	0.104	0.09	0.111	0.12	0.108	0.024	0.115	0.121	0.133	0.115	0.14	0.113	0.127	0.117	0.114	0.118	0.126	0.113	0.12	0.182	0.152	0.134	0.142	0.139	0.14	0.137
MINDY1	0.18	0.189	0.275	0.208	0.164	0.147	0.214	0.202	0.13	0.294	0.122	0.129	0.134	0.144	0.089	0.117	0.125	0.148	0.102	0.119	0.113	0.127	0.138	0.141	0.13	0.159	0.043	0.067	0.101	0.201
PRUNE1	0.222	0.283	0.312	0.273	0.234	0.237	0.288	0.345	0.116	0.459	0.222	0.263	0.236	0.255	0.258	0.295	0.23	0.254	0.173	0.216	0.286	0.218	0.208	0.24	0.222	0.213	0.164	0.148	0.171	0.292
BNIPL	0.047	0.076	0.061	0.081	0.042	0.057	0.042	0.056	0.047	0.351	0.047	0.058	0.049	0.048	0.056	0.06	0.037	0.053	0.05	0.046	0.054	0.046	0.042	0.062	0.04	0.026	0.049	0.078	0.049	0.082
C1orf56	0.336	0.375	0.29	0.413	0.262	0.295	0.341	0.324	0.491	0.695	0.215	0.207	0.185	0.242	0.151	0.159	0.173	0.22	0.249	0.205	0.194	0.192	0.204	0.232	0.206	0.262	0.578	0.348	0.399	0.463
CDC42SE1	0.399	0.468	0.448	0.414	0.427	0.439	0.377	0.405	0.396	0.389	0.283	0.324	0.297	0.336	0.236	0.248	0.225	0.271	0.329	0.444	0.425	0.443	0.277	0.287	0.294	0.308	0.267	0.529	0.495	0.444
MLLT11	0.035	0.034	0.037	0.042	0.081	0.087	0.172	0.109	0.051	0	0.068	0.084	0.078	0.071	0.022	0.028	0.031	0.022	0.163	0.174	0.15	0.181	0.137	0.166	0.112	0.153	0.155	0.057	0.094	0.036
GABPB2	0.624	0.673	0.603	0.675	0.585	0.669	0.496	0.607	0.652	0.502	0.38	0.433	0.421	0.462	0.37	0.479	0.393	0.427	0.378	0.402	0.398	0.446	0.274	0.304	0.425	0.369	0.456	0.401	0.469	0.548
SEMA6C	0.125	0.18	0.137	0.147	0.115	0.088	0.183	0.144	0.186	0.095	0.119	0.127	0.172	0.19	0.105	0.118	0.141	0.15	0.185	0.149	0.195	0.228	0.183	0.138	0.196	0.201	0.14	0.166	0.215	0.077
SCNM1	0.262	0.269	0.276	0.298	0.202	0.125	0.265	0.213	0.278	0.261	0.25	0.259	0.228	0.216	0.241	0.213	0.219	0.177	0.211	0.235	0.219	0.229	0.268	0.289	0.222	0.192	0.23	0.188	0.2	0.155
LYSMD1	0.042	0.05	0.062	0.043	0.033	0.027	0.052	0.055	0.033	0	0.037	0.039	0.046	0.037	0.038	0.033	0.04	0.045	0.035	0.026	0.032	0.044	0.034	0.045	0.046	0.061	0.101	0.024	0	0.087
VPS72	0.071	0.054	0.06	0.062	0.056	0.063	0.095	0.059	0.066	0.077	0.069	0.072	0.061	0.074	0.055	0.065	0.068	0.059	0.058	0.089	0.061	0.064	0.067	0.107	0.094	0.088	0.125	0.069	0.082	0.068
PIP5K1A	1.296	1.165	1.45	1.137	1.448	1.299	0.951	0.879	1.342	1.496	1.046	1.292	1.173	1.176	1.39	1.475	1.223	1.32	0.988	1.279	1.148	1.247	0.845	0.931	0.971	0.821	1.29	1.107	1.411	1.376
PSMD4	0.346	0.291	0.345	0.374	0.316	0.292	0.424	0.381	0.325	0.39	0.307	0.316	0.296	0.285	0.277	0.32	0.3	0.266	0.325	0.297	0.298	0.328	0.315	0.356	0.367	0.343	0.262	0.438	0.397	0.399
ZNF687	0.023	0.031	0.025	0.025	0.035	0.028	0.061	0.043	0.028	0.066	0.018	0.018	0.019	0.02	0.023	0.014	0.022	0.016	0.023	0.021	0.019	0.025	0.051	0.031	0.022	0.043	0.03	0.005	0.103	0.026
PI4KB	0.286	0.383	0.272	0.314	0.369	0.789	0.289	0.255	0.568	0.463	0.214	0.249	0.251	0.253	0.229	0.227	0.237	0.226	0.242	0.277	0.273	0.392	0.25	0.239	0.243	0.256	0.295	0.175	0.239	0.347
SELENBP1	0.157	0.171	0.122	0.185	0.103	0.128	0.234	0.163	0.442	0.187	0.15	0.14	0.173	0.153	0.188	0.164	0.272	0.206	0.122	0.092	0.154	0.129	0.171	0.194	0.24	0.229	0.146	0.132	0.366	0.293
PSMB4	0.091	0.095	0.103	0.108	0.078	0.119	0.142	0.198	0.058	0.133	0.077	0.064	0.071	0.063	0.064	0.053	0.067	0.071	0.08	0.057	0.076	0.075	0.142	0.119	0.133	0.156	0.024	0.041	0.219	0.091
POGZ	1.258	1.352	1.284	1.373	1.145	1.286	1.158	1.289	1.239	1.42	1.081	1.144	1.154	1.231	1.205	1.233	1.231	1.376	1.078	0.917	1.097	1.129	0.942	0.947	1.084	1.087	0.956	1.276	1.489	1.135
TUFT1	0.067	0.083	0.113	0.082	0.129	0.242	0.076	0.098	0.103	0.095	0.046	0.052	0.061	0.048	0.042	0.059	0.048	0.05	0.061	0.049	0.081	0.062	0.044	0.061	0.059	0.078	0.064	0.049	0.088	0.026
SNX27	0.357	0.414	0.367	0.418	0.328	0.296	0.299	0.387	0.486	0.264	0.274	0.289	0.269	0.308	0.289	0.296	0.286	0.313	0.261	0.291	0.254	0.292	0.259	0.254	0.255	0.252	0.187	0.276	0.204	0.321
MRPL9	0.088	0.072	0.091	0.082	0.091	0.067	0.147	0.136	0.115	0.067	0.077	0.075	0.08	0.061	0.054	0.072	0.075	0.076	0.078	0.07	0.085	0.056	0.094	0.13	0.09	0.089	0.159	0.087	0.055	0.048
RORC	0.077	0.053	0.089	0.041	0.039	0.024	0.101	0.041	0.025	0	0.082	0.091	0.133	0.112	0.098	0.102	0.147	0.143	0.057	0.06	0.113	0.059	0.078	0.083	0.151	0.123	0.114	0.022	0.034	0.111
THEM4	0.5	0.518	0.56	0.605	0.434	0.359	0.523	0.528	0.374	0.728	0.535	0.489	0.542	0.503	0.544	0.538	0.58	0.488	0.443	0.394	0.534	0.4	0.468	0.477	0.501	0.481	0.479	0.482	0.518	0.514
S100A10	0.224	0.187	0.202	0.148	0.189	0.117	0.5	0.288	0.365	0	0.196	0.155	0.164	0.158	0.279	0.166	0.175	0.175	0.294	0.307	0.155	0.274	0.397	0.321	0.279	0.479	0.154	0.165	0.186	0.102
S100A11	0.125	0.156	0.076	0.108	0.09	0.073	0.129	0.186	0.128	0.025	0.101	0.064	0.066	0.082	0.069	0.042	0.063	0.059	0.133	0.124	0.052	0.124	0.137	0.1	0.118	0.27	0.208	0.21	0.09	0.112
FLG-AS1	0.445	0.395	0.566	0.452	0.331	0.421	0.343	0.459	0.462	0.411	0.227	0.248	0.326	0.263	0.235	0.207	0.291	0.25	0.21	0.275	0.424	0.236	0.166	0.174	0.216	0.17	0.203	0.196	0.442	0.274
HRNR	0.004	0.01	0.004	0.004	0.011	0.004	0.003	0	0.145	0	0.002	0.004	0.004	0.004	0.006	0.004	0.005	0.005	0.004	0.003	0.008	0.003	0.001	0	0.009	0.002	0	0	0	0
FLG	0.017	0.015	0.024	0.004	0.015	0.009	0.006	0.016	0.008	0.131	0.006	0.006	0.013	0.013	0.006	0.005	0.008	0.015	0.007	0.007	0.016	0.007	0.002	0.001	0.003	0.014	0	0.004	0	0.024
S100A9	0.033	0.059	0.023	0.034	0.018	0.018	0.04	0.025	0.047	0	0.028	0.014	0.014	0.024	0.016	0.011	0.021	0.013	0.02	0.035	0.009	0.026	0.031	0.047	0.021	0.07	0.106	0.023	0.099	0
S100A6	0.571	0.586	0.567	0.547	0.439	0.372	0.935	1.223	0.85	0.43	0.481	0.287	0.338	0.442	0.274	0.229	0.32	0.289	0.705	0.381	0.366	0.51	0.965	0.536	0.55	1.132	0.666	0.357	0.507	0.283
S100A4	0.193	0.119	0.113	0.112	0.194	0.09	0.329	0.187	0.308	0	0.168	0.077	0.094	0.138	0.078	0.061	0.107	0.091	0.185	0.115	0.074	0.139	0.27	0.168	0.164	0.62	0.36	0.101	0.093	0.125
S100A16	0.075	0.06	0.071	0.071	0.114	0.057	0.151	0.09	0.058	0.04	0.069	0.046	0.05	0.046	0.054	0.044	0.056	0.037	0.067	0.083	0.049	0.076	0.112	0.107	0.092	0.155	0.195	0.03	0.059	0.166
S100A13	0.167	0.193	0.139	0.149	0.144	0.098	0.458	0.339	0.297	0.288	0.123	0.084	0.092	0.12	0.084	0.099	0.1	0.101	0.15	0.094	0.082	0.134	0.217	0.154	0.198	0.312	0.14	0.126	0.057	0.03
S100A1	0.615	0.643	0.463	0.648	0.5	0.491	1.928	2.492	0.308	0.147	0.627	0.412	0.44	0.528	0.396	0.414	0.464	0.476	0.724	0.396	0.332	0.552	1.627	1.337	1.277	2.26	0.663	0.279	0.448	0.365
CHTOP	0.369	0.36	0.401	0.324	0.435	0.329	0.595	0.577	0.523	0.293	0.371	0.37	0.389	0.419	0.352	0.333	0.379	0.365	0.457	0.426	0.429	0.393	0.435	0.481	0.43	0.521	0.35	0.364	0.331	0.46
SNAPIN	0.173	0.188	0.165	0.169	0.147	0.141	0.288	0.242	0.168	0.114	0.133	0.125	0.099	0.138	0.107	0.139	0.105	0.119	0.128	0.11	0.128	0.117	0.258	0.245	0.223	0.3	0.15	0.121	0.116	0.149
ILF2	0.137	0.117	0.14	0.129	0.138	0.138	0.319	0.267	0.134	0.024	0.118	0.113	0.131	0.099	0.112	0.108	0.105	0.118	0.119	0.162	0.128	0.128	0.176	0.194	0.163	0.173	0.01	0.205	0.125	0.102
INTS3	0.214	0.258	0.174	0.229	0.14	0.258	0.197	0.163	0.321	0.263	0.191	0.167	0.187	0.212	0.236	0.199	0.19	0.214	0.202	0.177	0.18	0.209	0.152	0.138	0.2	0.172	0.099	0.133	0.179	0.294
SLC27A3	0.027	0.009	0.014	0.022	0.013	0.047	0.036	0.02	0.137	0.046	0.009	0.005	0.01	0.008	0.011	0.005	0.008	0.006	0.011	0.019	0.006	0.012	0.011	0.027	0.015	0.025	0	0.1	0.019	0
GATAD2B	1.303	1.373	1.629	1.374	1.325	1.219	0.885	1.073	1.427	0.987	1.193	1.343	1.299	1.372	1.216	1.285	1.225	1.506	1.21	1.554	1.25	1.496	1.008	1.074	1.113	0.909	0.87	1.78	1.36	1.651
DENND4B	0.161	0.192	0.195	0.179	0.23	0.208	0.155	0.128	0.059	0.284	0.176	0.173	0.217	0.189	0.166	0.162	0.203	0.201	0.178	0.169	0.197	0.202	0.173	0.148	0.235	0.226	0.121	0.205	0.265	0.354
CRTC2	0.076	0.125	0.11	0.093	0.093	0.053	0.068	0.104	0.114	0.136	0.046	0.047	0.06	0.056	0.051	0.041	0.063	0.053	0.059	0.044	0.048	0.061	0.048	0.063	0.061	0.067	0.126	0.056	0.007	0.097
SLC39A1	0.099	0.099	0.108	0.121	0.085	0.063	0.203	0.218	0.164	0	0.071	0.063	0.074	0.061	0.061	0.047	0.062	0.055	0.08	0.062	0.06	0.064	0.104	0.126	0.104	0.12	0.068	0.048	0.052	0.092
JTB	0.268	0.356	0.227	0.344	0.225	0.238	0.438	0.422	0.526	0.168	0.197	0.176	0.168	0.18	0.13	0.174	0.162	0.151	0.237	0.166	0.142	0.168	0.303	0.327	0.219	0.32	0.217	0.236	0.249	0.124
RAB13	0.055	0.07	0.032	0.067	0.058	0.031	0.098	0.098	0.02	0	0.045	0.038	0.05	0.042	0.032	0.03	0.036	0.035	0.052	0.034	0.048	0.042	0.061	0.062	0.051	0.053	0.04	0.078	0.112	0.019
RPS27	0.302	0.424	0.235	0.421	0.276	0.345	0.718	0.96	0.444	0.354	0.3	0.2	0.238	0.261	0.238	0.21	0.235	0.207	0.393	0.235	0.23	0.307	0.676	0.58	0.392	0.585	0.385	0.222	0.129	0.276
NUP210L	0.155	0.19	0.151	0.217	0.1	0.161	0.126	0.111	0.185	0.04	0.102	0.079	0.086	0.092	0.073	0.079	0.075	0.075	0.078	0.073	0.044	0.071	0.093	0.094	0.066	0.103	0.115	0.074	0.052	0.084
TPM3	2.04	2.108	1.968	1.728	4.006	6.215	2.591	2.26	2.603	2.777	0.289	0.301	0.346	0.299	0.208	0.259	0.27	0.208	0.768	0.716	0.579	0.741	0.303	0.335	0.235	0.387	0.516	0.309	0.583	0.306
C1orf43	0.41	0.524	0.496	0.399	0.416	0.362	0.557	0.562	0.36	0.289	0.408	0.431	0.398	0.379	0.413	0.419	0.435	0.384	0.408	0.409	0.401	0.384	0.493	0.532	0.495	0.476	0.485	0.682	0.329	0.537
UBAP2L	0.282	0.356	0.289	0.267	0.348	0.395	0.219	0.344	0.294	0.276	0.26	0.278	0.294	0.299	0.309	0.259	0.29	0.322	0.247	0.301	0.339	0.297	0.246	0.287	0.304	0.351	0.437	0.464	0.351	0.355
HAX1	0.287	0.358	0.282	0.351	0.243	0.219	0.492	0.5	0.497	0.232	0.24	0.255	0.245	0.208	0.236	0.218	0.252	0.195	0.246	0.205	0.296	0.196	0.353	0.376	0.354	0.353	0.238	0.291	0.152	0.187
ATP8B2	0.121	0.163	0.143	0.117	0.087	0.144	0.079	0.136	0.081	0	0.049	0.071	0.078	0.07	0.042	0.055	0.067	0.073	0.076	0.09	0.075	0.086	0.059	0.051	0.052	0.044	0.023	0.074	0.116	0.113
IL6R-AS1	0.008	0.015	0.006	0.01	0.008	0.014	0.01	0.003	0.052	0.103	0.007	0.006	0.006	0.006	0.005	0.004	0.007	0.006	0.007	0.006	0.005	0.012	0.002	0.007	0.005	0.003	0	0.007	0	0
IL6R	0.201	0.349	0.248	0.294	0.233	0.404	0.217	0.234	0.418	0.742	0.208	0.211	0.235	0.222	0.23	0.227	0.271	0.284	0.211	0.399	0.175	0.258	0.161	0.213	0.228	0.253	0.234	0.269	0.187	0.178
TDRD10	0.046	0.053	0.045	0.047	0.021	0.052	0.036	0.048	0.029	0.165	0.021	0.014	0.017	0.019	0.008	0.02	0.019	0.018	0.02	0.025	0.018	0.019	0.018	0.015	0.012	0.017	0	0.044	0.017	0.096
ADAR	0.352	0.378	0.378	0.387	0.318	0.262	0.308	0.262	0.305	0.339	0.347	0.343	0.393	0.385	0.363	0.368	0.359	0.327	0.288	0.307	0.305	0.329	0.309	0.312	0.332	0.33	0.346	0.36	0.299	0.461
KCNN3	0.165	0.165	0.164	0.214	0.083	0.096	0.142	0.12	0.066	0.024	0.026	0.026	0.033	0.03	0.012	0.024	0.025	0.03	0.043	0.036	0.023	0.04	0.029	0.027	0.023	0.024	0.05	0.007	0.04	0.046
PMVK	0.204	0.136	0.207	0.206	0.182	0.124	0.317	0.425	0.209	0.469	0.161	0.155	0.176	0.124	0.155	0.168	0.169	0.13	0.13	0.14	0.121	0.122	0.163	0.215	0.151	0.184	0.192	0.233	0.127	0.097
PBXIP1	0.056	0.095	0.064	0.079	0.043	0.037	0.071	0.063	0.101	0	0.034	0.04	0.049	0.038	0.029	0.027	0.042	0.028	0.026	0.026	0.03	0.033	0.037	0.038	0.049	0.031	0.017	0.04	0.034	0.125
FLAD1	0.136	0.106	0.152	0.142	0.13	0.089	0.176	0.255	0.099	0.198	0.111	0.108	0.12	0.102	0.102	0.105	0.114	0.091	0.101	0.119	0.102	0.115	0.115	0.11	0.125	0.14	0.161	0.083	0.093	0.061
ZBTB7B	0.06	0.097	0.055	0.085	0.054	0.069	0.107	0.193	0.087	0.048	0.049	0.043	0.053	0.047	0.055	0.07	0.062	0.056	0.048	0.048	0.037	0.067	0.065	0.079	0.075	0.074	0.033	0.108	0.037	0.069
ADAM15	0.077	0.085	0.045	0.058	0.068	0.062	0.061	0.055	0.153	0.067	0.061	0.056	0.056	0.059	0.06	0.052	0.058	0.046	0.058	0.055	0.065	0.074	0.056	0.054	0.056	0.043	0.112	0.071	0.144	0.096
EFNA1	0.167	0.132	0.187	0.141	0.171	0.122	0.391	0.218	0.103	0.08	0.169	0.168	0.176	0.154	0.165	0.159	0.165	0.159	0.191	0.213	0.156	0.21	0.245	0.342	0.317	0.358	0.197	0.175	0.111	0.093
SLC50A1	0.065	0.11	0.087	0.087	0.066	0.058	0.105	0.124	0.131	0	0.064	0.056	0.049	0.041	0.057	0.057	0.051	0.048	0.048	0.062	0.049	0.072	0.047	0.047	0.068	0.052	0.105	0.038	0.038	0
DPM3	0.131	0.198	0.135	0.145	0.123	0.06	0.201	0.201	0.097	0.068	0.112	0.097	0.105	0.104	0.115	0.092	0.091	0.097	0.137	0.089	0.075	0.11	0.143	0.135	0.106	0.138	0.05	0.129	0.108	0.021
KRTCAP2	0.039	0.047	0.025	0.069	0.041	0.024	0.046	0.188	0.055	0	0.026	0.009	0.012	0.016	0.008	0.007	0.018	0.013	0.027	0.013	0.011	0.015	0.039	0.023	0.02	0.034	0.09	0.03	0	0.021
MTX1	0.069	0.061	0.097	0.083	0.06	0.054	0.145	0.104	0.125	0.125	0.074	0.069	0.062	0.064	0.057	0.057	0.077	0.063	0.073	0.066	0.07	0.073	0.112	0.129	0.134	0.116	0.132	0.091	0.086	0.144
GBA	0.037	0.034	0.031	0.04	0.029	0.026	0.042	0.023	0.066	0.206	0.029	0.031	0.033	0.033	0.031	0.033	0.035	0.025	0.023	0.036	0.034	0.036	0.027	0.03	0.044	0.041	0.048	0.047	0.051	0.013
SCAMP3	0.202	0.187	0.216	0.239	0.158	0.161	0.208	0.241	0.22	0.204	0.199	0.193	0.191	0.174	0.201	0.198	0.198	0.169	0.229	0.195	0.165	0.191	0.239	0.222	0.186	0.208	0.28	0.225	0.202	0.112
CLK2	0.098	0.078	0.108	0.092	0.16	0.128	0.099	0.163	0.03	0.081	0.101	0.12	0.111	0.115	0.109	0.126	0.105	0.103	0.087	0.124	0.131	0.127	0.079	0.125	0.092	0.104	0.076	0.211	0.11	0.077
FDPS	0.33	0.385	0.32	0.389	0.302	0.286	0.384	0.492	0.287	0.096	0.227	0.258	0.233	0.232	0.228	0.268	0.243	0.243	0.213	0.282	0.244	0.272	0.231	0.264	0.262	0.284	0.265	0.272	0.26	0.239
RUSC1	0.065	0.093	0.034	0.064	0.031	0.05	0.071	0.074	0.071	0	0.038	0.033	0.042	0.035	0.036	0.038	0.038	0.022	0.019	0.034	0.037	0.046	0.046	0.044	0.045	0.042	0.038	0.102	0.089	0.026
ASH1L	2.824	3.064	3.153	3.198	2.865	2.645	2.398	2.571	3.212	3.033	2.826	2.982	3.075	3.24	2.988	3.129	3.006	3.458	2.698	2.949	2.694	3.047	2.506	2.482	2.667	2.552	2.9	3.089	3.063	3.599
ASH1L-AS1	0.046	0.046	0.039	0.047	0.038	0.037	0.067	0.104	0.029	0.16	0.039	0.034	0.04	0.032	0.056	0.03	0.039	0.032	0.033	0.036	0.044	0.032	0.052	0.04	0.064	0.057	0.088	0.019	0.052	0.028
YY1AP1	0.596	0.554	0.613	0.586	0.605	0.567	0.698	0.526	0.98	0.368	0.613	0.641	0.657	0.602	0.664	0.685	0.656	0.656	0.574	0.597	0.578	0.571	0.608	0.588	0.668	0.633	0.664	0.535	0.707	0.433
DAP3	0.932	0.907	0.98	0.909	0.911	0.838	1.086	0.909	0.696	0.639	0.866	0.959	0.915	0.991	0.946	1.059	0.922	1.019	0.794	0.841	0.787	0.934	0.918	0.86	0.914	0.936	1.04	1.119	0.835	0.91
GON4L	0.678	0.64	0.857	0.626	0.733	0.698	0.539	0.641	0.854	1.767	0.649	0.707	0.795	0.693	0.758	0.609	0.733	0.624	0.672	0.77	0.926	0.777	0.552	0.588	0.628	0.547	0.525	0.721	0.964	0.623
RIT1	0.107	0.068	0.102	0.096	0.081	0.082	0.108	0.075	0.041	0.179	0.074	0.07	0.058	0.074	0.056	0.068	0.055	0.071	0.083	0.078	0.074	0.074	0.097	0.095	0.096	0.096	0.068	0.069	0.123	0.072
KHDC4	0.691	0.668	0.63	0.683	0.66	0.677	0.65	0.665	0.49	1.056	0.579	0.613	0.634	0.556	0.559	0.56	0.655	0.567	0.573	0.59	0.565	0.571	0.604	0.577	0.593	0.524	0.56	0.5	0.604	0.622
ARHGEF2	0.248	0.239	0.268	0.267	0.255	0.208	0.269	0.222	0.456	0.275	0.206	0.241	0.214	0.266	0.226	0.277	0.221	0.202	0.246	0.215	0.218	0.251	0.246	0.273	0.268	0.25	0.117	0.228	0.504	0.41
SSR2	0.143	0.158	0.126	0.156	0.154	0.116	0.266	0.244	0.242	0.395	0.144	0.126	0.136	0.118	0.163	0.111	0.146	0.121	0.142	0.13	0.112	0.136	0.191	0.211	0.192	0.233	0.173	0.154	0.18	0.049
UBQLN4	0.138	0.135	0.097	0.169	0.131	0.12	0.102	0.088	0.188	0.037	0.118	0.115	0.096	0.11	0.106	0.132	0.113	0.096	0.107	0.119	0.089	0.143	0.107	0.125	0.096	0.096	0.07	0.094	0.125	0.105
LAMTOR2	0.079	0.154	0.065	0.09	0.083	0.039	0.178	0.201	0.061	0.101	0.073	0.066	0.07	0.059	0.053	0.075	0.073	0.052	0.079	0.054	0.06	0.061	0.125	0.117	0.125	0.118	0.038	0.065	0.139	0.048
LMNA	0.831	1.011	0.826	1.02	0.815	0.946	1.317	1.455	0.703	1.224	0.99	0.767	0.835	0.773	0.753	0.769	0.929	0.755	0.831	0.725	0.636	0.871	1.143	1.058	1.002	1.224	0.914	0.811	0.824	0.616
SLC25A44	0.059	0.076	0.089	0.063	0.08	0.066	0.085	0.113	0.113	0.247	0.054	0.064	0.062	0.061	0.064	0.061	0.072	0.068	0.043	0.066	0.051	0.058	0.053	0.069	0.062	0.066	0.105	0.064	0.061	0.033
SMG5	0.575	0.58	0.573	0.529	0.62	0.788	0.55	0.376	0.451	0.854	0.468	0.476	0.494	0.469	0.45	0.437	0.461	0.397	0.594	0.57	0.516	0.579	0.488	0.459	0.511	0.433	0.582	0.638	0.447	0.598
CCT3	0.371	0.336	0.382	0.338	0.369	0.344	0.579	0.411	0.494	0.241	0.301	0.306	0.265	0.259	0.276	0.332	0.252	0.265	0.273	0.356	0.3	0.286	0.353	0.435	0.371	0.371	0.184	0.338	0.32	0.301
MEF2D	0.402	0.463	0.438	0.444	0.421	0.461	0.471	0.467	0.513	0.37	0.403	0.41	0.474	0.482	0.419	0.435	0.477	0.471	0.395	0.504	0.395	0.516	0.474	0.441	0.574	0.639	0.368	0.59	0.429	0.952
NAXE	0.099	0.103	0.099	0.108	0.077	0.086	0.155	0.16	0.161	0.224	0.091	0.086	0.091	0.077	0.084	0.082	0.092	0.06	0.082	0.065	0.091	0.06	0.182	0.157	0.138	0.164	0.095	0.067	0.065	0.014
GPATCH4	0.103	0.092	0.092	0.115	0.084	0.11	0.128	0.171	0.107	0.228	0.107	0.119	0.106	0.102	0.114	0.117	0.105	0.087	0.11	0.144	0.114	0.115	0.104	0.123	0.138	0.11	0.134	0.126	0.17	0.09
HAPLN2	0.015	0.024	0.023	0.015	0.01	0.008	0.017	0.015	0.059	0.07	0.012	0.016	0.014	0.017	0.013	0.016	0.011	0.022	0.015	0.016	0.008	0.015	0.015	0.011	0.01	0.013	0.055	0.033	0.135	0.125
NES	0.263	0.339	0.134	0.224	0.399	0.54	0.475	0.346	0.237	0.517	0.097	0.083	0.104	0.112	0.077	0.071	0.093	0.09	0.185	0.191	0.176	0.236	0.152	0.127	0.16	0.152	0.159	0.162	0.296	0.065
ISG20L2	0.078	0.103	0.084	0.129	0.066	0.153	0.093	0.118	0.016	0.073	0.082	0.104	0.088	0.091	0.069	0.1	0.107	0.078	0.091	0.095	0.107	0.099	0.111	0.108	0.14	0.147	0.103	0.062	0.057	0.069
RRNAD1	0.101	0.104	0.1	0.108	0.076	0.088	0.114	0.095	0.161	0.172	0.096	0.096	0.1	0.097	0.099	0.11	0.118	0.095	0.09	0.079	0.106	0.101	0.103	0.101	0.102	0.09	0.092	0.043	0.104	0.056
MRPL24	0.13	0.125	0.127	0.145	0.108	0.082	0.211	0.16	0.086	0.154	0.125	0.131	0.128	0.106	0.129	0.132	0.116	0.107	0.115	0.116	0.115	0.106	0.138	0.132	0.111	0.156	0.144	0.147	0.141	0.17
HDGF	0.148	0.163	0.138	0.136	0.099	0.119	0.192	0.197	0.285	0.123	0.114	0.121	0.137	0.133	0.143	0.122	0.136	0.16	0.126	0.102	0.119	0.121	0.137	0.175	0.167	0.213	0.098	0.136	0.186	0.131
PRCC	0.228	0.252	0.224	0.252	0.205	0.251	0.234	0.233	0.115	0.351	0.204	0.229	0.227	0.214	0.22	0.216	0.216	0.235	0.206	0.202	0.211	0.224	0.244	0.229	0.183	0.246	0.28	0.28	0.275	0.171
NTRK1	0.005	0.012	0.004	0.003	0.001	0.013	0.002	0.007	0.103	0.02	0.004	0.004	0.005	0.007	0.006	0.005	0.007	0.006	0.005	0.007	0.004	0.003	0.007	0.001	0.005	0.006	0.011	0.016	0.032	0.007
PEAR1	0.01	0.019	0.019	0.007	0.012	0.005	0.006	0.015	0.493	0.168	0.008	0.01	0.006	0.011	0.005	0.009	0.01	0.007	0.012	0.006	0.007	0.011	0.002	0.021	0.008	0.011	0.128	0.164	0.311	0.339
ARHGEF11	0.764	0.816	0.715	0.811	0.709	0.71	0.796	0.786	0.812	0.625	0.704	0.786	0.762	0.826	0.708	0.846	0.783	0.784	0.646	0.88	0.662	0.757	0.587	0.647	0.648	0.768	0.606	0.908	0.776	0.713
ETV3	0.05	0.052	0.067	0.049	0.06	0.054	0.071	0.102	0.089	0	0.046	0.054	0.054	0.051	0.048	0.059	0.049	0.049	0.049	0.065	0.07	0.046	0.062	0.071	0.069	0.046	0	0.024	0.043	0.018
KIRREL1	0.026	0.037	0.03	0.021	0.041	0.021	0.007	0.022	0.405	0.088	0.012	0.016	0.016	0.021	0.012	0.013	0.015	0.008	0.009	0.017	0.011	0.015	0.022	0.024	0.031	0.015	0.248	0.252	0.31	0.25
OR6N1	0.011	0.001	0.015	0.018	0.009	0.013	0.007	0.006	0	0.215	0.006	0.004	0.003	0.004	0.004	0.006	0.006	0.005	0.004	0.003	0.003	0.003	0.008	0.005	0.007	0.003	0.037	0	0	0.005
PYHIN1	0.046	0.039	0.034	0.043	0.031	0.052	0.018	0.043	0.107	0	0.027	0.02	0.031	0.036	0.035	0.02	0.037	0.042	0.026	0.016	0.03	0.024	0.027	0.024	0.034	0.021	0.076	0.056	0.02	0.098
IFI16	0.075	0.116	0.079	0.088	0.08	0.111	0.072	0.024	0.445	0.463	0.031	0.026	0.029	0.03	0.029	0.021	0.037	0.032	0.036	0.022	0.025	0.025	0.034	0.018	0.053	0.036	0.046	0.085	0.126	0.113
DUSP23	0.042	0.034	0.054	0.05	0.034	0.038	0.069	0.085	0.128	0	0.018	0.025	0.02	0.02	0.02	0.018	0.025	0.012	0.024	0.022	0.018	0.02	0.034	0.044	0.031	0.045	0.047	0	0.046	0
CFAP45	0.01	0.019	0.011	0.024	0.015	0.02	0.022	0.008	0.115	0	0.005	0.005	0.007	0.004	0.004	0.003	0.009	0.01	0.009	0.003	0.006	0.007	0	0.005	0.007	0.003	0	0	0	0
TAGLN2	0.163	0.174	0.143	0.135	0.124	0.099	0.277	0.3	0.215	0.148	0.102	0.063	0.075	0.067	0.053	0.032	0.063	0.059	0.127	0.097	0.068	0.113	0.14	0.094	0.084	0.198	0.138	0.047	0.043	0.05
ATP1A2	1.53	1.299	2.419	1.078	2.022	1.295	1.088	0.995	1.659	1.001	2.512	2.594	2.311	3.198	1.978	1.699	1.907	2.369	3.072	3.044	2.636	3.121	1.878	2.029	1.553	2.48	1.878	3.19	1.894	3.165
CASQ1	0.022	0.008	0.025	0.021	0.059	0.065	0.027	0.019	0.037	0	0.028	0.027	0.017	0.031	0.007	0.013	0.013	0.02	0.135	0.067	0.063	0.107	0.039	0.042	0.013	0.036	0.01	0.02	0	0.02
PEA15	0.173	0.189	0.189	0.166	0.193	0.168	0.282	0.175	0.227	0.648	0.175	0.157	0.131	0.132	0.125	0.132	0.136	0.107	0.336	0.254	0.16	0.242	0.277	0.226	0.153	0.202	0.276	0.223	0.228	0.133
DCAF8	0.269	0.31	0.219	0.311	0.24	0.276	0.328	0.307	0.286	0.184	0.193	0.16	0.179	0.175	0.153	0.177	0.199	0.16	0.257	0.162	0.171	0.195	0.256	0.191	0.28	0.274	0.139	0.237	0.319	0.3
AL139011.2	0.037	0.079	0.022	0.037	0.043	0.036	0.042	0.035	0.15	0.04	0.05	0.045	0.049	0.046	0.049	0.048	0.048	0.059	0.034	0.038	0.06	0.047	0.027	0.039	0.025	0.033	0.084	0.011	0.079	0.03
COPA	0.957	0.885	0.921	0.896	0.995	1.058	0.722	0.741	1.186	0.811	0.614	0.692	0.661	0.674	0.662	0.592	0.639	0.707	0.661	0.795	0.724	0.84	0.595	0.557	0.589	0.533	0.5	0.907	0.791	1.065
NCSTN	0.125	0.172	0.116	0.138	0.134	0.126	0.137	0.163	0.053	0.093	0.129	0.133	0.144	0.119	0.141	0.129	0.142	0.118	0.149	0.128	0.143	0.129	0.148	0.157	0.143	0.16	0.106	0.376	0.123	0.158
VANGL2	0.043	0.05	0.039	0.051	0.018	0.036	0.025	0.152	0.014	0.46	0.018	0.015	0.012	0.013	0.015	0.017	0.021	0.02	0.021	0.013	0.015	0.012	0.013	0.012	0.011	0.013	0	0.022	0	0
ITLN1	0.555	0.092	0.752	0.116	0.578	0.079	1.391	0.184	0.696	0.144	0.003	0.005	0.004	0.001	0.003	0.003	0.002	0	0.004	0.002	0.002	0.001	0.007	0.005	0.001	0	0	0	0.044	0
USF1	0.074	0.098	0.093	0.078	0.066	0.061	0.092	0.063	0.031	0.07	0.063	0.074	0.069	0.066	0.057	0.069	0.07	0.053	0.046	0.071	0.063	0.056	0.035	0.071	0.082	0.043	0.118	0.084	0.104	0.031
PFDN2	0.148	0.186	0.14	0.149	0.176	0.111	0.264	0.314	0.173	0.177	0.159	0.148	0.145	0.159	0.146	0.151	0.145	0.141	0.153	0.166	0.118	0.149	0.197	0.235	0.198	0.26	0.144	0.128	0.105	0.097
NIT1	0.271	0.25	0.33	0.305	0.292	0.252	0.268	0.269	0.31	0.626	0.27	0.255	0.258	0.274	0.28	0.245	0.269	0.266	0.241	0.257	0.241	0.24	0.24	0.302	0.272	0.299	0.222	0.253	0.285	0.301
DEDD	0.094	0.122	0.101	0.115	0.06	0.078	0.084	0.066	0.068	0.103	0.089	0.105	0.106	0.104	0.112	0.105	0.104	0.094	0.078	0.108	0.091	0.105	0.064	0.089	0.077	0.104	0.143	0.118	0.205	0.106
UFC1	0.158	0.108	0.136	0.178	0.119	0.113	0.265	0.263	0.092	0.029	0.122	0.125	0.133	0.104	0.118	0.122	0.129	0.114	0.132	0.117	0.123	0.123	0.171	0.187	0.174	0.153	0.156	0.128	0.213	0.196
PPOX	0.109	0.14	0.064	0.14	0.057	0.077	0.167	0.124	0.083	0.086	0.114	0.087	0.105	0.104	0.113	0.077	0.112	0.08	0.073	0.073	0.085	0.088	0.106	0.102	0.116	0.118	0.08	0.106	0.129	0.152
B4GALT3	0.062	0.09	0.032	0.077	0.065	0.05	0.125	0.089	0.099	0	0.056	0.051	0.057	0.055	0.054	0.045	0.057	0.054	0.057	0.044	0.048	0.045	0.105	0.085	0.099	0.08	0.09	0.042	0.076	0
ADAMTS4	0.054	0.071	0.077	0.055	0.035	0.16	0.033	0.039	0.255	0.219	0.02	0.016	0.022	0.013	0.013	0.019	0.016	0.013	0.019	0.01	0.018	0.01	0.023	0.009	0.039	0.019	0.061	0.137	0.179	0.325
NDUFS2	1.052	1.021	1.028	0.983	0.911	0.844	1.492	1.338	0.919	1.394	0.886	0.729	0.814	0.653	0.815	0.732	0.85	0.631	0.723	0.594	0.718	0.632	1.066	0.939	0.925	0.984	0.917	0.787	1.062	0.35
TOMM40L	0.059	0.073	0.084	0.063	0.057	0.051	0.108	0.105	0.072	0.067	0.049	0.047	0.062	0.048	0.053	0.055	0.058	0.057	0.044	0.043	0.053	0.052	0.066	0.064	0.059	0.083	0.041	0.054	0.105	0.052
PCP4L1	0.046	0.075	0.032	0.086	0.028	0.069	0.027	0.062	0.177	0.093	0.031	0.02	0.021	0.017	0.018	0.016	0.029	0.014	0.019	0.021	0.018	0.016	0.027	0.027	0.034	0.015	0.029	0.034	0.012	0.03
SDHC	0.548	0.539	0.572	0.524	0.464	0.494	0.71	0.672	0.664	0.371	0.531	0.556	0.544	0.576	0.543	0.603	0.547	0.557	0.458	0.466	0.493	0.466	0.632	0.6	0.534	0.609	0.649	0.427	0.558	0.522
AL592295.4	0.235	0.298	0.195	0.294	0.189	0.175	0.213	0.288	0.282	0	0.194	0.193	0.184	0.174	0.137	0.188	0.176	0.15	0.177	0.152	0.178	0.16	0.193	0.191	0.171	0.149	0.44	0.185	0.246	0.04
AL592295.3	0.123	0.115	0.098	0.166	0.051	0.091	0.107	0.113	0.146	0.114	0.084	0.077	0.066	0.072	0.051	0.054	0.073	0.076	0.068	0.053	0.074	0.067	0.085	0.081	0.057	0.08	0.145	0.139	0.098	0.178
HSPA6	0.01	0.007	0.014	0.005	0.007	0.01	0.003	0	0	0	0.004	0.001	0.004	0.001	0.001	0	0.002	0	0.006	0.028	0.002	0.044	0.161	0.275	0.006	0.009	0	0	0	0.016
FCGR3A	0.007	0.006	0.003	0.008	0.001	0.02	0.009	0.015	0.048	0.142	0.003	0.002	0.002	0.002	0.006	0.001	0.004	0.002	0.005	0.002	0.001	0.004	0.006	0	0.002	0.006	0.013	0	0	0.041
DUSP12	0.09	0.042	0.135	0.09	0.105	0.07	0.159	0.147	0.114	0.054	0.11	0.102	0.12	0.098	0.116	0.12	0.107	0.105	0.091	0.103	0.12	0.088	0.112	0.162	0.114	0.135	0.185	0.083	0.143	0.091
ATF6	0.71	0.713	0.752	0.757	0.6	0.621	0.643	0.632	0.788	0.328	0.534	0.529	0.576	0.574	0.517	0.462	0.536	0.57	0.52	0.5	0.581	0.54	0.499	0.485	0.546	0.572	0.652	0.571	0.672	0.718
NOS1AP	0.44	0.339	0.44	0.36	0.336	0.275	0.332	0.299	0.371	0.297	0.544	0.623	0.602	0.585	0.548	0.518	0.459	0.579	0.46	0.556	0.541	0.583	0.428	0.433	0.482	0.375	0.328	0.509	0.588	0.474
UHMK1	0.223	0.178	0.231	0.213	0.198	0.095	0.255	0.221	0.284	0.286	0.218	0.23	0.22	0.22	0.248	0.226	0.219	0.22	0.172	0.213	0.209	0.199	0.213	0.234	0.203	0.224	0.137	0.344	0.202	0.121
UAP1	0.141	0.14	0.138	0.138	0.14	0.167	0.108	0.118	0.174	0.152	0.089	0.076	0.088	0.074	0.104	0.065	0.09	0.091	0.074	0.073	0.089	0.077	0.099	0.09	0.092	0.119	0.092	0.118	0.008	0.123
DDR2	1.192	1.207	1.165	1.148	0.924	1.188	1.044	0.95	1.141	1.745	0.289	0.393	0.4	0.408	0.256	0.31	0.366	0.415	0.303	0.379	0.375	0.351	0.273	0.337	0.324	0.308	0.443	0.567	0.616	0.299
HSD17B7	0.08	0.089	0.085	0.094	0.06	0.045	0.084	0.08	0.057	0.04	0.044	0.047	0.052	0.044	0.03	0.03	0.048	0.038	0.041	0.043	0.049	0.029	0.049	0.056	0.05	0.06	0.128	0.028	0.036	0.02
CCDC190	0.052	0.042	0.065	0.062	0.034	0.053	0.048	0.025	0.06	0.051	0.04	0.026	0.043	0.039	0.039	0.027	0.049	0.042	0.035	0.017	0.033	0.029	0.034	0.027	0.058	0.06	0.133	0.016	0.037	0
RGS5	0.151	0.108	0.098	0.102	0.115	0.061	0.127	0.12	1.316	0.841	0.118	0.133	0.118	0.129	0.085	0.126	0.116	0.08	0.128	0.107	0.108	0.102	0.129	0.119	0.158	0.129	0.62	0.82	1.073	1.561
AL499616.1	0.074	0.089	0.089	0.131	0.047	0.054	0.084	0.087	0.691	0.04	0.077	0.057	0.053	0.058	0.065	0.064	0.057	0.047	0.069	0.049	0.055	0.055	0.055	0.047	0.065	0.064	0.198	0.551	0.269	0.819
NUF2	0.158	0.168	0.138	0.209	0.105	0.13	0.127	0.087	0.247	0.067	0.167	0.134	0.146	0.169	0.168	0.151	0.133	0.173	0.152	0.132	0.186	0.128	0.091	0.106	0.132	0.128	0.146	0.125	0.253	0.202
PBX1	3.343	2.983	3.236	2.841	2.232	2.458	2.988	2.345	3.608	3.677	4.444	4.429	4.928	5.552	6.681	5.959	4.614	6.478	3.934	4.019	4.439	5.216	3.664	3.223	4.262	4.008	4.795	5.264	4.491	5.636
AL157714.2	0.098	0.06	0.056	0.033	0.03	0.027	0.041	0.03	0.027	0	0.075	0.109	0.264	0.156	0.031	0.044	0.135	0.134	0.052	0.115	0.183	0.126	0.088	0.1	0.415	0.186	0	0.109	0.152	0.097
MGST3	1.723	1.934	1.817	1.658	1.806	1.92	2.698	2.829	1.662	0.989	1.771	1.872	1.865	1.699	1.581	1.505	1.57	1.566	2.005	1.787	2.507	1.954	2.584	2.735	2.547	2.968	1.916	1.655	1.676	1.463
ALDH9A1	0.081	0.042	0.075	0.069	0.102	0.051	0.161	0.122	0.11	0	0.07	0.068	0.076	0.069	0.071	0.056	0.059	0.042	0.066	0.086	0.058	0.078	0.095	0.119	0.081	0.112	0.087	0.086	0.037	0.063
TMCO1	0.429	0.414	0.402	0.504	0.355	0.432	0.538	0.577	0.39	0.435	0.374	0.311	0.321	0.302	0.272	0.284	0.322	0.295	0.402	0.307	0.329	0.303	0.447	0.47	0.309	0.512	0.207	0.301	0.214	0.171
UCK2	0.22	0.278	0.258	0.216	0.302	0.241	0.212	0.152	0.284	0.02	0.136	0.155	0.132	0.141	0.097	0.112	0.116	0.117	0.247	0.423	0.218	0.261	0.129	0.16	0.159	0.171	0.078	0.117	0.149	0.042
FAM78B	0.556	0.249	0.356	0.215	0.499	0.301	0.417	0.21	0.399	0.373	0.192	0.222	0.207	0.258	0.198	0.197	0.238	0.283	0.191	0.309	0.167	0.235	0.159	0.147	0.179	0.237	0.154	0.277	0.298	0.228
AL583804.1	0.024	0.032	0.022	0.029	0.018	0.017	0.008	0.032	0	0.226	0.019	0.014	0.011	0.018	0.022	0.01	0.021	0.021	0.015	0.006	0.012	0.016	0.018	0.009	0.011	0.023	0.038	0.009	0.019	0.01
POGK	0.317	0.24	0.392	0.251	0.36	0.193	0.325	0.356	0.33	0.111	0.301	0.398	0.344	0.293	0.387	0.4	0.352	0.305	0.316	0.397	0.411	0.339	0.264	0.331	0.262	0.271	0.354	0.487	0.356	0.268
TADA1	0.119	0.11	0.11	0.096	0.125	0.06	0.076	0.08	0.065	0.11	0.113	0.136	0.132	0.128	0.154	0.126	0.121	0.121	0.112	0.125	0.131	0.132	0.088	0.131	0.139	0.079	0.043	0.215	0.183	0.149
ILDR2	0.27	0.23	0.331	0.173	0.335	0.447	0.232	0.102	0.162	0.109	0.097	0.132	0.122	0.12	0.131	0.107	0.1	0.137	0.121	0.177	0.185	0.174	0.094	0.108	0.089	0.113	0.054	0.203	0.072	0.149
MAEL	0.283	0.277	0.253	0.322	0.269	0.295	0.305	0.258	0.161	0.368	0.121	0.142	0.124	0.129	0.091	0.135	0.105	0.114	0.114	0.122	0.129	0.133	0.124	0.113	0.121	0.132	0.123	0.123	0.078	0.098
GPA33	0.437	0.572	0.47	0.465	1.462	2.218	0.343	0.317	0.492	0.817	0.409	0.472	0.466	0.391	0.439	0.323	0.408	0.366	0.798	0.95	1.883	0.826	0.39	0.419	0.421	0.311	0.29	0.509	0.844	0.388
DUSP27	1.271	1.967	1.401	1.588	3.843	9.512	1.586	1.662	1.348	3.82	1.194	1.444	1.363	1.14	1.105	1.118	1.29	1.112	2.708	2.666	5.133	2.883	1.835	1.589	1.761	1.488	0.965	1.295	2.681	1.267
POU2F1	1.169	1.269	1.357	1.125	1.085	1.091	1.096	0.949	1.456	1.262	0.955	1.04	0.976	1.089	0.929	0.976	0.961	1.125	0.892	0.931	0.989	0.944	0.894	0.898	1.017	0.87	1.238	1.279	1.377	1.324
CREG1	0.109	0.081	0.103	0.117	0.093	0.075	0.153	0.173	0.088	0.679	0.087	0.089	0.104	0.078	0.075	0.081	0.087	0.073	0.085	0.064	0.084	0.061	0.118	0.147	0.108	0.112	0.034	0.073	0.073	0.071
RCSD1	0.962	1.108	1.107	1.015	1.092	1.629	0.83	0.801	1.064	2.347	1.342	1.287	1.163	1.215	1.946	1.601	1.132	1.199	1.017	1.052	1.299	1.104	1.092	1.228	1.019	0.96	1.658	1.464	1.156	1.122
MPZL1	0.355	0.305	0.394	0.423	0.315	0.251	0.299	0.313	0.261	0.02	0.363	0.38	0.391	0.333	0.37	0.364	0.399	0.34	0.38	0.451	0.336	0.367	0.35	0.374	0.359	0.325	0.39	0.37	0.442	0.37
MPC2	0.239	0.268	0.235	0.21	0.251	0.151	0.563	0.433	0.269	0.38	0.268	0.255	0.265	0.245	0.277	0.252	0.239	0.235	0.287	0.232	0.284	0.29	0.45	0.556	0.522	0.565	0.223	0.249	0.239	0.24
DCAF6	2.075	2.147	2.441	2.172	2.032	1.671	2.039	2.067	2.141	1.615	1.679	1.633	1.733	1.841	1.812	1.703	1.902	2.107	1.513	1.569	1.54	1.71	1.468	1.392	1.673	1.743	1.543	1.87	1.766	1.773
GPR161	0.033	0.018	0.033	0.027	0.025	0.035	0.019	0.004	0.055	0	0.026	0.029	0.025	0.023	0.027	0.027	0.025	0.021	0.026	0.026	0.025	0.031	0.016	0.014	0.01	0.037	0.145	0.014	0.045	0.05
TIPRL	0.19	0.173	0.247	0.213	0.197	0.174	0.254	0.137	0.103	0.283	0.163	0.175	0.164	0.156	0.152	0.173	0.175	0.142	0.138	0.193	0.173	0.17	0.143	0.215	0.156	0.2	0.259	0.217	0.275	0.124
SFT2D2	0.085	0.171	0.128	0.128	0.069	0.082	0.076	0.114	0.085	0.207	0.075	0.079	0.075	0.074	0.072	0.076	0.077	0.065	0.09	0.081	0.089	0.083	0.064	0.077	0.072	0.084	0.139	0.028	0.079	0.097
DPT	0.075	0.075	0.06	0.06	0.085	0.039	0.079	0.033	0.335	0.022	0.038	0.026	0.021	0.025	0.017	0.018	0.031	0.022	0.055	0.041	0.026	0.028	0.057	0.05	0.029	0.048	0.095	0.11	0.132	0.066
LINC00970	0.117	0.112	0.137	0.257	0.094	0.115	0.121	0.118	0.126	0.551	0.095	0.067	0.088	0.093	0.06	0.075	0.108	0.094	0.105	0.057	0.061	0.073	0.103	0.084	0.081	0.101	0.052	0.037	0.101	0.152
ATP1B1	1.625	1.407	2.197	1.584	1.585	1.25	2.292	2.072	1.282	0.84	2.45	2.508	2.511	2.432	3.234	2.547	2.469	2.477	2.056	2.257	2.151	2.315	2.64	2.775	2.574	3.055	2.273	2.257	1.522	1.532
NME7	0.456	0.533	0.58	0.514	0.381	0.367	0.445	0.468	0.396	0.732	0.502	0.518	0.56	0.583	0.542	0.433	0.582	0.57	0.479	0.517	0.554	0.477	0.426	0.398	0.402	0.478	0.613	0.445	0.584	0.648
BLZF1	0.226	0.159	0.223	0.217	0.218	0.115	0.25	0.24	0.282	0.31	0.175	0.18	0.183	0.182	0.19	0.148	0.184	0.193	0.162	0.199	0.181	0.172	0.143	0.163	0.15	0.18	0.208	0.385	0.29	0.119
SLC19A2	0.539	0.512	0.678	0.362	0.748	0.904	0.631	0.386	0.397	0.525	0.456	0.453	0.528	0.429	0.445	0.383	0.597	0.51	0.482	0.808	0.69	0.628	0.544	0.434	0.921	0.916	0.23	0.444	0.579	0.369
F5	0.278	0.198	0.281	0.15	0.264	0.081	0.324	0.139	0.285	0	0.245	0.241	0.283	0.318	0.432	0.296	0.386	0.431	0.156	0.14	0.156	0.135	0.218	0.243	0.253	0.245	0.218	0.321	0.287	0.382
C1orf112	0.25	0.301	0.272	0.247	0.227	0.158	0.267	0.21	0.326	0.209	0.198	0.224	0.206	0.219	0.218	0.189	0.202	0.21	0.189	0.213	0.191	0.184	0.144	0.201	0.174	0.16	0.218	0.25	0.332	0.223
SCYL3	0.149	0.125	0.229	0.154	0.147	0.092	0.118	0.149	0.102	0.309	0.154	0.184	0.207	0.177	0.217	0.181	0.188	0.202	0.144	0.182	0.175	0.193	0.125	0.163	0.159	0.136	0.148	0.132	0.23	0.235
KIFAP3	0.849	0.904	1.168	0.807	0.716	0.804	0.785	0.632	0.894	0.699	0.602	0.754	0.794	0.893	0.688	0.513	0.724	0.792	0.787	0.929	0.867	1.058	0.568	0.659	0.736	0.823	0.581	0.818	0.89	1.063
METTL11B	0.166	0.111	0.166	0.155	0.139	0.098	0.134	0.126	0.207	0.209	0.149	0.164	0.176	0.159	0.218	0.196	0.174	0.133	0.128	0.13	0.168	0.101	0.129	0.147	0.153	0.12	0.164	0.236	0.271	0.135
LINC01681	0.069	0.056	0.042	0.061	0.048	0.047	0.053	0.028	0.034	0	0.061	0.075	0.067	0.076	0.058	0.055	0.061	0.051	0.047	0.064	0.056	0.051	0.065	0.056	0.048	0.055	0.011	0.037	0.08	0.105
AL354732.1	0.042	0.038	0.042	0.042	0.04	0.028	0.039	0.04	0.017	0.286	0.034	0.033	0.031	0.039	0.023	0.03	0.029	0.037	0.049	0.038	0.051	0.042	0.023	0.028	0.027	0.034	0	0.018	0.05	0.021
GORAB	0.166	0.169	0.165	0.158	0.173	0.121	0.221	0.139	0.198	0.586	0.172	0.189	0.199	0.188	0.214	0.175	0.184	0.169	0.178	0.271	0.266	0.251	0.13	0.202	0.17	0.177	0.229	0.177	0.159	0.158
PRRX1	0.35	0.622	0.71	0.571	0.401	0.507	0.464	0.7	0.638	0.714	0.488	0.597	0.835	0.801	0.601	0.511	0.618	0.661	0.746	0.795	1.257	1.245	0.426	0.595	0.699	0.802	0.525	1.081	0.864	0.506
MROH9	0.304	0.45	0.507	0.368	0.371	0.357	0.196	0.244	0.309	0.378	0.124	0.094	0.073	0.171	0.162	0.107	0.099	0.161	0.069	0.067	0.061	0.083	0.083	0.114	0.075	0.124	0.202	0.163	0.116	0.102
FMO2	0.037	0.043	0.056	0.037	0.057	0.042	0.049	0.079	0.05	0.119	0.04	0.046	0.036	0.032	0.033	0.032	0.038	0.038	0.044	0.044	0.039	0.043	0.041	0.05	0.048	0.056	0.098	0.234	0.12	0.181
AL021026.1	0.006	0.002	0.006	0.005	0.01	0.001	0.017	0.025	0.011	0.168	0.003	0.003	0.003	0.004	0.005	0.001	0.002	0.002	0.002	0.001	0.002	0	0.005	0	0.001	0.004	0	0	0	0.038
FMO4	0.16	0.141	0.18	0.153	0.193	0.245	0.151	0.169	0.24	0.208	0.102	0.114	0.119	0.125	0.133	0.118	0.104	0.109	0.085	0.082	0.124	0.107	0.116	0.093	0.112	0.124	0.153	0.135	0.203	0.049
PRRC2C	0.75	0.808	0.854	0.785	0.868	0.836	0.705	0.72	0.708	1.708	0.676	0.675	0.749	0.742	0.791	0.675	0.664	0.761	0.643	0.661	0.767	0.734	0.557	0.573	0.604	0.611	0.822	0.998	1.133	1.171
VAMP4	0.118	0.155	0.158	0.14	0.118	0.115	0.173	0.141	0.182	0.068	0.138	0.132	0.157	0.133	0.177	0.133	0.16	0.13	0.109	0.141	0.117	0.129	0.135	0.15	0.132	0.128	0.093	0.084	0.126	0.162
DNM3	0.342	0.332	0.544	0.364	0.251	0.297	0.292	0.412	0.371	0.372	0.286	0.296	0.301	0.341	0.217	0.239	0.293	0.315	0.227	0.269	0.287	0.27	0.236	0.215	0.242	0.269	0.175	0.349	0.312	0.566
DNM3OS	0.024	0.01	0.039	0.017	0.039	0.051	0.015	0.02	0.155	0.067	0.013	0.012	0.019	0.019	0.013	0.009	0.019	0.01	0.006	0.012	0.014	0.027	0.008	0.008	0.01	0.001	0.103	0.054	0.032	0.079
PIGC	0.257	0.304	0.322	0.269	0.254	0.234	0.272	0.212	0.149	0.083	0.22	0.247	0.246	0.235	0.193	0.187	0.243	0.217	0.215	0.234	0.239	0.187	0.232	0.217	0.245	0.318	0.258	0.284	0.218	0.263
C1orf105	0.05	0.064	0.063	0.077	0.05	0.029	0.138	0.128	0.041	0.099	0.027	0.027	0.033	0.039	0.03	0.025	0.047	0.028	0.019	0.02	0.021	0.018	0.031	0.029	0.05	0.028	0.054	0.015	0.036	0.044
SUCO	0.4	0.526	0.466	0.455	0.425	0.424	0.363	0.469	0.41	0.049	0.275	0.319	0.335	0.32	0.307	0.276	0.326	0.327	0.245	0.333	0.324	0.315	0.224	0.285	0.301	0.251	0.128	0.279	0.263	0.43
AL031599.1	0.087	0.089	0.113	0.113	0.1	0.069	0.089	0.046	0.218	0.076	0.046	0.038	0.045	0.053	0.035	0.038	0.059	0.059	0.033	0.021	0.029	0.03	0.034	0.032	0.031	0.034	0.075	0.022	0.043	0.006
AL645568.1	1.094	1.196	0.979	1.433	0.756	0.793	1.081	1.384	0.924	1.198	0.608	0.609	0.611	0.687	0.639	0.705	0.749	0.743	0.453	0.448	0.451	0.485	0.463	0.508	0.608	0.654	0.432	0.675	0.63	0.878
PRDX6	0.828	0.909	0.976	0.947	0.937	0.608	1.544	1.54	1.006	0.648	0.471	0.467	0.477	0.435	0.582	0.506	0.466	0.566	0.404	0.356	0.368	0.376	0.559	0.622	0.619	0.73	0.346	0.444	0.541	0.289
ANKRD45	0.12	0.201	0.827	0.161	1.056	0.238	0.043	0.002	1.188	0	0.026	0.052	0.009	0.027	0.003	0.011	0.004	0.006	0.015	0.029	0.021	0.011	0.003	0.043	0.007	0.01	0.014	0	0	0.007
KLHL20	0.458	0.594	0.85	0.509	0.571	0.369	0.425	0.454	0.627	0.351	0.419	0.478	0.475	0.497	0.454	0.462	0.519	0.497	0.376	0.447	0.435	0.425	0.353	0.432	0.342	0.363	0.229	0.584	0.529	0.563
DARS2	0.17	0.2	0.134	0.187	0.184	0.112	0.166	0.18	0.209	0.158	0.144	0.143	0.148	0.143	0.141	0.143	0.132	0.153	0.146	0.189	0.137	0.161	0.124	0.087	0.08	0.099	0.089	0.203	0.127	0.084
ZBTB37	0.185	0.139	0.165	0.2	0.137	0.147	0.204	0.218	0.184	0.088	0.209	0.183	0.184	0.181	0.205	0.207	0.216	0.186	0.165	0.155	0.201	0.169	0.173	0.165	0.168	0.193	0.203	0.145	0.357	0.193
RC3H1	1.538	1.42	1.838	1.465	1.769	1.165	1.203	1.114	1.832	1.6	1.322	1.424	1.37	1.435	1.539	1.366	1.501	1.45	1.181	1.264	1.242	1.1	1.043	1.208	0.971	0.993	1.075	1.472	1.373	1.948
AL121983.2	0.082	0.084	0.103	0.09	0.111	0.111	0.064	0.056	0.079	0.444	0.052	0.06	0.048	0.044	0.048	0.074	0.052	0.045	0.059	0.04	0.075	0.05	0.078	0.061	0.042	0.049	0.083	0.112	0.035	0.042
RABGAP1L	26.404	27.563	29.394	24.065	26.932	28.004	22.356	21.473	21.233	23.155	10.614	12.076	8.272	9.443	10.063	14.269	9.724	9.152	9.992	9.79	10.129	9.286	10.588	10.308	8.334	7.395	9.249	9.918	9.529	9.226
Z99127.1	0.481	0.509	0.537	0.546	0.474	0.548	0.433	0.385	0.297	0.372	0.205	0.247	0.146	0.172	0.177	0.255	0.184	0.186	0.213	0.169	0.207	0.156	0.188	0.235	0.172	0.137	0.168	0.139	0.229	0.235
CACYBP	0.12	0.116	0.111	0.111	0.122	0.083	0.25	0.156	0.258	0.104	0.121	0.119	0.143	0.114	0.149	0.134	0.114	0.111	0.111	0.116	0.106	0.109	0.113	0.206	0.161	0.139	0.03	0.087	0.196	0.184
MRPS14	0.208	0.158	0.222	0.205	0.197	0.123	0.305	0.25	0.226	0.249	0.187	0.18	0.213	0.18	0.215	0.207	0.204	0.167	0.184	0.151	0.192	0.155	0.258	0.271	0.25	0.246	0.153	0.243	0.201	0.192
KIAA0040	0.047	0.054	0.055	0.044	0.029	0.077	0.031	0.035	0.082	0.129	0.038	0.049	0.067	0.037	0.045	0.04	0.056	0.05	0.033	0.053	0.069	0.053	0.024	0.055	0.049	0.031	0	0.084	0.138	0.023
COP1	1.153	1.192	1.255	1.132	1.184	1.054	1.033	1.056	1.208	2.002	1.064	1.117	1.136	1.177	1.146	1.143	1.095	1.253	1.031	1.178	1.096	1.197	0.997	0.873	1.05	1.03	1.287	1.325	0.962	1.57
PAPPA2	0.268	0.365	0.32	0.322	0.256	0.362	0.256	0.364	0.376	0.342	0.194	0.139	0.156	0.231	0.224	0.131	0.196	0.248	0.187	0.124	0.173	0.181	0.165	0.123	0.173	0.208	0.119	0.217	0.219	0.463
ASTN1	0.026	0.013	0.015	0.025	0.018	0.023	0.013	0.008	0.064	0	0.012	0.012	0.014	0.013	0.01	0.01	0.009	0.008	0.011	0.016	0.014	0.012	0.01	0.015	0.018	0.015	0.176	0.065	0.051	0.174
AL122019.1	0.078	0.106	0.102	0.122	0.065	0.115	0.074	0.087	0.105	0	0.055	0.074	0.041	0.049	0.04	0.066	0.046	0.048	0.059	0.084	0.042	0.042	0.059	0.04	0.05	0.048	0.061	0.094	0.048	0.016
SEC16B	0.101	0.151	0.1	0.163	0.073	0.085	0.087	0.119	0.107	0.022	0.106	0.1	0.133	0.116	0.188	0.171	0.174	0.165	0.059	0.048	0.087	0.067	0.103	0.084	0.084	0.118	0.043	0.153	0.085	0.191
RASAL2	4.049	4.729	5.128	4.607	5.107	5.274	3.339	4.172	5.576	3.662	4.096	4.233	4.723	4.597	4.644	3.821	4.882	5.49	4.295	6.976	4.909	6.486	3.489	3.633	4.09	3.848	4.359	5.03	5.713	5.697
CLEC20A	0.089	0.089	0.163	0.103	0.142	0.09	0.059	0.081	0.076	0.209	0.105	0.098	0.091	0.132	0.108	0.072	0.09	0.15	0.124	0.198	0.101	0.138	0.044	0.089	0.042	0.067	0.046	0.105	0.139	0.239
RALGPS2	0.921	0.762	0.982	0.765	0.835	0.492	0.888	0.738	0.793	0.768	0.51	0.489	0.553	0.522	0.769	0.526	0.614	0.699	0.427	0.406	0.443	0.458	0.377	0.433	0.458	0.429	0.534	0.644	0.493	0.627
ANGPTL1	0.581	0.427	0.509	0.666	0.461	0.332	0.847	0.474	0.727	0.419	0.32	0.297	0.311	0.28	0.359	0.308	0.341	0.335	0.28	0.265	0.318	0.222	0.328	0.412	0.407	0.402	0.691	0.319	0.545	0.685
FAM20B	0.203	0.235	0.257	0.203	0.194	0.176	0.197	0.183	0.145	0.292	0.176	0.18	0.168	0.199	0.182	0.233	0.189	0.221	0.144	0.157	0.14	0.186	0.147	0.166	0.138	0.175	0.17	0.234	0.258	0.316
TOR3A	0.055	0.07	0.074	0.052	0.035	0.066	0.091	0.066	0.071	0.203	0.047	0.048	0.053	0.04	0.058	0.037	0.063	0.046	0.057	0.049	0.044	0.061	0.045	0.057	0.05	0.047	0.01	0.021	0.093	0.061
ABL2	0.573	0.58	0.602	0.59	0.607	0.548	0.445	0.692	0.821	0.961	0.532	0.563	0.571	0.588	0.57	0.569	0.552	0.623	0.534	0.645	0.549	0.653	0.478	0.475	0.45	0.375	0.521	0.645	0.537	0.605
SOAT1	0.213	0.297	0.269	0.277	0.211	0.273	0.182	0.242	0.205	0.509	0.109	0.11	0.119	0.103	0.105	0.095	0.126	0.107	0.08	0.12	0.105	0.115	0.092	0.108	0.108	0.087	0.057	0.144	0.2	0.241
AXDND1	0.055	0.05	0.119	0.088	0.058	0.059	0.076	0.048	0.119	0	0.038	0.037	0.029	0.037	0.019	0.034	0.034	0.028	0.047	0.029	0.02	0.029	0.041	0.035	0.027	0.038	0.124	0.032	0.064	0.063
TOR1AIP2	0.314	0.318	0.327	0.327	0.305	0.307	0.312	0.3	0.28	0.381	0.401	0.404	0.459	0.37	0.471	0.396	0.426	0.412	0.359	0.345	0.554	0.362	0.394	0.398	0.4	0.375	0.288	0.362	0.497	0.339
TOR1AIP1	0.29	0.333	0.359	0.334	0.342	0.393	0.342	0.357	0.364	0.212	0.283	0.302	0.332	0.336	0.345	0.295	0.305	0.316	0.274	0.28	0.409	0.316	0.251	0.286	0.276	0.229	0.163	0.352	0.463	0.2
AL353708.2	0.035	0.039	0.033	0.059	0.039	0.038	0.03	0.02	0.084	0	0.032	0.022	0.024	0.033	0.02	0.019	0.029	0.02	0.027	0.028	0.022	0.017	0.024	0.026	0.024	0.013	0.03	0.019	0.034	0.152
CEP350	1.214	1.299	1.369	1.207	1.247	1	1.075	1.085	1.001	1.175	1.215	1.221	1.364	1.413	1.441	1.24	1.311	1.485	1.097	1.187	1.292	1.261	1.075	1.019	1.15	1.162	1.356	1.465	1.52	1.621
QSOX1	0.479	0.566	0.557	0.697	0.46	0.404	0.517	1.001	0.627	1.148	0.179	0.18	0.175	0.171	0.164	0.217	0.206	0.194	0.168	0.143	0.132	0.146	0.188	0.183	0.171	0.177	0.222	0.245	0.157	0.131
ACBD6	0.903	0.927	0.921	0.908	0.648	0.716	0.809	0.69	0.747	0.739	0.846	0.814	0.92	0.87	0.99	0.87	0.846	0.872	0.755	0.76	0.933	0.763	0.796	0.705	0.793	0.786	0.495	1.149	0.731	1.028
XPR1	1.874	1.563	2.236	1.519	2.529	2.399	1.646	1.389	1.861	1.871	4.479	5.03	5.059	5.339	4.853	4.138	3.775	5.452	6.076	7.34	6.749	7.699	4.065	3.801	4.011	3.982	3.173	4.99	4.306	4.776
KIAA1614	0.201	0.209	0.214	0.203	0.156	0.178	0.132	0.166	0.112	0.098	0.121	0.121	0.112	0.138	0.117	0.128	0.114	0.138	0.105	0.12	0.115	0.14	0.113	0.11	0.103	0.113	0.078	0.097	0.119	0.16
STX6	0.242	0.226	0.236	0.241	0.227	0.26	0.229	0.136	0.274	0.071	0.197	0.221	0.176	0.189	0.184	0.195	0.188	0.187	0.194	0.221	0.204	0.195	0.178	0.159	0.162	0.141	0.427	0.17	0.198	0.178
MR1	0.117	0.132	0.131	0.161	0.097	0.144	0.134	0.155	0.072	0.067	0.028	0.026	0.031	0.03	0.027	0.022	0.032	0.024	0.039	0.043	0.03	0.038	0.03	0.029	0.026	0.042	0.019	0.08	0.069	0.077
IER5	0.118	0.136	0.136	0.158	0.171	0.26	0.282	0.338	0.231	0.206	0.135	0.098	0.147	0.142	0.127	0.065	0.101	0.128	0.278	0.232	0.396	0.376	0.486	0.38	0.496	0.55	0.092	0.076	0.177	0.038
LINC01732	0.027	0.026	0.029	0.011	0.104	0.06	0.013	0.006	0	0.044	0.002	0.004	0.002	0.006	0.001	0.002	0.003	0	0.009	0.017	0.006	0.021	0.001	0.002	0.001	0	0	0.012	0	0
CACNA1E	0.45	0.221	0.359	0.249	0.931	0.491	0.363	0.133	0.395	0.315	0.075	0.089	0.239	0.161	0.136	0.192	0.591	0.414	0.12	0.231	0.122	0.271	0.054	0.088	0.195	0.18	0.185	0.097	0.319	0.126
LINC01344	0.065	0.055	0.074	0.072	0.039	0.035	0.054	0.048	0.09	0.039	0.076	0.074	0.058	0.087	0.098	0.164	0.075	0.081	0.047	0.041	0.045	0.044	0.043	0.064	0.054	0.061	0.1	0.083	0.071	0.02
GLUL	0.302	0.177	0.29	0.201	0.326	0.323	0.489	0.421	0.449	0.58	0.355	0.336	0.429	0.288	0.364	0.286	0.308	0.282	0.34	0.45	0.568	0.476	0.749	0.496	0.701	0.612	0.358	0.314	0.443	0.379
RGSL1	0.014	0.007	0.016	0.018	0.016	0.015	0.022	0.015	0.007	0.209	0.012	0.01	0.009	0.013	0.008	0.006	0.011	0.021	0.011	0.009	0.01	0.013	0.004	0.006	0.014	0.019	0.025	0	0.017	0
RNASEL	0.028	0.027	0.033	0.054	0.021	0.02	0.04	0.069	0	0.26	0.017	0.018	0.018	0.018	0.012	0.018	0.022	0.014	0.018	0.023	0.012	0.026	0.012	0.03	0.013	0.024	0	0.008	0.02	0.008
NPL	0.096	0.071	0.093	0.109	0.056	0.049	0.083	0.089	0.095	0	0.05	0.058	0.059	0.053	0.042	0.057	0.068	0.05	0.046	0.035	0.067	0.041	0.053	0.054	0.058	0.052	0	0.056	0.128	0.037
DHX9	0.302	0.323	0.311	0.26	0.299	0.34	0.312	0.392	0.21	0.178	0.262	0.283	0.302	0.29	0.332	0.29	0.291	0.293	0.243	0.322	0.303	0.307	0.209	0.234	0.274	0.331	0.182	0.369	0.305	0.218
LAMC1	0.608	0.632	0.603	0.497	0.807	0.694	0.606	0.669	1.451	1.456	0.64	0.615	0.671	0.69	0.751	0.761	0.71	0.77	0.715	0.693	0.622	0.785	0.683	0.561	0.679	0.617	0.837	0.957	0.876	0.956
LAMC1-AS1	0.003	0.001	0.004	0.002	0.005	0.001	0.001	0.003	0.014	0.108	0.004	0.003	0.002	0.004	0.002	0	0.003	0.004	0.003	0.007	0.002	0.008	0.002	0.001	0.001	0	0	0.025	0	0
NMNAT2	1.143	1.419	0.957	1.381	0.768	1.359	0.915	1.124	0.611	1.093	0.082	0.074	0.071	0.087	0.069	0.083	0.082	0.074	0.093	0.079	0.051	0.07	0.077	0.071	0.068	0.068	0.018	0.053	0.079	0.129
SMG7	0.967	0.973	1.077	0.865	0.94	0.608	0.898	0.799	0.93	1.256	0.74	0.822	0.824	0.858	1.036	0.938	0.774	0.97	0.63	0.711	0.701	0.666	0.591	0.683	0.659	0.595	0.586	0.942	0.903	0.936
ARPC5	0.284	0.276	0.387	0.298	0.372	0.439	0.368	0.4	0.505	1.104	0.259	0.255	0.259	0.224	0.321	0.255	0.256	0.235	0.228	0.286	0.34	0.231	0.262	0.294	0.25	0.245	0.155	0.434	0.313	0.25
RGL1	1.564	1.593	1.772	1.334	1.724	1.553	1.181	1.249	1.166	0.663	1.791	2.022	2.046	2.235	1.983	2.105	1.91	1.992	1.91	2.061	2.513	2.073	1.528	1.479	1.553	1.514	1.702	2.059	2.431	2.247
APOBEC4	0.085	0.088	0.091	0.077	0.081	0.083	0.054	0.038	0.095	0	0.103	0.101	0.115	0.119	0.115	0.105	0.087	0.108	0.104	0.1	0.121	0.083	0.067	0.09	0.052	0.076	0.063	0.074	0.107	0.111
COLGALT2	0.065	0.081	0.041	0.056	0.043	0.065	0.077	0.097	0.199	0	0.067	0.089	0.059	0.077	0.067	0.07	0.064	0.053	0.066	0.08	0.081	0.065	0.068	0.078	0.063	0.051	0.155	0.138	0.178	0.25
TSEN15	0.306	0.238	0.405	0.229	0.259	0.175	0.299	0.336	0.277	0.102	0.28	0.321	0.324	0.297	0.327	0.3	0.302	0.293	0.226	0.298	0.324	0.243	0.248	0.315	0.255	0.237	0.334	0.3	0.272	0.385
C1orf21	2.937	2.428	2.863	2.529	2.3	1.985	2.61	2.389	2.207	2.12	1.985	2.341	2.446	2.34	1.65	1.4	1.778	2.054	2.021	2.957	2.3	2.511	1.585	1.78	1.987	1.803	1.467	2.247	2.325	2.285
EDEM3	0.447	0.377	0.428	0.376	0.393	0.354	0.41	0.35	0.256	0.248	0.364	0.392	0.38	0.375	0.458	0.399	0.36	0.406	0.312	0.399	0.356	0.386	0.312	0.316	0.321	0.309	0.273	0.385	0.436	0.54
FAM129A	7.64	7.803	10.109	6.464	13.732	19.2	7.047	6.168	7.025	7.878	5.471	4.929	5.478	5.639	6.394	7.062	5.788	7.541	5.849	4.501	6.487	7.431	5.173	4.071	5.501	5.19	5.058	5.22	4.928	4.904
RNF2	0.121	0.127	0.138	0.104	0.098	0.073	0.099	0.09	0.166	0.108	0.107	0.121	0.126	0.119	0.13	0.122	0.122	0.127	0.107	0.122	0.113	0.123	0.071	0.118	0.096	0.128	0.089	0.128	0.093	0.229
TRMT1L	0.127	0.13	0.134	0.105	0.095	0.083	0.196	0.162	0.104	0.067	0.131	0.118	0.129	0.129	0.135	0.132	0.117	0.128	0.101	0.102	0.117	0.1	0.169	0.158	0.123	0.146	0.182	0.201	0.132	0.198
SWT1	0.358	0.391	0.363	0.303	0.289	0.223	0.357	0.292	0.255	0.284	0.335	0.394	0.38	0.378	0.367	0.355	0.359	0.36	0.31	0.372	0.395	0.344	0.268	0.302	0.314	0.332	0.241	0.474	0.383	0.348
IVNS1ABP	0.205	0.29	0.236	0.213	0.187	0.211	0.34	0.232	0.133	0.601	0.31	0.336	0.353	0.33	0.415	0.298	0.331	0.308	0.271	0.276	0.376	0.299	0.344	0.373	0.288	0.313	0.225	0.41	0.172	0.227
HMCN1	0.157	0.13	0.184	0.208	0.096	0.162	0.159	0.185	0.307	0.587	0.033	0.027	0.029	0.034	0.023	0.016	0.037	0.031	0.037	0.026	0.025	0.032	0.02	0.021	0.027	0.033	0.12	0.053	0.082	0.187
PRG4	0.053	0.028	0.079	0.032	0.045	0.017	0.111	0.025	0.137	0	0.005	0.005	0.004	0.005	0.001	0.004	0.002	0.002	0.002	0.004	0.005	0.001	0.001	0.007	0.002	0.001	0	0	0	0
TPR	0.587	0.729	0.72	0.564	0.717	0.623	0.586	0.655	0.928	0.486	0.527	0.517	0.622	0.564	0.652	0.435	0.6	0.513	0.494	0.567	0.71	0.592	0.48	0.518	0.509	0.466	0.757	0.63	0.71	0.844
ODR4	0.439	0.545	0.463	0.474	0.45	0.419	0.44	0.428	0.482	0.597	0.393	0.398	0.464	0.404	0.426	0.387	0.445	0.416	0.346	0.365	0.434	0.387	0.325	0.365	0.406	0.368	0.389	0.38	0.381	0.324
AL596220.1	0.159	0.143	0.156	0.172	0.096	0.112	0.155	0.149	0.347	0.215	0.077	0.081	0.072	0.1	0.091	0.081	0.102	0.115	0.064	0.063	0.068	0.073	0.072	0.064	0.105	0.093	0.126	0.115	0.043	0.092
PLA2G4A	0.028	0.013	0.05	0.042	0.022	0.031	0.018	0.039	0.081	0.191	0.013	0.006	0.011	0.008	0.007	0.011	0.011	0.005	0.011	0.005	0.009	0.007	0.013	0.004	0.008	0.021	0	0.041	0.02	0
ERVMER61-1	0.285	0.44	0.262	0.528	0.21	0.351	0.339	0.502	0.256	0.705	0.171	0.13	0.129	0.158	0.116	0.119	0.172	0.15	0.132	0.122	0.123	0.116	0.194	0.153	0.179	0.209	0.257	0.149	0.203	0.132
BRINP3	0.759	1.779	0.954	2.412	0.459	1.132	0.62	2.311	0.293	0.913	0.237	0.267	0.154	0.338	0.113	0.106	0.067	0.23	0.216	0.341	0.109	0.19	0.155	0.203	0.094	0.191	0.082	0.323	0.018	0.281
AL354771.1	0.159	0.404	0.231	0.502	0.06	0.252	0.15	0.36	0.023	0.207	0.052	0.053	0.031	0.085	0.034	0.016	0.012	0.067	0.079	0.077	0.029	0.051	0.028	0.034	0.012	0.023	0.024	0.046	0.04	0.15
AL390957.1	0.54	0.483	0.55	0.585	0.576	0.398	0.494	0.582	0.251	0.613	0.685	0.758	0.727	1.123	0.401	0.472	0.752	0.741	0.962	1.004	0.59	1.019	0.692	0.609	0.761	1.09	0.502	0.766	0.6	1.338
RGS1	0.008	0.012	0.015	0.006	0.003	0.007	0.013	0.008	0.068	0.137	0.005	0.002	0.004	0.003	0.001	0.003	0.002	0.004	0.002	0.003	0.001	0.002	0.01	0.002	0.006	0.008	0	0.012	0	0.02
RGS13	0.011	0.003	0.026	0.006	0.029	0.011	0.001	0.022	0.038	0	0.015	0.019	0.014	0.054	0.007	0.007	0.012	0.02	0.019	0.027	0.014	0.023	0.018	0.008	0.011	0.027	0	0.007	0.013	0.177
AL136454.1	0.028	0.035	0.034	0.012	0.037	0.022	0.031	0.023	0.051	0	0.041	0.047	0.073	0.028	0.074	0.039	0.045	0.028	0.05	0.05	0.079	0.041	0.067	0.071	0.111	0.067	0.052	0.015	0.088	0.015
RGS2	0.046	0.082	0.05	0.096	0.069	0.162	0.163	0.216	0.044	0.068	0.018	0.018	0.023	0.024	0.017	0.025	0.031	0.022	0.022	0.039	0.019	0.023	0.058	0.061	0.073	0.065	0.019	0.019	0.049	0.008
UCHL5	0.306	0.322	0.327	0.301	0.28	0.205	0.335	0.342	0.288	0.327	0.279	0.312	0.307	0.294	0.383	0.353	0.329	0.355	0.252	0.291	0.281	0.256	0.277	0.27	0.276	0.286	0.279	0.347	0.272	0.437
TROVE2	0.497	0.45	0.509	0.484	0.467	0.335	0.541	0.489	0.616	0.27	0.456	0.446	0.452	0.419	0.477	0.42	0.46	0.416	0.438	0.463	0.495	0.43	0.433	0.486	0.413	0.404	0.359	0.555	0.311	0.3
GLRX2	0.079	0.059	0.109	0.069	0.109	0.068	0.161	0.159	0.068	0.088	0.093	0.088	0.102	0.087	0.112	0.092	0.094	0.07	0.119	0.123	0.13	0.114	0.154	0.182	0.155	0.187	0.201	0.212	0.039	0.102
CDC73	0.795	0.957	0.977	0.987	0.919	0.859	0.783	0.814	0.821	1.502	0.832	0.801	0.876	0.909	0.912	0.907	0.862	0.972	0.848	0.815	0.861	0.903	0.809	0.721	0.832	0.717	0.611	0.884	0.848	1.037
B3GALT2	0.101	0.15	0.145	0.145	0.08	0.051	0.224	0.229	0.167	0.139	0.145	0.126	0.148	0.183	0.201	0.163	0.149	0.204	0.099	0.068	0.109	0.103	0.197	0.222	0.188	0.291	0.258	0.135	0.068	0.176
LINC01031	0.022	0.015	0.02	0.04	0.021	0.017	0.016	0.024	0.148	0	0.019	0.016	0.017	0.021	0.01	0.016	0.013	0.016	0.023	0.02	0.014	0.025	0.016	0.013	0.017	0.015	0	0.008	0	0.015
KCNT2	0.102	0.133	0.134	0.141	0.061	0.134	0.063	0.108	0.745	1.722	0.05	0.042	0.047	0.046	0.054	0.05	0.051	0.045	0.039	0.057	0.032	0.043	0.027	0.04	0.054	0.047	0.025	0.056	0.079	0.072
CFH	0.171	0.341	0.175	0.232	0.131	0.296	0.166	0.406	0.84	1.965	0.049	0.039	0.059	0.05	0.06	0.037	0.057	0.042	0.038	0.032	0.061	0.044	0.044	0.043	0.05	0.059	0.113	0.087	0.106	0.078
ZBTB41	0.124	0.128	0.128	0.098	0.189	0.071	0.129	0.11	0.22	0.108	0.123	0.139	0.153	0.129	0.152	0.124	0.132	0.132	0.116	0.153	0.138	0.121	0.089	0.11	0.102	0.099	0.047	0.15	0.11	0.054
CRB1	0.15	0.189	0.169	0.167	0.109	0.136	0.169	0.117	0.101	0.05	0.11	0.099	0.096	0.122	0.131	0.102	0.123	0.145	0.09	0.076	0.084	0.102	0.117	0.085	0.099	0.119	0.179	0.074	0.124	0.16
DENND1B	1.459	1.661	1.504	1.625	1.239	1.151	1.283	1.543	1.188	1.712	1.425	1.547	1.43	1.63	1.725	1.741	1.547	1.589	1.169	1.25	1.18	1.194	1.26	1.242	1.217	1.249	1.232	1.479	1.268	1.567
AL365258.1	0.03	0.013	0.049	0.034	0.04	0.021	0.016	0.002	0.055	0.215	0.039	0.032	0.04	0.034	0.066	0.032	0.037	0.042	0.027	0.027	0.031	0.025	0.015	0.019	0.017	0.003	0.026	0.056	0.049	0.083
NEK7	2.42	2.248	3.184	2.048	2.82	1.769	2.366	2.096	2.208	1.978	2.673	3.134	3.551	3.349	3.115	2.881	2.842	3.553	3.144	3.518	4.669	3.924	2.39	2.452	2.589	2.653	2.824	3.307	3.075	3.048
PTPRC	0.05	0.033	0.042	0.035	0.034	0.046	0.023	0.01	0.102	0.093	0.017	0.018	0.025	0.019	0.012	0.014	0.028	0.015	0.015	0.019	0.013	0.017	0.012	0.015	0.03	0.02	0	0.015	0.015	0.005
MIR181A1HG	0.064	0.068	0.068	0.058	0.062	0.048	0.024	0.081	0.207	0.024	0.066	0.116	0.095	0.117	0.069	0.076	0.115	0.116	0.061	0.154	0.102	0.087	0.065	0.091	0.063	0.046	0.127	0.223	0.187	0.18
NR5A2	0.026	0.023	0.012	0.026	0.022	0.028	0.017	0.004	0.008	0.04	0.02	0.017	0.01	0.014	0.013	0.017	0.019	0.017	0.019	0.013	0.01	0.017	0.01	0.017	0.017	0.018	0.115	0.051	0.008	0.013
LINC00862	0.087	0.084	0.057	0.104	0.057	0.099	0.081	0.115	0.061	0	0.057	0.056	0.043	0.054	0.039	0.042	0.05	0.048	0.057	0.061	0.049	0.062	0.05	0.057	0.052	0.029	0.033	0.034	0.042	0.048
AC104461.1	0.09	0.085	0.122	0.131	0.09	0.11	0.098	0.121	0.139	0	0.066	0.073	0.065	0.091	0.066	0.052	0.078	0.093	0.065	0.069	0.061	0.072	0.044	0.062	0.038	0.065	0.02	0.059	0.038	0.095
ZNF281	0.111	0.107	0.124	0.139	0.131	0.103	0.189	0.204	0.1	0.024	0.102	0.122	0.099	0.103	0.117	0.112	0.111	0.106	0.092	0.125	0.126	0.106	0.142	0.173	0.112	0.183	0.196	0.059	0.109	0.105
DDX59	0.094	0.088	0.117	0.086	0.129	0.077	0.084	0.097	0.123	0.107	0.079	0.084	0.088	0.081	0.1	0.079	0.092	0.077	0.059	0.078	0.093	0.074	0.065	0.074	0.076	0.054	0.142	0.1	0.235	0.065
CAMSAP2	0.595	0.755	0.673	0.668	0.67	0.666	0.584	0.594	0.585	0.882	0.562	0.639	0.565	0.644	0.565	0.612	0.578	0.63	0.614	0.686	0.666	0.739	0.505	0.512	0.521	0.52	0.669	0.84	0.59	0.867
TMEM9	0.113	0.102	0.133	0.122	0.102	0.101	0.182	0.194	0.081	0.141	0.094	0.104	0.097	0.094	0.087	0.095	0.087	0.071	0.091	0.076	0.111	0.085	0.111	0.134	0.079	0.116	0.083	0.035	0.051	0.12
TNNT2	20.922	26.186	17.653	22.867	18.235	23.761	26.149	29.614	15.506	15.855	23.137	18.501	23.021	23.389	19.216	17.308	25.735	22.154	23.623	16.031	18.754	22.862	30.617	27.155	28.466	30.808	21.491	17.08	25.189	19.207
TNNI1	0.07	0.095	0.096	0.129	0.068	0.125	0.202	0.401	0.033	0.261	0.032	0.038	0.043	0.045	0.016	0.015	0.025	0.019	0.054	0.079	0.068	0.09	0.034	0.031	0.033	0.042	0	0.01	0.073	0
CSRP1	0.061	0.148	0.071	0.087	0.141	0.405	0.171	0.097	0.247	0.433	0.034	0.027	0.044	0.036	0.032	0.021	0.041	0.03	0.042	0.037	0.05	0.045	0.05	0.033	0.048	0.075	0.228	0.03	0.014	0.018
AC096677.1	0.168	0.231	0.193	0.24	0.127	0.211	0.168	0.132	0.14	0.144	0.32	0.318	0.37	0.359	0.34	0.354	0.392	0.359	0.27	0.255	0.348	0.332	0.297	0.249	0.423	0.326	0.277	0.3	0.303	0.14
NAV1	0.287	0.351	0.28	0.376	0.177	0.26	0.255	0.35	0.559	0.473	3.938	4.243	4.328	5.066	4.598	4.393	3.96	4.637	3.731	4.015	3.592	4.615	3.472	3.265	3.814	3.545	2.669	4.655	3.172	4.273
IPO9-AS1	0.19	0.2	0.134	0.197	0.134	0.189	0.178	0.184	0.585	0.919	4.085	4.575	4.279	5.057	5.034	4.204	3.986	4.514	3.797	4.231	3.968	4.386	2.94	3.663	3.509	3.061	3.253	4.185	3.848	5.87
IPO9	0.383	0.439	0.346	0.324	0.451	0.356	0.362	0.454	0.514	0.517	0.39	0.453	0.488	0.484	0.437	0.435	0.451	0.449	0.473	0.497	0.49	0.487	0.374	0.377	0.377	0.367	0.347	0.565	0.456	0.582
SHISA4	0.069	0.061	0.056	0.057	0.087	0.083	0.169	0.113	0.085	0.024	0.083	0.083	0.089	0.088	0.07	0.079	0.101	0.085	0.166	0.104	0.076	0.146	0.182	0.165	0.157	0.216	0.074	0.046	0.099	0.023
AL513217.1	0.055	0.033	0.043	0.03	0.099	0.069	0.073	0.036	0.022	0	0.06	0.058	0.067	0.068	0.043	0.054	0.067	0.065	0.104	0.072	0.042	0.112	0.076	0.063	0.076	0.085	0	0.075	0.033	0
LMOD1	0.272	0.31	0.304	0.226	0.472	1.279	0.255	0.255	0.445	0.571	0.056	0.075	0.068	0.101	0.061	0.053	0.088	0.102	0.076	0.103	0.062	0.13	0.067	0.07	0.086	0.114	0.174	0.332	0.338	0.158
TIMM17A	0.414	0.361	0.452	0.41	0.531	0.463	0.518	0.466	0.352	0.323	0.367	0.468	0.409	0.375	0.403	0.431	0.43	0.415	0.386	0.451	0.421	0.399	0.505	0.535	0.462	0.492	0.304	0.396	0.434	0.487
RNPEP	0.137	0.188	0.141	0.168	0.127	0.069	0.13	0.124	0.235	0.427	0.16	0.18	0.154	0.142	0.119	0.146	0.133	0.108	0.148	0.151	0.133	0.14	0.141	0.176	0.117	0.108	0.154	0.198	0.209	0.269
ELF3-AS1	0.006	0.006	0	0.003	0.002	0.007	0.014	0	0	0.292	0.01	0.007	0.006	0.009	0.003	0.007	0.004	0.007	0.009	0.008	0.008	0.014	0.011	0.007	0.004	0.005	0.018	0.018	0	0
ARL8A	0.082	0.135	0.088	0.099	0.092	0.094	0.119	0.146	0.066	0.133	0.088	0.095	0.109	0.115	0.109	0.092	0.105	0.119	0.112	0.104	0.091	0.14	0.103	0.145	0.121	0.128	0.106	0.098	0.082	0.132
LGR6	0.259	0.46	0.355	0.475	0.123	0.332	0.202	0.337	0.249	0.564	0.059	0.043	0.08	0.069	0.121	0.114	0.116	0.145	0.045	0.039	0.06	0.069	0.044	0.031	0.107	0.067	0.066	0.075	0.118	0.059
PPP1R12B	14.332	15.719	14.361	15.291	11.92	12.038	14.305	16.063	10.77	11.523	15.88	17.151	15.98	19.236	20.365	20.659	18.901	22.162	12.404	12.153	12.108	13.224	15.954	14.6	15.73	16.58	13.52	16.875	14.788	17.626
SYT2	0.789	0.733	1.023	0.896	0.555	0.509	0.531	0.432	0.575	0.449	0.87	0.756	0.63	0.809	0.807	0.841	0.625	0.695	0.712	0.59	0.537	0.629	0.551	0.669	0.579	0.651	0.856	0.932	0.564	0.755
AC104463.2	0.113	0.117	0.103	0.109	0.1	0.117	0.09	0.16	0.043	0	0.116	0.073	0.081	0.096	0.078	0.078	0.083	0.09	0.099	0.06	0.065	0.066	0.092	0.081	0.109	0.161	0.28	0.142	0.069	0.164
KDM5B	0.58	0.54	0.565	0.582	0.622	0.432	0.783	0.621	0.456	0.668	0.419	0.425	0.392	0.398	0.365	0.396	0.37	0.401	0.45	0.453	0.36	0.477	0.511	0.625	0.463	0.466	0.684	0.561	0.565	0.482
KLHL12	0.15	0.178	0.124	0.16	0.126	0.099	0.134	0.094	0.165	0.207	0.126	0.118	0.119	0.127	0.108	0.113	0.132	0.106	0.137	0.103	0.114	0.113	0.117	0.109	0.108	0.132	0.149	0.123	0.076	0.11
ADIPOR1	0.081	0.079	0.106	0.082	0.092	0.084	0.124	0.123	0.017	0.054	0.085	0.085	0.08	0.078	0.072	0.068	0.091	0.074	0.083	0.089	0.096	0.095	0.132	0.14	0.115	0.147	0.142	0.063	0.034	0.064
CYB5R1	0.301	0.203	0.296	0.228	0.332	0.324	0.386	0.337	0.325	0.252	0.417	0.43	0.439	0.336	0.328	0.324	0.41	0.252	0.555	0.54	0.602	0.487	0.727	0.68	0.637	0.617	0.303	0.4	0.517	0.166
TMEM183A	0.082	0.093	0.061	0.07	0.069	0.086	0.093	0.065	0.027	0.203	0.072	0.07	0.075	0.067	0.068	0.055	0.063	0.074	0.073	0.072	0.076	0.05	0.068	0.082	0.085	0.086	0.102	0.049	0.069	0.074
PPFIA4	0.248	0.267	0.226	0.234	0.262	0.31	0.246	0.294	0.128	0.103	0.19	0.186	0.212	0.202	0.162	0.15	0.164	0.147	0.306	0.293	0.286	0.349	0.201	0.141	0.18	0.132	0.056	0.189	0.107	0.083
ADORA1	0.17	0.128	0.176	0.132	0.139	0.062	0.145	0.148	0.09	0.142	0.09	0.099	0.097	0.097	0.084	0.096	0.077	0.091	0.093	0.093	0.056	0.079	0.07	0.092	0.103	0.055	0.081	0.115	0.114	0.269
BTG2	1.088	1.318	1.827	1.814	1.478	2.813	2.88	2.544	1.109	2.027	0.374	0.265	0.479	0.348	0.205	0.157	0.676	0.446	0.801	0.818	1.172	1.034	1.074	0.542	1.528	1.826	0.445	0.299	0.752	0.196
FMOD	0.009	0.006	0.002	0.017	0.009	0.014	0.011	0.04	0.043	0.144	0.004	0.002	0.005	0.003	0.004	0.002	0.002	0.001	0.009	0.002	0.002	0.003	0.011	0.002	0.004	0.007	0	0	0.011	0.008
PRELP	0.076	0.076	0.068	0.056	0.06	0.077	0.101	0.128	0.065	0.061	0.072	0.04	0.056	0.048	0.056	0.024	0.043	0.046	0.071	0.046	0.046	0.059	0.131	0.041	0.06	0.143	0.143	0.08	0.052	0.067
ATP2B4	1.934	2.543	2.051	2.399	3.172	4.686	1.818	2.097	1.235	2.327	2.327	2.31	2.26	2.33	1.992	1.981	1.786	2.018	4.286	6.306	3.239	6.18	2.341	2.06	2.227	2.015	2.766	3.016	2.29	2.278
SNRPE	0.069	0.063	0.054	0.087	0.066	0.065	0.16	0.242	0.037	0.578	0.068	0.073	0.097	0.07	0.084	0.064	0.079	0.055	0.058	0.071	0.088	0.073	0.101	0.123	0.087	0.111	0.125	0.152	0.201	0.157
SOX13	0.029	0.031	0.021	0.041	0.014	0.028	0.02	0.018	0.176	0.16	0.023	0.017	0.017	0.018	0.024	0.021	0.028	0.021	0.022	0.02	0.021	0.021	0.019	0.021	0.026	0.017	0.034	0.125	0.109	0.253
PLEKHA6	0.63	0.892	0.603	0.784	0.362	0.485	0.747	1.104	0.482	0.297	0.546	0.664	0.604	0.619	0.505	0.578	0.613	0.57	0.512	0.601	0.525	0.509	0.566	0.735	0.615	0.549	0.367	0.63	0.648	0.561
AL606489.1	0.063	0.083	0.098	0.06	0.05	0.052	0.061	0.067	0.094	0	0.068	0.072	0.076	0.081	0.079	0.049	0.069	0.09	0.067	0.072	0.067	0.078	0.044	0.072	0.056	0.058	0.066	0.098	0.035	0.152
PPP1R15B	0.045	0.038	0.025	0.035	0.05	0.042	0.071	0.078	0	0.09	0.055	0.048	0.057	0.056	0.052	0.048	0.051	0.048	0.047	0.048	0.062	0.056	0.101	0.073	0.101	0.099	0.056	0.067	0.061	0.148
PIK3C2B	0.21	0.273	0.209	0.203	0.148	0.134	0.212	0.241	0.151	0.353	0.181	0.173	0.186	0.208	0.172	0.173	0.193	0.177	0.156	0.161	0.131	0.198	0.13	0.144	0.17	0.151	0.148	0.249	0.273	0.201
MDM4	1.439	1.999	1.302	1.897	1.051	1.645	1.18	1.401	1.52	2.869	1.274	1.167	1.139	1.335	1.031	1.032	1.195	1.346	1.303	1.148	1.083	1.246	1.204	1.006	1.128	1.098	1.013	1.288	1.366	1.661
LRRN2	0.1	0.307	0.169	0.256	0.078	0.188	0.083	0.333	0.079	0.086	0.013	0.011	0.006	0.012	0.011	0.017	0.013	0.011	0.014	0.007	0.01	0.019	0.005	0.009	0.007	0.01	0.013	0	0.006	0
NFASC	0.96	0.953	1.007	0.89	0.842	1.004	0.772	0.663	1.171	0.886	0.031	0.04	0.047	0.042	0.036	0.041	0.062	0.059	0.034	0.076	0.023	0.053	0.026	0.038	0.052	0.034	0.391	0.269	0.487	0.52
RBBP5	0.218	0.175	0.242	0.227	0.191	0.145	0.21	0.21	0.258	0.121	0.179	0.206	0.206	0.187	0.182	0.195	0.164	0.155	0.19	0.189	0.21	0.154	0.133	0.166	0.132	0.157	0.108	0.266	0.16	0.164
DSTYK	0.289	0.255	0.327	0.284	0.298	0.195	0.315	0.211	0.119	0.237	0.192	0.222	0.199	0.228	0.2	0.189	0.211	0.197	0.182	0.197	0.201	0.199	0.19	0.18	0.174	0.2	0.318	0.29	0.114	0.319
NUAK2	0.039	0.023	0.012	0.047	0.012	0.037	0.047	0.085	0.04	0.292	0.011	0.012	0.015	0.013	0.006	0.008	0.016	0.012	0.012	0.008	0.007	0.009	0.013	0.014	0.022	0.024	0	0.022	0.016	0.011
CDK18	1.14	1.109	0.792	1.033	0.866	1.03	1.079	1.023	1.093	0.832	0.93	0.929	0.961	0.988	0.919	1.082	1.033	0.86	0.921	0.794	0.79	0.908	0.823	0.789	1.166	0.936	0.855	0.88	1.243	1.009
MFSD4A	0.029	0.051	0.051	0.049	0.041	0.032	0.025	0.024	0.01	0.083	0.03	0.033	0.027	0.031	0.019	0.025	0.027	0.025	0.031	0.037	0.024	0.03	0.011	0.028	0.019	0.019	0.025	0.079	0.131	0.064
ELK4	0.155	0.168	0.216	0.177	0.154	0.118	0.168	0.172	0.184	0.064	0.161	0.15	0.184	0.161	0.169	0.147	0.144	0.147	0.148	0.157	0.162	0.17	0.129	0.151	0.154	0.158	0.168	0.119	0.186	0.119
NUCKS1	1.146	1.249	1.19	1.214	1.053	0.872	1.246	1.411	1.018	1.045	0.944	0.97	0.97	1.08	0.914	0.838	0.925	1.049	0.852	0.838	0.835	0.891	1.001	1.013	0.92	1.123	1.565	0.884	0.959	0.825
RAB29	0.074	0.115	0.074	0.121	0.051	0.042	0.09	0.144	0.083	0.106	0.072	0.076	0.08	0.08	0.077	0.081	0.079	0.084	0.063	0.074	0.069	0.076	0.069	0.056	0.104	0.08	0.036	0.061	0.11	0.077
SLC41A1	1.073	1.446	1.248	1.328	0.915	0.844	1.053	1.247	0.693	0.847	1.435	1.563	1.661	1.715	1.757	1.709	1.634	1.697	1.169	1.15	1.291	1.251	1.326	1.372	1.49	1.348	0.931	1.398	1.394	1.712
PM20D1	0.127	0.159	0.141	0.162	0.111	0.18	0.099	0.08	0.068	0.328	0.109	0.14	0.162	0.092	0.13	0.137	0.109	0.092	0.103	0.185	0.254	0.144	0.098	0.111	0.125	0.088	0.338	0.16	0.138	0.204
SLC26A9	0.079	0.103	0.058	0.106	0.058	0.074	0.14	0.149	0.076	0.022	0.082	0.073	0.118	0.099	0.129	0.116	0.106	0.135	0.071	0.046	0.099	0.081	0.103	0.131	0.182	0.131	0.066	0.077	0.106	0.057
SRGAP2	0.21	0.214	0.269	0.339	0.221	0.322	0.168	0.281	0.233	0.357	0.053	0.044	0.051	0.052	0.034	0.039	0.048	0.044	0.07	0.06	0.061	0.079	0.046	0.037	0.057	0.053	0.194	0.048	0.132	0.152
RASSF5	0.079	0.111	0.149	0.163	0.053	0.138	0.116	0.225	0.02	0.215	0.049	0.053	0.06	0.057	0.05	0.037	0.057	0.06	0.041	0.064	0.045	0.059	0.054	0.049	0.046	0.05	0.041	0.065	0.052	0
EIF2D	0.212	0.167	0.273	0.195	0.236	0.136	0.226	0.335	0.358	0.117	0.201	0.212	0.25	0.213	0.265	0.203	0.256	0.224	0.197	0.187	0.233	0.196	0.191	0.207	0.2	0.213	0.045	0.247	0.364	0.31
DYRK3	0.53	0.793	0.552	0.815	0.379	0.452	0.584	0.808	0.37	0.551	0.5	0.467	0.638	0.63	0.65	0.585	0.743	0.684	0.463	0.361	0.543	0.489	0.558	0.423	0.778	0.672	0.519	0.499	0.609	0.485
MAPKAPK2	1.071	1.363	1.041	1.353	1.032	1.415	1.077	1.223	0.94	1.182	1.19	1.182	1.253	1.286	1.154	1.204	1.31	1.355	1.197	1.249	1.02	1.386	1.269	1.092	1.577	1.387	1.043	1.144	1.066	0.979
PFKFB2	0.478	0.394	0.374	0.349	0.396	0.449	0.549	0.277	0.31	0.137	0.831	0.738	0.817	0.718	0.654	0.732	0.919	0.668	0.772	0.619	0.777	0.732	1.501	0.875	1.925	1.74	0.662	0.522	1.064	0.638
YOD1	0.059	0.047	0.115	0.047	0.056	0.045	0.123	0.114	0.008	0.039	0.086	0.081	0.091	0.068	0.107	0.079	0.093	0.076	0.082	0.109	0.094	0.091	0.113	0.115	0.132	0.135	0.075	0.091	0.075	0.05
AL596218.1	0.234	0.352	0.313	0.32	0.199	0.2	0.165	0.186	0.137	0	0.189	0.193	0.17	0.205	0.196	0.154	0.175	0.219	0.168	0.151	0.192	0.162	0.149	0.185	0.146	0.162	0.129	0.122	0.243	0.351
CD55	0.258	0.267	0.282	0.335	0.248	0.26	0.274	0.339	0.451	0.024	0.244	0.226	0.24	0.249	0.233	0.201	0.284	0.271	0.213	0.244	0.241	0.305	0.251	0.283	0.308	0.272	0.197	0.196	0.293	0.229
CR1L	0.166	0.262	0.136	0.315	0.111	0.261	0.191	0.261	0.324	0.103	0.116	0.064	0.068	0.084	0.046	0.07	0.085	0.07	0.106	0.059	0.051	0.065	0.124	0.074	0.116	0.171	0.229	0.063	0.08	0.045
CD46	0.601	0.7	0.825	0.705	0.631	0.48	0.607	0.659	0.91	0.661	0.641	0.638	0.626	0.605	0.63	0.575	0.664	0.611	0.553	0.637	0.587	0.551	0.62	0.603	0.557	0.557	0.407	0.772	0.727	0.776
MIR29B2CHG	1.574	1.539	2.323	1.446	2.211	1.438	1.117	1.152	1.561	2.002	1.382	1.594	1.684	1.979	1.82	1.606	1.656	2.337	1.149	1.472	1.492	1.579	0.881	1.182	1.202	1.247	1.111	1.656	1.398	2.017
AL356275.1	0.063	0.109	0.087	0.167	0.042	0.084	0.092	0.202	0.09	0	0.009	0.01	0.011	0.009	0.008	0.007	0.011	0.01	0.006	0.008	0.008	0.007	0.006	0.015	0.007	0.01	0.009	0.015	0.012	0
PLXNA2	0.049	0.051	0.057	0.082	0.054	0.053	0.05	0.069	0.109	0.336	0.103	0.182	0.134	0.195	0.05	0.057	0.057	0.065	0.206	0.393	0.157	0.384	0.105	0.149	0.098	0.127	0.08	0.367	0.231	0.252
G0S2	0.642	0.97	0.777	1.081	0.501	0.428	2.001	2.076	0.586	0.244	0.752	0.627	0.854	0.703	0.871	0.914	1.371	0.77	0.529	0.481	0.492	0.515	1.285	1.725	2.112	2.049	0.523	0.967	1.554	0.872
HSD11B1	0.198	0.194	0.144	0.272	0.14	0.124	0.234	0.189	0.193	0.097	0.146	0.124	0.166	0.126	0.18	0.138	0.193	0.128	0.116	0.115	0.145	0.094	0.097	0.114	0.142	0.141	0.054	0.074	0.077	0.148
IRF6	0.049	0.088	0.045	0.066	0.044	0.032	0.064	0.163	0	0	0.037	0.035	0.027	0.025	0.033	0.041	0.03	0.027	0.039	0.039	0.035	0.025	0.068	0.079	0.056	0.068	0.041	0.031	0.089	0.06
UTP25	0.03	0.048	0.031	0.042	0.036	0.02	0.043	0.045	0.121	0.067	0.037	0.034	0.042	0.044	0.037	0.042	0.04	0.028	0.037	0.052	0.04	0.041	0.031	0.043	0.052	0.073	0	0.034	0.023	0.025
HHAT	0.187	0.208	0.121	0.239	0.124	0.145	0.123	0.231	0.393	0.208	0.254	0.245	0.266	0.291	0.197	0.268	0.199	0.194	0.171	0.151	0.245	0.197	0.25	0.213	0.21	0.229	0.362	0.223	0.311	0.213
KCNH1	0.054	0.04	0.082	0.066	0.048	0.033	0.082	0.047	0.093	0.125	0.044	0.031	0.031	0.036	0.025	0.034	0.038	0.025	0.029	0.032	0.03	0.033	0.043	0.043	0.034	0.049	0.014	0.014	0	0
RCOR3	1.287	1.205	1.437	1.27	1.088	0.793	1.112	1.252	1.313	1.435	1.278	1.408	1.37	1.475	1.289	1.291	1.421	1.501	1.113	1.338	1.097	1.116	1.197	1.183	1.309	1.189	0.997	1.659	1.545	1.659
TRAF5	0.019	0.021	0.024	0.021	0.018	0.009	0.013	0.035	0.011	0.278	0.014	0.013	0.014	0.012	0.008	0.011	0.014	0.009	0.012	0.013	0.016	0.014	0.009	0.007	0.011	0.007	0.026	0.036	0.116	0.056
LINC00467	0.16	0.185	0.156	0.17	0.135	0.102	0.178	0.201	0.22	0.103	0.165	0.203	0.197	0.211	0.172	0.177	0.23	0.217	0.165	0.159	0.177	0.153	0.176	0.169	0.152	0.173	0.199	0.088	0.353	0.145
SLC30A1	0.05	0.026	0.057	0.035	0.046	0.033	0.129	0.153	0.059	0	0.052	0.054	0.056	0.05	0.045	0.043	0.056	0.047	0.043	0.047	0.051	0.051	0.089	0.126	0.095	0.143	0.096	0.041	0.081	0
LPGAT1	0.985	0.849	1.336	0.749	1.089	0.712	0.707	0.665	0.867	0.979	0.618	0.745	0.762	0.739	0.756	0.708	0.706	0.752	0.679	0.814	0.896	0.849	0.521	0.572	0.624	0.508	0.354	0.706	0.577	0.877
INTS7	0.217	0.16	0.237	0.188	0.176	0.137	0.143	0.189	0.374	0.232	0.219	0.224	0.247	0.24	0.235	0.255	0.24	0.289	0.189	0.216	0.254	0.201	0.167	0.176	0.179	0.16	0.243	0.165	0.421	0.337
PPP2R5A	1.157	1.073	1.262	1.112	1.203	1.225	1.026	0.924	0.88	1.49	1.036	1.158	1.088	1.059	1.3	1.31	1.183	1.37	0.997	1.025	1.168	1.291	0.941	1.005	1.098	1.099	0.938	0.951	1.243	0.894
AL360091.3	0.744	0.747	0.862	0.775	0.833	0.919	0.592	0.43	0.587	1.006	0.701	0.663	0.694	0.592	0.841	0.682	0.704	0.74	0.557	0.55	0.845	0.613	0.47	0.672	0.668	0.538	0.713	0.632	0.846	0.558
TMEM206	0.123	0.108	0.134	0.117	0.13	0.121	0.1	0.11	0.043	0.22	0.123	0.108	0.131	0.11	0.162	0.137	0.115	0.124	0.105	0.095	0.122	0.124	0.105	0.109	0.103	0.118	0.043	0.081	0.102	0.059
NENF	0.141	0.189	0.123	0.134	0.097	0.116	0.304	0.37	0.124	0.243	0.152	0.122	0.121	0.154	0.116	0.136	0.128	0.126	0.207	0.121	0.124	0.171	0.263	0.215	0.216	0.355	0.184	0.234	0.121	0.118
ATF3	0.051	0.111	0.057	0.098	0.179	1.41	0.176	0.475	0.098	0.485	0.103	0.073	0.153	0.133	0.092	0.072	0.31	0.19	0.241	0.159	0.865	0.311	0.347	0.181	0.706	0.852	0.051	0.103	0.491	0.073
NSL1	0.329	0.294	0.4	0.324	0.258	0.229	0.324	0.292	0.427	0.346	0.305	0.31	0.33	0.313	0.333	0.309	0.317	0.365	0.275	0.254	0.353	0.248	0.265	0.277	0.294	0.279	0.382	0.141	0.249	0.347
TATDN3	0.332	0.23	0.438	0.288	0.308	0.17	0.273	0.306	0.284	0.122	0.267	0.317	0.325	0.271	0.293	0.322	0.292	0.276	0.21	0.253	0.32	0.24	0.277	0.275	0.288	0.249	0.205	0.355	0.306	0.398
FLVCR1	0.175	0.132	0.212	0.164	0.171	0.161	0.149	0.116	0.174	0.392	0.085	0.105	0.105	0.104	0.081	0.083	0.102	0.102	0.076	0.115	0.108	0.117	0.074	0.081	0.073	0.062	0.056	0.151	0.158	0.042
ANGEL2	0.271	0.279	0.315	0.269	0.194	0.154	0.223	0.206	0.267	0.611	0.227	0.268	0.274	0.227	0.234	0.236	0.256	0.252	0.231	0.243	0.27	0.213	0.193	0.24	0.213	0.225	0.311	0.439	0.303	0.202
RPS6KC1	0.829	0.758	0.846	0.795	0.766	0.682	0.82	0.69	0.986	0.804	0.828	0.877	0.939	0.853	1.001	0.905	0.87	0.944	0.772	0.812	0.914	0.907	0.714	0.699	0.812	0.76	0.939	0.941	0.785	0.925
PROX1	0.837	0.973	0.894	0.848	0.573	0.753	0.96	1.099	0.694	0.194	0.815	0.78	0.822	0.884	1.013	0.85	0.88	0.933	0.675	0.705	0.836	0.755	0.753	0.747	0.927	0.948	0.972	0.623	0.717	0.626
AL592287.1	0.135	0.105	0.124	0.126	0.093	0.108	0.152	0.102	0.072	0	0.064	0.074	0.075	0.095	0.047	0.059	0.07	0.062	0.084	0.075	0.095	0.07	0.048	0.077	0.064	0.065	0.097	0.064	0.04	0.09
SMYD2	0.066	0.304	0.133	0.246	0.223	0.3	0.058	0.142	0.25	0.22	1.759	1.894	1.796	1.832	1.73	1.762	1.687	1.581	2.35	1.88	2.519	2.294	2.185	1.836	1.809	1.916	1.944	1.465	1.627	1.653
PTPN14	0.219	0.263	0.364	0.278	0.453	0.698	0.21	0.232	0.408	0.139	0.963	1.027	1.092	0.954	0.924	0.918	0.738	0.887	1.418	1.347	1.561	1.56	0.895	0.841	0.954	0.808	0.965	0.902	1.036	1.014
CENPF	0.005	0.006	0.003	0.003	0.006	0.006	0.017	0	0	0.919	0.004	0.006	0.003	0.01	0.004	0.004	0.002	0.004	0.001	0.006	0.002	0.011	0	0.008	0.002	0	0.048	0	0	0
KCTD3	0.352	0.381	0.39	0.362	0.326	0.246	0.36	0.338	0.512	0.37	0.411	0.435	0.446	0.445	0.488	0.46	0.44	0.533	0.37	0.41	0.407	0.424	0.338	0.345	0.356	0.369	0.301	0.377	0.387	0.7
USH2A	0.988	1.226	1.295	1.475	1.061	1.063	1.019	1.464	0.753	0.678	0.668	0.624	0.578	0.822	0.482	0.535	0.734	0.801	0.564	0.585	0.395	0.511	0.585	0.508	0.539	0.75	0.618	0.678	0.523	0.676
ESRRG	8.163	9.152	7.86	9.543	5.949	7.174	7.249	8.388	5.416	6.361	8.467	8.762	7.887	9.704	9.113	8.539	8.375	9.589	7.045	7.485	6.771	8.078	7.752	7.184	9.123	9.799	6.936	8.41	6.856	8.926
GPATCH2	1.47	1.476	1.757	1.286	1.377	1.078	1.2	1.223	1.389	0.93	1.273	1.308	1.477	1.392	1.615	1.307	1.555	1.459	1.176	1.262	1.32	1.3	1.029	1.117	1.1	1.05	0.722	1.446	1.266	1.163
SPATA17	0.137	0.121	0.122	0.17	0.101	0.127	0.095	0.106	0.081	0.101	0.151	0.129	0.15	0.146	0.181	0.152	0.146	0.158	0.095	0.084	0.126	0.086	0.132	0.129	0.1	0.164	0.252	0.133	0.107	0.157
RRP15	0.411	0.314	0.407	0.3	0.356	0.233	0.381	0.233	0.378	0.267	0.288	0.253	0.309	0.279	0.364	0.258	0.32	0.291	0.274	0.278	0.313	0.242	0.198	0.23	0.284	0.204	0.419	0.27	0.39	0.189
TGFB2	0.075	0.103	0.113	0.053	0.246	0.808	0.058	0.075	0.086	0.397	0.027	0.037	0.033	0.039	0.023	0.02	0.033	0.022	0.242	0.496	0.188	0.303	0.037	0.044	0.028	0.051	0	0.183	0.274	0.042
LYPLAL1-DT	0.068	0.058	0.127	0.073	0.086	0.087	0.069	0.082	0.026	0.131	0.078	0.082	0.081	0.113	0.101	0.098	0.082	0.116	0.061	0.066	0.109	0.061	0.06	0.057	0.058	0.042	0	0.055	0.107	0.102
LYPLAL1	1.294	1.583	1.165	1.64	1.116	1.396	1.52	1.668	1.355	2.057	1.353	1.126	1.268	1.314	1.222	1.193	1.338	1.252	1.294	1.085	1.438	1.192	1.442	1.256	1.58	1.788	1.275	1.141	1.312	0.965
AL513283.1	0.073	0.077	0.059	0.054	0.044	0.046	0.035	0.007	0.029	0.04	0.104	0.096	0.118	0.127	0.113	0.077	0.116	0.178	0.084	0.079	0.124	0.103	0.045	0.063	0.069	0.08	0.108	0.165	0.115	0.148
SLC30A10	0.072	0.065	0.07	0.093	0.077	0.105	0.062	0.092	0.03	0.142	0.414	0.389	0.464	0.46	0.836	0.648	0.621	0.841	0.253	0.212	0.257	0.24	0.326	0.3	0.313	0.349	0.228	0.536	0.393	0.563
EPRS	0.227	0.233	0.246	0.246	0.201	0.146	0.223	0.241	0.337	0.387	0.218	0.208	0.231	0.236	0.238	0.207	0.22	0.235	0.166	0.184	0.206	0.197	0.185	0.248	0.232	0.2	0.335	0.357	0.207	0.246
BPNT1	0.11	0.145	0.178	0.106	0.094	0.062	0.129	0.133	0.029	0	0.1	0.116	0.11	0.128	0.12	0.112	0.113	0.11	0.078	0.104	0.094	0.091	0.073	0.102	0.098	0.065	0.067	0.221	0.103	0.144
IARS2	0.219	0.173	0.244	0.195	0.205	0.148	0.187	0.286	0.191	0.051	0.203	0.187	0.198	0.18	0.243	0.187	0.188	0.167	0.146	0.176	0.185	0.172	0.157	0.168	0.156	0.155	0.134	0.215	0.295	0.092
RAB3GAP2	0.684	0.695	0.798	0.626	0.686	0.534	0.65	0.482	0.583	1.117	0.527	0.577	0.605	0.634	0.589	0.528	0.599	0.707	0.522	0.582	0.624	0.541	0.477	0.469	0.485	0.568	0.67	0.688	0.756	0.88
MARK1	1.225	1.131	1.39	1.115	1.128	1.002	1.06	0.889	0.973	1.471	0.782	0.876	0.879	0.903	0.866	0.801	0.871	0.929	0.796	0.857	0.874	0.876	0.72	0.711	0.742	0.795	1.149	1.067	0.993	1.093
2020-03-02	0.393	0.391	0.355	0.434	0.289	0.282	0.367	0.405	0.346	0.604	0.309	0.326	0.36	0.338	0.33	0.342	0.353	0.309	0.25	0.226	0.299	0.243	0.377	0.345	0.33	0.272	0.488	0.326	0.413	0.397
2020-03-01	0.108	0.053	0.161	0.076	0.069	0.069	0.088	0.063	0.055	0.065	0.128	0.251	0.223	0.127	0.131	0.159	0.199	0.108	0.084	0.127	0.261	0.086	0.14	0.242	0.123	0.109	0.054	0.157	0.149	0.125
HLX-AS1	0.023	0.022	0.029	0.017	0.026	0.022	0.029	0	0.047	0.119	0.023	0.043	0.053	0.034	0.034	0.022	0.039	0.043	0.021	0.028	0.052	0.017	0.024	0.039	0.029	0.022	0.09	0.083	0.024	0.072
DUSP10	0.06	0.06	0.053	0.053	0.071	0.096	0.072	0.05	0	0.102	0.044	0.047	0.055	0.055	0.053	0.055	0.054	0.048	0.062	0.058	0.116	0.094	0.047	0.046	0.036	0.079	0.009	0.088	0.039	0.059
AL356108.1	0.049	0.068	0.06	0.05	0.015	0.06	0.044	0.048	0.048	0	0.025	0.027	0.027	0.038	0.019	0.032	0.03	0.034	0.028	0.036	0.017	0.043	0.03	0.021	0.019	0.027	0.113	0.046	0	0
AL513314.2	0.154	0.191	0.134	0.198	0.117	0.171	0.097	0.113	0.192	0.048	0.152	0.163	0.163	0.215	0.153	0.162	0.181	0.219	0.135	0.123	0.155	0.184	0.153	0.123	0.14	0.161	0.289	0.15	0.217	0.515
TAF1A	0.026	0.028	0.044	0.023	0.022	0.018	0.057	0.083	0.068	0.168	0.018	0.019	0.029	0.021	0.013	0.02	0.021	0.018	0.024	0.028	0.023	0.02	0.015	0.025	0.018	0.02	0	0.008	0.008	0.062
MIA3	0.301	0.265	0.347	0.294	0.281	0.197	0.298	0.248	0.24	0.022	0.278	0.291	0.318	0.278	0.348	0.284	0.281	0.257	0.245	0.279	0.36	0.249	0.257	0.301	0.269	0.247	0.196	0.314	0.321	0.179
AIDA	0.066	0.04	0.085	0.06	0.055	0.048	0.071	0.042	0.137	0.04	0.047	0.044	0.059	0.057	0.045	0.041	0.05	0.064	0.035	0.039	0.059	0.052	0.023	0.05	0.033	0.045	0.037	0.046	0.089	0.075
BROX	0.134	0.138	0.145	0.176	0.098	0.089	0.2	0.22	0.052	0.293	0.102	0.096	0.092	0.094	0.094	0.08	0.11	0.076	0.096	0.105	0.116	0.096	0.123	0.103	0.121	0.102	0.086	0.066	0.111	0.02
AC093152.1	0.082	0.105	0.053	0.076	0.084	0.053	0.077	0.069	0.125	0.094	0.059	0.069	0.062	0.063	0.06	0.068	0.066	0.067	0.049	0.07	0.058	0.048	0.036	0.055	0.047	0.047	0.035	0.069	0.024	0.082
SUSD4	0.369	0.778	0.466	0.726	0.297	0.755	0.363	0.821	0.256	0.7	0.185	0.143	0.114	0.213	0.383	0.246	0.209	0.299	0.133	0.128	0.069	0.146	0.121	0.107	0.119	0.198	0.147	0.217	0.186	0.333
CAPN2	0.199	0.156	0.219	0.165	0.202	0.153	0.174	0.196	0.408	0.561	0.141	0.142	0.15	0.129	0.164	0.144	0.164	0.127	0.133	0.171	0.161	0.177	0.147	0.128	0.115	0.131	0.215	0.282	0.298	0.056
TP53BP2	0.249	0.255	0.385	0.214	0.29	0.319	0.212	0.259	0.199	0.195	0.175	0.212	0.198	0.193	0.219	0.215	0.196	0.203	0.162	0.298	0.204	0.27	0.133	0.174	0.123	0.181	0.183	0.307	0.143	0.332
FBXO28	0.414	0.386	0.457	0.463	0.432	0.398	0.38	0.439	0.272	0.592	0.415	0.485	0.483	0.501	0.451	0.549	0.445	0.479	0.434	0.517	0.441	0.483	0.317	0.404	0.387	0.393	0.179	0.61	0.412	0.362
DEGS1	0.186	0.179	0.219	0.205	0.143	0.185	0.299	0.347	0.068	0.124	0.193	0.181	0.171	0.162	0.238	0.216	0.202	0.2	0.176	0.172	0.152	0.165	0.211	0.301	0.236	0.253	0.385	0.092	0.107	0.189
NVL	0.445	0.479	0.437	0.481	0.401	0.374	0.38	0.437	0.426	0.173	0.469	0.52	0.471	0.56	0.441	0.444	0.518	0.562	0.477	0.607	0.484	0.586	0.376	0.409	0.364	0.408	0.322	0.671	0.577	0.795
CNIH4	0.141	0.172	0.174	0.151	0.188	0.126	0.2	0.248	0.266	0.093	0.159	0.144	0.157	0.141	0.146	0.105	0.135	0.153	0.166	0.143	0.149	0.156	0.17	0.202	0.154	0.178	0.148	0.27	0.087	0.145
WDR26	0.643	0.623	0.683	0.646	0.762	0.62	0.557	0.532	0.91	0.679	0.582	0.644	0.597	0.644	0.595	0.576	0.634	0.679	0.597	0.622	0.57	0.699	0.494	0.554	0.524	0.586	0.435	0.758	0.668	0.61
CNIH3	0.212	0.227	0.236	0.238	0.135	0.139	0.198	0.139	0.23	0.089	0.171	0.168	0.163	0.176	0.17	0.176	0.174	0.178	0.132	0.15	0.137	0.158	0.152	0.13	0.158	0.158	0.185	0.217	0.156	0.157
DNAH14	0.622	0.73	0.729	0.715	0.581	0.443	0.573	0.591	0.306	0.27	0.206	0.205	0.236	0.249	0.307	0.264	0.423	0.308	0.169	0.198	0.206	0.151	0.136	0.18	0.196	0.21	0.221	0.237	0.392	0.241
LBR	0.107	0.132	0.098	0.141	0.167	0.269	0.118	0.128	0.122	0.333	0.046	0.049	0.055	0.043	0.046	0.036	0.045	0.042	0.054	0.078	0.072	0.077	0.039	0.056	0.07	0.05	0.019	0.029	0.111	0.075
ENAH	1.932	2.64	2.124	2.389	2.877	4.116	1.855	2.257	2.237	3.356	1.531	1.423	1.583	1.426	1.701	1.371	1.393	1.832	2.203	2.169	2.907	4.051	1.272	1.17	1.623	1.389	1.545	1.383	1.947	1.439
AC099066.2	0.099	0.165	0.108	0.155	0.077	0.091	0.086	0.094	0.056	0.123	0.068	0.048	0.053	0.063	0.033	0.046	0.049	0.056	0.079	0.049	0.039	0.063	0.061	0.059	0.053	0.063	0.152	0.094	0.034	0.098
SRP9	0.369	0.38	0.382	0.348	0.334	0.304	0.639	0.623	0.275	0.455	0.305	0.284	0.311	0.266	0.31	0.247	0.292	0.272	0.292	0.297	0.337	0.28	0.414	0.384	0.368	0.346	0.269	0.234	0.261	0.267
EPHX1	0.104	0.117	0.105	0.122	0.058	0.08	0.111	0.154	0.113	0.378	0.121	0.108	0.146	0.115	0.108	0.108	0.143	0.101	0.104	0.084	0.102	0.11	0.141	0.125	0.135	0.192	0.164	0.156	0.293	0.098
AL591895.1	0.067	0.077	0.074	0.091	0.069	0.079	0.045	0.082	0.082	0.039	0.064	0.061	0.073	0.072	0.072	0.081	0.095	0.063	0.039	0.046	0.061	0.063	0.06	0.062	0.062	0.095	0.056	0.119	0.179	0.13
TMEM63A	0.237	0.256	0.218	0.288	0.2	0.214	0.225	0.226	0.282	0.128	0.209	0.231	0.268	0.211	0.248	0.235	0.279	0.222	0.182	0.212	0.204	0.213	0.195	0.141	0.215	0.166	0.36	0.227	0.614	0.292
AL117348.2	0.038	0.035	0.036	0.055	0.039	0.032	0.038	0.018	0.118	0	0.038	0.041	0.046	0.048	0.039	0.046	0.038	0.055	0.039	0.052	0.03	0.053	0.031	0.041	0.023	0.045	0.048	0.043	0.039	0.058
SDE2	0.044	0.06	0.051	0.045	0.073	0.038	0.046	0.048	0.027	0	0.051	0.052	0.058	0.055	0.049	0.049	0.052	0.05	0.045	0.057	0.059	0.058	0.026	0.07	0.059	0.066	0.123	0.128	0.083	0.078
H3F3A	0.123	0.125	0.11	0.112	0.137	0.11	0.12	0.178	0.13	0.258	0.14	0.135	0.175	0.127	0.163	0.13	0.156	0.103	0.106	0.107	0.19	0.139	0.129	0.132	0.134	0.086	0.121	0.191	0.192	0.161
ACBD3	0.453	0.444	0.525	0.466	0.61	0.503	0.398	0.332	0.623	0.861	0.43	0.495	0.469	0.496	0.505	0.488	0.452	0.514	0.433	0.484	0.442	0.514	0.41	0.44	0.49	0.396	0.334	0.635	0.344	0.711
LIN9	0.35	0.572	0.393	0.607	0.372	0.47	0.333	0.492	0.368	0.431	0.937	0.962	0.966	0.996	0.962	1.086	0.92	0.874	0.861	0.91	1.155	1.065	0.788	0.842	0.866	0.854	0.848	0.812	0.828	0.903
PARP1	0.122	0.122	0.147	0.117	0.116	0.096	0.19	0.196	0.171	0.047	0.245	0.245	0.272	0.278	0.283	0.216	0.311	0.262	0.275	0.284	0.285	0.309	0.246	0.272	0.332	0.274	0.212	0.409	0.322	0.35
STUM	0.019	0.034	0.016	0.034	0.031	0.022	0.012	0.006	0.018	0	0.011	0.012	0.013	0.009	0.011	0.012	0.01	0.008	0.013	0.014	0.01	0.013	0.006	0.021	0.023	0.021	0.014	0.057	0.081	0.135
ITPKB	0.04	0.039	0.037	0.045	0.026	0.029	0.046	0.036	0.063	0.022	0.028	0.026	0.038	0.035	0.034	0.034	0.041	0.036	0.025	0.035	0.035	0.031	0.039	0.024	0.035	0.032	0.12	0.117	0.093	0.162
PSEN2	0.038	0.035	0.034	0.038	0.042	0.021	0.032	0.082	0.027	0	0.042	0.04	0.04	0.035	0.044	0.044	0.039	0.026	0.026	0.031	0.037	0.027	0.047	0.052	0.035	0.066	0	0.138	0.013	0.039
COQ8A	0.925	1.035	1.005	1.134	0.792	0.538	1.097	1.255	0.748	0.911	1.223	1.248	1.523	1.411	1.441	1.379	1.702	1.412	0.948	0.961	0.95	1.016	1.231	1.419	1.468	1.552	1.047	1.172	1.423	1.128
CDC42BPA	3.192	3.116	3.273	3.083	2.756	2.368	2.734	2.814	3.125	3.662	2.433	2.399	2.554	2.833	3.012	2.648	2.872	3.315	2.209	2.072	2.191	2.475	2.025	2.045	2.37	2.347	2.987	3.104	3.091	3.544
ZNF678	0.178	0.159	0.227	0.17	0.125	0.111	0.137	0.151	0.252	0.208	0.141	0.152	0.15	0.154	0.146	0.129	0.138	0.129	0.108	0.142	0.185	0.123	0.118	0.109	0.115	0.104	0.084	0.185	0.106	0.297
SNAP47	0.301	0.504	0.437	0.554	0.285	0.423	0.342	0.722	0.229	0.454	0.335	0.306	0.38	0.314	0.275	0.267	0.257	0.214	0.281	0.238	0.478	0.32	0.287	0.307	0.305	0.325	0.189	0.354	0.173	0.35
WNT9A	0.003	0.006	0.007	0.005	0.013	0.008	0.002	0.002	0.098	0	0.173	0.124	0.255	0.189	0.044	0.04	0.052	0.047	0.163	0.068	0.441	0.177	0.116	0.054	0.122	0.107	0.188	0.054	0.032	0.077
ARF1	0.348	0.446	0.272	0.351	0.298	0.348	0.683	0.675	0.32	0.645	0.269	0.252	0.263	0.217	0.24	0.241	0.24	0.229	0.289	0.241	0.259	0.275	0.429	0.432	0.41	0.412	0.334	0.205	0.299	0.252
C1orf35	0.185	0.268	0.142	0.219	0.133	0.138	0.233	0.254	0.139	0.288	0.186	0.186	0.187	0.178	0.186	0.174	0.19	0.159	0.158	0.139	0.194	0.174	0.206	0.257	0.224	0.166	0.182	0.25	0.202	0.152
MRPL55	0.197	0.241	0.109	0.245	0.111	0.082	0.319	0.436	0.097	0.662	0.128	0.111	0.125	0.107	0.088	0.1	0.13	0.104	0.099	0.081	0.101	0.091	0.22	0.228	0.193	0.241	0.154	0.106	0.096	0.109
GUK1	0.201	0.312	0.196	0.248	0.137	0.19	0.33	0.329	0.207	0.167	0.165	0.118	0.136	0.132	0.084	0.119	0.147	0.125	0.177	0.106	0.114	0.173	0.312	0.214	0.253	0.286	0.309	0.123	0.188	0.216
OBSCN	5.144	4.362	5.256	3.136	6.396	5.6	4.202	2.582	4.04	4.527	4.7	5.704	6.213	5.928	5.173	4.788	5.116	5.729	5.837	7.923	7.756	9.222	3.839	4.388	4.759	4.323	3.91	5.841	5.392	5.422
AL353593.3	0.371	0.234	0.483	0.093	0.536	0.321	0.283	0.04	0.292	0.352	0.331	0.368	0.397	0.613	0.445	0.199	0.319	0.558	0.253	0.566	0.601	0.615	0.075	0.196	0.171	0.263	0.316	0.444	0.566	0.964
HIST3H2A	0.041	0.057	0.037	0.039	0.042	0.017	0.098	0.069	0.011	0	0.061	0.056	0.04	0.063	0.029	0.046	0.061	0.044	0.051	0.037	0.037	0.047	0.082	0.072	0.081	0.114	0.036	0.071	0.097	0.045
RNF187	0.085	0.07	0.083	0.076	0.054	0.04	0.243	0.127	0.066	0.156	0.052	0.052	0.053	0.046	0.035	0.047	0.047	0.043	0.057	0.041	0.043	0.038	0.109	0.076	0.081	0.117	0.039	0.072	0.105	0.017
RHOU	0.021	0.026	0.017	0.017	0.037	0.036	0.012	0.002	0.106	0	0.012	0.008	0.013	0.009	0.016	0.013	0.018	0.01	0.004	0.007	0.013	0.007	0.005	0.01	0.011	0.015	0	0.038	0.034	0
RAB4A	0.3	0.302	0.388	0.237	0.462	0.458	0.536	0.343	0.301	0.109	0.319	0.339	0.337	0.322	0.314	0.301	0.299	0.342	0.429	0.47	0.403	0.488	0.368	0.445	0.345	0.348	0.23	0.442	0.319	0.232
CCSAP	0.071	0.085	0.123	0.057	0.086	0.086	0.083	0.032	0.051	0.12	0.045	0.05	0.044	0.05	0.05	0.033	0.045	0.053	0.061	0.062	0.064	0.06	0.053	0.05	0.029	0.033	0.042	0.052	0	0.099
ACTA1	1.4	1.54	1.325	1.051	5.497	8.311	3.549	2.881	1.069	2.381	5.94	4.912	2.659	4.579	0.947	1.333	1.27	1.686	22.257	14.669	8.388	14.791	17.929	12.632	5.681	14.709	7.622	3.873	4.078	3.003
NUP133	0.42	0.4	0.479	0.403	0.383	0.368	0.365	0.394	0.335	0.753	0.34	0.441	0.407	0.403	0.366	0.41	0.412	0.401	0.357	0.403	0.397	0.366	0.333	0.4	0.35	0.22	0.213	0.379	0.413	0.383
ABCB10	0.263	0.258	0.263	0.276	0.23	0.229	0.221	0.198	0.243	0.168	0.26	0.264	0.284	0.243	0.273	0.255	0.256	0.249	0.242	0.26	0.245	0.253	0.224	0.177	0.187	0.236	0.137	0.321	0.209	0.245
TAF5L	0.109	0.145	0.132	0.092	0.15	0.184	0.07	0.166	0.228	0.037	0.096	0.104	0.112	0.12	0.116	0.104	0.116	0.132	0.125	0.148	0.115	0.147	0.094	0.12	0.112	0.138	0.09	0.108	0.139	0.152
GALNT2	0.506	0.326	0.569	0.378	0.469	0.398	0.297	0.346	0.783	0.523	0.378	0.434	0.461	0.393	0.421	0.382	0.339	0.417	0.381	0.668	0.45	0.541	0.294	0.358	0.388	0.381	0.551	0.622	0.411	0.397
AL136988.2	0.028	0.018	0.038	0.018	0.035	0.021	0.015	0.011	0.083	0.292	0.026	0.024	0.021	0.032	0.04	0.014	0.019	0.031	0.024	0.033	0.026	0.025	0.011	0.018	0.014	0.023	0.014	0.043	0.039	0.052
PGBD5	0.284	0.402	0.283	0.389	0.252	0.327	0.288	0.311	0.23	0.312	0.07	0.092	0.076	0.08	0.079	0.11	0.094	0.085	0.068	0.076	0.069	0.066	0.068	0.069	0.073	0.07	0.061	0.054	0.128	0.086
COG2	0.305	0.375	0.302	0.302	0.243	0.189	0.36	0.334	0.325	0.246	0.212	0.237	0.233	0.21	0.219	0.202	0.241	0.182	0.173	0.23	0.221	0.191	0.178	0.261	0.216	0.235	0.182	0.214	0.332	0.168
AGT	0.122	0.194	0.094	0.127	0.073	0.091	0.251	0.196	0.641	0.022	0.101	0.103	0.096	0.07	0.069	0.06	0.078	0.062	0.081	0.1	0.087	0.054	0.115	0.133	0.161	0.112	0.239	0.17	0.364	0.213
AL512328.1	0.079	0.08	0.077	0.099	0.095	0.068	0.076	0.171	0.114	0.073	0.05	0.052	0.039	0.052	0.03	0.045	0.046	0.053	0.056	0.081	0.055	0.075	0.062	0.031	0.036	0.062	0.082	0.016	0.015	0.034
CAPN9	0.116	0.126	0.184	0.132	0.08	0.12	0.133	0.097	0.124	0.068	0.077	0.071	0.052	0.056	0.044	0.065	0.05	0.045	0.079	0.103	0.064	0.088	0.068	0.075	0.046	0.045	0.015	0.077	0.088	0.134
C1orf198	0.176	0.145	0.192	0.171	0.195	0.132	0.329	0.205	0.246	0.096	0.104	0.089	0.1	0.104	0.109	0.089	0.107	0.091	0.098	0.132	0.141	0.14	0.123	0.098	0.101	0.145	0.105	0.116	0.135	0.115
TTC13	0.133	0.15	0.119	0.145	0.085	0.103	0.123	0.111	0.112	0.222	0.113	0.115	0.142	0.121	0.135	0.145	0.119	0.112	0.098	0.108	0.124	0.093	0.101	0.103	0.129	0.135	0.077	0.272	0.088	0.241
ARV1	0.156	0.161	0.143	0.168	0.158	0.078	0.232	0.188	0.162	0	0.128	0.138	0.126	0.133	0.133	0.115	0.126	0.122	0.1	0.108	0.09	0.101	0.195	0.194	0.146	0.192	0.11	0.12	0.235	0.111
C1orf131	0.217	0.181	0.264	0.21	0.224	0.122	0.21	0.192	0.06	0.31	0.158	0.151	0.19	0.151	0.205	0.12	0.178	0.135	0.153	0.14	0.171	0.133	0.15	0.183	0.179	0.152	0.185	0.226	0.083	0.22
GNPAT	0.313	0.238	0.357	0.267	0.295	0.183	0.377	0.281	0.338	0.421	0.287	0.303	0.331	0.269	0.284	0.294	0.335	0.299	0.266	0.272	0.313	0.274	0.283	0.336	0.282	0.245	0.238	0.312	0.395	0.347
SPRTN	0.14	0.107	0.234	0.112	0.134	0.09	0.175	0.094	0.161	0.121	0.151	0.174	0.169	0.15	0.166	0.152	0.166	0.139	0.118	0.168	0.188	0.149	0.118	0.151	0.137	0.125	0.245	0.18	0.208	0.376
EGLN1	1.015	0.949	1.176	0.972	1.003	0.754	0.997	0.946	0.811	0.996	0.974	1.011	1.153	0.999	0.932	0.875	0.969	1.039	0.866	0.922	1.257	0.924	0.878	0.749	0.917	0.901	1.087	0.947	1.204	1.051
TSNAX-DISC1	0.088	0.118	0.091	0.104	0.067	0.072	0.057	0.117	0.121	0.029	0.064	0.069	0.056	0.072	0.041	0.051	0.063	0.063	0.063	0.052	0.05	0.05	0.047	0.052	0.054	0.058	0.034	0.106	0.017	0.037
DISC1	1.616	2.907	2.036	3.29	2.034	2.681	1.335	2.228	1.32	3.036	4.382	3.749	4.121	4.378	3.638	3.482	4.019	4.034	4.754	3.537	4.275	4.186	3.385	3.6	4.022	4.436	3.799	3.481	3.852	4.019
SIPA1L2	0.866	1.391	1.176	1.261	0.85	1.227	0.955	1.229	0.702	1.228	1.174	1.052	1.213	1.332	1.554	1.323	1.133	1.464	0.951	1.031	0.959	1.418	0.965	0.898	1.171	1.215	0.929	1.076	0.879	1.182
MAP10	0.046	0.021	0.057	0.03	0.025	0.013	0.067	0.037	0.146	0	0.045	0.05	0.05	0.033	0.067	0.042	0.054	0.032	0.03	0.044	0.044	0.024	0.033	0.059	0.047	0.048	0.016	0.089	0.057	0.052
NTPCR	0.196	0.174	0.202	0.197	0.128	0.078	0.274	0.26	0.178	0.083	0.157	0.148	0.175	0.157	0.194	0.186	0.154	0.178	0.151	0.133	0.138	0.143	0.155	0.183	0.136	0.195	0.256	0.199	0.216	0.224
PCNX2	0.192	0.185	0.177	0.159	0.125	0.131	0.202	0.177	0.313	0.289	0.072	0.067	0.063	0.074	0.048	0.065	0.074	0.059	0.083	0.068	0.056	0.08	0.08	0.093	0.077	0.097	0.164	0.074	0.039	0.076
MAP3K21	0.052	0.045	0.046	0.037	0.028	0.058	0.064	0.074	0.19	0	0.018	0.024	0.024	0.026	0.008	0.021	0.016	0.017	0.022	0.037	0.028	0.042	0.017	0.019	0.015	0.021	0	0.013	0.028	0.018
KCNK1	1.617	1.759	1.781	1.666	1.784	2.257	1.95	2.227	1.05	1.818	0.38	0.419	0.481	0.525	0.588	0.477	0.572	0.848	0.428	0.423	0.382	0.54	0.387	0.456	0.425	0.575	0.2	0.487	0.385	0.611
SLC35F3	0.48	0.242	0.505	0.247	0.405	0.336	0.426	0.223	0.203	0.142	0.06	0.059	0.058	0.071	0.031	0.046	0.074	0.082	0.064	0.072	0.044	0.081	0.051	0.056	0.054	0.089	0.088	0.057	0.081	0.097
AL355472.1	0.394	0.521	0.339	0.491	0.337	0.296	0.328	0.462	0.282	0.695	0.351	0.344	0.364	0.31	0.463	0.381	0.332	0.288	0.225	0.318	0.349	0.254	0.273	0.296	0.28	0.242	0.206	0.487	0.47	0.335
COA6	0.088	0.086	0.087	0.108	0.079	0.05	0.175	0.18	0.092	0.044	0.09	0.088	0.088	0.077	0.089	0.084	0.089	0.064	0.088	0.09	0.074	0.071	0.108	0.124	0.134	0.101	0.05	0.069	0.117	0.041
TARBP1	0.369	0.419	0.4	0.42	0.293	0.319	0.261	0.405	0.541	0.43	0.413	0.438	0.422	0.435	0.521	0.408	0.45	0.427	0.328	0.36	0.392	0.331	0.331	0.335	0.345	0.373	0.256	0.381	0.234	0.295
IRF2BP2	0.262	0.357	0.263	0.287	0.269	0.253	0.567	0.531	0.348	0.805	0.346	0.222	0.357	0.289	0.204	0.226	0.444	0.264	0.351	0.282	0.317	0.315	0.731	0.473	0.928	1.213	0.261	0.178	0.361	0.291
LINC01132	0.002	0.001	0.006	0.007	0	0.006	0	0.009	0.129	0	0.002	0.002	0.002	0.002	0.001	0.002	0.002	0.001	0.001	0.001	0.001	0.003	0.004	0.001	0.002	0.001	0.011	0	0	0
AL391832.3	0	0	0	0.001	0	0	0	0	0	0.46	0	0	0	0	0	0	0	0	0	0	0	0	0.005	0	0	0	0	0	0	0
TOMM20	0.176	0.138	0.164	0.148	0.166	0.118	0.265	0.273	0.122	0.317	0.173	0.176	0.199	0.178	0.224	0.197	0.171	0.193	0.162	0.184	0.185	0.176	0.216	0.282	0.259	0.218	0.133	0.116	0.211	0.185
ARID4B	1.208	1.384	1.17	1.285	1.072	1.09	0.976	1.093	0.978	1.434	0.923	0.89	0.939	0.932	0.9	0.836	0.885	0.961	0.837	0.872	0.922	1	0.775	0.818	0.936	0.877	0.586	1.006	0.983	1.005
TBCE	0.079	0.078	0.074	0.081	0.055	0.056	0.057	0.098	0.044	0.122	0.059	0.057	0.046	0.054	0.039	0.07	0.045	0.052	0.051	0.056	0.044	0.073	0.065	0.049	0.029	0.046	0.117	0.094	0.074	0.087
TBCE-1	0.048	0.044	0.059	0.037	0.067	0.053	0.045	0.041	0.018	0.257	0.044	0.048	0.052	0.038	0.061	0.042	0.038	0.05	0.034	0.053	0.062	0.047	0.027	0.044	0.057	0.043	0.128	0.039	0.055	0.066
B3GALNT2	0.949	0.723	1.048	0.678	1.346	0.88	0.684	0.541	0.943	0.96	0.824	0.93	0.925	0.779	0.914	0.824	0.803	0.801	0.783	0.986	1.142	0.91	0.625	0.685	0.723	0.516	0.364	0.686	0.884	0.727
LYST	0.542	0.692	0.463	0.585	0.475	0.393	0.484	0.452	1.124	0.667	0.472	0.439	0.462	0.475	0.462	0.49	0.459	0.445	0.451	0.43	0.447	0.495	0.416	0.367	0.46	0.478	0.323	0.763	0.647	0.942
NID1	1.053	1.577	1.087	1.147	2.206	4.906	0.867	0.94	1.715	2.285	1.153	0.92	0.851	0.895	1.418	1.209	1.005	1.319	1.489	1.367	1.413	1.61	1.184	0.793	1.371	1.417	1.343	1.553	1.733	1.611
GPR137B	0.437	0.492	0.676	0.439	0.575	0.402	0.408	0.394	0.376	0.292	0.372	0.434	0.407	0.399	0.385	0.33	0.349	0.359	0.422	0.549	0.442	0.503	0.373	0.406	0.357	0.313	0.202	0.55	0.501	0.301
ERO1B	0.628	0.503	0.714	0.465	0.712	0.542	0.455	0.413	0.634	0.678	0.573	0.651	0.595	0.646	0.582	0.531	0.522	0.551	0.579	0.788	0.786	0.746	0.429	0.51	0.448	0.512	0.556	0.58	0.491	0.431
EDARADD	0.223	0.331	0.206	0.382	0.219	0.335	0.219	0.288	0.151	0	0.254	0.239	0.244	0.226	0.181	0.218	0.21	0.169	0.241	0.207	0.277	0.208	0.26	0.282	0.199	0.237	0.224	0.234	0.182	0.177
LGALS8	0.402	0.441	0.421	0.397	0.46	0.524	0.383	0.412	0.676	0.422	0.412	0.447	0.47	0.387	0.497	0.44	0.421	0.392	0.406	0.471	0.545	0.444	0.403	0.435	0.477	0.506	0.27	0.457	0.34	0.409
AL359921.1	0.021	0.024	0.022	0.019	0.028	0.023	0.006	0.023	0.033	0.104	0.018	0.019	0.025	0.027	0.024	0.018	0.021	0.03	0.023	0.023	0.037	0.022	0.009	0.019	0.017	0.025	0	0.045	0.08	0.086
HEATR1	0.128	0.119	0.137	0.141	0.12	0.105	0.072	0.13	0.417	0.106	0.105	0.12	0.126	0.128	0.128	0.109	0.129	0.122	0.118	0.163	0.155	0.145	0.057	0.118	0.095	0.128	0.288	0.148	0.116	0.164
ACTN2	9.451	9.784	10.123	8.7	14.249	24.551	9.152	8.522	7.967	11.511	10.849	10.957	11.044	9.525	11.407	11.041	10.223	10.303	14.15	12.527	19.249	15.436	11.733	9.308	14.047	12.891	11.256	9.747	10.674	6.893
MTR	1.193	1.182	1.261	1.143	1.114	1.037	1.159	0.876	1.245	1.338	1.311	1.355	1.454	1.32	1.424	1.329	1.494	1.74	1.308	1.32	1.415	1.511	1.28	1.239	1.314	1.085	0.987	1.375	1.442	1.328
RYR2	140.105	133.058	172.376	110.816	173.72	153.346	106.592	93.181	110.61	103.071	181.841	202.211	203.347	209.077	225.782	212.556	218.056	256.816	160.641	144.786	182.915	170.627	164.065	155.895	182.78	168.337	143.399	187.579	195.858	202.832
CHRM3	0.123	0.12	0.135	0.165	0.074	0.117	0.166	0.081	0.083	0.171	0.079	0.054	0.057	0.069	0.042	0.056	0.067	0.05	0.059	0.078	0.034	0.059	0.087	0.063	0.071	0.112	0.054	0.058	0.135	0.072
FMN2	0.162	0.184	0.189	0.24	0.138	0.168	0.12	0.093	0.207	0.239	0.1	0.073	0.073	0.082	0.055	0.069	0.077	0.057	0.121	0.059	0.058	0.093	0.11	0.071	0.139	0.132	0.12	0.107	0.116	0.064
GREM2	0.021	0.036	0.014	0.041	0.01	0.024	0.029	0.016	0.327	0	0.018	0.011	0.021	0.013	0.01	0.012	0.017	0.011	0.016	0.014	0.007	0.016	0.009	0.013	0.008	0.01	0	0.005	0	0.024
RGS7	0.142	0.194	0.124	0.2	0.148	0.154	0.122	0.127	0.143	0.023	0.109	0.079	0.086	0.08	0.114	0.088	0.113	0.089	0.098	0.092	0.076	0.083	0.12	0.065	0.077	0.093	0.052	0.116	0.107	0.095
FH	0.176	0.165	0.219	0.174	0.177	0.153	0.283	0.34	0.113	0.46	0.181	0.179	0.176	0.147	0.217	0.187	0.173	0.193	0.178	0.158	0.186	0.147	0.196	0.222	0.193	0.213	0.093	0.106	0.156	0.082
WDR64	0.04	0.023	0.018	0.048	0.019	0.029	0.029	0.047	0	0.214	0.021	0.015	0.021	0.016	0.018	0.015	0.016	0.019	0.006	0.021	0.014	0.015	0.017	0.016	0.021	0.019	0	0	0.008	0
PLD5	0.295	0.377	0.289	0.414	0.351	0.341	0.236	0.314	0.266	0.421	0.223	0.262	0.171	0.207	0.105	0.153	0.195	0.142	0.299	0.335	0.177	0.283	0.459	0.342	0.224	0.26	0.368	0.241	0.212	0.447
CEP170	0.617	0.653	0.698	0.698	0.496	0.572	0.492	0.591	0.559	0.847	0.777	0.813	0.876	0.878	0.954	0.864	0.852	0.93	0.651	0.737	0.724	0.811	0.694	0.688	0.811	0.708	0.635	0.813	0.615	0.731
SDCCAG8	1.559	1.693	1.522	1.795	1.316	1.223	1.464	1.519	1.78	2.417	1.468	1.581	1.59	1.556	1.612	1.7	1.593	1.579	1.43	1.504	1.543	1.501	1.267	1.259	1.306	1.277	1.505	1.583	1.575	1.845
AKT3	0.787	0.922	0.902	1.171	0.706	0.993	0.714	1.01	1.643	1.905	0.191	0.186	0.196	0.182	0.126	0.162	0.164	0.139	0.157	0.191	0.181	0.221	0.147	0.136	0.204	0.198	0.683	1	0.885	1.277
AL591885.1	0.033	0.042	0.027	0.041	0.022	0.038	0.022	0.048	0.199	0	0.02	0.012	0.019	0.016	0.007	0.013	0.022	0.017	0.027	0.019	0.012	0.011	0.024	0.017	0.011	0.03	0.061	0	0	0.035
ZBTB18	0.026	0.034	0.014	0.035	0.02	0.013	0.036	0.083	0.01	0	0.022	0.026	0.028	0.033	0.027	0.023	0.023	0.041	0.018	0.016	0.023	0.026	0.036	0.031	0.031	0.065	0.097	0.033	0.029	0.107
ADSS	0.139	0.149	0.168	0.115	0.166	0.088	0.106	0.079	0.115	0.367	0.131	0.143	0.128	0.126	0.154	0.132	0.14	0.151	0.101	0.147	0.131	0.133	0.078	0.108	0.106	0.067	0.065	0.24	0.152	0.134
CATSPERE	0.162	0.214	0.149	0.223	0.126	0.13	0.137	0.203	0.215	0.597	0.156	0.137	0.138	0.161	0.136	0.155	0.189	0.151	0.114	0.105	0.123	0.08	0.118	0.157	0.135	0.125	0.051	0.161	0.088	0.121
DESI2	0.38	0.328	0.416	0.366	0.337	0.272	0.383	0.398	0.342	0.288	0.382	0.401	0.422	0.409	0.469	0.436	0.372	0.452	0.387	0.413	0.389	0.431	0.366	0.36	0.4	0.368	0.232	0.385	0.482	0.471
COX20	0.433	0.359	0.661	0.457	0.412	0.433	0.779	0.687	0.495	0.444	0.5	0.506	0.457	0.474	0.518	0.601	0.438	0.454	0.523	0.492	0.488	0.428	0.784	0.608	0.589	0.69	0.619	0.589	0.507	0.494
HNRNPU	0.916	1.015	1.067	0.805	1.042	1.387	0.896	1.136	1.109	1.661	0.946	0.866	1.027	1.044	1.272	0.893	0.942	1.136	0.862	0.883	1.091	1.07	0.867	0.858	1.008	0.973	1.014	1.117	0.949	1.345
EFCAB2	1.719	1.388	1.996	1.305	1.549	1.452	1.283	1.063	1.473	1.593	1.849	2.179	2.298	2.059	2.307	2.238	2.183	2.194	1.574	1.934	2.502	1.677	1.384	1.765	1.754	1.55	1.479	2.334	1.749	2.593
KIF26B	0.178	0.356	0.219	0.315	0.175	0.269	0.186	0.262	0.107	0.312	0.785	0.75	0.952	1.014	1.281	1.011	1.294	1.44	0.931	1.031	0.607	1.321	0.54	0.565	0.783	0.783	0.423	0.949	1.442	1.187
KIF26B-AS1	0.013	0.021	0.01	0.02	0.006	0.017	0.007	0.014	0	0	0.103	0.118	0.119	0.124	0.17	0.119	0.142	0.153	0.142	0.167	0.061	0.196	0.062	0.065	0.085	0.06	0.079	0.071	0.307	0.106
SMYD3	2.479	2.654	2.451	2.743	1.893	2.427	2.153	2.159	2.548	1.799	2.368	2.303	2.562	2.837	2.83	2.866	2.731	3.059	1.784	1.759	2.052	2.124	2.041	1.811	2.364	2.203	2.227	2.253	2.723	3.031
TFB2M	0.072	0.06	0.093	0.072	0.069	0.034	0.132	0.148	0.18	0	0.068	0.08	0.077	0.08	0.085	0.065	0.082	0.079	0.055	0.079	0.073	0.069	0.07	0.112	0.081	0.085	0.018	0.053	0.058	0.078
CNST	0.534	0.44	0.74	0.545	0.582	0.378	0.522	0.444	0.493	0.474	0.577	0.611	0.674	0.646	0.866	0.654	0.736	0.854	0.44	0.509	0.581	0.522	0.437	0.57	0.508	0.454	0.348	0.579	0.545	0.655
SCCPDH	0.205	0.212	0.25	0.197	0.129	0.107	0.205	0.203	0.203	0.472	0.179	0.197	0.171	0.164	0.221	0.185	0.189	0.188	0.172	0.158	0.165	0.166	0.215	0.212	0.194	0.174	0.22	0.193	0.194	0.105
AHCTF1	0.674	0.739	0.729	0.733	0.613	0.513	0.587	0.495	0.547	0.346	0.725	0.754	0.861	0.799	0.859	0.704	0.842	0.852	0.599	0.762	0.679	0.718	0.501	0.608	0.69	0.64	0.395	0.85	0.757	1.034
ZNF670-ZNF695	0.024	0.047	0.028	0.046	0.017	0.044	0.023	0.027	0.109	0	0.022	0.014	0.018	0.016	0.018	0.013	0.017	0.019	0.016	0.016	0.011	0.023	0.017	0.02	0.005	0.031	0.104	0.019	0.034	0.027
ZNF669	0.055	0.059	0.047	0.053	0.03	0.043	0.044	0.033	0.081	0	0.049	0.051	0.048	0.045	0.046	0.052	0.048	0.022	0.042	0.046	0.055	0.041	0.041	0.03	0.042	0.034	0.031	0.103	0.097	0
ZNF124	0.241	0.284	0.296	0.328	0.218	0.228	0.194	0.149	0.24	0.31	0.175	0.195	0.188	0.187	0.159	0.168	0.187	0.16	0.186	0.226	0.194	0.194	0.159	0.156	0.175	0.16	0.224	0.325	0.161	0.167
AL390728.6	0.038	0.059	0.018	0.034	0.036	0.037	0.053	0.039	0.071	0.02	0.024	0.029	0.021	0.024	0.016	0.026	0.02	0.021	0.024	0.028	0.02	0.019	0.017	0.024	0.029	0.024	0.054	0.042	0.049	0.133
ZNF496	0.087	0.136	0.155	0.089	0.071	0.075	0.102	0.119	0.09	0.134	0.076	0.086	0.084	0.084	0.081	0.092	0.085	0.085	0.064	0.089	0.073	0.1	0.066	0.082	0.079	0.064	0.048	0.08	0.064	0.028
TRIM58	0.027	0.032	0.038	0.04	0.007	0.014	0.017	0.033	0.039	0.215	0.016	0.011	0.014	0.014	0.014	0.016	0.016	0.016	0.022	0.01	0.006	0.013	0.01	0.005	0.008	0.018	0	0	0	0
OR2L2	0.012	0.033	0.006	0.019	0.019	0.018	0.009	0.029	0.037	0.103	0.02	0.009	0.015	0.01	0.023	0.009	0.015	0.011	0.014	0.007	0.014	0.01	0.016	0.006	0.017	0.01	0	0.004	0.008	0
SH3BP5L	0.057	0.065	0.038	0.062	0.083	0.066	0.091	0.052	0.045	0.116	0.046	0.053	0.047	0.05	0.044	0.051	0.045	0.051	0.055	0.065	0.044	0.06	0.058	0.073	0.072	0.085	0.011	0.005	0.101	0.016
ZNF672	0.089	0.084	0.104	0.079	0.112	0.117	0.178	0.191	0.14	0.094	0.081	0.076	0.093	0.084	0.087	0.093	0.085	0.077	0.09	0.08	0.106	0.086	0.133	0.146	0.143	0.203	0.089	0.11	0.052	0.081
ZNF692	0.197	0.179	0.108	0.18	0.131	0.181	0.169	0.12	0.203	0.132	0.154	0.144	0.166	0.16	0.144	0.152	0.164	0.127	0.11	0.141	0.145	0.146	0.138	0.148	0.171	0.155	0.194	0.147	0.148	0.294
SH3YL1	0.356	0.403	0.341	0.449	0.341	0.407	0.295	0.311	0.38	0.479	0.231	0.243	0.247	0.269	0.253	0.292	0.29	0.284	0.243	0.193	0.201	0.234	0.278	0.232	0.264	0.281	0.266	0.181	0.36	0.354
ACP1	0.232	0.221	0.285	0.2	0.207	0.183	0.369	0.262	0.214	0.069	0.184	0.209	0.223	0.161	0.187	0.194	0.214	0.172	0.184	0.181	0.237	0.169	0.224	0.267	0.271	0.262	0.249	0.108	0.237	0.187
TMEM18	0.041	0.053	0.029	0.037	0.034	0.034	0.071	0.035	0.031	0.044	0.033	0.026	0.03	0.03	0.034	0.033	0.034	0.028	0.036	0.019	0.033	0.039	0.044	0.036	0.055	0.034	0.106	0.01	0.027	0.028
SNTG2	0.184	0.213	0.136	0.252	0.153	0.203	0.184	0.236	0.126	0.309	0.109	0.09	0.087	0.101	0.074	0.083	0.086	0.101	0.098	0.081	0.079	0.096	0.105	0.071	0.097	0.136	0.137	0.146	0.067	0.064
TPO	0.021	0.015	0.022	0.02	0.019	0.032	0.046	0.015	0.028	0.209	0.018	0.016	0.009	0.017	0.009	0.013	0.01	0.02	0.011	0.013	0.012	0.014	0.022	0.011	0.009	0.02	0.043	0.029	0.019	0.062
PXDN	0.024	0.049	0.035	0.024	0.035	0.066	0.022	0.02	0.196	0.558	0.024	0.018	0.025	0.02	0.024	0.015	0.03	0.012	0.019	0.015	0.014	0.015	0.032	0.014	0.018	0.018	0.111	0.056	0.095	0.099
MYT1L	0.069	0.07	0.089	0.073	0.058	0.093	0.07	0.053	0.053	0.263	0.05	0.039	0.043	0.049	0.032	0.034	0.042	0.035	0.043	0.051	0.029	0.036	0.028	0.034	0.052	0.043	0	0.018	0.008	0.061
EIPR1	0.176	0.198	0.172	0.167	0.14	0.137	0.116	0.135	0.278	0.119	0.145	0.147	0.148	0.165	0.138	0.132	0.146	0.146	0.125	0.156	0.164	0.172	0.137	0.118	0.115	0.161	0.222	0.216	0.128	0.205
TRAPPC12	0.809	0.969	0.943	0.982	0.727	0.613	0.819	0.973	1.078	0.639	0.547	0.623	0.627	0.673	0.632	0.711	0.648	0.641	0.501	0.536	0.545	0.595	0.488	0.596	0.52	0.491	0.626	0.756	0.534	0.677
ADI1	0.292	0.266	0.398	0.278	0.243	0.245	0.642	0.846	0.371	0.162	0.212	0.243	0.217	0.19	0.151	0.193	0.2	0.147	0.219	0.244	0.193	0.177	0.349	0.425	0.271	0.392	0.232	0.338	0.183	0.202
AC108488.2	0.048	0.037	0.053	0.044	0.073	0.035	0.069	0.083	0.089	0	0.043	0.054	0.042	0.068	0.04	0.047	0.038	0.068	0.039	0.049	0.042	0.06	0.05	0.053	0.041	0.053	0.06	0.109	0.027	0.123
RNASEH1	0.036	0.032	0.063	0.031	0.048	0.02	0.036	0.032	0.074	0.156	0.039	0.048	0.049	0.038	0.062	0.037	0.047	0.04	0.038	0.042	0.062	0.055	0.027	0.037	0.029	0.015	0.017	0.03	0.018	0.047
RNASEH1-AS1	0.048	0.045	0.062	0.041	0.037	0.034	0.051	0.045	0.145	0.022	0.058	0.056	0.058	0.052	0.075	0.073	0.055	0.041	0.04	0.037	0.075	0.042	0.048	0.067	0.056	0.043	0	0.036	0.136	0.028
RPS7	0.391	0.386	0.385	0.324	0.464	0.304	0.781	0.739	0.595	0.371	0.361	0.345	0.344	0.339	0.333	0.322	0.286	0.305	0.366	0.404	0.329	0.377	0.656	0.699	0.454	0.777	0.644	0.551	0.351	0.18
COLEC11	0.019	0.022	0.013	0.021	0.02	0.015	0.02	0.035	0.116	0.328	0.007	0.006	0.006	0.009	0.008	0.008	0.007	0.011	0.014	0.004	0.007	0.003	0.009	0.004	0.015	0.007	0.046	0	0.014	0.105
RNF144A	0.198	0.397	0.339	0.358	0.148	0.168	0.166	0.337	0.236	1.294	0.338	0.368	0.387	0.381	0.443	0.431	0.408	0.389	0.241	0.289	0.278	0.276	0.281	0.305	0.329	0.309	0.281	0.54	0.389	0.406
ID2	0.19	0.618	0.325	0.663	0.219	0.547	0.441	1.062	0.584	1.891	0.104	0.108	0.125	0.091	0.117	0.1	0.1	0.088	0.108	0.107	0.168	0.119	0.15	0.188	0.216	0.156	0.068	0.104	0.071	0.134
KIDINS220	0.724	0.904	0.823	0.867	0.885	0.876	0.653	0.657	0.843	1.32	1.647	1.614	1.84	1.951	1.821	1.654	1.875	1.909	1.534	1.456	1.881	1.967	1.473	1.423	1.735	1.662	2.23	1.929	1.916	2.236
MBOAT2	0.105	0.141	0.132	0.123	0.078	0.106	0.074	0.126	0.065	0.182	0.244	0.234	0.366	0.337	0.289	0.169	0.41	0.453	0.196	0.457	0.273	0.37	0.155	0.189	0.282	0.257	0.138	0.243	0.433	0.39
ASAP2	0.101	0.103	0.135	0.112	0.099	0.126	0.113	0.066	0.635	0.391	0.069	0.069	0.068	0.071	0.067	0.067	0.059	0.051	0.078	0.116	0.066	0.132	0.061	0.067	0.063	0.05	0.232	0.359	0.323	0.444
ITGB1BP1	0.224	0.181	0.209	0.204	0.186	0.151	0.305	0.238	0.646	0.272	0.235	0.276	0.246	0.254	0.286	0.293	0.261	0.279	0.213	0.262	0.244	0.247	0.292	0.278	0.221	0.24	0.407	0.359	0.282	0.251
CPSF3	0.146	0.145	0.163	0.159	0.165	0.1	0.104	0.151	0.176	0.285	0.142	0.146	0.162	0.152	0.141	0.121	0.145	0.138	0.124	0.135	0.148	0.129	0.108	0.112	0.115	0.129	0.155	0.139	0.196	0.225
IAH1	0.437	0.438	0.424	0.491	0.406	0.34	0.529	0.519	0.656	0.385	0.41	0.381	0.41	0.364	0.404	0.398	0.385	0.321	0.432	0.377	0.382	0.396	0.456	0.518	0.511	0.509	0.583	0.477	0.311	0.337
ADAM17	0.76	0.789	0.962	0.882	0.805	0.733	0.671	0.758	0.967	1.418	0.628	0.675	0.683	0.658	0.678	0.593	0.651	0.649	0.683	0.682	0.675	0.75	0.525	0.553	0.525	0.609	0.701	0.828	0.757	0.835
AC080162.1	0.06	0.082	0.076	0.067	0.069	0.07	0.071	0.038	0.066	0	0.059	0.056	0.059	0.071	0.078	0.054	0.06	0.058	0.049	0.065	0.064	0.073	0.048	0.048	0.039	0.062	0.176	0.053	0.126	0.089
AC073195.1	0.048	0.102	0.048	0.069	0.022	0.028	0.063	0.069	0.024	0	0.034	0.029	0.035	0.026	0.04	0.042	0.028	0.026	0.026	0.022	0.022	0.017	0.037	0.025	0.025	0.03	0.029	0.046	0.032	0.044
YWHAQ	0.507	0.514	0.823	0.452	0.716	0.598	0.66	0.563	0.679	0.864	0.639	0.69	0.756	0.675	0.716	0.636	0.586	0.607	0.642	0.788	1.144	0.827	0.699	0.743	0.756	0.744	0.393	0.757	0.794	0.675
TAF1B	0.207	0.318	0.189	0.294	0.214	0.182	0.207	0.165	0.218	0.351	0.141	0.126	0.171	0.141	0.133	0.12	0.146	0.127	0.123	0.146	0.156	0.144	0.132	0.08	0.104	0.147	0.291	0.218	0.104	0.248
GRHL1	0.077	0.122	0.12	0.174	0.115	0.138	0.082	0.133	0.097	0.037	0.031	0.036	0.035	0.033	0.025	0.035	0.044	0.031	0.028	0.054	0.04	0.066	0.034	0.036	0.029	0.027	0.082	0.032	0.051	0.024
KLF11	0.093	0.099	0.13	0.082	0.127	0.08	0.126	0.121	0.051	0.287	0.105	0.131	0.134	0.092	0.129	0.144	0.128	0.101	0.071	0.121	0.127	0.101	0.089	0.115	0.107	0.102	0.139	0.101	0.141	0.088
HPCAL1	0.143	0.165	0.143	0.177	0.107	0.087	0.128	0.173	0.103	0	0.175	0.182	0.178	0.168	0.178	0.171	0.202	0.152	0.196	0.452	0.164	0.195	0.144	0.157	0.173	0.192	0.157	0.258	0.3	0.132
ODC1	0.041	0.025	0.035	0.039	0.053	0.052	0.111	0.112	0.049	0.066	0.042	0.049	0.057	0.041	0.054	0.045	0.042	0.039	0.043	0.063	0.054	0.054	0.066	0.095	0.06	0.078	0.071	0.073	0.032	0.019
NOL10	0.668	0.596	0.696	0.662	0.698	0.654	0.576	0.561	0.905	0.597	0.578	0.639	0.626	0.636	0.623	0.645	0.631	0.623	0.572	0.609	0.616	0.626	0.568	0.574	0.62	0.562	0.774	0.595	0.686	0.688
AC007314.1	0.014	0.009	0.02	0.011	0.024	0.008	0.01	0.01	0.007	0.142	0.013	0.02	0.021	0.022	0.024	0.019	0.015	0.019	0.009	0.017	0.022	0.012	0.008	0.012	0.007	0.016	0	0.024	0.007	0.013
ATP6V1C2	0.062	0.097	0.039	0.085	0.09	0.078	0.032	0.066	0.176	0.142	0.073	0.08	0.071	0.064	0.084	0.08	0.072	0.083	0.072	0.056	0.064	0.059	0.058	0.083	0.048	0.065	0.321	0.043	0.035	0.103
PDIA6	0.232	0.254	0.223	0.257	0.249	0.256	0.339	0.387	0.314	0.165	0.241	0.232	0.232	0.193	0.254	0.233	0.211	0.212	0.225	0.179	0.23	0.207	0.292	0.341	0.302	0.256	0.12	0.253	0.145	0.117
AC092687.1	0.2	0.24	0.239	0.175	0.241	0.369	0.159	0.202	0.13	0.254	0.129	0.169	0.143	0.202	0.177	0.172	0.122	0.18	0.145	0.162	0.152	0.158	0.088	0.115	0.104	0.095	0.168	0.106	0.08	0.212
LINC01954	0.598	0.527	0.634	0.477	0.577	0.657	0.792	0.543	0.519	0.394	0.274	0.268	0.249	0.286	0.235	0.237	0.227	0.292	0.276	0.202	0.24	0.235	0.333	0.301	0.305	0.457	0.228	0.282	0.218	0.154
PQLC3	0.053	0.085	0.049	0.091	0.09	0.068	0.077	0.061	0.49	0	0.043	0.041	0.053	0.044	0.05	0.033	0.051	0.034	0.039	0.044	0.057	0.047	0.042	0.037	0.039	0.039	0.074	0.009	0.106	0.024
ROCK2	1.093	1.197	1.387	1.102	1.863	1.986	0.933	0.932	1.728	2.412	0.756	0.739	0.817	0.816	0.974	0.795	0.768	1.016	0.846	0.914	0.927	1.333	0.626	0.595	0.667	0.673	1.156	0.942	1.053	1.515
E2F6	0.119	0.106	0.213	0.124	0.189	0.169	0.142	0.192	0.147	0.194	0.109	0.118	0.127	0.115	0.121	0.11	0.111	0.118	0.108	0.125	0.142	0.128	0.131	0.12	0.094	0.092	0.093	0.123	0.226	0.102
GREB1	0.456	0.376	0.451	0.382	0.3	0.294	0.372	0.387	0.341	0.3	0.384	0.484	0.469	0.447	0.496	0.491	0.516	0.512	0.218	0.297	0.298	0.242	0.254	0.387	0.416	0.294	0.37	0.546	0.404	0.435
LPIN1	0.716	0.676	0.762	0.685	0.786	0.739	0.67	0.637	0.781	0.992	0.55	0.549	0.559	0.554	0.578	0.614	0.65	0.587	0.587	1.024	0.509	0.71	0.519	0.545	0.63	0.746	0.581	0.505	0.59	0.587
MIR3681HG	0.115	0.175	0.112	0.19	0.08	0.126	0.092	0.136	0.106	0.666	0.073	0.056	0.064	0.065	0.049	0.061	0.068	0.052	0.078	0.055	0.037	0.052	0.084	0.078	0.077	0.079	0.031	0.067	0.081	0.018
TRIB2	0.055	0.068	0.064	0.053	0.054	0.037	0.087	0.146	0.139	0.119	0.108	0.125	0.134	0.117	0.15	0.129	0.133	0.107	0.096	0.108	0.177	0.116	0.147	0.171	0.208	0.193	0.268	0.129	0.21	0.086
LINC00276	0.396	0.618	0.301	0.548	0.355	0.509	0.423	0.551	0.383	0.339	0.275	0.204	0.177	0.254	0.142	0.186	0.255	0.193	0.328	0.292	0.178	0.228	0.289	0.207	0.281	0.326	0.278	0.243	0.276	0.241
NBAS	1.327	1.456	1.434	1.385	1.331	1.253	1.259	1.236	1.381	1.187	1.454	1.564	1.61	1.81	1.777	1.769	1.797	2.009	1.201	1.239	1.329	1.423	1.227	1.267	1.301	1.473	1.262	1.427	1.633	2.318
DDX1	0.499	0.477	0.534	0.481	0.456	0.338	0.517	0.514	0.508	0.192	0.531	0.544	0.497	0.558	0.518	0.447	0.561	0.576	0.455	0.421	0.48	0.417	0.465	0.452	0.488	0.499	0.539	0.67	0.382	0.443
FAM49A	0.062	0.076	0.053	0.117	0.073	0.091	0.049	0.135	0.085	0.352	0.032	0.027	0.038	0.035	0.021	0.035	0.04	0.023	0.038	0.023	0.031	0.04	0.063	0.037	0.045	0.062	0.135	0.131	0.094	0.177
VSNL1	0.409	0.478	0.449	0.434	0.275	0.303	0.407	0.54	0.206	0.203	0.229	0.249	0.238	0.254	0.22	0.225	0.192	0.249	0.209	0.22	0.141	0.229	0.206	0.231	0.19	0.195	0.201	0.114	0.145	0.16
SMC6	0.774	0.587	0.998	0.668	0.743	0.424	0.688	0.685	0.989	0.596	0.625	0.666	0.717	0.709	0.764	0.659	0.717	0.746	0.508	0.628	0.728	0.619	0.471	0.561	0.597	0.619	0.697	0.747	1.021	0.665
GEN1	0.249	0.188	0.375	0.193	0.266	0.134	0.161	0.129	0.326	0.388	0.164	0.222	0.219	0.208	0.177	0.18	0.232	0.239	0.128	0.195	0.213	0.184	0.095	0.161	0.182	0.182	0.08	0.194	0.37	0.225
KCNS3	0.054	0.075	0.055	0.093	0.054	0.116	0.047	0.031	0.086	0.086	0.04	0.031	0.039	0.04	0.034	0.036	0.046	0.041	0.031	0.039	0.034	0.036	0.031	0.03	0.043	0.036	0	0.038	0.061	0.027
RDH14	0.187	0.177	0.184	0.177	0.181	0.126	0.675	0.404	0.184	0.037	0.208	0.192	0.204	0.179	0.239	0.181	0.193	0.17	0.216	0.156	0.191	0.126	0.374	0.595	0.43	0.498	0.126	0.273	0.189	0.248
LINC01376	0.736	0.619	0.756	0.548	0.633	0.569	0.506	0.314	0.74	0.442	0.602	0.652	0.67	0.851	0.783	0.648	0.889	1.051	0.508	0.581	0.538	0.539	0.355	0.511	0.4	0.451	0.533	0.73	0.604	0.962
OSR1	0.256	0.044	0.196	0.04	0.215	0.032	0.607	0.085	0.294	0.292	0.014	0.01	0.012	0.01	0.026	0.015	0.019	0.013	0.019	0.019	0.01	0.019	0.015	0.022	0.029	0.036	0.037	0.006	0.006	0.045
AC010096.1	0.009	0.001	0.009	0.005	0.019	0.004	0.009	0.007	0	0	0.038	0.032	0.019	0.041	0.026	0.025	0.024	0.026	0.147	0.185	0.043	0.138	0.034	0.029	0.035	0.061	0.045	0.02	0.048	0.028
LINC01808	0.006	0.007	0.008	0.004	0.012	0.006	0.01	0	0	0	0.033	0.031	0.015	0.03	0.035	0.021	0.022	0.02	0.053	0.155	0.03	0.094	0.018	0.016	0.019	0.035	0.036	0.024	0.031	0.018
TTC32	0.117	0.08	0.089	0.101	0.085	0.072	0.148	0.146	0.087	0.026	0.073	0.071	0.081	0.073	0.069	0.067	0.092	0.061	0.076	0.066	0.066	0.067	0.096	0.088	0.091	0.091	0.084	0.119	0.111	0.04
WDR35	0.199	0.19	0.257	0.196	0.2	0.15	0.149	0.172	0.318	0.26	0.194	0.252	0.245	0.213	0.223	0.229	0.255	0.232	0.182	0.221	0.267	0.195	0.166	0.226	0.168	0.17	0.129	0.226	0.108	0.325
LAPTM4A	0.36	0.499	0.395	0.478	0.35	0.35	0.868	0.93	0.504	0.439	0.624	0.516	0.484	0.448	0.507	0.436	0.46	0.423	0.6	0.342	0.474	0.385	1.129	1.171	0.953	0.981	0.637	0.5	0.405	0.273
AC098828.2	0.007	0.002	0.006	0.005	0.005	0.004	0.006	0	0	0.175	0.006	0.005	0.003	0.005	0.004	0.003	0.006	0.002	0.005	0.005	0.002	0.004	0.002	0.008	0.003	0	0	0.017	0	0
PUM2	1.309	1.317	1.483	1.302	1.462	1.158	1.291	1.282	1.972	1.559	1.239	1.272	1.329	1.338	1.396	1.39	1.256	1.469	1.107	1.177	1.274	1.231	1.097	1.104	1.141	1.137	1.208	1.401	1.368	1.452
RHOB	0.229	0.324	0.192	0.318	0.242	0.371	0.566	0.76	0.31	0.627	0.213	0.152	0.185	0.232	0.15	0.213	0.286	0.23	0.35	0.191	0.224	0.296	0.778	0.505	0.449	0.777	0.4	0.187	0.251	0.272
HS1BP3	0.152	0.15	0.124	0.172	0.095	0.141	0.134	0.205	0.08	0.455	0.114	0.117	0.121	0.121	0.084	0.113	0.108	0.103	0.098	0.107	0.113	0.098	0.118	0.117	0.129	0.147	0.084	0.118	0.085	0.079
LDAH	0.501	0.46	0.461	0.536	0.416	0.335	0.476	0.547	0.635	0.454	0.334	0.348	0.379	0.358	0.366	0.392	0.413	0.363	0.308	0.296	0.336	0.301	0.301	0.329	0.318	0.325	0.331	0.44	0.282	0.407
APOB	0.294	0.351	0.319	0.467	0.397	0.659	0.337	0.408	0.301	0.481	0.173	0.226	0.152	0.098	0.349	0.267	0.208	0.14	0.131	0.159	0.201	0.067	0.17	0.257	0.124	0.108	0.018	0.266	0.173	0.066
AC018742.1	1.658	0.421	0.659	0.331	0.993	0.294	1.635	0.338	1.689	0.375	0.052	0.039	0.058	0.045	0.028	0.054	0.049	0.038	0.036	0.032	0.035	0.035	0.056	0.034	0.052	0.037	0.033	0.012	0.04	0.019
LINC01830	0.11	0.076	0.039	0.074	0.048	0.049	0.09	0.019	0.073	0.105	0.033	0.026	0.026	0.029	0.015	0.02	0.027	0.019	0.024	0.02	0.02	0.022	0.018	0.021	0.037	0.04	0	0.035	0.069	0.107
AC018467.1	0.034	0.06	0.032	0.048	0.051	0.104	0.018	0.043	0.01	0.037	0.026	0.015	0.021	0.017	0.013	0.013	0.021	0.025	0.023	0.015	0.017	0.018	0.011	0.035	0.027	0.026	0.063	0.015	0.01	0.074
KLHL29	0.064	0.088	0.081	0.111	0.102	0.114	0.038	0.087	0.356	0.634	0.042	0.036	0.036	0.056	0.022	0.042	0.042	0.045	0.04	0.053	0.025	0.052	0.043	0.044	0.045	0.052	0.162	0.096	0.15	0.151
ATAD2B	0.873	0.908	0.949	0.82	0.826	0.741	0.664	0.753	1.169	0.768	0.805	0.861	0.827	0.899	0.881	0.766	0.844	0.891	0.718	0.782	0.818	0.791	0.661	0.685	0.676	0.726	0.69	1.112	1.011	0.862
UBXN2A	0.766	0.677	0.809	0.773	0.748	0.656	0.643	0.797	0.74	0.574	0.675	0.699	0.711	0.743	0.736	0.785	0.668	0.724	0.574	0.67	0.611	0.65	0.575	0.592	0.626	0.544	0.576	0.824	0.795	0.693
WDCP	0.042	0.038	0.045	0.038	0.033	0.028	0.02	0.058	0.092	0.151	0.04	0.04	0.048	0.039	0.048	0.036	0.05	0.046	0.036	0.037	0.047	0.041	0.037	0.035	0.027	0.041	0.103	0.06	0.105	0.032
SF3B6	0.126	0.15	0.113	0.122	0.105	0.089	0.288	0.188	0.191	0.191	0.121	0.115	0.114	0.102	0.121	0.105	0.106	0.114	0.134	0.097	0.12	0.099	0.164	0.195	0.178	0.25	0.26	0.105	0.081	0.079
FAM228B	0.319	0.426	0.368	0.447	0.265	0.263	0.234	0.404	0.258	0.641	0.238	0.234	0.246	0.227	0.256	0.221	0.237	0.217	0.201	0.218	0.197	0.245	0.209	0.22	0.189	0.192	0.179	0.321	0.284	0.425
TP53I3	0.05	0.057	0.073	0.051	0.054	0.052	0.044	0.018	0.04	0.025	0.052	0.05	0.045	0.046	0.062	0.054	0.065	0.045	0.033	0.049	0.037	0.035	0.045	0.051	0.05	0.043	0.071	0.111	0.065	0.063
ITSN2	1.22	1.519	1.32	1.574	1.273	1.156	1.124	1.271	1.614	1.589	1.203	1.204	1.168	1.139	1.407	1.562	1.552	1.41	1.023	1.031	1.001	1.024	1.204	1.113	1.174	1.124	1.714	1.335	1.476	1.628
AC009228.1	0.049	0.037	0.045	0.065	0.038	0.035	0.057	0.083	0.114	0.024	0.029	0.027	0.031	0.026	0.035	0.025	0.032	0.038	0.027	0.023	0.018	0.025	0.037	0.018	0.031	0.062	0.087	0.014	0.028	0
NCOA1	3.125	2.919	3.231	2.881	2.707	2.321	2.531	2.539	3.353	3.098	2.648	2.6	2.666	2.708	3.034	2.905	2.674	2.965	2.311	2.294	2.257	2.461	2.054	2.095	2.428	2.333	2.533	3.245	3.065	2.591
PTRHD1	0.022	0.023	0.016	0.029	0.029	0.023	0.035	0.102	0	0	0.018	0.015	0.015	0.014	0.011	0.016	0.017	0.011	0.023	0.011	0.014	0.014	0.035	0.047	0.023	0.037	0.011	0.049	0	0.099
CENPO	0.021	0.023	0.029	0.022	0.022	0.028	0.026	0.012	0.158	0.188	0.02	0.017	0.014	0.019	0.014	0.015	0.019	0.016	0.012	0.016	0.014	0.013	0.019	0.015	0.015	0.023	0.063	0.175	0.077	0.212
ADCY3	0.057	0.056	0.054	0.07	0.044	0.057	0.028	0.041	0.491	0.267	0.04	0.033	0.032	0.035	0.032	0.032	0.04	0.031	0.027	0.039	0.028	0.036	0.038	0.024	0.034	0.047	0.329	0.301	0.366	0.41
DNAJC27	0.283	0.308	0.344	0.338	0.366	0.308	0.295	0.351	0.458	0.407	0.329	0.358	0.357	0.311	0.419	0.364	0.362	0.329	0.252	0.253	0.405	0.291	0.339	0.346	0.373	0.318	0.345	0.42	0.47	0.306
DNAJC27-AS1	0.163	0.14	0.218	0.269	0.27	0.291	0.128	0.226	0.253	0.713	0.098	0.094	0.093	0.108	0.098	0.113	0.086	0.107	0.096	0.086	0.101	0.106	0.068	0.08	0.081	0.103	0.125	0.153	0.079	0.04
EFR3B	0.387	0.356	0.366	0.41	0.277	0.294	0.341	0.442	0.249	0.502	0.165	0.202	0.167	0.182	0.099	0.135	0.169	0.134	0.17	0.323	0.146	0.199	0.166	0.198	0.196	0.162	0.174	0.17	0.156	0.174
DNMT3A	0.5	0.623	0.485	0.64	0.426	0.442	0.48	0.503	0.635	0.801	0.41	0.453	0.446	0.488	0.421	0.479	0.441	0.488	0.401	0.399	0.439	0.551	0.384	0.358	0.441	0.447	0.491	0.534	0.572	0.807
DTNB	0.58	0.57	0.641	0.584	0.472	0.484	0.454	0.494	0.503	0.455	0.509	0.622	0.571	0.589	0.401	0.519	0.411	0.425	0.605	0.688	0.795	0.604	0.441	0.53	0.488	0.452	0.699	0.777	0.435	0.287
ASXL2	0.698	0.662	0.767	0.668	0.538	0.448	0.664	0.51	0.5	0.253	0.628	0.687	0.673	0.676	0.692	0.689	0.67	0.652	0.545	0.618	0.599	0.56	0.57	0.658	0.539	0.555	0.511	0.98	0.558	0.687
KIF3C	0.052	0.03	0.02	0.039	0.029	0.054	0.06	0.038	0.055	0.292	0.018	0.019	0.02	0.02	0.014	0.025	0.027	0.021	0.021	0.018	0.017	0.029	0.021	0.014	0.028	0.03	0.014	0.004	0.062	0.038
RAB10	1.107	0.992	1.305	1.049	1.272	1.001	0.968	1.038	1.392	0.83	0.888	0.986	0.98	0.935	1.107	1.143	0.958	1.077	0.844	0.886	0.869	0.917	0.768	0.817	0.877	0.784	0.766	0.908	1.301	1.141
HADHA	1.37	1.175	1.981	1.304	1.74	1.211	1.393	1.356	1.642	0.569	1.641	1.674	2.008	1.608	2.118	1.449	1.986	1.929	1.489	1.129	1.94	1.317	1.582	1.634	1.657	1.398	1.463	1.612	1.766	1.712
HADHB	3.128	3.165	3.64	3.429	3.365	2.724	3.477	3.564	2.764	2.66	3.596	3.78	3.899	3.358	4.133	3.758	4.24	4.024	2.839	2.353	3.478	2.505	3.567	3.53	4.174	3.555	3.178	2.733	3.292	3.078
SELENOI	0.571	0.548	0.618	0.549	0.623	0.47	0.508	0.337	0.472	0.111	0.417	0.446	0.449	0.369	0.446	0.449	0.408	0.381	0.446	0.48	0.447	0.423	0.414	0.37	0.37	0.366	0.369	0.357	0.303	0.355
KCNK3	0.105	0.111	0.077	0.116	0.102	0.177	0.143	0.163	0.064	0.043	0.011	0.012	0.009	0.015	0.012	0.01	0.012	0.014	0.011	0.014	0.011	0.012	0.016	0.018	0.02	0.014	0	0	0.011	0.008
AC013472.2	0.112	0.105	0.125	0.113	0.106	0.073	0.101	0.086	0.292	0.249	0.111	0.111	0.118	0.113	0.129	0.107	0.123	0.12	0.082	0.105	0.102	0.108	0.085	0.083	0.08	0.083	0.044	0.204	0.091	0.216
MAPRE3	0.232	0.318	0.267	0.262	0.223	0.154	0.267	0.232	0.375	0.248	0.191	0.2	0.209	0.194	0.193	0.201	0.221	0.201	0.166	0.187	0.162	0.169	0.192	0.208	0.193	0.185	0.078	0.254	0.235	0.259
TMEM214	0.08	0.078	0.051	0.085	0.093	0.086	0.129	0.108	0.023	0.086	0.065	0.051	0.053	0.056	0.058	0.043	0.062	0.061	0.053	0.053	0.058	0.074	0.083	0.057	0.091	0.054	0.062	0.06	0.118	0.089
AGBL5	0.376	0.411	0.394	0.415	0.443	0.32	0.271	0.277	0.463	0.08	0.387	0.388	0.358	0.363	0.399	0.373	0.341	0.318	0.266	0.395	0.332	0.371	0.192	0.397	0.254	0.275	0.419	0.455	0.351	0.506
OST4	0.267	0.296	0.205	0.337	0.282	0.237	0.566	0.849	0.089	0.069	0.179	0.127	0.129	0.155	0.104	0.117	0.147	0.125	0.217	0.126	0.121	0.167	0.346	0.39	0.294	0.393	0.096	0.087	0.172	0.212
EMILIN1	0.03	0.042	0.021	0.018	0.018	0.022	0.031	0.016	0.386	0	0.026	0.021	0.028	0.028	0.024	0.012	0.023	0.018	0.026	0.035	0.017	0.022	0.034	0.026	0.04	0.035	0.124	0.078	0.073	0.073
KHK	0.009	0.005	0.002	0.007	0.003	0.011	0.006	0.015	0.105	0.037	0.005	0.005	0.008	0.004	0.007	0.004	0.005	0.004	0.005	0.005	0.004	0.003	0.007	0.002	0.011	0.008	0	0.005	0.01	0
ABHD1	0.067	0.054	0.04	0.097	0.068	0.074	0.047	0.081	0.098	0.2	0.066	0.066	0.059	0.057	0.058	0.077	0.067	0.051	0.044	0.049	0.079	0.051	0.048	0.046	0.081	0.048	0.076	0.04	0.109	0.066
PREB	0.17	0.138	0.159	0.203	0.16	0.126	0.268	0.249	0.186	0.422	0.115	0.091	0.108	0.093	0.09	0.1	0.119	0.074	0.118	0.081	0.098	0.086	0.195	0.16	0.209	0.177	0.145	0.11	0.091	0.131
SLC5A6	0.058	0.051	0.053	0.073	0.042	0.056	0.069	0.109	0.089	0	0.04	0.047	0.042	0.038	0.048	0.052	0.048	0.05	0.033	0.029	0.035	0.053	0.04	0.051	0.065	0.058	0.018	0.033	0.038	0.069
ATRAID	0.142	0.14	0.133	0.163	0.097	0.093	0.303	0.345	0.097	0.201	0.128	0.115	0.109	0.101	0.106	0.088	0.104	0.092	0.127	0.093	0.106	0.127	0.246	0.278	0.213	0.323	0.04	0.137	0.099	0.178
CAD	0.07	0.094	0.045	0.067	0.028	0.031	0.056	0.03	0.034	0.236	0.047	0.053	0.049	0.061	0.049	0.055	0.052	0.053	0.041	0.04	0.044	0.061	0.027	0.04	0.06	0.049	0.166	0.083	0.056	0.054
SLC30A3	0.095	0.101	0.054	0.071	0.055	0.068	0.087	0.095	0.012	0	0.107	0.11	0.112	0.12	0.117	0.091	0.105	0.155	0.122	0.082	0.099	0.123	0.161	0.154	0.11	0.103	0.035	0.114	0.119	0.165
DNAJC5G	0.185	0.213	0.137	0.223	0.152	0.263	0.117	0.173	0.038	0.022	0.209	0.242	0.205	0.297	0.189	0.259	0.259	0.286	0.237	0.137	0.211	0.246	0.258	0.266	0.179	0.208	0.194	0.255	0.258	0.171
TRIM54	1.379	1.355	1.522	1.039	1.652	1.501	1.429	1.193	1.197	1.448	1.861	2.215	2.376	2.271	2.281	2.219	2.321	2.325	1.757	2.25	2.385	2.37	1.723	2.031	2.108	2.096	1.757	2.364	2.518	1.886
MPV17	0.422	0.409	0.33	0.378	0.396	0.48	0.277	0.293	0.565	0.173	0.503	0.498	0.468	0.517	0.529	0.464	0.421	0.54	0.516	0.53	0.524	0.543	0.424	0.453	0.567	0.487	0.536	0.329	0.615	0.758
GTF3C2	0.28	0.336	0.273	0.349	0.27	0.284	0.306	0.265	0.252	0.334	0.26	0.285	0.272	0.279	0.237	0.255	0.284	0.242	0.239	0.283	0.24	0.27	0.254	0.237	0.25	0.295	0.383	0.293	0.295	0.373
AC074117.1	0.133	0.237	0.064	0.22	0.122	0.189	0.091	0.193	0.235	0.101	0.136	0.094	0.153	0.15	0.104	0.112	0.151	0.156	0.142	0.106	0.11	0.121	0.167	0.112	0.13	0.141	0.175	0.189	0.119	0.105
EIF2B4	0.165	0.188	0.188	0.169	0.175	0.129	0.184	0.145	0.35	0.029	0.141	0.147	0.158	0.142	0.139	0.12	0.159	0.121	0.156	0.156	0.146	0.195	0.136	0.175	0.177	0.164	0.201	0.149	0.223	0.179
SNX17	0.08	0.09	0.104	0.077	0.072	0.076	0.195	0.196	0.075	0.115	0.067	0.064	0.071	0.06	0.064	0.054	0.07	0.062	0.068	0.07	0.068	0.069	0.116	0.116	0.107	0.16	0	0.104	0.046	0.06
PPM1G	0.225	0.171	0.238	0.22	0.279	0.161	0.226	0.262	0.397	0.391	0.218	0.234	0.237	0.219	0.269	0.222	0.216	0.223	0.227	0.235	0.234	0.227	0.193	0.215	0.227	0.209	0.304	0.391	0.153	0.186
NRBP1	0.218	0.277	0.185	0.225	0.201	0.178	0.266	0.269	0.274	0.595	0.217	0.199	0.226	0.225	0.208	0.198	0.187	0.193	0.215	0.205	0.171	0.21	0.213	0.255	0.208	0.247	0.211	0.196	0.248	0.26
IFT172	0.469	0.555	0.384	0.605	0.293	0.411	0.313	0.486	0.222	0.312	0.464	0.47	0.471	0.492	0.454	0.467	0.494	0.452	0.334	0.298	0.377	0.378	0.39	0.411	0.429	0.439	0.274	0.331	0.588	0.537
FNDC4	0.036	0.043	0.039	0.056	0.048	0.063	0.054	0.028	0.031	0.158	0.005	0.005	0.005	0.006	0.008	0	0.005	0.005	0.014	0.03	0.003	0.024	0.005	0.007	0.008	0.007	0.051	0	0.014	0
ZNF512	0.262	0.269	0.318	0.253	0.302	0.213	0.234	0.205	0.212	0.411	0.199	0.231	0.223	0.194	0.243	0.232	0.224	0.229	0.197	0.25	0.239	0.236	0.181	0.183	0.173	0.17	0.283	0.273	0.179	0.302
GPN1	0.041	0.048	0.06	0.028	0.065	0.038	0.068	0.022	0.044	0.105	0.042	0.04	0.05	0.043	0.046	0.04	0.045	0.042	0.035	0.054	0.044	0.036	0.057	0.07	0.04	0.05	0.01	0.062	0.055	0.03
SUPT7L	0.248	0.261	0.271	0.232	0.172	0.247	0.26	0.22	0.158	0.052	0.189	0.185	0.195	0.168	0.184	0.203	0.205	0.137	0.191	0.171	0.182	0.156	0.24	0.23	0.254	0.218	0.131	0.195	0.208	0.08
SLC4A1AP	0.147	0.14	0.129	0.138	0.145	0.117	0.132	0.191	0.144	0	0.124	0.133	0.15	0.138	0.148	0.12	0.143	0.12	0.104	0.122	0.156	0.146	0.14	0.128	0.14	0.093	0.263	0.156	0.193	0.132
LINC01460	0.117	0.155	0.088	0.138	0.134	0.106	0.084	0.134	0.073	0.213	0.165	0.175	0.169	0.227	0.167	0.209	0.191	0.23	0.167	0.158	0.172	0.156	0.159	0.148	0.176	0.173	0.061	0.148	0.092	0.109
MRPL33	0.728	0.9	0.759	0.943	0.74	0.835	1.054	1.279	0.696	0.755	0.767	0.735	0.712	0.817	0.706	0.652	0.725	0.783	0.938	0.911	0.661	0.834	0.943	0.992	0.905	1.075	0.734	0.961	0.641	0.727
RBKS	0.393	0.474	0.405	0.535	0.356	0.503	0.309	0.47	0.378	0.297	0.385	0.391	0.403	0.415	0.393	0.334	0.435	0.434	0.327	0.451	0.42	0.415	0.249	0.309	0.334	0.387	0.301	0.486	0.262	0.419
BABAM2	2.513	2.873	2.745	2.723	2.382	2.583	2.223	2.49	2.133	2.089	1.991	2.134	2.107	2.173	2.156	2.108	2.143	2.364	2.058	2.111	2.09	2.172	1.872	1.737	1.972	2.015	1.702	2.292	2.133	2.183
AC104695.2	0.033	0.033	0.055	0.029	0.038	0.063	0.018	0.009	0.027	0	0.019	0.021	0.035	0.02	0.037	0.024	0.037	0.028	0.03	0.025	0.054	0.02	0.033	0.015	0.036	0.031	0.141	0.022	0.015	0
FOSL2	0.223	0.478	0.314	0.493	0.414	0.869	0.329	0.525	0.277	1.513	0.295	0.234	0.348	0.267	0.254	0.245	0.43	0.319	0.323	0.356	0.4	0.493	0.423	0.327	0.554	0.586	0.228	0.202	0.427	0.335
PLB1	0.043	0.04	0.052	0.052	0.037	0.052	0.039	0.044	0.062	0.023	0.033	0.037	0.028	0.037	0.03	0.028	0.042	0.038	0.042	0.043	0.025	0.038	0.021	0.033	0.023	0.047	0.109	0.049	0.08	0.059
AC092164.1	0.06	0.092	0.057	0.086	0.027	0.055	0.07	0.112	0.299	0.097	0.121	0.141	0.146	0.138	0.132	0.143	0.157	0.134	0.106	0.112	0.174	0.108	0.141	0.131	0.169	0.14	0.08	0.152	0.178	0.087
PPP1CB	0.372	0.31	0.456	0.325	0.443	0.317	0.277	0.299	0.529	0.419	0.417	0.467	0.496	0.463	0.487	0.416	0.423	0.458	0.374	0.468	0.576	0.52	0.366	0.365	0.419	0.362	0.351	0.413	0.702	0.522
SPDYA	0.128	0.175	0.16	0.163	0.094	0.1	0.119	0.159	0.114	0.358	0.105	0.109	0.109	0.109	0.118	0.11	0.094	0.106	0.095	0.12	0.091	0.107	0.083	0.074	0.09	0.062	0.168	0.152	0.269	0.233
TRMT61B	0.281	0.264	0.257	0.287	0.209	0.178	0.273	0.246	0.344	0.291	0.204	0.241	0.234	0.226	0.193	0.225	0.237	0.228	0.203	0.232	0.191	0.2	0.192	0.206	0.197	0.19	0.188	0.2	0.209	0.221
WDR43	0.331	0.348	0.417	0.382	0.381	0.374	0.361	0.365	0.573	0.456	0.295	0.296	0.318	0.282	0.29	0.269	0.284	0.318	0.3	0.428	0.282	0.338	0.245	0.254	0.255	0.255	0.358	0.344	0.363	0.349
TOGARAM2	1.013	0.778	0.989	0.74	0.89	0.551	0.945	0.703	0.739	0.611	0.74	0.644	0.776	0.965	0.922	0.994	1.16	1.422	0.62	0.384	0.268	0.596	0.742	0.668	0.88	0.952	0.593	0.515	0.649	1.499
CLIP4	1.071	0.989	1.09	0.945	0.911	0.826	1.069	0.933	1.104	1.025	0.458	0.506	0.512	0.541	0.451	0.461	0.473	0.548	0.427	0.573	0.422	0.536	0.404	0.372	0.451	0.444	0.705	0.636	0.565	0.501
ALK	0.327	0.294	0.317	0.469	0.26	0.207	0.234	0.262	0.29	0.406	0.179	0.188	0.149	0.193	0.162	0.178	0.154	0.191	0.144	0.194	0.144	0.163	0.131	0.167	0.11	0.123	0.29	0.107	0.084	0.151
AC016907.2	0.029	0.037	0.011	0.029	0.014	0.042	0.02	0.05	0.024	0	0.019	0.016	0.02	0.022	0.015	0.013	0.021	0.017	0.017	0.014	0.01	0.019	0.023	0.021	0.02	0.015	0.175	0	0.013	0
YPEL5	0.117	0.12	0.156	0.12	0.167	0.115	0.226	0.17	0.213	0.273	0.149	0.141	0.153	0.145	0.165	0.133	0.151	0.135	0.169	0.139	0.158	0.145	0.194	0.236	0.259	0.267	0.076	0.178	0.181	0.061
LBH	0.051	0.129	0.149	0.209	0.103	0.173	0.062	0.225	0.072	0.174	0.877	1.016	1.312	1.01	1.114	0.942	1.009	0.847	0.76	1.074	1.273	1.043	0.673	0.976	0.993	0.784	0.939	1.008	1.254	0.619
LINC01936	0.004	0.031	0.014	0.054	0.009	0.011	0.003	0.042	0.015	0	0.57	0.629	0.845	0.603	0.733	0.582	0.727	0.505	0.427	0.525	0.777	0.466	0.37	0.527	0.584	0.414	0.246	0.632	0.933	0.393
LCLAT1	0.5	0.764	0.661	0.809	0.476	0.628	0.459	0.779	0.41	0.665	2.286	2.498	2.708	2.616	2.122	2.066	2.138	2.326	2.543	3.134	3.02	2.767	1.96	1.96	2.146	1.984	2.224	2.894	2.002	2.146
EHD3	0.041	0.059	0.043	0.053	0.042	0.033	0.064	0.065	0.078	0	0.071	0.067	0.07	0.081	0.071	0.069	0.083	0.064	0.05	0.063	0.062	0.08	0.073	0.071	0.077	0.068	0.055	0.075	0.143	0.117
MEMO1	0.077	0.089	0.087	0.109	0.099	0.101	0.079	0.05	0.034	0	0.094	0.087	0.068	0.089	0.07	0.086	0.08	0.058	0.116	0.091	0.084	0.123	0.14	0.088	0.059	0.103	0.103	0.13	0.069	0.143
DPY30	0.151	0.196	0.12	0.229	0.15	0.156	0.261	0.359	0.165	0.154	0.197	0.185	0.215	0.177	0.184	0.207	0.204	0.164	0.163	0.183	0.191	0.165	0.193	0.276	0.219	0.27	0.173	0.284	0.222	0.13
SPAST	0.36	0.319	0.422	0.31	0.363	0.264	0.298	0.196	0.281	0.39	0.358	0.38	0.366	0.427	0.407	0.362	0.359	0.419	0.313	0.359	0.312	0.373	0.221	0.284	0.318	0.304	0.25	0.375	0.317	0.501
SLC30A6	0.521	0.516	0.548	0.495	0.527	0.359	0.409	0.453	0.483	0.578	0.568	0.639	0.595	0.608	0.607	0.635	0.618	0.585	0.504	0.632	0.662	0.527	0.405	0.496	0.45	0.441	0.32	0.527	0.545	0.577
NLRC4	0.17	0.175	0.25	0.168	0.121	0.104	0.099	0.112	0.103	0.227	0.192	0.223	0.206	0.232	0.241	0.198	0.185	0.254	0.17	0.196	0.213	0.2	0.124	0.151	0.118	0.143	0.111	0.369	0.223	0.323
YIPF4	0.781	0.786	0.894	0.833	0.907	0.735	0.811	0.798	1.253	0.566	0.848	1.059	0.995	0.999	0.883	0.94	0.999	1.019	1.054	1.083	1.261	1.064	0.87	1.059	0.829	0.852	0.834	0.986	0.892	0.974
BIRC6	2.755	3.138	2.918	2.748	2.92	2.688	2.392	2.271	2.681	2.338	2.388	2.513	2.512	2.724	2.485	2.4	2.502	2.811	2.391	2.485	2.36	2.76	2.042	1.901	2.304	2.204	2.529	3.579	2.724	2.753
TTC27	0.589	0.492	0.507	0.577	0.457	0.496	0.489	0.52	0.522	0.915	0.565	0.617	0.61	0.621	0.575	0.669	0.623	0.586	0.578	0.582	0.585	0.546	0.444	0.493	0.546	0.502	0.525	0.77	0.747	0.574
LINC00486	2.955	3.375	3.662	2.267	2.926	3.66	1.403	1.297	2.833	4.173	2.51	2.701	1.999	3.708	2.973	2.618	2.227	4.168	2.036	2.457	2.029	2.249	1.246	1.479	1.102	1.812	1.668	3.431	1.791	6.022
LTBP1	7.758	6.738	8.608	5.59	19.438	20.09	5.038	4.589	8.728	12.477	3.944	4.396	4.311	4.644	4.398	4.178	4.241	5.321	4.104	4.648	4.953	5.343	3.265	3.05	3.849	3.63	3.39	4.62	3.232	3.978
RASGRP3	1.753	2.237	1.574	1.972	1.598	1.86	1.485	1.631	1.219	1.453	1.771	1.829	1.957	1.93	1.795	2.016	2.099	1.913	1.645	1.724	1.964	1.596	1.506	1.475	1.8	1.703	1.43	1.675	1.716	1.817
AC020594.1	0.143	0.11	0.171	0.162	0.165	0.122	0.125	0.071	0.112	0.397	0.147	0.142	0.176	0.148	0.194	0.143	0.174	0.155	0.104	0.158	0.191	0.132	0.094	0.098	0.155	0.105	0.159	0.129	0.254	0.188
FAM98A	0.198	0.216	0.207	0.169	0.207	0.141	0.314	0.208	0.237	0.223	0.155	0.161	0.163	0.147	0.183	0.132	0.15	0.138	0.143	0.152	0.153	0.148	0.142	0.217	0.18	0.157	0.163	0.143	0.151	0.13
LINC01317	0.186	0.226	0.138	0.205	0.143	0.171	0.16	0.166	0.224	0.222	0.112	0.09	0.079	0.094	0.087	0.086	0.097	0.097	0.101	0.086	0.078	0.079	0.099	0.105	0.095	0.131	0.102	0.033	0.181	0.082
AC068599.1	0.235	0.301	0.238	0.403	0.212	0.243	0.174	0.324	0.233	0.52	0.134	0.09	0.095	0.085	0.063	0.081	0.107	0.063	0.149	0.101	0.085	0.063	0.122	0.105	0.159	0.163	0.131	0.089	0.07	0.057
CRIM1	0.212	0.163	0.281	0.116	0.296	0.215	0.166	0.152	1.083	0.655	0.768	0.803	0.827	0.92	0.575	0.393	0.412	0.504	0.977	0.963	1.063	0.939	0.654	0.638	0.609	0.632	1.096	0.849	0.819	0.574
FEZ2	0.662	0.482	0.684	0.497	0.604	0.38	0.729	0.483	1.03	0.964	0.875	0.729	0.627	0.832	0.535	0.46	0.466	0.577	0.882	0.909	0.795	0.756	0.762	0.85	0.489	0.709	1.479	0.88	0.846	0.91
VIT	0.068	0.107	0.082	0.079	0.081	0.075	0.08	0.091	0.429	0.173	0.049	0.045	0.058	0.044	0.036	0.03	0.061	0.038	0.057	0.033	0.04	0.043	0.048	0.037	0.068	0.078	0.158	0.04	0.064	0.188
STRN	1.252	1.22	1.495	1.242	1.398	1.22	0.97	1.107	1.101	1.459	1.73	2.05	1.919	1.997	1.906	1.804	1.69	1.844	2.066	2.34	2.329	2.533	1.47	1.675	1.595	1.391	1.461	1.949	1.764	1.931
HEATR5B	1.054	1.151	1.037	1.122	0.988	0.796	0.944	1.076	1.033	1.413	1.332	1.275	1.542	1.437	1.521	1.547	1.669	1.452	1.462	1.153	1.836	1.443	1.166	1.215	1.505	1.334	1.295	1.188	1.494	1.524
GPATCH11	0.081	0.061	0.109	0.077	0.082	0.038	0.076	0.063	0.116	0.147	0.071	0.091	0.084	0.08	0.082	0.084	0.087	0.074	0.062	0.081	0.098	0.069	0.066	0.095	0.082	0.069	0.138	0.106	0.088	0.168
EIF2AK2	0.315	0.303	0.295	0.363	0.272	0.216	0.238	0.249	0.665	0.401	0.28	0.323	0.336	0.353	0.315	0.339	0.325	0.304	0.226	0.259	0.267	0.293	0.22	0.221	0.272	0.243	0.352	0.423	0.493	0.351
CEBPZOS	0.599	0.587	0.679	0.63	0.614	0.448	0.569	0.619	0.823	0.594	0.538	0.541	0.586	0.518	0.605	0.549	0.548	0.545	0.49	0.508	0.591	0.498	0.419	0.471	0.444	0.455	0.439	0.599	0.569	0.577
CEBPZ	0.412	0.375	0.494	0.336	0.436	0.356	0.412	0.37	0.553	0.361	0.383	0.332	0.391	0.351	0.452	0.331	0.372	0.345	0.303	0.311	0.453	0.344	0.32	0.326	0.325	0.324	0.407	0.322	0.349	0.438
NDUFAF7	0.201	0.274	0.293	0.305	0.222	0.256	0.224	0.245	0.263	0.14	0.192	0.199	0.191	0.174	0.162	0.171	0.2	0.148	0.219	0.247	0.194	0.213	0.169	0.22	0.169	0.166	0.144	0.269	0.126	0.128
PRKD3	0.432	0.459	0.476	0.586	0.353	0.351	0.316	0.352	0.605	0.657	0.309	0.315	0.328	0.297	0.305	0.274	0.286	0.269	0.287	0.316	0.289	0.261	0.24	0.248	0.229	0.239	0.376	0.394	0.309	0.493
AC006369.1	0.119	0.163	0.212	0.179	0.203	0.279	0.134	0.129	0.103	0.073	0.245	0.25	0.205	0.285	0.263	0.209	0.172	0.205	0.33	0.254	0.309	0.305	0.235	0.243	0.18	0.219	0.28	0.267	0.051	0.375
CDC42EP3	0.909	0.822	1.04	0.965	1.357	1.699	1.173	1.134	0.809	0.966	1.48	1.674	1.686	1.37	1.893	1.726	1.439	1.191	1.56	1.853	2.642	1.701	1.458	1.788	1.641	1.199	1.66	1.385	1.355	0.819
RMDN2	0.154	0.188	0.178	0.169	0.125	0.126	0.117	0.132	0.285	0.022	0.198	0.219	0.255	0.216	0.2	0.178	0.219	0.213	0.17	0.175	0.237	0.153	0.154	0.176	0.216	0.228	0.276	0.209	0.203	0.278
RMDN2-AS1	0.121	0.193	0.15	0.196	0.11	0.153	0.118	0.12	0.155	0.138	0.133	0.116	0.135	0.163	0.136	0.104	0.111	0.178	0.091	0.082	0.117	0.114	0.084	0.09	0.1	0.149	0.14	0.133	0.083	0.074
CYP1B1	0.041	0.091	0.035	0.098	0.027	0.057	0.03	0.086	0.122	0.04	0.024	0.018	0.018	0.022	0.027	0.012	0.02	0.022	0.027	0.03	0.022	0.022	0.032	0.029	0.018	0.011	0.116	0.016	0.058	0
ATL2	0.471	0.466	0.581	0.444	0.549	0.43	0.398	0.381	0.494	0.731	0.435	0.481	0.513	0.498	0.495	0.516	0.45	0.48	0.4	0.404	0.529	0.461	0.355	0.357	0.394	0.337	0.608	0.408	0.389	0.541
AC011247.1	0.124	0.102	0.151	0.127	0.118	0.104	0.082	0.101	0.089	0.047	0.054	0.036	0.039	0.041	0.035	0.039	0.046	0.034	0.061	0.032	0.027	0.033	0.051	0.039	0.041	0.041	0.129	0.081	0.057	0.05
HNRNPLL	0.636	0.565	0.701	0.477	0.658	0.402	0.723	0.514	0.57	0.158	0.375	0.393	0.377	0.436	0.405	0.351	0.391	0.429	0.367	0.376	0.399	0.36	0.394	0.361	0.363	0.462	0.677	0.424	0.394	0.306
GALM	0.385	0.442	0.459	0.493	0.234	0.312	0.398	0.529	0.456	0.287	0.305	0.309	0.305	0.331	0.37	0.36	0.31	0.303	0.247	0.23	0.247	0.237	0.217	0.256	0.257	0.255	0.183	0.213	0.197	0.455
SRSF7	0.576	0.766	0.715	0.58	0.786	0.736	0.759	1.042	0.839	0.812	0.634	0.589	0.629	0.555	0.758	0.553	0.626	0.531	0.583	0.593	0.754	0.572	0.583	0.776	0.642	0.638	0.574	0.7	0.766	0.769
GEMIN6	0.051	0.049	0.036	0.063	0.055	0.04	0.068	0.124	0.006	0.114	0.039	0.035	0.032	0.037	0.032	0.037	0.04	0.038	0.051	0.032	0.032	0.029	0.043	0.051	0.062	0.06	0	0.016	0.055	0.013
DHX57	0.324	0.348	0.374	0.405	0.249	0.243	0.259	0.387	0.631	0.368	0.278	0.338	0.292	0.325	0.225	0.275	0.306	0.272	0.26	0.326	0.289	0.303	0.241	0.263	0.241	0.226	0.237	0.393	0.358	0.272
ARHGEF33	0.048	0.038	0.06	0.045	0.049	0.044	0.06	0.054	0	0.049	0.086	0.074	0.079	0.074	0.081	0.081	0.069	0.077	0.07	0.049	0.05	0.064	0.061	0.08	0.056	0.058	0.128	0.092	0.067	0.052
SOS1	1.57	1.519	1.729	1.565	1.318	1.077	1.548	1.464	1.436	3.087	1.638	1.824	1.857	1.959	1.77	1.846	1.992	2.197	1.359	1.477	1.429	1.602	1.243	1.39	1.568	1.59	1.609	2.194	1.974	1.981
CDKL4	0.072	0.089	0.083	0.09	0.067	0.065	0.052	0.07	0.038	0.16	0.058	0.062	0.052	0.085	0.06	0.056	0.057	0.08	0.043	0.053	0.032	0.054	0.039	0.048	0.048	0.063	0.021	0.023	0.119	0.13
MAP4K3	3.321	3.854	3.99	3.442	3.586	3.267	3.026	3.166	2.85	2.809	3.698	3.929	3.984	4.09	4.275	4.138	3.73	4.248	3.625	3.628	4.219	4.169	3.026	3.004	3.002	3.137	3.217	4.576	3.422	3.632
AC007388.1	1.387	1.319	1.598	1.501	1.188	0.994	1.266	1.367	1.353	2.045	1.844	2.01	1.77	1.8	1.889	2.087	1.799	1.674	1.605	1.516	1.857	1.43	1.555	1.777	1.415	1.432	1.294	2.112	1.924	1.824
TMEM178A	0.137	0.122	0.127	0.105	0.147	0.098	0.162	0.121	0.027	0.068	0.082	0.094	0.06	0.083	0.076	0.086	0.056	0.079	0.108	0.086	0.066	0.079	0.101	0.127	0.051	0.092	0.069	0.052	0.047	0.077
THUMPD2	0.484	0.47	0.612	0.467	0.597	0.397	0.505	0.401	0.481	0.614	0.349	0.377	0.398	0.359	0.469	0.372	0.431	0.392	0.321	0.366	0.442	0.336	0.325	0.407	0.347	0.332	0.393	0.426	0.483	0.304
SLC8A1-AS1	7.698	7.645	11.409	7.588	10.322	7.467	4.97	4.57	7.181	5.616	11.389	11.08	10.499	12.698	13.841	9.2	10.482	13.026	8.242	9.336	11.72	8.686	6.153	8.392	7.035	7.957	10.116	11.186	10.382	15.064
SLC8A1	42.072	49.612	47.657	47.6	45.207	48.637	35.03	42.156	36.821	31.567	65.715	59.989	59.003	70.24	65.886	63.18	61.832	68.117	55.882	45.201	60.631	54.585	60.681	51.771	52.886	56.631	59.451	53.682	58.683	66.446
PKDCC	0.418	0.329	0.434	0.292	0.353	0.278	0.491	0.264	0.958	0.275	0.364	0.332	0.492	0.392	0.418	0.347	0.383	0.514	0.368	0.351	0.36	0.417	0.355	0.383	0.555	0.483	0.391	0.449	0.465	0.359
EML4	0.563	0.511	0.675	0.508	0.573	0.509	0.466	0.324	0.817	1.311	0.294	0.35	0.305	0.351	0.306	0.307	0.343	0.311	0.31	0.399	0.302	0.344	0.23	0.272	0.244	0.28	0.382	0.705	0.597	0.413
COX7A2L	0.315	0.296	0.32	0.311	0.344	0.238	0.499	0.536	0.285	0.022	0.235	0.247	0.222	0.234	0.208	0.215	0.229	0.227	0.215	0.2	0.185	0.224	0.292	0.35	0.296	0.355	0.279	0.298	0.282	0.317
KCNG3	0.019	0.024	0.028	0.032	0.012	0.018	0.015	0.023	0	0.167	0.016	0.01	0.011	0.014	0.01	0.013	0.015	0.014	0.011	0.011	0.005	0.011	0.007	0.011	0.021	0.015	0.039	0	0	0.016
MTA3	0.595	0.612	0.574	0.728	0.459	0.461	0.547	0.543	0.872	1.386	0.525	0.569	0.556	0.553	0.547	0.54	0.531	0.542	0.481	0.529	0.453	0.547	0.433	0.502	0.477	0.466	0.434	0.875	0.37	0.463
HAAO	0.027	0.024	0.018	0.02	0.015	0.02	0.015	0.037	0.018	0.161	0.013	0.011	0.01	0.012	0.004	0.01	0.011	0.013	0.014	0.012	0.005	0.018	0.009	0.009	0.012	0.011	0.051	0.024	0.047	0.029
ZFP36L2	0.145	0.175	0.211	0.161	0.139	0.112	0.274	0.452	0.288	0.406	0.189	0.165	0.177	0.19	0.203	0.168	0.17	0.17	0.146	0.136	0.139	0.152	0.257	0.321	0.32	0.376	0.166	0.28	0.341	0.324
THADA	0.918	1.027	0.974	1.034	0.894	0.878	0.802	0.745	1.356	1.65	0.836	0.858	0.877	0.913	0.86	0.867	0.848	0.88	0.767	0.788	0.876	0.9	0.683	0.711	0.769	0.812	0.852	1.332	0.867	1.061
PLEKHH2	0.194	0.193	0.181	0.215	0.152	0.196	0.224	0.128	0.436	0.461	0.036	0.03	0.025	0.031	0.017	0.026	0.032	0.025	0.027	0.034	0.02	0.03	0.024	0.03	0.031	0.041	0.174	0.066	0.126	0.161
DYNC2LI1	0.356	0.346	0.396	0.373	0.314	0.271	0.293	0.439	0.343	0.203	0.225	0.258	0.255	0.251	0.24	0.243	0.256	0.258	0.227	0.248	0.224	0.222	0.218	0.222	0.194	0.264	0.347	0.305	0.393	0.452
ABCG5	0.02	0.021	0.036	0.029	0.027	0.011	0.009	0.006	0.102	0	0.017	0.016	0.017	0.017	0.019	0.015	0.021	0.017	0.011	0.008	0.013	0.023	0.016	0.009	0.013	0.003	0.025	0.004	0.014	0
LRPPRC	0.885	0.768	0.989	0.72	0.848	0.734	0.776	0.601	0.96	0.708	0.707	0.736	0.748	0.701	0.79	0.698	0.749	0.728	0.629	0.68	0.724	0.636	0.619	0.533	0.681	0.641	0.774	0.808	0.556	0.614
PPM1B	0.739	0.719	0.772	0.629	0.844	0.743	0.58	0.644	1.068	0.755	0.578	0.682	0.696	0.65	0.573	0.562	0.615	0.671	0.682	0.727	0.82	0.713	0.52	0.588	0.577	0.564	0.379	0.814	0.848	0.81
SLC3A1	0.261	0.252	0.374	0.262	0.359	0.154	0.118	0.179	0.368	0.179	0.192	0.221	0.209	0.256	0.193	0.159	0.199	0.254	0.157	0.228	0.206	0.207	0.104	0.165	0.117	0.126	0.146	0.222	0.15	0.181
PREPL	0.775	0.813	0.888	0.865	0.976	0.605	0.802	0.816	0.703	0.454	0.555	0.578	0.574	0.612	0.518	0.485	0.531	0.569	0.572	0.541	0.56	0.594	0.559	0.504	0.592	0.667	0.609	0.642	0.678	0.564
CAMKMT	1.625	1.647	1.582	1.584	1.409	1.22	1.347	1.573	1.472	2.017	1.483	1.5	1.506	1.568	1.519	1.594	1.587	1.611	1.505	1.524	1.518	1.587	1.39	1.177	1.41	1.521	1.333	1.861	1.475	2.009
SRBD1	0.428	0.385	0.459	0.368	0.444	0.298	0.299	0.29	0.346	0.092	0.392	0.389	0.409	0.45	0.415	0.382	0.395	0.458	0.341	0.357	0.469	0.329	0.289	0.29	0.381	0.369	0.404	0.518	0.426	0.412
PRKCE	2.38	2.23	2.537	2.087	2.203	2.605	2.09	1.916	1.681	3.215	1.99	2.294	2.348	2.222	2.437	2.308	2.054	2.556	1.78	2.253	2.219	2.249	1.462	1.57	1.827	1.772	1.765	2.57	1.976	2.243
EPAS1	0.21	0.32	0.329	0.336	0.251	0.308	0.326	0.297	0.481	0.389	0.187	0.222	0.207	0.203	0.198	0.173	0.194	0.203	0.196	0.293	0.188	0.293	0.212	0.209	0.227	0.222	0.699	0.537	0.516	0.599
ATP6V1E2	0.063	0.082	0.055	0.071	0.048	0.092	0.082	0.036	0.126	0.137	0.063	0.058	0.056	0.057	0.051	0.06	0.062	0.055	0.064	0.055	0.08	0.059	0.063	0.05	0.089	0.103	0	0.042	0.01	0.01
RHOQ	0.777	0.999	0.791	0.867	0.939	1.267	0.592	0.769	1.002	1.253	1.453	1.348	1.517	1.525	1.706	1.74	1.636	1.625	1.23	1.192	1.412	1.439	1.281	1.214	1.658	1.512	1.603	1.594	1.65	1.436
AC018682.1	1.229	1.549	1.411	1.77	1.446	2.152	1.08	1.127	1.564	1.915	2.33	1.859	2.068	1.688	1.923	2.212	2.379	1.729	2.184	1.481	2.178	1.69	2.037	1.852	2.816	2.293	2.287	2.07	2.77	1.657
PIGF	0.24	0.224	0.216	0.223	0.193	0.116	0.155	0.128	0.222	0.332	0.253	0.236	0.238	0.272	0.261	0.24	0.224	0.255	0.237	0.226	0.236	0.19	0.199	0.199	0.226	0.193	0.186	0.223	0.228	0.287
CRIPT	0.092	0.114	0.092	0.129	0.083	0.063	0.161	0.11	0.072	0.061	0.071	0.069	0.08	0.083	0.067	0.057	0.078	0.086	0.067	0.06	0.074	0.071	0.091	0.08	0.1	0.153	0.074	0.132	0.04	0.182
SOCS5	0.318	0.319	0.417	0.362	0.36	0.233	0.336	0.302	0.459	0.234	0.371	0.398	0.406	0.419	0.472	0.414	0.4	0.495	0.298	0.308	0.352	0.343	0.292	0.289	0.332	0.301	0.478	0.529	0.38	0.75
LINC01119	0.011	0.015	0.02	0.019	0.004	0.013	0.012	0.003	0	0.137	0.012	0.012	0.01	0.011	0.007	0.009	0.013	0.012	0.005	0.012	0.006	0.01	0.002	0.012	0.006	0.006	0	0.014	0.008	0.026
AC016722.2	0.094	0.101	0.108	0.13	0.119	0.085	0.099	0.08	0.111	0.063	0.105	0.107	0.12	0.099	0.1	0.098	0.108	0.113	0.099	0.099	0.123	0.091	0.089	0.116	0.133	0.133	0.111	0.057	0.162	0.209
MCFD2	0.246	0.263	0.285	0.263	0.263	0.272	0.275	0.337	0.291	0.173	0.272	0.312	0.31	0.261	0.292	0.275	0.299	0.281	0.29	0.289	0.337	0.286	0.3	0.364	0.353	0.324	0.34	0.295	0.255	0.522
TTC7A	0.347	0.358	0.34	0.349	0.279	0.267	0.305	0.263	0.646	0.415	0.311	0.349	0.361	0.337	0.325	0.287	0.351	0.257	0.318	0.341	0.341	0.375	0.217	0.308	0.319	0.363	0.258	0.466	0.336	0.097
STPG4	0.029	0.021	0.022	0.027	0.019	0.03	0.027	0.026	0	0.359	0.036	0.033	0.035	0.037	0.027	0.034	0.03	0.026	0.034	0.033	0.031	0.035	0.022	0.026	0.034	0.023	0.093	0.042	0.084	0.009
AC106869.1	0.089	0.083	0.083	0.115	0.039	0.087	0.124	0.11	0.089	0.051	0.078	0.074	0.058	0.071	0.05	0.068	0.079	0.068	0.076	0.068	0.059	0.058	0.065	0.078	0.053	0.056	0.08	0.061	0.12	0.039
MSH2	0.232	0.205	0.168	0.244	0.171	0.155	0.112	0.345	0.162	0.137	0.18	0.172	0.157	0.179	0.178	0.21	0.185	0.181	0.166	0.129	0.146	0.155	0.16	0.155	0.152	0.157	0.04	0.187	0.312	0.231
MSH6	0.154	0.135	0.221	0.165	0.14	0.11	0.129	0.205	0.27	0	0.143	0.142	0.132	0.164	0.152	0.136	0.132	0.155	0.104	0.142	0.138	0.146	0.053	0.108	0.1	0.094	0.072	0.153	0.109	0.195
FBXO11	1.422	1.626	1.356	1.472	1.503	1.197	1.201	1.088	1.834	1.793	1.18	1.299	1.25	1.383	1.287	1.288	1.279	1.452	1.085	1.152	1.229	1.301	0.991	1.03	1.061	0.941	0.958	1.453	1.11	2.301
AC092650.1	0.102	0.137	0.087	0.135	0.075	0.083	0.121	0.104	0.112	0.278	0.067	0.054	0.054	0.066	0.042	0.059	0.058	0.055	0.082	0.052	0.046	0.048	0.081	0.058	0.068	0.075	0.086	0.046	0.02	0.063
FOXN2	0.428	0.295	0.359	0.281	0.342	0.228	0.448	0.247	0.42	0.281	0.13	0.146	0.139	0.144	0.145	0.147	0.145	0.132	0.149	0.142	0.168	0.134	0.099	0.138	0.115	0.123	0.254	0.221	0.158	0.328
PPP1R21	0.604	0.539	0.592	0.614	0.422	0.499	0.484	0.5	0.535	0.724	0.424	0.527	0.447	0.445	0.38	0.418	0.436	0.363	0.441	0.538	0.438	0.447	0.364	0.424	0.383	0.414	0.224	0.628	0.597	0.437
STON1-GTF2A1L	0.041	0.036	0.059	0.048	0.043	0.042	0.028	0.042	0.052	0.022	0.023	0.023	0.023	0.03	0.015	0.022	0.026	0.024	0.019	0.024	0.017	0.024	0.028	0.017	0.032	0.026	0.124	0.007	0.032	0.11
AC009975.1	0.203	0.164	0.206	0.252	0.107	0.161	0.139	0.152	0.143	0.285	0.07	0.058	0.061	0.085	0.066	0.065	0.075	0.085	0.052	0.04	0.054	0.051	0.055	0.046	0.061	0.053	0.197	0.109	0.073	0.056
FSHR	0.114	0.178	0.09	0.224	0.067	0.095	0.099	0.219	0.103	0.3	0.06	0.048	0.053	0.064	0.051	0.047	0.062	0.048	0.045	0.037	0.043	0.042	0.054	0.061	0.06	0.083	0.109	0.1	0.05	0.095
AC009975.2	0.074	0.042	0.018	0.056	0.029	0.034	0.078	0.024	0.102	0.061	0.023	0.012	0.015	0.021	0.013	0.016	0.022	0.018	0.017	0.012	0.012	0.02	0.019	0.019	0.016	0.028	0	0.028	0.027	0.021
NRXN1	0.632	0.587	0.659	0.729	0.468	0.692	0.586	0.615	0.386	1.127	0.199	0.141	0.153	0.178	0.183	0.178	0.187	0.176	0.164	0.151	0.113	0.119	0.185	0.163	0.177	0.172	0.189	0.162	0.192	0.167
AC007402.1	0.249	0.356	0.215	0.352	0.193	0.289	0.246	0.333	0.223	0.061	0.175	0.124	0.122	0.136	0.128	0.124	0.179	0.143	0.154	0.128	0.107	0.143	0.158	0.115	0.17	0.184	0.132	0.138	0.089	0.276
AC010967.1	0.166	0.18	0.152	0.202	0.146	0.17	0.21	0.155	0.2	0.378	0.064	0.051	0.102	0.114	0.478	0.143	0.462	0.392	0.055	0.035	0.072	0.035	0.033	0.067	0.087	0.065	0.14	0.066	0.126	0.153
ASB3	0.072	0.065	0.065	0.094	0.057	0.073	0.107	0.104	0.221	0	0.047	0.045	0.041	0.062	0.038	0.04	0.044	0.044	0.053	0.039	0.03	0.047	0.07	0.054	0.057	0.084	0.016	0.018	0.016	0.026
GPR75-ASB3	0.791	0.792	0.794	0.887	0.797	0.725	0.614	0.719	0.878	1.085	0.665	0.617	0.559	0.642	0.652	0.6	0.557	0.604	0.708	0.787	0.561	0.679	0.519	0.591	0.505	0.55	0.768	0.632	0.505	0.878
CHAC2	0.096	0.066	0.076	0.119	0.106	0.063	0.075	0.12	0.109	0.093	0.097	0.094	0.097	0.072	0.088	0.104	0.079	0.053	0.1	0.066	0.087	0.058	0.088	0.119	0.103	0.077	0.075	0.103	0.038	0.094
ERLEC1	0.215	0.201	0.179	0.19	0.249	0.145	0.23	0.225	0.471	0.058	0.185	0.163	0.161	0.179	0.197	0.153	0.157	0.186	0.2	0.188	0.189	0.205	0.166	0.171	0.157	0.173	0.267	0.187	0.228	0.239
PSME4	1.871	2.075	2.074	1.679	2.7	2.916	1.687	1.438	1.865	2.756	1.618	1.985	1.924	1.955	1.897	1.757	1.863	2.089	1.651	2.07	2.23	2.339	1.329	1.542	1.574	1.593	1.183	1.978	2.076	2.317
ACYP2	3.44	3.623	3.576	3.833	3.238	3.227	2.913	3.334	3.143	3.272	3.388	3.841	3.672	4.076	3.366	3.788	3.667	3.852	3.628	3.673	3.788	3.636	3.229	3.054	3.344	3.124	2.982	4.326	3.332	4.104
SPTBN1	1.758	1.951	2.002	1.578	1.779	1.649	1.56	1.387	2.241	2.528	3.412	3.581	3.859	3.8	3.831	3.691	3.518	3.597	3.335	3.205	4.072	3.868	2.87	2.812	3.316	3.225	3.986	4.455	3.722	4.416
AC092839.1	0.425	0.384	0.513	0.344	0.405	0.324	0.4	0.217	0.663	0.063	0.807	0.839	0.869	0.714	0.815	0.764	0.786	0.702	0.695	0.735	0.905	0.753	0.483	0.677	0.808	0.589	0.763	0.912	0.976	0.874
AC093110.1	0.082	0.072	0.148	0.046	0.107	0.07	0.032	0.016	0.238	0.138	0.224	0.206	0.189	0.372	0.331	0.154	0.177	0.348	0.146	0.2	0.246	0.294	0.075	0.125	0.134	0.141	0.098	0.343	0.229	0.439
EML6	0.096	0.116	0.102	0.131	0.077	0.115	0.094	0.087	0.098	0.061	0.06	0.064	0.045	0.064	0.045	0.061	0.052	0.053	0.067	0.075	0.039	0.056	0.059	0.062	0.051	0.069	0.064	0.033	0.144	0.018
RTN4	1.073	1.354	1.374	1.44	1.349	1.53	1.259	1.832	1.743	1.537	0.203	0.225	0.325	0.256	0.114	0.133	0.217	0.193	0.312	0.429	0.286	0.466	0.202	0.292	0.335	0.351	0.271	0.413	0.441	0.404
CLHC1	0.177	0.195	0.194	0.208	0.165	0.149	0.148	0.217	0.14	0.215	0.155	0.159	0.156	0.165	0.156	0.171	0.143	0.145	0.141	0.147	0.174	0.155	0.12	0.108	0.147	0.137	0.092	0.237	0.127	0.231
RPS27A	0.447	0.488	0.421	0.432	0.448	0.362	1.142	1.246	0.879	0.625	0.35	0.314	0.267	0.312	0.264	0.283	0.254	0.263	0.489	0.353	0.237	0.35	0.938	0.888	0.571	0.982	0.457	0.325	0.117	0.264
MTIF2	0.214	0.215	0.26	0.196	0.181	0.138	0.239	0.172	0.291	0.269	0.229	0.254	0.257	0.266	0.271	0.264	0.237	0.254	0.186	0.208	0.226	0.205	0.19	0.28	0.208	0.214	0.078	0.25	0.171	0.231
AC012358.3	0.537	0.438	0.51	0.44	0.377	0.269	0.534	0.463	0.445	0.406	0.301	0.334	0.285	0.355	0.318	0.361	0.324	0.377	0.26	0.258	0.244	0.246	0.236	0.262	0.241	0.247	0.382	0.386	0.262	0.523
CCDC88A	0.727	0.71	0.693	0.657	0.708	0.568	0.561	0.635	0.629	1.008	0.459	0.505	0.476	0.499	0.439	0.46	0.473	0.488	0.442	0.447	0.463	0.468	0.382	0.4	0.412	0.358	0.464	0.558	0.727	0.785
CFAP36	0.166	0.153	0.217	0.183	0.156	0.134	0.156	0.105	0.172	0.594	0.124	0.143	0.138	0.122	0.123	0.123	0.125	0.111	0.105	0.15	0.121	0.109	0.117	0.125	0.127	0.094	0.162	0.19	0.168	0.093
PPP4R3B	0.579	0.523	0.782	0.557	0.621	0.433	0.462	0.581	0.908	0.117	0.516	0.566	0.583	0.553	0.517	0.503	0.596	0.566	0.512	0.553	0.626	0.521	0.475	0.457	0.5	0.465	0.467	0.687	0.551	0.766
AC015982.1	0.022	0.041	0.018	0.04	0.022	0.021	0.026	0.058	0	0.226	0.021	0.016	0.027	0.02	0.02	0.018	0.026	0.02	0.022	0.014	0.023	0.017	0.033	0.018	0.031	0.033	0.022	0.012	0.048	0
PNPT1	0.31	0.281	0.401	0.338	0.301	0.267	0.292	0.294	0.287	0.494	0.328	0.328	0.325	0.334	0.318	0.295	0.321	0.314	0.32	0.347	0.297	0.317	0.253	0.265	0.298	0.299	0.21	0.472	0.363	0.604
EFEMP1	0.246	0.322	0.268	0.438	0.239	0.193	0.347	0.453	0.481	0.394	0.102	0.054	0.114	0.07	0.256	0.136	0.195	0.186	0.075	0.04	0.077	0.072	0.085	0.057	0.133	0.107	0.2	0.067	0.136	0.087
AC011306.1	0.022	0.017	0.021	0.029	0.012	0.021	0.022	0.013	0.026	0.32	0.049	0.02	0.07	0.037	0.121	0.015	0.06	0.042	0.027	0.012	0.082	0.02	0.031	0.014	0.034	0.019	0.073	0.013	0.202	0.048
CCDC85A	0.051	0.083	0.05	0.082	0.061	0.049	0.045	0.052	0.09	0.096	0.491	0.732	0.264	0.33	0.314	0.615	0.209	0.171	0.288	0.428	0.29	0.336	0.325	0.549	0.134	0.167	0.67	0.334	0.321	0.157
VRK2	0.979	1.021	1.081	0.856	0.862	0.66	0.856	1.008	0.841	0.873	0.942	0.924	0.928	1.024	1.207	1.072	0.992	1.108	0.782	0.799	0.926	0.841	0.729	0.775	0.776	0.749	1.167	1.101	0.903	1
FANCL	0.172	0.166	0.199	0.187	0.144	0.12	0.162	0.139	0.188	0.289	0.103	0.118	0.124	0.117	0.127	0.116	0.117	0.133	0.1	0.1	0.122	0.083	0.115	0.139	0.108	0.105	0.169	0.138	0.025	0.21
LINC01122	0.075	0.064	0.053	0.103	0.06	0.073	0.081	0.083	0.023	0.168	0.053	0.029	0.035	0.033	0.022	0.036	0.042	0.027	0.064	0.033	0.03	0.035	0.06	0.042	0.036	0.069	0.104	0.011	0.017	0.007
AC007100.1	0.204	0.658	0.334	0.701	0.237	0.508	0.166	0.766	0.156	1.074	0.235	0.23	0.228	0.317	0.188	0.204	0.181	0.22	0.166	0.184	0.205	0.254	0.154	0.162	0.202	0.186	0.121	0.182	0.158	0.105
MIR4432HG	0.145	0.282	0.134	0.276	0.087	0.152	0.155	0.223	0.08	0.261	0.102	0.109	0.08	0.101	0.095	0.115	0.097	0.097	0.072	0.056	0.056	0.042	0.102	0.103	0.095	0.081	0	0.064	0.111	0.098
BCL11A	0.311	0.345	0.31	0.456	0.207	0.255	0.289	0.519	0.268	0.643	1.006	1.076	1.071	1.163	1.044	1.046	1.069	1.193	0.872	0.952	0.819	0.911	0.838	1.009	0.937	1.062	1.364	0.828	0.904	0.957
PAPOLG	0.213	0.19	0.268	0.234	0.229	0.136	0.184	0.197	0.279	0.211	0.179	0.189	0.214	0.197	0.205	0.202	0.181	0.218	0.151	0.177	0.211	0.176	0.147	0.149	0.157	0.15	0.242	0.272	0.22	0.135
REL	0.274	0.194	0.329	0.24	0.319	0.265	0.201	0.204	0.284	0.24	0.259	0.27	0.283	0.222	0.302	0.282	0.266	0.226	0.212	0.272	0.298	0.229	0.178	0.229	0.197	0.164	0.285	0.325	0.302	0.182
PUS10	0.185	0.121	0.194	0.178	0.122	0.105	0.17	0.142	0.171	0.16	0.165	0.184	0.177	0.176	0.19	0.161	0.174	0.175	0.145	0.139	0.145	0.16	0.111	0.169	0.153	0.162	0.156	0.164	0.12	0.182
PEX13	0.203	0.2	0.275	0.204	0.22	0.154	0.227	0.156	0.125	0.226	0.237	0.275	0.254	0.259	0.315	0.254	0.244	0.258	0.245	0.229	0.303	0.247	0.185	0.232	0.262	0.253	0.283	0.236	0.267	0.334
KIAA1841	0.249	0.244	0.221	0.24	0.216	0.214	0.212	0.262	0.333	0.375	0.344	0.356	0.345	0.377	0.385	0.347	0.315	0.335	0.301	0.322	0.35	0.424	0.306	0.305	0.295	0.25	0.356	0.393	0.428	0.382
C2orf74	0.141	0.145	0.145	0.15	0.128	0.096	0.19	0.172	0.164	0.131	0.137	0.159	0.146	0.166	0.14	0.159	0.164	0.158	0.13	0.126	0.144	0.128	0.156	0.185	0.229	0.184	0.201	0.128	0.124	0.091
USP34	2.937	2.809	3.492	2.818	3.254	2.897	2.587	2.536	3.26	2.81	2.943	3.05	3.12	3.213	3.249	2.893	2.951	3.382	3.064	3.366	3.029	3.55	2.432	2.447	2.676	2.548	2.692	3.245	3.135	3.204
AC016727.1	0.047	0.032	0.05	0.064	0.065	0.061	0.032	0.02	0.081	0.396	0.042	0.052	0.057	0.056	0.054	0.066	0.042	0.054	0.048	0.045	0.051	0.047	0.031	0.038	0.043	0.043	0.069	0.06	0.175	0.086
XPO1	0.682	0.572	0.771	0.619	0.724	0.548	0.702	0.48	0.546	0.818	0.596	0.647	0.732	0.642	0.686	0.661	0.633	0.702	0.614	0.757	0.647	0.691	0.464	0.505	0.825	0.727	0.779	0.922	0.599	0.756
CCT4	0.337	0.296	0.361	0.312	0.364	0.34	0.584	0.441	0.261	0.388	0.241	0.286	0.284	0.263	0.275	0.308	0.254	0.256	0.257	0.332	0.305	0.318	0.29	0.38	0.302	0.41	0.407	0.354	0.424	0.344
AC107081.2	0.077	0.084	0.074	0.064	0.047	0.078	0.069	0.039	0.041	0	0.062	0.067	0.062	0.063	0.066	0.064	0.053	0.067	0.052	0.075	0.076	0.077	0.032	0.052	0.043	0.036	0.045	0.1	0.053	0.069
COMMD1	2.275	2.232	2.965	2.049	3.3	3.253	1.82	1.666	2.255	2.243	1.928	2.128	2.008	2.218	1.949	2.042	1.814	2.023	2.283	2.352	2.668	2.698	1.598	1.694	1.814	1.689	1.535	2.178	2.211	1.885
AC018462.1	0.486	0.366	0.938	0.375	1.015	0.643	0.349	0.203	0.735	1.021	0.406	0.459	0.447	0.499	0.461	0.384	0.372	0.443	0.414	0.496	0.612	0.523	0.293	0.279	0.318	0.283	0.26	0.454	0.631	0.271
B3GNT2	0.075	0.072	0.105	0.057	0.099	0.108	0.111	0.136	0.101	0	0.092	0.1	0.103	0.103	0.141	0.106	0.086	0.092	0.096	0.125	0.173	0.147	0.115	0.114	0.111	0.122	0.088	0.074	0.048	0.035
EHBP1	1.103	1.089	1.321	1.04	1.139	1.208	0.911	0.959	1.054	1.65	0.742	0.725	0.791	0.857	0.902	0.803	0.828	0.849	0.644	0.648	0.793	0.759	0.63	0.597	0.727	0.686	1.079	1.235	0.908	1.397
AC092567.1	0.12	0.173	0.167	0.168	0.093	0.132	0.123	0.13	0.249	0.496	0.092	0.086	0.095	0.093	0.102	0.079	0.096	0.097	0.092	0.074	0.126	0.089	0.045	0.073	0.098	0.063	0.15	0.094	0.09	0.205
WDPCP	4.101	3.959	5.016	3.593	4.865	4.303	3.396	2.688	4.27	4.071	5.186	5.891	5.67	5.848	6.005	4.889	5.295	6.044	5.394	6.38	7.425	6.15	4.31	4.822	4.742	4.464	4.393	5.546	5.102	5.859
MDH1	2.322	1.858	2.408	2.034	2.381	2.262	4.818	3.938	1.855	1.515	2.291	2.447	2.302	1.974	2.612	2.421	2.176	2.2	2.102	2.023	2.396	1.761	3.711	4.347	3.697	3.984	1.993	2.091	2.033	1.56
UGP2	1.518	1.408	1.541	1.44	2.26	2.713	2.04	1.68	1.557	1.97	1.502	1.466	1.528	1.531	1.619	1.273	1.165	1.79	2.236	3.486	2.257	3.416	1.678	1.835	1.619	1.666	1.599	1.542	1.371	1.332
VPS54	1.233	1.282	1.349	1.194	1.161	0.935	0.981	0.916	1.036	1.121	1.13	1.28	1.278	1.278	1.323	1.223	1.25	1.309	1.104	1.249	1.184	1.263	1.012	1.062	1.066	1.06	1.025	1.239	1.324	1.028
PELI1	0.084	0.092	0.094	0.1	0.056	0.073	0.079	0.043	0.196	0.643	0.043	0.043	0.046	0.038	0.055	0.057	0.044	0.033	0.032	0.065	0.044	0.056	0.046	0.057	0.031	0.036	0.224	0.122	0.086	0.091
AC012368.1	0.02	0.019	0.035	0.033	0.019	0.015	0.012	0.056	0.053	0	0.016	0.011	0.016	0.016	0.014	0.018	0.015	0.022	0.011	0.011	0.011	0.014	0.007	0.016	0.011	0.014	0.107	0.017	0	0.021
AC008074.1	0.131	0.108	0.16	0.125	0.098	0.113	0.129	0.069	0.07	0	0.06	0.074	0.056	0.067	0.045	0.048	0.046	0.045	0.055	0.064	0.074	0.067	0.038	0.041	0.061	0.051	0.103	0.066	0.052	0.083
AFTPH	0.574	0.639	0.566	0.605	0.547	0.475	0.512	0.52	0.602	1.057	0.484	0.475	0.458	0.508	0.512	0.54	0.501	0.512	0.382	0.442	0.444	0.448	0.419	0.456	0.471	0.51	0.702	0.79	0.43	0.545
SERTAD2	0.124	0.122	0.142	0.175	0.165	0.111	0.195	0.226	0.183	0.02	0.101	0.107	0.099	0.116	0.106	0.087	0.081	0.102	0.116	0.118	0.102	0.134	0.105	0.124	0.133	0.094	0.078	0.124	0.082	0.192
LINC02576	0.047	0.041	0.017	0.06	0.028	0.032	0.034	0.014	0.119	0	0.05	0.043	0.048	0.041	0.03	0.033	0.039	0.03	0.037	0.035	0.038	0.032	0.032	0.043	0.044	0.05	0.088	0.041	0.028	0.079
CEP68	0.204	0.241	0.275	0.178	0.253	0.14	0.168	0.139	0.332	0.084	0.23	0.267	0.262	0.257	0.266	0.247	0.23	0.25	0.2	0.305	0.262	0.241	0.126	0.253	0.202	0.191	0.25	0.228	0.307	0.243
RAB1A	1.295	1.291	1.461	1.201	1.158	1.231	1.488	1.247	1.693	1.009	0.999	1.03	1.076	1.096	1.025	0.966	1.065	1.231	1.075	1.008	0.932	1.16	0.964	0.924	1.091	1.146	0.986	1.126	1.292	1.256
ACTR2	0.582	0.689	0.744	0.555	0.731	0.51	0.591	0.56	0.848	1.293	0.572	0.596	0.642	0.545	0.647	0.573	0.604	0.53	0.534	0.586	0.58	0.556	0.509	0.557	0.521	0.454	0.451	0.78	0.73	0.648
SPRED2	0.644	0.492	0.728	0.544	0.699	0.605	0.536	0.297	0.614	0.91	0.304	0.408	0.379	0.392	0.303	0.291	0.371	0.421	0.378	0.479	0.423	0.523	0.293	0.322	0.381	0.414	0.603	0.679	0.491	0.852
AC007389.3	0.091	0.092	0.078	0.063	0.06	0.05	0.037	0.05	0.135	0.428	0.017	0.015	0.012	0.015	0.011	0.011	0.015	0.012	0.021	0.021	0.013	0.012	0.011	0.014	0.017	0.026	0	0.01	0.014	0.025
MEIS1	1.75	2.017	1.792	1.966	1.323	1.227	1.668	1.868	1.163	2.483	1.843	1.799	1.875	1.826	1.896	1.814	2.175	1.908	1.537	2.312	1.324	1.906	1.454	1.475	1.754	1.631	1.443	1.911	1.734	1.92
MEIS1-AS2	0.076	0.061	0.087	0.074	0.041	0.04	0.03	0.111	0.052	0.142	0.103	0.07	0.107	0.072	0.12	0.072	0.094	0.076	0.068	0.065	0.097	0.084	0.067	0.06	0.077	0.074	0.059	0.062	0.107	0.159
LINC01798	0.125	0.133	0.078	0.183	0.106	0.121	0.12	0.151	0.08	0.258	0.083	0.071	0.078	0.08	0.055	0.066	0.1	0.068	0.069	0.062	0.057	0.069	0.083	0.053	0.088	0.085	0.06	0.03	0.025	0.079
LINC01828	0.035	0.029	0.061	0.055	0.019	0.034	0.013	0.051	0.011	0.071	0.045	0.032	0.029	0.039	0.015	0.025	0.032	0.025	0.038	0.032	0.025	0.028	0.035	0.025	0.031	0.037	0.111	0.08	0.023	0.102
ETAA1	0.112	0.119	0.073	0.128	0.079	0.057	0.141	0.16	0.037	0.08	0.133	0.13	0.164	0.156	0.156	0.123	0.137	0.137	0.126	0.159	0.145	0.147	0.108	0.145	0.137	0.13	0.191	0.127	0.133	0.085
C1D	0.161	0.13	0.187	0.147	0.16	0.109	0.246	0.286	0.073	0.203	0.15	0.141	0.165	0.152	0.188	0.143	0.152	0.148	0.132	0.142	0.172	0.134	0.171	0.193	0.203	0.198	0.133	0.188	0.233	0.283
WDR92	0.056	0.081	0.078	0.076	0.048	0.05	0.071	0.082	0.109	0.022	0.055	0.063	0.058	0.074	0.07	0.068	0.056	0.074	0.056	0.051	0.047	0.074	0.048	0.047	0.053	0.067	0	0.05	0.084	0.144
AC017083.3	0.083	0.096	0.121	0.104	0.106	0.108	0.056	0.119	0.272	0.025	0.081	0.09	0.068	0.076	0.068	0.078	0.083	0.075	0.086	0.111	0.08	0.084	0.046	0.078	0.071	0.061	0.104	0.233	0.04	0.134
PNO1	0.089	0.096	0.127	0.084	0.122	0.089	0.102	0.091	0.109	0.025	0.074	0.078	0.076	0.079	0.089	0.086	0.076	0.07	0.059	0.12	0.082	0.09	0.068	0.096	0.069	0.058	0.157	0.076	0.088	0.215
CNRIP1	0.028	0.078	0.052	0.082	0.03	0.052	0.023	0.072	0.071	0.125	0.017	0.012	0.014	0.019	0.013	0.01	0.014	0.012	0.016	0.012	0.01	0.01	0.009	0.005	0.006	0.012	0.046	0.042	0.039	0.03
APLF	0.145	0.233	0.152	0.209	0.105	0.123	0.13	0.212	0.279	0.097	0.187	0.168	0.188	0.191	0.179	0.195	0.205	0.212	0.199	0.152	0.175	0.184	0.164	0.135	0.205	0.195	0.164	0.213	0.139	0.119
ARHGAP25	0.041	0.209	0.081	0.246	0.031	0.074	0.034	0.154	0.04	0.059	0.047	0.06	0.073	0.056	0.059	0.073	0.099	0.073	0.039	0.047	0.067	0.037	0.04	0.059	0.094	0.037	0	0.065	0.137	0.032
BMP10	0.009	0.462	0.022	0.444	0.1	0.723	0.01	0.635	0.131	0.178	0	0	0	0	0	0	0	0	0	0	0	0	0	0	0	0	0	0	0	0
ANTXR1	0.08	0.167	0.139	0.204	0.102	0.126	0.066	0.154	0.519	0.71	0.1	0.094	0.118	0.112	0.101	0.17	0.277	0.172	0.11	0.093	0.086	0.098	0.094	0.077	0.113	0.097	0.173	0.21	0.474	0.315
GFPT1	0.379	0.386	0.318	0.363	0.446	0.396	0.321	0.294	0.374	1.225	0.347	0.371	0.376	0.404	0.388	0.362	0.332	0.39	0.401	0.417	0.405	0.504	0.334	0.284	0.309	0.31	0.504	0.712	0.418	0.607
NFU1	0.214	0.204	0.28	0.217	0.202	0.143	0.296	0.186	0.254	0.465	0.416	0.429	0.427	0.431	0.446	0.388	0.446	0.418	0.387	0.363	0.437	0.446	0.463	0.488	0.418	0.479	0.635	0.393	0.333	0.433
AAK1	2.729	2.557	3.083	2.288	3.118	2.63	2.309	1.751	2.333	3.126	4.374	4.41	4.369	4.651	4.483	4.505	4.232	4.823	3.864	3.65	3.64	4.48	3.754	3.759	4.188	4.104	3.382	4.482	4.573	4.023
ANXA4	0.602	0.528	0.545	0.632	0.456	0.55	0.458	0.54	0.551	0.451	1.245	1.201	1.146	1.163	1.231	1.348	1.108	1.239	0.892	0.739	1.063	0.908	0.872	1.008	1.04	1.15	0.868	0.943	0.938	1.33
GMCL1	0.187	0.149	0.151	0.229	0.141	0.164	0.195	0.172	0.336	0.588	0.18	0.203	0.166	0.187	0.169	0.18	0.16	0.167	0.133	0.173	0.175	0.177	0.149	0.221	0.182	0.211	0.267	0.315	0.167	0.189
MXD1	0.135	0.125	0.112	0.133	0.136	0.096	0.104	0.113	0.316	0.045	0.11	0.108	0.105	0.107	0.113	0.104	0.114	0.102	0.099	0.119	0.113	0.117	0.088	0.12	0.09	0.13	0.1	0.154	0.093	0.108
PCBP1	0.155	0.153	0.126	0.153	0.148	0.094	0.505	0.521	0.234	0.043	0.1	0.088	0.092	0.096	0.096	0.086	0.086	0.087	0.134	0.09	0.086	0.114	0.206	0.255	0.212	0.322	0.14	0.102	0.115	0.113
C2orf42	0.175	0.234	0.185	0.225	0.152	0.163	0.124	0.126	0.049	0.067	0.155	0.14	0.128	0.162	0.107	0.127	0.129	0.136	0.149	0.127	0.127	0.165	0.121	0.128	0.126	0.113	0.229	0.176	0.134	0.295
PCYOX1	0.085	0.089	0.112	0.08	0.058	0.067	0.116	0.139	0.172	0.14	0.145	0.128	0.135	0.126	0.149	0.114	0.143	0.137	0.098	0.097	0.097	0.108	0.19	0.152	0.19	0.181	0.112	0.087	0.28	0.072
SNRPG	0.215	0.272	0.253	0.257	0.24	0.175	0.426	0.519	0.221	0.069	0.244	0.226	0.234	0.227	0.184	0.272	0.218	0.2	0.282	0.219	0.253	0.215	0.342	0.331	0.292	0.352	0.446	0.264	0.326	0.301
FAM136A	0.097	0.067	0.103	0.09	0.068	0.061	0.129	0.105	0.112	0.116	0.088	0.106	0.083	0.087	0.106	0.135	0.089	0.073	0.073	0.086	0.078	0.074	0.095	0.125	0.1	0.087	0.079	0.148	0.114	0.054
AC007040.2	0.016	0.021	0.023	0.02	0.021	0.027	0.017	0.028	0.109	0.037	0.021	0.017	0.021	0.026	0.029	0.024	0.018	0.015	0.019	0.011	0.018	0.012	0.014	0.024	0.016	0.013	0	0.022	0.011	0.047
NAGK	0.114	0.149	0.088	0.118	0.117	0.102	0.13	0.111	0.081	0.165	0.094	0.082	0.092	0.083	0.076	0.069	0.088	0.065	0.064	0.074	0.079	0.086	0.105	0.087	0.135	0.115	0.173	0.128	0.191	0.08
MCEE	0.671	0.552	0.599	0.673	0.455	0.436	0.748	0.628	0.465	0.497	0.677	0.664	0.677	0.696	0.713	0.741	0.779	0.706	0.551	0.473	0.54	0.442	0.636	0.682	0.645	0.714	0.738	0.684	0.676	0.825
MPHOSPH10	0.183	0.177	0.283	0.194	0.269	0.177	0.227	0.169	0.214	0.479	0.235	0.253	0.26	0.229	0.273	0.238	0.255	0.229	0.225	0.242	0.252	0.234	0.255	0.28	0.225	0.207	0.252	0.283	0.245	0.226
PAIP2B	0.309	0.328	0.38	0.32	0.261	0.16	0.372	0.351	0.281	0.348	0.765	0.906	0.841	0.836	1.061	1.043	0.845	0.85	0.537	0.528	0.745	0.495	0.698	0.786	0.743	0.738	0.548	0.684	0.721	0.856
ZNF638	3.041	2.963	3.522	2.98	2.959	2.506	3.047	2.61	3.98	3.135	5.654	5.814	6.296	5.75	6.957	6.392	5.98	5.979	4.723	4.559	6.131	4.558	4.499	4.83	5.215	4.672	5.233	6.094	5.527	5.357
DYSF	1.391	1.272	1.513	1.165	2.145	1.821	1.036	1.091	1.159	0.771	1.185	1.334	1.256	1.331	1.142	1.188	1.386	1.202	1.592	1.832	1.39	1.819	1.039	1.047	1.084	1.157	1.062	1.324	1.47	1.356
EXOC6B	10.574	11.015	10.771	10.167	11.811	11.349	9.37	9.535	8.184	10.156	9.944	9.907	10.207	10.915	10.086	10.03	8.945	10.089	12.391	11.865	13.823	14.822	9.289	7.818	8.803	8.536	8.964	9.82	8.39	10.71
SFXN5	0.622	0.647	0.66	0.595	0.518	0.495	0.575	0.41	0.349	0.526	0.594	0.67	0.655	0.686	0.774	0.69	0.704	0.704	0.592	0.614	0.595	0.684	0.516	0.565	0.59	0.559	0.635	0.663	0.505	0.643
RAB11FIP5	0.083	0.104	0.069	0.134	0.089	0.097	0.065	0.051	0.08	0.194	0.066	0.062	0.062	0.058	0.048	0.055	0.057	0.061	0.069	0.114	0.05	0.086	0.042	0.051	0.074	0.069	0.014	0.068	0.05	0.045
PRADC1	0.153	0.166	0.164	0.15	0.118	0.103	0.283	0.38	0.079	0	0.142	0.166	0.131	0.141	0.149	0.161	0.143	0.143	0.112	0.137	0.114	0.131	0.189	0.237	0.195	0.239	0.166	0.227	0.042	0.221
CCT7	0.146	0.128	0.144	0.126	0.153	0.119	0.286	0.234	0.443	0.16	0.106	0.106	0.127	0.096	0.124	0.089	0.109	0.09	0.112	0.11	0.123	0.105	0.181	0.176	0.179	0.214	0.124	0.127	0.14	0.14
ALMS1	0.412	0.418	0.407	0.439	0.386	0.342	0.319	0.337	0.264	0.413	0.329	0.355	0.345	0.374	0.351	0.374	0.336	0.328	0.276	0.303	0.37	0.32	0.274	0.313	0.317	0.342	0.273	0.476	0.364	0.465
TPRKB	0.071	0.093	0.06	0.097	0.061	0.028	0.209	0.115	0.215	0.137	0.077	0.075	0.073	0.071	0.092	0.081	0.086	0.083	0.081	0.065	0.079	0.076	0.11	0.118	0.128	0.145	0.113	0.123	0.063	0.016
DUSP11	0.148	0.124	0.191	0.12	0.16	0.104	0.236	0.13	0.136	0.269	0.107	0.141	0.156	0.131	0.193	0.177	0.129	0.116	0.088	0.11	0.143	0.129	0.123	0.148	0.137	0.133	0.098	0.214	0.152	0.127
STAMBP	0.333	0.346	0.352	0.339	0.381	0.355	0.346	0.264	0.396	0.404	0.257	0.29	0.267	0.259	0.245	0.223	0.265	0.248	0.266	0.292	0.24	0.254	0.219	0.289	0.211	0.271	0.235	0.457	0.374	0.507
ACTG2	0.011	0.032	0.026	0.02	0.014	0.02	0.016	0.01	0.134	0.025	0.007	0.004	0.005	0.006	0.005	0.003	0.01	0.004	0.007	0.008	0.002	0.003	0.008	0.004	0.001	0.01	0.042	0	0	0
DGUOK	0.229	0.185	0.257	0.213	0.312	0.169	0.316	0.257	0.168	0.239	0.212	0.229	0.243	0.209	0.26	0.224	0.22	0.192	0.207	0.286	0.225	0.224	0.226	0.298	0.209	0.229	0.286	0.328	0.169	0.412
DGUOK-AS1	0.046	0.06	0.029	0.052	0.051	0.03	0.063	0.023	0.047	0.025	0.044	0.045	0.048	0.041	0.043	0.042	0.047	0.032	0.042	0.077	0.045	0.052	0.052	0.043	0.05	0.046	0.09	0.132	0.103	0.044
TET3	0.108	0.147	0.129	0.122	0.147	0.097	0.062	0.129	0.283	0.068	0.097	0.123	0.105	0.117	0.08	0.103	0.108	0.112	0.162	0.568	0.102	0.165	0.077	0.083	0.077	0.098	0.153	0.215	0.113	0.176
BOLA3	0.242	0.221	0.191	0.263	0.227	0.181	0.418	0.313	0.167	0.126	0.204	0.157	0.186	0.184	0.167	0.182	0.191	0.203	0.226	0.15	0.159	0.157	0.301	0.276	0.225	0.231	0.127	0.155	0.161	0.037
MOB1A	0.139	0.187	0.144	0.125	0.168	0.137	0.22	0.203	0.274	0.207	0.144	0.129	0.139	0.143	0.163	0.143	0.135	0.145	0.133	0.128	0.109	0.13	0.147	0.166	0.142	0.158	0.088	0.123	0.179	0.227
MTHFD2	0.035	0.033	0.056	0.011	0.042	0.081	0.039	0.038	0.346	0.324	0.067	0.075	0.09	0.064	0.058	0.062	0.089	0.048	0.069	0.111	0.115	0.075	0.068	0.084	0.094	0.077	0.209	0.269	0.201	0.104
AC006030.1	0.115	0.075	0.101	0.097	0.114	0.12	0.107	0.1	0.194	0.143	0.144	0.152	0.177	0.173	0.118	0.13	0.13	0.137	0.181	0.254	0.169	0.218	0.111	0.129	0.137	0.115	0.285	0.316	0.319	0.161
DCTN1	0.038	0.024	0.038	0.023	0.066	0.036	0.016	0.023	0.118	0	0.048	0.057	0.065	0.055	0.07	0.036	0.051	0.051	0.043	0.065	0.064	0.071	0.015	0.028	0.029	0.044	0.056	0.095	0.086	0.024
WDR54	0.01	0.009	0.006	0.004	0.006	0.004	0.013	0.013	0.138	0.025	0.003	0.003	0.004	0.003	0.004	0.005	0.004	0.002	0.006	0.002	0.005	0.002	0.002	0.002	0.01	0.003	0	0.019	0.029	0.014
RTKN	0.104	0.149	0.101	0.119	0.071	0.07	0.116	0.19	0.116	0.094	0.088	0.097	0.097	0.081	0.089	0.111	0.108	0.092	0.082	0.095	0.085	0.109	0.072	0.095	0.097	0.095	0.099	0.067	0.058	0.04
MOGS	0.253	0.198	0.308	0.177	0.255	0.155	0.157	0.172	0.275	0.108	0.196	0.249	0.263	0.207	0.248	0.234	0.249	0.218	0.171	0.25	0.25	0.249	0.123	0.182	0.136	0.118	0.191	0.521	0.37	0.16
CCDC142	0.059	0.075	0.076	0.091	0.063	0.043	0.069	0.021	0.074	0	0.064	0.072	0.07	0.072	0.069	0.08	0.063	0.058	0.046	0.059	0.075	0.056	0.035	0.04	0.079	0.066	0.121	0.069	0.088	0.125
TTC31	0.097	0.096	0.068	0.103	0.122	0.069	0.098	0.121	0.097	0.212	0.09	0.106	0.121	0.107	0.122	0.108	0.119	0.117	0.072	0.105	0.128	0.08	0.091	0.081	0.101	0.08	0.1	0.146	0.071	0.073
AUP1	0.309	0.338	0.245	0.393	0.286	0.285	0.384	0.373	0.511	0.778	0.237	0.186	0.191	0.186	0.13	0.161	0.209	0.137	0.237	0.174	0.172	0.208	0.364	0.255	0.258	0.319	0.229	0.197	0.302	0.163
HTRA2	0.058	0.071	0.041	0.08	0.047	0.063	0.089	0.101	0.122	0.039	0.043	0.05	0.043	0.043	0.045	0.039	0.043	0.04	0.046	0.035	0.036	0.03	0.056	0.066	0.07	0.092	0	0.041	0.082	0.018
SEMA4F	0.025	0.013	0.008	0.034	0.015	0.029	0.023	0.074	0	0.137	0.016	0.009	0.011	0.013	0.015	0.014	0.013	0.013	0.014	0.013	0.013	0.011	0.021	0.017	0.014	0.009	0	0	0.054	0
HK2	0.058	0.039	0.053	0.039	0.065	0.074	0.071	0.036	0.055	0	0.083	0.093	0.076	0.099	0.04	0.06	0.054	0.07	0.12	0.12	0.082	0.119	0.167	0.096	0.208	0.168	0.079	0.064	0.103	0.102
AC104135.1	0.01	0.014	0.002	0.014	0.01	0.017	0.007	0.012	0	0.026	0.008	0.013	0.015	0.018	0.014	0.019	0.018	0.008	0.009	0.014	0.009	0.02	0.012	0.005	0.014	0.013	0.12	0.028	0.006	0.005
POLE4	0.065	0.062	0.062	0.049	0.088	0.043	0.103	0.085	0.11	0.067	0.064	0.055	0.069	0.056	0.076	0.064	0.071	0.045	0.058	0.065	0.094	0.048	0.044	0.062	0.083	0.105	0.048	0.089	0.094	0.024
TACR1	0.089	0.075	0.077	0.099	0.113	0.101	0.067	0.062	0.306	0.071	0.069	0.072	0.091	0.083	0.124	0.095	0.094	0.082	0.06	0.097	0.097	0.082	0.034	0.045	0.067	0.046	0.05	0.153	0.176	0.26
AC007681.1	0.018	0.014	0.017	0.028	0.021	0.009	0.028	0.026	0.133	0	0.018	0.022	0.033	0.021	0.029	0.046	0.028	0.023	0.023	0.034	0.025	0.023	0.01	0.015	0.019	0.014	0	0.022	0.043	0.125
EVA1A	0.072	0.039	0.021	0.073	0.042	0.096	0.049	0.07	0.089	0	0.059	0.04	0.059	0.05	0.038	0.036	0.061	0.044	0.072	0.031	0.053	0.049	0.08	0.035	0.069	0.069	0.214	0.024	0.129	0.088
AC007099.1	0.037	0.066	0.046	0.062	0.029	0.02	0.052	0.038	0.073	0	0.036	0.02	0.019	0.029	0.01	0.025	0.031	0.016	0.04	0.025	0.013	0.021	0.034	0.018	0.033	0.028	0.206	0	0.02	0.091
MRPL19	0.54	0.479	0.627	0.554	0.471	0.349	0.546	0.622	0.595	0.497	0.578	0.576	0.607	0.604	0.585	0.512	0.58	0.609	0.513	0.484	0.528	0.47	0.479	0.552	0.462	0.513	0.376	0.573	0.424	0.569
GCFC2	0.571	0.571	0.802	0.559	0.53	0.439	0.56	0.438	0.498	0.682	0.604	0.685	0.626	0.746	0.662	0.622	0.622	0.723	0.458	0.557	0.658	0.543	0.447	0.535	0.472	0.524	0.458	0.769	0.619	0.71
LRRTM4	0.166	0.233	0.129	0.215	0.169	0.216	0.109	0.136	0.072	0.231	0.263	0.253	0.281	0.319	0.187	0.173	0.523	0.442	0.336	0.317	0.303	0.331	0.18	0.202	0.199	0.223	0.214	0.333	0.34	0.582
AC012494.1	0.01	0.012	0.003	0.015	0.005	0.017	0.009	0	0.116	0	0.009	0.01	0.011	0.01	0.006	0.013	0.009	0.009	0.006	0.006	0.011	0.008	0.014	0.018	0.024	0.005	0.097	0.027	0.019	0.013
CTNNA2	0.206	0.293	0.459	0.438	0.146	0.302	0.176	0.306	0.336	0.134	0.173	0.129	0.122	0.144	0.087	0.131	0.135	0.1	0.162	0.116	0.098	0.117	0.169	0.111	0.135	0.161	0.344	0.099	0.096	0.149
AC010105.1	0.009	0.011	0.005	0.011	0.003	0.02	0.012	0.013	0.01	0.121	0.014	0.007	0.003	0.006	0.01	0.007	0.008	0.01	0.01	0.005	0.006	0.006	0.009	0.01	0.007	0.004	0	0	0.032	0.01
SUCLG1	0.887	0.777	0.856	0.751	0.91	0.671	1.318	0.961	0.822	0.758	0.755	0.75	0.719	0.716	0.784	0.763	0.754	0.768	0.636	0.619	0.731	0.666	0.855	1.069	0.95	1.064	0.587	0.887	0.863	0.591
DNAH6	0.118	0.161	0.117	0.15	0.105	0.125	0.093	0.165	0.069	0.313	0.068	0.052	0.055	0.063	0.049	0.053	0.066	0.066	0.067	0.039	0.053	0.046	0.077	0.053	0.047	0.068	0.027	0.201	0.022	0.023
TMSB10	0.285	0.331	0.179	0.227	0.29	0.194	0.53	0.401	0.463	0.76	0.243	0.126	0.178	0.183	0.149	0.117	0.158	0.147	0.278	0.193	0.103	0.205	0.394	0.235	0.329	0.602	0.329	0.118	0.229	0.132
KCMF1	0.637	0.62	0.767	0.603	0.784	0.607	0.55	0.485	0.859	0.311	0.659	0.769	0.736	0.799	0.799	0.764	0.7	0.849	0.598	0.794	0.693	0.83	0.533	0.632	0.632	0.634	0.488	1.08	0.619	0.679
TCF7L1	0.913	0.599	0.759	0.513	0.615	0.459	0.713	0.438	1.013	0.583	0.145	0.142	0.185	0.165	0.159	0.186	0.222	0.207	0.154	0.124	0.143	0.149	0.107	0.138	0.211	0.138	0.618	0.349	0.322	0.64
TGOLN2	0.096	0.112	0.112	0.082	0.072	0.081	0.145	0.109	0.069	0.292	0.091	0.08	0.107	0.092	0.093	0.087	0.096	0.072	0.086	0.103	0.094	0.078	0.099	0.114	0.117	0.096	0.057	0.088	0.072	0.097
RETSAT	0.213	0.177	0.188	0.142	0.246	0.158	0.174	0.135	0.098	0.022	0.217	0.247	0.28	0.244	0.199	0.211	0.26	0.193	0.192	0.212	0.28	0.239	0.229	0.263	0.219	0.186	0.169	0.245	0.207	0.177
ELMOD3	0.539	0.637	0.478	0.598	0.491	0.438	0.483	0.44	0.5	0.294	0.459	0.474	0.461	0.456	0.397	0.485	0.493	0.388	0.39	0.431	0.437	0.397	0.369	0.38	0.444	0.368	0.845	0.432	0.626	0.434
MAT2A	0.774	0.783	0.904	0.572	1.029	0.957	0.889	0.689	0.655	0.901	0.809	0.711	0.82	0.895	0.774	0.595	0.833	1.009	0.886	1.102	0.765	1.349	0.93	0.754	0.921	1.14	0.796	0.688	0.82	1.236
GGCX	0.181	0.178	0.217	0.17	0.201	0.173	0.161	0.116	0.283	0.642	0.195	0.181	0.17	0.302	0.2	0.135	0.171	0.346	0.155	0.194	0.164	0.213	0.12	0.13	0.133	0.186	0.144	0.137	0.201	0.594
VAMP8	0.089	0.074	0.104	0.07	0.085	0.059	0.077	0.112	0.036	0.079	0.062	0.078	0.083	0.079	0.088	0.075	0.078	0.084	0.043	0.067	0.092	0.044	0.079	0.072	0.067	0.07	0.048	0.048	0.015	0.043
VAMP5	0.087	0.099	0.055	0.078	0.078	0.073	0.254	0.283	0.119	0.084	0.048	0.025	0.031	0.027	0.021	0.021	0.028	0.024	0.062	0.039	0.027	0.043	0.056	0.028	0.063	0.097	0	0.033	0.036	0.008
RNF181	0.064	0.112	0.063	0.102	0.087	0.072	0.243	0.24	0.017	0	0.063	0.04	0.052	0.049	0.051	0.038	0.056	0.036	0.072	0.06	0.048	0.052	0.111	0.101	0.099	0.117	0.029	0.027	0.043	0.037
TMEM150A	0.102	0.123	0.138	0.127	0.113	0.08	0.107	0.147	0.262	0	0.067	0.075	0.064	0.059	0.068	0.077	0.07	0.05	0.079	0.082	0.059	0.085	0.064	0.09	0.069	0.074	0.021	0.07	0.05	0.082
USP39	2.055	2.872	1.437	3.241	1.456	1.437	2.156	2.696	2.158	2.678	1.689	1.334	1.301	1.369	0.952	1.279	1.444	1.107	1.585	1.052	0.976	1.044	1.98	2.026	1.465	1.625	2.435	1.437	1.48	1.471
C2orf68	0.219	0.192	0.253	0.231	0.169	0.172	0.251	0.227	0.216	0.374	0.227	0.219	0.226	0.208	0.191	0.228	0.231	0.171	0.207	0.185	0.19	0.194	0.249	0.194	0.262	0.176	0.17	0.195	0.204	0.204
ATOH8	0.04	0.136	0.057	0.178	0.039	0.115	0.066	0.136	0.028	0.329	0.037	0.044	0.039	0.042	0.052	0.046	0.033	0.028	0.035	0.045	0.049	0.043	0.033	0.04	0.041	0.032	0.036	0.076	0.029	0.019
AC105053.1	0.002	0.031	0.003	0.026	0.006	0.024	0.001	0.006	0	0.168	0.004	0.005	0.005	0.004	0.004	0.006	0.003	0.002	0.005	0.006	0.003	0.008	0.003	0.002	0.003	0	0	0	0.02	0
ST3GAL5	0.036	0.052	0.059	0.057	0.027	0.065	0.054	0.031	0.185	0.165	0.028	0.025	0.024	0.024	0.016	0.013	0.027	0.022	0.035	0.026	0.019	0.032	0.025	0.014	0.019	0.048	0.085	0.194	0.12	0.142
POLR1A	0.355	0.352	0.424	0.303	0.446	0.294	0.28	0.238	0.339	0.811	0.263	0.304	0.303	0.272	0.29	0.312	0.291	0.294	0.249	0.302	0.287	0.289	0.23	0.256	0.208	0.204	0.214	0.325	0.367	0.348
PTCD3	0.665	0.815	0.81	0.691	0.735	0.622	0.734	0.633	0.495	0.717	0.584	0.656	0.636	0.587	0.643	0.588	0.63	0.595	0.528	0.569	0.615	0.535	0.519	0.588	0.605	0.563	0.541	0.699	0.588	0.74
IMMT	1.191	1.189	1.637	1.049	1.375	1.067	1.145	0.973	1.167	1.05	1.038	1.187	1.08	1.144	1.167	1.027	1.193	1.124	0.968	1.089	0.984	0.982	0.872	1.092	0.963	1.003	0.79	1.169	1.467	1.13
MRPL35	0.241	0.162	0.246	0.217	0.194	0.142	0.403	0.337	0.158	0.376	0.258	0.225	0.243	0.241	0.248	0.243	0.229	0.257	0.201	0.197	0.204	0.191	0.287	0.336	0.318	0.342	0.274	0.176	0.255	0.187
REEP1	0.884	1.199	0.935	1.327	0.778	1.017	0.693	1.277	0.651	0.79	1.06	1.086	1.227	1.296	1.13	1.201	1.225	1.245	1.022	1.227	0.984	1.094	0.948	0.999	1.16	1.12	0.93	1.058	1.403	1.215
KDM3A	0.363	0.442	0.446	0.45	0.541	0.528	0.327	0.445	0.488	0.773	0.256	0.272	0.28	0.308	0.27	0.288	0.274	0.246	0.256	0.278	0.315	0.293	0.258	0.265	0.291	0.301	0.404	0.298	0.214	0.376
CHMP3	0.094	0.111	0.083	0.075	0.108	0.08	0.194	0.161	0.089	0	0.075	0.082	0.079	0.079	0.071	0.069	0.074	0.073	0.089	0.091	0.091	0.082	0.104	0.133	0.114	0.106	0.082	0.057	0.093	0.074
RNF103-CHMP3	0.178	0.183	0.145	0.194	0.158	0.155	0.121	0.159	0.105	0.092	0.139	0.137	0.147	0.156	0.126	0.129	0.165	0.187	0.132	0.155	0.171	0.155	0.152	0.126	0.178	0.166	0.138	0.175	0.244	0.277
AC015971.1	0.51	0.336	0.549	0.366	0.681	0.481	0.431	0.319	0.731	0.155	0.459	0.445	0.53	0.425	0.425	0.357	0.442	0.449	0.503	0.476	0.735	0.479	0.419	0.399	0.651	0.454	0.393	0.368	0.571	0.344
RMND5A	0.452	0.306	0.493	0.323	0.447	0.269	0.441	0.355	0.421	0.311	0.528	0.573	0.663	0.612	0.633	0.612	0.567	0.558	0.516	0.499	0.799	0.556	0.492	0.479	0.62	0.605	0.432	0.63	0.401	0.44
RGPD1	0.042	0.024	0.035	0.066	0.023	0.018	0.015	0.021	0.04	0	0.068	0.049	0.049	0.062	0.042	0.048	0.048	0.041	0.052	0.037	0.053	0.043	0.037	0.044	0.037	0.045	0.132	0.066	0.019	0.033
PLGLB1	0.143	0.13	0.166	0.142	0.109	0.111	0.139	0.145	0.169	0.185	0.195	0.203	0.207	0.243	0.178	0.22	0.214	0.22	0.207	0.236	0.187	0.204	0.18	0.174	0.192	0.23	0.154	0.246	0.25	0.228
LINC01943	0.007	0.005	0.006	0.008	0.005	0.015	0.008	0	0.022	0	0.005	0.003	0.003	0.007	0.005	0.003	0.005	0.004	0.005	0.016	0.004	0.01	0.002	0.002	0.005	0.005	0	0.007	0.011	0.107
CYTOR	0.254	0.37	0.302	0.301	0.669	1.007	0.253	0.315	0.583	0.586	0.127	0.14	0.185	0.171	0.099	0.116	0.196	0.162	0.447	1.129	0.365	0.744	0.163	0.16	0.225	0.257	0.427	0.34	0.395	0.248
RGPD2	0.043	0.079	0.075	0.053	0.044	0.106	0.028	0.04	0.112	0	0.051	0.053	0.052	0.048	0.066	0.065	0.041	0.05	0.045	0.127	0.075	0.062	0.035	0.057	0.035	0.034	0.07	0.018	0.014	0.062
KRCC1	0.35	0.43	0.38	0.411	0.283	0.297	0.445	0.403	0.299	0.428	0.347	0.384	0.386	0.374	0.389	0.393	0.381	0.437	0.322	0.347	0.359	0.384	0.347	0.445	0.36	0.396	0.346	0.447	0.363	0.476
SMYD1	1.547	1.358	1.359	1.415	1.639	2.218	1.657	1.368	0.994	0.926	3.061	3.275	2.775	3.17	4.001	4.187	3.3	3.405	3.242	3.249	2.557	3.497	3.165	2.697	2.89	3.096	3.134	3.304	2.742	2.907
THNSL2	0.153	0.201	0.205	0.227	0.137	0.121	0.181	0.156	0.138	0.091	0.13	0.127	0.13	0.153	0.124	0.155	0.157	0.171	0.105	0.098	0.106	0.112	0.144	0.14	0.121	0.176	0.123	0.094	0.258	0.198
AC104134.1	0.03	0.031	0.039	0.027	0.069	0.089	0.021	0.012	0.282	0.168	0.024	0.024	0.029	0.028	0.02	0.013	0.015	0.031	0.019	0.048	0.058	0.062	0.013	0.017	0.018	0.021	0	0.035	0.029	0.114
EIF2AK3	0.629	0.6	0.53	0.599	1.078	1.996	0.489	0.474	0.849	1.105	0.468	0.437	0.552	0.451	0.356	0.333	0.423	0.479	1.046	0.784	1.224	1.633	0.486	0.442	0.636	0.639	0.372	0.534	0.768	0.709
RPIA	0.163	0.126	0.212	0.169	0.15	0.083	0.235	0.184	0.215	0.235	0.14	0.149	0.139	0.158	0.155	0.148	0.169	0.135	0.14	0.17	0.156	0.137	0.164	0.174	0.155	0.189	0.111	0.167	0.106	0.245
IGKC	0.045	0.174	0.009	0.077	0.019	0.06	0.041	0.088	0.074	0	0.013	0.005	0.024	0.008	0.011	0.006	0.022	0.005	0.005	0.007	0.016	0.009	0.001	0.006	0.019	0.019	0	0.008	0.048	0
AL845331.2	0.327	0.306	0.352	0.318	0.208	0.164	0.312	0.351	0.261	0.189	0.636	0.612	0.8	0.906	0.812	0.854	1.092	1.099	0.458	0.37	0.504	0.527	0.636	0.527	0.718	0.704	0.587	0.648	1.003	1.035
ANKRD20A8P	0.08	0.059	0.06	0.125	0.045	0.079	0.066	0.122	0.067	0.431	0.044	0.028	0.034	0.033	0.034	0.033	0.031	0.041	0.031	0.018	0.026	0.023	0.036	0.029	0.027	0.031	0	0.052	0.014	0.082
MAL	0.083	0.092	0.117	0.055	0.085	0.097	0.1	0.053	0.112	0.02	0.052	0.038	0.074	0.039	0.047	0.035	0.034	0.047	0.046	0.034	0.062	0.034	0.071	0.033	0.085	0.05	0.025	0.024	0.019	0.013
MRPS5	0.736	0.841	0.734	0.72	0.598	0.713	0.781	0.809	0.782	0.408	0.904	0.688	0.9	0.734	1.079	0.685	0.769	0.659	0.672	0.523	0.904	0.636	0.759	0.726	0.782	0.763	0.741	0.738	0.808	0.816
ZNF514	0.079	0.071	0.069	0.082	0.075	0.039	0.08	0.101	0.052	0.025	0.077	0.078	0.075	0.067	0.098	0.077	0.075	0.05	0.076	0.064	0.064	0.067	0.08	0.084	0.09	0.084	0.157	0.057	0.089	0.048
ZNF2	0.084	0.084	0.12	0.087	0.073	0.05	0.084	0.056	0.01	0.158	0.09	0.101	0.096	0.096	0.122	0.114	0.086	0.099	0.058	0.094	0.084	0.098	0.071	0.101	0.069	0.066	0.075	0.08	0.093	0.102
AC092835.1	0.136	0.137	0.128	0.147	0.116	0.135	0.116	0.082	0.074	0	0.126	0.141	0.148	0.145	0.152	0.136	0.136	0.137	0.118	0.121	0.134	0.136	0.103	0.09	0.139	0.094	0.033	0.183	0.103	0.198
FAHD2A	0.14	0.12	0.122	0.13	0.079	0.121	0.185	0.162	0.06	0.025	0.113	0.122	0.127	0.111	0.117	0.136	0.133	0.102	0.095	0.072	0.117	0.097	0.144	0.15	0.132	0.146	0.229	0.132	0.114	0.077
ANKRD36C	0.403	0.573	0.576	0.524	0.348	0.479	0.436	0.545	0.806	0.906	0.41	0.362	0.466	0.456	0.531	0.431	0.531	0.466	0.313	0.288	0.409	0.329	0.377	0.33	0.345	0.338	0.639	0.431	0.538	0.509
GPAT2	0.016	0.002	0.016	0.002	0.015	0.004	0.024	0.002	0.059	0	0.016	0.018	0.022	0.015	0.007	0.013	0.016	0.008	0.01	0.011	0.013	0.014	0.025	0.013	0.022	0.023	0.083	0.074	0.097	0.15
ASTL	0.008	0.006	0	0.005	0.011	0.004	0.004	0	0.035	0.226	0.004	0.002	0.003	0.002	0.002	0.002	0.003	0.002	0.005	0.002	0.001	0.004	0.003	0.001	0.003	0.002	0	0	0	0
DUSP2	0.017	0.041	0.017	0.044	0.025	0.208	0.032	0.086	0	0	0.021	0.017	0.026	0.02	0.026	0.035	0.052	0.029	0.03	0.021	0.057	0.032	0.087	0.029	0.086	0.13	0.105	0.026	0.081	0.077
STARD7	0.442	0.5	0.655	0.483	0.464	0.397	0.519	0.504	0.277	0.911	0.85	0.98	0.866	0.864	1.078	1.212	0.887	0.845	0.745	0.82	0.898	0.898	0.891	0.826	0.772	0.951	0.787	0.864	0.469	0.802
TMEM127	0.154	0.188	0.179	0.172	0.162	0.129	0.22	0.259	0.091	0.024	0.19	0.255	0.198	0.218	0.206	0.245	0.183	0.192	0.152	0.199	0.187	0.21	0.218	0.249	0.15	0.241	0.122	0.327	0.18	0.065
CIAO1	0.348	0.318	0.335	0.369	0.356	0.258	0.306	0.32	0.384	0.357	0.357	0.388	0.405	0.302	0.416	0.337	0.389	0.279	0.349	0.389	0.407	0.35	0.323	0.341	0.342	0.319	0.367	0.582	0.334	0.227
SNRNP200	0.228	0.261	0.22	0.244	0.238	0.236	0.205	0.203	0.349	0.182	0.191	0.192	0.219	0.197	0.192	0.178	0.229	0.183	0.185	0.187	0.208	0.21	0.165	0.188	0.209	0.148	0.284	0.225	0.215	0.252
ARID5A	0.069	0.193	0.104	0.167	0.196	0.701	0.152	0.185	0.227	0.772	0.103	0.078	0.128	0.123	0.071	0.048	0.099	0.097	0.241	0.197	0.463	0.414	0.164	0.134	0.199	0.312	0.106	0.093	0.253	0.044
KANSL3	0.437	0.479	0.541	0.44	0.488	0.441	0.413	0.452	0.639	0.297	0.46	0.516	0.539	0.496	0.581	0.558	0.473	0.546	0.436	0.466	0.503	0.505	0.39	0.443	0.449	0.388	0.402	0.803	0.492	0.53
FER1L5	0.046	0.068	0.064	0.058	0.043	0.075	0.044	0.007	0.045	0.029	0.036	0.022	0.038	0.027	0.014	0.026	0.043	0.025	0.04	0.018	0.033	0.035	0.052	0.023	0.13	0.127	0	0.008	0.037	0.031
LMAN2L	0.155	0.137	0.194	0.171	0.152	0.136	0.169	0.203	0.28	0.127	0.173	0.217	0.212	0.231	0.214	0.203	0.197	0.212	0.19	0.2	0.218	0.206	0.199	0.168	0.181	0.18	0.454	0.242	0.134	0.233
CNNM4	0.192	0.21	0.148	0.147	0.195	0.199	0.177	0.154	0.204	0.125	0.174	0.2	0.185	0.211	0.172	0.188	0.174	0.184	0.233	0.206	0.243	0.233	0.216	0.212	0.17	0.196	0.123	0.109	0.202	0.102
ANKRD23	0.733	0.577	0.714	0.506	0.788	0.693	0.61	0.394	0.574	0.645	0.29	0.295	0.313	0.324	0.247	0.259	0.278	0.325	0.42	0.358	0.348	0.399	0.238	0.233	0.305	0.312	0.264	0.306	0.372	0.397
SEMA4C	0.037	0.042	0.026	0.061	0.038	0.07	0.035	0.058	0.016	0.226	0.038	0.029	0.031	0.034	0.042	0.031	0.039	0.025	0.044	0.019	0.027	0.037	0.051	0.042	0.063	0.029	0.03	0.039	0.064	0.1
FAM178B	0.063	0.059	0.089	0.085	0.051	0.056	0.077	0.08	0.069	0.34	0.051	0.04	0.037	0.048	0.057	0.046	0.061	0.044	0.047	0.041	0.038	0.043	0.054	0.035	0.042	0.046	0.114	0.047	0.072	0.038
FAHD2B	0.158	0.17	0.166	0.142	0.113	0.102	0.167	0.271	0.122	0.086	0.165	0.154	0.198	0.121	0.18	0.154	0.197	0.106	0.125	0.1	0.189	0.106	0.195	0.169	0.18	0.122	0.068	0.174	0.109	0.076
ANKRD36	0.574	0.676	0.565	0.712	0.436	0.607	0.431	0.873	0.66	1.468	0.44	0.364	0.403	0.448	0.384	0.365	0.46	0.44	0.341	0.274	0.364	0.293	0.375	0.319	0.362	0.427	0.332	0.447	0.429	0.533
AC092683.1	0.166	0.259	0.193	0.302	0.116	0.279	0.161	0.347	0.364	0.12	0.08	0.071	0.099	0.125	0.116	0.102	0.141	0.136	0.063	0.054	0.071	0.102	0.089	0.049	0.074	0.08	0.098	0.078	0.159	0.171
ANKRD36B	0.113	0.157	0.109	0.183	0.075	0.103	0.099	0.155	0.099	0.075	0.085	0.085	0.103	0.111	0.135	0.093	0.109	0.099	0.076	0.048	0.091	0.07	0.067	0.063	0.066	0.048	0.21	0.113	0.112	0.161
COX5B	1.29	1.412	1.142	1.331	1.243	0.889	3.135	3.596	1.019	0.243	1.027	1.005	0.968	0.861	0.927	0.912	0.961	0.755	1.024	0.825	0.867	0.749	1.851	1.986	1.615	2.157	1.183	0.88	0.669	1.124
ACTR1B	0.296	0.273	0.323	0.307	0.301	0.26	0.288	0.261	0.354	0.197	0.273	0.28	0.274	0.235	0.286	0.242	0.238	0.234	0.294	0.307	0.309	0.287	0.282	0.295	0.266	0.203	0.303	0.208	0.288	0.136
C2orf92	0.104	0.114	0.12	0.112	0.11	0.134	0.078	0.082	0.615	0.108	0.083	0.093	0.097	0.1	0.085	0.102	0.094	0.083	0.078	0.115	0.103	0.122	0.063	0.064	0.087	0.103	0.046	0.17	0.092	0.151
TMEM131	1.117	1	1.28	0.982	1.127	1.081	0.88	1.034	1.665	0.89	1.202	1.248	1.402	1.383	1.491	1.173	1.325	1.495	1.13	1.232	1.385	1.404	0.993	0.979	1.227	1.053	0.728	1.024	1.287	1.011
VWA3B	0.052	0.03	0.063	0.067	0.054	0.066	0.043	0.028	0.101	0.07	0.047	0.038	0.05	0.045	0.028	0.037	0.049	0.044	0.05	0.039	0.072	0.041	0.049	0.034	0.07	0.066	0.121	0.024	0.024	0.012
INPP4A	0.269	0.335	0.261	0.329	0.205	0.222	0.263	0.226	0.337	0.576	0.334	0.399	0.417	0.401	0.382	0.36	0.397	0.362	0.343	0.404	0.395	0.414	0.29	0.347	0.368	0.397	0.337	0.44	0.354	0.213
COA5	0.098	0.096	0.127	0.101	0.098	0.054	0.21	0.168	0.188	0.022	0.1	0.093	0.102	0.09	0.092	0.092	0.105	0.094	0.093	0.076	0.087	0.079	0.167	0.159	0.144	0.149	0.15	0.096	0.082	0.085
UNC50	0.161	0.213	0.209	0.169	0.164	0.148	0.232	0.146	0.164	0.193	0.152	0.155	0.174	0.149	0.156	0.138	0.147	0.165	0.144	0.14	0.159	0.127	0.194	0.251	0.236	0.25	0.093	0.164	0.136	0.124
MGAT4A	0.508	0.421	0.57	0.442	0.408	0.297	0.451	0.361	0.535	0.505	0.301	0.335	0.333	0.362	0.392	0.379	0.341	0.391	0.236	0.234	0.245	0.285	0.275	0.264	0.303	0.306	0.178	0.399	0.273	0.257
KIAA1211L	0.121	0.047	0.197	0.046	0.14	0.055	0.102	0.085	0.103	0.029	0.017	0.017	0.018	0.025	0.017	0.017	0.015	0.02	0.02	0.02	0.022	0.025	0.011	0.015	0.009	0.015	0.029	0.005	0	0
TSGA10	0.201	0.247	0.225	0.213	0.123	0.158	0.109	0.123	0.176	0.17	0.121	0.122	0.129	0.136	0.111	0.149	0.125	0.129	0.12	0.11	0.103	0.12	0.095	0.09	0.112	0.12	0.178	0.199	0.058	0.155
AC079447.1	0.845	0.921	0.771	0.991	0.588	0.777	0.71	0.881	0.639	0.579	0.628	0.589	0.592	0.697	0.613	0.766	0.618	0.736	0.567	0.509	0.432	0.592	0.563	0.409	0.506	0.615	0.831	0.733	0.684	0.564
MITD1	0.222	0.269	0.225	0.273	0.178	0.174	0.303	0.29	0.301	0.574	0.207	0.215	0.222	0.215	0.201	0.185	0.233	0.193	0.181	0.19	0.202	0.175	0.215	0.227	0.179	0.209	0.308	0.238	0.273	0.271
LYG2	0.162	0.109	0.188	0.199	0.14	0.124	0.158	0.088	0.025	0.143	0.116	0.098	0.105	0.11	0.095	0.115	0.105	0.104	0.093	0.083	0.077	0.093	0.081	0.076	0.084	0.098	0.163	0.102	0.138	0.12
LYG1	0.105	0.085	0.104	0.134	0.092	0.093	0.075	0.115	0.084	0.232	0.088	0.087	0.086	0.093	0.128	0.104	0.084	0.101	0.066	0.066	0.062	0.106	0.066	0.071	0.078	0.066	0.059	0.144	0.074	0.045
TXNDC9	0.181	0.143	0.26	0.191	0.17	0.119	0.283	0.24	0.186	0.09	0.194	0.198	0.207	0.191	0.258	0.2	0.198	0.221	0.162	0.174	0.206	0.193	0.21	0.238	0.222	0.264	0.2	0.265	0.209	0.159
EIF5B	1.108	1.22	1.151	1.144	1.657	1.498	1.352	1.34	1.701	1.668	0.992	0.87	1.141	1.102	0.947	0.78	1.082	1.034	1.389	1.326	1.62	1.506	1.207	1.291	1.232	1.229	0.847	0.941	1.033	1.027
REV1	1.082	1.199	1.218	1.158	1.12	0.938	1.146	1.139	0.898	1.439	1.387	1.397	1.903	1.446	1.796	1.386	1.45	1.48	1.277	1.384	2.893	1.458	1.507	1.874	2.356	1.896	1.094	1.647	1.577	1.341
AFF3	3.259	2.454	2.908	2.276	2.529	2.526	2.576	2.169	3.067	2.118	0.883	0.962	0.732	0.964	1.143	1.501	0.951	1.028	0.537	0.654	0.565	0.655	0.707	0.762	0.685	0.687	0.884	1.315	0.932	1.461
LONRF2	0.317	0.259	0.363	0.298	0.285	0.217	0.267	0.318	0.374	0.599	0.273	0.334	0.317	0.344	0.309	0.325	0.301	0.345	0.241	0.311	0.262	0.292	0.238	0.262	0.236	0.234	0.173	0.347	0.176	0.194
CHST10	0.086	0.088	0.107	0.085	0.054	0.06	0.129	0.132	0.049	0.245	0.042	0.048	0.05	0.056	0.059	0.051	0.05	0.049	0.025	0.047	0.033	0.044	0.058	0.066	0.065	0.08	0.078	0.059	0.049	0.052
PDCL3	0.02	0.022	0.017	0.029	0.015	0.021	0.072	0.107	0.006	0.082	0.029	0.027	0.026	0.026	0.024	0.026	0.026	0.028	0.035	0.035	0.027	0.026	0.057	0.067	0.061	0.067	0.046	0.044	0.032	0.019
NPAS2	2.381	2.217	2.742	2.154	2.854	3.016	2.035	1.656	1.816	1.179	2.145	2.404	2.399	2.456	2.397	2.453	2.253	2.68	2.177	2.941	2.241	2.765	2.116	2.07	2.463	2.23	1.55	2.319	1.92	1.719
AC016738.1	0.008	0.008	0.024	0.005	0.022	0.012	0.004	0	0.018	0.078	0.009	0.014	0.006	0.023	0.014	0.01	0.008	0.022	0.006	0.015	0.008	0.01	0.01	0.016	0.008	0.007	0	0.021	0.01	0.102
RPL31	0.555	0.658	0.516	0.63	0.555	0.474	0.852	1.218	0.602	0.582	0.593	0.474	0.593	0.603	0.525	0.405	0.537	0.686	0.662	0.566	0.49	0.596	0.781	0.685	0.659	0.816	0.792	0.523	0.499	0.788
TBC1D8	2.31	1.951	2.242	2.015	2.216	1.983	1.811	1.644	1.967	1.579	2.085	2.069	2.574	2.318	2.304	1.82	2.174	2.935	1.913	2.209	2.164	2.412	1.725	1.546	2.267	1.976	1.977	1.782	2.01	1.734
CNOT11	0.225	0.279	0.235	0.233	0.321	0.252	0.236	0.195	0.359	0.298	0.216	0.247	0.222	0.221	0.273	0.247	0.24	0.238	0.153	0.247	0.219	0.205	0.194	0.235	0.216	0.19	0.174	0.271	0.248	0.238
RNF149	0.872	1.002	0.875	1.067	0.891	1.066	0.859	0.854	0.992	0.985	0.656	0.677	0.677	0.635	0.612	0.715	0.656	0.621	0.612	0.781	0.62	0.724	0.667	0.658	0.645	0.625	0.705	0.657	0.445	0.548
MAP4K4	1.476	1.377	1.613	1.197	1.473	1.424	1.211	1.297	2.141	1.247	1.364	1.418	1.456	1.55	1.281	1.306	1.293	1.415	1.598	2.229	1.711	1.759	1.184	1.197	1.279	1.251	2.022	2.15	1.661	1.922
IL1R1	0.139	0.256	0.148	0.228	0.281	0.317	0.114	0.184	0.451	0.725	0.045	0.054	0.041	0.046	0.024	0.03	0.043	0.03	0.096	0.229	0.042	0.114	0.052	0.042	0.037	0.055	0.158	0.176	0.045	0.122
IL18R1	0.022	0.016	0.038	0.024	0.039	0.026	0.034	0.015	0.184	0	0.024	0.028	0.025	0.022	0.013	0.019	0.026	0.016	0.015	0.03	0.019	0.023	0.026	0.01	0.023	0.027	0.023	0.132	0.114	0.049
SLC9A2	0.137	0.181	0.155	0.148	0.151	0.158	0.099	0.113	0.216	0.208	0.089	0.057	0.095	0.116	0.119	0.054	0.098	0.112	0.076	0.053	0.109	0.085	0.067	0.062	0.053	0.111	0.13	0.043	0.096	0.117
TMEM182	1.742	1.729	1.818	1.665	1.401	1.2	1.638	2.057	1.405	0.933	1.733	1.687	1.808	1.873	2.224	1.991	1.942	2.118	1.262	1.2	1.42	1.336	1.554	1.473	1.654	1.685	1.578	1.649	1.604	1.986
MRPS9	0.684	0.565	0.661	0.56	0.569	0.436	0.756	0.792	0.599	1.155	0.592	0.655	0.621	0.644	0.636	0.619	0.64	0.672	0.48	0.504	0.499	0.433	0.565	0.658	0.584	0.604	0.366	0.755	0.535	0.721
TGFBRAP1	0.07	0.084	0.097	0.1	0.084	0.049	0.068	0.059	0.105	0.127	0.056	0.071	0.07	0.064	0.055	0.066	0.067	0.059	0.045	0.064	0.06	0.061	0.046	0.06	0.07	0.045	0.054	0.109	0.035	0.147
AC012360.3	0.112	0.123	0.13	0.136	0.12	0.087	0.174	0.104	0.106	0.037	0.095	0.116	0.094	0.08	0.091	0.125	0.093	0.077	0.078	0.085	0.135	0.079	0.112	0.128	0.074	0.059	0.126	0.147	0.231	0.019
C2orf49	0.172	0.141	0.241	0.144	0.137	0.113	0.182	0.217	0.113	0.498	0.125	0.123	0.135	0.115	0.129	0.107	0.118	0.12	0.13	0.101	0.109	0.114	0.153	0.172	0.105	0.151	0.059	0.122	0.143	0.081
FHL2	1.836	6.636	5.841	8.817	2.771	4.907	2.121	9.369	2.238	6.358	44.056	46.638	48.642	52.398	55.368	52.497	45.018	51.47	30.445	31.681	37.363	35.511	42.9	41.89	42.452	47.919	38.149	43.488	33.695	43.859
AC108058.1	0.088	0.247	0.355	0.324	0.123	0.194	0.054	0.095	0.178	0.687	2.18	2.537	2.499	2.805	3.24	2.545	2.021	2.736	1.465	1.861	1.947	2.046	1.003	1.581	1.419	1.146	1.831	2.379	1.97	2.27
NCK2	0.265	0.236	0.338	0.21	0.242	0.22	0.215	0.196	0.478	0.163	0.193	0.224	0.239	0.204	0.273	0.284	0.238	0.202	0.175	0.21	0.266	0.206	0.139	0.169	0.185	0.161	0.337	0.565	0.347	0.438
AC010978.1	0.042	0.03	0.03	0.049	0.039	0.028	0.036	0.043	0.051	0.024	0.031	0.031	0.029	0.034	0.04	0.03	0.032	0.037	0.028	0.039	0.029	0.034	0.014	0.027	0.032	0.019	0.039	0.035	0.087	0.199
UXS1	0.158	0.166	0.163	0.134	0.156	0.095	0.125	0.167	0.252	0.024	0.112	0.122	0.136	0.112	0.113	0.109	0.101	0.102	0.1	0.121	0.139	0.098	0.107	0.117	0.122	0.102	0.202	0.097	0.206	0.149
AC018878.1	0.024	0.012	0.034	0.013	0.025	0.021	0.021	0.015	0.01	0	0.019	0.022	0.018	0.023	0.023	0.015	0.014	0.019	0.023	0.021	0.021	0.019	0.017	0.02	0.012	0.005	0.12	0.04	0.011	0.037
RGPD3	0.049	0.021	0.075	0.058	0.039	0.05	0.061	0.058	0.035	0.101	0.04	0.033	0.045	0.049	0.025	0.022	0.043	0.054	0.036	0.029	0.035	0.034	0.029	0.023	0.029	0.041	0.048	0.089	0.043	0.092
SULT1C2	0.096	0.106	0.076	0.09	0.063	0.053	0.103	0.069	0.05	0	0.051	0.044	0.04	0.041	0.049	0.083	0.065	0.047	0.02	0.019	0.023	0.009	0.067	0.062	0.052	0.034	0.014	0.04	0.07	0.014
GCC2	0.486	0.489	0.585	0.47	0.461	0.416	0.531	0.492	0.775	0.721	0.38	0.411	0.473	0.422	0.406	0.363	0.466	0.391	0.394	0.4	0.469	0.418	0.371	0.431	0.457	0.361	0.701	0.7	0.593	0.507
GCC2-AS1	0.104	0.099	0.175	0.097	0.128	0.1	0.052	0.079	0.17	0.044	0.08	0.078	0.087	0.1	0.121	0.077	0.086	0.106	0.056	0.069	0.102	0.085	0.049	0.067	0.077	0.071	0.038	0.153	0.113	0.137
LIMS1	1.548	1.365	1.594	1.445	1.812	1.431	1.467	1.273	1.484	2.197	1.456	1.554	1.709	1.604	1.69	1.52	1.836	1.988	1.603	2.052	1.596	1.941	1.476	1.484	2.099	1.644	1.349	1.69	1.76	1.576
RANBP2	0.746	0.82	0.85	0.709	0.944	0.942	0.602	0.677	1.228	0.878	0.602	0.587	0.668	0.632	0.673	0.591	0.682	0.632	0.576	0.514	0.71	0.61	0.482	0.554	0.701	0.634	0.378	0.699	0.557	0.554
CCDC138	0.126	0.127	0.128	0.157	0.098	0.113	0.138	0.091	0.101	0.683	0.102	0.121	0.119	0.132	0.112	0.131	0.124	0.117	0.119	0.085	0.111	0.102	0.099	0.127	0.093	0.101	0.043	0.101	0.089	0.164
SH3RF3	0.517	0.573	0.426	0.614	0.438	0.593	0.431	0.499	0.831	0.58	0.555	0.581	0.646	0.605	0.534	0.435	0.751	0.6	0.524	0.658	0.486	0.727	0.433	0.426	0.646	0.64	0.527	0.584	0.755	0.685
2020-09-10	0.44	0.622	0.378	0.71	0.344	0.411	0.506	0.617	0.303	0.751	0.401	0.373	0.405	0.365	0.354	0.325	0.476	0.395	0.327	0.388	0.331	0.346	0.344	0.344	0.348	0.379	0.459	0.429	0.528	0.472
NPHP1	0.192	0.215	0.309	0.191	0.189	0.203	0.157	0.223	0.269	0.053	0.23	0.251	0.255	0.256	0.293	0.23	0.268	0.235	0.2	0.171	0.235	0.2	0.208	0.192	0.205	0.171	0.329	0.298	0.263	0.117
SMIM37	0.3	0.285	0.275	0.246	0.268	0.182	0.481	0.597	0.211	0	0.304	0.234	0.298	0.243	0.348	0.288	0.28	0.217	0.292	0.184	0.246	0.231	0.398	0.456	0.423	0.485	0.34	0.389	0.226	0.158
ACOXL	0.103	0.158	0.071	0.16	0.105	0.126	0.102	0.093	0.117	0.218	0.074	0.053	0.044	0.056	0.044	0.052	0.054	0.056	0.086	0.062	0.047	0.047	0.058	0.055	0.068	0.072	0.041	0.068	0.091	0.064
MIR4435-2HG	0.896	1.063	1.095	0.929	1.57	1.594	0.85	0.904	1.709	1.125	0.51	0.68	0.696	0.591	0.437	0.404	0.642	0.491	1.401	3.859	0.984	1.924	0.431	0.685	0.597	0.642	1.405	1.401	1.28	1.791
BCL2L11	0.083	0.12	0.102	0.115	0.045	0.054	0.085	0.132	0.069	0.303	0.047	0.046	0.064	0.06	0.047	0.045	0.057	0.067	0.022	0.044	0.051	0.032	0.062	0.051	0.064	0.072	0.035	0.023	0.148	0.092
AC017002.5	0.239	0.316	0.25	0.282	0.432	0.779	0.181	0.163	0.559	0.586	0.108	0.117	0.173	0.117	0.08	0.093	0.178	0.105	0.382	0.864	0.288	0.526	0.125	0.188	0.229	0.151	0.608	0.56	0.302	0.211
ANAPC1	0.611	0.791	0.647	0.659	0.523	0.549	0.54	0.452	0.545	0.463	0.56	0.535	0.547	0.592	0.554	0.513	0.552	0.549	0.49	0.563	0.532	0.501	0.42	0.44	0.479	0.436	0.611	0.629	0.646	0.738
MERTK	0.159	0.209	0.245	0.215	0.148	0.175	0.116	0.124	0.277	0.085	0.233	0.24	0.287	0.251	0.251	0.212	0.25	0.235	0.19	0.259	0.284	0.257	0.178	0.219	0.21	0.159	0.177	0.324	0.289	0.185
TMEM87B	0.157	0.227	0.213	0.206	0.153	0.184	0.155	0.267	0.203	0.726	0.154	0.147	0.163	0.133	0.139	0.116	0.156	0.1	0.158	0.148	0.176	0.161	0.123	0.139	0.161	0.133	0.217	0.117	0.173	0.118
FBLN7	0.02	0.017	0.016	0.019	0.015	0.014	0.016	0.012	0.167	0.079	0.014	0.008	0.009	0.016	0.01	0.011	0.016	0.016	0.009	0.009	0.013	0.014	0.007	0.007	0.005	0.007	0	0	0	0.047
ZC3H8	0.565	0.468	0.522	0.488	0.521	0.363	0.554	0.642	0.723	0.534	0.565	0.557	0.58	0.557	0.659	0.528	0.566	0.552	0.457	0.445	0.573	0.468	0.59	0.549	0.506	0.562	0.368	0.567	0.504	0.965
ZC3H6	0.827	0.881	0.876	0.793	0.709	0.563	0.929	1.101	0.898	0.578	0.793	0.74	0.904	0.911	0.999	0.859	0.877	0.979	0.681	0.561	0.824	0.668	0.662	0.705	0.757	0.766	1.04	0.712	0.863	0.549
RGPD8	0.091	0.141	0.097	0.141	0.088	0.101	0.067	0.116	0.187	0.045	0.077	0.071	0.067	0.064	0.069	0.067	0.08	0.08	0.07	0.068	0.068	0.074	0.089	0.054	0.055	0.061	0.071	0.075	0.088	0.104
TTL	0.213	0.19	0.275	0.237	0.213	0.165	0.162	0.224	0.176	0.538	0.182	0.182	0.191	0.187	0.169	0.192	0.171	0.209	0.172	0.18	0.141	0.173	0.164	0.165	0.168	0.119	0.332	0.347	0.126	0.113
POLR1B	0.052	0.04	0.049	0.053	0.059	0.032	0.051	0.039	0.076	0.223	0.053	0.07	0.058	0.066	0.081	0.057	0.067	0.06	0.055	0.064	0.062	0.058	0.039	0.068	0.055	0.063	0.044	0.115	0.096	0.055
CHCHD5	0.059	0.082	0.061	0.064	0.039	0.054	0.09	0.12	0.047	0.154	0.051	0.05	0.046	0.048	0.041	0.051	0.054	0.039	0.046	0.045	0.056	0.038	0.076	0.072	0.077	0.078	0.03	0.055	0.023	0.035
SLC20A1	0.17	0.126	0.209	0.176	0.192	0.256	0.247	0.198	0.244	0.901	0.142	0.162	0.177	0.164	0.17	0.166	0.168	0.15	0.132	0.16	0.187	0.158	0.174	0.177	0.27	0.213	0.325	0.241	0.115	0.164
PSD4	0.031	0.028	0.014	0.031	0.016	0.04	0.025	0.01	0.099	0	0.017	0.022	0.022	0.025	0.021	0.021	0.026	0.028	0.015	0.029	0.019	0.031	0.017	0.019	0.03	0.016	0.142	0.027	0.008	0.092
PAX8	0.077	0.081	0.113	0.098	0.082	0.099	0.04	0.039	0.039	0.128	0.081	0.079	0.075	0.094	0.17	0.119	0.058	0.101	0.054	0.13	0.069	0.116	0.04	0.041	0.045	0.03	0.099	0.142	0.087	0.111
CBWD2	0.296	0.316	0.266	0.328	0.308	0.31	0.274	0.276	0.243	0.283	0.266	0.273	0.258	0.264	0.285	0.282	0.292	0.262	0.284	0.269	0.305	0.292	0.237	0.238	0.259	0.29	0.364	0.215	0.254	0.201
RABL2A	0.137	0.181	0.131	0.177	0.095	0.172	0.108	0.16	0.173	0.19	0.118	0.123	0.119	0.12	0.118	0.123	0.12	0.104	0.091	0.093	0.091	0.134	0.094	0.111	0.116	0.106	0.051	0.041	0.078	0.144
SLC35F5	0.55	0.517	0.629	0.481	0.583	0.458	0.449	0.463	0.353	0.64	0.503	0.521	0.538	0.543	0.557	0.494	0.535	0.562	0.515	0.602	0.55	0.617	0.503	0.514	0.508	0.539	0.508	0.669	0.417	0.608
ACTR3	0.437	0.443	0.502	0.376	0.533	0.557	0.498	0.627	0.593	0.371	0.36	0.364	0.364	0.37	0.435	0.39	0.368	0.445	0.377	0.473	0.353	0.535	0.381	0.403	0.402	0.435	0.495	0.395	0.42	0.299
DPP10	0.214	0.278	0.166	0.316	0.193	0.247	0.202	0.284	0.26	0.246	0.16	0.102	0.124	0.133	0.09	0.099	0.129	0.127	0.153	0.11	0.092	0.1	0.179	0.119	0.129	0.18	0.262	0.143	0.091	0.143
DDX18	0.482	0.51	0.601	0.511	0.582	0.423	0.547	0.626	0.77	1.048	0.501	0.412	0.578	0.433	0.589	0.372	0.524	0.466	0.441	0.412	0.62	0.406	0.465	0.538	0.552	0.568	0.471	0.55	0.732	0.655
CCDC93	0.676	0.899	0.867	0.852	0.658	0.667	0.524	0.835	0.555	0.954	1.071	0.993	1.238	1.148	1.142	1.063	1.119	1.302	0.946	0.731	1.065	0.863	0.906	0.91	1.081	0.878	1.304	1.243	0.881	1.032
AC009303.2	0.082	0.091	0.12	0.069	0.064	0.036	0.063	0.053	0.084	0.022	0.097	0.077	0.109	0.092	0.148	0.077	0.084	0.108	0.081	0.07	0.115	0.067	0.054	0.058	0.084	0.042	0.093	0.212	0.068	0.066
INSIG2	0.106	0.124	0.126	0.11	0.117	0.048	0.142	0.105	0.115	0.386	0.098	0.099	0.108	0.103	0.103	0.124	0.103	0.096	0.089	0.094	0.104	0.08	0.106	0.122	0.108	0.115	0.037	0.012	0.09	0
C2orf76	0.189	0.247	0.175	0.206	0.153	0.12	0.174	0.198	0.104	0.122	0.147	0.156	0.15	0.142	0.139	0.148	0.15	0.154	0.116	0.125	0.128	0.107	0.146	0.145	0.171	0.123	0.125	0.186	0.135	0.104
DBI	0.232	0.202	0.142	0.212	0.174	0.214	0.55	0.724	0.374	0.082	0.332	0.272	0.286	0.282	0.258	0.283	0.281	0.241	0.338	0.227	0.243	0.268	0.748	0.775	0.638	0.925	0.5	0.305	0.353	0.213
CFAP221	0.038	0.068	0.034	0.047	0.019	0.046	0.026	0.054	0.01	0.142	0.03	0.026	0.022	0.029	0.032	0.032	0.027	0.027	0.028	0.02	0.022	0.022	0.023	0.035	0.025	0.039	0.045	0.029	0.023	0.082
PTPN4	1.422	1.186	1.656	1.364	1.404	0.921	1.336	1.232	1.392	0.802	1.414	1.472	1.57	1.515	1.722	1.435	1.53	1.599	1.267	1.258	1.458	1.332	1.175	1.158	1.267	1.172	0.95	1.551	1.205	1.731
EPB41L5	1.056	1.029	1.198	1.078	1.011	0.927	0.88	0.785	0.948	1.332	0.979	1.073	0.992	1.081	1.061	1.104	1.107	1.161	0.928	0.973	1.015	1.018	0.833	0.835	0.943	0.779	0.653	1.075	1.269	1.139
AC012363.1	0.099	0.069	0.1	0.097	0.089	0.064	0.078	0.069	0.103	0.074	0.061	0.072	0.053	0.067	0.069	0.071	0.059	0.052	0.061	0.07	0.059	0.049	0.044	0.038	0.04	0.046	0.134	0.057	0.014	0.13
RALB	0.079	0.043	0.078	0.056	0.093	0.053	0.058	0.047	0.049	0.164	0.047	0.053	0.047	0.047	0.062	0.047	0.053	0.058	0.046	0.053	0.043	0.057	0.053	0.05	0.072	0.053	0.018	0.08	0.079	0.013
AC012363.2	0.002	0.001	0	0.002	0.005	0.001	0.002	0	0	0.142	0	0.002	0.001	0.002	0	0.002	0.001	0.001	0.001	0.002	0.001	0.003	0	0	0	0	0	0.005	0.011	0
GLI2	0.036	0.07	0.041	0.06	0.039	0.046	0.063	0.078	0.094	0.341	0.021	0.017	0.02	0.021	0.014	0.015	0.017	0.017	0.023	0.025	0.016	0.024	0.023	0.016	0.033	0.02	0.164	0.019	0.081	0.024
TFCP2L1	0.02	0.014	0.014	0.023	0.015	0.015	0.039	0.039	0.169	0.226	0.014	0.011	0.009	0.012	0.003	0.012	0.011	0.013	0.012	0.01	0.006	0.006	0.008	0.01	0.006	0.007	0.029	0.025	0.011	0
CLASP1	2.109	2.098	2.246	2.185	1.893	1.913	1.658	1.987	2.531	2.43	2.26	2.342	2.5	2.661	2.508	2.436	2.5	2.807	2.146	2.183	2.449	2.579	1.901	1.868	2.397	2.039	2.839	2.18	2.398	2.596
AC012447.1	0.032	0.057	0.028	0.078	0.027	0.104	0.031	0.106	0.047	0.067	0.05	0.029	0.049	0.053	0.029	0.033	0.078	0.074	0.054	0.033	0.057	0.053	0.122	0.029	0.095	0.18	0.051	0.063	0.091	0.028
NIFK-AS1	0.319	0.413	0.233	0.413	0.234	0.241	0.342	0.341	0.19	0.111	0.287	0.272	0.292	0.303	0.3	0.309	0.304	0.316	0.271	0.248	0.25	0.239	0.263	0.245	0.266	0.231	0.296	0.271	0.233	0.162
NIFK	0.063	0.026	0.075	0.061	0.075	0.043	0.125	0.075	0.114	0.155	0.061	0.06	0.069	0.06	0.066	0.055	0.063	0.048	0.047	0.076	0.063	0.07	0.076	0.124	0.129	0.129	0.129	0.109	0.05	0.043
TSN	0.176	0.123	0.225	0.161	0.194	0.098	0.221	0.175	0.057	0.05	0.156	0.182	0.193	0.148	0.174	0.17	0.151	0.107	0.15	0.173	0.184	0.124	0.152	0.187	0.152	0.154	0.176	0.249	0.232	0.137
CNTNAP5	0.407	0.653	0.443	0.696	0.318	0.576	0.43	0.637	0.333	1.302	0.266	0.162	0.167	0.209	0.115	0.179	0.223	0.169	0.213	0.149	0.134	0.172	0.292	0.183	0.307	0.37	0.196	0.224	0.228	0.245
AC023347.1	0.143	0.085	0.055	0.174	0.09	0.134	0.126	0.189	0	0.105	0.166	0.097	0.091	0.102	0.067	0.1	0.127	0.083	0.192	0.046	0.058	0.073	0.202	0.127	0.13	0.146	0.057	0.07	0.024	0.076
GYPC	0.112	0.139	0.092	0.154	0.134	0.26	0.186	0.287	0.18	0.022	0.312	0.276	0.309	0.339	0.326	0.318	0.273	0.284	0.377	0.26	0.314	0.341	0.484	0.374	0.37	0.474	0.355	0.278	0.218	0.194
ERCC3	0.237	0.22	0.185	0.245	0.222	0.168	0.158	0.222	0.213	0.14	0.164	0.203	0.193	0.197	0.145	0.182	0.209	0.194	0.174	0.227	0.166	0.197	0.181	0.193	0.134	0.166	0.231	0.16	0.219	0.417
MAP3K2	0.844	0.823	1.115	0.801	0.976	0.675	0.724	0.754	1.358	1.02	0.918	1.008	1.014	0.996	1.077	0.98	1.046	1.069	0.756	0.828	0.862	0.806	0.691	0.767	0.856	0.77	0.678	1.089	1.032	1.035
AC068282.1	0.03	0.058	0.051	0.03	0.014	0.033	0.028	0.034	0.008	0	0.015	0.017	0.012	0.018	0.012	0.021	0.017	0.019	0.007	0.021	0.011	0.014	0.029	0.02	0.014	0.026	0.03	0.032	0	0.122
IWS1	0.648	0.713	0.751	0.699	0.743	0.657	0.579	0.666	0.64	1.301	0.589	0.634	0.64	0.661	0.734	0.685	0.666	0.76	0.525	0.558	0.582	0.572	0.496	0.551	0.573	0.569	0.607	0.689	0.613	0.807
AC010976.1	0.28	0.212	0.448	0.254	0.305	0.223	0.163	0.11	0.344	0.477	0.261	0.291	0.266	0.337	0.406	0.249	0.249	0.373	0.182	0.233	0.238	0.247	0.116	0.204	0.164	0.186	0.196	0.406	0.325	0.762
AC010976.2	0.049	0.037	0.074	0.033	0.105	0.082	0.021	0.004	0.072	0.04	0.044	0.043	0.038	0.035	0.047	0.064	0.053	0.058	0.036	0.027	0.023	0.032	0.036	0.027	0.021	0.025	0	0.039	0.106	0.14
LIMS2	0.827	0.943	0.913	0.879	0.874	1.423	0.872	0.81	0.85	0.71	1.013	0.917	0.88	1.099	1.291	1.328	1.156	1.108	0.869	0.796	0.737	1.09	0.897	0.765	0.788	1.101	1.238	0.934	1.05	1.048
GPR17	0.073	0.051	0.118	0.045	0.085	0.111	0.037	0.014	0.062	0.051	0.102	0.127	0.08	0.126	0.161	0.147	0.127	0.143	0.053	0.132	0.084	0.195	0.044	0.082	0.052	0.054	0.054	0.122	0.152	0.028
WDR33	0.928	0.933	1.023	0.922	0.99	0.777	0.802	0.864	1.327	2.052	1.074	1.14	1.257	1.153	1.257	1.199	1.125	1.301	0.92	1.006	1.127	1.042	0.92	0.974	0.911	0.874	1.044	1.16	1.077	1.147
POLR2D	0.072	0.076	0.088	0.064	0.061	0.038	0.066	0.078	0.078	0	0.079	0.084	0.074	0.074	0.094	0.089	0.071	0.075	0.081	0.089	0.072	0.061	0.061	0.083	0.066	0.063	0.016	0.045	0.064	0.14
AMMECR1L	0.075	0.068	0.096	0.067	0.121	0.06	0.069	0.076	0.05	0.263	0.098	0.119	0.105	0.111	0.116	0.136	0.111	0.099	0.106	0.127	0.11	0.12	0.094	0.112	0.109	0.075	0.209	0.195	0.203	0.096
AC012306.2	0.057	0.071	0.05	0.058	0.047	0.032	0.038	0.07	0.116	0.024	0.039	0.055	0.052	0.042	0.059	0.06	0.043	0.04	0.038	0.053	0.054	0.049	0.044	0.064	0.054	0.048	0	0.061	0.016	0.059
SAP130	0.332	0.371	0.403	0.325	0.324	0.25	0.21	0.259	0.684	0.215	0.352	0.407	0.395	0.427	0.382	0.413	0.397	0.42	0.305	0.36	0.343	0.39	0.309	0.348	0.351	0.33	0.725	0.549	0.409	0.699
UGGT1	0.31	0.371	0.312	0.299	0.288	0.251	0.264	0.312	0.252	0.45	0.304	0.309	0.346	0.318	0.303	0.296	0.34	0.375	0.278	0.281	0.301	0.331	0.212	0.278	0.273	0.298	0.329	0.395	0.395	0.237
HS6ST1	0.088	0.136	0.096	0.176	0.078	0.057	0.111	0.16	0.11	0	0.118	0.127	0.154	0.125	0.11	0.129	0.164	0.138	0.093	0.102	0.133	0.13	0.095	0.111	0.114	0.13	0.076	0.154	0.138	0.186
LINC01856	0.007	0.012	0.004	0.005	0.006	0.005	0.003	0	0	0.292	0.004	0.003	0.007	0.005	0.008	0.003	0.004	0.005	0.008	0.006	0.002	0.004	0.006	0.003	0.01	0.002	0.033	0.008	0	0
SMPD4	0.317	0.397	0.416	0.361	0.341	0.332	0.316	0.368	0.284	0.29	0.463	0.418	0.554	0.529	0.547	0.511	0.543	0.578	0.365	0.383	0.424	0.488	0.415	0.389	0.506	0.472	0.626	0.338	0.463	0.601
MZT2B	0.201	0.218	0.209	0.236	0.124	0.133	0.345	0.43	0.242	0.068	0.332	0.279	0.32	0.295	0.3	0.281	0.294	0.275	0.348	0.244	0.235	0.292	0.519	0.434	0.472	0.503	0.377	0.227	0.23	0.298
CCDC115	0.049	0.03	0.051	0.064	0.019	0.027	0.117	0.083	0.098	0.097	0.04	0.034	0.033	0.033	0.029	0.029	0.036	0.03	0.052	0.036	0.036	0.031	0.087	0.06	0.066	0.065	0.088	0.028	0.027	0
IMP4	0.15	0.202	0.156	0.223	0.173	0.134	0.251	0.206	0.262	0.037	0.19	0.127	0.16	0.116	0.103	0.121	0.168	0.113	0.155	0.119	0.138	0.123	0.224	0.187	0.171	0.222	0.192	0.171	0.247	0.115
PTPN18	0.064	0.054	0.061	0.076	0.052	0.054	0.04	0.058	0.134	0	0.048	0.047	0.05	0.041	0.048	0.062	0.046	0.039	0.038	0.044	0.049	0.043	0.043	0.041	0.038	0.034	0.054	0.05	0.104	0.101
POTEI	0.003	0.204	0.029	0.191	0.004	0.272	0.008	0.143	0.012	0.1	0.003	0.002	0.001	0.004	0.001	0.002	0.002	0.003	0.003	0.003	0.001	0.003	0	0.003	0.002	0.002	0	0	0.014	0
POTEJ	0.003	0.515	0.03	0.802	0.005	0.511	0	0.574	0	0.315	0	0	0	0.001	0	0.001	0	0.002	0.001	0.001	0	0	0	0.001	0.001	0	0	0	0	0
ARHGEF4	0.189	0.217	0.171	0.198	0.12	0.238	0.182	0.205	0.142	0.137	0.063	0.045	0.059	0.065	0.065	0.053	0.137	0.076	0.061	0.032	0.039	0.059	0.064	0.043	0.062	0.063	0.06	0.031	0.112	0.014
FAM168B	0.551	0.564	0.643	0.527	0.663	0.482	0.418	0.606	0.586	0.463	0.535	0.638	0.626	0.626	0.651	0.689	0.592	0.694	0.47	0.511	0.583	0.657	0.486	0.508	0.53	0.512	0.618	0.746	0.474	0.413
PLEKHB2	0.188	1.277	0.281	1.417	0.251	1.277	0.21	1.215	0.36	0.836	0.184	0.193	0.186	0.182	0.181	0.208	0.205	0.18	0.181	0.174	0.173	0.194	0.178	0.211	0.158	0.167	0.459	0.327	0.172	0.092
MZT2A	0.143	0.161	0.174	0.162	0.098	0.104	0.232	0.246	0.114	0.067	0.334	0.282	0.318	0.338	0.317	0.364	0.327	0.326	0.303	0.261	0.222	0.311	0.453	0.423	0.365	0.521	0.438	0.357	0.214	0.267
TUBA3D	0.01	0.013	0.016	0.009	0.018	0.006	0.023	0.01	0.036	0	0.054	0.058	0.05	0.048	0.045	0.038	0.058	0.068	0.048	0.054	0.039	0.057	0.069	0.118	0.103	0.154	0.022	0.03	0.046	0.149
ANKRD30BL	0.079	0.089	0.071	0.101	0.055	0.106	0.091	0.095	0.067	0.325	0.038	0.032	0.03	0.056	0.027	0.039	0.041	0.06	0.028	0.031	0.03	0.044	0.032	0.024	0.037	0.039	0	0.011	0.126	0.041
GPR39	0.017	0.036	0.012	0.039	0.02	0.024	0.032	0.009	0.141	0	0.016	0.011	0.01	0.013	0.006	0.011	0.017	0.014	0.015	0.007	0.014	0.013	0.007	0.011	0.014	0.012	0	0.007	0.02	0.028
NCKAP5	4.901	4.699	5.019	4.579	5.186	4.672	4.473	4.076	4.105	3.741	2.568	2.839	3.287	3.349	2.783	2.736	3.58	3.774	4.61	4.518	3.809	5.368	2.381	2.247	3.154	3.157	2.086	3.115	3.643	2.942
AC016909.2	0.166	0.148	0.163	0.173	0.212	0.136	0.114	0.073	0.159	0.044	0.079	0.086	0.085	0.082	0.095	0.081	0.1	0.073	0.1	0.12	0.12	0.131	0.06	0.078	0.125	0.077	0.018	0.071	0.071	0.077
AC010890.1	0.173	0.086	0.229	0.094	0.159	0.126	0.17	0.077	0.231	0.454	0.099	0.109	0.141	0.123	0.1	0.086	0.129	0.136	0.113	0.164	0.164	0.194	0.072	0.086	0.088	0.057	0.026	0.217	0.154	0.056
AC011243.1	0.003	0.001	0.003	0.002	0.001	0	0.003	0.005	0	0.137	0.004	0.005	0.016	0.003	0.013	0.001	0.011	0.002	0.006	0.006	0.028	0.002	0.004	0	0.009	0.005	0	0	0	0.013
MGAT5	3.811	3.924	3.994	3.679	3.665	3.783	3.509	3.559	3.752	3.596	3.447	3.065	4.039	3.765	4.523	3.26	3.905	5.586	2.519	2.512	2.482	3.776	2.773	2.297	4.512	3.411	2.966	3.608	2.784	3.501
TMEM163	0.791	0.606	0.628	0.626	0.573	0.613	0.474	0.433	0.719	0.569	0.096	0.06	0.058	0.088	0.058	0.05	0.087	0.082	0.104	0.061	0.068	0.087	0.064	0.052	0.093	0.107	0.113	0.052	0.087	0.107
CCNT2-AS1	0.181	0.227	0.199	0.191	0.17	0.143	0.19	0.142	0.188	0.4	0.145	0.151	0.128	0.155	0.166	0.153	0.153	0.161	0.14	0.169	0.125	0.15	0.119	0.115	0.139	0.111	0.381	0.101	0.074	0.15
CCNT2	0.606	0.629	0.821	0.569	0.655	0.559	0.627	0.527	0.625	0.415	0.544	0.575	0.57	0.554	0.698	0.595	0.555	0.581	0.503	0.541	0.603	0.534	0.464	0.573	0.56	0.507	0.523	0.564	0.437	0.592
MAP3K19	0.202	0.287	0.182	0.357	0.197	0.323	0.157	0.267	0.231	0.11	0.202	0.15	0.191	0.157	0.119	0.126	0.166	0.126	0.194	0.121	0.126	0.134	0.23	0.137	0.146	0.231	0.191	0.089	0.121	0.153
RAB3GAP1	1.648	1.723	1.827	1.599	1.824	1.588	1.557	1.537	1.345	2.023	1.424	1.43	1.402	1.529	1.427	1.509	1.382	1.491	1.561	1.718	1.442	1.724	1.313	1.151	1.328	1.389	1.399	1.399	1.365	1.35
ZRANB3	1.088	1.124	1.228	1.135	0.982	0.978	0.847	0.922	0.877	0.865	0.779	0.776	0.726	0.886	0.771	0.774	0.787	0.912	0.715	0.783	0.757	0.749	0.535	0.627	0.681	0.623	0.804	0.969	0.651	0.794
R3HDM1	1.054	1.037	1.107	1.099	0.752	0.776	0.861	0.988	1.313	0.628	0.814	0.946	0.824	0.917	0.864	0.892	0.856	0.888	0.667	0.847	0.778	0.787	0.62	0.739	0.753	0.715	0.86	1.112	0.789	0.977
UBXN4	1.085	1.065	1.181	1.084	1.171	1.124	1.132	1.018	1.498	1.217	0.951	1.008	1.033	0.911	1.058	0.963	1.092	0.963	0.928	0.864	1.036	1.005	0.987	1.066	1.012	0.877	0.966	0.994	0.916	0.847
MCM6	0.024	0.013	0.019	0.025	0.013	0.02	0.022	0.059	0.013	0.139	0.013	0.01	0.014	0.012	0.008	0.012	0.018	0.012	0.008	0.011	0.011	0.017	0.017	0.016	0.009	0.017	0	0.031	0.037	0.008
DARS	0.746	0.713	0.758	0.772	0.722	0.682	0.766	0.971	0.772	0.678	0.604	0.555	0.591	0.622	0.668	0.632	0.639	0.629	0.586	0.548	0.563	0.559	0.653	0.626	0.608	0.653	0.387	0.601	0.686	0.865
THSD7B	0.134	0.118	0.13	0.152	0.081	0.134	0.13	0.134	0.344	0.953	0.09	0.062	0.062	0.088	0.058	0.064	0.085	0.075	0.089	0.058	0.055	0.061	0.084	0.06	0.09	0.108	0.173	0.209	0.173	0.294
HNMT	0.031	0.052	0.086	0.066	0.041	0.056	0.054	0.035	0.236	0	0.028	0.022	0.031	0.025	0.024	0.017	0.031	0.018	0.021	0.028	0.023	0.02	0.034	0.023	0.024	0.026	0.102	0.066	0.174	0.06
AC114763.1	0.302	0.344	0.262	0.386	0.21	0.291	0.276	0.247	0.301	0.442	0.247	0.239	0.261	0.272	0.321	0.35	0.272	0.286	0.191	0.183	0.265	0.229	0.156	0.212	0.242	0.193	0.379	0.326	0.19	0.379
SPOPL	0.244	0.237	0.266	0.256	0.305	0.168	0.216	0.26	0.329	0.571	0.216	0.24	0.234	0.255	0.239	0.234	0.255	0.248	0.179	0.234	0.217	0.205	0.205	0.218	0.194	0.234	0.196	0.357	0.279	0.237
LRP1B	2.727	1.172	2.254	1.333	2.171	1.043	3.086	1.423	1.79	3.143	0.278	0.241	0.222	0.267	0.187	0.186	0.231	0.27	0.245	0.204	0.234	0.18	0.213	0.188	0.218	0.191	0.127	0.149	0.195	0.311
ARHGAP15	0.456	0.434	0.386	0.628	0.304	0.509	0.41	0.62	1.333	1.078	0.217	0.148	0.166	0.189	0.112	0.156	0.191	0.136	0.188	0.123	0.137	0.146	0.211	0.164	0.235	0.281	0.552	0.498	0.809	0.603
AC096558.2	0.009	0.021	0.005	0.011	0.005	0.009	0	0.004	0.066	0.177	0.005	0.003	0.001	0.004	0.004	0.006	0.005	0.005	0.007	0.002	0.003	0.002	0.007	0.002	0.009	0	0	0.018	0.057	0.048
AC092652.2	0.006	0.005	0.004	0.008	0.009	0.003	0.003	0	0.06	0.143	0.003	0.002	0.004	0.004	0.002	0.003	0.002	0.002	0.003	0.003	0.002	0.001	0.002	0.002	0.002	0	0	0.106	0.155	0.144
AC079584.1	0.008	0.009	0.001	0.011	0	0.014	0.015	0.035	0.055	0.167	0.004	0.002	0.003	0.006	0.004	0.002	0.003	0.002	0.002	0.003	0.003	0.002	0.005	0.003	0.004	0.002	0	0	0	0
AC016910.1	0.052	0.024	0.082	0.021	0.048	0.026	0.023	0.011	0.076	0.075	0.03	0.036	0.028	0.049	0.036	0.029	0.03	0.058	0.018	0.034	0.023	0.023	0.008	0.024	0.011	0.013	0	0.029	0.042	0.17
GTDC1	1.556	1.593	1.627	1.383	1.253	1.271	1.301	1.364	1.48	1.962	0.859	0.898	0.839	0.988	0.863	0.928	0.891	1.03	0.719	0.724	0.717	0.76	0.791	0.737	0.889	0.856	1.137	0.963	1.082	1.265
ZEB2	1.702	1.658	1.806	1.632	1.465	1.601	1.676	1.733	2.903	3.779	1.16	1.245	1.229	1.335	1.473	1.348	1.183	1.442	1.078	1.151	1.25	1.213	1.059	0.996	1.027	1.246	1.604	2.602	1.624	2.201
AC009951.2	0.029	0.033	0.043	0.024	0.026	0.034	0.049	0.011	0.144	0	0.023	0.025	0.034	0.02	0.036	0.025	0.025	0.022	0.023	0.021	0.031	0.018	0.015	0.024	0.029	0.012	0	0	0.113	0.006
TEX41	0.048	0.061	0.077	0.074	0.034	0.041	0.025	0.129	0.262	0.802	0.031	0.031	0.026	0.035	0.026	0.027	0.037	0.037	0.038	0.022	0.024	0.022	0.033	0.027	0.028	0.024	0.067	0.028	0.06	0.052
ACVR2A	0.47	0.563	0.637	0.505	0.453	0.309	0.347	0.497	0.691	0.654	0.412	0.465	0.419	0.483	0.437	0.427	0.433	0.446	0.36	0.375	0.363	0.409	0.361	0.41	0.327	0.405	0.593	0.499	0.326	0.788
ORC4	0.605	0.431	0.634	0.586	0.561	0.339	0.631	0.592	0.676	0.259	0.57	0.619	0.61	0.633	0.683	0.675	0.575	0.667	0.483	0.479	0.545	0.485	0.512	0.599	0.568	0.581	0.454	1.011	0.56	0.666
MBD5	3.438	3.998	3.856	4.127	3.127	3.356	3.176	3.756	3.85	4.365	3.086	3.154	3.106	3.636	3.204	3.265	3.293	3.63	2.836	2.639	2.755	3.036	2.82	2.525	2.986	2.933	2.453	3.637	2.965	4.219
EPC2	0.715	0.695	0.801	0.607	0.912	0.65	0.523	0.443	1.019	0.568	0.59	0.617	0.712	0.684	0.653	0.603	0.649	0.698	0.513	0.554	0.826	0.62	0.437	0.511	0.591	0.534	0.394	0.79	0.716	0.717
AC105402.3	0.109	0.171	0.122	0.084	0.163	0.142	0.06	0.03	0.183	0.201	0.152	0.078	0.191	0.178	0.242	0.075	0.147	0.172	0.123	0.089	0.176	0.113	0.054	0.076	0.093	0.108	0.141	0.083	0.268	0.236
LYPD6	0.007	0.019	0.006	0.018	0.007	0.003	0.012	0.012	0	0.161	0.006	0.004	0.003	0.004	0.001	0.003	0.005	0.004	0.009	0.004	0.002	0.005	0.004	0.003	0.005	0.002	0	0.007	0	0.014
MMADHC	0.183	0.221	0.232	0.196	0.228	0.164	0.382	0.338	0.213	0	0.204	0.181	0.209	0.185	0.242	0.191	0.205	0.214	0.21	0.181	0.217	0.175	0.337	0.367	0.274	0.353	0.182	0.19	0.182	0.443
AC007364.1	0.089	0.104	0.106	0.103	0.094	0.079	0.094	0.138	0.128	0.191	0.052	0.054	0.055	0.066	0.042	0.054	0.06	0.061	0.065	0.07	0.047	0.071	0.06	0.061	0.044	0.067	0.024	0.104	0.048	0.223
LINC01818	0.022	0.037	0.01	0.033	0.014	0.016	0.028	0.006	0.078	0.339	0.02	0.014	0.008	0.013	0.009	0.015	0.015	0.016	0.03	0.01	0.009	0.012	0.013	0.007	0.014	0.016	0	0.009	0.007	0
RND3	0.104	0.136	0.14	0.12	0.247	0.424	0.259	0.287	0.269	0.071	0.136	0.17	0.183	0.151	0.177	0.161	0.161	0.158	0.246	0.357	0.395	0.328	0.334	0.279	0.294	0.377	0.203	0.229	0.446	0.134
AC018731.1	0.005	0.005	0.006	0.005	0.003	0.001	0.009	0	0.022	0.144	0.003	0.001	0.002	0.002	0.002	0.003	0.003	0.004	0.002	0.003	0.001	0.001	0.004	0.004	0.002	0.003	0	0	0	0
RBM43	0.009	0.007	0.011	0.011	0.01	0.007	0.016	0	0.115	0	0.003	0.003	0.004	0.004	0.004	0.001	0.005	0.007	0.002	0.001	0.002	0.004	0.007	0.003	0.005	0.008	0	0.021	0.011	0
TNFAIP6	0.042	0.055	0.06	0.035	0.049	0.047	0.045	0.028	0.064	0.124	0.026	0.021	0.029	0.022	0.014	0.013	0.029	0.021	0.036	0.038	0.018	0.031	0.027	0.018	0.034	0.034	0.096	0.022	0.007	0.127
RIF1	0.544	0.491	0.756	0.494	0.678	0.53	0.393	0.556	0.769	1.135	0.315	0.314	0.367	0.347	0.357	0.287	0.359	0.342	0.322	0.363	0.363	0.34	0.271	0.267	0.314	0.282	0.447	0.395	0.476	0.315
NEB	2.048	1.609	2.241	1.784	2.365	2.403	1.986	1.688	1.273	1.352	0.167	0.173	0.229	0.257	0.091	0.085	0.134	0.126	0.266	0.346	0.175	0.457	0.121	0.107	0.165	0.205	0.137	0.165	0.15	0.148
ARL5A	0.581	0.529	0.411	0.676	0.445	0.426	0.696	0.81	0.524	0.483	0.232	0.219	0.182	0.226	0.234	0.229	0.207	0.235	0.216	0.183	0.143	0.216	0.28	0.239	0.215	0.341	0.337	0.272	0.117	0.096
CACNB4	0.097	0.165	0.101	0.137	0.071	0.106	0.086	0.164	0.08	0.164	0.067	0.066	0.066	0.065	0.049	0.077	0.065	0.055	0.09	0.054	0.061	0.064	0.072	0.067	0.072	0.083	0.207	0.043	0.05	0.088
AC079790.1	0.032	0.032	0.117	0.054	0.027	0.039	0.05	0.013	0.01	0	0.029	0.026	0.024	0.023	0.016	0.023	0.025	0.015	0.019	0.027	0.028	0.019	0.02	0.017	0.028	0.029	0.057	0.036	0.09	0
STAM2	0.274	0.294	0.406	0.255	0.289	0.185	0.254	0.264	0.455	0.272	0.225	0.254	0.302	0.275	0.266	0.25	0.258	0.287	0.223	0.256	0.275	0.286	0.212	0.231	0.23	0.186	0.265	0.261	0.268	0.301
FMNL2	0.609	0.618	0.505	0.717	0.578	0.603	0.508	0.628	1.569	1.058	0.406	0.391	0.441	0.445	0.365	0.41	0.434	0.453	0.602	0.868	0.439	0.819	0.369	0.344	0.472	0.426	0.644	0.495	0.536	0.507
PRPF40A	0.461	0.452	0.499	0.414	0.52	0.37	0.378	0.513	0.687	0.293	0.444	0.433	0.473	0.49	0.504	0.404	0.455	0.481	0.343	0.455	0.445	0.419	0.335	0.431	0.402	0.396	0.512	0.49	0.452	0.507
ARL6IP6	0.199	0.202	0.211	0.221	0.161	0.145	0.202	0.228	0.34	0.479	0.137	0.135	0.149	0.129	0.144	0.152	0.14	0.122	0.135	0.114	0.148	0.114	0.167	0.16	0.144	0.151	0.077	0.171	0.191	0.153
GALNT13	0.067	0.072	0.054	0.061	0.071	0.092	0.08	0.063	0.046	0.266	0.038	0.029	0.038	0.034	0.025	0.03	0.038	0.037	0.037	0.038	0.027	0.027	0.033	0.023	0.034	0.05	0.11	0.06	0.065	0.033
KCNJ3	5.343	5.419	5.713	5.548	4.043	3.861	5.382	6.288	3.57	3.645	0.119	0.068	0.151	0.205	0.047	0.045	0.091	0.125	0.069	0.036	0.031	0.039	0.054	0.041	0.064	0.094	0.077	0.116	0.099	0.159
LINC01876	0.284	0.177	0.188	0.202	0.163	0.185	0.279	0.18	0.186	0.179	0.12	0.116	0.181	0.141	0.145	0.187	0.261	0.216	0.065	0.045	0.101	0.092	0.121	0.091	0.168	0.188	0.037	0.126	0.188	0.306
NR4A2	0.064	0.057	0.072	0.057	0.066	0.102	0.062	0.108	0.11	0.025	0.063	0.056	0.087	0.062	0.078	0.058	0.09	0.077	0.061	0.052	0.108	0.07	0.037	0.043	0.109	0.095	0.018	0.037	0.237	0.085
GPD2	0.354	0.348	0.313	0.363	0.282	0.218	0.314	0.394	0.542	0.549	0.291	0.322	0.316	0.361	0.317	0.315	0.331	0.338	0.278	0.288	0.288	0.288	0.279	0.255	0.298	0.289	0.367	0.42	0.284	0.549
ACVR1C	0.134	0.173	0.139	0.224	0.099	0.172	0.104	0.242	0.315	0.187	0.077	0.053	0.058	0.07	0.05	0.061	0.092	0.098	0.07	0.038	0.036	0.05	0.088	0.069	0.091	0.113	0.018	0.062	0.035	0.021
ACVR1	0.622	0.453	0.631	0.487	0.583	0.349	0.583	0.464	0.309	0.159	0.367	0.449	0.404	0.456	0.491	0.517	0.431	0.528	0.376	0.468	0.337	0.46	0.304	0.377	0.341	0.325	0.287	0.484	0.327	0.617
UPP2	0.154	0.196	0.17	0.173	0.093	0.11	0.107	0.107	0.271	0.569	0.088	0.071	0.082	0.085	0.09	0.118	0.083	0.111	0.075	0.069	0.077	0.059	0.068	0.054	0.073	0.049	0.092	0.116	0.161	0.112
CCDC148	0.196	0.164	0.159	0.206	0.2	0.145	0.18	0.191	0.217	0	0.065	0.068	0.073	0.09	0.058	0.097	0.087	0.089	0.082	0.049	0.05	0.054	0.072	0.049	0.083	0.084	0.211	0.055	0.067	0.069
PKP4	1.839	1.799	1.716	1.757	1.488	1.345	1.76	1.832	1.491	1.264	0.859	0.976	0.9	0.944	0.903	1.096	1.046	0.956	0.65	0.806	0.821	0.727	0.774	0.832	0.898	0.856	0.882	1.215	1.121	1.091
PKP4-AS1	0.062	0.064	0.046	0.06	0.043	0.052	0.022	0.024	0.13	0.078	0.035	0.032	0.031	0.028	0.04	0.033	0.033	0.037	0.027	0.033	0.03	0.036	0.018	0.039	0.024	0.026	0.043	0.015	0.031	0.032
TANC1	5.249	5.363	5.617	5.265	6.437	7.778	4.842	4.889	4.031	5.326	5.253	4.67	5.008	4.795	5.129	5.168	4.931	5.488	5.641	3.813	4.898	5.094	4.758	4.141	5.206	5.208	4.613	4.805	4.049	3.943
WDSUB1	0.712	0.924	0.689	0.931	0.684	0.478	0.675	0.464	0.613	0.97	0.642	0.664	0.629	0.686	0.708	0.726	0.671	0.673	0.578	0.57	0.555	0.505	0.572	0.65	0.611	0.685	0.515	0.851	0.664	0.787
BAZ2B	2.167	2.203	2.242	2.052	2.037	1.817	1.68	1.76	2.493	2.415	2.093	2.152	2.179	2.306	2.217	2.189	2.293	2.279	1.937	1.768	2.158	1.957	1.792	1.847	1.937	1.794	2.138	2.135	2.496	2.747
AC009961.1	0.147	0.172	0.152	0.182	0.112	0.133	0.128	0.166	0.202	0	0.215	0.195	0.209	0.228	0.27	0.258	0.236	0.229	0.173	0.162	0.206	0.21	0.159	0.167	0.207	0.178	0.169	0.161	0.118	0.205
2020-03-07	0.845	0.824	0.895	0.768	1.098	0.78	0.891	0.969	1.236	0.586	0.933	0.888	1.038	0.965	1.214	0.964	1.013	1.149	0.833	0.876	0.95	0.99	0.84	0.875	0.931	0.928	0.767	1.026	1.219	1.138
PLA2R1	0.496	0.598	0.388	0.647	0.296	0.395	0.448	0.484	0.412	0.419	0.302	0.254	0.242	0.27	0.234	0.255	0.365	0.244	0.264	0.188	0.188	0.215	0.312	0.247	0.292	0.365	0.248	0.163	0.418	0.278
ITGB6	0.026	0.047	0.022	0.057	0.011	0.031	0.026	0.053	0	0	0.042	0.03	0.025	0.036	0.058	0.043	0.055	0.04	0.028	0.025	0.017	0.019	0.024	0.017	0.025	0.018	0	0.039	0.027	0.138
LINC02478	0.065	0.083	0.095	0.104	0.052	0.053	0.121	0.131	0.041	0	0.104	0.099	0.103	0.117	0.096	0.115	0.107	0.115	0.138	0.087	0.092	0.105	0.169	0.128	0.133	0.14	0.049	0.058	0.013	0.07
[truncated: 12,038 more rows]
