# Supplementary material for: Cells of the adult human heart
Source: Nature. 2020 Sep 24;588(7838):466–72. doi: 10.1038/s41586-020-2797-4 (PMC7681775; doi:10.1038/s41586-020-2797-4)
Supplement: Supplementary file 3 — This zipped file contains Supplementary Tables 1-35 and their legends. [file 41586_2020_2797_MOESM4_ESM.zip › Supplementary_tables/Supplementary_Table_1.xlsx]

## Sheet: Donor information
Donor	D1	D2	D3	D4	D5	D6	D7	D11	H2	H3	H4	H5	H6	H7
Sex	Female	Male	Male	Female	Female	Male	Male	Female	Male	Male	Male	Female	Female	Female
Age	50-55	60-65	55-60	70-75	65-70	70-75	60-65	60-65	50-55	50-55	55-60	50-55	40-45	45-50
Ethnic Origin	Caucasian	Caucasian	Caucasian	Caucasian	Caucasian	Caucasian	Caucasian	Caucasian	Caucasian	Asian	Caucasian	Caucasian	Caucasian	Caucasian
Primary diagnosis	CVA (stroke)	Trauma	CVA (stroke)	CVA (stroke)	CVA (stroke)	CVA (stroke)	CVA (stroke)	Trauma	CVA	Suicide	CVA	Trauma	Suicide	CVA (stroke)
Cause of death (DBD or DCD)	DBD	DCD	DBD	DCD	DCD	DCD	DCD	DCD	DBD	DBD	DBD	DBD	DBD	DBD
Height (cm)	155-160	170-175	170-176	160-165	150-155	175-180	180-185	160-165	175-180	170-175	175-180	170-175	170-175	170-175
Weight (Kg)	50-55	80-85	70-75	70-75	80-85	70-75	70-75	65-70	70-75	70-75	85-90	70-75	70-75	85-90
Girth (cm)	80-85	90-95	90-95	90-95	100-105	105-110	95-100	90-95	N/A	90-95	N/A	90-95	100-105	N/A
BMI	20-25	25-30	25-30	25-30	30-35	20-25	20-25	25-30	20-25	25-30	25-30	20-25	20-25	25-30
Hypertension	Y	N	N	Y	N	N	N	N	N	N	N	N	N	N
Diabetes	N	N	N	Y	N	N	N	N	N	N	N	N	N	N
Cancer	N	N	N	N	N	N	N	N	N	N	N	N	N	N
Pulmonary disease	N	N	N	N	N	N	N	N	N	N	N	Y	N	N
Liver disease	N	N	N	N	N	N	N	N	N	N	N	N	N	N
Echocardiography (LVEF %)	>60%	>60%	N/A	N/A	N/A	N/A	N/A	N/A	>60%	60%.	0.6	55-60%	50-55%	>60%

## Sheet: key
Abbreviations:
BMI	body mass index
DBD	Donated After Brain Death
DCD	Donated After Circulatory Death
CVA	Cerebrovascular accident
N	no
Y	yes
LVEF	left ventricular ejection fraction
